# Supplementary material for: Large-scale mining of plant genomes unlocks the diversity of oxidosqualene cyclases
Source: Nat Chem Biol. Author manuscript; Available in PMC 2026 Feb 3. (PMC12858397; doi:10.1038/s41589-025-02034-8)
Supplement: SI Data S1 & S2 [file EMS212204-supplement-SI_Data_S1___S2.xlsx]

## Sheet: Data S1
Data S1. Table of all Viridiplantae genomes analysed in this study.
Species	Genome ID	Number of contigs	Genome length (Mbp)	N50	Number of genes	Number of proteins	Source
Actinidia chinensis	GCA_000467755p1_Kiwifruit_v1	26721	604.2	58864	0	0	NCBI (Genbank)
Actinidia chinensis	GCA_003024255p1_Red5_PS1_1p69p0	1234	553.8	18944233	33044	33115	NCBI (Genbank)
Aegilops tauschii	GCA_000347335p1_ASM34733v1	429891	3313.7	68369	42871	33849	NCBI (Genbank)
Aegilops tauschii	GCF_001957025p1_Aet_MR_1p0	68538	4327.3	468757	56362	55713	NCBI (RefSeq)
Aethionema arabicum	Aethionema_arabicum_formerly_known_as_Dick	3166	196	564741	22753	124430	CoGe
Aethionema arabicum	GCA_000411095p1_VEGI_AA_v_1p0	18312	192.5	123806	0	0	NCBI (Genbank)
Alnus glutinosa	GCA_003254965p1_ASM325496v1	167345	611.9	96611	0	0	NCBI (Genbank)
Amaranthus hypochondriacus	Ahypochondriacus_315_v1p0	1777	361.4	396529	23038	23059	Phytozome
Amaranthus hypochondriacus	GCA_000753965p1_AHP_1p0	117340	502.1	42518	0	0	NCBI (Genbank)
Amaranthus tuberculatus	GCA_000180655p1_ASM18065v1	15440	4.3	241	0	0	NCBI (Genbank)
Amborella trichopoda	Atrichopoda_291_v1p0pgene_exons	5745	706.3	4927027	26846	109783	Phytozome
Amborella trichopoda	GCF_000471905p2_AMTR1p0	5746	706.5	4927027	19521	31494	NCBI (RefSeq)
Ananas comosus	Acomosus_321_v3	1322	361.2	12612916	27024	27024	Phytozome
Ananas comosus	GCA_001661175p1_ACMD2v1p0	8448	524.1	153084	23598	23598	NCBI (Genbank)
Ananas comosus	GCF_001540865p1_ASM154086v1	3129	382.1	11759267	25758	35775	NCBI (RefSeq)
Apostasia shenzhenica	GCA_002786265p1_ASM278626v1	2985	348.7	3029156	21743	21743	NCBI (Genbank)
Aquilaria agallochum	GCA_000696445p1_Aquilaria_agallocha_v1	27769	726.7	128399	0	0	NCBI (Genbank)
Aquilegia coerulea	Acoerulea_322_v3p1	238	300.2	43571201	30023	43550	Phytozome
Aquilegia coerulea	GCA_002738505p1_Aquilegia_coerulea_v1	970	302	4232396	24823	41063	NCBI (Genbank)
Arabidopsis halleri	Ahalleri_264_v1p1	6508	115.3	33068	25008	26911	Phytozome
Arabidopsis halleri subsp. gemmifera	GCA_900078215p1_Ahal2p2	2239	196.2	712249	0	0	NCBI (Genbank)
Arabidopsis lyrata	Alyrata_384_v2p1pgene_exons	695	206.7	24464547	31073	169384	Phytozome
Arabidopsis lyrata	GCF_000004255p2_vp1p0	696	206.8	24464547	34365	39161	NCBI (RefSeq)
Arabidopsis lyrata subsp. petraea	GCA_000524985p1_Alyr_1p0	281536	203	7848	0	0	NCBI (Genbank)
Arabidopsis thaliana	GCF_000001735p4_TAIR10p1	7	119.7	23459830	38093	48266	NCBI (RefSeq)
Arabis alpina	GCA_000733195p1_A_alpina_V4	27771	308	27950219	30690	23286	NCBI (Genbank)
Arabis alpina	GCA_900128785p1_MPIPZpv5	8	311.6	36598175	0	0	NCBI (Genbank)
Arabis montbretiana	GCA_001484125p1_ASM148412v1	28775	199.1	21621	0	0	NCBI (Genbank)
Arabis nordmanniana	GCA_001484925p1_ASM148492v1	267228	342.3	4973	0	0	NCBI (Genbank)
Arachis duranensis	GCA_001687015p1_ASM168701v1	20214	1076	149039	0	0	NCBI (Genbank)
Arachis duranensis	GCF_000817695p2_Aradu1p1	1507	1084.3	110037037	45161	52826	NCBI (RefSeq)
Arachis hypogaea	GCA_003086295p1_arahypTifrunnerpgnm1pKYV3	20	2538.3	135150084	0	0	NCBI (Genbank)
Arachis ipaensis	GCA_000816755p2_Araip1p1	548	1353.5	136175642	0	0	NCBI (Genbank)
Arachis ipaensis	GCF_000816755p2_Araip1p1	548	1353.5	136175642	49814	57621	NCBI (RefSeq)
Arachis monticola	GCA_003063285p2_ASM306328v2	6909	2618.7	124915013	0	0	NCBI (Genbank)
Argania spinosa	GCA_003260245p1_arg_spin_01	75327	670.1	49916	0	0	NCBI (Genbank)
Artemisia annua	GCA_003112345p1_ASM311234v1	39400	1792.9	104891	63226	66918	NCBI (Genbank)
Artocarpus camansi	GCA_002024485p1_Acamansi1p0	396025	631.3	2430	0	0	NCBI (Genbank)
Asclepias syriaca	GCA_002018285p1_ASM201828v1	221855	236.8	1983	0	0	NCBI (Genbank)
Asparagus officinalis	GCA_001876935p1_AspofpV1	11792	1187.5	131339754	27986	27395	NCBI (Genbank)
Asparagus officinalis	GCF_001876935p1_AspofpV1	11792	1187.5	131339754	32237	36763	NCBI (RefSeq)
Atalantia buxifolia	GCA_002013935p1_ASM201393v1	25600	315.8	1073988	0	0	NCBI (Genbank)
Auxenochlorella protothecoides	GCF_000733215p1_ASM73321v1	374	22.9	285543	7016	7014	NCBI (RefSeq)
Auxenochlorella pyrenoidosa	GCA_001430745p1_ASM143074v1	1346	57	1392758	0	0	NCBI (Genbank)
Avena strigosa	OAT_v0p8	11080	3068.2	436998	51266	51266	Li et al, 2021 - http://db.ncgr.ac.cn/oat/oldindex.php
Azadirachta indica	GCA_000439995p3_AzaInd2p1	126142	261.5	3491	0	0	NCBI (Genbank)
Barbarea vulgaris	GCA_001920985p1_ASM192098v1	7810	167.4	56351	0	0	NCBI (Genbank)
Bathycoccus prasinos	GCF_002220235p1_ASM222023v1	21	15.1	955652	7967	7900	NCBI (RefSeq)
Bathycoccus sp. TOSAG39-1	GCA_900128745p1_TOSAG39-1	2118	10.1	14082	0	0	NCBI (Genbank)
Begonia fuchsioides	GCA_003255005p1_ASM325500v1	55006	373.9	154265	0	0	NCBI (Genbank)
Berberis thunbergii	GCA_003290165p1_Bpthun_GenomeAssembly_v1	11815	2240.7	397058	0	0	NCBI (Genbank)
Beta vulgaris	GCF_000511025p2_RefBeet-1p2p2	40246	566.6	34941034	28113	32874	NCBI (RefSeq)
Beta vulgaris subsp. vulgaris	GCA_000510975p1_RefBeet-1p1p1	43471	568.6	33895747	0	0	NCBI (Genbank)
Betula nana	GCA_000327005p1_ASM32700v1	551915	564	18694	0	0	NCBI (Genbank)
Betula pendula	GCA_900184695p1_Bpev01	5644	435.9	239696	0	0	NCBI (Genbank)
Boechera stricta	Bstricta_278_v1p2	854	185.5	2333866	27416	29812	Phytozome
Boechera stricta	GCA_002079875p1_Bstricta_278_v1	1944	188.8	2187891	0	0	NCBI (Genbank)
Boehmeria nivea	GCA_002937015p1_ASM293701v1	12775	344.6	1094501	0	0	NCBI (Genbank)
Botryococcus braunii	GCA_002005505p1_B_braunii_Showa_v1	2751	184.4	372998	0	0	NCBI (Genbank)
Brachypodium distachyon	Bdistachyon_314_v3p1	10	271.2	59130575	34310	52972	Phytozome
Brachypodium distachyon	GCA_000005505p4_Brachypodium_distachyon_v3p0	10	271.2	59130575	34310	52972	NCBI (Genbank)
Brachypodium distachyon	GCF_000005505p3_Brachypodium_distachyon_v3p0	11	271.3	59130575	31335	37892	NCBI (RefSeq)
Brachypodium stacei	Bstacei_316_v1p1	27	233.8	23060899	29898	36357	Phytozome
Brassica cretica	GCA_003260655p1_B_cretica_A_v1	243461	412.5	2820	0	0	NCBI (Genbank)
Brassica juncea var. tumida	GCA_001687265p1	9746	954.9	38841276	0	0	NCBI (Genbank)
Brassica napus	Brassica_napuAST_PRJEB5043_v1p41pnonchromosomal	20899	848.2	680862	104573	101040	Phytozome
Brassica napus	GCF_000686985p1_Brassica_napus_assembly_v1p0	1376	930.5	41855496	112281	112890	NCBI (RefSeq)
Brassica napus	GCF_000686985p2_Bra_napus_v2p0	1471	976.2	45943547	119533	123467	NCBI (RefSeq)
Brassica nigra	GCA_001682895p1_ASM168289v1	2545	402.1	39062406	0	0	NCBI (Genbank)
Brassica oleracea	GCF_000695525p1_BOL	32886	489	48366697	54054	56687	NCBI (RefSeq)
Brassica oleracea var. capitata	Boleraceacapitata_446_v1p0pgene_exons	9	385	40895475	35400	161719	Phytozome
Brassica oleracea var. capitata	GCA_000604025p1_BOL_v1p0	1816	514.4	1419759	0	0	NCBI (Genbank)
Brassica rapa	BrapaFPsc_277_v1p3	669	298.6	28488603	40492	43370	Phytozome
Brassica rapa	GCA_000309985p2_ASM30998v2	70673	386.1	3377735	0	0	NCBI (Genbank)
Brassica rapa	GCF_000309985p1_Brapa_1p0	40249	284.1	26286742	49056	51005	NCBI (RefSeq)
Cajanus cajan	GCA_000340665p1_Cpcajan_V1p0	36535	592.8	555764	50122	48331	NCBI (Genbank)
Cajanus cajan	GCF_000340665p1_Cpcajan_V1p0	36536	593	555764	31841	38965	NCBI (RefSeq)
Calamus simplicifolius	GCA_900491605p1_Calamus_simplicifolius	5116	1960.8	803014	0	0	NCBI (Genbank)
Camelina sativa	GCA_000496875p1_CamelinaSativa	15937	547.6	99217	0	0	NCBI (Genbank)
Camelina sativa	GCA_000633955p1_Cs	37212	641.4	30099736	0	0	NCBI (Genbank)
Camelina sativa	GCF_000633955p1_Cs	37212	641.4	30099736	96896	106267	NCBI (RefSeq)
Cannabis sativa	GCA_001865755p1_ASM186575v1	11110	585.8	128718	0	0	NCBI (Genbank)
Cannabis sativa subsp. indica	GCA_001510005p1_ASM151000v1	311039	595.4	2649	0	0	NCBI (Genbank)
Capsella bursa-pastoris	GCA_001974645p1_C_bursa_pastoris_nuclear	8186	268.4	627605	0	0	NCBI (Genbank)
Capsella grandiflora	Cgrandiflora_266_v1p1	2710	100.4	122625	24805	26561	Phytozome
Capsella rubella	Crubella_183_v1p0pgene_exons	853	134.8	15060676	26521	148564	Phytozome
Capsella rubella	GCA_000375325p1_Caprub1_0	773	133.1	15040190	26776	28713	NCBI (Genbank)
Capsella rubella	GCF_000375325p1_Caprub1_0	773	133.1	15040190	29301	34126	NCBI (RefSeq)
Capsicum annuum	GCA_000512255p1_PGAvp1p5	37989	3063.6	2472394	0	0	NCBI (Genbank)
Capsicum annuum	GCA_000710875p1_Pepper_Zunla_1_Ref_v1p0	1625	2935.2	220335243	0	0	NCBI (Genbank)
Capsicum annuum	GCF_000710875p1_Pepper_Zunla_1_Ref_v1p0	1627	2935.9	220335243	41729	45410	NCBI (RefSeq)
Capsicum annuum var. glabriusculum	GCA_000950795p1	3346	2768.1	200607515	0	0	NCBI (Genbank)
Capsicum baccatum	GCA_002271885p2_ASM227188v2	23260	3215.6	229738584	35853	35853	NCBI (Genbank)
Capsicum chinense	GCA_002271895p2_ASM227189v2	87978	3070.9	234238532	34974	34974	NCBI (Genbank)
Cardamine hirsuta	C_hirsuta_v1	207	194.8	23393806	29458	37996	Gan et al., 2016 - http://chi.mpipz.mpg.de/assembly.html
Carica papaya	Cpapaya_113_ASGPBv0p4	4111	324.5	1304607	27769	27793	Phytozome
Carica papaya	GCA_000150535p1_Papaya1p0	17764	369.8	1089885	0	0	NCBI (Genbank)
Carica papaya	GCF_000150535p2_Papaya1p0	17766	370.4	1089885	20332	26103	NCBI (RefSeq)
Carnegiea gigantea	GCA_002740515p1_SGP5_Cgig_v1p3	57405	980.4	61549	0	0	NCBI (Genbank)
Carthamus tinctorius	GCA_001633085p1_Safflower1	463906	661.9	3565	0	0	NCBI (Genbank)
Castanea mollissima	GCA_000763605p1_ASM76360v1	133589	833.2	32186	0	0	NCBI (Genbank)
Casuarina glauca	GCA_003255045p1_ASM325504v1	39787	282.8	912668	0	0	NCBI (Genbank)
Catharanthus roseus	GCA_000949345p1_ASM94934v1	79302	522.7	26249	0	0	NCBI (Genbank)
Cenchrus americanus	GCA_002174835p2_ASM217483v2	52033	1816.9	240570548	0	0	NCBI (Genbank)
Cephalotus follicularis	GCA_001972305p1_Cfol_1p0	16307	1614.5	287498	36503	36667	NCBI (Genbank)
Cercis canadensis	GCA_003255065p1_ASM325506v1	8828	329.3	419957	0	0	NCBI (Genbank)
Chamaecrista fasciculata	GCA_003254925p1_ASM325492v1	56674	429.1	96643	0	0	NCBI (Genbank)
Chenopodium pallidicaule	GCA_001687005p1_ASM168700v1	3013	337	356818	0	0	NCBI (Genbank)
Chenopodium quinoa	GCA_001683475p1_ASM168347v1	3486	1333.4	3844283	0	0	NCBI (Genbank)
Chenopodium quinoa	GCA_001742885p1_Cqu_r1p0	24845	1087.4	86941	0	0	NCBI (Genbank)
Chenopodium quinoa	GCF_001683475p1_ASM168347v1	3487	1333.6	3844283	58882	63173	NCBI (RefSeq)
Chenopodium suecicum	GCA_001687025p1_ASM168702v1	11198	536.9	105389	0	0	NCBI (Genbank)
Chlamydomonas applanata	GCA_001662365p1_Cap_assembly01	2533	78.5	105699	0	0	NCBI (Genbank)
Chlamydomonas asymmetrica	GCA_001662385p1_Cas_assembly01	4102	141.9	114158	0	0	NCBI (Genbank)
Chlamydomonas debaryana	GCA_001662405p1_Cde_assembly01	10139	120.4	27219	0	0	NCBI (Genbank)
Chlamydomonas eustigma	GCA_002335675p1_Cpeustigma	520	66.6	465125	14112	14161	NCBI (Genbank)
Chlamydomonas reinhardtii	Creinhardtii_281_v5p5	52	111.1	7783580	17741	19526	Phytozome
Chlamydomonas reinhardtii	GCA_000002595p3	53	111.1	7783580	17743	19528	NCBI (Genbank)
Chlamydomonas reinhardtii	GCF_000002595p1_v3p0	1558	120.4	1695175	14488	14504	NCBI (RefSeq)
Chlamydomonas sphaeroides	GCA_001662425p1_Csp_assembly01	6890	122.2	44734	0	0	NCBI (Genbank)
Chlorella sorokiniana	GCA_003130725p1_ASM313072v1	20	58.5	4091730	0	0	NCBI (Genbank)
Chlorella sp. A99	GCA_003063905p1_ASM306390v1	82	40.9	1727419	0	0	NCBI (Genbank)
Chlorella sp. ArM0029B	GCA_002896455p3_ArM29Bkp_1312	347	93	805067	0	0	NCBI (Genbank)
Chlorella variabilis	GCF_000147415p1_v_1p0	414	46.2	1469606	9780	9780	NCBI (RefSeq)
Chlorella vulgaris	GCA_001021125p1_ASM102112v1	3600	37.3	27824	0	0	NCBI (Genbank)
Chondrus crispus	GCA_000350225p2_ASM35022v2	926	105	242694	9843	9807	NCBI (Genbank)
Chondrus crispus	GCF_000350225p1_ASM35022v2	926	105	242694	9843	9807	NCBI (RefSeq)
Cicer arietinum	GCA_000331145p1_ASM33114v1	7126	530.8	39989001	0	0	NCBI (Genbank)
Cicer arietinum	GCA_000347275p2_ASM34727v2	38511	510.9	39901017	0	0	NCBI (Genbank)
Cicer arietinum	GCF_000331145p1_ASM33114v1	7127	530.9	39989001	27889	33107	NCBI (RefSeq)
Cicer echinospermum	GCA_002896215p1_S2Drd065_v0p3	19348	644.7	206896	0	0	NCBI (Genbank)
Cicer reticulatum	GCA_002896235p1_Besev079_v0p3	38802	715.4	109263	0	0	NCBI (Genbank)
Cissus quadrangularis	GCA_002878655p1_ASM287865v1	125206	281.7	6999	0	0	NCBI (Genbank)
Citrullus lanatus	GCA_000238415p1_CiLa_1p0	40248	321	26400	0	0	NCBI (Genbank)
Citrus cavaleriei	GCA_002013975p2_ASM201397v2	14916	357.6	501435	0	0	NCBI (Genbank)
Citrus clementina	Cclementina_182_v1p0pgene_exons	1398	301.4	31410901	24533	188707	Phytozome
Citrus clementina	GCA_000493195p1_Citrus_clementina_v1p0	1398	301.4	31410901	25000	34557	NCBI (Genbank)
Citrus clementina	GCF_000493195p1_Citrus_clementina_v1p0	1398	301.4	31410901	27326	32586	NCBI (RefSeq)
Citrus maxima	GCA_002006925p1_ASM200692v1	1504	345.8	32082701	0	0	NCBI (Genbank)
Citrus medica	GCA_002013955p2_C_medica_denovo_2	32732	406.1	369527	0	0	NCBI (Genbank)
Citrus reticulata	GCA_003258625p1_ASM325862v1	67725	344.3	1288159	0	0	NCBI (Genbank)
Citrus sinensis	Csinensis_154_v1p1pgene_exons	12574	319.2	250548	25379	279876	Phytozome
Citrus sinensis	GCA_000317415p1_Csi_valencia_1p0	4843	327.7	22711823	0	0	NCBI (Genbank)
Citrus sinensis	GCF_000317415p1_Csi_valencia_1p0	4844	327.8	22711823	28561	35648	NCBI (RefSeq)
Citrus unshiu	GCA_001753815p1_CunshiuBMS10_01	507	1.2	3337	0	0	NCBI (Genbank)
Citrus unshiu	GCA_002897195p1_CUMW_v1p0	20876	359.7	386404	29039	37970	NCBI (Genbank)
Citrus x paradisi x Citrus trifoliata	GCA_001929425p1_WD23_11_assembly_v1	238488	265.5	2091	0	0	NCBI (Genbank)
Coccomyxa sp. LA000219	GCA_000812005p1_ASM81200v1	106	48.5	2254067	0	0	NCBI (Genbank)
Coccomyxa sp. SUA001	GCA_001244535p1_ASM124453v1	23591	11.8	570	0	0	NCBI (Genbank)
Coccomyxa subellipsoidea C-169	GCF_000258705p1	29	48.8	1959569	9915	9839	NCBI (RefSeq)
Coelastrella	GCA_001630525p1_ASM163052v1	16225	80.2	9337	0	0	NCBI (Genbank)
Coelastrella sp. UTEX B 3026	GCA_002588565p1_ASM258856v1	29867	151.5	10705	0	0	NCBI (Genbank)
Conringia planisiliqua	GCA_900108845p1_Conringia_planisiliquapv1	705	184.2	8882589	0	0	NCBI (Genbank)
Conyza canadensis	GCA_000775935p1_ASM77593v1	20075	326.2	20748	0	0	NCBI (Genbank)
Corchorus capsularis	GCA_001974805p1_CCACVL1_1p0	16522	317.2	46451	31069	29356	NCBI (Genbank)
Corchorus olitorius	GCA_001974825p1_COLO4_1p0	24918	334.9	44998	38582	35704	NCBI (Genbank)
Cucumis melo	GCA_000313045p1_ASM31304v1	31463	374.8	4278129	0	0	NCBI (Genbank)
Cucumis melo	GCF_000313045p1_ASM31304v1	31464	374.9	4278129	22741	29798	NCBI (RefSeq)
Cucumis sativus	Csativus_122_v1p0pgene_exons	4219	203.1	993451	21503	177988	Phytozome
Cucumis sativus	GCA_000004075p2_ASM407v2	186	193.8	29076228	23780	23780	NCBI (Genbank)
Cucumis sativus	GCA_001483825p1_ASM148382v1	6693	278.1	379917	0	0	NCBI (Genbank)
Cucumis sativus	GCF_000004075p2_ASM407v2	190	195.7	29076228	20405	25668	NCBI (RefSeq)
Cucurbita maxima	GCA_002738345p1_Cmax_1p0	8299	271.4	3717157	0	0	NCBI (Genbank)
Cucurbita maxima	GCF_002738345p1_Cmax_1p0	8299	271.4	3717157	35289	42777	NCBI (RefSeq)
Cucurbita moschata	GCA_002738365p1_Cmos_1p0	3500	269.9	3995720	0	0	NCBI (Genbank)
Cucurbita moschata	GCF_002738365p1_Cmos_1p0	3500	269.9	3995720	35355	43715	NCBI (RefSeq)
Cucurbita pepo	GCA_002806865p2_ASM280686v2	25364	260.5	9833969	0	0	NCBI (Genbank)
Cucurbita pepo	GCF_002806865p1_ASM280686v2	25263	261.4	9833969	35798	43466	NCBI (RefSeq)
Cuscuta australis	GCA_003260385p1_Cau_v1p0	218	262.6	3625894	18157	18157	NCBI (Genbank)
Cuscuta campestris	GCA_900332095p1_ASM90033209v1	6907	476.8	1384808	0	0	NCBI (Genbank)
Cyanidioschyzon merolae	GCA_000091205p1_ASM9120v1	20	16.5	859119	6170	4803	NCBI (Genbank)
Cyanidioschyzon merolae	GCF_000091205p1_ASM9120v1	20	16.5	859119	5373	4803	NCBI (RefSeq)
Cymbomonas tetramitiformis	GCA_001247695p1_ASM124769v1	40243	281.3	10932	0	0	NCBI (Genbank)
Cynara cardunculus	GCA_001531365p1_CcrdV1	8283	725.2	25947084	26505	26505	NCBI (Genbank)
Cynara cardunculus	GCF_001531365p1_CcrdV1	8283	725.2	25947084	30288	38406	NCBI (RefSeq)
Dactylis glomerata	GCA_002892645p1_ASM289264v1	1072009	839.9	1656	0	0	NCBI (Genbank)
Datisca glomerata	GCA_003255025p1_ASM325502v1	13864	688.4	1186304	0	0	NCBI (Genbank)
Daucus carota	Dcarota_388_v2p0pgene_exons	4826	421.5	36610139	32113	160795	Phytozome
Daucus carota	GCA_001625215p1_ASM162521v1	4826	421.5	36610139	33502	32113	NCBI (Genbank)
Daucus carota	GCF_001625215p1_ASM162521v1	4826	421.5	36610139	36244	44655	NCBI (RefSeq)
Dendrobium catenatum	GCA_001605985p1_ASM160598v1	72901	1008.5	391462	0	0	NCBI (Genbank)
Dendrobium catenatum	GCA_001605985p2_ASM160598v2	286089	1104.1	1043725	29149	29149	NCBI (Genbank)
Dendrobium officinale	GCF_001605985p1_ASM160598v1	72902	1008.7	391462	25123	34527	NCBI (RefSeq)
Dianthus caryophyllus	GCA_000512335p1_DCA_r1p0	45088	567.7	60730	0	0	NCBI (Genbank)
Dichanthelium oligosanthes	GCA_001633215p2_ASM163321v2	17436	589.2	74581	26468	26468	NCBI (Genbank)
Dioscorea alata	GCA_002904275p2_ASM290427v2	57706	620.9	19343	0	0	NCBI (Genbank)
Dioscorea rotundata	C_01_P1_1_P2_18pfinal	21	456.7	25272979	19086	19086	Ensembl
Dioscorea rotundata	GCA_002240015p2_TDr96_F1_Pseudo_Chromosome_v1p0	21	456.7	25272979	0	0	NCBI (Genbank)
Diospyros lotus	GCA_000774125p1_ASM77412v1	796	1.1	1870	0	0	NCBI (Genbank)
Dorcoceras hygrometricum	GCA_001598015p1_Boea_hygrometricapv1	401752	1521.4	113694	47778	47778	NCBI (Genbank)
Drosera capensis	GCA_001925005p1_ASM192500v1	12713	263.8	82649	0	0	NCBI (Genbank)
Dryas drummondii	GCA_003254865p1_ASM325486v1	13357	225.5	931783	0	0	NCBI (Genbank)
Dunaliella salina	Dsalina_325_v1p0	2464	329.8	364726	16697	18801	Phytozome
Dunaliella salina	GCA_002284615p1_Dsal_v1p0	5512	343.7	353034	0	0	NCBI (Genbank)
Durio zibethinus	GCA_002303985p1_Duzib1p0	677	715.2	22724830	0	0	NCBI (Genbank)
Durio zibethinus	GCF_002303985p1_Duzib1p0	677	715.2	22724830	44795	63007	NCBI (RefSeq)
Echinochloa crus-galli	GCA_900205405p1_ASM90020540v1	4534	1486.6	1802240	0	0	NCBI (Genbank)
Eichhornia paniculata	GCA_001647135p1_ASM164713v1	40286	571.4	31651	0	0	NCBI (Genbank)
Elaeis guineensis	GCA_000442705p1_EG5	40060	1535	1268079	0	0	NCBI (Genbank)
Elaeis guineensis	GCA_001672495p1_ASM167249v1	218141	499	2579	0	0	NCBI (Genbank)
Elaeis guineensis	GCF_000442705p1_EG5	40061	1535.2	1268079	30194	39539	NCBI (RefSeq)
Elaeis oleifera	GCA_000441515p1_EO8	26756	1402.7	333109	0	0	NCBI (Genbank)
Eleusine coracana	GCA_002180455p1_ASM218045v1	525627	1196	23733	0	0	NCBI (Genbank)
Embelia ribes	GCA_001753735p1_Embelia_ribes_ER1_v1	107000	660.5	8704	0	0	NCBI (Genbank)
Ensete ventricosum	GCA_000818735p2_Ensete_Bedadeti_v2p0	45745	451.3	21097	0	0	NCBI (Genbank)
Ensete ventricosum	GCA_001884845p1_Onjamo_v1p0	51525	444.8	16208	0	0	NCBI (Genbank)
Eragrostis tef	GCA_000970635p1_ASM97063v1	13883	607.3	116204	0	0	NCBI (Genbank)
Erigeron canadensis	GCA_000775935p1_ASM77593v1	20075	326.2	20748	0	0	NCBI (Genbank)
Erythranthe guttata	GCA_000504015p1_Mimgu1_0	2211	321.6	1123783	27890	29504	NCBI (Genbank)
Erythranthe guttata	GCF_000504015p1_Mimgu1_0	2212	322.2	1123783	30379	31861	NCBI (RefSeq)
Erythranthe guttata	Mguttatus_256_v2p0	421	304.8	21212587	28140	33573	Phytozome
Eschscholzia californica	GCA_002897215p1_ECA_r1p0	53253	489.1	752971	0	0	NCBI (Genbank)
Ettlia oleoabundans	GCA_001937085p1_ASM193708v1	7999	59.3	14136	0	0	NCBI (Genbank)
Eucalyptus camaldulensis	GCA_000260855p1_EUC_r1p0	274001	654.9	4275	0	0	NCBI (Genbank)
Eucalyptus grandis	Egrandis_297_v2p0pgene_exons	4943	691.3	57472304	36349	239526	Phytozome
Eucalyptus grandis	GCA_000612305p1_Egrandis1_0	4950	691.3	53892272	36779	46920	NCBI (Genbank)
Eucalyptus grandis	GCF_000612305p1_Egrandis1_0	4951	691.4	53892272	43939	47423	NCBI (RefSeq)
Euclidium syriacum	GCA_900116095p1_Euclidium_syriacumpMPIPZpv1	160	229.2	17487894	0	0	NCBI (Genbank)
Eudorina sp. 2006-703-Eu-15	GCA_003117195p1_EudorinaFemale_1p0	3180	184	564035	0	0	NCBI (Genbank)
Euphorbia esula	GCA_002919075p1_ASM291907v1	1633094	1124.9	1035	0	0	NCBI (Genbank)
Eutrema heterophyllum	GCA_002933915p1_ASM293391v1	57686	349	561173	0	0	NCBI (Genbank)
Eutrema salsugineum	Esalsugineum_173_v1p0pgene_exons	639	243.1	13441892	26351	160003	Phytozome
Eutrema salsugineum	GCA_000325905p2_TsV2-8	2155	231.9	25023397	0	0	NCBI (Genbank)
Eutrema salsugineum	GCA_000478725p1_Eutsalg1_0	638	243.1	13441892	26528	29485	NCBI (Genbank)
Eutrema salsugineum	GCF_000478725p1_Eutsalg1_0	638	243.1	13441892	33009	33637	NCBI (RefSeq)
Eutrema yunnanense	GCA_002933935p1_ASM293393v1	78020	415.4	371182	0	0	NCBI (Genbank)
Fagopyrum esculentum	GCA_001661195p1_FES_r1p0	387594	1177.7	25109	0	0	NCBI (Genbank)
Fagopyrum tataricum	GCA_002319775p1_Ft1p0	7020	505.9	53883329	0	0	NCBI (Genbank)
Fagus sylvatica	GCA_900244945p1_Beech_Genome	6491	542.3	145397	0	0	NCBI (Genbank)
Ficus carica	GCA_002002945p1_Fpcarica_assembly01	27995	247.1	166092	0	0	NCBI (Genbank)
Fragaria iinumae	GCA_000511975p1_FII_r1p1	117822	199.6	3309	0	0	NCBI (Genbank)
Fragaria nipponica	GCA_000512025p1_FNI_r1p1	215024	206.4	1275	0	0	NCBI (Genbank)
Fragaria nubicola	GCA_000511995p1_FNU_r1p1	210780	203.7	1291	0	0	NCBI (Genbank)
Fragaria orientalis	GCA_000517285p1_FOR_r1p1	323163	214.2	722	0	0	NCBI (Genbank)
Fragaria vesca	Fvesca_226_v1p1pgene_exons	8	206.9	27214541	32831	167270	Phytozome
Fragaria vesca	GCA_000184155p1_FraVesHawaii_1p0	3047	214.2	27879571	0	0	NCBI (Genbank)
Fragaria vesca	GCF_000184155p1_FraVesHawaii_1p0	3048	214.4	27879571	27843	31387	NCBI (RefSeq)
Fragaria x ananassa	GCA_000511835p1_FAN_r1p1	625966	697.8	2201	0	0	NCBI (Genbank)
Fraxinus excelsior	GCA_900149125p1_BATG-0p5	89515	867.5	104030	0	0	NCBI (Genbank)
Galdieria sulphuraria	GCF_000341285p1_ASM34128v1	433	13.7	172322	6723	7174	NCBI (RefSeq)
Gastrodia elata	GCA_002966915p1_ASM296691v1	3768	1061	4911943	0	0	NCBI (Genbank)
Genlisea aurea	GCA_000441915p1_GenAur_1p0	10684	43.4	5786	17685	17685	NCBI (Genbank)
Geum urbanum	GCA_900236755p1_G_urb_d1	170029	1217	24601	0	0	NCBI (Genbank)
Glycine max	GCA_000004515p4_Glycine_max_v2p1	1190	978.5	48577505	56044	88647	NCBI (Genbank)
Glycine max	GCF_000004515p4_Glycine_max_v2p0	1191	979	48577505	58882	71525	NCBI (RefSeq)
Glycine max	Gmax_275_Wm82pa2pv1pgene_exons	1190	978.5	48577505	56044	525934	Phytozome
Glycine soja	GCA_000722935p2_W05v1p0	33170	863.6	404776	50399	50399	NCBI (Genbank)
Glycine soja	GCA_002907465p1_glysopPI483463pgnm1	306	985.3	48820272	0	0	NCBI (Genbank)
Glycyrrhiza uralensis	Gurpdraft-genomep20151208	4853	325.3	133536	34445	38135	Mochida et al. 2016 - https://ngs-data-archive.psc.riken.jp/Gur-genome/
Gonium pectorale	GCA_001584585p1_ASM158458v1	2373	148.8	1267136	16290	16290	NCBI (Genbank)
Gossypioides kirkii	GCA_002818315p1_Gokirpv1	745	528.7	41165770	0	0	NCBI (Genbank)
Gossypium arboreum	GCA_000612285p2_Gossypium_arboreum_v1p0	75418	1694.4	121339338	0	0	NCBI (Genbank)
Gossypium arboreum	GCA_000787975p1_arboreum_v1p0	392831	1862.2	22252	39320	33609	NCBI (Genbank)
Gossypium arboreum	GCF_000612285p1_Gossypium_arboreum_v1p0	75419	1694.6	121339338	40208	47568	NCBI (RefSeq)
Gossypium barbadense	GCA_001856525p1_GbV1p0	29751	2566.7	259869	0	0	NCBI (Genbank)
Gossypium hirsutum	GCA_000987745p1_ASM98774v1	9146	2188.3	70911690	0	0	NCBI (Genbank)
Gossypium hirsutum	GCF_000987745p1_ASM98774v1	9148	2189.1	70911690	78218	90927	NCBI (RefSeq)
Gossypium raimondii	GCA_000327365p1_Graimondii2_0	1033	761.4	62175169	38208	78371	NCBI (Genbank)
Gossypium raimondii	GCA_000331045p1_Gr_v1p0	4699	773.8	2284095	0	0	NCBI (Genbank)
Gossypium raimondii	GCF_000327365p1_Graimondii2_0	1034	761.6	62175169	44724	59057	NCBI (RefSeq)
Gossypium raimondii	Graimondii_221_v2p1pgene_exons	1033	761.4	62175169	37505	486043	Phytozome
Gracilariopsis chorda	GCA_003194525p1_GraCho1p0	1211	92.2	220274	10938	10806	NCBI (Genbank)
Gracilariopsis lemaneiformis	GCA_003346895p1_Glem_v01	13775	88.7	34594	0	0	NCBI (Genbank)
Handroanthus impetiginosus	GCA_002762385p1_Himp0p1	13204	503.3	80946	30271	30271	NCBI (Genbank)
Helianthus annuus	GCA_002127325p1_HanXRQr1p0	1528	3027.8	178899001	57832	52230	NCBI (Genbank)
Helianthus annuus	GCF_002127325p1_HanXRQr1p0	1528	3027.8	178899001	81678	73839	NCBI (RefSeq)
Helicosporidium sp. ATCC 50920	GCA_000690575p1_Helico_v1p0	5666	12.4	3036	6033	6033	NCBI (Genbank)
Herrania umbratica	GCA_002168275p2_ASM216827v2	6132	234.7	8132550	0	0	NCBI (Genbank)
Herrania umbratica	GCF_002168275p1_ASM216827v2	6074	234	8132550	20744	27748	NCBI (RefSeq)
Hevea brasiliensis	GCA_001654055p1_ASM165405v1	7452	1373.4	1281786	0	0	NCBI (Genbank)
Hevea brasiliensis	GCF_001654055p1_ASM165405v1	7453	1373.5	1281786	42686	58062	NCBI (RefSeq)
Hibiscus syriacus	GCA_001696755p1_ASM169675v1	77488	1748.3	139874	0	0	NCBI (Genbank)
Hordeum bulbosum	GCA_900070015p1_Hordeum_bulbosum_assembly1	2883554	1294.9	511	0	0	NCBI (Genbank)
Hordeum pubiflorum	GCA_000582825p1_Hordeum_pubiflorum_assembly1	1818420	1425.3	1662	0	0	NCBI (Genbank)
Hordeum vulgare	GCA_900075435p2_barley_BACs_2	72295	9788.9	156010	0	0	NCBI (Genbank)
Hordeum vulgare	Hordeum_vulgarepIBSC_v2p41	10	4834.4	657224000	43051	236301	GrainGenes
Hordeum vulgare subsp. vulgare	barley_morex_pseudomolecules	8	4833.8	657224000	0	248180	GrainGenes
Hordeum vulgare subsp. vulgare	GCA_000326125p1_ASM32612v1	2077901	1779.5	1986	0	0	NCBI (Genbank)
Humulus lupulus var. cordifolius	GCA_000830395p1_hl_KR_version_1p0pfasta	132476	2049.2	37081	0	0	NCBI (Genbank)
Humulus lupulus var. lupulus	GCA_000831365p1_hl_SW_version_1p0pfasta	132476	2049.2	37081	0	0	NCBI (Genbank)
Ipomoea batatas	GCA_002525835p2_ipoBat4	28461	837	41463214	0	0	NCBI (Genbank)
Ipomoea nil	GCA_001879475p1_Asagao_1p1	3418	735.2	2880368	195	119	NCBI (Genbank)
Ipomoea nil	GCF_001879475p1_Asagao_1p1	3418	735.2	2880368	47872	51054	NCBI (RefSeq)
Ipomoea trifida	GCA_000978395p1_ITR_r1p0	77400	513	42586	0	0	NCBI (Genbank)
Ipomoea trifida	GCA_000981105p1_ITRk_r1p0	181194	712.2	36283	0	0	NCBI (Genbank)
Jatropha curcas	GCA_000208675p2_JAT_r4p5	39277	297.7	15950	0	0	NCBI (Genbank)
Jatropha curcas	GCA_000696525p1_JatCur_1p0	6023	318.4	746835	27172	27172	NCBI (Genbank)
Jatropha curcas	GCF_000696525p1_JatCur_1p0	6024	318.5	746835	23592	28814	NCBI (RefSeq)
Juglans cathayensis	GCA_003122765p1_ASM312276v1	19972	600.2	193887	0	0	NCBI (Genbank)
Juglans hindsii	GCA_003123825p1_ASM312382v1	73433	611.1	487794	0	0	NCBI (Genbank)
Juglans mandshurica	GCA_002916435p1_m4v1	13809	558.1	496923	0	0	NCBI (Genbank)
Juglans microcarpa	GCA_003123845p1_ASM312384v1	112570	914	141324	0	0	NCBI (Genbank)
Juglans nigra	GCA_003123865p1_ASM312386v1	90472	620.8	252148	0	0	NCBI (Genbank)
Juglans regia	GCA_001411555p1_wgsp5d	105811	700.6	250485	0	0	NCBI (Genbank)
Juglans regia	GCF_001411555p1_wgsp5d	105803	699.7	250522	43323	55627	NCBI (RefSeq)
Juglans sigillata	GCA_003123805p1_ASM312380v1	134300	648.1	207533	0	0	NCBI (Genbank)
Kalanchoe fedtschenkoi	GCA_002312845p1_K_fedtschenkoi_M2_v1	1324	256.4	2451343	0	0	NCBI (Genbank)
Kalanchoe fedtschenkoi	Kfedtschenkoi_382_v1p1	778	254.2	2451343	30964	45190	Phytozome
Kalanchoe laxiflora	Klaxiflora_309_v1p1pgene_exons	3221	422	454876	50461	411261	Phytozome
Kalanchoe laxiflora	Klaxifora_309_v1p0	2120	418.8	457852	50461	69177	Phytozome
Kappaphycus alvarezii	GCA_002205965p2_ASM220596v2	899	336.7	848967	0	0	NCBI (Genbank)
Klebsormidium flaccidum	GCA_000708835p1_ASM70883v1	1814	104.2	134930	16273	16283	NCBI (Genbank)
Klebsormidium nitens	GCA_000708835p1_ASM70883v1	1814	104.2	134930	16273	16283	NCBI (Genbank)
Kokia drynarioides	GCA_002814295p1_KokDry1	15383	517.4	177976	0	0	NCBI (Genbank)
Lactuca sativa	GCA_000227445p1_Legassy_V2	876110	1133.7	2172	0	0	NCBI (Genbank)
Lactuca sativa	GCA_002870075p1_Lsat_Salinas_v7	11452	2384	1769135	38693	38294	NCBI (Genbank)
Lactuca sativa	GCF_002870075p1_Lsat_Salinas_v7	11453	2384.2	1769135	46234	45242	NCBI (RefSeq)
Lagenaria siceraria	GCA_000466325p1_Bottle_gourd	305112	176.7	782	0	0	NCBI (Genbank)
Lagenaria siceraria	GCA_003268545p1_Lsi_v1p0	438	313.4	8701157	0	0	NCBI (Genbank)
Leavenworthia alabamica	GCA_000411055p1_VEGI_LA_v_1p0	11715	173.4	71084	0	0	NCBI (Genbank)
Leersia perrieri	GCA_000325765p3_Lperr_V1p4	12	266.7	22540073	0	0	NCBI (Genbank)
Linum usitatissimum	GCA_000224295p1_LinUsi_v1p1	48397	282.2	21193	0	0	NCBI (Genbank)
Linum usitatissimum	Lusitatissimum_200_v1p0	1028	293.5	781883	43471	43484	Phytozome
Liriodendron chinense	GCA_003013855p1_ASM301385v1	217583	1561.1	1015738	0	0	NCBI (Genbank)
Lolium perenne	GCA_001735685p1_ASM173568v1	666180	481.5	967	0	0	NCBI (Genbank)
Lophocereus schottii	GCA_002740545p1_Lsch_v1p3	158704	797.9	9302	0	0	NCBI (Genbank)
Lotus japonicus	GCA_000181115p2_Lj3p0	44464	394.5	25054	0	0	NCBI (Genbank)
Lotus japonicus	Lj3p0	8	447	62285374	83083	79471	Phytozome
Lupinus angustifolius	GCA_000338175p1_Lupin	71995	523.3	15485	0	0	NCBI (Genbank)
Lupinus angustifolius	GCA_001865875p1_LupAngTanjil_v1p0	13573	609.2	21299880	33074	33083	NCBI (Genbank)
Lupinus angustifolius	GCF_001865875p1_LupAngTanjil_v1p0	13573	609.2	21299880	38688	52821	NCBI (RefSeq)
Macadamia integrifolia	GCA_900087525p1_Macadmia_integrifolia_v1p1	193493	518.5	4745	0	0	NCBI (Genbank)
Macleaya cordata	GCA_002174775p1_MC_HNAU_1p0	4547	377.8	308204	21911	21911	NCBI (Genbank)
Malus domestica	GCA_000148765p2_MalDomGD1p0	1250	1874.4	2966274	0	0	NCBI (Genbank)
Malus domestica	GCF_000148765p1_MalDomGD1p0	1251	1874.8	2966274	58136	60549	NCBI (RefSeq)
Malus domestica	Mdomestica_196_v1p0pgene_exons	122107	881.3	11136	63514	301245	Phytozome
Manihot esculenta	GCA_001659605p1_Manihot_esculenta_v6	2019	582.1	28119335	33044	41393	NCBI (Genbank)
Manihot esculenta	GCF_001659605p1_Manihot_esculenta_v6	2020	582.3	28119335	31954	43286	NCBI (RefSeq)
Manihot esculenta	Mesculenta_305_v6p1	479	554.8	28438989	33033	41381	Phytozome
Manihot esculenta subsp. flabellifolia	GCA_000737105p1_MW_v2d	54016	390.8	14635	0	0	NCBI (Genbank)
Marchantia polymorpha	GCA_001641455p1_Mp_v4	4137	205.7	372128	17956	17956	NCBI (Genbank)
Marchantia polymorpha	GCA_003032435p1_Marchanta_polymorpha_v1	2957	225.8	1366373	19287	24674	NCBI (Genbank)
Marchantia polymorpha	Mpolymorpha_320_v3p1	763	215.5	1407541	19287	24674	Phytozome
Medicago truncatula	GCA_000219495p2_MedtrA17_4p0	2186	412.8	49172423	51519	57585	NCBI (Genbank)
Medicago truncatula	GCF_000219495p3_MedtrA17_4p0	2187	412.9	49172423	51628	57661	NCBI (RefSeq)
Medicago truncatula	Mtruncatula_285_Mt4p0v1pgene_exons	1949	411.8	49172423	50894	284973	Phytozome
Melia azedarach	MELAZ155640_EIv1pannotation	550	230.8	3132033	26738	165241	Phytozome
Mentha longifolia	GCA_001642375p1_Mlong1p0	190876	353.3	3645	0	0	NCBI (Genbank)
Metrosideros polymorpha var. glaberrima	GCA_001662345p1_Mpo_1p0	36376	304.4	5051733	0	0	NCBI (Genbank)
Micractinium conductrix	GCA_002245815p2_ASM224581v2	300	61	1210495	9217	10070	NCBI (Genbank)
Micromonas commoda	GCF_000090985p2_ASM9098v2	19	21.1	1394110	10127	10140	NCBI (RefSeq)
Micromonas commoda	MspRCC299_229_v3p0	17	21	1394110	10103	10103	Phytozome
Micromonas pusilla CCMP1545	GCF_000151265p2	21	22	1183541	10248	10242	NCBI (RefSeq)
Micromonas pusilla CCMP1545	MpusillaCCMP1545_228_v3p0	21	21.9	1183541	10660	10660	Phytozome
Micromonas sp. ASP10-01a	GCA_001430725p1_ASM143072v1	1069	19.6	22484	0	0	NCBI (Genbank)
Mimosa pudica	GCA_003254945p1_ASM325494v1	97892	557.2	119676	0	0	NCBI (Genbank)
Miscanthus sacchariflorus	GCA_002993905p1_Msac_v3	105321	2074.9	37709	0	0	NCBI (Genbank)
Momordica charantia	GCA_001995035p1_ASM199503v1	1052	285.6	1100631	0	0	NCBI (Genbank)
Momordica charantia	GCF_001995035p1_ASM199503v1	1052	285.6	1100631	21684	28666	NCBI (RefSeq)
Monoraphidium neglectum	GCA_000611645p1_mono_v1	6720	69.7	15659	16807	16755	NCBI (Genbank)
Monoraphidium neglectum	GCF_000611645p1_mono_v1	6720	69.7	15659	16807	16755	NCBI (RefSeq)
Monoraphidium sp. 549	GCA_002814315p1_ASM281431v1	1851	74.7	105989	0	0	NCBI (Genbank)
Monotropa hypopitys	GCA_002855965p1_monotropa1p0	1259264	2197.5	2546	0	0	NCBI (Genbank)
Morus notabilis	GCA_000414095p2_ASM41409v2	31301	320.4	405448	29261	26965	NCBI (Genbank)
Morus notabilis	GCF_000414095p1_ASM41409v2	31301	320.4	405448	29261	26965	NCBI (RefSeq)
Musa acuminata	GCA_000313855p2_ASM31385v2	7259	472.2	28617404	0	0	NCBI (Genbank)
Musa acuminata	Macuminata_304_v1pgene_exons	12	473	34148863	36528	197588	Phytozome
Musa acuminata subsp. malaccensis	GCF_000313855p2_ASM31385v2	7259	472.2	28617404	33417	41734	NCBI (RefSeq)
Musa itinerans	GCA_001649415p1_ASM164941v1	28415	455.3	195772	0	0	NCBI (Genbank)
Nelumbo nucifera	GCA_000365185p2_Chinese_Lotus_1p1	3619	805.1	3435397	130	84	NCBI (Genbank)
Nelumbo nucifera	GCA_000805495p1_Nelumbo_nucifera_v1p1	14895	790.3	989329	0	0	NCBI (Genbank)
Nelumbo nucifera	GCF_000365185p1_Chinese_Lotus_1p1	3603	804.6	3435397	29034	38964	NCBI (RefSeq)
Nicotiana attenuata	GCA_001879085p1_NIATTr2	37194	2365.7	524499	33320	33320	NCBI (Genbank)
Nicotiana attenuata	GCF_001879085p1_NIATTr2	37194	2365.7	524499	39977	44491	NCBI (RefSeq)
Nicotiana glauca	GCA_002930595p1_NicGla1p0	514289	3222.8	30470	0	0	NCBI (Genbank)
Nicotiana obtusifolia	GCA_002018475p1_NIOBTpversion3	53128	1222.8	134141	0	0	NCBI (Genbank)
Nicotiana otophora	GCA_000715115p1_Noto	929607	2689.4	26649	0	0	NCBI (Genbank)
Nicotiana sylvestris	GCA_000393655p1_Nsyl	253917	2221.8	79726	0	0	NCBI (Genbank)
Nicotiana sylvestris	GCF_000393655p1_Nsyl	253918	2222	79727	41187	48160	NCBI (RefSeq)
Nicotiana tabacum	GCA_000715135p1_Ntab-TN90	351737	3718.8	66158	0	0	NCBI (Genbank)
Nicotiana tabacum	GCF_000715135p1_Ntab-TN90	168247	3643.5	67743	74273	84255	NCBI (RefSeq)
Nicotiana tomentosiformis	GCA_000390325p2_Ntom_v01	159547	1688.3	82593	0	0	NCBI (Genbank)
Nicotiana tomentosiformis	GCF_000390325p1_Ntom_v01	159549	1688.5	82598	38190	45607	NCBI (RefSeq)
Nissolia schottii	GCA_003254905p1_ASM325490v1	116213	466.1	179654	0	0	NCBI (Genbank)
Nothapodytes nimmoniana	GCA_002091855p1_Nnimmo_assembly01	2301	1.4	785	0	0	NCBI (Genbank)
Ochetophila trinervis	GCA_003254975p1_ASM325497v1	8237	309.1	115526	0	0	NCBI (Genbank)
Ocimum tenuiflorum	GCA_001278415p1_OciTen1p0	121993	332.6	5674	0	0	NCBI (Genbank)
Olea europaea	GCA_002742605p1_O_europaea_v1	41225	1141	12567911	0	0	NCBI (Genbank)
Olea europaea	GCA_003313485p1_Duke_Pbarb_2016	5473	1214.8	468024	56349	89982	NCBI (Genbank)
Olea europaea	GCF_002742605p1_O_europaea_v1	41226	1141.1	12567911	47911	58334	NCBI (RefSeq)
Oropetium thomaeum	GCA_001182835p1_Oropetium	625	243.2	2386382	0	0	NCBI (Genbank)
Oropetium thomaeum	Othomaeum_386_v1p0pgene_exons	625	243.2	2386382	28446	129424	Phytozome
Oryza barthii	GCA_000182155p3_Opbarthii_v1p3	12	308.3	25711811	0	0	NCBI (Genbank)
Oryza brachyantha	GCA_000231095p2_Oryza_brachyanthapv1p4b	2491	259.9	21479432	0	0	NCBI (Genbank)
Oryza brachyantha	GCF_000231095p1_Oryza_brachyanthapv1p4b	2491	259.9	21479432	24828	26803	NCBI (RefSeq)
Oryza glaberrima	GCA_000147395p2_Oryza_glaberrima_V1	25599	303.3	23146	0	0	NCBI (Genbank)
Oryza glumipatula	GCA_000576495p1_Oryza_glumaepatula_v1p5	12	372.9	31548187	0	0	NCBI (Genbank)
Oryza longistaminata	GCA_001514335p2_ASM151433v2	9688	362.1	30401905	0	0	NCBI (Genbank)
Oryza meridionalis	GCA_000338895p2_Oryza_meridionalis_v1p3	12	335.7	30391017	0	0	NCBI (Genbank)
Oryza nivara	GCA_000576065p1_Oryza_nivara_v1p0	12	338	28646061	0	0	NCBI (Genbank)
Oryza punctata	GCA_000573905p1_Oryza_punctata_v1p2	12	393.8	31244610	0	0	NCBI (Genbank)
Oryza rufipogon	GCA_000817225p1_OR_W1943	3818	339.2	27785585	0	0	NCBI (Genbank)
Oryza rufipogon	GCA_001551805p1_ASM155180v1	2582	384.5	219409	0	0	NCBI (Genbank)
Oryza sativa	GCA_001433935p1_IRGSP-1p0	55	373.8	29958434	46019	48407	NCBI (Genbank)
Oryza sativa	Osativa_323_v7p0pgene_exons	14	374.5	29958434	42189	239565	Phytozome
Oryza sativa aus subgroup	GCA_001952365p1_ASM195236v1	12	362.3	29936233	0	0	NCBI (Genbank)
Oryza sativa Indica	GCA_000004655p2_ASM465v1	10490	426.3	31162561	39285	37358	NCBI (Genbank)
Oryza sativa Indica Group	GCA_001305255p1_ASM130525v1	12	352.1	30903862	0	0	NCBI (Genbank)
Oryza sativa Indica Group	GCA_001618795p1_ZSv2p0	2300	386.5	31109867	0	0	NCBI (Genbank)
Oryza sativa Japonica	GCF_001433935p1_IRGSP-1p0	58	374.4	29958434	33189	41070	NCBI (RefSeq)
Oryza sativa Japonica Group	GCA_000321445p1_Osat_hitom_01	12	382.6	31217802	0	0	NCBI (Genbank)
Ostreococcus lucimarinus	Olucimarinus_231_v2p0	21	13.2	708927	7796	7796	Phytozome
Ostreococcus lucimarinus CCE9901	GCF_000092065p1_ASM9206v1	21	13.2	708927	7640	7603	NCBI (RefSeq)
Ostreococcus sp. 'lucimarinus'	GCF_000092065p1_ASM9206v1	21	13.2	708927	7640	7619	NCBI (RefSeq)
Ostreococcus tauri	GCF_000214015p2_version_050606	22	12.6	739027	8114	7994	NCBI (RefSeq)
Pachycereus pringlei	GCA_002740445p1_Ppri_v1p3	171584	629.7	5411	0	0	NCBI (Genbank)
Panicum hallii	GCA_002211085p2_PHallii_v3p1	291	535.9	57869027	33805	44192	NCBI (Genbank)
Panicum hallii	GCF_002211085p1_PHallii_v3p1	291	535.9	57869027	31528	37612	NCBI (RefSeq)
Panicum hallii	Phallii_308_v2p0pgene_exons	8414	554.1	59822759	37232	254657	Phytozome
Panicum miliaceum	GCA_002895445p2_ASM289544v2	466	848.4	48259421	0	0	NCBI (Genbank)
Panicum virgatum	Pvirgatum_273_v1p1	33649	1271.7	55704564	98007	125439	Phytozome
Parachlorella kessleri	GCA_001598975p1_PK2152_assembly	3651	59.2	33885	0	0	NCBI (Genbank)
Parasponia andersonii	GCA_002914805p1_PanWU01x14_asm01	2732	475.8	712846	37229	37232	NCBI (Genbank)
Passiflora edulis	GCA_002156105p1_ASM215610v1	234012	165.7	1311	0	0	NCBI (Genbank)
Penstemon barbatus	GCA_003313485p1_Duke_Pbarb_2016	18827	696.3	43419	0	0	NCBI (Genbank)
Penstemon centranthifolius	GCA_000737435p1_ASM73743v1	6761	4.5	752	0	0	NCBI (Genbank)
Penstemon grinnellii	GCA_000737425p1_ASM73742v1	5523	3.7	780	0	0	NCBI (Genbank)
Pereskia humboldtii	GCA_002740485p1_Phum_v1p3	126352	414	4395	0	0	NCBI (Genbank)
Persea americana	GCA_002908915p1_Hass1p0	5000	446.8	205885	0	0	NCBI (Genbank)
Phalaenopsis aphrodite	GCA_003013225p1_ASM301322v1	13732	1025.1	946429	0	0	NCBI (Genbank)
Phalaenopsis equestris	GCA_001263595p1_ASM126359v1	89583	1064.1	378442	0	0	NCBI (Genbank)
Phalaenopsis equestris	GCF_001263595p1_ASM126359v1	89584	1064.2	378442	21938	29894	NCBI (RefSeq)
Phalaenopsis hybrid cultivar	GCA_002079205p1_ASM207920v1	149149	2687.7	134284	0	0	NCBI (Genbank)
Phaseolus coccineus	GCA_003122825p1_UCLA_Phcoc_1p0	192921	371.1	7980	0	0	NCBI (Genbank)
Phaseolus vulgaris	GCA_000499845p1_PhaVulg1_0	708	521.1	50367376	28134	32720	NCBI (Genbank)
Phaseolus vulgaris	GCF_000499845p1_PhaVulg1_0	708	521.1	50367376	28134	32720	NCBI (RefSeq)
Phoenix dactylifera	GCF_000413155p1_DPV01	80317	556.5	335289	29558	38989	NCBI (RefSeq)
Physcomitrella patens	GCA_000002425p2_Phypa_V3	357	471.9	17435539	31309	31251	NCBI (Genbank)
Physcomitrella patens	GCF_000002425p4_Phypa_V3	359	472.1	17435539	23747	48022	NCBI (RefSeq)
Physcomitrella patens	Ppatens_318_v3p3	145	471.5	17435539	32926	87533	Phytozome
Picea glauca	GCA_000411955p5_PG29_v4p1	3033322	24633.1	54661	6522	6445	NCBI (Genbank)
Picea glauca	GCA_000966675p1_WS77111_V1	3353683	26936.2	49216	0	0	NCBI (Genbank)
Picea glauca	GCA_001687225p1_SeqCapPg29	222034	258.3	1368	0	0	NCBI (Genbank)
Picochlorum sp. 'soloecismus'	GCA_002818215p1_ASM281821v1	38	15.3	724710	0	0	NCBI (Genbank)
Picochlorum sp. SENEW3	GCA_000876415p1_ASM87641v1	880	13.4	126215	0	0	NCBI (Genbank)
Pinus lambertiana	Pila.1_5	16468	21122.5	2916077	0	0	https://treegenesdb.org/org/Pinus-lambertiana
Pinus taeda	GCA_000404065p3_Ptaeda2p0	1760464	22103.6	107038	0	0	NCBI (Genbank)
Pisum sativum	GCA_003013575p1_ASM301357v1	5449423	4275.9	4610	0	0	NCBI (Genbank)
Populus euphratica	GCA_000495115p1_PopEup_1p0	9614	495.9	482846	0	0	NCBI (Genbank)
Populus euphratica	GCF_000495115p1_PopEup_1p0	9615	496	482055	36439	49760	NCBI (RefSeq)
Populus trichocarpa	GCA_000002775p3_Pop_tri_v3	1446	434.1	19465461	41335	73012	NCBI (Genbank)
Populus trichocarpa	GCF_000002775p4_Pop_tri_v3	1447	434.3	19465461	37272	51717	NCBI (RefSeq)
Populus trichocarpa	Ptrichocarpa_210_v3p0	379	423.9	19465461	41335	73013	Phytozome
Porphyra umbilicalis	GCA_002049455p2_P_umbilicalis_v1	2126	87.9	202021	13375	13567	NCBI (Genbank)
Porphyridium purpureum	GCA_000397085p1_Porphyridium_purpureum	3014	19.5	20534	0	0	NCBI (Genbank)
Primula veris	GCA_000788445p1_ASM78844v1	8756	309.7	165836	0	0	NCBI (Genbank)
Primula vulgaris	GCA_001077355p1_ASM107735v1	229	1.5	23713	0	0	NCBI (Genbank)
Primula vulgaris	Pvulgaris_442_v2p1pgene_exons	478	537.2	49670989	27433	218847	Phytozome
Prototheca cutis	GCA_002897115p1_JCM_15793_assembly_v001	29	20	1409608	0	0	NCBI (Genbank)
Prototheca stagnorum	GCA_002794665p1_JCM_9641_assembly_v001	27	16.9	1107247	0	0	NCBI (Genbank)
Prototheca wickerhamii	GCA_003255715p1_ASM325571v1	3774	27.7	31154	0	0	NCBI (Genbank)
Prunus avium	GCA_002207925p1_PAV_r1p0	10148	272.4	219566	0	0	NCBI (Genbank)
Prunus avium	GCF_002207925p1_PAV_r1p0	10148	272.4	219566	30405	35009	NCBI (RefSeq)
Prunus mume	GCA_000346735p1_Ppmume_V1p0	8163	233.9	24358521	0	0	NCBI (Genbank)
Prunus mume	GCF_000346735p1_Ppmume_V1p0	8164	234	24358521	26522	29705	NCBI (RefSeq)
Prunus persica	GCA_000218175p1_PrunusPersicaDD_1p0	30834	214.2	49168	0	0	NCBI (Genbank)
Prunus persica	GCA_000346465p2_Prunus_persica_NCBIv2	191	227.4	27368013	26873	47089	NCBI (Genbank)
Prunus persica	GCF_000346465p2_Prunus_persica_NCBIv2	192	227.6	27368013	26412	32595	NCBI (RefSeq)
Prunus persica	Ppersica_298_v2p1	43	226.4	27368013	26873	47089	Phytozome
Prunus yedoensis	GCA_900382725p1_Pynpv1	4016	319.2	145140	0	0	NCBI (Genbank)
Pseudotsuga menziesii	GCA_001517045p1_DougFir1p0	1236665	14673.2	381586	0	0	NCBI (Genbank)
Psidium guajava	GCA_002914565p1_Guava1p0	4728	386.9	129242	0	0	NCBI (Genbank)
Pterocarya stenoptera	GCA_003123785p1_ASM312378v1	124315	955.6	155468	0	0	NCBI (Genbank)
Punica granatum	GCA_002201585p1_ASM220158v1	17405	296.4	2303557	29226	29226	NCBI (Genbank)
Purshia tridentata	GCA_003254885p1_ASM325488v1	9353	176	33921	0	0	NCBI (Genbank)
Pyrus x bretschneideri	GCA_000315295p1_Pbr_v1p0	2182	508.6	535028	0	0	NCBI (Genbank)
Pyrus x bretschneideri	GCF_000315295p1_Pbr_v1p0	2182	508.6	535028	42180	46174	NCBI (RefSeq)
Quercus lobata	GCA_001633185p1_ValleyOak0p5	40156	759.2	95130	0	0	NCBI (Genbank)
Quercus robur	GCA_900291515p1_Q_robur_v1	550	814.3	55068941	0	0	NCBI (Genbank)
Quercus suber	GCA_002906115p1_CorkOak1p0	23344	953.3	465160	79750	83282	NCBI (Genbank)
Quercus suber	GCF_002906115p1_CorkOak1p0	23344	953.3	465160	58326	59614	NCBI (RefSeq)
Quillaja saponaria	GCA_003338715p1_DraftpQuillajapv1p0	48349	248.9	6076	0	0	NCBI (Genbank)
Quillaja saponaria	QUISA32244_EIv1pannotation	769	354.9	5518683	36027	221643	NCBI (Genbank)
Raphanus raphanistrum	GCA_000769845p1_ASM76984v1	64732	253.8	10186	0	0	NCBI (Genbank)
Raphanus sativus	GCA_000801105p2_Rs1p0	10674	426.2	38354807	0	0	NCBI (Genbank)
Raphanus sativus	GCF_000801105p1_Rs1p0	10676	426.6	38354807	58745	61216	NCBI (RefSeq)
Raphidocelis subcapitata	GCA_003203535p1_Rsub_1p0	300	51.2	341804	13429	13383	NCBI (Genbank)
Rhazya stricta	GCA_001752375p1_RHA1p0	979	274.4	5553863	0	0	NCBI (Genbank)
Rhizophora apiculata	GCA_900174605p1_Rap_scaffold_v2	142	232.1	5420131	0	0	NCBI (Genbank)
Ricinus communis	GCA_000151685p2_JCVI_RCG_1p1	25763	350.6	496528	32025	31307	NCBI (Genbank)
Ricinus communis	GCF_000151685p1_JCVI_RCG_1p1	25763	350.6	496528	22334	27998	NCBI (RefSeq)
Ricinus communis	Rcommunis_119_v0p1pgene_exons	25828	350.6	496528	31221	129291	Phytozome
Rosa chinensis	GCA_002994745p1_RchiOBHm-V2	47	514.3	69643165	50539	45466	NCBI (Genbank)
Rosa chinensis	GCF_002994745p1_RchiOBHm-V2	45	513.9	69643165	40349	44948	NCBI (RefSeq)
Rosa multiflora	GCA_002564525p1_RMU_r2p0	83189	739.6	90830	0	0	NCBI (Genbank)
Rosa x damascena	GCA_001662545p1_ASM166254v1	307872	711.7	27573	0	0	NCBI (Genbank)
Ruellia speciosa	GCA_001909325p1_Rspec1p0	794288	740	1201	0	0	NCBI (Genbank)
Saccharum hybrid cultivar	GCA_900465005p1_MTP	5708	530.7	116672	0	0	NCBI (Genbank)
Saccharum spontaneum	GCA_900500655p1_Sugarcane	75981	3924.2	89080	0	0	NCBI (Genbank)
Salix purpurea	Spurpurea_289_v1p0	2780	450.1	17358976	37865	61520	Phytozome
Salvia miltiorrhiza	Salvia_miltiorrhiza_manual_add	9355	420	63197	30478	30478	Xu et al. 2016 - http://www.ndctcm.org/shujukujieshao/2015-04-23/27.html
Santalum album	GCA_002911635p1_ASM291163v1	180	196.1	4363285	0	0	NCBI (Genbank)
Scenedesmus quadricauda	GCA_002317545p1_ASM231754v1	13425	65.4	8094	0	0	NCBI (Genbank)
Schrenkiella parvula	GCA_000218505p1_Eutrema_parvulum_v01	1457	137.1	16150104	0	0	NCBI (Genbank)
Secale cereale	GCA_900079665p1_Rye_Lo7_WGS_contigs	1581707	1684.9	1708	0	0	NCBI (Genbank)
Selaginella kraussiana	GCA_001021135p1_ASM102113v1	105914	114.5	2415	0	0	NCBI (Genbank)
Selaginella moellendorffii	GCA_000143415p2_v1p0	758	212.5	1749879	34782	34807	NCBI (Genbank)
Selaginella moellendorffii	GCF_000143415p4_v1p0	757	212.3	1749879	37888	45247	NCBI (RefSeq)
Selaginella moellendorffii	Smoellendorffii_91_v1p0pgene_exons	768	212.8	1749879	22285	122857	Phytozome
Selaginella tamariscina	GCA_003024785p1_ASM302478v1	1391	300.7	407666	0	0	NCBI (Genbank)
Sesamum indicum	GCA_000512975p1_S_indicum_v1p0	16235	274.9	17356267	0	0	NCBI (Genbank)
Sesamum indicum	GCA_001692995p1_S_indicum_Yuzhi11_v1	5868	210.8	324903	0	0	NCBI (Genbank)
Sesamum indicum	GCF_000512975p1_S_indicum_v1p0	16236	275.1	17356267	26123	33093	NCBI (RefSeq)
Setaria italica	GCA_000263155p2_Setaria_italica_v2p0	336	405.7	47252588	34584	43001	NCBI (Genbank)
Setaria italica	GCA_001652605p1_ASM165260v1	2689	477.5	53212001	0	0	NCBI (Genbank)
Setaria italica	GCF_000263155p2_Setaria_italica_v2p0	337	405.9	47252588	31102	32964	NCBI (RefSeq)
Setaria italica	Sitalica_312_v2p2pgene_exons	336	405.7	47253416	34584	218186	Phytozome
Setaria viridis	Sviridis_311_v1p1	130	392.8	46083338	35214	48594	Phytozome
Silene latifolia	GCA_003260165p1_S_latifolia_v1p0	319506	1185.1	10814	0	0	NCBI (Genbank)
Silene latifolia subsp. alba	GCA_001412135p1_ASM141213v1	307720	665.3	3519	0	0	NCBI (Genbank)
Silybum marianum	GCA_001541825p1_ASM154182v1	258575	1477.6	6967	0	0	NCBI (Genbank)
Sisymbrium irio	GCA_000411075p1_VEGI_SI_v_1p0	21357	245.6	144321	0	0	NCBI (Genbank)
Solanum americanum	GCA_900188915p1	837	9	10942	0	0	NCBI (Genbank)
Solanum arcanum	GCA_000612985p1_Soarc10	46594	665.2	31288	0	0	NCBI (Genbank)
Solanum commersonii	GCA_001239805p1_ASM123980v1	63664	729.6	38514	0	0	NCBI (Genbank)
Solanum habrochaites	GCA_000577655p1_Sohab10	42990	724.3	37085	0	0	NCBI (Genbank)
Solanum lycopersicum	GCA_900008105p1_V100	13	760.1	64845585	0	0	NCBI (Genbank)
Solanum lycopersicum	GCF_000188115p3_SL2p50	3145	823.8	66470942	31075	36149	NCBI (RefSeq)
Solanum lycopersicum	Slycopersicum_390_ITAG2p4pgene_exons	13	823.9	66470942	34725	157233	Phytozome
Solanum melongena	GCA_000787875p1_SME_r2p5p1	33873	833.1	64530	0	0	NCBI (Genbank)
Solanum pennellii	GCA_001406875p2_SPENNV200	13	926.6	77991103	0	0	NCBI (Genbank)
Solanum pennellii	GCF_001406875p1_SPENNV200	12	926.4	77991103	32519	35068	NCBI (RefSeq)
Solanum pimpinellifolium	GCA_000230315p1_Sol_pimpi_v1p0	309180	688.2	5714	0	0	NCBI (Genbank)
Solanum tuberosum	GCA_000226075p1_SolTub_3p0	14853	705.8	1344915	0	0	NCBI (Genbank)
Solanum tuberosum	GCF_000226075p1_SolTub_3p0	14854	705.9	1344915	33606	37966	NCBI (RefSeq)
Solanum tuberosum	Stuberosum_206_v3p4	12	705.9	61095886	35119	51472	Phytozome
Solanum tuberosum	Stuberosum_448_v4p03pgene_exons	13	773	59756223	39028	202449	Phytozome
Solanum verrucosum	GCA_900185145p1_discovar-mp-dt-bn	224100	730.1	4584101	0	0	NCBI (Genbank)
Sorghum bicolor	GCA_000003195p3_Sorghum_bicolor_NCBIv3	867	708.7	68658214	34118	47110	NCBI (Genbank)
Sorghum bicolor	GCF_000003195p3_Sorghum_bicolor_NCBIv3	869	709.3	68658214	32945	39248	NCBI (RefSeq)
Sorghum bicolor	Sbicolor_313_v3p1	94	711	68658214	34211	47205	Phytozome
Sphagnum fallax	Sfallax_310_v0p5pgene_exons	1228	396.4	1834521	26939	187681	Phytozome
Spinacia oleracea	GCA_000510995p2_Spinach-1p0p3	103502	493.8	19014	21540	23522	NCBI (Genbank)
Spinacia oleracea	GCA_002007265p1_ASM200726v1	78262	869.8	319471	0	0	NCBI (Genbank)
Spinacia oleracea	GCF_002007265p1_ASM200726v1	78263	869.9	319471	31764	32794	NCBI (RefSeq)
Spirodela polyrhiza	GCA_001981405p1_ASM198140v1	20	136.7	7641483	0	0	NCBI (Genbank)
Spirodela polyrhiza	Spolyrhiza_290_v2	33	145.2	4924802	19623	19623	Phytozome
Stenocereus thurberi	GCA_002740465p1_Sthu_v1p3	159477	853.3	10456	0	0	NCBI (Genbank)
Tarenaya hassleriana	GCA_000463585p1_ASM46358v1	12249	249.9	1600628	0	0	NCBI (Genbank)
Tarenaya hassleriana	GCF_000463585p1_ASM46358v1	12249	249.9	1600628	30032	40658	NCBI (RefSeq)
Tetrabaena socialis	GCA_002891735p1_TetSoc1	5856	135.8	145927	14296	14296	NCBI (Genbank)
Tetradesmus obliquus	GCA_900108755p1_sob1	1368	107.7	186615	0	0	NCBI (Genbank)
Thellungiella parvula	TpV84_ORFs_edit	2136	123.6	6763654	0	141785	thellungiella.org
Theobroma cacao	GCA_000208745p2_Criollo_cocoa	430	324.7	36364294	0	0	NCBI (Genbank)
Theobroma cacao	GCA_000403535p1	711	346	34397752	29234	44186	NCBI (Genbank)
Theobroma cacao	GCF_000208745p1_Criollo_cocoa	431	324.9	36364294	24957	30854	NCBI (RefSeq)
Theobroma cacao	Tcacao_233_v1p1pgene_exons	713	346.2	34397752	29452	264870	Phytozome
Thlaspi arvense	GCA_000956625p1_T_arvense_v1	6768	343	140815	0	0	NCBI (Genbank)
Trebouxia gelatinosa	GCA_000818905p1_ASM81890v1	848	61.7	3512598	0	0	NCBI (Genbank)
Trebouxia sp. TZW2008	GCA_002118135p1_TrTZW2008_1p0	677	69.3	223445	0	0	NCBI (Genbank)
Trema orientalis	GCA_002914845p1_TorRG33x02_asm01	2756	388	656203	35849	35852	NCBI (Genbank)
Trifolium pratense	GCA_900079335p1_Trpr	39051	346	22682783	0	0	NCBI (Genbank)
Trifolium pratense	Tpratense_385_v2pgene_exons	39051	346	22682783	39948	179274	Phytozome
Trifolium subterraneum	GCA_001742945p1_TSUd_r1p1	27424	471.8	287605	42704	42059	NCBI (Genbank)
Triticum aestivum	GCA_900067645p1	735943	13427.4	88778	0	0	NCBI (Genbank)
Triticum aestivum	GCA_900241085p1_wheat_TGACv2	519179	13916.9	285110	0	0	NCBI (Genbank)
Triticum aestivum	IWGSC_v1p1_HC_20170706	22	14547.3	709773743	107891	713422	GrainGenes
Triticum aestivum	Taestivum_296_v2p2	86710	634.4	11402	99386	293053	Phytozome
Triticum dicoccoides	151210_zavitan_WEW_v2	149145	10509.9	726427787	1686510	1686510	GrainGenes
Triticum dicoccoides	GCA_900184675p1_WEW_v1	149145	10495	726427787	0	0	NCBI (Genbank)
Triticum urartu	GCA_000347455p1_ASM34745v1	499221	3747	85725	32265	24169	NCBI (Genbank)
Triticum urartu	GCA_003073215p1_Tu2p0	10284	4851.9	661480603	0	0	NCBI (Genbank)
Urochloa ruziziensis	GCA_003016355p1_Bruz	102577	732.5	27770	0	0	NCBI (Genbank)
Utricularia gibba	GCA_002189035p1_U_gibba_v2	518	100.7	3446356	0	0	NCBI (Genbank)
Vaccinium macrocarpon	GCA_000775335p1_ASM77533v1	200203	414.6	4291	0	0	NCBI (Genbank)
Vaccinium macrocarpon	GCA_000775335p2_ASM77533v2	200203	414.6	4291	0	0	NCBI (Genbank)
Vicia faba	GCA_001375635p1_VfEP_Reference-Unigene	74659	80.4	1723	0	0	NCBI (Genbank)
Vigna angularis	GCA_001190045p1_Vigan1p1	37373	466.7	34671004	34180	34172	NCBI (Genbank)
Vigna angularis	GCA_001723775p1_ASM172377v1	3387	444.4	8174047	0	0	NCBI (Genbank)
Vigna angularis	GCF_001190045p1_Vigan1p1	37375	467.3	31747250	29523	37769	NCBI (RefSeq)
Vigna radiata	GCA_000741045p2_Vradiata_ver6	2497	463.1	25360630	0	0	NCBI (Genbank)
Vigna radiata	GCF_000741045p1_Vradiata_ver6	2499	463.6	25360630	29146	35143	NCBI (RefSeq)
Vigna radiata var. radiata	GCA_001584445p1_ASM158444v1	2418	454.9	683756	0	0	NCBI (Genbank)
Vigna unguiculata subsp. unguiculata	GCA_001687525p1_Cowpea_0p03	224035	695	7412	0	0	NCBI (Genbank)
Viola pubescens	GCA_002752925p1_violet_k79	157716	318.4	3500	0	0	NCBI (Genbank)
Vitis aestivalis	GCA_001562795p1_VitisNorton_MSU1p0	756125	432.8	772	0	0	NCBI (Genbank)
Vitis cinerea x Vitis riparia	GCA_001282645p1_BoeWGS1p0	210444	539.6	4127	0	0	NCBI (Genbank)
Vitis vinifera	GCA_000003745p2_12X	1911	485.3	22385789	26346	26346	NCBI (Genbank)
Vitis vinifera	GCF_000003745p3_12X	1907	486.2	22385789	28982	38120	NCBI (RefSeq)
Vitis vinifera	Vvinifera_145_Genoscopep12Xpgene_exons	33	486.2	23006712	26346	156765	Phytozome
Volvox carteri	GCA_000143455p1_v1p0	1251	137.7	1491501	14437	14439	NCBI (Genbank)
Volvox carteri	GCF_000143455p1_v1p0	1251	137.7	1491501	14437	14436	NCBI (RefSeq)
Volvox carteri	Vcarteri_317_v2p1	200	130.2	2599759	14247	16075	Phytozome
Xerophyta viscosa	GCA_002076135p1_ASM207613v1	896	295.5	1670317	0	0	NCBI (Genbank)
Yamagishiella unicocca	GCA_003116995p1_YamagishiellaPlus_1p0	1461	134.2	666310	0	0	NCBI (Genbank)
Zea mays	GCA_000005005p6_B73_RefGen_v4	265	2134.4	223902240	39320	131270	NCBI (Genbank)
Zea mays	GCF_000005005p1_B73_RefGen_v3	523	2067.6	217928451	52500	58290	NCBI (RefSeq)
Zea mays	GCF_000005005p2_B73_RefGen_v4	267	2135.1	223902240	49339	58411	NCBI (RefSeq)
Zea mays	Zmays_284_Ensembl-18_2010-01-MaizeSequencepgene_exons	523	2067.9	217959525	63480	342056	Phytozome
Zea mays	ZmaysPH207_443_v1p1pgene_exons	43291	2156.2	215148664	40557	197789	Phytozome
Zea mays subsp. mays	GCA_001644905p2_Zm-W22-REFERENCE-NRGENE-2p0	191	2133.9	222590201	0	0	NCBI (Genbank)
Zizania latifolia	GCA_000418225p1_Zizania_latifolia_v01	4522	604	604864	0	0	NCBI (Genbank)
Ziziphus jujuba	GCA_000826755p1_ZizJuj_1p1	4789	437.8	25259912	0	0	NCBI (Genbank)
Ziziphus jujuba	GCA_001835785p1_ASM183578v1	36119	351.1	754884	0	0	NCBI (Genbank)
Ziziphus jujuba	GCF_000826755p1_ZizJuj_1p1	4789	437.8	25259912	33324	37526	NCBI (RefSeq)
Zostera marina	GCA_001185155p1_Zosma_marinapvp2p1	2228	203.9	485578	20859	20682	NCBI (Genbank)
Zostera marina	Zmarina_324_v2p2pgene_exons	2228	203.9	485578	20450	106110	Phytozome
Zoysia japonica	GCA_001602275p1_ASM160227v1	11786	334.4	2370062	0	0	NCBI (Genbank)
Zoysia matrella	GCA_001602295p1_ASM160229v1	13609	563.4	108897	0	0	NCBI (Genbank)
Zoysia pacifica	GCA_001602315p1_ASM160231v1	11428	397	111449	0	0	NCBI (Genbank)

## Sheet: Data S2
Data S2. Reference characterised OSCs from the Viridplantae
OSC ID	Genbank ID	GI Number	Product	Species	Protein Length	Reference
AmCAS1	AAG44096.1	12004573	cycloartenol	Abies magnifica	756	Thimmappa et al. 2014
AcACX	BAF93208.1	160081609	cycloartenol	Adiantum capillus-veneris	758	Shinozaki et al. 2008
AtBARS1(PEN2)	NP_001329547.1	1063722714	baruol; minor products	Arabidopsis thaliana	756	Lodeiro et al. 2007
AtCAMS1	NP_001321746.1	1063696271	camelliol C; achilleol A; β-amyrin	Arabidopsis thaliana	704	Kolesnikova et al. 2007
AtCAS1	NP_001325220.1	1063700891	cycloartenol	Arabidopsis thaliana	668	Corey, Matsuda, and Bartel 1993
AtLSS1	NP_001327788.1	1063715069	lanosterol	Arabidopsis thaliana	756	Kolesnikova et al. 2006
AtLUP1	NP_001321029.1	1063695753	lupane-3β,20-diol; β-amyrin; germanicol; taraxasterol; φ-taraxasterol; lupeol	Arabidopsis thaliana	757	Segura, Meyer, and Matsuda 2000
AtLUP2	NP_001322960.1	1063697132	β-amyrin; taraxasterol; tirucalla-7,24-dien-3β-ol; lupeol; bauerenol; butyrospermol; multiflorenol; φ-taraxasterol; α-amyrin	Arabidopsis thaliana	763	Kushiro et al. 2000
AtLUP4	NP_001323419.1	1063697445	β-amyrin	Arabidopsis thaliana	768	Shibuya et al. 2009
AtLUP5	NP_001323107.1	1063697220	tirucalla-7,24-dien-3β-ol; isotirucallol; euferol; butyrospermol; tirucallol; 13βH-malabarica-14(27),17,21-trien-3β-ol;	Arabidopsis thaliana	763	Ebizuka et al. 2003
AtMRN1	AED94834.1	332007451	marneral; achilleol A; camelliol C; △8-polypodatetraenol	Arabidopsis thaliana	761	Xiong, Wilson, and Matsuda 2006
AtPEN1	NP_001328610.1	1063722709	arabidiol; 14-epithalianol	Arabidopsis thaliana	582	Xiang et al. 2006
AtPEN3	NP_001318680.1	1063734597	tirucalla-7,24-dien-3β-ol; butyrospermol; tirucallol; isotirucallol; 13βH-malabarica-14(27),17,21-trien-3β-ol; dammara-20,24-dien-3β-ol	Arabidopsis thaliana	760	Morlacchi et al. 2009
AtPEN6	NP_001322480.1	1063696815	bauerenol; lupeol; α-amyrin; taraxasterol; φ-taraxasterol; multiflorenol; isoursenol; seco-α-amyrin;seco-β-amyrin	Arabidopsis thaliana	767	Ebizuka et al. 2003
AtTHAS1	AED95610.1	332008227	thalianol	Arabidopsis thaliana	766	Fazio, Xu, and Matsuda 2004
AabAS	ACA13386.1	167987429	β-amyrin	Artemisia annua	761	Kirby et al. 2008
AsOXA1	AAX14716.1	60203059	β-amyrin	Aster sedifolius	761	Cammareri et al. 2008
AtSHS1	BAK52535.1	340007143	shionone	Aster tataricus	761	Sawai et al. 2011
AsCS1	CAC84559.1	15866696	cycloartenol	Avena strigosa	759	Haralampidis et al. 2001
SAD1	CAC84558.1	145651385	β-amyrin	Avena strigosa	757	Haralampidis et al. 2001
AiOSC1	QDZ36305.1	1720100634	tirucalla-7,24-dien-3β-ol	Azadirachta indica	760	Hodgson et al. 2019
BpBPW	BAB83087.1	18147594	lupeol	Betula platyphylla	755	Zhang et al. 2003
BpBPX1	BAB83085.1	18147590	cycloartenol	Betula platyphylla	767	Zhang et al. 2003
BpBPX2	BAB83086.1	18147592	cycloartenol	Betula platyphylla	757	Zhang et al. 2003
BpBPY	BAB83088.1	18147596	β-amyrin	Betula platyphylla	779	Zhang et al. 2003
Bra032185	XP_009140447.1	103864450	astertarone A and other 20 compounds (butyrospermol; euphol; dammarenediol-II; boeticol; dammarenediol-I; isoeuphol; dammara-20(21),24-dien-3β-ol; camelliol C; isohelianol; 9αH-polypoda-7,13E,17E,21-tetraenol; isotirucallol; 20R-dammara-12,24-dien-3β-ol; 9αHpolypoda-8(26),13E,17E,21-tetraenol; 14-epiarabidiol; 20S-dammara-12,24-dien-3β-ol; dammara-20(22)Z,24-dien-3β-ol; dammara-20(22)E,24-dien-3β…	Brassica rapa	760	Jin et al. 2018
BgbAS	BAF80443.1	157679391	β-amyrin	Bruguiera gymnorhiza	759	Basyuni, Oku, Tsujimoto, Kinjo, et al. 2007
BgLUS	BAF80444.1	157679393	lupeol	Bruguiera gymnorhiza	761	Basyuni, Oku, Tsujimoto, Kinjo, et al. 2007
CrOSC	XP_006290636.1	17886185	tirucallol	Capsella rubella	761	Liu et al. 2020
CrCAS1	XP_042928216.1	2082235969	cycloartenol	Chlamydomonas reinhardtii	762	Brumfield, Laborde, and Moroney 2017
CcCDS2	AJR21210.1	764145351	cucurbitadienol	Citrullus colocynthis	764	Davidovich-Rikanati et al. 2015
CsBi	AIT72030.1	698029650	cucurbitadienol	Cucumis sativus	785	Shang et al. 2014
CpCPQ	BAD34645.1	50896403	cucurbitadienol	Cucurbita pepo	764	Shibuya, Adachi, and Ebizuka 2004
CpCPX	BAD34644.1	50896401	cycloartenol	Cucurbita pepo	766	Shibuya, Adachi, and Ebizuka 2004
DzCAS1	CAM91422.1	27475608	cycloartenol	Dioscorea zingiberensis	759	Thimmappa et al. 2014
EtAS	BAE43642.1	73991374	β-amyrin	Euphorbia tirucalli	762	Kajikawa et al. 2005
GgbAS1	BAA89815.1	6730969	β-amyrin	Glycyrrhiza glabra	765	Hiroaki Hayashi, Huang, Kirakosyan, et al. 2001
GgCAS1	BAA76902.1	4589852	cycloartenol	Glycyrrhiza glabra	757	Hiroaki Hayashi et al. 2000
GgLUS1	BAD08587.1	41687978	lupeol	Glycyrrhiza glabra	758	Hiroaki Hayashi et al. 2004
PnCAS	BAI48072.1	262225763	cycloartenol	Goniophlebium niponicum	762	Thimmappa et al. 2014
VhBS	ABK76265.1	118175405	β-amyrin	Gypsophila vaccaria	760	Meesapyodsuk et al. 2007
CsOSC1	BAB83253.1	18147771	cycloartenol	Hellenia speciosa	759	Kawano, Ichinose, and Ebizuka 2002
CsOSC2	BAB83254.1	18147773	lupeol; germanicol; β-amyrin; other unknown compounds	Hellenia speciosa	759	Kawano, Ichinose, and Ebizuka 2002
KdCAS	ADK35127.1	300807982	cycloartenol	Kalanchoe daigremontiana	764	Wang et al. 2010
KdFRS	ADK35125.1	300807978	friedelin	Kalanchoe daigremontiana	767	Wang et al. 2010
KdGLS	ADK35124.1	300807976	glutinol	Kalanchoe daigremontiana	767	Wang et al. 2010
KdLUS	ADK35126.1	300807980	lupeol	Kalanchoe daigremontiana	765	Wang et al. 2010
KdTAS	ADK35123.1	300807974	taraxerol	Kalanchoe daigremontiana	779	Wang et al. 2010
KcCAS	BAF73930.1	152962680	cycloartenol	Kandelia candel	758	Basyuni, Oku, Tsujimoto, and Baba 2007
KcMS	BAF35580.1	116292146	lupeol; α-amyrin; β-amyrin	Kandelia candel	761	Basyuni et al. 2006
LjAMY2	AAO33580.1	28194508	lupeol; β-amyrin; other unknown compounds	Lotus japonicus	762	Iturbe-Ormaetxe et al. 2003
LjLAS	BAE95410.1	108743269	lanosterol	Lotus japonicus	767	Sawai, Akashi, et al. 2006
LjOSC1	BAE53429.1	83016474	β-amyrin	Lotus japonicus	762	Sawai, Shindo, et al. 2006
LjOSC3	BAE53430.1	83016477	lupeol	Lotus japonicus	755	Sawai, Shindo, et al. 2006
LjOSC5	BAE53431.1	83016479	cycloartenol	Lotus japonicus	757	Sawai, Shindo, et al. 2006
LcCAS1	BAA85266.1	6045133	cycloartenol	Luffa aegyptiaca	765	H. Hayashi et al. 1999
LcIMS1	BAB68529.1	15787841	isomultiflorenol	Luffa aegyptiaca	759	Hiroaki Hayashi, Huang, Inoue, et al. 2001
MdOSC1	ACM89977.1	103443360	α-amyrin; β-amyrin	Malus domestica	760	Brendolise et al. 2011
MiFRS	APG38073.1	1109522195	friedelin	Maytenus ilicifolia	771	Souza-Moreira et al. 2016
MtBAS1	CAD23247.1	15866702	β-amyrin	Medicago truncatula	762	H. Suzuki et al. 2002
McCBS	BBN67121.1	1746472849	cucurbitadienol	Momordica charantia var. pavel	762	Takase et al. 2019
NsbAS1	ACH88048.1	198443496	β-amyrin	Nigella sativa	761	Scholz et al. 2009
OeOEA	BAF63702.1	148726578	α-amyrin	Olea europaea	762	Saimaru et al. 2007
OeOEW	BAA86930.1	6456434	lupeol	Olea europaea	758	Shibuya et al. 1999
OsOS	AYV65353.1	1512459680	orysatinol	Oryza sativa	759	Xue, Tan, et al. 2018
OsIAS	BAT14482.1	937939569	isoarborinol	Oryza sativa Japonica Group	762	Xue et al. 2012
OsOSC2	BAH00370.1	215768141	cycloartenol	Oryza sativa Japonica Group	759	Ito et al. 2011
OsOSC8	BAG92014.1	215697821	achilleol B; other unknown compounds	Oryza sativa Japonica Group	760	Ito et al. 2011
OSPPS	BAT04379.1	937929463	poaceatapetol	Oryza sativa Japonica Group	785	Xue, Xu, et al. 2018
OsPS	BAG89914.1	215694723	parkeol	Oryza sativa Japonica Group	671	Ito et al. 2011
PgPNA	BAF33291.1	115334602	dammarenediol-II	Panax ginseng	769	Tansakul et al. 2006
PgPNX	BAA33460.1	3688598	cycloartenol	Panax ginseng	758	Kushiro, Shibuya, and Ebizuka 1998
PgPNY1	BAA33461.1	3688600	β-amyrin	Panax ginseng	763	Kushiro, Shibuya, and Ebizuka 1998
PgPNY2	BAA33722.1	3721856	β-amyrin	Panax ginseng	761	Kushiro, Shibuya, and Ebizuka 1998
PgPNZ1	BAA33462.1	3688602	lanosterol	Panax ginseng	780	M. Suzuki et al. 2006
PsPSM	BAA97559.1	8918273	α-amyrin; β-amyrin; δ-amyrin; φ-taraxasterol; butyrospermol; lupeol; germanicol; taraxasterol	Pisum sativum	764	Morita et al. 2000
PsPSX	BAA23533.1	2627181	cycloartenol	Pisum sativum	756	Morita et al. 1997
PsPSY	BAA97558.1	8918271	β-amyrin	Pisum sativum	758	Morita et al. 2000
PtBS	ABL07607.1	118582586	β-amyrin	Polygala tenuifolia	762	Thimmappa et al. 2014
RsCAS	BAF73929.1	152962678	cycloartenol	Rhizophora stylosa	758	Basyuni, Oku, Tsujimoto, and Baba 2007
RsM1	BAF80441.1	157679387	germanicol; β-amyrin; lupeol	Rhizophora stylosa	759	Basyuni, Oku, Tsujimoto, Kinjo, et al. 2007
RsM2	BAF80442.1	157679389	taraxerol; β-amyrin; lupeol	Rhizophora stylosa	771	Basyuni, Oku, Tsujimoto, Kinjo, et al. 2007
RcCAS	ABB76767.1	82468805	cycloartenol	Ricinus communis	759	Guhling et al. 2006
RcLUS	ABB76766.1	82468803	lupeol	Ricinus communis	769	Guhling et al. 2006
SlTTS1	ADU52574.1	315613943	β-amyrin	Solanum lycopersicum	761	Wang et al. 2011
SlTTS2	ADU52575.1	315613945	α-amyrin; β-amyrin; δ-amyrin	Solanum lycopersicum	763	Wang et al. 2011
SrBOS	BAH23676.1	224228177	baccharis oxide	Stevia rebaudiana	761	Shibuya et al. 2008
ToTRW	BAA86932.1	6456467	lupeol	Taraxacum officinale	758	Shibuya et al. 1999
TwOSC4(2)	QHT64457.1	1805100583	friedelin	Tripterygium wilfordii	765	Hansen et al. 2020
