# Supplementary material for: Large-scale mining of plant genomes unlocks the diversity of oxidosqualene cyclases
Source: Nat Chem Biol. Author manuscript; Available in PMC 2026 Feb 3. (PMC12858397; doi:10.1038/s41589-025-02034-8)
Supplement: SI Data S3 [file EMS212204-supplement-SI_Data_S3.zip]

Archive with 20 entries (19 files):
- SIdata_S3/
- SIdata_S3/E__Triterpenedivergent_sterol_monocot.hmm
- SIdata_S3/F__Lanosterol.hmm
- SIdata_S3/D__Sterol_monocot.hmm
- SIdata_S3/N__Divergent_triterpene.hmm
- __MACOSX/SIdata_S3/._N__Divergent_triterpene.hmm
- SIdata_S3/B__Cucurbitadienol.hmm
- SIdata_S3/M__Divergent_triterpenelupane.hmm
- SIdata_S3/H__Lupeol.hmm
- SIdata_S3/E__Lupeol_monocot.hmm
- SIdata_S3/G__Poaceatapetol_monocot.hmm
- SIdata_S3/K__Core_triterpene_BAS-like.hmm
- SIdata_S3/J__Core_triterpene_fabales_divergent.hmm
- SIdata_S3/L__Complex_saxifragales_triterpenelupane.hmm
- SIdata_S3/A__Cycloartenol.hmm
- SIdata_S3/B__Cycloartenol.hmm
- SIdata_S3/E__Triterpenoid_monocot.hmm
- SIdata_S3/J__Core_triterpene_BAS-like.hmm
- SIdata_S3/I__Triterpene_early_pentacyclic_pathway.hmm
- SIdata_S3/C__Cycloartenol.hmm
