# Supplementary material for: Large-scale mining of plant genomes unlocks the diversity of oxidosqualene cyclases
Source: Nat Chem Biol. Author manuscript; Available in PMC 2026 Feb 3. (PMC12858397; doi:10.1038/s41589-025-02034-8)
Supplement: SI Data S3 [file EMS212204-supplement-SI_Data_S3.zip › SIdata_S3/E__Triterpenedivergent_sterol_monocot.hmm]

HMMER3/f [3.2 | June 2018]
NAME  E__Triterpenedivergent_sterol_monocot
LENG  761
ALPH  amino
RF    no
MM    no
CONS  yes
CS    no
MAP   yes
DATE  Wed Nov  6 11:05:37 2019
NSEQ  5
EFFN  0.463867
CKSUM 1482088915
STATS LOCAL MSV      -12.3489  0.69634
STATS LOCAL VITERBI  -13.3602  0.69634
STATS LOCAL FORWARD   -6.7906  0.69634
HMM          A        C        D        E        F        G        H        I        K        L        M        N        P        Q        R        S        T        V        W        Y   
            m->m     m->i     m->d     i->m     i->i     d->m     d->d
  COMPO   2.51897  4.00947  2.98033  2.72863  3.23858  2.82825  3.71218  2.80491  2.79217  2.40284  3.65435  3.09205  3.34489  3.19075  2.94100  2.64505  2.86698  2.65374  4.03626  3.38789
          2.68618  4.42225  2.77519  2.73123  3.46354  2.40513  3.72494  3.29354  2.67741  2.69355  4.24690  2.90347  2.73739  3.18146  2.89801  2.37887  2.77519  2.98518  4.58477  3.61503
          0.05071  3.40264  4.12498  0.61958  0.77255  0.00000        *
      1   2.94760  4.50095  4.01945  3.61111  3.19621  3.81314  4.35277  2.36904  3.38060  1.79541  1.43287  3.89197  4.27386  3.76450  3.58915  3.29363  3.25250  2.37181  5.03310  3.79222     20 m - - -
          2.68618  4.42225  2.77519  2.73123  3.46354  2.40513  3.72494  3.29354  2.67741  2.69355  4.24690  2.90347  2.73739  3.18146  2.89801  2.37887  2.77519  2.98518  4.58477  3.61503
          0.03231  3.84437  4.56671  0.61958  0.77255  0.48576  0.95510
      2   3.29002  4.67452  4.04891  3.74832  2.63908  3.69925  3.86652  3.31277  3.47127  2.71235  3.94784  3.90313  4.21474  3.86038  3.60446  3.49397  3.58909  3.20233  0.94394  2.64271     25 w - - -
          2.68618  4.42225  2.77519  2.73123  3.46354  2.40513  3.72494  3.29354  2.67741  2.69355  4.24690  2.90347  2.73739  3.18146  2.89801  2.37887  2.77519  2.98518  4.58477  3.61503
          0.03231  3.84437  4.56671  0.61958  0.77255  0.48576  0.95510
      3   2.94270  4.99220  3.33576  2.74035  4.39198  3.55977  3.58570  3.76568  1.71822  3.26165  4.15220  3.14166  3.95982  2.73779  1.42166  2.96434  3.13345  3.46360  5.34244  4.15716     26 r - - -
          2.68618  4.42225  2.77519  2.73123  3.46354  2.40513  3.72494  3.29354  2.67741  2.69355  4.24690  2.90347  2.73739  3.18146  2.89801  2.37887  2.77519  2.98518  4.58477  3.61503
          0.03231  3.84437  4.56671  0.61958  0.77255  0.48576  0.95510
      4   3.12412  4.59494  4.14420  3.78432  3.12567  3.94613  4.44889  2.32865  3.55233  0.91060  3.15811  4.06248  4.38659  3.92739  3.73283  3.51428  3.41980  2.35861  4.99436  3.71106     27 l - - -
          2.68618  4.42225  2.77519  2.73123  3.46354  2.40513  3.72494  3.29354  2.67741  2.69355  4.24690  2.90347  2.73739  3.18146  2.89801  2.37887  2.77519  2.98518  4.58477  3.61503
          0.03231  3.84437  4.56671  0.61958  0.77255  0.48576  0.95510
      5   2.86004  5.05862  2.77393  2.18485  4.41963  3.40440  3.61680  3.79935  1.43934  3.33718  4.20847  2.93925  3.87686  2.77050  2.42056  2.84431  3.08542  3.47100  5.46324  4.19148     28 k - - -
          2.68618  4.42225  2.77519  2.73123  3.46354  2.40513  3.72494  3.29354  2.67741  2.69355  4.24690  2.90347  2.73739  3.18146  2.89801  2.37887  2.77519  2.98518  4.58477  3.61503
          0.03231  3.84437  4.56671  0.61958  0.77255  0.48576  0.95510
      6   2.78601  4.33680  4.08610  3.74874  3.52997  3.69442  4.55545  2.05300  3.61608  2.22215  3.49977  3.94297  4.25677  3.97808  3.83122  3.19649  3.14842  1.06113  5.30954  4.03924     29 v - - -
          2.68618  4.42225  2.77519  2.73123  3.46354  2.40513  3.72494  3.29354  2.67741  2.69355  4.24690  2.90347  2.73739  3.18146  2.89801  2.37887  2.77519  2.98518  4.58477  3.61503
          0.03231  3.84437  4.56671  0.61958  0.77255  0.48576  0.95510
      7   1.26534  4.11279  3.28665  3.05602  4.16794  2.32055  4.14966  3.47601  3.13927  3.25547  4.13250  3.23229  3.63908  3.44043  3.43542  2.37597  2.67769  3.00044  5.52465  4.31907     31 a - - -
          2.68618  4.42225  2.77519  2.73123  3.46354  2.40513  3.72494  3.29354  2.67741  2.69355  4.24690  2.90347  2.73739  3.18146  2.89801  2.37887  2.77519  2.98518  4.58477  3.61503
          0.03231  3.84437  4.56671  0.61958  0.77255  0.48576  0.95510
      8   2.81743  5.14159  2.38498  1.48907  4.41560  3.26275  3.66344  3.88136  2.44334  3.41925  4.29564  2.77210  3.81284  2.42749  2.85664  2.76878  3.08025  3.53080  5.59373  4.21164     34 e - - -
          2.68618  4.42225  2.77519  2.73123  3.46354  2.40513  3.72494  3.29354  2.67741  2.69355  4.24690  2.90347  2.73739  3.18146  2.89801  2.37887  2.77519  2.98518  4.58477  3.61503
          0.03231  3.84437  4.56671  0.61958  0.77255  0.48576  0.95510
      9   2.63098  4.40876  3.29896  3.19502  4.33701  0.77382  4.31666  3.93013  3.37243  3.58771  4.56353  3.46336  3.79899  3.69888  3.61121  2.80216  3.11005  3.46391  5.43922  4.43810     46 g - - -
          2.68618  4.42225  2.77519  2.73123  3.46354  2.40513  3.72494  3.29354  2.67741  2.69355  4.24690  2.90347  2.73739  3.18146  2.89801  2.37887  2.77519  2.98518  4.58477  3.61503
          0.03231  3.84437  4.56671  0.61958  0.77255  0.48576  0.95510
     10   2.63098  4.40876  3.29896  3.19502  4.33701  0.77382  4.31666  3.93013  3.37243  3.58771  4.56353  3.46336  3.79899  3.69888  3.61121  2.80216  3.11005  3.46391  5.43922  4.43810     55 g - - -
          2.68618  4.42225  2.77519  2.73123  3.46354  2.40513  3.72494  3.29354  2.67741  2.69355  4.24690  2.90347  2.73739  3.18146  2.89801  2.37887  2.77519  2.98518  4.58477  3.61503
          0.03231  3.84437  4.56671  0.61958  0.77255  0.48576  0.95510
     11   2.63098  4.40876  3.29896  3.19502  4.33701  0.77382  4.31666  3.93013  3.37243  3.58771  4.56353  3.46336  3.79899  3.69888  3.61121  2.80216  3.11005  3.46391  5.43922  4.43810     61 g - - -
          2.68621  4.42228  2.77522  2.73126  3.46356  2.40515  3.72497  3.29357  2.67743  2.69358  4.24692  2.90349  2.73728  3.18149  2.89803  2.37869  2.77522  2.98521  4.58480  3.61506
          0.10918  2.37470  4.56671  0.82697  0.57514  0.48576  0.95510
     12   1.96959  4.24253  3.15830  2.90771  4.09077  2.99826  4.04408  3.39586  2.95959  3.13660  4.06616  3.18494  1.67748  3.31045  3.27746  2.47614  2.75895  2.99422  5.45533  4.21703     66 p - - -
          2.68618  4.42225  2.77519  2.73123  3.46354  2.40513  3.72494  3.29354  2.67741  2.69355  4.24690  2.90347  2.73739  3.18146  2.89801  2.37887  2.77519  2.98518  4.58477  3.61503
          0.03231  3.84437  4.56671  0.61958  0.77255  0.48576  0.95510
     13   3.03174  4.52259  4.05668  3.58228  2.45540  3.88808  3.73269  2.76951  3.28455  1.89734  3.41892  3.75399  4.27350  3.63270  3.47165  3.28432  3.28037  2.70579  1.80025  2.51752     69 w - - -
          2.68618  4.42225  2.77519  2.73123  3.46354  2.40513  3.72494  3.29354  2.67741  2.69355  4.24690  2.90347  2.73739  3.18146  2.89801  2.37887  2.77519  2.98518  4.58477  3.61503
          0.03231  3.84437  4.56671  0.61958  0.77255  0.48576  0.95510
     14   3.12412  4.59494  4.14420  3.78432  3.12567  3.94613  4.44889  2.32865  3.55233  0.91060  3.15811  4.06248  4.38659  3.92739  3.73283  3.51428  3.41980  2.35861  4.99436  3.71106     79 l - - -
          2.68618  4.42225  2.77519  2.73123  3.46354  2.40513  3.72494  3.29354  2.67741  2.69355  4.24690  2.90347  2.73739  3.18146  2.89801  2.37887  2.77519  2.98518  4.58477  3.61503
          0.03231  3.84437  4.56671  0.61958  0.77255  0.48576  0.95510
     15   2.97445  4.81481  3.46230  2.97975  4.16228  3.46734  3.80507  3.70236  2.22773  3.22344  4.22471  3.34144  3.97162  3.02711  1.02222  3.06019  3.24254  3.42762  5.25693  4.09611     80 r - - -
          2.68618  4.42225  2.77519  2.73123  3.46354  2.40513  3.72494  3.29354  2.67741  2.69355  4.24690  2.90347  2.73739  3.18146  2.89801  2.37887  2.77519  2.98518  4.58477  3.61503
          0.03231  3.84437  4.56671  0.61958  0.77255  0.48576  0.95510
     16   2.30182  4.22164  3.18263  2.99749  4.04851  2.95207  4.10793  3.56750  3.06935  3.29005  4.21875  3.22652  3.68864  3.42095  3.35598  1.13423  2.77992  3.10876  5.42333  4.13198     81 s - - -
          2.68618  4.42225  2.77519  2.73123  3.46354  2.40513  3.72494  3.29354  2.67741  2.69355  4.24690  2.90347  2.73739  3.18146  2.89801  2.37887  2.77519  2.98518  4.58477  3.61503
          0.03231  3.84437  4.56671  0.61958  0.77255  0.48576  0.95510
     17   2.39828  4.24317  3.40383  3.15498  3.94472  3.08327  4.17436  3.06845  3.09740  2.93292  3.98557  3.36860  3.78494  3.49372  3.35720  2.59928  1.22046  2.76643  5.38501  4.16146     82 t - - -
          2.68618  4.42225  2.77519  2.73123  3.46354  2.40513  3.72494  3.29354  2.67741  2.69355  4.24690  2.90347  2.73739  3.18146  2.89801  2.37887  2.77519  2.98518  4.58477  3.61503
          0.03231  3.84437  4.56671  0.61958  0.77255  0.48576  0.95510
     18   2.70077  4.69578  2.69392  2.57675  4.05496  3.16562  3.89938  3.75965  2.80093  3.40983  4.36554  1.20880  3.81628  3.17240  3.15436  2.76924  3.08190  3.38470  5.36415  4.00556     84 n - - -
          2.68618  4.42225  2.77519  2.73123  3.46354  2.40513  3.72494  3.29354  2.67741  2.69355  4.24690  2.90347  2.73739  3.18146  2.89801  2.37887  2.77519  2.98518  4.58477  3.61503
          0.03231  3.84437  4.56671  0.61958  0.77255  0.48576  0.95510
     19   2.43991  4.46476  2.72711  2.58070  4.25702  1.59407  3.92030  3.77947  2.84532  3.41866  4.27787  2.32500  3.70816  3.15586  3.22738  2.54187  2.86134  3.30652  5.53996  4.23574     85 g - - -
          2.68618  4.42225  2.77519  2.73123  3.46354  2.40513  3.72494  3.29354  2.67741  2.69355  4.24690  2.90347  2.73739  3.18146  2.89801  2.37887  2.77519  2.98518  4.58477  3.61503
          0.03231  3.84437  4.56671  0.61958  0.77255  0.48576  0.95510
     20   3.22316  4.63332  4.20008  3.90956  1.05886  3.91886  3.86571  2.75067  3.81737  2.12739  3.48522  3.98775  4.37834  3.99319  3.94403  3.49432  3.52441  2.73924  4.12372  2.49451     86 f - - -
          2.68618  4.42225  2.77519  2.73123  3.46354  2.40513  3.72494  3.29354  2.67741  2.69355  4.24690  2.90347  2.73739  3.18146  2.89801  2.37887  2.77519  2.98518  4.58477  3.61503
          0.03231  3.84437  4.56671  0.61958  0.77255  0.48576  0.95510
     21   2.35181  4.37458  3.82313  3.40849  3.33623  3.65956  4.25263  2.31300  3.24488  1.34738  3.27919  3.69667  4.15623  3.61938  3.49489  3.06680  3.06632  2.22436  5.10251  3.85386     87 l - - -
          2.68618  4.42225  2.77519  2.73123  3.46354  2.40513  3.72494  3.29354  2.67741  2.69355  4.24690  2.90347  2.73739  3.18146  2.89801  2.37887  2.77519  2.98518  4.58477  3.61503
          0.03231  3.84437  4.56671  0.61958  0.77255  0.48576  0.95510
     22   2.63098  4.40876  3.29896  3.19502  4.33701  0.77382  4.31666  3.93013  3.37243  3.58771  4.56353  3.46336  3.79899  3.69888  3.61121  2.80216  3.11005  3.46391  5.43922  4.43810     88 g - - -
          2.68618  4.42225  2.77519  2.73123  3.46354  2.40513  3.72494  3.29354  2.67741  2.69355  4.24690  2.90347  2.73739  3.18146  2.89801  2.37887  2.77519  2.98518  4.58477  3.61503
          0.03231  3.84437  4.56671  0.61958  0.77255  0.48576  0.95510
     23   2.97445  4.81481  3.46230  2.97975  4.16228  3.46734  3.80507  3.70236  2.22773  3.22344  4.22471  3.34144  3.97162  3.02711  1.02222  3.06019  3.24254  3.42762  5.25693  4.09611     89 r - - -
          2.68618  4.42225  2.77519  2.73123  3.46354  2.40513  3.72494  3.29354  2.67741  2.69355  4.24690  2.90347  2.73739  3.18146  2.89801  2.37887  2.77519  2.98518  4.58477  3.61503
          0.03231  3.84437  4.56671  0.61958  0.77255  0.48576  0.95510
     24   1.05504  4.17870  3.43461  3.22505  4.02491  3.00390  4.25034  3.14626  3.24059  3.02912  4.06437  3.38159  3.74050  3.58443  3.49282  2.52940  2.80483  2.80555  5.45489  4.25210     90 a - - -
          2.68618  4.42225  2.77519  2.73123  3.46354  2.40513  3.72494  3.29354  2.67741  2.69355  4.24690  2.90347  2.73739  3.18146  2.89801  2.37887  2.77519  2.98518  4.58477  3.61503
          0.03231  3.84437  4.56671  0.61958  0.77255  0.48576  0.95510
     25   2.78601  4.33680  4.08610  3.74874  3.52997  3.69442  4.55545  2.05300  3.61608  2.22215  3.49977  3.94297  4.25677  3.97808  3.83122  3.19649  3.14842  1.06113  5.30954  4.03924    101 v - - -
          2.68618  4.42225  2.77519  2.73123  3.46354  2.40513  3.72494  3.29354  2.67741  2.69355  4.24690  2.90347  2.73739  3.18146  2.89801  2.37887  2.77519  2.98518  4.58477  3.61503
          0.03231  3.84437  4.56671  0.61958  0.77255  0.48576  0.95510
     26   3.29002  4.67452  4.04891  3.74832  2.63908  3.69925  3.86652  3.31277  3.47127  2.71235  3.94784  3.90313  4.21474  3.86038  3.60446  3.49397  3.58909  3.20233  0.94394  2.64271    102 w - - -
          2.68618  4.42225  2.77519  2.73123  3.46354  2.40513  3.72494  3.29354  2.67741  2.69355  4.24690  2.90347  2.73739  3.18146  2.89801  2.37887  2.77519  2.98518  4.58477  3.61503
          0.03231  3.84437  4.56671  0.61958  0.77255  0.48576  0.95510
     27   2.92888  5.03311  2.47696  1.06603  4.37593  3.25648  3.84136  3.82427  2.71840  3.44609  4.42178  2.91813  3.85985  3.05788  3.12402  2.91439  3.23304  3.51117  5.55283  4.27552    104 e - - -
          2.68618  4.42225  2.77519  2.73123  3.46354  2.40513  3.72494  3.29354  2.67741  2.69355  4.24690  2.90347  2.73739  3.18146  2.89801  2.37887  2.77519  2.98518  4.58477  3.61503
          0.03231  3.84437  4.56671  0.61958  0.77255  0.48576  0.95510
     28   3.22316  4.63332  4.20008  3.90956  1.05886  3.91886  3.86571  2.75067  3.81737  2.12739  3.48522  3.98775  4.37834  3.99319  3.94403  3.49432  3.52441  2.73924  4.12372  2.49451    105 f - - -
          2.68618  4.42225  2.77519  2.73123  3.46354  2.40513  3.72494  3.29354  2.67741  2.69355  4.24690  2.90347  2.73739  3.18146  2.89801  2.37887  2.77519  2.98518  4.58477  3.61503
          0.03231  3.84437  4.56671  0.61958  0.77255  0.48576  0.95510
     29   2.96005  5.08295  0.95921  2.31868  4.45636  3.18994  3.90727  4.03827  2.98623  3.65178  4.62965  2.87348  3.84079  3.14664  3.49832  2.92585  3.29815  3.68058  5.63039  4.33438    108 d - - -
          2.68618  4.42225  2.77519  2.73123  3.46354  2.40513  3.72494  3.29354  2.67741  2.69355  4.24690  2.90347  2.73739  3.18146  2.89801  2.37887  2.77519  2.98518  4.58477  3.61503
          0.03231  3.84437  4.56671  0.61958  0.77255  0.48576  0.95510
     30   1.96807  4.24228  3.15854  2.90773  4.09076  2.99814  4.04400  3.39575  2.95957  3.13656  4.06593  3.18489  1.67897  3.31033  3.27751  2.47587  2.75865  2.99404  5.45532  4.21703    109 p - - -
          2.68618  4.42225  2.77519  2.73123  3.46354  2.40513  3.72494  3.29354  2.67741  2.69355  4.24690  2.90347  2.73739  3.18146  2.89801  2.37887  2.77519  2.98518  4.58477  3.61503
          0.03231  3.84437  4.56671  0.61958  0.77255  0.48576  0.95510
     31   2.77262  5.03845  1.32937  2.20089  4.53632  2.47799  3.79336  4.05354  2.81639  3.63127  4.50513  2.75286  3.77260  2.98848  3.35531  2.73993  3.10898  3.63169  5.73618  4.35146    111 d - - -
          2.68618  4.42225  2.77519  2.73123  3.46354  2.40513  3.72494  3.29354  2.67741  2.69355  4.24690  2.90347  2.73739  3.18146  2.89801  2.37887  2.77519  2.98518  4.58477  3.61503
          0.03231  3.84437  4.56671  0.61958  0.77255  0.48576  0.95510
     32   2.11435  4.45072  3.07399  2.61466  3.72032  2.80715  3.10062  3.13796  2.57028  2.53645  3.68554  3.05656  3.79588  2.94636  2.94981  2.62988  2.78709  2.85097  5.09249  3.79696    126 a - - -
          2.68618  4.42225  2.77519  2.73123  3.46354  2.40513  3.72494  3.29354  2.67741  2.69355  4.24690  2.90347  2.73739  3.18146  2.89801  2.37887  2.77519  2.98518  4.58477  3.61503
          0.03231  3.84437  4.56671  0.61958  0.77255  0.48576  0.95510
     33   2.63098  4.40876  3.29896  3.19502  4.33701  0.77382  4.31666  3.93013  3.37243  3.58771  4.56353  3.46336  3.79899  3.69888  3.61121  2.80216  3.11005  3.46391  5.43922  4.43810    128 g - - -
          2.68618  4.42225  2.77519  2.73123  3.46354  2.40513  3.72494  3.29354  2.67741  2.69355  4.24690  2.90347  2.73739  3.18146  2.89801  2.37887  2.77519  2.98518  4.58477  3.61503
          0.03231  3.84437  4.56671  0.61958  0.77255  0.48576  0.95510
     34   2.39828  4.24317  3.40383  3.15498  3.94472  3.08327  4.17436  3.06845  3.09740  2.93292  3.98557  3.36860  3.78494  3.49372  3.35720  2.59928  1.22046  2.76643  5.38501  4.16146    131 t - - -
          2.68618  4.42225  2.77519  2.73123  3.46354  2.40513  3.72494  3.29354  2.67741  2.69355  4.24690  2.90347  2.73739  3.18146  2.89801  2.37887  2.77519  2.98518  4.58477  3.61503
          0.03231  3.84437  4.56671  0.61958  0.77255  0.48576  0.95510
     35   2.57575  4.41913  3.29015  2.93235  3.64551  3.30082  3.95105  2.99048  2.83054  2.24915  3.73668  3.28756  1.75103  3.25091  3.13602  2.74856  2.92906  2.77340  5.13716  3.83264    132 p - - -
          2.68618  4.42225  2.77519  2.73123  3.46354  2.40513  3.72494  3.29354  2.67741  2.69355  4.24690  2.90347  2.73739  3.18146  2.89801  2.37887  2.77519  2.98518  4.58477  3.61503
          0.03231  3.84437  4.56671  0.61958  0.77255  0.48576  0.95510
     36   2.85056  5.29696  1.93185  1.36270  4.58994  3.17958  3.70373  4.07058  2.67615  3.62246  4.48759  2.67078  3.78493  2.87597  3.22156  2.76336  3.13663  3.68074  5.78345  4.33281    133 e - - -
          2.68618  4.42225  2.77519  2.73123  3.46354  2.40513  3.72494  3.29354  2.67741  2.69355  4.24690  2.90347  2.73739  3.18146  2.89801  2.37887  2.77519  2.98518  4.58477  3.61503
          0.03231  3.84437  4.56671  0.61958  0.77255  0.48576  0.95510
     37   2.85110  5.30360  1.91353  1.37148  4.59585  3.17844  3.70277  4.07794  2.67721  3.62756  4.49172  2.66786  3.78417  2.87453  3.22524  2.76250  3.13706  3.68655  5.78863  4.33542    141 e - - -
          2.68618  4.42225  2.77519  2.73123  3.46354  2.40513  3.72494  3.29354  2.67741  2.69355  4.24690  2.90347  2.73739  3.18146  2.89801  2.37887  2.77519  2.98518  4.58477  3.61503
          0.03231  3.84437  4.56671  0.61958  0.77255  0.48576  0.95510
     38   2.97445  4.81481  3.46230  2.97975  4.16228  3.46734  3.80507  3.70236  2.22773  3.22344  4.22471  3.34144  3.97162  3.02711  1.02222  3.06019  3.24254  3.42762  5.25693  4.09611    143 r - - -
          2.68618  4.42225  2.77519  2.73123  3.46354  2.40513  3.72494  3.29354  2.67741  2.69355  4.24690  2.90347  2.73739  3.18146  2.89801  2.37887  2.77519  2.98518  4.58477  3.61503
          0.03231  3.84437  4.56671  0.61958  0.77255  0.48576  0.95510
     39   1.29059  4.09252  3.32986  3.07918  4.11027  2.89337  4.14212  3.39029  3.11997  3.19704  4.08454  3.23829  3.63852  3.43515  3.40953  2.03228  2.65785  2.93487  5.50066  4.26949    153 a - - -
          2.68618  4.42225  2.77519  2.73123  3.46354  2.40513  3.72494  3.29354  2.67741  2.69355  4.24690  2.90347  2.73739  3.18146  2.89801  2.37887  2.77519  2.98518  4.58477  3.61503
          0.03231  3.84437  4.56671  0.61958  0.77255  0.48576  0.95510
     40   2.75351  5.10817  2.41838  1.68727  4.33648  3.26745  2.96150  3.85619  2.42943  3.39275  4.22624  2.42650  3.78899  2.78571  2.87348  2.70871  3.00711  3.48946  5.53403  4.12897    154 e - - -
          2.68618  4.42225  2.77519  2.73123  3.46354  2.40513  3.72494  3.29354  2.67741  2.69355  4.24690  2.90347  2.73739  3.18146  2.89801  2.37887  2.77519  2.98518  4.58477  3.61503
          0.03231  3.84437  4.56671  0.61958  0.77255  0.48576  0.95510
     41   2.93356  4.35044  4.41490  3.93385  3.45219  4.11819  4.70382  1.64358  3.79851  2.01092  3.30696  4.18262  4.50900  4.10810  4.03061  3.50540  3.22023  1.17904  5.35341  4.11815    155 v - - -
          2.68618  4.42225  2.77519  2.73123  3.46354  2.40513  3.72494  3.29354  2.67741  2.69355  4.24690  2.90347  2.73739  3.18146  2.89801  2.37887  2.77519  2.98518  4.58477  3.61503
          0.03231  3.84437  4.56671  0.61958  0.77255  0.48576  0.95510
     42   2.85114  5.30406  1.91224  1.37211  4.59626  3.17836  3.70270  4.07845  2.67729  3.62791  4.49200  2.66766  3.78412  2.87444  3.22549  2.76245  3.13709  3.68695  5.78899  4.33560    156 e - - -
          2.68618  4.42225  2.77519  2.73123  3.46354  2.40513  3.72494  3.29354  2.67741  2.69355  4.24690  2.90347  2.73739  3.18146  2.89801  2.37887  2.77519  2.98518  4.58477  3.61503
          0.03231  3.84437  4.56671  0.61958  0.77255  0.48576  0.95510
     43   2.94152  4.98739  3.33496  2.74260  4.38558  3.55777  3.58816  3.76108  1.73324  3.25896  4.15098  3.14328  3.95976  2.74124  1.41119  2.96451  3.13366  3.45964  5.34063  4.15481    157 r - - -
          2.68618  4.42225  2.77519  2.73123  3.46354  2.40513  3.72494  3.29354  2.67741  2.69355  4.24690  2.90347  2.73739  3.18146  2.89801  2.37887  2.77519  2.98518  4.58477  3.61503
          0.03231  3.84437  4.56671  0.61958  0.77255  0.48576  0.95510
     44   3.04976  4.47157  4.40547  3.85300  3.11762  4.21880  4.55084  2.06131  3.70320  1.21670  2.54240  4.15821  4.49326  3.94094  3.91334  3.54991  3.28811  1.87227  5.09030  3.95198    158 l - - -
          2.68618  4.42225  2.77519  2.73123  3.46354  2.40513  3.72494  3.29354  2.67741  2.69355  4.24690  2.90347  2.73739  3.18146  2.89801  2.37887  2.77519  2.98518  4.58477  3.61503
          0.03231  3.84437  4.56671  0.61958  0.77255  0.48576  0.95510
     45   2.97445  4.81481  3.46230  2.97975  4.16228  3.46734  3.80507  3.70236  2.22773  3.22344  4.22471  3.34144  3.97162  3.02711  1.02222  3.06019  3.24254  3.42762  5.25693  4.09611    163 r - - -
          2.68618  4.42225  2.77519  2.73123  3.46354  2.40513  3.72494  3.29354  2.67741  2.69355  4.24690  2.90347  2.73739  3.18146  2.89801  2.37887  2.77519  2.98518  4.58477  3.61503
          0.03231  3.84437  4.56671  0.61958  0.77255  0.48576  0.95510
     46   2.82579  4.73325  3.43113  2.84869  3.82176  3.54367  3.69324  3.24490  2.17052  2.43708  3.83918  3.23574  3.96775  2.90559  1.53540  2.92636  3.05983  3.03613  5.13331  3.85250    164 r - - -
          2.68618  4.42225  2.77519  2.73123  3.46354  2.40513  3.72494  3.29354  2.67741  2.69355  4.24690  2.90347  2.73739  3.18146  2.89801  2.37887  2.77519  2.98518  4.58477  3.61503
          0.03231  3.84437  4.56671  0.61958  0.77255  0.48576  0.95510
     47   2.85110  5.30360  1.91353  1.37148  4.59585  3.17844  3.70277  4.07794  2.67721  3.62756  4.49172  2.66786  3.78417  2.87453  3.22524  2.76250  3.13706  3.68655  5.78863  4.33542    165 e - - -
          2.68618  4.42225  2.77519  2.73123  3.46354  2.40513  3.72494  3.29354  2.67741  2.69355  4.24690  2.90347  2.73739  3.18146  2.89801  2.37887  2.77519  2.98518  4.58477  3.61503
          0.03231  3.84437  4.56671  0.61958  0.77255  0.48576  0.95510
     48   3.22316  4.63332  4.20008  3.90956  1.05886  3.91886  3.86571  2.75067  3.81737  2.12739  3.48522  3.98775  4.37834  3.99319  3.94403  3.49432  3.52441  2.73924  4.12372  2.49451    166 f - - -
          2.68618  4.42225  2.77519  2.73123  3.46354  2.40513  3.72494  3.29354  2.67741  2.69355  4.24690  2.90347  2.73739  3.18146  2.89801  2.37887  2.77519  2.98518  4.58477  3.61503
          0.03231  3.84437  4.56671  0.61958  0.77255  0.48576  0.95510
     49   1.73157  4.12110  3.42076  3.10234  4.01073  2.98328  4.12692  3.09185  3.07750  2.99677  3.93977  3.28398  3.69478  3.41422  3.37102  2.43154  1.70496  2.73211  5.44000  4.22185    167 t - - -
          2.68618  4.42225  2.77519  2.73123  3.46354  2.40513  3.72494  3.29354  2.67741  2.69355  4.24690  2.90347  2.73739  3.18146  2.89801  2.37887  2.77519  2.98518  4.58477  3.61503
          0.03231  3.84437  4.56671  0.61958  0.77255  0.48576  0.95510
     50   2.82550  5.23244  1.42188  2.11867  4.49014  3.18193  3.70306  4.03002  2.66415  3.56788  4.44331  2.68894  3.78478  2.45517  3.19320  2.75168  3.11611  3.64525  5.71940  4.26511    168 d - - -
          2.68618  4.42225  2.77519  2.73123  3.46354  2.40513  3.72494  3.29354  2.67741  2.69355  4.24690  2.90347  2.73739  3.18146  2.89801  2.37887  2.77519  2.98518  4.58477  3.61503
          0.03231  3.84437  4.56671  0.61958  0.77255  0.48576  0.95510
     51   2.64286  4.79039  2.66187  2.38473  3.99983  2.74791  2.25600  3.61918  2.46814  3.20384  4.05597  2.52928  3.79046  2.86409  2.86545  2.67194  2.92723  3.27019  5.30152  3.90998    170 h - - -
          2.68618  4.42225  2.77519  2.73123  3.46354  2.40513  3.72494  3.29354  2.67741  2.69355  4.24690  2.90347  2.73739  3.18146  2.89801  2.37887  2.77519  2.98518  4.58477  3.61503
          0.03231  3.84437  4.56671  0.61958  0.77255  0.48576  0.95510
     52   2.97445  4.81481  3.46230  2.97975  4.16228  3.46734  3.80507  3.70236  2.22773  3.22344  4.22471  3.34144  3.97162  3.02711  1.02222  3.06019  3.24254  3.42762  5.25693  4.09611    175 r - - -
          2.68618  4.42225  2.77519  2.73123  3.46354  2.40513  3.72494  3.29354  2.67741  2.69355  4.24690  2.90347  2.73739  3.18146  2.89801  2.37887  2.77519  2.98518  4.58477  3.61503
          0.03231  3.84437  4.56671  0.61958  0.77255  0.48576  0.95510
     53   3.08498  4.47185  4.46537  3.93616  1.87404  4.22138  4.27102  1.97753  3.80820  1.47361  2.97914  4.14643  4.49073  3.96982  3.97389  3.55247  3.31618  2.21258  4.63015  3.21113    176 l - - -
          2.68618  4.42225  2.77519  2.73123  3.46354  2.40513  3.72494  3.29354  2.67741  2.69355  4.24690  2.90347  2.73739  3.18146  2.89801  2.37887  2.77519  2.98518  4.58477  3.61503
          0.03231  3.84437  4.56671  0.61958  0.77255  0.48576  0.95510
     54   2.71989  4.84494  3.06531  2.54707  4.19037  3.43121  3.59370  3.58089  2.11522  3.13527  3.99220  3.00913  3.85359  2.19447  1.99512  2.75276  2.60813  3.26331  5.31755  4.05327    178 r - - -
          2.68618  4.42225  2.77519  2.73123  3.46354  2.40513  3.72494  3.29354  2.67741  2.69355  4.24690  2.90347  2.73739  3.18146  2.89801  2.37887  2.77519  2.98518  4.58477  3.61503
          0.03231  3.84437  4.56671  0.61958  0.77255  0.48576  0.95510
     55   2.97445  4.81481  3.46230  2.97975  4.16228  3.46734  3.80507  3.70236  2.22773  3.22344  4.22471  3.34144  3.97162  3.02711  1.02222  3.06019  3.24254  3.42762  5.25693  4.09611    181 r - - -
          2.68618  4.42225  2.77519  2.73123  3.46354  2.40513  3.72494  3.29354  2.67741  2.69355  4.24690  2.90347  2.73739  3.18146  2.89801  2.37887  2.77519  2.98518  4.58477  3.61503
          0.03231  3.84437  4.56671  0.61958  0.77255  0.48576  0.95510
     56   2.76561  4.89087  3.12074  2.57911  4.26914  3.45861  3.58429  3.65378  1.89366  3.19075  4.04184  3.03093  3.10032  2.73402  1.74991  2.79166  2.98455  3.33009  5.33583  4.09244    183 r - - -
          2.68618  4.42225  2.77519  2.73123  3.46354  2.40513  3.72494  3.29354  2.67741  2.69355  4.24690  2.90347  2.73739  3.18146  2.89801  2.37887  2.77519  2.98518  4.58477  3.61503
          0.03231  3.84437  4.56671  0.61958  0.77255  0.48576  0.95510
     57   2.69947  4.93319  2.41771  1.52391  4.33913  3.19662  3.71292  3.77291  2.57135  3.38484  4.25132  2.79458  3.77953  2.89319  3.01449  2.27697  3.00485  3.40351  5.57803  4.19641    185 e - - -
          2.68618  4.42225  2.77519  2.73123  3.46354  2.40513  3.72494  3.29354  2.67741  2.69355  4.24690  2.90347  2.73739  3.18146  2.89801  2.37887  2.77519  2.98518  4.58477  3.61503
          0.03231  3.84437  4.56671  0.61958  0.77255  0.48576  0.95510
     58   2.30182  4.22164  3.18263  2.99749  4.04851  2.95207  4.10793  3.56750  3.06935  3.29005  4.21875  3.22652  3.68864  3.42095  3.35598  1.13423  2.77992  3.10876  5.42333  4.13198    186 s - - -
          2.68618  4.42225  2.77519  2.73123  3.46354  2.40513  3.72494  3.29354  2.67741  2.69355  4.24690  2.90347  2.73739  3.18146  2.89801  2.37887  2.77519  2.98518  4.58477  3.61503
          0.03231  3.84437  4.56671  0.61958  0.77255  0.48576  0.95510
     59   1.29059  4.09252  3.32986  3.07918  4.11027  2.89337  4.14212  3.39029  3.11997  3.19704  4.08454  3.23829  3.63852  3.43515  3.40953  2.03228  2.65785  2.93487  5.50066  4.26949    187 a - - -
          2.68618  4.42225  2.77519  2.73123  3.46354  2.40513  3.72494  3.29354  2.67741  2.69355  4.24690  2.90347  2.73739  3.18146  2.89801  2.37887  2.77519  2.98518  4.58477  3.61503
          0.03231  3.84437  4.56671  0.61958  0.77255  0.48576  0.95510
     60   2.96005  5.08295  0.95921  2.31868  4.45636  3.18994  3.90727  4.03827  2.98623  3.65178  4.62965  2.87348  3.84079  3.14664  3.49832  2.92585  3.29815  3.68058  5.63039  4.33438    188 d - - -
          2.68618  4.42225  2.77519  2.73123  3.46354  2.40513  3.72494  3.29354  2.67741  2.69355  4.24690  2.90347  2.73739  3.18146  2.89801  2.37887  2.77519  2.98518  4.58477  3.61503
          0.03231  3.84437  4.56671  0.61958  0.77255  0.48576  0.95510
     61   3.12412  4.59494  4.14420  3.78432  3.12567  3.94613  4.44889  2.32865  3.55233  0.91060  3.15811  4.06248  4.38659  3.92739  3.73283  3.51428  3.41980  2.35861  4.99436  3.71106    190 l - - -
          2.68618  4.42225  2.77519  2.73123  3.46354  2.40513  3.72494  3.29354  2.67741  2.69355  4.24690  2.90347  2.73739  3.18146  2.89801  2.37887  2.77519  2.98518  4.58477  3.61503
          0.03231  3.84437  4.56671  0.61958  0.77255  0.48576  0.95510
     62   3.12412  4.59494  4.14420  3.78432  3.12567  3.94613  4.44889  2.32865  3.55233  0.91060  3.15811  4.06248  4.38659  3.92739  3.73283  3.51428  3.41980  2.35861  4.99436  3.71106    191 l - - -
          2.68618  4.42225  2.77519  2.73123  3.46354  2.40513  3.72494  3.29354  2.67741  2.69355  4.24690  2.90347  2.73739  3.18146  2.89801  2.37887  2.77519  2.98518  4.58477  3.61503
          0.03231  3.84437  4.56671  0.61958  0.77255  0.48576  0.95510
     63   3.04049  4.51916  4.25198  3.73157  3.07188  4.10637  4.42647  2.19953  3.50831  1.43540  1.76843  4.04018  4.42576  3.82298  3.72086  3.46399  3.29037  2.24536  5.01183  3.80814    192 l - - -
          2.68618  4.42225  2.77519  2.73123  3.46354  2.40513  3.72494  3.29354  2.67741  2.69355  4.24690  2.90347  2.73739  3.18146  2.89801  2.37887  2.77519  2.98518  4.58477  3.61503
          0.03231  3.84437  4.56671  0.61958  0.77255  0.48576  0.95510
     64   2.97445  4.81481  3.46230  2.97975  4.16228  3.46734  3.80507  3.70236  2.22773  3.22344  4.22471  3.34144  3.97162  3.02711  1.02222  3.06019  3.24254  3.42762  5.25693  4.09611    193 r - - -
          2.68618  4.42225  2.77519  2.73123  3.46354  2.40513  3.72494  3.29354  2.67741  2.69355  4.24690  2.90347  2.73739  3.18146  2.89801  2.37887  2.77519  2.98518  4.58477  3.61503
          0.03231  3.84437  4.56671  0.61958  0.77255  0.48576  0.95510
     65   2.94760  4.50095  4.01945  3.61111  3.19621  3.81314  4.35277  2.36904  3.38060  1.79541  1.43287  3.89197  4.27386  3.76450  3.58915  3.29363  3.25250  2.37181  5.03310  3.79222    194 m - - -
          2.68618  4.42225  2.77519  2.73123  3.46354  2.40513  3.72494  3.29354  2.67741  2.69355  4.24690  2.90347  2.73739  3.18146  2.89801  2.37887  2.77519  2.98518  4.58477  3.61503
          0.03231  3.84437  4.56671  0.61958  0.77255  0.48576  0.95510
     66   2.85927  4.84339  2.88521  2.63995  4.00811  3.34792  3.79786  3.63496  2.46279  3.14006  4.16915  3.09927  3.90126  1.28488  2.74734  2.90841  3.15646  3.36651  5.28532  3.97734    209 q - - -
          2.68618  4.42225  2.77519  2.73123  3.46354  2.40513  3.72494  3.29354  2.67741  2.69355  4.24690  2.90347  2.73739  3.18146  2.89801  2.37887  2.77519  2.98518  4.58477  3.61503
          0.03231  3.84437  4.56671  0.61958  0.77255  0.48576  0.95510
     67   2.28220  2.94689  3.80447  3.24664  2.71559  3.56955  3.87609  2.49913  3.14854  2.25724  3.22219  3.50850  3.97568  3.40537  3.39325  2.86598  2.79268  2.30767  4.60992  2.87376    237 l - - -
          2.68618  4.42225  2.77519  2.73123  3.46354  2.40513  3.72494  3.29354  2.67741  2.69355  4.24690  2.90347  2.73739  3.18146  2.89801  2.37887  2.77519  2.98518  4.58477  3.61503
          0.03231  3.84437  4.56671  0.61958  0.77255  0.48576  0.95510
     68   1.05504  4.17870  3.43461  3.22505  4.02491  3.00390  4.25034  3.14626  3.24059  3.02912  4.06437  3.38159  3.74050  3.58443  3.49282  2.52940  2.80483  2.80555  5.45489  4.25210    238 a - - -
          2.68618  4.42225  2.77519  2.73123  3.46354  2.40513  3.72494  3.29354  2.67741  2.69355  4.24690  2.90347  2.73739  3.18146  2.89801  2.37887  2.77519  2.98518  4.58477  3.61503
          0.03231  3.84437  4.56671  0.61958  0.77255  0.48576  0.95510
     69   2.94270  5.03328  3.31817  2.70850  4.44564  3.56607  3.56748  3.80967  1.45513  3.28931  4.16670  3.11969  3.95399  2.71134  1.68676  2.95156  3.12547  3.49906  5.36212  4.17553    239 k - - -
          2.68618  4.42225  2.77519  2.73123  3.46354  2.40513  3.72494  3.29354  2.67741  2.69355  4.24690  2.90347  2.73739  3.18146  2.89801  2.37887  2.77519  2.98518  4.58477  3.61503
          0.03231  3.84437  4.56671  0.61958  0.77255  0.48576  0.95510
     70   2.35141  4.95861  2.55770  1.91654  4.27331  3.28790  3.63206  3.68551  2.39741  3.26255  4.10588  2.81875  3.78947  2.24250  2.81532  2.68568  2.95198  3.34060  5.47520  4.12089    241 e - - -
          2.68618  4.42225  2.77519  2.73123  3.46354  2.40513  3.72494  3.29354  2.67741  2.69355  4.24690  2.90347  2.73739  3.18146  2.89801  2.37887  2.77519  2.98518  4.58477  3.61503
          0.03231  3.84437  4.56671  0.61958  0.77255  0.48576  0.95510
     71   2.05750  4.44520  2.79655  2.55497  4.19269  3.05383  3.84296  3.61423  2.72633  3.27331  4.11440  1.94766  3.69730  3.05128  3.12568  2.20498  2.78822  3.17853  5.49141  4.18015    242 n - - -
          2.68618  4.42225  2.77519  2.73123  3.46354  2.40513  3.72494  3.29354  2.67741  2.69355  4.24690  2.90347  2.73739  3.18146  2.89801  2.37887  2.77519  2.98518  4.58477  3.61503
          0.03231  3.84437  4.56671  0.61958  0.77255  0.48576  0.95510
     72   2.62632  4.87313  2.67121  2.31452  4.16750  2.88772  2.97581  3.61766  2.38458  3.19089  4.01142  2.54264  3.77035  2.48268  2.81860  2.40653  2.87792  3.26806  5.38967  4.03562    252 e - - -
          2.68618  4.42225  2.77519  2.73123  3.46354  2.40513  3.72494  3.29354  2.67741  2.69355  4.24690  2.90347  2.73739  3.18146  2.89801  2.37887  2.77519  2.98518  4.58477  3.61503
          0.03231  3.84437  4.56671  0.61958  0.77255  0.48576  0.95510
     73   2.67846  4.87552  2.95141  2.44482  4.14100  3.41197  2.72543  3.58393  2.17799  3.13919  3.96829  2.94020  3.21287  2.45624  2.26708  2.69414  2.89989  3.25546  5.30467  3.99522    254 k - - -
          2.68618  4.42225  2.77519  2.73123  3.46354  2.40513  3.72494  3.29354  2.67741  2.69355  4.24690  2.90347  2.73739  3.18146  2.89801  2.37887  2.77519  2.98518  4.58477  3.61503
          0.10322  3.84437  2.56826  0.61958  0.77255  0.48576  0.95510
     74   2.65525  4.82260  2.76417  2.38701  4.02355  3.33056  2.98565  3.54784  2.29437  3.11758  3.96733  2.89017  3.00644  2.24234  2.66141  2.67620  2.90045  3.22288  5.26896  3.91876    255 q - - -
          2.68626  4.42233  2.77498  2.73117  3.46362  2.40521  3.72503  3.29362  2.67749  2.69336  4.24698  2.90355  2.73748  3.18110  2.89792  2.37895  2.77528  2.98508  4.58485  3.61511
          0.29518  1.73733  2.53062  1.19464  0.36070  0.54294  0.86997
     75   2.59593  4.58530  3.06432  2.63194  4.01505  3.26192  3.66910  3.45313  2.26431  3.04552  3.94882  3.04714  2.72717  2.86801  1.88991  2.68277  2.89243  3.13134  5.22475  3.97957    264 r - - -
          2.68618  4.42225  2.77519  2.73123  3.46354  2.40513  3.72494  3.29354  2.67741  2.69355  4.24690  2.90347  2.73739  3.18146  2.89801  2.37887  2.77519  2.98518  4.58477  3.61503
          0.03724  3.70485  4.42720  0.61958  0.77255  0.42297  1.06450
     76   2.72586  4.85525  3.01080  2.53773  4.23655  2.84958  3.60554  3.65032  2.12817  3.19587  4.04527  2.99961  3.84942  2.45243  1.80089  2.75529  2.96410  3.31688  5.34628  4.08104    265 r - - -
          2.68618  4.42225  2.77519  2.73123  3.46354  2.40513  3.72494  3.29354  2.67741  2.69355  4.24690  2.90347  2.73739  3.18146  2.89801  2.37887  2.77519  2.98518  4.58477  3.61503
          0.03231  3.84437  4.56671  0.61958  0.77255  0.48576  0.95510
     77   2.64035  4.94177  2.44584  2.30826  4.25250  3.32120  3.58201  3.69338  2.30772  3.24202  4.05099  2.83702  3.77171  2.47767  2.24494  2.39002  2.88161  3.33113  5.42291  4.06939    269 r - - -
          2.68618  4.42225  2.77519  2.73123  3.46354  2.40513  3.72494  3.29354  2.67741  2.69355  4.24690  2.90347  2.73739  3.18146  2.89801  2.37887  2.77519  2.98518  4.58477  3.61503
          0.03231  3.84437  4.56671  0.61958  0.77255  0.48576  0.95510
     78   2.64826  4.97919  2.39192  2.09932  4.28595  3.29834  3.58959  3.72812  2.35610  3.27704  4.08436  2.80402  3.76462  2.72995  2.29363  2.34617  2.89323  3.36035  5.46298  4.09372    273 e - - -
          2.68620  4.42227  2.77522  2.73125  3.46356  2.40515  3.72497  3.29356  2.67743  2.69341  4.24692  2.90349  2.73725  3.18148  2.89803  2.37889  2.77522  2.98520  4.58479  3.61505
          0.12299  2.25063  4.56671  0.65061  0.73757  0.48576  0.95510
     79   3.12692  4.53017  4.46260  3.95251  3.09609  4.28012  4.61160  1.82390  3.75306  1.10389  2.97297  4.24402  4.56325  4.02763  3.94742  3.65162  3.37478  2.04518  5.09517  3.88725    277 l - - -
          2.68618  4.42225  2.77519  2.73123  3.46354  2.40513  3.72494  3.29354  2.67741  2.69355  4.24690  2.90347  2.73739  3.18146  2.89801  2.37887  2.77519  2.98518  4.58477  3.61503
          0.03231  3.84437  4.56671  0.61958  0.77255  0.48576  0.95510
     80   2.71539  4.47700  3.31960  3.15488  4.15181  3.16612  4.23436  3.69034  3.20984  3.32010  4.36901  3.46423  0.88157  3.59949  3.45825  2.88209  3.15483  3.33888  5.34573  4.27221    286 p - - -
          2.68618  4.42225  2.77519  2.73123  3.46354  2.40513  3.72494  3.29354  2.67741  2.69355  4.24690  2.90347  2.73739  3.18146  2.89801  2.37887  2.77519  2.98518  4.58477  3.61503
          0.03231  3.84437  4.56671  0.61958  0.77255  0.48576  0.95510
     81   2.65264  4.76574  2.95848  2.49272  3.97973  3.38192  2.61625  3.49351  2.27274  3.07494  3.92479  2.97309  2.72258  2.78878  2.37736  2.69553  2.89559  3.17619  5.22624  3.89757    297 k - - -
          2.68618  4.42225  2.77519  2.73123  3.46354  2.40513  3.72494  3.29354  2.67741  2.69355  4.24690  2.90347  2.73739  3.18146  2.89801  2.37887  2.77519  2.98518  4.58477  3.61503
          0.03231  3.84437  4.56671  0.61958  0.77255  0.48576  0.95510
     82   2.46325  4.29757  4.12304  3.58691  3.32802  3.93266  4.35396  1.56789  3.46217  1.96035  2.71425  3.88357  4.30136  3.75500  3.71304  3.25976  3.07146  1.90133  5.10058  3.91233    300 i - - -
          2.68621  4.42228  2.77522  2.73126  3.46356  2.40515  3.72497  3.29357  2.67730  2.69357  4.24692  2.90332  2.73742  3.18149  2.89803  2.37889  2.77522  2.98503  4.58479  3.61506
          0.19203  1.80591  4.56671  0.50822  0.92021  0.48576  0.95510
     83   2.80464  4.96605  2.82569  2.48479  4.33973  3.37647  3.62922  3.78233  1.45277  3.32651  4.19307  2.54348  3.86427  2.79109  2.43542  2.80952  3.05163  3.43965  5.42554  4.13781    305 k - - -
          2.68618  4.42225  2.77519  2.73123  3.46354  2.40513  3.72494  3.29354  2.67741  2.69355  4.24690  2.90347  2.73739  3.18146  2.89801  2.37887  2.77519  2.98518  4.58477  3.61503
          0.03231  3.84437  4.56671  0.61958  0.77255  0.48576  0.95510
     84   3.12412  4.59494  4.14420  3.78432  3.12567  3.94613  4.44889  2.32865  3.55233  0.91060  3.15811  4.06248  4.38659  3.92739  3.73283  3.51428  3.41980  2.35861  4.99436  3.71106    307 l - - -
          2.68618  4.42225  2.77519  2.73123  3.46354  2.40513  3.72494  3.29354  2.67741  2.69355  4.24690  2.90347  2.73739  3.18146  2.89801  2.37887  2.77519  2.98518  4.58477  3.61503
          0.03231  3.84437  4.56671  0.61958  0.77255  0.48576  0.95510
     85   2.69368  4.89305  2.71325  2.38350  4.26013  2.41459  3.62877  3.68534  2.07747  3.24650  4.08713  2.88839  3.80698  2.24308  2.65193  2.70336  2.95030  3.33676  5.42452  4.10893    310 k - - -
          2.68618  4.42225  2.77519  2.73123  3.46354  2.40513  3.72494  3.29354  2.67741  2.69355  4.24690  2.90347  2.73739  3.18146  2.89801  2.37887  2.77519  2.98518  4.58477  3.61503
          0.03231  3.84437  4.56671  0.61958  0.77255  0.48576  0.95510
     86   2.82362  5.12205  2.44591  1.48793  4.43788  3.28562  3.65838  3.85537  2.13306  3.41632  4.28484  2.80140  3.82301  2.82186  2.77185  2.78156  3.08017  3.50745  5.57888  4.22505    318 e - - -
          2.68618  4.42225  2.77519  2.73123  3.46354  2.40513  3.72494  3.29354  2.67741  2.69355  4.24690  2.90347  2.73739  3.18146  2.89801  2.37887  2.77519  2.98518  4.58477  3.61503
          0.03231  3.84437  4.56671  0.61958  0.77255  0.48576  0.95510
     87   2.80359  5.29340  1.65231  1.89155  4.58002  3.20281  3.65294  4.06018  2.25681  3.57845  4.40945  2.66957  3.77284  2.80787  3.08754  2.71847  3.07164  3.65950  5.74691  4.29516    322 d - - -
          2.68618  4.42225  2.77519  2.73123  3.46354  2.40513  3.72494  3.29354  2.67741  2.69355  4.24690  2.90347  2.73739  3.18146  2.89801  2.37887  2.77519  2.98518  4.58477  3.61503
          0.03231  3.84437  4.56671  0.61958  0.77255  0.48576  0.95510
     88   2.85114  5.30406  1.91224  1.37211  4.59626  3.17836  3.70270  4.07845  2.67729  3.62791  4.49200  2.66766  3.78412  2.87444  3.22549  2.76245  3.13709  3.68695  5.78899  4.33560    324 e - - -
          2.68618  4.42225  2.77519  2.73123  3.46354  2.40513  3.72494  3.29354  2.67741  2.69355  4.24690  2.90347  2.73739  3.18146  2.89801  2.37887  2.77519  2.98518  4.58477  3.61503
          0.03231  3.84437  4.56671  0.61958  0.77255  0.48576  0.95510
     89   2.70967  4.98380  2.58438  2.08375  4.29572  3.30237  3.62048  3.73118  2.35121  3.28380  4.12193  2.82682  3.12898  1.99467  2.75252  2.69502  2.96008  3.38044  5.47211  4.12271    325 q - - -
          2.68618  4.42225  2.77519  2.73123  3.46354  2.40513  3.72494  3.29354  2.67741  2.69355  4.24690  2.90347  2.73739  3.18146  2.89801  2.37887  2.77519  2.98518  4.58477  3.61503
          0.12299  3.84437  2.36101  0.61958  0.77255  0.48576  0.95510
     90   2.14978  4.18166  3.77981  3.40144  3.62273  3.37885  4.30492  2.19762  3.30863  2.37320  3.53341  3.60224  3.98943  3.65248  3.57135  2.80856  2.88062  1.47297  5.29700  4.05781    336 v - - -
          2.68618  4.42225  2.77519  2.73123  3.46354  2.40513  3.72494  3.29354  2.67741  2.69355  4.24690  2.90347  2.73739  3.18146  2.89801  2.37887  2.77519  2.98518  4.58477  3.61503
          0.03532  3.75670  4.47905  0.61958  0.77255  0.55764  0.84994
     91   2.35772  4.20106  3.33182  3.08344  3.87266  3.04283  4.10871  2.98603  3.02403  2.85334  3.91505  3.30878  3.73897  3.42588  3.28583  2.55816  1.38523  2.69359  5.32112  4.09054    338 t - - -
          2.68618  4.42225  2.77519  2.73123  3.46354  2.40513  3.72494  3.29354  2.67741  2.69355  4.24690  2.90347  2.73739  3.18146  2.89801  2.37887  2.77519  2.98518  4.58477  3.61503
          0.03532  3.75670  4.47905  0.61958  0.77255  0.55764  0.84994
     92   2.80563  5.22378  1.88822  1.50441  4.51378  3.14493  3.66789  3.98393  2.63696  3.54995  4.41934  2.64226  3.74839  2.84283  3.17486  2.72556  3.09192  3.60366  5.71838  4.27661    344 e - - -
          2.68618  4.42225  2.77519  2.73123  3.46354  2.40513  3.72494  3.29354  2.67741  2.69355  4.24690  2.90347  2.73739  3.18146  2.89801  2.37887  2.77519  2.98518  4.58477  3.61503
          0.03532  3.75670  4.47905  0.61958  0.77255  0.55764  0.84994
     93   2.85973  4.93535  2.45209  1.20322  4.26829  3.20424  3.78669  3.69917  2.65299  3.33716  4.32081  2.87973  3.80466  3.00775  3.04624  2.85697  3.16464  3.39675  5.46231  4.18933    345 e - - -
          2.68618  4.42225  2.77519  2.73123  3.46354  2.40513  3.72494  3.29354  2.67741  2.69355  4.24690  2.90347  2.73739  3.18146  2.89801  2.37887  2.77519  2.98518  4.58477  3.61503
          0.03532  3.75670  4.47905  0.61958  0.77255  0.55764  0.84994
     94   2.69948  4.27764  3.89629  3.45075  3.44746  3.69338  4.30824  1.54405  3.30375  2.12879  3.34651  3.73224  4.17626  3.66869  3.56492  3.08137  2.54009  1.90014  5.18869  3.95085    347 i - - -
          2.68618  4.42225  2.77519  2.73123  3.46354  2.40513  3.72494  3.29354  2.67741  2.69355  4.24690  2.90347  2.73739  3.18146  2.89801  2.37887  2.77519  2.98518  4.58477  3.61503
          0.03532  3.75670  4.47905  0.61958  0.77255  0.44331  1.02697
     95   2.21991  4.19821  3.48826  2.97492  3.57686  2.76913  3.91766  2.39577  2.91803  2.58071  3.51374  3.30430  3.84727  3.23320  3.25472  2.65980  2.44253  2.18918  5.04280  3.81284    348 v - - -
          2.68618  4.42225  2.77519  2.73123  3.46354  2.40513  3.72494  3.29354  2.67741  2.69355  4.24690  2.90347  2.73739  3.18146  2.89801  2.37887  2.77519  2.98518  4.58477  3.61503
          0.03231  3.84437  4.56671  0.61958  0.77255  0.48576  0.95510
     96   2.77218  3.14903  4.17164  3.60972  3.15852  3.87589  4.25277  2.16983  3.46312  1.47634  2.64722  3.86299  4.23771  3.71985  3.67399  3.19582  3.02474  2.09033  4.90920  3.72097    350 l - - -
          2.68618  4.42225  2.77519  2.73123  3.46354  2.40513  3.72494  3.29354  2.67741  2.69355  4.24690  2.90347  2.73739  3.18146  2.89801  2.37887  2.77519  2.98518  4.58477  3.61503
          0.03231  3.84437  4.56671  0.61958  0.77255  0.48576  0.95510
     97   2.06310  4.57544  2.90466  2.50820  4.02867  3.24669  3.69982  3.39875  2.25590  3.05235  3.89733  2.63320  3.76214  2.88666  2.87015  2.59255  2.44175  3.05890  5.30987  4.01544    351 a - - -
          2.68618  4.42225  2.77519  2.73123  3.46354  2.40513  3.72494  3.29354  2.67741  2.69355  4.24690  2.90347  2.73739  3.18146  2.89801  2.37887  2.77519  2.98518  4.58477  3.61503
          0.03231  3.84437  4.56671  0.61958  0.77255  0.48576  0.95510
     98   2.26599  4.23594  3.08997  2.82757  4.13983  2.95721  3.99076  3.58936  2.90659  3.26330  4.11957  3.11837  2.66369  3.24099  3.24775  1.46015  2.71411  3.11227  5.47354  4.20549    352 s - - -
          2.68618  4.42225  2.77519  2.73123  3.46354  2.40513  3.72494  3.29354  2.67741  2.69355  4.24690  2.90347  2.73739  3.18146  2.89801  2.37887  2.77519  2.98518  4.58477  3.61503
          0.03231  3.84437  4.56671  0.61958  0.77255  0.48576  0.95510
     99   3.12412  4.59494  4.14420  3.78432  3.12567  3.94613  4.44889  2.32865  3.55233  0.91060  3.15811  4.06248  4.38659  3.92739  3.73283  3.51428  3.41980  2.35861  4.99436  3.71106    353 l - - -
          2.68618  4.42225  2.77519  2.73123  3.46354  2.40513  3.72494  3.29354  2.67741  2.69355  4.24690  2.90347  2.73739  3.18146  2.89801  2.37887  2.77519  2.98518  4.58477  3.61503
          0.03231  3.84437  4.56671  0.61958  0.77255  0.48576  0.95510
    100   2.63853  4.65811  3.16654  2.69940  4.13321  3.32209  3.69152  3.57932  2.21356  3.16815  4.04739  3.09605  3.83749  2.87717  1.62257  2.29675  2.93728  3.23332  5.31160  4.04894    354 r - - -
          2.68618  4.42225  2.77519  2.73123  3.46354  2.40513  3.72494  3.29354  2.67741  2.69355  4.24690  2.90347  2.73739  3.18146  2.89801  2.37887  2.77519  2.98518  4.58477  3.61503
          0.03231  3.84437  4.56671  0.61958  0.77255  0.48576  0.95510
    101   2.86289  4.96779  3.15931  2.63245  4.29183  3.50187  3.58693  3.72837  1.99006  3.22208  4.10795  3.06935  3.91640  2.10689  1.67011  2.87928  3.06956  3.41995  5.33332  4.09354    357 r - - -
          2.68618  4.42225  2.77519  2.73123  3.46354  2.40513  3.72494  3.29354  2.67741  2.69355  4.24690  2.90347  2.73739  3.18146  2.89801  2.37887  2.77519  2.98518  4.58477  3.61503
          0.03231  3.84437  4.56671  0.61958  0.77255  0.48576  0.95510
    102   1.63175  4.24199  3.66963  3.24775  3.61240  3.39238  4.17655  2.06553  3.15686  2.42203  3.54292  3.51100  3.97069  3.50478  3.44780  2.79248  2.88050  2.20039  5.22766  3.98234    358 a - - -
          2.68618  4.42225  2.77519  2.73123  3.46354  2.40513  3.72494  3.29354  2.67741  2.69355  4.24690  2.90347  2.73739  3.18146  2.89801  2.37887  2.77519  2.98518  4.58477  3.61503
          0.03231  3.84437  4.56671  0.61958  0.77255  0.48576  0.95510
    103   3.12602  4.52323  4.47795  3.96503  3.10428  4.29071  4.62431  1.78054  3.77086  1.12520  2.97532  4.25556  4.56974  4.04003  3.96453  3.66015  3.37276  2.02520  5.10493  3.90253    359 l - - -
          2.68618  4.42225  2.77519  2.73123  3.46354  2.40513  3.72494  3.29354  2.67741  2.69355  4.24690  2.90347  2.73739  3.18146  2.89801  2.37887  2.77519  2.98518  4.58477  3.61503
          0.03231  3.84437  4.56671  0.61958  0.77255  0.48576  0.95510
    104   2.76299  5.02797  1.36604  2.20283  4.53126  2.40515  3.79047  4.04583  2.80945  3.62295  4.49379  2.75359  3.77021  2.98439  3.34700  2.73249  3.09941  3.62282  5.73261  4.34763    360 d - - -
          2.68618  4.42225  2.77519  2.73123  3.46354  2.40513  3.72494  3.29354  2.67741  2.69355  4.24690  2.90347  2.73739  3.18146  2.89801  2.37887  2.77519  2.98518  4.58477  3.61503
          0.03231  3.84437  4.56671  0.61958  0.77255  0.48576  0.95510
    105   2.78523  5.05069  2.92890  2.21663  4.40532  3.44407  3.55178  3.80358  1.90017  3.29887  4.12471  2.93875  3.85202  2.19917  2.10672  2.76748  2.99028  3.45566  5.41904  4.14081    361 k - - -
          2.68618  4.42225  2.77519  2.73123  3.46354  2.40513  3.72494  3.29354  2.67741  2.69355  4.24690  2.90347  2.73739  3.18146  2.89801  2.37887  2.77519  2.98518  4.58477  3.61503
          0.03231  3.84437  4.56671  0.61958  0.77255  0.48576  0.95510
    106   3.22316  4.63332  4.20008  3.90956  1.05886  3.91886  3.86571  2.75067  3.81737  2.12739  3.48522  3.98775  4.37834  3.99319  3.94403  3.49432  3.52441  2.73924  4.12372  2.49451    362 f - - -
          2.68618  4.42225  2.77519  2.73123  3.46354  2.40513  3.72494  3.29354  2.67741  2.69355  4.24690  2.90347  2.73739  3.18146  2.89801  2.37887  2.77519  2.98518  4.58477  3.61503
          0.03231  3.84437  4.56671  0.61958  0.77255  0.48576  0.95510
    107   2.21246  4.17500  3.10342  2.89479  4.22895  2.26624  4.07186  3.69504  3.03449  3.37387  4.21341  3.13955  3.62893  3.33667  3.36326  1.38677  2.69033  3.15693  5.55492  4.30607    363 s - - -
          2.68618  4.42225  2.77519  2.73123  3.46354  2.40513  3.72494  3.29354  2.67741  2.69355  4.24690  2.90347  2.73739  3.18146  2.89801  2.37887  2.77519  2.98518  4.58477  3.61503
          0.03231  3.84437  4.56671  0.61958  0.77255  0.48576  0.95510
    108   2.46717  4.28755  3.37910  2.98086  2.60720  3.26746  3.85715  2.98412  2.96225  2.67556  3.67214  3.28412  3.84417  3.27958  3.28608  1.68681  2.82561  2.72639  4.80158  3.34996    364 s - - -
          2.68618  4.42225  2.77519  2.73123  3.46354  2.40513  3.72494  3.29354  2.67741  2.69355  4.24690  2.90347  2.73739  3.18146  2.89801  2.37887  2.77519  2.98518  4.58477  3.61503
          0.03231  3.84437  4.56671  0.61958  0.77255  0.48576  0.95510
    109   3.12602  4.52323  4.47795  3.96503  3.10428  4.29071  4.62431  1.78054  3.77086  1.12520  2.97532  4.25556  4.56974  4.04003  3.96453  3.66015  3.37276  2.02520  5.10493  3.90253    365 l - - -
          2.68618  4.42225  2.77519  2.73123  3.46354  2.40513  3.72494  3.29354  2.67741  2.69355  4.24690  2.90347  2.73739  3.18146  2.89801  2.37887  2.77519  2.98518  4.58477  3.61503
          0.03231  3.84437  4.56671  0.61958  0.77255  0.48576  0.95510
    110   2.82263  4.93747  3.03554  2.57800  4.22848  3.45348  3.60713  3.69428  2.07647  3.20185  4.09353  3.03258  3.89288  1.77816  2.04704  2.84102  3.04609  3.38485  5.33223  4.06340    366 q - - -
          2.68618  4.42225  2.77519  2.73123  3.46354  2.40513  3.72494  3.29354  2.67741  2.69355  4.24690  2.90347  2.73739  3.18146  2.89801  2.37887  2.77519  2.98518  4.58477  3.61503
          0.03231  3.84437  4.56671  0.61958  0.77255  0.48576  0.95510
    111   1.78868  4.18969  3.42664  2.98177  2.79795  3.22467  3.91462  2.87735  2.95488  2.65125  3.59195  3.27747  3.79927  3.26158  3.28138  2.28881  2.73878  2.60703  4.99813  3.69749    367 a - - -
          2.68618  4.42225  2.77519  2.73123  3.46354  2.40513  3.72494  3.29354  2.67741  2.69355  4.24690  2.90347  2.73739  3.18146  2.89801  2.37887  2.77519  2.98518  4.58477  3.61503
          0.03231  3.84437  4.56671  0.61958  0.77255  0.48576  0.95510
    112   2.50415  4.55692  2.56288  2.47306  3.90941  2.83603  3.69155  2.78876  2.56991  2.95822  3.80736  2.95357  3.76109  2.88881  3.00922  2.18456  2.79082  2.96945  5.24043  3.93033    368 s - - -
          2.68618  4.42225  2.77519  2.73123  3.46354  2.40513  3.72494  3.29354  2.67741  2.69355  4.24690  2.90347  2.73739  3.18146  2.89801  2.37887  2.77519  2.98518  4.58477  3.61503
          0.03231  3.84437  4.56671  0.61958  0.77255  0.48576  0.95510
    113   2.96005  5.08295  0.95921  2.31868  4.45636  3.18994  3.90727  4.03827  2.98623  3.65178  4.62965  2.87348  3.84079  3.14664  3.49832  2.92585  3.29815  3.68058  5.63039  4.33438    369 d - - -
          2.68618  4.42225  2.77519  2.73123  3.46354  2.40513  3.72494  3.29354  2.67741  2.69355  4.24690  2.90347  2.73739  3.18146  2.89801  2.37887  2.77519  2.98518  4.58477  3.61503
          0.12299  3.84437  2.36101  0.61958  0.77255  0.48576  0.95510
    114   2.53256  4.31466  3.18201  3.06915  4.20454  0.93269  4.19274  3.77933  3.23402  3.44747  4.42560  3.34739  3.70208  3.56819  3.47910  2.70192  3.00498  3.33058  5.32658  4.30392    370 g - - -
          2.68618  4.42225  2.77519  2.73123  3.46354  2.40513  3.72494  3.29354  2.67741  2.69355  4.24690  2.90347  2.73739  3.18146  2.89801  2.37887  2.77519  2.98518  4.58477  3.61503
          0.03532  3.75670  4.47905  0.61958  0.77255  0.55764  0.84994
    115   2.52467  3.10767  3.33244  2.86373  3.31809  3.31786  2.18070  3.03928  2.67404  2.71746  3.66004  3.21599  3.83094  3.10682  2.97642  2.69293  2.83450  2.77667  4.79055  3.38398    371 h - - -
          2.68618  4.42225  2.77519  2.73123  3.46354  2.40513  3.72494  3.29354  2.67741  2.69355  4.24690  2.90347  2.73739  3.18146  2.89801  2.37887  2.77519  2.98518  4.58477  3.61503
          0.03532  3.75670  4.47905  0.61958  0.77255  0.55764  0.84994
    116   3.15572  4.56962  3.92190  3.60216  2.56563  3.60665  3.77134  3.17778  3.32802  2.59103  3.81667  3.77544  4.11587  3.72219  3.47565  3.36024  3.45120  3.06498  1.15582  2.57450    372 w - - -
          2.68618  4.42225  2.77519  2.73123  3.46354  2.40513  3.72494  3.29354  2.67741  2.69355  4.24690  2.90347  2.73739  3.18146  2.89801  2.37887  2.77519  2.98518  4.58477  3.61503
          0.03532  3.75670  4.47905  0.61958  0.77255  0.55764  0.84994
    117   2.61106  4.38309  3.20650  3.03223  4.02972  3.07735  4.11614  3.54880  3.08018  3.18703  4.23495  3.34856  1.07436  3.47277  3.33553  2.77592  3.04453  3.20715  5.24470  4.15023    373 p - - -
          2.68618  4.42225  2.77519  2.73123  3.46354  2.40513  3.72494  3.29354  2.67741  2.69355  4.24690  2.90347  2.73739  3.18146  2.89801  2.37887  2.77519  2.98518  4.58477  3.61503
          0.03532  3.75670  4.47905  0.61958  0.77255  0.55764  0.84994
    118   2.53256  4.31466  3.18201  3.06915  4.20454  0.93269  4.19274  3.77933  3.23402  3.44747  4.42560  3.34739  3.70208  3.56819  3.47910  2.70192  3.00498  3.33058  5.32658  4.30392    374 g - - -
          2.68618  4.42225  2.77519  2.73123  3.46354  2.40513  3.72494  3.29354  2.67741  2.69355  4.24690  2.90347  2.73739  3.18146  2.89801  2.37887  2.77519  2.98518  4.58477  3.61503
          0.03532  3.75670  4.47905  0.61958  0.77255  0.55764  0.84994
    119   2.87124  4.96948  1.09996  2.27760  4.33270  3.12828  3.83951  3.89588  2.90350  3.52711  4.50681  2.82625  3.77349  3.08163  3.40029  2.84988  3.20892  3.54898  5.52366  4.23018    375 d - - -
          2.68618  4.42225  2.77519  2.73123  3.46354  2.40513  3.72494  3.29354  2.67741  2.69355  4.24690  2.90347  2.73739  3.18146  2.89801  2.37887  2.77519  2.98518  4.58477  3.61503
          0.03532  3.75670  4.47905  0.61958  0.77255  0.55764  0.84994
    120   3.09177  4.52238  4.24620  3.79565  1.70430  4.07237  3.96722  2.36425  3.65455  1.55076  3.10395  3.96873  4.40800  3.85181  3.83263  3.44805  3.34350  2.38911  4.28795  2.72295    376 l - - -
          2.68618  4.42225  2.77519  2.73123  3.46354  2.40513  3.72494  3.29354  2.67741  2.69355  4.24690  2.90347  2.73739  3.18146  2.89801  2.37887  2.77519  2.98518  4.58477  3.61503
          0.03532  3.75670  4.47905  0.61958  0.77255  0.55764  0.84994
    121   2.26513  4.18168  3.11218  2.92664  3.96220  2.91399  4.03773  3.47095  2.99222  3.20186  4.14087  3.16761  3.64408  3.35181  3.27908  1.28054  2.73730  3.03189  5.34507  4.04602    377 s - - -
          2.68618  4.42225  2.77519  2.73123  3.46354  2.40513  3.72494  3.29354  2.67741  2.69355  4.24690  2.90347  2.73739  3.18146  2.89801  2.37887  2.77519  2.98518  4.58477  3.61503
          0.03532  3.75670  4.47905  0.61958  0.77255  0.44331  1.02697
    122   2.50955  4.31780  3.34489  2.99884  2.52840  1.67987  3.91729  3.06939  3.02268  2.75518  3.75650  3.30890  3.84579  3.33407  3.34063  2.69559  2.87771  2.80446  4.87987  3.46726    379 g - - -
          2.68618  4.42225  2.77519  2.73123  3.46354  2.40513  3.72494  3.29354  2.67741  2.69355  4.24690  2.90347  2.73739  3.18146  2.89801  2.37887  2.77519  2.98518  4.58477  3.61503
          0.03231  3.84437  4.56671  0.61958  0.77255  0.48576  0.95510
    123   2.41188  4.26842  4.15233  3.65205  3.51711  3.87017  4.47146  1.73511  3.54942  2.18029  3.37422  3.91681  4.30926  3.85596  3.81329  3.23175  3.06223  1.36578  5.27849  4.06241    380 v - - -
          2.68618  4.42225  2.77519  2.73123  3.46354  2.40513  3.72494  3.29354  2.67741  2.69355  4.24690  2.90347  2.73739  3.18146  2.89801  2.37887  2.77519  2.98518  4.58477  3.61503
          0.03231  3.84437  4.56671  0.61958  0.77255  0.48576  0.95510
    124   3.00748  4.46215  4.30670  3.77690  3.12982  4.12254  4.48146  1.89364  3.59540  1.61464  1.80346  4.07574  4.43864  3.87742  3.80935  3.46991  3.25782  2.10516  5.06663  3.89289    381 l - - -
          2.68618  4.42225  2.77519  2.73123  3.46354  2.40513  3.72494  3.29354  2.67741  2.69355  4.24690  2.90347  2.73739  3.18146  2.89801  2.37887  2.77519  2.98518  4.58477  3.61503
          0.03231  3.84437  4.56671  0.61958  0.77255  0.48576  0.95510
    125   3.30422  4.65839  4.29575  3.91452  1.25922  4.13353  3.48409  2.98659  3.78200  2.36148  3.61585  3.87594  4.46817  3.87303  3.90333  3.49263  3.53745  2.92039  3.68448  1.69546    383 f - - -
          2.68618  4.42225  2.77519  2.73123  3.46354  2.40513  3.72494  3.29354  2.67741  2.69355  4.24690  2.90347  2.73739  3.18146  2.89801  2.37887  2.77519  2.98518  4.58477  3.61503
          0.03231  3.84437  4.56671  0.61958  0.77255  0.48576  0.95510
    126   3.07840  4.45333  4.50553  4.00438  3.22986  4.28989  4.68422  1.32446  3.82105  1.55086  3.10362  4.27856  4.58979  4.11141  4.02197  3.66780  3.33311  1.82092  5.19935  3.97393    384 i - - -
          2.68618  4.42225  2.77519  2.73123  3.46354  2.40513  3.72494  3.29354  2.67741  2.69355  4.24690  2.90347  2.73739  3.18146  2.89801  2.37887  2.77519  2.98518  4.58477  3.61503
          0.03231  3.84437  4.56671  0.61958  0.77255  0.48576  0.95510
    127   2.64251  4.50748  2.57697  2.69312  3.58608  3.43731  3.82307  2.84147  2.75254  2.51978  2.09441  3.15077  3.90640  3.08710  3.13567  2.79305  2.91279  2.65485  5.08992  3.78926    385 m - - -
          2.68618  4.42225  2.77519  2.73123  3.46354  2.40513  3.72494  3.29354  2.67741  2.69355  4.24690  2.90347  2.73739  3.18146  2.89801  2.37887  2.77519  2.98518  4.58477  3.61503
          0.03231  3.84437  4.56671  0.61958  0.77255  0.48576  0.95510
    128   2.54834  4.35246  3.38869  2.97923  3.59800  3.35599  3.97558  2.29093  2.88887  2.51516  3.60059  3.32761  1.97874  3.27451  3.20497  2.75363  2.88655  2.53571  5.13171  3.85168    386 p - - -
          2.68618  4.42225  2.77519  2.73123  3.46354  2.40513  3.72494  3.29354  2.67741  2.69355  4.24690  2.90347  2.73739  3.18146  2.89801  2.37887  2.77519  2.98518  4.58477  3.61503
          0.03231  3.84437  4.56671  0.61958  0.77255  0.48576  0.95510
    129   2.29047  4.22368  3.21605  2.84953  3.95755  1.98284  3.94144  3.29376  2.86744  3.02269  3.89819  3.15304  2.77576  3.19685  3.21845  2.45430  2.70076  2.45056  5.32925  4.07847    387 g - - -
          2.68618  4.42225  2.77519  2.73123  3.46354  2.40513  3.72494  3.29354  2.67741  2.69355  4.24690  2.90347  2.73739  3.18146  2.89801  2.37887  2.77519  2.98518  4.58477  3.61503
          0.03231  3.84437  4.56671  0.61958  0.77255  0.48576  0.95510
    130   2.79394  4.50531  3.46067  3.01101  3.01847  3.62508  2.87030  2.84367  2.75512  1.58984  3.48141  3.37632  4.04578  3.22141  3.02469  2.98340  3.04280  2.71121  4.61031  3.13474    394 l - - -
          2.68618  4.42225  2.77519  2.73123  3.46354  2.40513  3.72494  3.29354  2.67741  2.69355  4.24690  2.90347  2.73739  3.18146  2.89801  2.37887  2.77519  2.98518  4.58477  3.61503
          0.03231  3.84437  4.56671  0.61958  0.77255  0.48576  0.95510
    131   3.00927  4.43632  4.29501  3.91005  3.35566  4.03558  4.64365  1.11341  3.73761  1.94789  3.29584  4.15936  4.46983  4.08903  3.93743  3.52848  3.30909  1.84621  5.24041  3.97602    398 i - - -
          2.68618  4.42225  2.77519  2.73123  3.46354  2.40513  3.72494  3.29354  2.67741  2.69355  4.24690  2.90347  2.73739  3.18146  2.89801  2.37887  2.77519  2.98518  4.58477  3.61503
          0.03231  3.84437  4.56671  0.61958  0.77255  0.48576  0.95510
    132   3.06596  4.47415  4.38140  3.89802  1.67175  4.13363  4.14434  1.94804  3.77001  1.73818  3.08900  4.07343  4.45475  3.94729  3.93814  3.49063  3.31457  2.24054  4.48842  2.98562    401 f - - -
          2.68618  4.42225  2.77519  2.73123  3.46354  2.40513  3.72494  3.29354  2.67741  2.69355  4.24690  2.90347  2.73739  3.18146  2.89801  2.37887  2.77519  2.98518  4.58477  3.61503
          0.03231  3.84437  4.56671  0.61958  0.77255  0.48576  0.95510
    133   1.30138  4.09232  3.32883  3.07643  4.11216  2.89250  4.14008  3.39651  3.11784  3.19952  4.08484  3.23642  3.63731  3.43220  3.40854  2.01075  2.65646  2.93891  5.50098  4.27021    402 a - - -
          2.68618  4.42225  2.77519  2.73123  3.46354  2.40513  3.72494  3.29354  2.67741  2.69355  4.24690  2.90347  2.73739  3.18146  2.89801  2.37887  2.77519  2.98518  4.58477  3.61503
          0.03231  3.84437  4.56671  0.61958  0.77255  0.48576  0.95510
    134   3.12412  4.59494  4.14420  3.78432  3.12567  3.94613  4.44889  2.32865  3.55233  0.91060  3.15811  4.06248  4.38659  3.92739  3.73283  3.51428  3.41980  2.35861  4.99436  3.71106    403 l - - -
          2.68618  4.42225  2.77519  2.73123  3.46354  2.40513  3.72494  3.29354  2.67741  2.69355  4.24690  2.90347  2.73739  3.18146  2.89801  2.37887  2.77519  2.98518  4.58477  3.61503
          0.03231  3.84437  4.56671  0.61958  0.77255  0.48576  0.95510
    135   3.04253  4.72211  3.51622  3.11681  2.30263  3.77519  2.34124  3.32682  2.95539  2.80123  3.87062  3.40921  4.17452  3.32332  3.23062  3.12410  3.27747  3.13130  3.93074  1.55263    404 y - - -
          2.68618  4.42225  2.77519  2.73123  3.46354  2.40513  3.72494  3.29354  2.67741  2.69355  4.24690  2.90347  2.73739  3.18146  2.89801  2.37887  2.77519  2.98518  4.58477  3.61503
          0.03231  3.84437  4.56671  0.61958  0.77255  0.48576  0.95510
    136   2.21586  4.21591  3.90777  3.52374  3.65053  3.47832  4.40217  2.14505  3.42966  2.38384  3.54998  3.71177  4.07750  3.76461  3.68347  2.90726  2.94383  1.31297  5.34636  4.11242    405 v - - -
          2.68618  4.42225  2.77519  2.73123  3.46354  2.40513  3.72494  3.29354  2.67741  2.69355  4.24690  2.90347  2.73739  3.18146  2.89801  2.37887  2.77519  2.98518  4.58477  3.61503
          0.03231  3.84437  4.56671  0.61958  0.77255  0.48576  0.95510
    137   2.39828  4.24317  3.40383  3.15498  3.94472  3.08327  4.17436  3.06845  3.09740  2.93292  3.98557  3.36860  3.78494  3.49372  3.35720  2.59928  1.22046  2.76643  5.38501  4.16146    409 t - - -
          2.68618  4.42225  2.77519  2.73123  3.46354  2.40513  3.72494  3.29354  2.67741  2.69355  4.24690  2.90347  2.73739  3.18146  2.89801  2.37887  2.77519  2.98518  4.58477  3.61503
          0.03231  3.84437  4.56671  0.61958  0.77255  0.48576  0.95510
    138   2.59844  4.72217  2.87783  2.48965  4.19143  2.44468  3.66390  3.62829  2.32465  3.20755  4.04467  2.59321  3.78603  2.83242  2.07966  2.64721  2.88767  3.26146  5.38046  4.08299    413 r - - -
          2.68618  4.42225  2.77519  2.73123  3.46354  2.40513  3.72494  3.29354  2.67741  2.69355  4.24690  2.90347  2.73739  3.18146  2.89801  2.37887  2.77519  2.98518  4.58477  3.61503
          0.03231  3.84437  4.56671  0.61958  0.77255  0.48576  0.95510
    139   2.30182  4.22164  3.18263  2.99749  4.04851  2.95207  4.10793  3.56750  3.06935  3.29005  4.21875  3.22652  3.68864  3.42095  3.35598  1.13423  2.77992  3.10876  5.42333  4.13198    414 s - - -
          2.68618  4.42225  2.77519  2.73123  3.46354  2.40513  3.72494  3.29354  2.67741  2.69355  4.24690  2.90347  2.73739  3.18146  2.89801  2.37887  2.77519  2.98518  4.58477  3.61503
          0.03231  3.84437  4.56671  0.61958  0.77255  0.48576  0.95510
    140   3.12690  4.52997  4.46309  3.95290  3.09632  4.28046  4.61199  1.82262  3.75362  1.10449  2.97302  4.24439  4.56346  4.02801  3.94796  3.65190  3.37473  2.04459  5.09547  3.88773    415 l - - -
          2.68618  4.42225  2.77519  2.73123  3.46354  2.40513  3.72494  3.29354  2.67741  2.69355  4.24690  2.90347  2.73739  3.18146  2.89801  2.37887  2.77519  2.98518  4.58477  3.61503
          0.03231  3.84437  4.56671  0.61958  0.77255  0.48576  0.95510
    141   2.76270  5.08864  1.98405  2.16504  4.42530  3.16137  3.72402  3.97488  2.69001  3.54896  4.41213  1.62779  3.77369  2.90971  3.20755  2.71878  3.07370  3.57588  5.67339  4.23185    416 n - - -
          2.68618  4.42225  2.77519  2.73123  3.46354  2.40513  3.72494  3.29354  2.67741  2.69355  4.24690  2.90347  2.73739  3.18146  2.89801  2.37887  2.77519  2.98518  4.58477  3.61503
          0.03231  3.84437  4.56671  0.61958  0.77255  0.48576  0.95510
    142   2.05897  4.15415  3.64596  3.20610  3.73328  3.23686  4.13751  2.53466  3.13335  2.62778  3.64123  3.43019  3.85612  3.45692  3.43206  2.63477  2.10093  1.86153  5.26111  4.04309    417 v - - -
          2.68618  4.42225  2.77519  2.73123  3.46354  2.40513  3.72494  3.29354  2.67741  2.69355  4.24690  2.90347  2.73739  3.18146  2.89801  2.37887  2.77519  2.98518  4.58477  3.61503
          0.03231  3.84437  4.56671  0.61958  0.77255  0.48576  0.95510
    143   2.78601  4.33680  4.08610  3.74874  3.52997  3.69442  4.55545  2.05300  3.61608  2.22215  3.49977  3.94297  4.25677  3.97808  3.83122  3.19649  3.14842  1.06113  5.30954  4.03924    418 v - - -
          2.68618  4.42225  2.77519  2.73123  3.46354  2.40513  3.72494  3.29354  2.67741  2.69355  4.24690  2.90347  2.73739  3.18146  2.89801  2.37887  2.77519  2.98518  4.58477  3.61503
          0.03231  3.84437  4.56671  0.61958  0.77255  0.48576  0.95510
    144   3.04665  4.40312  4.56857  4.03996  3.31135  4.32187  4.74914  1.38040  3.90659  1.63254  3.13538  4.31282  4.60671  4.16146  4.11661  3.67792  3.29736  1.58893  5.27984  4.09764    419 i - - -
          2.68618  4.42225  2.77519  2.73123  3.46354  2.40513  3.72494  3.29354  2.67741  2.69355  4.24690  2.90347  2.73739  3.18146  2.89801  2.37887  2.77519  2.98518  4.58477  3.61503
          0.03231  3.84437  4.56671  0.61958  0.77255  0.48576  0.95510
    145   2.21107  4.15142  3.23775  2.96735  4.11763  2.92387  4.06523  3.46129  2.99355  3.21372  4.08966  3.18635  3.64811  3.33448  3.30332  1.41243  2.23808  3.00054  5.48460  4.23474    420 s - - -
          2.68618  4.42225  2.77519  2.73123  3.46354  2.40513  3.72494  3.29354  2.67741  2.69355  4.24690  2.90347  2.73739  3.18146  2.89801  2.37887  2.77519  2.98518  4.58477  3.61503
          0.03231  3.84437  4.56671  0.61958  0.77255  0.48576  0.95510
    146   2.26415  4.23065  3.14696  2.81477  4.08583  2.99243  3.94584  3.46173  2.84458  3.15600  4.00604  3.11663  2.13336  3.18450  3.19569  2.10383  2.24042  3.02317  5.42348  4.17010    423 s - - -
          2.68618  4.42225  2.77519  2.73123  3.46354  2.40513  3.72494  3.29354  2.67741  2.69355  4.24690  2.90347  2.73739  3.18146  2.89801  2.37887  2.77519  2.98518  4.58477  3.61503
          0.03231  3.84437  4.56671  0.61958  0.77255  0.48576  0.95510
    147   2.92888  5.03311  2.47696  1.06603  4.37593  3.25648  3.84136  3.82427  2.71840  3.44609  4.42178  2.91813  3.85985  3.05788  3.12402  2.91439  3.23304  3.51117  5.55283  4.27552    424 e - - -
          2.68618  4.42225  2.77519  2.73123  3.46354  2.40513  3.72494  3.29354  2.67741  2.69355  4.24690  2.90347  2.73739  3.18146  2.89801  2.37887  2.77519  2.98518  4.58477  3.61503
          0.03231  3.84437  4.56671  0.61958  0.77255  0.48576  0.95510
    148   2.96526  4.78706  3.09937  2.85685  3.26589  3.42449  1.20319  3.66380  2.70070  3.16115  4.20220  3.26717  3.97566  3.22282  2.96792  3.03631  3.26782  3.39949  4.73125  3.21762    425 h - - -
          2.68618  4.42225  2.77519  2.73123  3.46354  2.40513  3.72494  3.29354  2.67741  2.69355  4.24690  2.90347  2.73739  3.18146  2.89801  2.37887  2.77519  2.98518  4.58477  3.61503
          0.03231  3.84437  4.56671  0.61958  0.77255  0.48576  0.95510
    149   2.97445  4.81481  3.46230  2.97975  4.16228  3.46734  3.80507  3.70236  2.22773  3.22344  4.22471  3.34144  3.97162  3.02711  1.02222  3.06019  3.24254  3.42762  5.25693  4.09611    426 r - - -
          2.68618  4.42225  2.77519  2.73123  3.46354  2.40513  3.72494  3.29354  2.67741  2.69355  4.24690  2.90347  2.73739  3.18146  2.89801  2.37887  2.77519  2.98518  4.58477  3.61503
          0.03231  3.84437  4.56671  0.61958  0.77255  0.48576  0.95510
    150   2.97445  4.81481  3.46230  2.97975  4.16228  3.46734  3.80507  3.70236  2.22773  3.22344  4.22471  3.34144  3.97162  3.02711  1.02222  3.06019  3.24254  3.42762  5.25693  4.09611    427 r - - -
          2.68618  4.42225  2.77519  2.73123  3.46354  2.40513  3.72494  3.29354  2.67741  2.69355  4.24690  2.90347  2.73739  3.18146  2.89801  2.37887  2.77519  2.98518  4.58477  3.61503
          0.03231  3.84437  4.56671  0.61958  0.77255  0.48576  0.95510
    151   2.92888  5.03311  2.47696  1.06603  4.37593  3.25648  3.84136  3.82427  2.71840  3.44609  4.42178  2.91813  3.85985  3.05788  3.12402  2.91439  3.23304  3.51117  5.55283  4.27552    435 e - - -
          2.68618  4.42225  2.77519  2.73123  3.46354  2.40513  3.72494  3.29354  2.67741  2.69355  4.24690  2.90347  2.73739  3.18146  2.89801  2.37887  2.77519  2.98518  4.58477  3.61503
          0.03231  3.84437  4.56671  0.61958  0.77255  0.48576  0.95510
    152   3.03153  4.42505  4.46248  3.93362  3.21450  4.23337  4.62284  1.37353  3.76937  1.69456  2.51831  4.21264  4.53002  4.03476  3.97265  3.58682  3.28048  1.88315  5.16678  3.99487    437 i - - -
          2.68618  4.42225  2.77519  2.73123  3.46354  2.40513  3.72494  3.29354  2.67741  2.69355  4.24690  2.90347  2.73739  3.18146  2.89801  2.37887  2.77519  2.98518  4.58477  3.61503
          0.03231  3.84437  4.56671  0.61958  0.77255  0.48576  0.95510
    153   2.46278  1.81224  3.66762  3.18380  3.63476  3.25372  3.98403  2.93694  2.84275  2.70790  3.67718  3.41062  3.84268  3.33119  2.48458  2.68884  2.82835  2.67201  5.06209  3.83641    438 c - - -
          2.68618  4.42225  2.77519  2.73123  3.46354  2.40513  3.72494  3.29354  2.67741  2.69355  4.24690  2.90347  2.73739  3.18146  2.89801  2.37887  2.77519  2.98518  4.58477  3.61503
          0.03231  3.84437  4.56671  0.61958  0.77255  0.48576  0.95510
    154   2.97445  4.81481  3.46230  2.97975  4.16228  3.46734  3.80507  3.70236  2.22773  3.22344  4.22471  3.34144  3.97162  3.02711  1.02222  3.06019  3.24254  3.42762  5.25693  4.09611    439 r - - -
          2.68618  4.42225  2.77519  2.73123  3.46354  2.40513  3.72494  3.29354  2.67741  2.69355  4.24690  2.90347  2.73739  3.18146  2.89801  2.37887  2.77519  2.98518  4.58477  3.61503
          0.03231  3.84437  4.56671  0.61958  0.77255  0.48576  0.95510
    155   3.20721  4.70757  3.79706  3.52151  2.29495  3.79764  3.60649  3.22041  3.37984  2.68150  3.89847  3.68935  4.27231  3.69262  3.56917  3.34658  3.49385  3.08969  3.93752  1.01383    440 y - - -
          2.68618  4.42225  2.77519  2.73123  3.46354  2.40513  3.72494  3.29354  2.67741  2.69355  4.24690  2.90347  2.73739  3.18146  2.89801  2.37887  2.77519  2.98518  4.58477  3.61503
          0.03231  3.84437  4.56671  0.61958  0.77255  0.48576  0.95510
    156   3.00927  4.43632  4.29501  3.91005  3.35566  4.03558  4.64365  1.11341  3.73761  1.94789  3.29584  4.15936  4.46983  4.08903  3.93743  3.52848  3.30909  1.84621  5.24041  3.97602    441 i - - -
          2.68618  4.42225  2.77519  2.73123  3.46354  2.40513  3.72494  3.29354  2.67741  2.69355  4.24690  2.90347  2.73739  3.18146  2.89801  2.37887  2.77519  2.98518  4.58477  3.61503
          0.03231  3.84437  4.56671  0.61958  0.77255  0.48576  0.95510
    157   3.20721  4.70757  3.79706  3.52151  2.29495  3.79764  3.60649  3.22041  3.37984  2.68150  3.89847  3.68935  4.27231  3.69262  3.56917  3.34658  3.49385  3.08969  3.93752  1.01383    442 y - - -
          2.68618  4.42225  2.77519  2.73123  3.46354  2.40513  3.72494  3.29354  2.67741  2.69355  4.24690  2.90347  2.73739  3.18146  2.89801  2.37887  2.77519  2.98518  4.58477  3.61503
          0.03231  3.84437  4.56671  0.61958  0.77255  0.48576  0.95510
    158   2.70077  4.69578  2.69392  2.57675  4.05496  3.16562  3.89938  3.75965  2.80093  3.40983  4.36554  1.20880  3.81628  3.17240  3.15436  2.76924  3.08190  3.38470  5.36415  4.00556    443 n - - -
          2.68618  4.42225  2.77519  2.73123  3.46354  2.40513  3.72494  3.29354  2.67741  2.69355  4.24690  2.90347  2.73739  3.18146  2.89801  2.37887  2.77519  2.98518  4.58477  3.61503
          0.03231  3.84437  4.56671  0.61958  0.77255  0.48576  0.95510
    159   2.96526  4.78706  3.09937  2.85685  3.26589  3.42449  1.20319  3.66380  2.70070  3.16115  4.20220  3.26717  3.97566  3.22282  2.96792  3.03631  3.26782  3.39949  4.73125  3.21762    444 h - - -
          2.68618  4.42225  2.77519  2.73123  3.46354  2.40513  3.72494  3.29354  2.67741  2.69355  4.24690  2.90347  2.73739  3.18146  2.89801  2.37887  2.77519  2.98518  4.58477  3.61503
          0.03231  3.84437  4.56671  0.61958  0.77255  0.48576  0.95510
    160   2.85927  4.84339  2.88521  2.63995  4.00811  3.34792  3.79786  3.63496  2.46279  3.14006  4.16915  3.09927  3.90126  1.28488  2.74734  2.90841  3.15646  3.36651  5.28532  3.97734    458 q - - -
          2.68618  4.42225  2.77519  2.73123  3.46354  2.40513  3.72494  3.29354  2.67741  2.69355  4.24690  2.90347  2.73739  3.18146  2.89801  2.37887  2.77519  2.98518  4.58477  3.61503
          0.03231  3.84437  4.56671  0.61958  0.77255  0.48576  0.95510
    161   2.70077  4.69578  2.69392  2.57675  4.05496  3.16562  3.89938  3.75965  2.80093  3.40983  4.36554  1.20880  3.81628  3.17240  3.15436  2.76924  3.08190  3.38470  5.36415  4.00556    471 n - - -
          2.68618  4.42225  2.77519  2.73123  3.46354  2.40513  3.72494  3.29354  2.67741  2.69355  4.24690  2.90347  2.73739  3.18146  2.89801  2.37887  2.77519  2.98518  4.58477  3.61503
          0.03231  3.84437  4.56671  0.61958  0.77255  0.48576  0.95510
    162   2.92888  5.03311  2.47696  1.06603  4.37593  3.25648  3.84136  3.82427  2.71840  3.44609  4.42178  2.91813  3.85985  3.05788  3.12402  2.91439  3.23304  3.51117  5.55283  4.27552    480 e - - -
          2.68618  4.42225  2.77519  2.73123  3.46354  2.40513  3.72494  3.29354  2.67741  2.69355  4.24690  2.90347  2.73739  3.18146  2.89801  2.37887  2.77519  2.98518  4.58477  3.61503
          0.03231  3.84437  4.56671  0.61958  0.77255  0.48576  0.95510
    163   2.96005  5.08295  0.95921  2.31868  4.45636  3.18994  3.90727  4.03827  2.98623  3.65178  4.62965  2.87348  3.84079  3.14664  3.49832  2.92585  3.29815  3.68058  5.63039  4.33438    489 d - - -
          2.68618  4.42225  2.77519  2.73123  3.46354  2.40513  3.72494  3.29354  2.67741  2.69355  4.24690  2.90347  2.73739  3.18146  2.89801  2.37887  2.77519  2.98518  4.58477  3.61503
          0.03231  3.84437  4.56671  0.61958  0.77255  0.48576  0.95510
    164   2.22236  4.18290  3.06396  2.88834  4.25002  1.52226  4.08825  3.72195  3.06269  3.40451  4.24941  3.13637  3.63183  3.35894  3.38757  1.94974  2.70546  3.17747  5.57441  4.32600    499 g - - -
          2.68618  4.42225  2.77519  2.73123  3.46354  2.40513  3.72494  3.29354  2.67741  2.69355  4.24690  2.90347  2.73739  3.18146  2.89801  2.37887  2.77519  2.98518  4.58477  3.61503
          0.03231  3.84437  4.56671  0.61958  0.77255  0.48576  0.95510
    165   2.63098  4.40876  3.29896  3.19502  4.33701  0.77382  4.31666  3.93013  3.37243  3.58771  4.56353  3.46336  3.79899  3.69888  3.61121  2.80216  3.11005  3.46391  5.43922  4.43810    500 g - - -
          2.68618  4.42225  2.77519  2.73123  3.46354  2.40513  3.72494  3.29354  2.67741  2.69355  4.24690  2.90347  2.73739  3.18146  2.89801  2.37887  2.77519  2.98518  4.58477  3.61503
          0.03231  3.84437  4.56671  0.61958  0.77255  0.48576  0.95510
    166   3.29002  4.67452  4.04891  3.74832  2.63908  3.69925  3.86652  3.31277  3.47127  2.71235  3.94784  3.90313  4.21474  3.86038  3.60446  3.49397  3.58909  3.20233  0.94394  2.64271    503 w - - -
          2.68618  4.42225  2.77519  2.73123  3.46354  2.40513  3.72494  3.29354  2.67741  2.69355  4.24690  2.90347  2.73739  3.18146  2.89801  2.37887  2.77519  2.98518  4.58477  3.61503
          0.03231  3.84437  4.56671  0.61958  0.77255  0.48576  0.95510
    167   2.63098  4.40876  3.29896  3.19502  4.33701  0.77382  4.31666  3.93013  3.37243  3.58771  4.56353  3.46336  3.79899  3.69888  3.61121  2.80216  3.11005  3.46391  5.43922  4.43810    504 g - - -
          2.68618  4.42225  2.77519  2.73123  3.46354  2.40513  3.72494  3.29354  2.67741  2.69355  4.24690  2.90347  2.73739  3.18146  2.89801  2.37887  2.77519  2.98518  4.58477  3.61503
          0.03231  3.84437  4.56671  0.61958  0.77255  0.48576  0.95510
    168   2.53143  4.29450  3.55118  3.08281  3.55394  3.39984  4.02052  2.58720  2.93914  2.38228  2.84981  3.40099  3.93361  3.32466  3.24056  2.76853  1.79264  2.40540  5.12777  3.88508    505 t - - -
          2.68618  4.42225  2.77519  2.73123  3.46354  2.40513  3.72494  3.29354  2.67741  2.69355  4.24690  2.90347  2.73739  3.18146  2.89801  2.37887  2.77519  2.98518  4.58477  3.61503
          0.03231  3.84437  4.56671  0.61958  0.77255  0.48576  0.95510
    169   3.00794  4.46920  4.31709  3.82984  3.17100  4.09695  4.53791  2.05168  3.64261  1.19641  3.06241  4.10720  4.45811  3.94541  3.85497  3.47948  3.28177  1.78551  5.11566  3.89186    506 l - - -
          2.68618  4.42225  2.77519  2.73123  3.46354  2.40513  3.72494  3.29354  2.67741  2.69355  4.24690  2.90347  2.73739  3.18146  2.89801  2.37887  2.77519  2.98518  4.58477  3.61503
          0.03231  3.84437  4.56671  0.61958  0.77255  0.48576  0.95510
    170   2.98905  4.37726  4.49914  4.01600  3.40205  4.20615  4.75982  1.25663  3.87521  1.91817  3.24425  4.26434  4.56533  4.16969  4.09245  3.59458  3.26670  1.52862  5.34606  4.12753    507 i - - -
          2.68618  4.42225  2.77519  2.73123  3.46354  2.40513  3.72494  3.29354  2.67741  2.69355  4.24690  2.90347  2.73739  3.18146  2.89801  2.37887  2.77519  2.98518  4.58477  3.61503
          0.03231  3.84437  4.56671  0.61958  0.77255  0.48576  0.95510
    171   2.79347  4.51101  3.59241  3.06504  3.39138  3.63788  3.88496  2.72634  2.61019  1.52940  3.42120  3.42880  4.05477  3.19075  2.38860  3.00602  3.04363  2.62053  4.96445  3.68000    509 l - - -
          2.68618  4.42225  2.77519  2.73123  3.46354  2.40513  3.72494  3.29354  2.67741  2.69355  4.24690  2.90347  2.73739  3.18146  2.89801  2.37887  2.77519  2.98518  4.58477  3.61503
          0.03231  3.84437  4.56671  0.61958  0.77255  0.48576  0.95510
    172   2.63098  4.40876  3.29896  3.19502  4.33701  0.77382  4.31666  3.93013  3.37243  3.58771  4.56353  3.46336  3.79899  3.69888  3.61121  2.80216  3.11005  3.46391  5.43922  4.43810    510 g - - -
          2.68618  4.42225  2.77519  2.73123  3.46354  2.40513  3.72494  3.29354  2.67741  2.69355  4.24690  2.90347  2.73739  3.18146  2.89801  2.37887  2.77519  2.98518  4.58477  3.61503
          0.03231  3.84437  4.56671  0.61958  0.77255  0.48576  0.95510
    173   2.30182  4.22164  3.18263  2.99749  4.04851  2.95207  4.10793  3.56750  3.06935  3.29005  4.21875  3.22652  3.68864  3.42095  3.35598  1.13423  2.77992  3.10876  5.42333  4.13198    512 s - - -
          2.68618  4.42225  2.77519  2.73123  3.46354  2.40513  3.72494  3.29354  2.67741  2.69355  4.24690  2.90347  2.73739  3.18146  2.89801  2.37887  2.77519  2.98518  4.58477  3.61503
          0.03231  3.84437  4.56671  0.61958  0.77255  0.48576  0.95510
    174   2.30182  4.22164  3.18263  2.99749  4.04851  2.95207  4.10793  3.56750  3.06935  3.29005  4.21875  3.22652  3.68864  3.42095  3.35598  1.13423  2.77992  3.10876  5.42333  4.13198    514 s - - -
          2.68618  4.42225  2.77519  2.73123  3.46354  2.40513  3.72494  3.29354  2.67741  2.69355  4.24690  2.90347  2.73739  3.18146  2.89801  2.37887  2.77519  2.98518  4.58477  3.61503
          0.03231  3.84437  4.56671  0.61958  0.77255  0.48576  0.95510
    175   2.34592  4.36440  2.93489  2.64251  4.13727  3.04139  3.86317  3.55420  2.73899  3.21623  4.05465  2.46481  3.68625  3.07855  3.12083  1.75853  2.35339  3.11849  5.44596  4.15690    515 s - - -
          2.68618  4.42225  2.77519  2.73123  3.46354  2.40513  3.72494  3.29354  2.67741  2.69355  4.24690  2.90347  2.73739  3.18146  2.89801  2.37887  2.77519  2.98518  4.58477  3.61503
          0.03231  3.84437  4.56671  0.61958  0.77255  0.48576  0.95510
    176   2.94760  4.50095  4.01945  3.61111  3.19621  3.81314  4.35277  2.36904  3.38060  1.79541  1.43287  3.89197  4.27386  3.76450  3.58915  3.29363  3.25250  2.37181  5.03310  3.79222    516 m - - -
          2.68618  4.42225  2.77519  2.73123  3.46354  2.40513  3.72494  3.29354  2.67741  2.69355  4.24690  2.90347  2.73739  3.18146  2.89801  2.37887  2.77519  2.98518  4.58477  3.61503
          0.03231  3.84437  4.56671  0.61958  0.77255  0.48576  0.95510
    177   3.22316  4.63332  4.20008  3.90956  1.05886  3.91886  3.86571  2.75067  3.81737  2.12739  3.48522  3.98775  4.37834  3.99319  3.94403  3.49432  3.52441  2.73924  4.12372  2.49451    517 f - - -
          2.68618  4.42225  2.77519  2.73123  3.46354  2.40513  3.72494  3.29354  2.67741  2.69355  4.24690  2.90347  2.73739  3.18146  2.89801  2.37887  2.77519  2.98518  4.58477  3.61503
          0.03231  3.84437  4.56671  0.61958  0.77255  0.48576  0.95510
    178   1.87834  4.15892  3.16359  2.97970  4.23649  1.45046  4.13953  3.59142  3.12317  3.34017  4.21685  3.19497  3.64336  3.42231  3.42943  2.39556  2.71108  3.09110  5.56892  4.35693    518 g - - -
          2.68618  4.42225  2.77519  2.73123  3.46354  2.40513  3.72494  3.29354  2.67741  2.69355  4.24690  2.90347  2.73739  3.18146  2.89801  2.37887  2.77519  2.98518  4.58477  3.61503
          0.03231  3.84437  4.56671  0.61958  0.77255  0.48576  0.95510
    179   2.39828  4.24317  3.40383  3.15498  3.94472  3.08327  4.17436  3.06845  3.09740  2.93292  3.98557  3.36860  3.78494  3.49372  3.35720  2.59928  1.22046  2.76643  5.38501  4.16146    519 t - - -
          2.68618  4.42225  2.77519  2.73123  3.46354  2.40513  3.72494  3.29354  2.67741  2.69355  4.24690  2.90347  2.73739  3.18146  2.89801  2.37887  2.77519  2.98518  4.58477  3.61503
          0.03231  3.84437  4.56671  0.61958  0.77255  0.48576  0.95510
    180   2.55550  0.99929  4.06738  3.80091  3.79909  3.18406  4.45422  2.93868  3.62780  2.85525  3.97577  3.79540  3.88879  3.97509  3.75703  2.82703  3.01996  2.68507  5.22074  4.08687    520 c - - -
          2.68618  4.42225  2.77519  2.73123  3.46354  2.40513  3.72494  3.29354  2.67741  2.69355  4.24690  2.90347  2.73739  3.18146  2.89801  2.37887  2.77519  2.98518  4.58477  3.61503
          0.03231  3.84437  4.56671  0.61958  0.77255  0.48576  0.95510
    181   2.56135  4.29179  3.51422  3.01098  3.44147  3.47900  3.92782  2.25199  2.90091  2.17441  3.44335  3.36663  3.94909  3.25890  3.22013  2.07033  2.85230  2.36145  4.98374  3.70414    521 s - - -
          2.68618  4.42225  2.77519  2.73123  3.46354  2.40513  3.72494  3.29354  2.67741  2.69355  4.24690  2.90347  2.73739  3.18146  2.89801  2.37887  2.77519  2.98518  4.58477  3.61503
          0.03231  3.84437  4.56671  0.61958  0.77255  0.48576  0.95510
    182   2.70077  4.69578  2.69392  2.57675  4.05496  3.16562  3.89938  3.75965  2.80093  3.40983  4.36554  1.20880  3.81628  3.17240  3.15436  2.76924  3.08190  3.38470  5.36415  4.00556    522 n - - -
          2.68618  4.42225  2.77519  2.73123  3.46354  2.40513  3.72494  3.29354  2.67741  2.69355  4.24690  2.90347  2.73739  3.18146  2.89801  2.37887  2.77519  2.98518  4.58477  3.61503
          0.03231  3.84437  4.56671  0.61958  0.77255  0.48576  0.95510
    183   3.20721  4.70757  3.79706  3.52151  2.29495  3.79764  3.60649  3.22041  3.37984  2.68150  3.89847  3.68935  4.27231  3.69262  3.56917  3.34658  3.49385  3.08969  3.93752  1.01383    523 y - - -
          2.68618  4.42225  2.77519  2.73123  3.46354  2.40513  3.72494  3.29354  2.67741  2.69355  4.24690  2.90347  2.73739  3.18146  2.89801  2.37887  2.77519  2.98518  4.58477  3.61503
          0.03231  3.84437  4.56671  0.61958  0.77255  0.48576  0.95510
    184   2.98526  4.36213  4.52343  4.03027  3.42939  4.22799  4.77703  1.34449  3.90219  1.94886  3.26165  4.27942  4.57716  4.18866  4.12230  3.60943  3.25879  1.38761  5.36637  4.15365    524 i - - -
          2.68618  4.42225  2.77519  2.73123  3.46354  2.40513  3.72494  3.29354  2.67741  2.69355  4.24690  2.90347  2.73739  3.18146  2.89801  2.37887  2.77519  2.98518  4.58477  3.61503
          0.03231  3.84437  4.56671  0.61958  0.77255  0.48576  0.95510
    185   2.39828  4.24317  3.40383  3.15498  3.94472  3.08327  4.17436  3.06845  3.09740  2.93292  3.98557  3.36860  3.78494  3.49372  3.35720  2.59928  1.22046  2.76643  5.38501  4.16146    527 t - - -
          2.68618  4.42225  2.77519  2.73123  3.46354  2.40513  3.72494  3.29354  2.67741  2.69355  4.24690  2.90347  2.73739  3.18146  2.89801  2.37887  2.77519  2.98518  4.58477  3.61503
          0.03231  3.84437  4.56671  0.61958  0.77255  0.48576  0.95510
    186   3.12412  4.59494  4.14420  3.78432  3.12567  3.94613  4.44889  2.32865  3.55233  0.91060  3.15811  4.06248  4.38659  3.92739  3.73283  3.51428  3.41980  2.35861  4.99436  3.71106    528 l - - -
          2.68618  4.42225  2.77519  2.73123  3.46354  2.40513  3.72494  3.29354  2.67741  2.69355  4.24690  2.90347  2.73739  3.18146  2.89801  2.37887  2.77519  2.98518  4.58477  3.61503
          0.03231  3.84437  4.56671  0.61958  0.77255  0.48576  0.95510
    187   2.97445  4.81481  3.46230  2.97975  4.16228  3.46734  3.80507  3.70236  2.22773  3.22344  4.22471  3.34144  3.97162  3.02711  1.02222  3.06019  3.24254  3.42762  5.25693  4.09611    529 r - - -
          2.68618  4.42225  2.77519  2.73123  3.46354  2.40513  3.72494  3.29354  2.67741  2.69355  4.24690  2.90347  2.73739  3.18146  2.89801  2.37887  2.77519  2.98518  4.58477  3.61503
          0.03231  3.84437  4.56671  0.61958  0.77255  0.48576  0.95510
    188   3.12412  4.59494  4.14420  3.78432  3.12567  3.94613  4.44889  2.32865  3.55233  0.91060  3.15811  4.06248  4.38659  3.92739  3.73283  3.51428  3.41980  2.35861  4.99436  3.71106    531 l - - -
          2.68618  4.42225  2.77519  2.73123  3.46354  2.40513  3.72494  3.29354  2.67741  2.69355  4.24690  2.90347  2.73739  3.18146  2.89801  2.37887  2.77519  2.98518  4.58477  3.61503
          0.03231  3.84437  4.56671  0.61958  0.77255  0.48576  0.95510
    189   3.12692  4.53017  4.46260  3.95251  3.09609  4.28012  4.61160  1.82390  3.75306  1.10389  2.97297  4.24402  4.56325  4.02763  3.94742  3.65162  3.37478  2.04518  5.09517  3.88725    532 l - - -
          2.68618  4.42225  2.77519  2.73123  3.46354  2.40513  3.72494  3.29354  2.67741  2.69355  4.24690  2.90347  2.73739  3.18146  2.89801  2.37887  2.77519  2.98518  4.58477  3.61503
          0.03231  3.84437  4.56671  0.61958  0.77255  0.48576  0.95510
    190   2.63098  4.40876  3.29896  3.19502  4.33701  0.77382  4.31666  3.93013  3.37243  3.58771  4.56353  3.46336  3.79899  3.69888  3.61121  2.80216  3.11005  3.46391  5.43922  4.43810    535 g - - -
          2.68618  4.42225  2.77519  2.73123  3.46354  2.40513  3.72494  3.29354  2.67741  2.69355  4.24690  2.90347  2.73739  3.18146  2.89801  2.37887  2.77519  2.98518  4.58477  3.61503
          0.03231  3.84437  4.56671  0.61958  0.77255  0.48576  0.95510
    191   2.92888  5.03311  2.47696  1.06603  4.37593  3.25648  3.84136  3.82427  2.71840  3.44609  4.42178  2.91813  3.85985  3.05788  3.12402  2.91439  3.23304  3.51117  5.55283  4.27552    536 e - - -
          2.68618  4.42225  2.77519  2.73123  3.46354  2.40513  3.72494  3.29354  2.67741  2.69355  4.24690  2.90347  2.73739  3.18146  2.89801  2.37887  2.77519  2.98518  4.58477  3.61503
          0.03231  3.84437  4.56671  0.61958  0.77255  0.48576  0.95510
    192   2.92888  5.03311  2.47696  1.06603  4.37593  3.25648  3.84136  3.82427  2.71840  3.44609  4.42178  2.91813  3.85985  3.05788  3.12402  2.91439  3.23304  3.51117  5.55283  4.27552    543 e - - -
          2.68618  4.42225  2.77519  2.73123  3.46354  2.40513  3.72494  3.29354  2.67741  2.69355  4.24690  2.90347  2.73739  3.18146  2.89801  2.37887  2.77519  2.98518  4.58477  3.61503
          0.03231  3.84437  4.56671  0.61958  0.77255  0.48576  0.95510
    193   2.61144  4.40999  3.37309  2.97074  3.52672  3.39413  3.95082  2.82174  2.85281  1.89754  3.57533  3.33308  2.10823  3.26059  3.15864  2.80557  2.93628  2.64744  5.07075  3.77660    547 l - - -
          2.68618  4.42225  2.77519  2.73123  3.46354  2.40513  3.72494  3.29354  2.67741  2.69355  4.24690  2.90347  2.73739  3.18146  2.89801  2.37887  2.77519  2.98518  4.58477  3.61503
          0.03231  3.84437  4.56671  0.61958  0.77255  0.48576  0.95510
    194   2.67932  4.99677  2.07456  2.18456  4.41148  3.16339  3.69493  3.90492  2.62613  3.46934  4.30287  1.90360  3.75113  2.86518  3.14012  2.31932  2.98560  3.49751  5.64630  4.22467    551 n - - -
          2.68618  4.42225  2.77519  2.73123  3.46354  2.40513  3.72494  3.29354  2.67741  2.69355  4.24690  2.90347  2.73739  3.18146  2.89801  2.37887  2.77519  2.98518  4.58477  3.61503
          0.19203  3.84437  1.87524  0.61958  0.77255  0.48576  0.95510
    195   2.64281  4.82532  1.63236  2.19200  4.33655  2.42189  3.72864  3.83225  2.73115  3.44542  4.32566  2.72614  3.68879  2.93393  3.23474  2.64180  2.98614  3.42935  5.55935  4.20868    558 d - - -
          2.68618  4.42225  2.77519  2.73123  3.46354  2.40513  3.72494  3.29354  2.67741  2.69355  4.24690  2.90347  2.73739  3.18146  2.89801  2.37887  2.77519  2.98518  4.58477  3.61503
          0.03780  3.69014  4.41248  0.61958  0.77255  0.50684  0.92229
    196   2.71234  4.94361  2.59401  2.09945  4.29716  2.75353  3.60616  3.70759  1.85140  3.27060  4.11450  2.83144  3.78772  2.76518  2.64966  2.70473  2.96425  3.36057  5.44638  4.12403    569 k - - -
          2.68618  4.42225  2.77519  2.73123  3.46354  2.40513  3.72494  3.29354  2.67741  2.69355  4.24690  2.90347  2.73739  3.18146  2.89801  2.37887  2.77519  2.98518  4.58477  3.61503
          0.03483  3.77041  4.49276  0.61958  0.77255  0.44922  1.01647
    197   2.75829  5.07174  2.01544  2.17418  4.41093  3.16147  3.72722  3.96228  2.69066  3.54027  4.40505  1.60879  3.77430  2.91466  3.20319  2.71825  3.07102  3.56466  5.66232  4.22401    570 n - - -
          2.68618  4.42225  2.77519  2.73123  3.46354  2.40513  3.72494  3.29354  2.67741  2.69355  4.24690  2.90347  2.73739  3.18146  2.89801  2.37887  2.77519  2.98518  4.58477  3.61503
          0.03231  3.84437  4.56671  0.61958  0.77255  0.48576  0.95510
    198   2.61098  4.82801  2.57336  2.09165  4.22591  3.23167  3.66292  3.65003  2.49619  3.24591  4.07604  2.21563  3.75866  2.82921  2.94607  2.36876  2.53774  3.28522  5.46487  4.11031    573 e - - -
          2.68618  4.42225  2.77519  2.73123  3.46354  2.40513  3.72494  3.29354  2.67741  2.69355  4.24690  2.90347  2.73739  3.18146  2.89801  2.37887  2.77519  2.98518  4.58477  3.61503
          0.03231  3.84437  4.56671  0.61958  0.77255  0.48576  0.95510
    199   1.92589  4.44387  2.90874  2.56883  4.07440  2.67379  3.78576  3.48392  2.64084  3.12497  3.96260  2.99083  3.71293  2.56121  3.03895  2.22453  2.76482  3.09173  5.37557  4.08615    575 a - - -
          2.68618  4.42225  2.77519  2.73123  3.46354  2.40513  3.72494  3.29354  2.67741  2.69355  4.24690  2.90347  2.73739  3.18146  2.89801  2.37887  2.77519  2.98518  4.58477  3.61503
          0.03231  3.84437  4.56671  0.61958  0.77255  0.48576  0.95510
    200   3.12412  4.59494  4.14420  3.78432  3.12567  3.94613  4.44889  2.32865  3.55233  0.91060  3.15811  4.06248  4.38659  3.92739  3.73283  3.51428  3.41980  2.35861  4.99436  3.71106    580 l - - -
          2.68618  4.42225  2.77519  2.73123  3.46354  2.40513  3.72494  3.29354  2.67741  2.69355  4.24690  2.90347  2.73739  3.18146  2.89801  2.37887  2.77519  2.98518  4.58477  3.61503
          0.03231  3.84437  4.56671  0.61958  0.77255  0.48576  0.95510
    201   1.05504  4.17870  3.43461  3.22505  4.02491  3.00390  4.25034  3.14626  3.24059  3.02912  4.06437  3.38159  3.74050  3.58443  3.49282  2.52940  2.80483  2.80555  5.45489  4.25210    581 a - - -
          2.68618  4.42225  2.77519  2.73123  3.46354  2.40513  3.72494  3.29354  2.67741  2.69355  4.24690  2.90347  2.73739  3.18146  2.89801  2.37887  2.77519  2.98518  4.58477  3.61503
          0.03231  3.84437  4.56671  0.61958  0.77255  0.48576  0.95510
    202   2.94115  5.03271  3.31257  2.70604  4.44443  3.56418  3.56803  3.80919  1.43566  3.28939  4.16674  3.11807  3.95302  2.71200  1.71581  2.94993  3.12455  3.49833  5.36265  4.17508    582 k - - -
          2.68618  4.42225  2.77519  2.73123  3.46354  2.40513  3.72494  3.29354  2.67741  2.69355  4.24690  2.90347  2.73739  3.18146  2.89801  2.37887  2.77519  2.98518  4.58477  3.61503
          0.03231  3.84437  4.56671  0.61958  0.77255  0.48576  0.95510
    203   2.63098  4.40876  3.29896  3.19502  4.33701  0.77382  4.31666  3.93013  3.37243  3.58771  4.56353  3.46336  3.79899  3.69888  3.61121  2.80216  3.11005  3.46391  5.43922  4.43810    583 g - - -
          2.68618  4.42225  2.77519  2.73123  3.46354  2.40513  3.72494  3.29354  2.67741  2.69355  4.24690  2.90347  2.73739  3.18146  2.89801  2.37887  2.77519  2.98518  4.58477  3.61503
          0.03231  3.84437  4.56671  0.61958  0.77255  0.48576  0.95510
    204   2.83924  4.90049  3.18551  2.65327  3.96810  3.50467  2.48723  3.64606  2.05952  3.16453  4.05045  3.08709  3.91716  2.77698  1.70130  2.86961  3.05080  3.34513  5.16240  3.82969    584 r - - -
          2.68618  4.42225  2.77519  2.73123  3.46354  2.40513  3.72494  3.29354  2.67741  2.69355  4.24690  2.90347  2.73739  3.18146  2.89801  2.37887  2.77519  2.98518  4.58477  3.61503
          0.03231  3.84437  4.56671  0.61958  0.77255  0.48576  0.95510
    205   1.76070  4.48445  2.42539  2.52069  4.09439  3.12922  3.80849  3.37938  2.71913  3.12324  3.98728  2.96536  3.72751  3.01198  3.15175  2.53835  2.44656  3.01796  5.42394  4.11566    585 a - - -
          2.68618  4.42225  2.77519  2.73123  3.46354  2.40513  3.72494  3.29354  2.67741  2.69355  4.24690  2.90347  2.73739  3.18146  2.89801  2.37887  2.77519  2.98518  4.58477  3.61503
          0.03231  3.84437  4.56671  0.61958  0.77255  0.48576  0.95510
    206   3.29002  4.67452  4.04891  3.74832  2.63908  3.69925  3.86652  3.31277  3.47127  2.71235  3.94784  3.90313  4.21474  3.86038  3.60446  3.49397  3.58909  3.20233  0.94394  2.64271    586 w - - -
          2.68618  4.42225  2.77519  2.73123  3.46354  2.40513  3.72494  3.29354  2.67741  2.69355  4.24690  2.90347  2.73739  3.18146  2.89801  2.37887  2.77519  2.98518  4.58477  3.61503
          0.03231  3.84437  4.56671  0.61958  0.77255  0.48576  0.95510
    207   3.00927  4.43632  4.29501  3.91005  3.35566  4.03558  4.64365  1.11341  3.73761  1.94789  3.29584  4.15936  4.46983  4.08903  3.93743  3.52848  3.30909  1.84621  5.24041  3.97602    587 i - - -
          2.68618  4.42225  2.77519  2.73123  3.46354  2.40513  3.72494  3.29354  2.67741  2.69355  4.24690  2.90347  2.73739  3.18146  2.89801  2.37887  2.77519  2.98518  4.58477  3.61503
          0.03231  3.84437  4.56671  0.61958  0.77255  0.48576  0.95510
    208   3.12692  4.53017  4.46260  3.95251  3.09609  4.28012  4.61160  1.82390  3.75306  1.10389  2.97297  4.24402  4.56325  4.02763  3.94742  3.65162  3.37478  2.04518  5.09517  3.88725    588 l - - -
          2.68618  4.42225  2.77519  2.73123  3.46354  2.40513  3.72494  3.29354  2.67741  2.69355  4.24690  2.90347  2.73739  3.18146  2.89801  2.37887  2.77519  2.98518  4.58477  3.61503
          0.03231  3.84437  4.56671  0.61958  0.77255  0.48576  0.95510
    209   2.21135  4.15190  3.23460  2.96761  4.11951  2.92278  4.06698  3.46481  2.99540  3.21725  4.09407  3.18623  3.64808  3.33671  3.30445  1.39855  2.26456  3.00310  5.48683  4.23597    589 s - - -
          2.68618  4.42225  2.77519  2.73123  3.46354  2.40513  3.72494  3.29354  2.67741  2.69355  4.24690  2.90347  2.73739  3.18146  2.89801  2.37887  2.77519  2.98518  4.58477  3.61503
          0.03231  3.84437  4.56671  0.61958  0.77255  0.48576  0.95510
    210   2.96526  4.78706  3.09937  2.85685  3.26589  3.42449  1.20319  3.66380  2.70070  3.16115  4.20220  3.26717  3.97566  3.22282  2.96792  3.03631  3.26782  3.39949  4.73125  3.21762    590 h - - -
          2.68618  4.42225  2.77519  2.73123  3.46354  2.40513  3.72494  3.29354  2.67741  2.69355  4.24690  2.90347  2.73739  3.18146  2.89801  2.37887  2.77519  2.98518  4.58477  3.61503
          0.03231  3.84437  4.56671  0.61958  0.77255  0.48576  0.95510
    211   2.63098  4.40876  3.29896  3.19502  4.33701  0.77382  4.31666  3.93013  3.37243  3.58771  4.56353  3.46336  3.79899  3.69888  3.61121  2.80216  3.11005  3.46391  5.43922  4.43810    591 g - - -
          2.68618  4.42225  2.77519  2.73123  3.46354  2.40513  3.72494  3.29354  2.67741  2.69355  4.24690  2.90347  2.73739  3.18146  2.89801  2.37887  2.77519  2.98518  4.58477  3.61503
          0.03231  3.84437  4.56671  0.61958  0.77255  0.48576  0.95510
    212   2.63098  4.40876  3.29896  3.19502  4.33701  0.77382  4.31666  3.93013  3.37243  3.58771  4.56353  3.46336  3.79899  3.69888  3.61121  2.80216  3.11005  3.46391  5.43922  4.43810    592 g - - -
          2.68618  4.42225  2.77519  2.73123  3.46354  2.40513  3.72494  3.29354  2.67741  2.69355  4.24690  2.90347  2.73739  3.18146  2.89801  2.37887  2.77519  2.98518  4.58477  3.61503
          0.03231  3.84437  4.56671  0.61958  0.77255  0.48576  0.95510
    213   1.05504  4.17870  3.43461  3.22505  4.02491  3.00390  4.25034  3.14626  3.24059  3.02912  4.06437  3.38159  3.74050  3.58443  3.49282  2.52940  2.80483  2.80555  5.45489  4.25210    593 a - - -
          2.68618  4.42225  2.77519  2.73123  3.46354  2.40513  3.72494  3.29354  2.67741  2.69355  4.24690  2.90347  2.73739  3.18146  2.89801  2.37887  2.77519  2.98518  4.58477  3.61503
          0.03231  3.84437  4.56671  0.61958  0.77255  0.48576  0.95510
    214   1.90234  4.13329  3.40666  3.09894  4.00648  2.99406  4.12883  3.07307  3.07036  2.98356  3.93963  3.28657  3.70455  3.41630  3.36066  2.44621  1.56804  2.72216  5.44177  4.22054    594 t - - -
          2.68618  4.42225  2.77519  2.73123  3.46354  2.40513  3.72494  3.29354  2.67741  2.69355  4.24690  2.90347  2.73739  3.18146  2.89801  2.37887  2.77519  2.98518  4.58477  3.61503
          0.03231  3.84437  4.56671  0.61958  0.77255  0.48576  0.95510
    215   2.58740  4.31845  3.51936  3.11878  3.37598  3.42949  3.99654  2.63894  2.96924  1.56703  3.47740  3.42537  3.96537  3.36960  3.24254  2.36510  2.91835  2.47234  4.97285  3.64597    595 l - - -
          2.68618  4.42225  2.77519  2.73123  3.46354  2.40513  3.72494  3.29354  2.67741  2.69355  4.24690  2.90347  2.73739  3.18146  2.89801  2.37887  2.77519  2.98518  4.58477  3.61503
          0.03231  3.84437  4.56671  0.61958  0.77255  0.48576  0.95510
    216   2.92349  4.38131  4.29017  3.81457  3.34270  4.03609  4.56360  1.91755  3.64672  1.71503  3.24569  4.07619  4.43765  3.97501  3.87614  3.42469  3.21084  1.28335  5.22224  3.96699    596 v - - -
          2.68618  4.42225  2.77519  2.73123  3.46354  2.40513  3.72494  3.29354  2.67741  2.69355  4.24690  2.90347  2.73739  3.18146  2.89801  2.37887  2.77519  2.98518  4.58477  3.61503
          0.03231  3.84437  4.56671  0.61958  0.77255  0.48576  0.95510
    217   2.71539  4.47700  3.31960  3.15488  4.15181  3.16612  4.23436  3.69034  3.20984  3.32010  4.36901  3.46423  0.88157  3.59949  3.45825  2.88209  3.15483  3.33888  5.34573  4.27221    597 p - - -
          2.68618  4.42225  2.77519  2.73123  3.46354  2.40513  3.72494  3.29354  2.67741  2.69355  4.24690  2.90347  2.73739  3.18146  2.89801  2.37887  2.77519  2.98518  4.58477  3.61503
          0.03231  3.84437  4.56671  0.61958  0.77255  0.48576  0.95510
    218   2.85927  4.84339  2.88521  2.63995  4.00811  3.34792  3.79786  3.63496  2.46279  3.14006  4.16915  3.09927  3.90126  1.28488  2.74734  2.90841  3.15646  3.36651  5.28532  3.97734    598 q - - -
          2.68618  4.42225  2.77519  2.73123  3.46354  2.40513  3.72494  3.29354  2.67741  2.69355  4.24690  2.90347  2.73739  3.18146  2.89801  2.37887  2.77519  2.98518  4.58477  3.61503
          0.03231  3.84437  4.56671  0.61958  0.77255  0.48576  0.95510
    219   3.29002  4.67452  4.04891  3.74832  2.63908  3.69925  3.86652  3.31277  3.47127  2.71235  3.94784  3.90313  4.21474  3.86038  3.60446  3.49397  3.58909  3.20233  0.94394  2.64271    599 w - - -
          2.68618  4.42225  2.77519  2.73123  3.46354  2.40513  3.72494  3.29354  2.67741  2.69355  4.24690  2.90347  2.73739  3.18146  2.89801  2.37887  2.77519  2.98518  4.58477  3.61503
          0.03231  3.84437  4.56671  0.61958  0.77255  0.48576  0.95510
    220   2.63098  4.40876  3.29896  3.19502  4.33701  0.77382  4.31666  3.93013  3.37243  3.58771  4.56353  3.46336  3.79899  3.69888  3.61121  2.80216  3.11005  3.46391  5.43922  4.43810    600 g - - -
          2.68618  4.42225  2.77519  2.73123  3.46354  2.40513  3.72494  3.29354  2.67741  2.69355  4.24690  2.90347  2.73739  3.18146  2.89801  2.37887  2.77519  2.98518  4.58477  3.61503
          0.03231  3.84437  4.56671  0.61958  0.77255  0.48576  0.95510
    221   2.94701  4.90890  3.12108  2.74830  4.28890  3.43909  3.74462  3.71650  1.07741  3.28791  4.25123  3.17388  3.94171  2.93796  2.42768  2.99105  3.20255  3.42600  5.35539  4.16425    601 k - - -
          2.68618  4.42225  2.77519  2.73123  3.46354  2.40513  3.72494  3.29354  2.67741  2.69355  4.24690  2.90347  2.73739  3.18146  2.89801  2.37887  2.77519  2.98518  4.58477  3.61503
          0.03231  3.84437  4.56671  0.61958  0.77255  0.48576  0.95510
    222   3.00927  4.43632  4.29501  3.91005  3.35566  4.03558  4.64365  1.11341  3.73761  1.94789  3.29584  4.15936  4.46983  4.08903  3.93743  3.52848  3.30909  1.84621  5.24041  3.97602    602 i - - -
          2.68618  4.42225  2.77519  2.73123  3.46354  2.40513  3.72494  3.29354  2.67741  2.69355  4.24690  2.90347  2.73739  3.18146  2.89801  2.37887  2.77519  2.98518  4.58477  3.61503
          0.03231  3.84437  4.56671  0.61958  0.77255  0.48576  0.95510
    223   2.69134  2.97313  3.97127  3.47487  2.82820  3.56371  3.86625  2.73137  3.26106  2.38318  3.44001  3.64376  4.04467  3.57518  3.45621  2.98093  2.98787  2.55475  1.83294  2.93672    603 w - - -
          2.68618  4.42225  2.77519  2.73123  3.46354  2.40513  3.72494  3.29354  2.67741  2.69355  4.24690  2.90347  2.73739  3.18146  2.89801  2.37887  2.77519  2.98518  4.58477  3.61503
          0.03231  3.84437  4.56671  0.61958  0.77255  0.48576  0.95510
    224   3.16208  4.56656  4.42949  3.93762  2.29611  4.23766  4.30404  2.24883  3.79529  1.09124  2.95692  4.16863  4.51937  3.97935  3.96723  3.60321  3.40179  2.32568  4.65170  3.22723    604 l - - -
          2.68618  4.42225  2.77519  2.73123  3.46354  2.40513  3.72494  3.29354  2.67741  2.69355  4.24690  2.90347  2.73739  3.18146  2.89801  2.37887  2.77519  2.98518  4.58477  3.61503
          0.03231  3.84437  4.56671  0.61958  0.77255  0.48576  0.95510
    225   2.30182  4.22164  3.18263  2.99749  4.04851  2.95207  4.10793  3.56750  3.06935  3.29005  4.21875  3.22652  3.68864  3.42095  3.35598  1.13423  2.77992  3.10876  5.42333  4.13198    605 s - - -
          2.68618  4.42225  2.77519  2.73123  3.46354  2.40513  3.72494  3.29354  2.67741  2.69355  4.24690  2.90347  2.73739  3.18146  2.89801  2.37887  2.77519  2.98518  4.58477  3.61503
          0.03231  3.84437  4.56671  0.61958  0.77255  0.48576  0.95510
    226   2.64430  4.34312  3.43419  3.03823  3.46111  3.52484  3.98363  1.67180  2.94128  2.45610  3.52040  2.73818  4.01184  3.33297  3.24016  2.90146  2.93822  2.26775  5.02239  3.70594    622 i - - -
          2.68618  4.42225  2.77519  2.73123  3.46354  2.40513  3.72494  3.29354  2.67741  2.69355  4.24690  2.90347  2.73739  3.18146  2.89801  2.37887  2.77519  2.98518  4.58477  3.61503
          0.03231  3.84437  4.56671  0.61958  0.77255  0.48576  0.95510
    227   3.09377  4.46591  4.52446  4.01310  3.19608  4.30957  4.68299  1.41632  3.83469  1.42314  3.05909  4.29075  4.59380  4.10728  4.03114  3.68022  3.34331  1.86107  5.17888  3.97123    636 i - - -
          2.68618  4.42225  2.77519  2.73123  3.46354  2.40513  3.72494  3.29354  2.67741  2.69355  4.24690  2.90347  2.73739  3.18146  2.89801  2.37887  2.77519  2.98518  4.58477  3.61503
          0.03231  3.84437  4.56671  0.61958  0.77255  0.48576  0.95510
    228   2.23859  4.17637  3.16887  2.94927  4.19048  1.53860  4.09308  3.53672  3.04225  3.28161  4.15813  3.18333  3.65359  3.36583  3.35351  2.40740  2.15544  3.06098  5.52777  4.30498    637 g - - -
          2.68618  4.42225  2.77519  2.73123  3.46354  2.40513  3.72494  3.29354  2.67741  2.69355  4.24690  2.90347  2.73739  3.18146  2.89801  2.37887  2.77519  2.98518  4.58477  3.61503
          0.03231  3.84437  4.56671  0.61958  0.77255  0.48576  0.95510
    229   2.58442  2.95957  4.21957  3.74956  3.51648  3.57139  4.44253  2.05627  3.60735  2.29945  3.44396  3.85953  4.13379  3.89540  3.81482  2.98390  2.94314  1.30669  5.20806  3.98267    638 v - - -
          2.68633  4.42240  2.77535  2.73122  3.46334  2.40504  3.72464  3.29310  2.67756  2.69370  4.24629  2.90342  2.73738  3.18161  2.89816  2.37902  2.77517  2.98490  4.58492  3.61478
          0.12299  2.25063  4.56671  1.92721  0.15730  0.48576  0.95510
    230   3.20721  4.70757  3.79706  3.52151  2.29495  3.79764  3.60649  3.22041  3.37984  2.68150  3.89847  3.68935  4.27231  3.69262  3.56917  3.34658  3.49385  3.08969  3.93752  1.01383    653 y - - -
          2.68618  4.42225  2.77519  2.73123  3.46354  2.40513  3.72494  3.29354  2.67741  2.69355  4.24690  2.90347  2.73739  3.18146  2.89801  2.37887  2.77519  2.98518  4.58477  3.61503
          0.03231  3.84437  4.56671  0.61958  0.77255  0.48576  0.95510
    231   2.88324  5.36279  1.35054  1.82443  4.65318  3.15829  3.72131  4.14857  2.74344  3.69560  4.57181  2.64536  3.78549  2.89895  3.32088  2.78161  3.17833  3.74975  5.85279  4.37877    654 d - - -
          2.68618  4.42225  2.77519  2.73123  3.46354  2.40513  3.72494  3.29354  2.67741  2.69355  4.24690  2.90347  2.73739  3.18146  2.89801  2.37887  2.77519  2.98518  4.58477  3.61503
          0.03231  3.84437  4.56671  0.61958  0.77255  0.48576  0.95510
    232   3.29002  4.67452  4.04891  3.74832  2.63908  3.69925  3.86652  3.31277  3.47127  2.71235  3.94784  3.90313  4.21474  3.86038  3.60446  3.49397  3.58909  3.20233  0.94394  2.64271    655 w - - -
          2.68618  4.42225  2.77519  2.73123  3.46354  2.40513  3.72494  3.29354  2.67741  2.69355  4.24690  2.90347  2.73739  3.18146  2.89801  2.37887  2.77519  2.98518  4.58477  3.61503
          0.03231  3.84437  4.56671  0.61958  0.77255  0.48576  0.95510
    233   2.30182  4.22164  3.18263  2.99749  4.04851  2.95207  4.10793  3.56750  3.06935  3.29005  4.21875  3.22652  3.68864  3.42095  3.35598  1.13423  2.77992  3.10876  5.42333  4.13198    656 s - - -
          2.68618  4.42225  2.77519  2.73123  3.46354  2.40513  3.72494  3.29354  2.67741  2.69355  4.24690  2.90347  2.73739  3.18146  2.89801  2.37887  2.77519  2.98518  4.58477  3.61503
          0.03231  3.84437  4.56671  0.61958  0.77255  0.48576  0.95510
    234   2.63098  4.40876  3.29896  3.19502  4.33701  0.77382  4.31666  3.93013  3.37243  3.58771  4.56353  3.46336  3.79899  3.69888  3.61121  2.80216  3.11005  3.46391  5.43922  4.43810    657 g - - -
          2.68618  4.42225  2.77519  2.73123  3.46354  2.40513  3.72494  3.29354  2.67741  2.69355  4.24690  2.90347  2.73739  3.18146  2.89801  2.37887  2.77519  2.98518  4.58477  3.61503
          0.03231  3.84437  4.56671  0.61958  0.77255  0.48576  0.95510
    235   2.37128  2.93385  3.25351  2.87328  3.82276  3.11961  3.91735  3.20863  2.82270  2.97797  3.87844  1.77710  3.74463  3.19607  3.15309  2.53651  2.76212  2.86469  5.21738  3.92272    658 n - - -
          2.68618  4.42225  2.77519  2.73123  3.46354  2.40513  3.72494  3.29354  2.67741  2.69355  4.24690  2.90347  2.73739  3.18146  2.89801  2.37887  2.77519  2.98518  4.58477  3.61503
          0.03231  3.84437  4.56671  0.61958  0.77255  0.48576  0.95510
    236   2.70077  4.69578  2.69392  2.57675  4.05496  3.16562  3.89938  3.75965  2.80093  3.40983  4.36554  1.20880  3.81628  3.17240  3.15436  2.76924  3.08190  3.38470  5.36415  4.00556    659 n - - -
          2.68618  4.42225  2.77519  2.73123  3.46354  2.40513  3.72494  3.29354  2.67741  2.69355  4.24690  2.90347  2.73739  3.18146  2.89801  2.37887  2.77519  2.98518  4.58477  3.61503
          0.03231  3.84437  4.56671  0.61958  0.77255  0.48576  0.95510
    237   2.71539  4.47700  3.31960  3.15488  4.15181  3.16612  4.23436  3.69034  3.20984  3.32010  4.36901  3.46423  0.88157  3.59949  3.45825  2.88209  3.15483  3.33888  5.34573  4.27221    660 p - - -
          2.68618  4.42225  2.77519  2.73123  3.46354  2.40513  3.72494  3.29354  2.67741  2.69355  4.24690  2.90347  2.73739  3.18146  2.89801  2.37887  2.77519  2.98518  4.58477  3.61503
          0.03231  3.84437  4.56671  0.61958  0.77255  0.48576  0.95510
    238   3.03581  4.42152  4.46177  3.95625  2.47088  4.20210  4.44103  1.40217  3.83580  1.72115  3.06987  4.18361  4.50761  4.03936  4.01832  3.55952  3.28460  1.96765  4.86790  3.51212    661 i - - -
          2.68618  4.42225  2.77519  2.73123  3.46354  2.40513  3.72494  3.29354  2.67741  2.69355  4.24690  2.90347  2.73739  3.18146  2.89801  2.37887  2.77519  2.98518  4.58477  3.61503
          0.03231  3.84437  4.56671  0.61958  0.77255  0.48576  0.95510
    239   3.22316  4.63332  4.20008  3.90956  1.05886  3.91886  3.86571  2.75067  3.81737  2.12739  3.48522  3.98775  4.37834  3.99319  3.94403  3.49432  3.52441  2.73924  4.12372  2.49451    662 f - - -
          2.68618  4.42225  2.77519  2.73123  3.46354  2.40513  3.72494  3.29354  2.67741  2.69355  4.24690  2.90347  2.73739  3.18146  2.89801  2.37887  2.77519  2.98518  4.58477  3.61503
          0.03231  3.84437  4.56671  0.61958  0.77255  0.48576  0.95510
    240   2.71539  4.47700  3.31960  3.15488  4.15181  3.16612  4.23436  3.69034  3.20984  3.32010  4.36901  3.46423  0.88157  3.59949  3.45825  2.88209  3.15483  3.33888  5.34573  4.27221    663 p - - -
          2.68618  4.42225  2.77519  2.73123  3.46354  2.40513  3.72494  3.29354  2.67741  2.69355  4.24690  2.90347  2.73739  3.18146  2.89801  2.37887  2.77519  2.98518  4.58477  3.61503
          0.03231  3.84437  4.56671  0.61958  0.77255  0.48576  0.95510
    241   2.92888  5.03311  2.47696  1.06603  4.37593  3.25648  3.84136  3.82427  2.71840  3.44609  4.42178  2.91813  3.85985  3.05788  3.12402  2.91439  3.23304  3.51117  5.55283  4.27552    664 e - - -
          2.68618  4.42225  2.77519  2.73123  3.46354  2.40513  3.72494  3.29354  2.67741  2.69355  4.24690  2.90347  2.73739  3.18146  2.89801  2.37887  2.77519  2.98518  4.58477  3.61503
          0.03231  3.84437  4.56671  0.61958  0.77255  0.48576  0.95510
    242   3.12412  4.59494  4.14420  3.78432  3.12567  3.94613  4.44889  2.32865  3.55233  0.91060  3.15811  4.06248  4.38659  3.92739  3.73283  3.51428  3.41980  2.35861  4.99436  3.71106    665 l - - -
          2.68618  4.42225  2.77519  2.73123  3.46354  2.40513  3.72494  3.29354  2.67741  2.69355  4.24690  2.90347  2.73739  3.18146  2.89801  2.37887  2.77519  2.98518  4.58477  3.61503
          0.03231  3.84437  4.56671  0.61958  0.77255  0.48576  0.95510
    243   3.29002  4.67452  4.04891  3.74832  2.63908  3.69925  3.86652  3.31277  3.47127  2.71235  3.94784  3.90313  4.21474  3.86038  3.60446  3.49397  3.58909  3.20233  0.94394  2.64271    666 w - - -
          2.68618  4.42225  2.77519  2.73123  3.46354  2.40513  3.72494  3.29354  2.67741  2.69355  4.24690  2.90347  2.73739  3.18146  2.89801  2.37887  2.77519  2.98518  4.58477  3.61503
          0.03231  3.84437  4.56671  0.61958  0.77255  0.48576  0.95510
    244   3.12750  4.56204  4.39817  3.86810  3.03876  4.24137  4.53694  2.15341  3.65331  1.05519  2.46162  4.17683  4.51567  3.93017  3.85048  3.59735  3.36757  2.22885  5.04073  3.86591    667 l - - -
          2.68618  4.42225  2.77519  2.73123  3.46354  2.40513  3.72494  3.29354  2.67741  2.69355  4.24690  2.90347  2.73739  3.18146  2.89801  2.37887  2.77519  2.98518  4.58477  3.61503
          0.03231  3.84437  4.56671  0.61958  0.77255  0.48576  0.95510
    245   2.02700  4.20502  3.50806  2.98952  3.52958  3.35626  3.91409  2.65826  2.91395  2.51414  2.85338  3.31936  3.86260  3.23727  3.24183  2.41535  2.76190  2.22073  5.01190  3.78183    668 a - - -
          2.68618  4.42225  2.77519  2.73123  3.46354  2.40513  3.72494  3.29354  2.67741  2.69355  4.24690  2.90347  2.73739  3.18146  2.89801  2.37887  2.77519  2.98518  4.58477  3.61503
          0.03231  3.84437  4.56671  0.61958  0.77255  0.48576  0.95510
    246   2.71539  4.47700  3.31960  3.15488  4.15181  3.16612  4.23436  3.69034  3.20984  3.32010  4.36901  3.46423  0.88157  3.59949  3.45825  2.88209  3.15483  3.33888  5.34573  4.27221    669 p - - -
          2.68618  4.42225  2.77519  2.73123  3.46354  2.40513  3.72494  3.29354  2.67741  2.69355  4.24690  2.90347  2.73739  3.18146  2.89801  2.37887  2.77519  2.98518  4.58477  3.61503
          0.03231  3.84437  4.56671  0.61958  0.77255  0.48576  0.95510
    247   2.84231  4.95958  3.10739  2.60347  4.27335  3.48279  3.59077  3.71781  2.02106  3.21691  4.10075  3.04974  3.90415  1.93829  1.83597  2.85779  3.05441  3.40691  5.33566  4.08390    677 r - - -
          2.68618  4.42225  2.77519  2.73123  3.46354  2.40513  3.72494  3.29354  2.67741  2.69355  4.24690  2.90347  2.73739  3.18146  2.89801  2.37887  2.77519  2.98518  4.58477  3.61503
          0.03231  3.84437  4.56671  0.61958  0.77255  0.48576  0.95510
    248   3.22316  4.63332  4.20008  3.90956  1.05886  3.91886  3.86571  2.75067  3.81737  2.12739  3.48522  3.98775  4.37834  3.99319  3.94403  3.49432  3.52441  2.73924  4.12372  2.49451    678 f - - -
          2.68618  4.42225  2.77519  2.73123  3.46354  2.40513  3.72494  3.29354  2.67741  2.69355  4.24690  2.90347  2.73739  3.18146  2.89801  2.37887  2.77519  2.98518  4.58477  3.61503
          0.03231  3.84437  4.56671  0.61958  0.77255  0.48576  0.95510
    249   3.12412  4.59494  4.14420  3.78432  3.12567  3.94613  4.44889  2.32865  3.55233  0.91060  3.15811  4.06248  4.38659  3.92739  3.73283  3.51428  3.41980  2.35861  4.99436  3.71106    679 l - - -
          2.68618  4.42225  2.77519  2.73123  3.46354  2.40513  3.72494  3.29354  2.67741  2.69355  4.24690  2.90347  2.73739  3.18146  2.89801  2.37887  2.77519  2.98518  4.58477  3.61503
          0.03231  3.84437  4.56671  0.61958  0.77255  0.48576  0.95510
    250   2.71539  4.47700  3.31960  3.15488  4.15181  3.16612  4.23436  3.69034  3.20984  3.32010  4.36901  3.46423  0.88157  3.59949  3.45825  2.88209  3.15483  3.33888  5.34573  4.27221    681 p - - -
          2.68618  4.42225  2.77519  2.73123  3.46354  2.40513  3.72494  3.29354  2.67741  2.69355  4.24690  2.90347  2.73739  3.18146  2.89801  2.37887  2.77519  2.98518  4.58477  3.61503
          0.03231  3.84437  4.56671  0.61958  0.77255  0.48576  0.95510
    251   3.22316  4.63332  4.20008  3.90956  1.05886  3.91886  3.86571  2.75067  3.81737  2.12739  3.48522  3.98775  4.37834  3.99319  3.94403  3.49432  3.52441  2.73924  4.12372  2.49451    686 f - - -
          2.68618  4.42225  2.77519  2.73123  3.46354  2.40513  3.72494  3.29354  2.67741  2.69355  4.24690  2.90347  2.73739  3.18146  2.89801  2.37887  2.77519  2.98518  4.58477  3.61503
          0.03231  3.84437  4.56671  0.61958  0.77255  0.48576  0.95510
    252   2.93985  4.73426  3.32155  2.91935  2.54244  3.65891  1.88508  3.35109  2.75149  2.84828  3.87915  3.28281  4.07700  3.17305  3.05113  3.01072  3.17825  3.13406  4.14412  2.11565    687 h - - -
          2.68618  4.42225  2.77519  2.73123  3.46354  2.40513  3.72494  3.29354  2.67741  2.69355  4.24690  2.90347  2.73739  3.18146  2.89801  2.37887  2.77519  2.98518  4.58477  3.61503
          0.03231  3.84437  4.56671  0.61958  0.77255  0.48576  0.95510
    253   2.71539  4.47700  3.31960  3.15488  4.15181  3.16612  4.23436  3.69034  3.20984  3.32010  4.36901  3.46423  0.88157  3.59949  3.45825  2.88209  3.15483  3.33888  5.34573  4.27221    688 p - - -
          2.68618  4.42225  2.77519  2.73123  3.46354  2.40513  3.72494  3.29354  2.67741  2.69355  4.24690  2.90347  2.73739  3.18146  2.89801  2.37887  2.77519  2.98518  4.58477  3.61503
          0.03231  3.84437  4.56671  0.61958  0.77255  0.48576  0.95510
    254   2.63098  4.40876  3.29896  3.19502  4.33701  0.77382  4.31666  3.93013  3.37243  3.58771  4.56353  3.46336  3.79899  3.69888  3.61121  2.80216  3.11005  3.46391  5.43922  4.43810    697 g - - -
          2.68618  4.42225  2.77519  2.73123  3.46354  2.40513  3.72494  3.29354  2.67741  2.69355  4.24690  2.90347  2.73739  3.18146  2.89801  2.37887  2.77519  2.98518  4.58477  3.61503
          0.03231  3.84437  4.56671  0.61958  0.77255  0.48576  0.95510
    255   2.94701  4.90890  3.12108  2.74830  4.28890  3.43909  3.74462  3.71650  1.07741  3.28791  4.25123  3.17388  3.94171  2.93796  2.42768  2.99105  3.20255  3.42600  5.35539  4.16425    702 k - - -
          2.68618  4.42225  2.77519  2.73123  3.46354  2.40513  3.72494  3.29354  2.67741  2.69355  4.24690  2.90347  2.73739  3.18146  2.89801  2.37887  2.77519  2.98518  4.58477  3.61503
          0.03231  3.84437  4.56671  0.61958  0.77255  0.48576  0.95510
    256   3.16872  4.57101  4.37005  3.92039  1.54293  4.16089  3.99833  2.40991  3.77545  1.54009  3.12646  4.06004  4.48103  3.94334  3.93138  3.53628  3.41569  2.44783  4.28271  2.70903    703 l - - -
          2.68618  4.42225  2.77519  2.73123  3.46354  2.40513  3.72494  3.29354  2.67741  2.69355  4.24690  2.90347  2.73739  3.18146  2.89801  2.37887  2.77519  2.98518  4.58477  3.61503
          0.03231  3.84437  4.56671  0.61958  0.77255  0.48576  0.95510
    257   3.29002  4.67452  4.04891  3.74832  2.63908  3.69925  3.86652  3.31277  3.47127  2.71235  3.94784  3.90313  4.21474  3.86038  3.60446  3.49397  3.58909  3.20233  0.94394  2.64271    704 w - - -
          2.68618  4.42225  2.77519  2.73123  3.46354  2.40513  3.72494  3.29354  2.67741  2.69355  4.24690  2.90347  2.73739  3.18146  2.89801  2.37887  2.77519  2.98518  4.58477  3.61503
          0.03231  3.84437  4.56671  0.61958  0.77255  0.48576  0.95510
    258   2.24191  1.51435  3.81233  3.48863  3.89252  2.28489  4.27435  3.17388  3.37871  3.01163  3.94009  3.48949  3.70367  3.68589  3.57671  2.47533  2.71906  2.79456  5.28931  4.13438    705 c - - -
          2.68618  4.42225  2.77519  2.73123  3.46354  2.40513  3.72494  3.29354  2.67741  2.69355  4.24690  2.90347  2.73739  3.18146  2.89801  2.37887  2.77519  2.98518  4.58477  3.61503
          0.03231  3.84437  4.56671  0.61958  0.77255  0.48576  0.95510
    259   2.70327  4.39805  3.58018  3.16513  3.35823  3.54163  4.05431  2.60092  3.01293  1.40078  3.37393  3.50158  2.98812  3.40952  3.28620  2.95324  3.01024  2.49527  5.00548  3.73379    706 l - - -
          2.68618  4.42225  2.77519  2.73123  3.46354  2.40513  3.72494  3.29354  2.67741  2.69355  4.24690  2.90347  2.73739  3.18146  2.89801  2.37887  2.77519  2.98518  4.58477  3.61503
          0.03231  3.84437  4.56671  0.61958  0.77255  0.48576  0.95510
    260   2.24737  2.34141  3.82481  3.40804  3.74398  3.06018  4.20435  2.79351  3.27044  2.74194  3.71604  3.46718  3.75279  3.58441  3.50330  2.49725  1.77433  2.49630  5.23848  4.03710    707 t - - -
          2.68618  4.42225  2.77519  2.73123  3.46354  2.40513  3.72494  3.29354  2.67741  2.69355  4.24690  2.90347  2.73739  3.18146  2.89801  2.37887  2.77519  2.98518  4.58477  3.61503
          0.03231  3.84437  4.56671  0.61958  0.77255  0.48576  0.95510
    261   2.97445  4.81481  3.46230  2.97975  4.16228  3.46734  3.80507  3.70236  2.22773  3.22344  4.22471  3.34144  3.97162  3.02711  1.02222  3.06019  3.24254  3.42762  5.25693  4.09611    708 r - - -
          2.68618  4.42225  2.77519  2.73123  3.46354  2.40513  3.72494  3.29354  2.67741  2.69355  4.24690  2.90347  2.73739  3.18146  2.89801  2.37887  2.77519  2.98518  4.58477  3.61503
          0.03231  3.84437  4.56671  0.61958  0.77255  0.48576  0.95510
    262   2.99152  4.43985  4.31322  3.76213  3.13361  4.13237  4.47239  2.09291  3.60985  1.48338  2.01586  4.06763  4.43153  3.86599  3.83013  3.46003  3.23392  1.89034  5.06260  3.91004    709 l - - -
          2.68618  4.42225  2.77519  2.73123  3.46354  2.40513  3.72494  3.29354  2.67741  2.69355  4.24690  2.90347  2.73739  3.18146  2.89801  2.37887  2.77519  2.98518  4.58477  3.61503
          0.03231  3.84437  4.56671  0.61958  0.77255  0.48576  0.95510
    263   2.88850  4.35015  4.25702  3.77103  2.52412  3.97540  4.34190  2.05122  3.66569  1.91248  3.19947  3.99818  4.36808  3.90929  3.88182  3.34225  3.16613  1.37518  4.87895  3.50479    710 v - - -
          2.68618  4.42225  2.77519  2.73123  3.46354  2.40513  3.72494  3.29354  2.67741  2.69355  4.24690  2.90347  2.73739  3.18146  2.89801  2.37887  2.77519  2.98518  4.58477  3.61503
          0.03231  3.84437  4.56671  0.61958  0.77255  0.48576  0.95510
    264   3.32358  4.69173  4.23954  3.86083  1.68255  4.12058  3.44013  3.08501  3.73158  2.47983  3.71422  3.83504  4.46108  3.83660  3.86949  3.47764  3.55700  2.99554  3.64444  1.21674    711 y - - -
          2.68618  4.42225  2.77519  2.73123  3.46354  2.40513  3.72494  3.29354  2.67741  2.69355  4.24690  2.90347  2.73739  3.18146  2.89801  2.37887  2.77519  2.98518  4.58477  3.61503
          0.03231  3.84437  4.56671  0.61958  0.77255  0.48576  0.95510
    265   2.72884  4.42689  3.55813  3.04102  3.33239  3.66550  3.94397  2.53920  2.84005  1.66959  3.28057  3.43327  4.05847  2.72060  3.13704  2.97254  2.97597  2.20496  4.96929  3.71543    712 l - - -
          2.68618  4.42225  2.77519  2.73123  3.46354  2.40513  3.72494  3.29354  2.67741  2.69355  4.24690  2.90347  2.73739  3.18146  2.89801  2.37887  2.77519  2.98518  4.58477  3.61503
          0.03231  3.84437  4.56671  0.61958  0.77255  0.48576  0.95510
    266   2.30163  4.26570  3.05585  2.81451  4.11737  2.97918  3.98628  3.56849  2.89376  3.24952  4.12290  3.11823  1.76052  3.24207  3.22762  2.02977  2.74536  3.11145  5.45602  4.18151    713 p - - -
          2.68618  4.42225  2.77519  2.73123  3.46354  2.40513  3.72494  3.29354  2.67741  2.69355  4.24690  2.90347  2.73739  3.18146  2.89801  2.37887  2.77519  2.98518  4.58477  3.61503
          0.03231  3.84437  4.56671  0.61958  0.77255  0.48576  0.95510
    267   2.89699  4.40586  4.18330  3.67229  3.20279  3.95634  4.41523  2.13310  3.50112  1.73405  1.86218  3.95643  4.34052  3.80376  3.72993  3.31584  3.17241  1.85552  5.08452  3.89624    714 l - - -
          2.68618  4.42225  2.77519  2.73123  3.46354  2.40513  3.72494  3.29354  2.67741  2.69355  4.24690  2.90347  2.73739  3.18146  2.89801  2.37887  2.77519  2.98518  4.58477  3.61503
          0.03231  3.84437  4.56671  0.61958  0.77255  0.48576  0.95510
    268   1.05504  4.17870  3.43461  3.22505  4.02491  3.00390  4.25034  3.14626  3.24059  3.02912  4.06437  3.38159  3.74050  3.58443  3.49282  2.52940  2.80483  2.80555  5.45489  4.25210    715 a - - -
          2.68618  4.42225  2.77519  2.73123  3.46354  2.40513  3.72494  3.29354  2.67741  2.69355  4.24690  2.90347  2.73739  3.18146  2.89801  2.37887  2.77519  2.98518  4.58477  3.61503
          0.03231  3.84437  4.56671  0.61958  0.77255  0.48576  0.95510
    269   3.20721  4.70757  3.79706  3.52151  2.29495  3.79764  3.60649  3.22041  3.37984  2.68150  3.89847  3.68935  4.27231  3.69262  3.56917  3.34658  3.49385  3.08969  3.93752  1.01383    716 y - - -
          2.68618  4.42225  2.77519  2.73123  3.46354  2.40513  3.72494  3.29354  2.67741  2.69355  4.24690  2.90347  2.73739  3.18146  2.89801  2.37887  2.77519  2.98518  4.58477  3.61503
          0.03231  3.84437  4.56671  0.61958  0.77255  0.48576  0.95510
    270   3.12412  4.59494  4.14420  3.78432  3.12567  3.94613  4.44889  2.32865  3.55233  0.91060  3.15811  4.06248  4.38659  3.92739  3.73283  3.51428  3.41980  2.35861  4.99436  3.71106    717 l - - -
          2.68618  4.42225  2.77519  2.73123  3.46354  2.40513  3.72494  3.29354  2.67741  2.69355  4.24690  2.90347  2.73739  3.18146  2.89801  2.37887  2.77519  2.98518  4.58477  3.61503
          0.03231  3.84437  4.56671  0.61958  0.77255  0.48576  0.95510
    271   3.20721  4.70757  3.79706  3.52151  2.29495  3.79764  3.60649  3.22041  3.37984  2.68150  3.89847  3.68935  4.27231  3.69262  3.56917  3.34658  3.49385  3.08969  3.93752  1.01383    718 y - - -
          2.68618  4.42225  2.77519  2.73123  3.46354  2.40513  3.72494  3.29354  2.67741  2.69355  4.24690  2.90347  2.73739  3.18146  2.89801  2.37887  2.77519  2.98518  4.58477  3.61503
          0.03231  3.84437  4.56671  0.61958  0.77255  0.48576  0.95510
    272   2.63098  4.40876  3.29896  3.19502  4.33701  0.77382  4.31666  3.93013  3.37243  3.58771  4.56353  3.46336  3.79899  3.69888  3.61121  2.80216  3.11005  3.46391  5.43922  4.43810    719 g - - -
          2.68618  4.42225  2.77519  2.73123  3.46354  2.40513  3.72494  3.29354  2.67741  2.69355  4.24690  2.90347  2.73739  3.18146  2.89801  2.37887  2.77519  2.98518  4.58477  3.61503
          0.03231  3.84437  4.56671  0.61958  0.77255  0.48576  0.95510
    273   2.94701  4.90890  3.12108  2.74830  4.28890  3.43909  3.74462  3.71650  1.07741  3.28791  4.25123  3.17388  3.94171  2.93796  2.42768  2.99105  3.20255  3.42600  5.35539  4.16425    720 k - - -
          2.68618  4.42225  2.77519  2.73123  3.46354  2.40513  3.72494  3.29354  2.67741  2.69355  4.24690  2.90347  2.73739  3.18146  2.89801  2.37887  2.77519  2.98518  4.58477  3.61503
          0.03231  3.84437  4.56671  0.61958  0.77255  0.48576  0.95510
    274   2.94274  5.03329  3.31833  2.70858  4.44566  3.56612  3.56747  3.80967  1.45571  3.28930  4.16670  3.11974  3.95402  2.71132  1.68593  2.95160  3.12549  3.49908  5.36210  4.17553    721 k - - -
          2.68618  4.42225  2.77519  2.73123  3.46354  2.40513  3.72494  3.29354  2.67741  2.69355  4.24690  2.90347  2.73739  3.18146  2.89801  2.37887  2.77519  2.98518  4.58477  3.61503
          0.03231  3.84437  4.56671  0.61958  0.77255  0.48576  0.95510
    275   3.22316  4.63332  4.20008  3.90956  1.05886  3.91886  3.86571  2.75067  3.81737  2.12739  3.48522  3.98775  4.37834  3.99319  3.94403  3.49432  3.52441  2.73924  4.12372  2.49451    722 f - - -
          2.68618  4.42225  2.77519  2.73123  3.46354  2.40513  3.72494  3.29354  2.67741  2.69355  4.24690  2.90347  2.73739  3.18146  2.89801  2.37887  2.77519  2.98518  4.58477  3.61503
          0.03231  3.84437  4.56671  0.61958  0.77255  0.48576  0.95510
    276   2.78601  4.33680  4.08610  3.74874  3.52997  3.69442  4.55545  2.05300  3.61608  2.22215  3.49977  3.94297  4.25677  3.97808  3.83122  3.19649  3.14842  1.06113  5.30954  4.03924    724 v - - -
          2.68618  4.42225  2.77519  2.73123  3.46354  2.40513  3.72494  3.29354  2.67741  2.69355  4.24690  2.90347  2.73739  3.18146  2.89801  2.37887  2.77519  2.98518  4.58477  3.61503
          0.03231  3.84437  4.56671  0.61958  0.77255  0.48576  0.95510
    277   2.63098  4.40876  3.29896  3.19502  4.33701  0.77382  4.31666  3.93013  3.37243  3.58771  4.56353  3.46336  3.79899  3.69888  3.61121  2.80216  3.11005  3.46391  5.43922  4.43810    725 g - - -
          2.68618  4.42225  2.77519  2.73123  3.46354  2.40513  3.72494  3.29354  2.67741  2.69355  4.24690  2.90347  2.73739  3.18146  2.89801  2.37887  2.77519  2.98518  4.58477  3.61503
          0.03231  3.84437  4.56671  0.61958  0.77255  0.48576  0.95510
    278   2.71539  4.47700  3.31960  3.15488  4.15181  3.16612  4.23436  3.69034  3.20984  3.32010  4.36901  3.46423  0.88157  3.59949  3.45825  2.88209  3.15483  3.33888  5.34573  4.27221    726 p - - -
          2.68618  4.42225  2.77519  2.73123  3.46354  2.40513  3.72494  3.29354  2.67741  2.69355  4.24690  2.90347  2.73739  3.18146  2.89801  2.37887  2.77519  2.98518  4.58477  3.61503
          0.03231  3.84437  4.56671  0.61958  0.77255  0.48576  0.95510
    279   3.00927  4.43632  4.29501  3.91005  3.35566  4.03558  4.64365  1.11341  3.73761  1.94789  3.29584  4.15936  4.46983  4.08903  3.93743  3.52848  3.30909  1.84621  5.24041  3.97602    727 i - - -
          2.68618  4.42225  2.77519  2.73123  3.46354  2.40513  3.72494  3.29354  2.67741  2.69355  4.24690  2.90347  2.73739  3.18146  2.89801  2.37887  2.77519  2.98518  4.58477  3.61503
          0.03231  3.84437  4.56671  0.61958  0.77255  0.48576  0.95510
    280   2.39828  4.24317  3.40383  3.15498  3.94472  3.08327  4.17436  3.06845  3.09740  2.93292  3.98557  3.36860  3.78494  3.49372  3.35720  2.59928  1.22046  2.76643  5.38501  4.16146    728 t - - -
          2.68618  4.42225  2.77519  2.73123  3.46354  2.40513  3.72494  3.29354  2.67741  2.69355  4.24690  2.90347  2.73739  3.18146  2.89801  2.37887  2.77519  2.98518  4.58477  3.61503
          0.03231  3.84437  4.56671  0.61958  0.77255  0.48576  0.95510
    281   2.31024  4.27049  3.05307  2.82016  4.11118  2.98260  3.99171  3.56445  2.89839  3.24890  4.12931  3.12337  1.69171  3.25117  3.22776  2.10571  2.75490  3.11177  5.45236  4.17639    730 p - - -
          2.68618  4.42225  2.77519  2.73123  3.46354  2.40513  3.72494  3.29354  2.67741  2.69355  4.24690  2.90347  2.73739  3.18146  2.89801  2.37887  2.77519  2.98518  4.58477  3.61503
          0.03231  3.84437  4.56671  0.61958  0.77255  0.48576  0.95510
    282   2.39828  4.24317  3.40383  3.15498  3.94472  3.08327  4.17436  3.06845  3.09740  2.93292  3.98557  3.36860  3.78494  3.49372  3.35720  2.59928  1.22046  2.76643  5.38501  4.16146    731 t - - -
          2.68618  4.42225  2.77519  2.73123  3.46354  2.40513  3.72494  3.29354  2.67741  2.69355  4.24690  2.90347  2.73739  3.18146  2.89801  2.37887  2.77519  2.98518  4.58477  3.61503
          0.03231  3.84437  4.56671  0.61958  0.77255  0.48576  0.95510
    283   3.00927  4.43632  4.29501  3.91005  3.35566  4.03558  4.64365  1.11341  3.73761  1.94789  3.29584  4.15936  4.46983  4.08903  3.93743  3.52848  3.30909  1.84621  5.24041  3.97602    732 i - - -
          2.68618  4.42225  2.77519  2.73123  3.46354  2.40513  3.72494  3.29354  2.67741  2.69355  4.24690  2.90347  2.73739  3.18146  2.89801  2.37887  2.77519  2.98518  4.58477  3.61503
          0.03231  3.84437  4.56671  0.61958  0.77255  0.48576  0.95510
    284   3.12412  4.59494  4.14420  3.78432  3.12567  3.94613  4.44889  2.32865  3.55233  0.91060  3.15811  4.06248  4.38659  3.92739  3.73283  3.51428  3.41980  2.35861  4.99436  3.71106    733 l - - -
          2.68618  4.42225  2.77519  2.73123  3.46354  2.40513  3.72494  3.29354  2.67741  2.69355  4.24690  2.90347  2.73739  3.18146  2.89801  2.37887  2.77519  2.98518  4.58477  3.61503
          0.03231  3.84437  4.56671  0.61958  0.77255  0.48576  0.95510
    285   1.05504  4.17870  3.43461  3.22505  4.02491  3.00390  4.25034  3.14626  3.24059  3.02912  4.06437  3.38159  3.74050  3.58443  3.49282  2.52940  2.80483  2.80555  5.45489  4.25210    734 a - - -
          2.68618  4.42225  2.77519  2.73123  3.46354  2.40513  3.72494  3.29354  2.67741  2.69355  4.24690  2.90347  2.73739  3.18146  2.89801  2.37887  2.77519  2.98518  4.58477  3.61503
          0.03231  3.84437  4.56671  0.61958  0.77255  0.48576  0.95510
    286   3.12701  4.53302  4.45550  3.94686  3.09278  4.27496  4.60580  1.84203  3.74494  1.09570  2.97254  4.23866  4.56021  4.02216  3.93959  3.64753  3.37548  2.05365  5.09088  3.88020    735 l - - -
          2.68618  4.42225  2.77519  2.73123  3.46354  2.40513  3.72494  3.29354  2.67741  2.69355  4.24690  2.90347  2.73739  3.18146  2.89801  2.37887  2.77519  2.98518  4.58477  3.61503
          0.03231  3.84437  4.56671  0.61958  0.77255  0.48576  0.95510
    287   2.97445  4.81481  3.46230  2.97975  4.16228  3.46734  3.80507  3.70236  2.22773  3.22344  4.22471  3.34144  3.97162  3.02711  1.02222  3.06019  3.24254  3.42762  5.25693  4.09611    736 r - - -
          2.68618  4.42225  2.77519  2.73123  3.46354  2.40513  3.72494  3.29354  2.67741  2.69355  4.24690  2.90347  2.73739  3.18146  2.89801  2.37887  2.77519  2.98518  4.58477  3.61503
          0.03231  3.84437  4.56671  0.61958  0.77255  0.48576  0.95510
    288   2.92888  5.03311  2.47696  1.06603  4.37593  3.25648  3.84136  3.82427  2.71840  3.44609  4.42178  2.91813  3.85985  3.05788  3.12402  2.91439  3.23304  3.51117  5.55283  4.27552    737 e - - -
          2.68618  4.42225  2.77519  2.73123  3.46354  2.40513  3.72494  3.29354  2.67741  2.69355  4.24690  2.90347  2.73739  3.18146  2.89801  2.37887  2.77519  2.98518  4.58477  3.61503
          0.03231  3.84437  4.56671  0.61958  0.77255  0.48576  0.95510
    289   2.92888  5.03311  2.47696  1.06603  4.37593  3.25648  3.84136  3.82427  2.71840  3.44609  4.42178  2.91813  3.85985  3.05788  3.12402  2.91439  3.23304  3.51117  5.55283  4.27552    738 e - - -
          2.68618  4.42225  2.77519  2.73123  3.46354  2.40513  3.72494  3.29354  2.67741  2.69355  4.24690  2.90347  2.73739  3.18146  2.89801  2.37887  2.77519  2.98518  4.58477  3.61503
          0.03231  3.84437  4.56671  0.61958  0.77255  0.48576  0.95510
    290   3.00927  4.43632  4.29501  3.91005  3.35566  4.03558  4.64365  1.11341  3.73761  1.94789  3.29584  4.15936  4.46983  4.08903  3.93743  3.52848  3.30909  1.84621  5.24041  3.97602    739 i - - -
          2.68618  4.42225  2.77519  2.73123  3.46354  2.40513  3.72494  3.29354  2.67741  2.69355  4.24690  2.90347  2.73739  3.18146  2.89801  2.37887  2.77519  2.98518  4.58477  3.61503
          0.03231  3.84437  4.56671  0.61958  0.77255  0.48576  0.95510
    291   3.20721  4.70757  3.79706  3.52151  2.29495  3.79764  3.60649  3.22041  3.37984  2.68150  3.89847  3.68935  4.27231  3.69262  3.56917  3.34658  3.49385  3.08969  3.93752  1.01383    740 y - - -
          2.68618  4.42225  2.77519  2.73123  3.46354  2.40513  3.72494  3.29354  2.67741  2.69355  4.24690  2.90347  2.73739  3.18146  2.89801  2.37887  2.77519  2.98518  4.58477  3.61503
          0.03231  3.84437  4.56671  0.61958  0.77255  0.48576  0.95510
    292   2.63696  4.94748  1.97351  2.20867  4.37462  2.74664  3.67129  3.83115  2.57518  3.39788  4.21735  2.36884  3.74223  2.83100  3.08649  2.62133  2.54360  3.43022  5.59802  4.19712    743 d - - -
          2.68618  4.42225  2.77519  2.73123  3.46354  2.40513  3.72494  3.29354  2.67741  2.69355  4.24690  2.90347  2.73739  3.18146  2.89801  2.37887  2.77519  2.98518  4.58477  3.61503
          0.03231  3.84437  4.56671  0.61958  0.77255  0.48576  0.95510
    293   2.50315  4.49529  2.66136  2.54640  3.81656  3.31080  3.70993  2.74526  2.59041  2.85091  3.72078  3.01300  3.78537  2.92074  3.01301  2.39021  2.27757  2.82450  5.17681  3.88304    745 t - - -
          2.68618  4.42225  2.77519  2.73123  3.46354  2.40513  3.72494  3.29354  2.67741  2.69355  4.24690  2.90347  2.73739  3.18146  2.89801  2.37887  2.77519  2.98518  4.58477  3.61503
          0.03231  3.84437  4.56671  0.61958  0.77255  0.48576  0.95510
    294   2.20296  3.06483  3.49680  3.07152  3.88624  2.98369  4.02879  3.24287  3.00438  2.97894  3.84816  3.25850  2.02661  3.32680  3.31149  2.10417  2.63966  2.84338  5.28341  4.05848    747 p - - -
          2.68618  4.42225  2.77519  2.73123  3.46354  2.40513  3.72494  3.29354  2.67741  2.69355  4.24690  2.90347  2.73739  3.18146  2.89801  2.37887  2.77519  2.98518  4.58477  3.61503
          0.03231  3.84437  4.56671  0.61958  0.77255  0.48576  0.95510
    295   3.20721  4.70757  3.79706  3.52151  2.29495  3.79764  3.60649  3.22041  3.37984  2.68150  3.89847  3.68935  4.27231  3.69262  3.56917  3.34658  3.49385  3.08969  3.93752  1.01383    749 y - - -
          2.68618  4.42225  2.77519  2.73123  3.46354  2.40513  3.72494  3.29354  2.67741  2.69355  4.24690  2.90347  2.73739  3.18146  2.89801  2.37887  2.77519  2.98518  4.58477  3.61503
          0.03231  3.84437  4.56671  0.61958  0.77255  0.48576  0.95510
    296   2.70736  5.10456  2.12492  1.99334  4.37417  2.81567  2.61327  3.85132  2.49034  3.39239  4.20819  2.72730  3.76184  2.77142  2.99672  2.66022  2.96386  3.47271  5.57483  4.16004    750 e - - -
          2.68618  4.42225  2.77519  2.73123  3.46354  2.40513  3.72494  3.29354  2.67741  2.69355  4.24690  2.90347  2.73739  3.18146  2.89801  2.37887  2.77519  2.98518  4.58477  3.61503
          0.03231  3.84437  4.56671  0.61958  0.77255  0.48576  0.95510
    297   2.64795  4.69353  3.02110  2.60030  4.13495  3.33834  3.68889  3.43136  1.69802  3.09809  3.98917  3.04056  3.83645  2.86668  2.57384  2.71987  2.23298  3.11930  5.34238  4.07804    751 k - - -
          2.68618  4.42225  2.77519  2.73123  3.46354  2.40513  3.72494  3.29354  2.67741  2.69355  4.24690  2.90347  2.73739  3.18146  2.89801  2.37887  2.77519  2.98518  4.58477  3.61503
          0.03231  3.84437  4.56671  0.61958  0.77255  0.48576  0.95510
    298   2.98905  4.37726  4.49914  4.01600  3.40205  4.20615  4.75982  1.25663  3.87521  1.91817  3.24425  4.26434  4.56533  4.16969  4.09245  3.59458  3.26670  1.52862  5.34606  4.12753    752 i - - -
          2.68618  4.42225  2.77519  2.73123  3.46354  2.40513  3.72494  3.29354  2.67741  2.69355  4.24690  2.90347  2.73739  3.18146  2.89801  2.37887  2.77519  2.98518  4.58477  3.61503
          0.03231  3.84437  4.56671  0.61958  0.77255  0.48576  0.95510
    299   2.96005  5.08295  0.95921  2.31868  4.45636  3.18994  3.90727  4.03827  2.98623  3.65178  4.62965  2.87348  3.84079  3.14664  3.49832  2.92585  3.29815  3.68058  5.63039  4.33438    753 d - - -
          2.68618  4.42225  2.77519  2.73123  3.46354  2.40513  3.72494  3.29354  2.67741  2.69355  4.24690  2.90347  2.73739  3.18146  2.89801  2.37887  2.77519  2.98518  4.58477  3.61503
          0.03231  3.84437  4.56671  0.61958  0.77255  0.48576  0.95510
    300   3.29002  4.67452  4.04891  3.74832  2.63908  3.69925  3.86652  3.31277  3.47127  2.71235  3.94784  3.90313  4.21474  3.86038  3.60446  3.49397  3.58909  3.20233  0.94394  2.64271    754 w - - -
          2.68618  4.42225  2.77519  2.73123  3.46354  2.40513  3.72494  3.29354  2.67741  2.69355  4.24690  2.90347  2.73739  3.18146  2.89801  2.37887  2.77519  2.98518  4.58477  3.61503
          0.03231  3.84437  4.56671  0.61958  0.77255  0.48576  0.95510
    301   1.87727  4.12140  3.20635  2.94318  4.21579  2.35710  4.07667  3.62322  3.04610  3.31393  4.14145  3.15701  3.60973  3.33568  3.37896  1.55429  2.63982  3.09048  5.55101  4.32198    755 s - - -
          2.68618  4.42225  2.77519  2.73123  3.46354  2.40513  3.72494  3.29354  2.67741  2.69355  4.24690  2.90347  2.73739  3.18146  2.89801  2.37887  2.77519  2.98518  4.58477  3.61503
          0.03231  3.84437  4.56671  0.61958  0.77255  0.48576  0.95510
    302   2.78209  5.11388  2.58181  1.88181  4.43142  3.33658  3.59607  3.86083  2.05715  3.37455  4.20685  2.82391  3.81756  2.17698  2.60940  2.74249  3.01428  3.50094  5.52213  4.18190    756 e - - -
          2.68618  4.42225  2.77519  2.73123  3.46354  2.40513  3.72494  3.29354  2.67741  2.69355  4.24690  2.90347  2.73739  3.18146  2.89801  2.37887  2.77519  2.98518  4.58477  3.61503
          0.03231  3.84437  4.56671  0.61958  0.77255  0.48576  0.95510
    303   1.05504  4.17870  3.43461  3.22505  4.02491  3.00390  4.25034  3.14626  3.24059  3.02912  4.06437  3.38159  3.74050  3.58443  3.49282  2.52940  2.80483  2.80555  5.45489  4.25210    757 a - - -
          2.68618  4.42225  2.77519  2.73123  3.46354  2.40513  3.72494  3.29354  2.67741  2.69355  4.24690  2.90347  2.73739  3.18146  2.89801  2.37887  2.77519  2.98518  4.58477  3.61503
          0.03231  3.84437  4.56671  0.61958  0.77255  0.48576  0.95510
    304   2.61754  3.45559  3.26083  2.68145  3.75011  3.43787  3.10194  3.20971  2.31278  2.84739  3.72454  3.10923  3.85475  2.86743  1.97393  2.72751  2.86010  2.93509  5.06470  3.77709    758 r - - -
          2.68618  4.42225  2.77519  2.73123  3.46354  2.40513  3.72494  3.29354  2.67741  2.69355  4.24690  2.90347  2.73739  3.18146  2.89801  2.37887  2.77519  2.98518  4.58477  3.61503
          0.03231  3.84437  4.56671  0.61958  0.77255  0.48576  0.95510
    305   2.48935  3.26218  3.15557  2.65821  3.82713  3.28873  3.71948  3.22626  2.49663  2.89902  3.76394  2.19049  3.78523  2.93809  2.53605  2.61003  2.78772  2.91639  5.15886  3.87732    759 n - - -
          2.68618  4.42225  2.77519  2.73123  3.46354  2.40513  3.72494  3.29354  2.67741  2.69355  4.24690  2.90347  2.73739  3.18146  2.89801  2.37887  2.77519  2.98518  4.58477  3.61503
          0.03231  3.84437  4.56671  0.61958  0.77255  0.48576  0.95510
    306   1.32641  4.10423  3.43390  3.14451  4.04173  2.95763  4.16841  3.10852  3.13070  3.02345  3.97646  3.29890  3.68619  3.46261  3.41290  2.41751  2.26566  2.74032  5.47774  4.26320    760 a - - -
          2.68618  4.42225  2.77519  2.73123  3.46354  2.40513  3.72494  3.29354  2.67741  2.69355  4.24690  2.90347  2.73739  3.18146  2.89801  2.37887  2.77519  2.98518  4.58477  3.61503
          0.03231  3.84437  4.56671  0.61958  0.77255  0.48576  0.95510
    307   2.55550  0.99929  4.06738  3.80091  3.79909  3.18406  4.45422  2.93868  3.62780  2.85525  3.97577  3.79540  3.88879  3.97509  3.75703  2.82703  3.01996  2.68507  5.22074  4.08687    761 c - - -
          2.68618  4.42225  2.77519  2.73123  3.46354  2.40513  3.72494  3.29354  2.67741  2.69355  4.24690  2.90347  2.73739  3.18146  2.89801  2.37887  2.77519  2.98518  4.58477  3.61503
          0.03231  3.84437  4.56671  0.61958  0.77255  0.48576  0.95510
    308   1.30138  4.09232  3.32883  3.07643  4.11216  2.89250  4.14008  3.39651  3.11784  3.19952  4.08484  3.23642  3.63731  3.43220  3.40854  2.01075  2.65646  2.93891  5.50098  4.27021    762 a - - -
          2.68618  4.42225  2.77519  2.73123  3.46354  2.40513  3.72494  3.29354  2.67741  2.69355  4.24690  2.90347  2.73739  3.18146  2.89801  2.37887  2.77519  2.98518  4.58477  3.61503
          0.03231  3.84437  4.56671  0.61958  0.77255  0.48576  0.95510
    309   2.94701  4.90890  3.12108  2.74830  4.28890  3.43909  3.74462  3.71650  1.07741  3.28791  4.25123  3.17388  3.94171  2.93796  2.42768  2.99105  3.20255  3.42600  5.35539  4.16425    785 k - - -
          2.68618  4.42225  2.77519  2.73123  3.46354  2.40513  3.72494  3.29354  2.67741  2.69355  4.24690  2.90347  2.73739  3.18146  2.89801  2.37887  2.77519  2.98518  4.58477  3.61503
          0.03231  3.84437  4.56671  0.61958  0.77255  0.48576  0.95510
    310   2.92888  5.03311  2.47696  1.06603  4.37593  3.25648  3.84136  3.82427  2.71840  3.44609  4.42178  2.91813  3.85985  3.05788  3.12402  2.91439  3.23304  3.51117  5.55283  4.27552    798 e - - -
          2.68618  4.42225  2.77519  2.73123  3.46354  2.40513  3.72494  3.29354  2.67741  2.69355  4.24690  2.90347  2.73739  3.18146  2.89801  2.37887  2.77519  2.98518  4.58477  3.61503
          0.03231  3.84437  4.56671  0.61958  0.77255  0.48576  0.95510
    311   2.96005  5.08295  0.95921  2.31868  4.45636  3.18994  3.90727  4.03827  2.98623  3.65178  4.62965  2.87348  3.84079  3.14664  3.49832  2.92585  3.29815  3.68058  5.63039  4.33438    799 d - - -
          2.68618  4.42225  2.77519  2.73123  3.46354  2.40513  3.72494  3.29354  2.67741  2.69355  4.24690  2.90347  2.73739  3.18146  2.89801  2.37887  2.77519  2.98518  4.58477  3.61503
          0.03231  3.84437  4.56671  0.61958  0.77255  0.48576  0.95510
    312   3.12412  4.59494  4.14420  3.78432  3.12567  3.94613  4.44889  2.32865  3.55233  0.91060  3.15811  4.06248  4.38659  3.92739  3.73283  3.51428  3.41980  2.35861  4.99436  3.71106    800 l - - -
          2.68618  4.42225  2.77519  2.73123  3.46354  2.40513  3.72494  3.29354  2.67741  2.69355  4.24690  2.90347  2.73739  3.18146  2.89801  2.37887  2.77519  2.98518  4.58477  3.61503
          0.03231  3.84437  4.56671  0.61958  0.77255  0.48576  0.95510
    313   3.01408  4.47911  4.31152  3.82795  3.15853  4.09393  4.53294  2.06755  3.63530  1.16725  3.05434  4.10532  4.45689  3.94104  3.84609  3.47951  3.28895  1.83550  5.10654  3.87955    801 l - - -
          2.68618  4.42225  2.77519  2.73123  3.46354  2.40513  3.72494  3.29354  2.67741  2.69355  4.24690  2.90347  2.73739  3.18146  2.89801  2.37887  2.77519  2.98518  4.58477  3.61503
          0.03231  3.84437  4.56671  0.61958  0.77255  0.48576  0.95510
    314   2.25061  1.80594  3.89886  3.51121  3.74527  3.05608  4.26638  2.75564  3.34920  2.73012  3.73130  3.51786  3.76403  3.66841  3.55545  2.50894  2.19008  2.46581  5.25891  4.05766    802 c - - -
          2.68618  4.42225  2.77519  2.73123  3.46354  2.40513  3.72494  3.29354  2.67741  2.69355  4.24690  2.90347  2.73739  3.18146  2.89801  2.37887  2.77519  2.98518  4.58477  3.61503
          0.03231  3.84437  4.56671  0.61958  0.77255  0.48576  0.95510
    315   2.71539  4.47700  3.31960  3.15488  4.15181  3.16612  4.23436  3.69034  3.20984  3.32010  4.36901  3.46423  0.88157  3.59949  3.45825  2.88209  3.15483  3.33888  5.34573  4.27221    803 p - - -
          2.68618  4.42225  2.77519  2.73123  3.46354  2.40513  3.72494  3.29354  2.67741  2.69355  4.24690  2.90347  2.73739  3.18146  2.89801  2.37887  2.77519  2.98518  4.58477  3.61503
          0.03231  3.84437  4.56671  0.61958  0.77255  0.48576  0.95510
    316   2.97445  4.81481  3.46230  2.97975  4.16228  3.46734  3.80507  3.70236  2.22773  3.22344  4.22471  3.34144  3.97162  3.02711  1.02222  3.06019  3.24254  3.42762  5.25693  4.09611    804 r - - -
          2.68618  4.42225  2.77519  2.73123  3.46354  2.40513  3.72494  3.29354  2.67741  2.69355  4.24690  2.90347  2.73739  3.18146  2.89801  2.37887  2.77519  2.98518  4.58477  3.61503
          0.03231  3.84437  4.56671  0.61958  0.77255  0.48576  0.95510
    317   2.39828  4.24317  3.40383  3.15498  3.94472  3.08327  4.17436  3.06845  3.09740  2.93292  3.98557  3.36860  3.78494  3.49372  3.35720  2.59928  1.22046  2.76643  5.38501  4.16146    805 t - - -
          2.68618  4.42225  2.77519  2.73123  3.46354  2.40513  3.72494  3.29354  2.67741  2.69355  4.24690  2.90347  2.73739  3.18146  2.89801  2.37887  2.77519  2.98518  4.58477  3.61503
          0.03231  3.84437  4.56671  0.61958  0.77255  0.48576  0.95510
    318   2.55883  4.73784  2.61917  2.38233  4.01655  2.94263  3.59991  3.43180  2.39183  2.73497  3.86096  2.89541  3.24478  2.75874  2.54086  2.59510  2.80463  3.10465  5.27793  3.94706    807 e - - -
          2.68618  4.42225  2.77519  2.73123  3.46354  2.40513  3.72494  3.29354  2.67741  2.69355  4.24690  2.90347  2.73739  3.18146  2.89801  2.37887  2.77519  2.98518  4.58477  3.61503
          0.03231  3.84437  4.56671  0.61958  0.77255  0.48576  0.95510
    319   3.12412  4.59494  4.14420  3.78432  3.12567  3.94613  4.44889  2.32865  3.55233  0.91060  3.15811  4.06248  4.38659  3.92739  3.73283  3.51428  3.41980  2.35861  4.99436  3.71106    808 l - - -
          2.68618  4.42225  2.77519  2.73123  3.46354  2.40513  3.72494  3.29354  2.67741  2.69355  4.24690  2.90347  2.73739  3.18146  2.89801  2.37887  2.77519  2.98518  4.58477  3.61503
          0.03231  3.84437  4.56671  0.61958  0.77255  0.48576  0.95510
    320   2.85927  4.84339  2.88521  2.63995  4.00811  3.34792  3.79786  3.63496  2.46279  3.14006  4.16915  3.09927  3.90126  1.28488  2.74734  2.90841  3.15646  3.36651  5.28532  3.97734    820 q - - -
          2.68618  4.42225  2.77519  2.73123  3.46354  2.40513  3.72494  3.29354  2.67741  2.69355  4.24690  2.90347  2.73739  3.18146  2.89801  2.37887  2.77519  2.98518  4.58477  3.61503
          0.03231  3.84437  4.56671  0.61958  0.77255  0.48576  0.95510
    321   2.50184  4.58370  2.63681  2.47176  4.18004  3.08260  3.82183  3.73535  2.70083  3.37188  4.23580  1.65281  3.73166  3.04107  3.09388  2.23028  2.88762  3.30266  5.49035  4.11666    821 n - - -
          2.68618  4.42225  2.77519  2.73123  3.46354  2.40513  3.72494  3.29354  2.67741  2.69355  4.24690  2.90347  2.73739  3.18146  2.89801  2.37887  2.77519  2.98518  4.58477  3.61503
          0.03231  3.84437  4.56671  0.61958  0.77255  0.48576  0.95510
    322   2.04134  4.38400  2.70391  2.71186  3.79323  3.29279  3.85912  2.83027  2.79059  2.77203  3.70999  3.13192  3.82621  3.10278  3.18828  2.64999  2.80831  2.04842  5.22604  3.94789    822 a - - -
          2.68618  4.42225  2.77519  2.73123  3.46354  2.40513  3.72494  3.29354  2.67741  2.69355  4.24690  2.90347  2.73739  3.18146  2.89801  2.37887  2.77519  2.98518  4.58477  3.61503
          0.03231  3.84437  4.56671  0.61958  0.77255  0.48576  0.95510
    323   2.94640  4.35116  4.44387  3.95759  3.45102  4.14992  4.72319  1.59669  3.82619  2.00074  3.29838  4.20779  4.52814  4.12921  4.05658  3.53394  3.22862  1.19682  5.35948  4.13048    823 v - - -
          2.68618  4.42225  2.77519  2.73123  3.46354  2.40513  3.72494  3.29354  2.67741  2.69355  4.24690  2.90347  2.73739  3.18146  2.89801  2.37887  2.77519  2.98518  4.58477  3.61503
          0.03231  3.84437  4.56671  0.61958  0.77255  0.48576  0.95510
    324   3.29002  4.67452  4.04891  3.74832  2.63908  3.69925  3.86652  3.31277  3.47127  2.71235  3.94784  3.90313  4.21474  3.86038  3.60446  3.49397  3.58909  3.20233  0.94394  2.64271    824 w - - -
          2.68618  4.42225  2.77519  2.73123  3.46354  2.40513  3.72494  3.29354  2.67741  2.69355  4.24690  2.90347  2.73739  3.18146  2.89801  2.37887  2.77519  2.98518  4.58477  3.61503
          0.03231  3.84437  4.56671  0.61958  0.77255  0.48576  0.95510
    325   1.90234  4.13329  3.40666  3.09894  4.00648  2.99406  4.12883  3.07307  3.07036  2.98356  3.93963  3.28657  3.70455  3.41630  3.36066  2.44621  1.56804  2.72216  5.44177  4.22054    825 t - - -
          2.68618  4.42225  2.77519  2.73123  3.46354  2.40513  3.72494  3.29354  2.67741  2.69355  4.24690  2.90347  2.73739  3.18146  2.89801  2.37887  2.77519  2.98518  4.58477  3.61503
          0.03231  3.84437  4.56671  0.61958  0.77255  0.48576  0.95510
    326   2.30182  4.22164  3.18263  2.99749  4.04851  2.95207  4.10793  3.56750  3.06935  3.29005  4.21875  3.22652  3.68864  3.42095  3.35598  1.13423  2.77992  3.10876  5.42333  4.13198    826 s - - -
          2.68618  4.42225  2.77519  2.73123  3.46354  2.40513  3.72494  3.29354  2.67741  2.69355  4.24690  2.90347  2.73739  3.18146  2.89801  2.37887  2.77519  2.98518  4.58477  3.61503
          0.03231  3.84437  4.56671  0.61958  0.77255  0.48576  0.95510
    327   3.12412  4.59494  4.14420  3.78432  3.12567  3.94613  4.44889  2.32865  3.55233  0.91060  3.15811  4.06248  4.38659  3.92739  3.73283  3.51428  3.41980  2.35861  4.99436  3.71106    827 l - - -
          2.68618  4.42225  2.77519  2.73123  3.46354  2.40513  3.72494  3.29354  2.67741  2.69355  4.24690  2.90347  2.73739  3.18146  2.89801  2.37887  2.77519  2.98518  4.58477  3.61503
          0.03231  3.84437  4.56671  0.61958  0.77255  0.48576  0.95510
    328   3.20721  4.70757  3.79706  3.52151  2.29495  3.79764  3.60649  3.22041  3.37984  2.68150  3.89847  3.68935  4.27231  3.69262  3.56917  3.34658  3.49385  3.08969  3.93752  1.01383    831 y - - -
          2.68618  4.42225  2.77519  2.73123  3.46354  2.40513  3.72494  3.29354  2.67741  2.69355  4.24690  2.90347  2.73739  3.18146  2.89801  2.37887  2.77519  2.98518  4.58477  3.61503
          0.03231  3.84437  4.56671  0.61958  0.77255  0.48576  0.95510
    329   2.74451  4.79691  3.23401  2.62652  4.06310  3.50663  3.59059  3.42061  1.64428  2.99973  3.19881  3.07260  3.88774  2.75473  2.17295  2.79851  2.95189  3.14259  5.23105  3.98552    832 k - - -
          2.68618  4.42225  2.77519  2.73123  3.46354  2.40513  3.72494  3.29354  2.67741  2.69355  4.24690  2.90347  2.73739  3.18146  2.89801  2.37887  2.77519  2.98518  4.58477  3.61503
          0.03231  3.84437  4.56671  0.61958  0.77255  0.48576  0.95510
    330   2.65842  2.42886  3.94407  3.39543  2.69263  3.67456  3.75268  2.61275  3.24077  2.29204  3.27885  3.59063  4.05962  3.49285  3.44365  2.97907  2.90125  2.43064  3.28606  2.49111    833 l - - -
          2.68618  4.42225  2.77519  2.73123  3.46354  2.40513  3.72494  3.29354  2.67741  2.69355  4.24690  2.90347  2.73739  3.18146  2.89801  2.37887  2.77519  2.98518  4.58477  3.61503
          0.03231  3.84437  4.56671  0.61958  0.77255  0.48576  0.95510
    331   2.78601  4.33680  4.08610  3.74874  3.52997  3.69442  4.55545  2.05300  3.61608  2.22215  3.49977  3.94297  4.25677  3.97808  3.83122  3.19649  3.14842  1.06113  5.30954  4.03924    843 v - - -
          2.68618  4.42225  2.77519  2.73123  3.46354  2.40513  3.72494  3.29354  2.67741  2.69355  4.24690  2.90347  2.73739  3.18146  2.89801  2.37887  2.77519  2.98518  4.58477  3.61503
          0.03231  3.84437  4.56671  0.61958  0.77255  0.48576  0.95510
    332   2.92888  5.03311  2.47696  1.06603  4.37593  3.25648  3.84136  3.82427  2.71840  3.44609  4.42178  2.91813  3.85985  3.05788  3.12402  2.91439  3.23304  3.51117  5.55283  4.27552    844 e - - -
          2.68618  4.42225  2.77519  2.73123  3.46354  2.40513  3.72494  3.29354  2.67741  2.69355  4.24690  2.90347  2.73739  3.18146  2.89801  2.37887  2.77519  2.98518  4.58477  3.61503
          0.03231  3.84437  4.56671  0.61958  0.77255  0.48576  0.95510
    333   2.71539  4.47700  3.31960  3.15488  4.15181  3.16612  4.23436  3.69034  3.20984  3.32010  4.36901  3.46423  0.88157  3.59949  3.45825  2.88209  3.15483  3.33888  5.34573  4.27221    845 p - - -
          2.68618  4.42225  2.77519  2.73123  3.46354  2.40513  3.72494  3.29354  2.67741  2.69355  4.24690  2.90347  2.73739  3.18146  2.89801  2.37887  2.77519  2.98518  4.58477  3.61503
          0.03231  3.84437  4.56671  0.61958  0.77255  0.48576  0.95510
    334   2.78601  4.33680  4.08610  3.74874  3.52997  3.69442  4.55545  2.05300  3.61608  2.22215  3.49977  3.94297  4.25677  3.97808  3.83122  3.19649  3.14842  1.06113  5.30954  4.03924    847 v - - -
          2.68618  4.42225  2.77519  2.73123  3.46354  2.40513  3.72494  3.29354  2.67741  2.69355  4.24690  2.90347  2.73739  3.18146  2.89801  2.37887  2.77519  2.98518  4.58477  3.61503
          0.03231  3.84437  4.56671  0.61958  0.77255  0.48576  0.95510
    335   3.11730  4.51559  4.48684  3.92936  2.53151  4.27853  4.47326  2.18819  3.80497  1.13412  2.38566  4.20872  4.51246  3.96573  3.98091  3.60097  3.34030  2.28763  4.88416  3.66149    848 l - - -
          2.68618  4.42225  2.77519  2.73123  3.46354  2.40513  3.72494  3.29354  2.67741  2.69355  4.24690  2.90347  2.73739  3.18146  2.89801  2.37887  2.77519  2.98518  4.58477  3.61503
          0.03231  3.84437  4.56671  0.61958  0.77255  0.48576  0.95510
    336   2.21419  4.17520  3.10597  2.89881  4.22478  2.33733  4.07365  3.69194  3.03559  3.37279  4.21414  3.14226  3.63028  3.34000  3.36218  1.35598  2.69237  3.15552  5.55183  4.30240    849 s - - -
          2.68618  4.42225  2.77519  2.73123  3.46354  2.40513  3.72494  3.29354  2.67741  2.69355  4.24690  2.90347  2.73739  3.18146  2.89801  2.37887  2.77519  2.98518  4.58477  3.61503
          0.03231  3.84437  4.56671  0.61958  0.77255  0.48576  0.95510
    337   2.15271  2.92275  3.64943  3.27158  3.91777  2.91652  4.15705  3.24559  3.18005  3.04092  3.93252  3.34034  3.64762  3.49404  3.44099  1.37861  2.62711  2.82586  5.34015  4.11292    850 s - - -
          2.68618  4.42225  2.77519  2.73123  3.46354  2.40513  3.72494  3.29354  2.67741  2.69355  4.24690  2.90347  2.73739  3.18146  2.89801  2.37887  2.77519  2.98518  4.58477  3.61503
          0.03231  3.84437  4.56671  0.61958  0.77255  0.48576  0.95510
    338   2.84671  4.52623  3.63732  3.10823  2.94548  3.61495  3.69133  3.09298  2.63169  2.64754  3.67440  3.42195  4.03950  3.20334  2.36793  3.02035  3.09056  2.89981  1.85167  2.96872    852 w - - -
          2.68618  4.42225  2.77519  2.73123  3.46354  2.40513  3.72494  3.29354  2.67741  2.69355  4.24690  2.90347  2.73739  3.18146  2.89801  2.37887  2.77519  2.98518  4.58477  3.61503
          0.03231  3.84437  4.56671  0.61958  0.77255  0.48576  0.95510
    339   2.71539  4.47700  3.31960  3.15488  4.15181  3.16612  4.23436  3.69034  3.20984  3.32010  4.36901  3.46423  0.88157  3.59949  3.45825  2.88209  3.15483  3.33888  5.34573  4.27221    853 p - - -
          2.68618  4.42225  2.77519  2.73123  3.46354  2.40513  3.72494  3.29354  2.67741  2.69355  4.24690  2.90347  2.73739  3.18146  2.89801  2.37887  2.77519  2.98518  4.58477  3.61503
          0.03231  3.84437  4.56671  0.61958  0.77255  0.48576  0.95510
    340   2.95873  4.36232  4.40299  3.85287  3.24779  4.16963  4.55594  1.76166  3.73409  1.75921  2.32922  4.13493  4.47029  3.97376  3.95105  3.49944  3.20331  1.55472  5.14578  3.99128    854 v - - -
          2.68618  4.42225  2.77519  2.73123  3.46354  2.40513  3.72494  3.29354  2.67741  2.69355  4.24690  2.90347  2.73739  3.18146  2.89801  2.37887  2.77519  2.98518  4.58477  3.61503
          0.03231  3.84437  4.56671  0.61958  0.77255  0.48576  0.95510
    341   2.70077  4.69578  2.69392  2.57675  4.05496  3.16562  3.89938  3.75965  2.80093  3.40983  4.36554  1.20880  3.81628  3.17240  3.15436  2.76924  3.08190  3.38470  5.36415  4.00556    855 n - - -
          2.68618  4.42225  2.77519  2.73123  3.46354  2.40513  3.72494  3.29354  2.67741  2.69355  4.24690  2.90347  2.73739  3.18146  2.89801  2.37887  2.77519  2.98518  4.58477  3.61503
          0.03231  3.84437  4.56671  0.61958  0.77255  0.48576  0.95510
    342   2.94701  4.90890  3.12108  2.74830  4.28890  3.43909  3.74462  3.71650  1.07741  3.28791  4.25123  3.17388  3.94171  2.93796  2.42768  2.99105  3.20255  3.42600  5.35539  4.16425    856 k - - -
          2.68618  4.42225  2.77519  2.73123  3.46354  2.40513  3.72494  3.29354  2.67741  2.69355  4.24690  2.90347  2.73739  3.18146  2.89801  2.37887  2.77519  2.98518  4.58477  3.61503
          0.03231  3.84437  4.56671  0.61958  0.77255  0.48576  0.95510
    343   3.12412  4.59494  4.14420  3.78432  3.12567  3.94613  4.44889  2.32865  3.55233  0.91060  3.15811  4.06248  4.38659  3.92739  3.73283  3.51428  3.41980  2.35861  4.99436  3.71106    858 l - - -
          2.68618  4.42225  2.77519  2.73123  3.46354  2.40513  3.72494  3.29354  2.67741  2.69355  4.24690  2.90347  2.73739  3.18146  2.89801  2.37887  2.77519  2.98518  4.58477  3.61503
          0.03231  3.84437  4.56671  0.61958  0.77255  0.48576  0.95510
    344   2.97445  4.81481  3.46230  2.97975  4.16228  3.46734  3.80507  3.70236  2.22773  3.22344  4.22471  3.34144  3.97162  3.02711  1.02222  3.06019  3.24254  3.42762  5.25693  4.09611    860 r - - -
          2.68618  4.42225  2.77519  2.73123  3.46354  2.40513  3.72494  3.29354  2.67741  2.69355  4.24690  2.90347  2.73739  3.18146  2.89801  2.37887  2.77519  2.98518  4.58477  3.61503
          0.03231  3.84437  4.56671  0.61958  0.77255  0.48576  0.95510
    345   2.85032  5.29364  1.94062  1.35857  4.58701  3.18016  3.70424  4.06693  2.67564  3.61994  4.48558  2.67225  3.78532  2.87673  3.21975  2.76382  3.13645  3.67786  5.78087  4.33152    869 e - - -
          2.68618  4.42225  2.77519  2.73123  3.46354  2.40513  3.72494  3.29354  2.67741  2.69355  4.24690  2.90347  2.73739  3.18146  2.89801  2.37887  2.77519  2.98518  4.58477  3.61503
          0.03231  3.84437  4.56671  0.61958  0.77255  0.48576  0.95510
    346   2.94701  5.02824  3.33414  2.71951  4.44005  3.56996  3.56894  3.80347  1.54866  3.28455  4.16414  3.12706  3.95751  2.71386  1.56982  2.95807  3.12933  3.49505  5.35772  4.17389    870 k - - -
          2.68618  4.42225  2.77519  2.73123  3.46354  2.40513  3.72494  3.29354  2.67741  2.69355  4.24690  2.90347  2.73739  3.18146  2.89801  2.37887  2.77519  2.98518  4.58477  3.61503
          0.03231  3.84437  4.56671  0.61958  0.77255  0.48576  0.95510
    347   1.05504  4.17870  3.43461  3.22505  4.02491  3.00390  4.25034  3.14626  3.24059  3.02912  4.06437  3.38159  3.74050  3.58443  3.49282  2.52940  2.80483  2.80555  5.45489  4.25210    871 a - - -
          2.68618  4.42225  2.77519  2.73123  3.46354  2.40513  3.72494  3.29354  2.67741  2.69355  4.24690  2.90347  2.73739  3.18146  2.89801  2.37887  2.77519  2.98518  4.58477  3.61503
          0.03231  3.84437  4.56671  0.61958  0.77255  0.48576  0.95510
    348   3.12412  4.59494  4.14420  3.78432  3.12567  3.94613  4.44889  2.32865  3.55233  0.91060  3.15811  4.06248  4.38659  3.92739  3.73283  3.51428  3.41980  2.35861  4.99436  3.71106    872 l - - -
          2.68618  4.42225  2.77519  2.73123  3.46354  2.40513  3.72494  3.29354  2.67741  2.69355  4.24690  2.90347  2.73739  3.18146  2.89801  2.37887  2.77519  2.98518  4.58477  3.61503
          0.03231  3.84437  4.56671  0.61958  0.77255  0.48576  0.95510
    349   2.68001  5.07206  2.14215  2.23194  4.38137  3.29317  3.58299  3.83803  2.11112  3.35974  4.16039  2.48799  3.76633  2.71731  2.51118  2.64237  2.92216  3.45369  5.52194  4.13823    873 k - - -
          2.68618  4.42225  2.77519  2.73123  3.46354  2.40513  3.72494  3.29354  2.67741  2.69355  4.24690  2.90347  2.73739  3.18146  2.89801  2.37887  2.77519  2.98518  4.58477  3.61503
          0.03231  3.84437  4.56671  0.61958  0.77255  0.48576  0.95510
    350   2.59574  4.67328  2.95482  2.47867  3.82476  3.37753  3.61489  3.33754  2.38367  2.95650  3.80540  2.44128  3.80484  2.81000  2.50877  2.43556  2.83823  3.03693  5.14116  3.11302    874 k - - -
          2.68618  4.42225  2.77519  2.73123  3.46354  2.40513  3.72494  3.29354  2.67741  2.69355  4.24690  2.90347  2.73739  3.18146  2.89801  2.37887  2.77519  2.98518  4.58477  3.61503
          0.03231  3.84437  4.56671  0.61958  0.77255  0.48576  0.95510
    351   3.12412  4.59494  4.14420  3.78432  3.12567  3.94613  4.44889  2.32865  3.55233  0.91060  3.15811  4.06248  4.38659  3.92739  3.73283  3.51428  3.41980  2.35861  4.99436  3.71106    875 l - - -
          2.68618  4.42225  2.77519  2.73123  3.46354  2.40513  3.72494  3.29354  2.67741  2.69355  4.24690  2.90347  2.73739  3.18146  2.89801  2.37887  2.77519  2.98518  4.58477  3.61503
          0.03231  3.84437  4.56671  0.61958  0.77255  0.48576  0.95510
    352   2.94760  4.50095  4.01945  3.61111  3.19621  3.81314  4.35277  2.36904  3.38060  1.79541  1.43287  3.89197  4.27386  3.76450  3.58915  3.29363  3.25250  2.37181  5.03310  3.79222    876 m - - -
          2.68618  4.42225  2.77519  2.73123  3.46354  2.40513  3.72494  3.29354  2.67741  2.69355  4.24690  2.90347  2.73739  3.18146  2.89801  2.37887  2.77519  2.98518  4.58477  3.61503
          0.03231  3.84437  4.56671  0.61958  0.77255  0.48576  0.95510
    353   2.92888  5.03311  2.47696  1.06603  4.37593  3.25648  3.84136  3.82427  2.71840  3.44609  4.42178  2.91813  3.85985  3.05788  3.12402  2.91439  3.23304  3.51117  5.55283  4.27552    877 e - - -
          2.68618  4.42225  2.77519  2.73123  3.46354  2.40513  3.72494  3.29354  2.67741  2.69355  4.24690  2.90347  2.73739  3.18146  2.89801  2.37887  2.77519  2.98518  4.58477  3.61503
          0.03231  3.84437  4.56671  0.61958  0.77255  0.48576  0.95510
    354   2.96526  4.78706  3.09937  2.85685  3.26589  3.42449  1.20319  3.66380  2.70070  3.16115  4.20220  3.26717  3.97566  3.22282  2.96792  3.03631  3.26782  3.39949  4.73125  3.21762    878 h - - -
          2.68618  4.42225  2.77519  2.73123  3.46354  2.40513  3.72494  3.29354  2.67741  2.69355  4.24690  2.90347  2.73739  3.18146  2.89801  2.37887  2.77519  2.98518  4.58477  3.61503
          0.03231  3.84437  4.56671  0.61958  0.77255  0.48576  0.95510
    355   2.98901  4.37363  4.50768  4.02144  3.40861  4.21386  4.76585  1.27182  3.88424  1.92430  3.24744  4.27009  4.56961  4.17594  4.10208  3.60024  3.26535  1.49833  5.35181  4.13563    879 i - - -
          2.68618  4.42225  2.77519  2.73123  3.46354  2.40513  3.72494  3.29354  2.67741  2.69355  4.24690  2.90347  2.73739  3.18146  2.89801  2.37887  2.77519  2.98518  4.58477  3.61503
          0.03231  3.84437  4.56671  0.61958  0.77255  0.48576  0.95510
    356   2.93985  4.73426  3.32155  2.91935  2.54244  3.65891  1.88508  3.35109  2.75149  2.84828  3.87915  3.28281  4.07700  3.17305  3.05113  3.01072  3.17825  3.13406  4.14412  2.11565    880 h - - -
          2.68618  4.42225  2.77519  2.73123  3.46354  2.40513  3.72494  3.29354  2.67741  2.69355  4.24690  2.90347  2.73739  3.18146  2.89801  2.37887  2.77519  2.98518  4.58477  3.61503
          0.03231  3.84437  4.56671  0.61958  0.77255  0.48576  0.95510
    357   3.20721  4.70757  3.79706  3.52151  2.29495  3.79764  3.60649  3.22041  3.37984  2.68150  3.89847  3.68935  4.27231  3.69262  3.56917  3.34658  3.49385  3.08969  3.93752  1.01383    881 y - - -
          2.68618  4.42225  2.77519  2.73123  3.46354  2.40513  3.72494  3.29354  2.67741  2.69355  4.24690  2.90347  2.73739  3.18146  2.89801  2.37887  2.77519  2.98518  4.58477  3.61503
          0.03231  3.84437  4.56671  0.61958  0.77255  0.48576  0.95510
    358   2.92888  5.03311  2.47696  1.06603  4.37593  3.25648  3.84136  3.82427  2.71840  3.44609  4.42178  2.91813  3.85985  3.05788  3.12402  2.91439  3.23304  3.51117  5.55283  4.27552    882 e - - -
          2.68618  4.42225  2.77519  2.73123  3.46354  2.40513  3.72494  3.29354  2.67741  2.69355  4.24690  2.90347  2.73739  3.18146  2.89801  2.37887  2.77519  2.98518  4.58477  3.61503
          0.03231  3.84437  4.56671  0.61958  0.77255  0.48576  0.95510
    359   2.96005  5.08295  0.95921  2.31868  4.45636  3.18994  3.90727  4.03827  2.98623  3.65178  4.62965  2.87348  3.84079  3.14664  3.49832  2.92585  3.29815  3.68058  5.63039  4.33438    892 d - - -
          2.68618  4.42225  2.77519  2.73123  3.46354  2.40513  3.72494  3.29354  2.67741  2.69355  4.24690  2.90347  2.73739  3.18146  2.89801  2.37887  2.77519  2.98518  4.58477  3.61503
          0.03231  3.84437  4.56671  0.61958  0.77255  0.48576  0.95510
    360   2.68050  4.75612  2.71711  1.62710  4.02095  3.32226  3.74627  3.20165  2.56077  2.97778  3.94535  2.95219  3.84222  2.93949  2.96299  2.73840  2.96280  2.55456  5.37840  4.04056    893 e - - -
          2.68618  4.42225  2.77519  2.73123  3.46354  2.40513  3.72494  3.29354  2.67741  2.69355  4.24690  2.90347  2.73739  3.18146  2.89801  2.37887  2.77519  2.98518  4.58477  3.61503
          0.03231  3.84437  4.56671  0.61958  0.77255  0.48576  0.95510
    361   2.48929  4.57023  2.65068  2.47708  4.18547  3.07900  3.82193  3.73017  2.70123  3.36462  4.22392  1.70626  3.72683  3.03888  3.09643  2.15254  2.87547  3.29470  5.49262  4.12494    894 n - - -
          2.68618  4.42225  2.77519  2.73123  3.46354  2.40513  3.72494  3.29354  2.67741  2.69355  4.24690  2.90347  2.73739  3.18146  2.89801  2.37887  2.77519  2.98518  4.58477  3.61503
          0.03231  3.84437  4.56671  0.61958  0.77255  0.48576  0.95510
    362   2.21893  4.15003  3.27325  2.97092  4.07037  2.94658  4.04756  3.38923  2.97572  3.15200  4.02826  3.19478  3.65719  3.31740  3.28838  1.76989  1.76165  2.95236  5.44248  4.19969    895 t - - -
          2.68618  4.42225  2.77519  2.73123  3.46354  2.40513  3.72494  3.29354  2.67741  2.69355  4.24690  2.90347  2.73739  3.18146  2.89801  2.37887  2.77519  2.98518  4.58477  3.61503
          0.03231  3.84437  4.56671  0.61958  0.77255  0.48576  0.95510
    363   2.85927  4.84339  2.88521  2.63995  4.00811  3.34792  3.79786  3.63496  2.46279  3.14006  4.16915  3.09927  3.90126  1.28488  2.74734  2.90841  3.15646  3.36651  5.28532  3.97734    896 q - - -
          2.68618  4.42225  2.77519  2.73123  3.46354  2.40513  3.72494  3.29354  2.67741  2.69355  4.24690  2.90347  2.73739  3.18146  2.89801  2.37887  2.77519  2.98518  4.58477  3.61503
          0.03231  3.84437  4.56671  0.61958  0.77255  0.48576  0.95510
    364   3.20721  4.70757  3.79706  3.52151  2.29495  3.79764  3.60649  3.22041  3.37984  2.68150  3.89847  3.68935  4.27231  3.69262  3.56917  3.34658  3.49385  3.08969  3.93752  1.01383    897 y - - -
          2.68618  4.42225  2.77519  2.73123  3.46354  2.40513  3.72494  3.29354  2.67741  2.69355  4.24690  2.90347  2.73739  3.18146  2.89801  2.37887  2.77519  2.98518  4.58477  3.61503
          0.03231  3.84437  4.56671  0.61958  0.77255  0.48576  0.95510
    365   3.03439  4.40428  4.52281  3.98521  3.27600  4.29030  4.69341  1.66215  3.85905  1.47383  3.09978  4.26616  4.57288  4.10357  4.07177  3.63630  3.28136  1.51278  5.23408  4.06372    898 l - - -
          2.68618  4.42225  2.77519  2.73123  3.46354  2.40513  3.72494  3.29354  2.67741  2.69355  4.24690  2.90347  2.73739  3.18146  2.89801  2.37887  2.77519  2.98518  4.58477  3.61503
          0.03231  3.84437  4.56671  0.61958  0.77255  0.48576  0.95510
    366   2.55550  0.99929  4.06738  3.80091  3.79909  3.18406  4.45422  2.93868  3.62780  2.85525  3.97577  3.79540  3.88879  3.97509  3.75703  2.82703  3.01996  2.68507  5.22074  4.08687    899 c - - -
          2.68618  4.42225  2.77519  2.73123  3.46354  2.40513  3.72494  3.29354  2.67741  2.69355  4.24690  2.90347  2.73739  3.18146  2.89801  2.37887  2.77519  2.98518  4.58477  3.61503
          0.03231  3.84437  4.56671  0.61958  0.77255  0.48576  0.95510
    367   3.10079  4.47369  4.52753  4.01307  3.17908  4.31421  4.67905  1.46960  3.83540  1.36230  3.03906  4.29253  4.59328  4.10171  4.03001  3.68267  3.34857  1.88515  5.16752  3.96635    900 l - - -
          2.68618  4.42225  2.77519  2.73123  3.46354  2.40513  3.72494  3.29354  2.67741  2.69355  4.24690  2.90347  2.73739  3.18146  2.89801  2.37887  2.77519  2.98518  4.58477  3.61503
          0.03231  3.84437  4.56671  0.61958  0.77255  0.48576  0.95510
    368   2.25061  1.80594  3.89886  3.51121  3.74527  3.05608  4.26638  2.75564  3.34920  2.73012  3.73130  3.51786  3.76403  3.66841  3.55545  2.50894  2.19008  2.46581  5.25891  4.05766    901 c - - -
          2.68618  4.42225  2.77519  2.73123  3.46354  2.40513  3.72494  3.29354  2.67741  2.69355  4.24690  2.90347  2.73739  3.18146  2.89801  2.37887  2.77519  2.98518  4.58477  3.61503
          0.03231  3.84437  4.56671  0.61958  0.77255  0.48576  0.95510
    369   1.53448  4.15226  3.23541  2.91602  4.10258  2.93550  4.01906  3.47207  2.96315  3.18128  4.02745  3.16012  2.79223  3.27541  3.30137  2.05177  2.65571  3.00704  5.45331  4.21788    902 a - - -
          2.68618  4.42225  2.77519  2.73123  3.46354  2.40513  3.72494  3.29354  2.67741  2.69355  4.24690  2.90347  2.73739  3.18146  2.89801  2.37887  2.77519  2.98518  4.58477  3.61503
          0.03231  3.84437  4.56671  0.61958  0.77255  0.48576  0.95510
    370   2.15416  4.20848  3.88831  3.50111  3.65694  3.45467  4.38274  2.17010  3.41016  2.40147  3.55740  3.68928  4.05763  3.74272  3.66684  2.88171  2.92835  1.34707  5.34016  4.10800    906 v - - -
          2.68618  4.42225  2.77519  2.73123  3.46354  2.40513  3.72494  3.29354  2.67741  2.69355  4.24690  2.90347  2.73739  3.18146  2.89801  2.37887  2.77519  2.98518  4.58477  3.61503
          0.03231  3.84437  4.56671  0.61958  0.77255  0.48576  0.95510
    371   2.48929  4.57023  2.65068  2.47708  4.18547  3.07900  3.82193  3.73017  2.70123  3.36462  4.22392  1.70626  3.72683  3.03888  3.09643  2.15254  2.87547  3.29470  5.49262  4.12494    907 n - - -
          2.68618  4.42225  2.77519  2.73123  3.46354  2.40513  3.72494  3.29354  2.67741  2.69355  4.24690  2.90347  2.73739  3.18146  2.89801  2.37887  2.77519  2.98518  4.58477  3.61503
          0.03231  3.84437  4.56671  0.61958  0.77255  0.48576  0.95510
    372   2.94701  4.90890  3.12108  2.74830  4.28890  3.43909  3.74462  3.71650  1.07741  3.28791  4.25123  3.17388  3.94171  2.93796  2.42768  2.99105  3.20255  3.42600  5.35539  4.16425    908 k - - -
          2.68618  4.42225  2.77519  2.73123  3.46354  2.40513  3.72494  3.29354  2.67741  2.69355  4.24690  2.90347  2.73739  3.18146  2.89801  2.37887  2.77519  2.98518  4.58477  3.61503
          0.03231  3.84437  4.56671  0.61958  0.77255  0.48576  0.95510
    373   1.79704  4.24640  3.37579  2.92056  3.69814  3.24410  3.92819  2.48092  2.86862  2.67042  3.63166  3.25143  2.93948  3.21010  3.20940  2.60711  2.75847  2.56399  5.15777  3.91324    913 a - - -
          2.68618  4.42225  2.77519  2.73123  3.46354  2.40513  3.72494  3.29354  2.67741  2.69355  4.24690  2.90347  2.73739  3.18146  2.89801  2.37887  2.77519  2.98518  4.58477  3.61503
          0.03231  3.84437  4.56671  0.61958  0.77255  0.48576  0.95510
    374   3.12412  4.59494  4.14420  3.78432  3.12567  3.94613  4.44889  2.32865  3.55233  0.91060  3.15811  4.06248  4.38659  3.92739  3.73283  3.51428  3.41980  2.35861  4.99436  3.71106    914 l - - -
          2.68618  4.42225  2.77519  2.73123  3.46354  2.40513  3.72494  3.29354  2.67741  2.69355  4.24690  2.90347  2.73739  3.18146  2.89801  2.37887  2.77519  2.98518  4.58477  3.61503
          0.03231  3.84437  4.56671  0.61958  0.77255  0.48576  0.95510
    375   2.70077  4.69578  2.69392  2.57675  4.05496  3.16562  3.89938  3.75965  2.80093  3.40983  4.36554  1.20880  3.81628  3.17240  3.15436  2.76924  3.08190  3.38470  5.36415  4.00556    915 n - - -
          2.68618  4.42225  2.77519  2.73123  3.46354  2.40513  3.72494  3.29354  2.67741  2.69355  4.24690  2.90347  2.73739  3.18146  2.89801  2.37887  2.77519  2.98518  4.58477  3.61503
          0.03231  3.84437  4.56671  0.61958  0.77255  0.48576  0.95510
    376   2.94760  4.50095  4.01945  3.61111  3.19621  3.81314  4.35277  2.36904  3.38060  1.79541  1.43287  3.89197  4.27386  3.76450  3.58915  3.29363  3.25250  2.37181  5.03310  3.79222    916 m - - -
          2.68618  4.42225  2.77519  2.73123  3.46354  2.40513  3.72494  3.29354  2.67741  2.69355  4.24690  2.90347  2.73739  3.18146  2.89801  2.37887  2.77519  2.98518  4.58477  3.61503
          0.03231  3.84437  4.56671  0.61958  0.77255  0.48576  0.95510
    377   2.94640  4.35116  4.44387  3.95759  3.45102  4.14992  4.72319  1.59669  3.82619  2.00074  3.29838  4.20779  4.52814  4.12921  4.05658  3.53394  3.22862  1.19682  5.35948  4.13048    917 v - - -
          2.68618  4.42225  2.77519  2.73123  3.46354  2.40513  3.72494  3.29354  2.67741  2.69355  4.24690  2.90347  2.73739  3.18146  2.89801  2.37887  2.77519  2.98518  4.58477  3.61503
          0.03231  3.84437  4.56671  0.61958  0.77255  0.48576  0.95510
    378   2.55550  0.99929  4.06738  3.80091  3.79909  3.18406  4.45422  2.93868  3.62780  2.85525  3.97577  3.79540  3.88879  3.97509  3.75703  2.82703  3.01996  2.68507  5.22074  4.08687    918 c - - -
          2.68618  4.42225  2.77519  2.73123  3.46354  2.40513  3.72494  3.29354  2.67741  2.69355  4.24690  2.90347  2.73739  3.18146  2.89801  2.37887  2.77519  2.98518  4.58477  3.61503
          0.03231  3.84437  4.56671  0.61958  0.77255  0.48576  0.95510
    379   2.55550  0.99929  4.06738  3.80091  3.79909  3.18406  4.45422  2.93868  3.62780  2.85525  3.97577  3.79540  3.88879  3.97509  3.75703  2.82703  3.01996  2.68507  5.22074  4.08687    919 c - - -
          2.68618  4.42225  2.77519  2.73123  3.46354  2.40513  3.72494  3.29354  2.67741  2.69355  4.24690  2.90347  2.73739  3.18146  2.89801  2.37887  2.77519  2.98518  4.58477  3.61503
          0.03231  3.84437  4.56671  0.61958  0.77255  0.48576  0.95510
    380   3.29002  4.67452  4.04891  3.74832  2.63908  3.69925  3.86652  3.31277  3.47127  2.71235  3.94784  3.90313  4.21474  3.86038  3.60446  3.49397  3.58909  3.20233  0.94394  2.64271    920 w - - -
          2.68618  4.42225  2.77519  2.73123  3.46354  2.40513  3.72494  3.29354  2.67741  2.69355  4.24690  2.90347  2.73739  3.18146  2.89801  2.37887  2.77519  2.98518  4.58477  3.61503
          0.03231  3.84437  4.56671  0.61958  0.77255  0.48576  0.95510
    381   2.61809  4.42507  2.62450  2.81317  3.70112  3.41316  3.96837  2.56906  2.93773  2.63772  3.67584  3.23944  3.94146  3.24730  3.31623  2.81800  2.92947  1.57286  5.22151  3.92021    922 v - - -
          2.68618  4.42225  2.77519  2.73123  3.46354  2.40513  3.72494  3.29354  2.67741  2.69355  4.24690  2.90347  2.73739  3.18146  2.89801  2.37887  2.77519  2.98518  4.58477  3.61503
          0.03231  3.84437  4.56671  0.61958  0.77255  0.48576  0.95510
    382   2.92888  5.03311  2.47696  1.06603  4.37593  3.25648  3.84136  3.82427  2.71840  3.44609  4.42178  2.91813  3.85985  3.05788  3.12402  2.91439  3.23304  3.51117  5.55283  4.27552    923 e - - -
          2.68618  4.42225  2.77519  2.73123  3.46354  2.40513  3.72494  3.29354  2.67741  2.69355  4.24690  2.90347  2.73739  3.18146  2.89801  2.37887  2.77519  2.98518  4.58477  3.61503
          0.03231  3.84437  4.56671  0.61958  0.77255  0.48576  0.95510
    383   2.82310  5.22810  1.36029  2.09985  4.54636  3.14321  3.73201  4.10619  2.75298  3.66319  4.53478  2.30556  3.77602  2.91749  3.31561  2.74843  3.13579  3.69442  5.78472  4.30920    924 d - - -
          2.68618  4.42225  2.77519  2.73123  3.46354  2.40513  3.72494  3.29354  2.67741  2.69355  4.24690  2.90347  2.73739  3.18146  2.89801  2.37887  2.77519  2.98518  4.58477  3.61503
          0.03231  3.84437  4.56671  0.61958  0.77255  0.48576  0.95510
    384   2.71539  4.47700  3.31960  3.15488  4.15181  3.16612  4.23436  3.69034  3.20984  3.32010  4.36901  3.46423  0.88157  3.59949  3.45825  2.88209  3.15483  3.33888  5.34573  4.27221    927 p - - -
          2.68618  4.42225  2.77519  2.73123  3.46354  2.40513  3.72494  3.29354  2.67741  2.69355  4.24690  2.90347  2.73739  3.18146  2.89801  2.37887  2.77519  2.98518  4.58477  3.61503
          0.03231  3.84437  4.56671  0.61958  0.77255  0.48576  0.95510
    385   2.76290  5.08942  1.98257  2.16463  4.42596  3.16136  3.72388  3.97546  2.68999  3.54937  4.41246  1.62870  3.77366  2.90949  3.20775  2.71880  3.07382  3.57640  5.67390  4.23221    928 n - - -
          2.68618  4.42225  2.77519  2.73123  3.46354  2.40513  3.72494  3.29354  2.67741  2.69355  4.24690  2.90347  2.73739  3.18146  2.89801  2.37887  2.77519  2.98518  4.58477  3.61503
          0.03231  3.84437  4.56671  0.61958  0.77255  0.48576  0.95510
    386   2.30182  4.22164  3.18263  2.99749  4.04851  2.95207  4.10793  3.56750  3.06935  3.29005  4.21875  3.22652  3.68864  3.42095  3.35598  1.13423  2.77992  3.10876  5.42333  4.13198    931 s - - -
          2.68618  4.42225  2.77519  2.73123  3.46354  2.40513  3.72494  3.29354  2.67741  2.69355  4.24690  2.90347  2.73739  3.18146  2.89801  2.37887  2.77519  2.98518  4.58477  3.61503
          0.03231  3.84437  4.56671  0.61958  0.77255  0.48576  0.95510
    387   2.84871  5.38357  1.53378  1.83224  4.66649  3.16148  3.68528  4.17684  2.68184  3.68868  4.53456  2.30833  3.77190  2.85069  3.26123  2.74399  3.13372  3.76047  5.85510  4.36239    932 d - - -
          2.68618  4.42225  2.77519  2.73123  3.46354  2.40513  3.72494  3.29354  2.67741  2.69355  4.24690  2.90347  2.73739  3.18146  2.89801  2.37887  2.77519  2.98518  4.58477  3.61503
          0.03231  3.84437  4.56671  0.61958  0.77255  0.48576  0.95510
    388   1.30138  4.09232  3.32883  3.07643  4.11216  2.89250  4.14008  3.39651  3.11784  3.19952  4.08484  3.23642  3.63731  3.43220  3.40854  2.01075  2.65646  2.93891  5.50098  4.27021    938 a - - -
          2.68618  4.42225  2.77519  2.73123  3.46354  2.40513  3.72494  3.29354  2.67741  2.69355  4.24690  2.90347  2.73739  3.18146  2.89801  2.37887  2.77519  2.98518  4.58477  3.61503
          0.03231  3.84437  4.56671  0.61958  0.77255  0.48576  0.95510
    389   3.22316  4.63332  4.20008  3.90956  1.05886  3.91886  3.86571  2.75067  3.81737  2.12739  3.48522  3.98775  4.37834  3.99319  3.94403  3.49432  3.52441  2.73924  4.12372  2.49451    939 f - - -
          2.68618  4.42225  2.77519  2.73123  3.46354  2.40513  3.72494  3.29354  2.67741  2.69355  4.24690  2.90347  2.73739  3.18146  2.89801  2.37887  2.77519  2.98518  4.58477  3.61503
          0.03231  3.84437  4.56671  0.61958  0.77255  0.48576  0.95510
    390   2.94701  4.90890  3.12108  2.74830  4.28890  3.43909  3.74462  3.71650  1.07741  3.28791  4.25123  3.17388  3.94171  2.93796  2.42768  2.99105  3.20255  3.42600  5.35539  4.16425    940 k - - -
          2.68618  4.42225  2.77519  2.73123  3.46354  2.40513  3.72494  3.29354  2.67741  2.69355  4.24690  2.90347  2.73739  3.18146  2.89801  2.37887  2.77519  2.98518  4.58477  3.61503
          0.03231  3.84437  4.56671  0.61958  0.77255  0.48576  0.95510
    391   2.62090  3.50493  3.25790  2.67779  3.75979  3.43845  3.09919  3.22137  2.30405  2.85651  3.73304  3.10652  3.85487  2.86249  1.95711  2.72825  2.86287  2.94555  5.07024  3.78185    941 r - - -
          2.68618  4.42225  2.77519  2.73123  3.46354  2.40513  3.72494  3.29354  2.67741  2.69355  4.24690  2.90347  2.73739  3.18146  2.89801  2.37887  2.77519  2.98518  4.58477  3.61503
          0.03231  3.84437  4.56671  0.61958  0.77255  0.48576  0.95510
    392   2.96526  4.78706  3.09937  2.85685  3.26589  3.42449  1.20319  3.66380  2.70070  3.16115  4.20220  3.26717  3.97566  3.22282  2.96792  3.03631  3.26782  3.39949  4.73125  3.21762    958 h - - -
          2.68618  4.42225  2.77519  2.73123  3.46354  2.40513  3.72494  3.29354  2.67741  2.69355  4.24690  2.90347  2.73739  3.18146  2.89801  2.37887  2.77519  2.98518  4.58477  3.61503
          0.03231  3.84437  4.56671  0.61958  0.77255  0.48576  0.95510
    393   3.12412  4.59494  4.14420  3.78432  3.12567  3.94613  4.44889  2.32865  3.55233  0.91060  3.15811  4.06248  4.38659  3.92739  3.73283  3.51428  3.41980  2.35861  4.99436  3.71106    959 l - - -
          2.68618  4.42225  2.77519  2.73123  3.46354  2.40513  3.72494  3.29354  2.67741  2.69355  4.24690  2.90347  2.73739  3.18146  2.89801  2.37887  2.77519  2.98518  4.58477  3.61503
          0.03231  3.84437  4.56671  0.61958  0.77255  0.48576  0.95510
    394   1.05504  4.17870  3.43461  3.22505  4.02491  3.00390  4.25034  3.14626  3.24059  3.02912  4.06437  3.38159  3.74050  3.58443  3.49282  2.52940  2.80483  2.80555  5.45489  4.25210    963 a - - -
          2.68618  4.42225  2.77519  2.73123  3.46354  2.40513  3.72494  3.29354  2.67741  2.69355  4.24690  2.90347  2.73739  3.18146  2.89801  2.37887  2.77519  2.98518  4.58477  3.61503
          0.03231  3.84437  4.56671  0.61958  0.77255  0.48576  0.95510
    395   2.97445  4.81481  3.46230  2.97975  4.16228  3.46734  3.80507  3.70236  2.22773  3.22344  4.22471  3.34144  3.97162  3.02711  1.02222  3.06019  3.24254  3.42762  5.25693  4.09611    964 r - - -
          2.68618  4.42225  2.77519  2.73123  3.46354  2.40513  3.72494  3.29354  2.67741  2.69355  4.24690  2.90347  2.73739  3.18146  2.89801  2.37887  2.77519  2.98518  4.58477  3.61503
          0.03231  3.84437  4.56671  0.61958  0.77255  0.48576  0.95510
    396   3.00927  4.43632  4.29501  3.91005  3.35566  4.03558  4.64365  1.11341  3.73761  1.94789  3.29584  4.15936  4.46983  4.08903  3.93743  3.52848  3.30909  1.84621  5.24041  3.97602    965 i - - -
          2.68618  4.42225  2.77519  2.73123  3.46354  2.40513  3.72494  3.29354  2.67741  2.69355  4.24690  2.90347  2.73739  3.18146  2.89801  2.37887  2.77519  2.98518  4.58477  3.61503
          0.03231  3.84437  4.56671  0.61958  0.77255  0.48576  0.95510
    397   2.71539  4.47700  3.31960  3.15488  4.15181  3.16612  4.23436  3.69034  3.20984  3.32010  4.36901  3.46423  0.88157  3.59949  3.45825  2.88209  3.15483  3.33888  5.34573  4.27221    966 p - - -
          2.68618  4.42225  2.77519  2.73123  3.46354  2.40513  3.72494  3.29354  2.67741  2.69355  4.24690  2.90347  2.73739  3.18146  2.89801  2.37887  2.77519  2.98518  4.58477  3.61503
          0.03231  3.84437  4.56671  0.61958  0.77255  0.48576  0.95510
    398   2.96005  5.08295  0.95921  2.31868  4.45636  3.18994  3.90727  4.03827  2.98623  3.65178  4.62965  2.87348  3.84079  3.14664  3.49832  2.92585  3.29815  3.68058  5.63039  4.33438    967 d - - -
          2.68618  4.42225  2.77519  2.73123  3.46354  2.40513  3.72494  3.29354  2.67741  2.69355  4.24690  2.90347  2.73739  3.18146  2.89801  2.37887  2.77519  2.98518  4.58477  3.61503
          0.03231  3.84437  4.56671  0.61958  0.77255  0.48576  0.95510
    399   3.16872  4.57101  4.37005  3.92039  1.54293  4.16089  3.99833  2.40991  3.77545  1.54009  3.12646  4.06004  4.48103  3.94334  3.93138  3.53628  3.41569  2.44783  4.28271  2.70903    968 l - - -
          2.68618  4.42225  2.77519  2.73123  3.46354  2.40513  3.72494  3.29354  2.67741  2.69355  4.24690  2.90347  2.73739  3.18146  2.89801  2.37887  2.77519  2.98518  4.58477  3.61503
          0.03231  3.84437  4.56671  0.61958  0.77255  0.48576  0.95510
    400   3.12412  4.59494  4.14420  3.78432  3.12567  3.94613  4.44889  2.32865  3.55233  0.91060  3.15811  4.06248  4.38659  3.92739  3.73283  3.51428  3.41980  2.35861  4.99436  3.71106    969 l - - -
          2.68618  4.42225  2.77519  2.73123  3.46354  2.40513  3.72494  3.29354  2.67741  2.69355  4.24690  2.90347  2.73739  3.18146  2.89801  2.37887  2.77519  2.98518  4.58477  3.61503
          0.03231  3.84437  4.56671  0.61958  0.77255  0.48576  0.95510
    401   3.29002  4.67452  4.04891  3.74832  2.63908  3.69925  3.86652  3.31277  3.47127  2.71235  3.94784  3.90313  4.21474  3.86038  3.60446  3.49397  3.58909  3.20233  0.94394  2.64271    970 w - - -
          2.68618  4.42225  2.77519  2.73123  3.46354  2.40513  3.72494  3.29354  2.67741  2.69355  4.24690  2.90347  2.73739  3.18146  2.89801  2.37887  2.77519  2.98518  4.58477  3.61503
          0.03231  3.84437  4.56671  0.61958  0.77255  0.48576  0.95510
    402   3.12412  4.59494  4.14420  3.78432  3.12567  3.94613  4.44889  2.32865  3.55233  0.91060  3.15811  4.06248  4.38659  3.92739  3.73283  3.51428  3.41980  2.35861  4.99436  3.71106    971 l - - -
          2.68618  4.42225  2.77519  2.73123  3.46354  2.40513  3.72494  3.29354  2.67741  2.69355  4.24690  2.90347  2.73739  3.18146  2.89801  2.37887  2.77519  2.98518  4.58477  3.61503
          0.03231  3.84437  4.56671  0.61958  0.77255  0.48576  0.95510
    403   2.30182  4.22164  3.18263  2.99749  4.04851  2.95207  4.10793  3.56750  3.06935  3.29005  4.21875  3.22652  3.68864  3.42095  3.35598  1.13423  2.77992  3.10876  5.42333  4.13198    972 s - - -
          2.68618  4.42225  2.77519  2.73123  3.46354  2.40513  3.72494  3.29354  2.67741  2.69355  4.24690  2.90347  2.73739  3.18146  2.89801  2.37887  2.77519  2.98518  4.58477  3.61503
          0.03231  3.84437  4.56671  0.61958  0.77255  0.48576  0.95510
    404   2.92888  5.03311  2.47696  1.06603  4.37593  3.25648  3.84136  3.82427  2.71840  3.44609  4.42178  2.91813  3.85985  3.05788  3.12402  2.91439  3.23304  3.51117  5.55283  4.27552    973 e - - -
          2.68618  4.42225  2.77519  2.73123  3.46354  2.40513  3.72494  3.29354  2.67741  2.69355  4.24690  2.90347  2.73739  3.18146  2.89801  2.37887  2.77519  2.98518  4.58477  3.61503
          0.03231  3.84437  4.56671  0.61958  0.77255  0.48576  0.95510
    405   2.96005  5.08295  0.95921  2.31868  4.45636  3.18994  3.90727  4.03827  2.98623  3.65178  4.62965  2.87348  3.84079  3.14664  3.49832  2.92585  3.29815  3.68058  5.63039  4.33438    974 d - - -
          2.68618  4.42225  2.77519  2.73123  3.46354  2.40513  3.72494  3.29354  2.67741  2.69355  4.24690  2.90347  2.73739  3.18146  2.89801  2.37887  2.77519  2.98518  4.58477  3.61503
          0.03231  3.84437  4.56671  0.61958  0.77255  0.48576  0.95510
    406   2.63098  4.40876  3.29896  3.19502  4.33701  0.77382  4.31666  3.93013  3.37243  3.58771  4.56353  3.46336  3.79899  3.69888  3.61121  2.80216  3.11005  3.46391  5.43922  4.43810    975 g - - -
          2.68618  4.42225  2.77519  2.73123  3.46354  2.40513  3.72494  3.29354  2.67741  2.69355  4.24690  2.90347  2.73739  3.18146  2.89801  2.37887  2.77519  2.98518  4.58477  3.61503
          0.03231  3.84437  4.56671  0.61958  0.77255  0.48576  0.95510
    407   2.94760  4.50095  4.01945  3.61111  3.19621  3.81314  4.35277  2.36904  3.38060  1.79541  1.43287  3.89197  4.27386  3.76450  3.58915  3.29363  3.25250  2.37181  5.03310  3.79222    976 m - - -
          2.68618  4.42225  2.77519  2.73123  3.46354  2.40513  3.72494  3.29354  2.67741  2.69355  4.24690  2.90347  2.73739  3.18146  2.89801  2.37887  2.77519  2.98518  4.58477  3.61503
          0.03231  3.84437  4.56671  0.61958  0.77255  0.48576  0.95510
    408   2.94701  4.90890  3.12108  2.74830  4.28890  3.43909  3.74462  3.71650  1.07741  3.28791  4.25123  3.17388  3.94171  2.93796  2.42768  2.99105  3.20255  3.42600  5.35539  4.16425    977 k - - -
          2.68618  4.42225  2.77519  2.73123  3.46354  2.40513  3.72494  3.29354  2.67741  2.69355  4.24690  2.90347  2.73739  3.18146  2.89801  2.37887  2.77519  2.98518  4.58477  3.61503
          0.03231  3.84437  4.56671  0.61958  0.77255  0.48576  0.95510
    409   1.29390  4.11329  3.27992  3.04814  4.17260  2.24987  4.14563  3.48753  3.13505  3.26090  4.13454  3.22711  3.63689  3.43434  3.43389  2.37286  2.67537  3.00781  5.52738  4.32099    978 a - - -
          2.68618  4.42225  2.77519  2.73123  3.46354  2.40513  3.72494  3.29354  2.67741  2.69355  4.24690  2.90347  2.73739  3.18146  2.89801  2.37887  2.77519  2.98518  4.58477  3.61503
          0.03231  3.84437  4.56671  0.61958  0.77255  0.48576  0.95510
    410   2.83624  5.00410  2.85382  2.48663  4.31594  3.41824  3.61061  3.75178  1.87754  3.26959  4.15108  2.96689  3.87958  1.77931  2.39680  2.83435  3.06243  3.43177  5.40284  4.12212    990 q - - -
          2.68618  4.42225  2.77519  2.73123  3.46354  2.40513  3.72494  3.29354  2.67741  2.69355  4.24690  2.90347  2.73739  3.18146  2.89801  2.37887  2.77519  2.98518  4.58477  3.61503
          0.03231  3.84437  4.56671  0.61958  0.77255  0.48576  0.95510
    411   2.56594  4.20768  3.74204  3.24879  3.48360  2.84177  4.10812  2.05954  3.15831  2.37027  3.42440  3.54250  4.02518  3.47865  3.44918  2.88309  2.87341  1.63812  5.06549  3.83007    996 v - - -
          2.68618  4.42225  2.77519  2.73123  3.46354  2.40513  3.72494  3.29354  2.67741  2.69355  4.24690  2.90347  2.73739  3.18146  2.89801  2.37887  2.77519  2.98518  4.58477  3.61503
          0.03231  3.84437  4.56671  0.61958  0.77255  0.48576  0.95510
    412   2.83873  4.42801  3.78089  3.33256  2.61746  3.73343  3.75006  2.66724  3.18585  2.32881  3.47390  3.58174  4.15844  3.50153  3.43465  3.08438  3.10815  2.15713  4.26483  1.68498   1004 y - - -
          2.68618  4.42225  2.77519  2.73123  3.46354  2.40513  3.72494  3.29354  2.67741  2.69355  4.24690  2.90347  2.73739  3.18146  2.89801  2.37887  2.77519  2.98518  4.58477  3.61503
          0.03231  3.84437  4.56671  0.61958  0.77255  0.48576  0.95510
    413   2.96005  5.08295  0.95921  2.31868  4.45636  3.18994  3.90727  4.03827  2.98623  3.65178  4.62965  2.87348  3.84079  3.14664  3.49832  2.92585  3.29815  3.68058  5.63039  4.33438   1007 d - - -
          2.68618  4.42225  2.77519  2.73123  3.46354  2.40513  3.72494  3.29354  2.67741  2.69355  4.24690  2.90347  2.73739  3.18146  2.89801  2.37887  2.77519  2.98518  4.58477  3.61503
          0.03231  3.84437  4.56671  0.61958  0.77255  0.48576  0.95510
    414   2.63098  4.40876  3.29896  3.19502  4.33701  0.77382  4.31666  3.93013  3.37243  3.58771  4.56353  3.46336  3.79899  3.69888  3.61121  2.80216  3.11005  3.46391  5.43922  4.43810   1008 g - - -
          2.68618  4.42225  2.77519  2.73123  3.46354  2.40513  3.72494  3.29354  2.67741  2.69355  4.24690  2.90347  2.73739  3.18146  2.89801  2.37887  2.77519  2.98518  4.58477  3.61503
          0.03231  3.84437  4.56671  0.61958  0.77255  0.48576  0.95510
    415   2.55550  0.99929  4.06738  3.80091  3.79909  3.18406  4.45422  2.93868  3.62780  2.85525  3.97577  3.79540  3.88879  3.97509  3.75703  2.82703  3.01996  2.68507  5.22074  4.08687   1009 c - - -
          2.68618  4.42225  2.77519  2.73123  3.46354  2.40513  3.72494  3.29354  2.67741  2.69355  4.24690  2.90347  2.73739  3.18146  2.89801  2.37887  2.77519  2.98518  4.58477  3.61503
          0.03231  3.84437  4.56671  0.61958  0.77255  0.48576  0.95510
    416   2.85927  4.84339  2.88521  2.63995  4.00811  3.34792  3.79786  3.63496  2.46279  3.14006  4.16915  3.09927  3.90126  1.28488  2.74734  2.90841  3.15646  3.36651  5.28532  3.97734   1010 q - - -
          2.68618  4.42225  2.77519  2.73123  3.46354  2.40513  3.72494  3.29354  2.67741  2.69355  4.24690  2.90347  2.73739  3.18146  2.89801  2.37887  2.77519  2.98518  4.58477  3.61503
          0.03231  3.84437  4.56671  0.61958  0.77255  0.48576  0.95510
    417   2.30182  4.22164  3.18263  2.99749  4.04851  2.95207  4.10793  3.56750  3.06935  3.29005  4.21875  3.22652  3.68864  3.42095  3.35598  1.13423  2.77992  3.10876  5.42333  4.13198   1011 s - - -
          2.68618  4.42225  2.77519  2.73123  3.46354  2.40513  3.72494  3.29354  2.67741  2.69355  4.24690  2.90347  2.73739  3.18146  2.89801  2.37887  2.77519  2.98518  4.58477  3.61503
          0.03231  3.84437  4.56671  0.61958  0.77255  0.48576  0.95510
    418   3.29002  4.67452  4.04891  3.74832  2.63908  3.69925  3.86652  3.31277  3.47127  2.71235  3.94784  3.90313  4.21474  3.86038  3.60446  3.49397  3.58909  3.20233  0.94394  2.64271   1012 w - - -
          2.68618  4.42225  2.77519  2.73123  3.46354  2.40513  3.72494  3.29354  2.67741  2.69355  4.24690  2.90347  2.73739  3.18146  2.89801  2.37887  2.77519  2.98518  4.58477  3.61503
          0.03231  3.84437  4.56671  0.61958  0.77255  0.48576  0.95510
    419   2.92888  5.03311  2.47696  1.06603  4.37593  3.25648  3.84136  3.82427  2.71840  3.44609  4.42178  2.91813  3.85985  3.05788  3.12402  2.91439  3.23304  3.51117  5.55283  4.27552   1013 e - - -
          2.68618  4.42225  2.77519  2.73123  3.46354  2.40513  3.72494  3.29354  2.67741  2.69355  4.24690  2.90347  2.73739  3.18146  2.89801  2.37887  2.77519  2.98518  4.58477  3.61503
          0.03231  3.84437  4.56671  0.61958  0.77255  0.48576  0.95510
    420   2.39828  4.24317  3.40383  3.15498  3.94472  3.08327  4.17436  3.06845  3.09740  2.93292  3.98557  3.36860  3.78494  3.49372  3.35720  2.59928  1.22046  2.76643  5.38501  4.16146   1014 t - - -
          2.68618  4.42225  2.77519  2.73123  3.46354  2.40513  3.72494  3.29354  2.67741  2.69355  4.24690  2.90347  2.73739  3.18146  2.89801  2.37887  2.77519  2.98518  4.58477  3.61503
          0.03231  3.84437  4.56671  0.61958  0.77255  0.48576  0.95510
    421   1.30215  4.09231  3.32875  3.07624  4.11228  2.89244  4.13994  3.39693  3.11769  3.19969  4.08486  3.23629  3.63723  3.43200  3.40847  2.00923  2.65637  2.93919  5.50100  4.27026   1015 a - - -
          2.68618  4.42225  2.77519  2.73123  3.46354  2.40513  3.72494  3.29354  2.67741  2.69355  4.24690  2.90347  2.73739  3.18146  2.89801  2.37887  2.77519  2.98518  4.58477  3.61503
          0.03231  3.84437  4.56671  0.61958  0.77255  0.48576  0.95510
    422   3.17196  4.57590  4.35922  3.91749  1.49874  4.15068  3.97304  2.42958  3.77198  1.58692  3.14952  4.04917  4.47762  3.94075  3.92712  3.53043  3.42126  2.46316  4.25312  2.66885   1020 f - - -
          2.68618  4.42225  2.77519  2.73123  3.46354  2.40513  3.72494  3.29354  2.67741  2.69355  4.24690  2.90347  2.73739  3.18146  2.89801  2.37887  2.77519  2.98518  4.58477  3.61503
          0.03231  3.84437  4.56671  0.61958  0.77255  0.48576  0.95510
    423   2.31524  4.29196  4.01745  3.58384  3.49325  3.75828  4.42342  1.40495  3.46387  2.15976  3.38141  3.84098  4.24631  3.80243  3.71606  3.15505  3.05970  1.86437  5.25569  4.02480   1021 i - - -
          2.68618  4.42225  2.77519  2.73123  3.46354  2.40513  3.72494  3.29354  2.67741  2.69355  4.24690  2.90347  2.73739  3.18146  2.89801  2.37887  2.77519  2.98518  4.58477  3.61503
          0.03231  3.84437  4.56671  0.61958  0.77255  0.48576  0.95510
    424   3.00927  4.43632  4.29501  3.91005  3.35566  4.03558  4.64365  1.11341  3.73761  1.94789  3.29584  4.15936  4.46983  4.08903  3.93743  3.52848  3.30909  1.84621  5.24041  3.97602   1022 i - - -
          2.68618  4.42225  2.77519  2.73123  3.46354  2.40513  3.72494  3.29354  2.67741  2.69355  4.24690  2.90347  2.73739  3.18146  2.89801  2.37887  2.77519  2.98518  4.58477  3.61503
          0.03231  3.84437  4.56671  0.61958  0.77255  0.48576  0.95510
    425   2.85927  4.84339  2.88521  2.63995  4.00811  3.34792  3.79786  3.63496  2.46279  3.14006  4.16915  3.09927  3.90126  1.28488  2.74734  2.90841  3.15646  3.36651  5.28532  3.97734   1023 q - - -
          2.68618  4.42225  2.77519  2.73123  3.46354  2.40513  3.72494  3.29354  2.67741  2.69355  4.24690  2.90347  2.73739  3.18146  2.89801  2.37887  2.77519  2.98518  4.58477  3.61503
          0.03231  3.84437  4.56671  0.61958  0.77255  0.48576  0.95510
    426   1.05504  4.17870  3.43461  3.22505  4.02491  3.00390  4.25034  3.14626  3.24059  3.02912  4.06437  3.38159  3.74050  3.58443  3.49282  2.52940  2.80483  2.80555  5.45489  4.25210   1024 a - - -
          2.68618  4.42225  2.77519  2.73123  3.46354  2.40513  3.72494  3.29354  2.67741  2.69355  4.24690  2.90347  2.73739  3.18146  2.89801  2.37887  2.77519  2.98518  4.58477  3.61503
          0.03231  3.84437  4.56671  0.61958  0.77255  0.48576  0.95510
    427   3.06596  4.47415  4.38140  3.89802  1.67175  4.13363  4.14434  1.94804  3.77001  1.73818  3.08900  4.07343  4.45475  3.94729  3.93814  3.49063  3.31457  2.24054  4.48842  2.98562   1025 f - - -
          2.68618  4.42225  2.77519  2.73123  3.46354  2.40513  3.72494  3.29354  2.67741  2.69355  4.24690  2.90347  2.73739  3.18146  2.89801  2.37887  2.77519  2.98518  4.58477  3.61503
          0.03231  3.84437  4.56671  0.61958  0.77255  0.48576  0.95510
    428   2.55550  0.99929  4.06738  3.80091  3.79909  3.18406  4.45422  2.93868  3.62780  2.85525  3.97577  3.79540  3.88879  3.97509  3.75703  2.82703  3.01996  2.68507  5.22074  4.08687   1026 c - - -
          2.68618  4.42225  2.77519  2.73123  3.46354  2.40513  3.72494  3.29354  2.67741  2.69355  4.24690  2.90347  2.73739  3.18146  2.89801  2.37887  2.77519  2.98518  4.58477  3.61503
          0.03231  3.84437  4.56671  0.61958  0.77255  0.48576  0.95510
    429   1.05504  4.17870  3.43461  3.22505  4.02491  3.00390  4.25034  3.14626  3.24059  3.02912  4.06437  3.38159  3.74050  3.58443  3.49282  2.52940  2.80483  2.80555  5.45489  4.25210   1027 a - - -
          2.68618  4.42225  2.77519  2.73123  3.46354  2.40513  3.72494  3.29354  2.67741  2.69355  4.24690  2.90347  2.73739  3.18146  2.89801  2.37887  2.77519  2.98518  4.58477  3.61503
          0.03231  3.84437  4.56671  0.61958  0.77255  0.48576  0.95510
    430   2.39828  4.24317  3.40383  3.15498  3.94472  3.08327  4.17436  3.06845  3.09740  2.93292  3.98557  3.36860  3.78494  3.49372  3.35720  2.59928  1.22046  2.76643  5.38501  4.16146   1029 t - - -
          2.68618  4.42225  2.77519  2.73123  3.46354  2.40513  3.72494  3.29354  2.67741  2.69355  4.24690  2.90347  2.73739  3.18146  2.89801  2.37887  2.77519  2.98518  4.58477  3.61503
          0.03231  3.84437  4.56671  0.61958  0.77255  0.48576  0.95510
    431   2.96005  5.08295  0.95921  2.31868  4.45636  3.18994  3.90727  4.03827  2.98623  3.65178  4.62965  2.87348  3.84079  3.14664  3.49832  2.92585  3.29815  3.68058  5.63039  4.33438   1037 d - - -
          2.68618  4.42225  2.77519  2.73123  3.46354  2.40513  3.72494  3.29354  2.67741  2.69355  4.24690  2.90347  2.73739  3.18146  2.89801  2.37887  2.77519  2.98518  4.58477  3.61503
          0.03231  3.84437  4.56671  0.61958  0.77255  0.48576  0.95510
    432   3.12412  4.59494  4.14420  3.78432  3.12567  3.94613  4.44889  2.32865  3.55233  0.91060  3.15811  4.06248  4.38659  3.92739  3.73283  3.51428  3.41980  2.35861  4.99436  3.71106   1038 l - - -
          2.68618  4.42225  2.77519  2.73123  3.46354  2.40513  3.72494  3.29354  2.67741  2.69355  4.24690  2.90347  2.73739  3.18146  2.89801  2.37887  2.77519  2.98518  4.58477  3.61503
          0.03231  3.84437  4.56671  0.61958  0.77255  0.48576  0.95510
    433   2.78601  4.33680  4.08610  3.74874  3.52997  3.69442  4.55545  2.05300  3.61608  2.22215  3.49977  3.94297  4.25677  3.97808  3.83122  3.19649  3.14842  1.06113  5.30954  4.03924   1040 v - - -
          2.68618  4.42225  2.77519  2.73123  3.46354  2.40513  3.72494  3.29354  2.67741  2.69355  4.24690  2.90347  2.73739  3.18146  2.89801  2.37887  2.77519  2.98518  4.58477  3.61503
          0.03231  3.84437  4.56671  0.61958  0.77255  0.48576  0.95510
    434   2.49776  4.57943  2.64106  2.47328  4.18215  3.08141  3.82180  3.73385  2.70090  3.36962  4.23197  1.66913  3.73005  3.04024  3.09472  2.20579  2.88365  3.30021  5.49133  4.11963   1042 n - - -
          2.68618  4.42225  2.77519  2.73123  3.46354  2.40513  3.72494  3.29354  2.67741  2.69355  4.24690  2.90347  2.73739  3.18146  2.89801  2.37887  2.77519  2.98518  4.58477  3.61503
          0.03231  3.84437  4.56671  0.61958  0.77255  0.48576  0.95510
    435   2.92888  5.03311  2.47696  1.06603  4.37593  3.25648  3.84136  3.82427  2.71840  3.44609  4.42178  2.91813  3.85985  3.05788  3.12402  2.91439  3.23304  3.51117  5.55283  4.27552   1043 e - - -
          2.68618  4.42225  2.77519  2.73123  3.46354  2.40513  3.72494  3.29354  2.67741  2.69355  4.24690  2.90347  2.73739  3.18146  2.89801  2.37887  2.77519  2.98518  4.58477  3.61503
          0.03231  3.84437  4.56671  0.61958  0.77255  0.48576  0.95510
    436   3.20721  4.70757  3.79706  3.52151  2.29495  3.79764  3.60649  3.22041  3.37984  2.68150  3.89847  3.68935  4.27231  3.69262  3.56917  3.34658  3.49385  3.08969  3.93752  1.01383   1045 y - - -
          2.68618  4.42225  2.77519  2.73123  3.46354  2.40513  3.72494  3.29354  2.67741  2.69355  4.24690  2.90347  2.73739  3.18146  2.89801  2.37887  2.77519  2.98518  4.58477  3.61503
          0.03231  3.84437  4.56671  0.61958  0.77255  0.48576  0.95510
    437   2.33135  4.24039  3.22235  2.83741  3.84211  2.03931  3.90582  2.68702  2.83475  2.92400  3.80892  3.15973  3.72509  3.17348  3.18249  2.15168  2.71786  2.82575  5.23744  3.97256   1046 g - - -
          2.68618  4.42225  2.77519  2.73123  3.46354  2.40513  3.72494  3.29354  2.67741  2.69355  4.24690  2.90347  2.73739  3.18146  2.89801  2.37887  2.77519  2.98518  4.58477  3.61503
          0.03231  3.84437  4.56671  0.61958  0.77255  0.48576  0.95510
    438   2.30745  4.26890  3.05379  2.81835  4.11320  2.98144  3.99003  3.56578  2.89697  3.24918  4.12733  3.12170  1.71148  3.24835  3.22774  2.08327  2.75185  3.11168  5.45360  4.17809   1047 p - - -
          2.68618  4.42225  2.77519  2.73123  3.46354  2.40513  3.72494  3.29354  2.67741  2.69355  4.24690  2.90347  2.73739  3.18146  2.89801  2.37887  2.77519  2.98518  4.58477  3.61503
          0.03231  3.84437  4.56671  0.61958  0.77255  0.48576  0.95510
    439   2.39828  4.24317  3.40383  3.15498  3.94472  3.08327  4.17436  3.06845  3.09740  2.93292  3.98557  3.36860  3.78494  3.49372  3.35720  2.59928  1.22046  2.76643  5.38501  4.16146   1048 t - - -
          2.68618  4.42225  2.77519  2.73123  3.46354  2.40513  3.72494  3.29354  2.67741  2.69355  4.24690  2.90347  2.73739  3.18146  2.89801  2.37887  2.77519  2.98518  4.58477  3.61503
          0.03231  3.84437  4.56671  0.61958  0.77255  0.48576  0.95510
    440   3.00227  4.37668  4.50447  3.96008  3.27662  4.25241  4.65775  1.44087  3.83852  1.76335  2.62144  4.23397  4.53992  4.07542  4.04699  3.59243  3.24781  1.63498  5.21045  4.05631   1049 i - - -
          2.68618  4.42225  2.77519  2.73123  3.46354  2.40513  3.72494  3.29354  2.67741  2.69355  4.24690  2.90347  2.73739  3.18146  2.89801  2.37887  2.77519  2.98518  4.58477  3.61503
          0.03231  3.84437  4.56671  0.61958  0.77255  0.48576  0.95510
    441   2.78551  5.05440  2.92556  2.21382  4.41018  3.44324  3.55134  3.80886  1.86360  3.30273  4.12795  2.93708  3.85149  2.21395  2.14021  2.76683  2.99057  3.45985  5.42176  4.14283   1050 k - - -
          2.68618  4.42225  2.77519  2.73123  3.46354  2.40513  3.72494  3.29354  2.67741  2.69355  4.24690  2.90347  2.73739  3.18146  2.89801  2.37887  2.77519  2.98518  4.58477  3.61503
          0.03231  3.84437  4.56671  0.61958  0.77255  0.48576  0.95510
    442   2.97445  4.81481  3.46230  2.97975  4.16228  3.46734  3.80507  3.70236  2.22773  3.22344  4.22471  3.34144  3.97162  3.02711  1.02222  3.06019  3.24254  3.42762  5.25693  4.09611   1051 r - - -
          2.68618  4.42225  2.77519  2.73123  3.46354  2.40513  3.72494  3.29354  2.67741  2.69355  4.24690  2.90347  2.73739  3.18146  2.89801  2.37887  2.77519  2.98518  4.58477  3.61503
          0.03231  3.84437  4.56671  0.61958  0.77255  0.48576  0.95510
    443   1.05504  4.17870  3.43461  3.22505  4.02491  3.00390  4.25034  3.14626  3.24059  3.02912  4.06437  3.38159  3.74050  3.58443  3.49282  2.52940  2.80483  2.80555  5.45489  4.25210   1052 a - - -
          2.68618  4.42225  2.77519  2.73123  3.46354  2.40513  3.72494  3.29354  2.67741  2.69355  4.24690  2.90347  2.73739  3.18146  2.89801  2.37887  2.77519  2.98518  4.58477  3.61503
          0.03231  3.84437  4.56671  0.61958  0.77255  0.48576  0.95510
    444   2.73503  4.73918  2.98593  2.57854  3.14850  3.46821  2.28398  3.38481  2.50644  2.95540  3.86773  2.63758  3.89963  2.92377  2.87204  2.78622  2.97316  3.11052  4.65178  2.70909   1053 h - - -
          2.68618  4.42225  2.77519  2.73123  3.46354  2.40513  3.72494  3.29354  2.67741  2.69355  4.24690  2.90347  2.73739  3.18146  2.89801  2.37887  2.77519  2.98518  4.58477  3.61503
          0.12299  3.84437  2.36101  0.61958  0.77255  0.48576  0.95510
    445   2.27375  4.78579  2.48737  1.66752  4.20104  3.18493  3.71628  3.48435  2.56191  3.19569  4.10900  2.82863  3.76392  2.90697  2.97951  2.67454  2.95650  3.16449  5.48383  4.13944   1054 e - - -
          2.68618  4.42225  2.77519  2.73123  3.46354  2.40513  3.72494  3.29354  2.67741  2.69355  4.24690  2.90347  2.73739  3.18146  2.89801  2.37887  2.77519  2.98518  4.58477  3.61503
          0.03532  3.75670  4.47905  0.61958  0.77255  0.55764  0.84994
    446   3.11633  4.55402  4.07772  3.77377  1.22283  3.82618  3.83609  2.65844  3.68446  2.05767  3.40878  3.89054  4.29042  3.88579  3.83279  3.39000  3.41898  2.63980  4.12652  2.51092   1055 f - - -
          2.68618  4.42225  2.77519  2.73123  3.46354  2.40513  3.72494  3.29354  2.67741  2.69355  4.24690  2.90347  2.73739  3.18146  2.89801  2.37887  2.77519  2.98518  4.58477  3.61503
          0.03532  3.75670  4.47905  0.61958  0.77255  0.55764  0.84994
    447   2.95397  4.42813  4.20700  3.67992  3.11697  4.05279  4.41189  1.88170  3.49844  1.61827  1.99709  3.98990  4.38035  3.79769  3.72562  3.39830  3.20676  2.06969  5.03721  3.84942   1056 l - - -
          2.68618  4.42225  2.77519  2.73123  3.46354  2.40513  3.72494  3.29354  2.67741  2.69355  4.24690  2.90347  2.73739  3.18146  2.89801  2.37887  2.77519  2.98518  4.58477  3.61503
          0.03532  3.75670  4.47905  0.61958  0.77255  0.55764  0.84994
    448   2.87120  4.82199  3.03920  2.68791  4.18172  3.36881  3.70542  3.60465  1.20990  3.19740  4.16918  3.11605  3.88076  2.90658  2.42499  2.92322  3.13536  3.32037  5.28750  4.08492   1057 k - - -
          2.68618  4.42225  2.77519  2.73123  3.46354  2.40513  3.72494  3.29354  2.67741  2.69355  4.24690  2.90347  2.73739  3.18146  2.89801  2.37887  2.77519  2.98518  4.58477  3.61503
          0.03532  3.75670  4.47905  0.61958  0.77255  0.55764  0.84994
    449   2.70102  4.82948  2.63177  2.38265  3.73029  3.27691  2.50923  3.62852  2.41887  3.19042  4.07744  2.15493  3.80210  2.85785  2.78437  2.71776  2.97691  3.29726  5.10216  3.63304   1058 n - - -
          2.68618  4.42225  2.77519  2.73123  3.46354  2.40513  3.72494  3.29354  2.67741  2.69355  4.24690  2.90347  2.73739  3.18146  2.89801  2.37887  2.77519  2.98518  4.58477  3.61503
          0.03532  3.75670  4.47905  0.61958  0.77255  0.55764  0.84994
    450   2.26513  4.18168  3.11218  2.92664  3.96220  2.91399  4.03773  3.47095  2.99222  3.20186  4.14087  3.16761  3.64408  3.35181  3.27908  1.28054  2.73730  3.03189  5.34507  4.04602   1059 s - - -
          2.68618  4.42225  2.77519  2.73123  3.46354  2.40513  3.72494  3.29354  2.67741  2.69355  4.24690  2.90347  2.73739  3.18146  2.89801  2.37887  2.77519  2.98518  4.58477  3.61503
          0.03532  3.75670  4.47905  0.61958  0.77255  0.55764  0.84994
    451   2.79655  4.77082  2.83492  2.59248  3.92247  3.29335  3.74814  3.53946  2.42271  3.05303  4.08881  3.04940  3.84811  1.45635  2.70732  2.85141  3.09584  3.27783  5.21769  3.90490   1060 q - - -
          2.68618  4.42225  2.77519  2.73123  3.46354  2.40513  3.72494  3.29354  2.67741  2.69355  4.24690  2.90347  2.73739  3.18146  2.89801  2.37887  2.77519  2.98518  4.58477  3.61503
          0.03532  3.75670  4.47905  0.61958  0.77255  0.55764  0.84994
    452   2.88208  4.32683  4.29499  3.81319  3.39159  4.03076  4.59918  1.64179  3.67415  1.95733  3.25703  4.07666  4.43073  3.99162  3.91527  3.41384  3.17051  1.30928  5.28058  4.04180   1074 v - - -
          2.68618  4.42225  2.77519  2.73123  3.46354  2.40513  3.72494  3.29354  2.67741  2.69355  4.24690  2.90347  2.73739  3.18146  2.89801  2.37887  2.77519  2.98518  4.58477  3.61503
          0.03532  3.75670  4.47905  0.61958  0.77255  0.55764  0.84994
    453   3.04182  4.50939  4.24756  3.72242  3.03388  4.12611  4.42559  2.13439  3.50398  1.17991  2.46642  4.04155  4.42720  3.81358  3.72021  3.47936  3.28707  2.18347  4.99691  3.79301   1076 l - - -
          2.68618  4.42225  2.77519  2.73123  3.46354  2.40513  3.72494  3.29354  2.67741  2.69355  4.24690  2.90347  2.73739  3.18146  2.89801  2.37887  2.77519  2.98518  4.58477  3.61503
          0.03532  3.75670  4.47905  0.61958  0.77255  0.44331  1.02697
    454   2.68200  4.70170  3.15576  2.31394  3.83714  3.47447  3.60175  3.32174  2.22754  2.92445  3.79500  3.05195  3.86285  2.79635  1.99002  2.75221  2.89873  3.04485  3.63074  3.80913   1079 r - - -
          2.68618  4.42225  2.77519  2.73123  3.46354  2.40513  3.72494  3.29354  2.67741  2.69355  4.24690  2.90347  2.73739  3.18146  2.89801  2.37887  2.77519  2.98518  4.58477  3.61503
          0.03231  3.84437  4.56671  0.61958  0.77255  0.48576  0.95510
    455   2.70077  4.69578  2.69392  2.57675  4.05496  3.16562  3.89938  3.75965  2.80093  3.40983  4.36554  1.20880  3.81628  3.17240  3.15436  2.76924  3.08190  3.38470  5.36415  4.00556   1080 n - - -
          2.68618  4.42225  2.77519  2.73123  3.46354  2.40513  3.72494  3.29354  2.67741  2.69355  4.24690  2.90347  2.73739  3.18146  2.89801  2.37887  2.77519  2.98518  4.58477  3.61503
          0.03231  3.84437  4.56671  0.61958  0.77255  0.48576  0.95510
    456   2.96526  4.78706  3.09937  2.85685  3.26589  3.42449  1.20319  3.66380  2.70070  3.16115  4.20220  3.26717  3.97566  3.22282  2.96792  3.03631  3.26782  3.39949  4.73125  3.21762   1081 h - - -
          2.68618  4.42225  2.77519  2.73123  3.46354  2.40513  3.72494  3.29354  2.67741  2.69355  4.24690  2.90347  2.73739  3.18146  2.89801  2.37887  2.77519  2.98518  4.58477  3.61503
          0.03231  3.84437  4.56671  0.61958  0.77255  0.48576  0.95510
    457   2.71539  4.47700  3.31960  3.15488  4.15181  3.16612  4.23436  3.69034  3.20984  3.32010  4.36901  3.46423  0.88157  3.59949  3.45825  2.88209  3.15483  3.33888  5.34573  4.27221   1082 p - - -
          2.68618  4.42225  2.77519  2.73123  3.46354  2.40513  3.72494  3.29354  2.67741  2.69355  4.24690  2.90347  2.73739  3.18146  2.89801  2.37887  2.77519  2.98518  4.58477  3.61503
          0.03231  3.84437  4.56671  0.61958  0.77255  0.48576  0.95510
    458   2.63098  4.40876  3.29896  3.19502  4.33701  0.77382  4.31666  3.93013  3.37243  3.58771  4.56353  3.46336  3.79899  3.69888  3.61121  2.80216  3.11005  3.46391  5.43922  4.43810   1087 g - - -
          2.68618  4.42225  2.77519  2.73123  3.46354  2.40513  3.72494  3.29354  2.67741  2.69355  4.24690  2.90347  2.73739  3.18146  2.89801  2.37887  2.77519  2.98518  4.58477  3.61503
          0.03231  3.84437  4.56671  0.61958  0.77255  0.48576  0.95510
    459   2.96005  5.08295  0.95921  2.31868  4.45636  3.18994  3.90727  4.03827  2.98623  3.65178  4.62965  2.87348  3.84079  3.14664  3.49832  2.92585  3.29815  3.68058  5.63039  4.33438   1088 d - - -
          2.68618  4.42225  2.77519  2.73123  3.46354  2.40513  3.72494  3.29354  2.67741  2.69355  4.24690  2.90347  2.73739  3.18146  2.89801  2.37887  2.77519  2.98518  4.58477  3.61503
          0.03231  3.84437  4.56671  0.61958  0.77255  0.48576  0.95510
    460   2.67302  4.78329  2.77843  2.47482  4.14175  3.28379  3.70080  3.62487  2.40068  3.18457  4.08227  2.95541  2.94757  1.73239  2.74552  2.71311  2.96388  3.29077  5.37759  4.06155   1089 q - - -
          2.68618  4.42225  2.77519  2.73123  3.46354  2.40513  3.72494  3.29354  2.67741  2.69355  4.24690  2.90347  2.73739  3.18146  2.89801  2.37887  2.77519  2.98518  4.58477  3.61503
          0.03231  3.84437  4.56671  0.61958  0.77255  0.48576  0.95510
    461   2.21086  4.15072  3.24395  2.96668  4.11301  2.92644  4.06151  3.45359  2.98965  3.20602  4.08041  3.18663  3.64839  3.32990  3.30086  1.44420  2.18062  2.99509  5.47945  4.23139   1090 s - - -
          2.68618  4.42225  2.77519  2.73123  3.46354  2.40513  3.72494  3.29354  2.67741  2.69355  4.24690  2.90347  2.73739  3.18146  2.89801  2.37887  2.77519  2.98518  4.58477  3.61503
          0.03231  3.84437  4.56671  0.61958  0.77255  0.48576  0.95510
    462   3.20721  4.70757  3.79706  3.52151  2.29495  3.79764  3.60649  3.22041  3.37984  2.68150  3.89847  3.68935  4.27231  3.69262  3.56917  3.34658  3.49385  3.08969  3.93752  1.01383   1091 y - - -
          2.68618  4.42225  2.77519  2.73123  3.46354  2.40513  3.72494  3.29354  2.67741  2.69355  4.24690  2.90347  2.73739  3.18146  2.89801  2.37887  2.77519  2.98518  4.58477  3.61503
          0.03231  3.84437  4.56671  0.61958  0.77255  0.48576  0.95510
    463   2.67512  4.37431  3.58370  3.15817  2.80781  3.47542  3.72240  3.02573  2.94743  2.63946  3.65284  3.41721  3.98380  3.34787  3.19697  2.40503  2.98565  2.80210  1.91998  2.83147   1092 w - - -
          2.68618  4.42225  2.77519  2.73123  3.46354  2.40513  3.72494  3.29354  2.67741  2.69355  4.24690  2.90347  2.73739  3.18146  2.89801  2.37887  2.77519  2.98518  4.58477  3.61503
          0.03231  3.84437  4.56671  0.61958  0.77255  0.48576  0.95510
    464   2.96526  4.78706  3.09937  2.85685  3.26589  3.42449  1.20319  3.66380  2.70070  3.16115  4.20220  3.26717  3.97566  3.22282  2.96792  3.03631  3.26782  3.39949  4.73125  3.21762   1094 h - - -
          2.68618  4.42225  2.77519  2.73123  3.46354  2.40513  3.72494  3.29354  2.67741  2.69355  4.24690  2.90347  2.73739  3.18146  2.89801  2.37887  2.77519  2.98518  4.58477  3.61503
          0.03231  3.84437  4.56671  0.61958  0.77255  0.48576  0.95510
    465   2.97445  4.81481  3.46230  2.97975  4.16228  3.46734  3.80507  3.70236  2.22773  3.22344  4.22471  3.34144  3.97162  3.02711  1.02222  3.06019  3.24254  3.42762  5.25693  4.09611   1095 r - - -
          2.68618  4.42225  2.77519  2.73123  3.46354  2.40513  3.72494  3.29354  2.67741  2.69355  4.24690  2.90347  2.73739  3.18146  2.89801  2.37887  2.77519  2.98518  4.58477  3.61503
          0.03231  3.84437  4.56671  0.61958  0.77255  0.48576  0.95510
    466   2.96526  4.78706  3.09937  2.85685  3.26589  3.42449  1.20319  3.66380  2.70070  3.16115  4.20220  3.26717  3.97566  3.22282  2.96792  3.03631  3.26782  3.39949  4.73125  3.21762   1096 h - - -
          2.68618  4.42225  2.77519  2.73123  3.46354  2.40513  3.72494  3.29354  2.67741  2.69355  4.24690  2.90347  2.73739  3.18146  2.89801  2.37887  2.77519  2.98518  4.58477  3.61503
          0.03231  3.84437  4.56671  0.61958  0.77255  0.48576  0.95510
    467   2.67964  4.66502  3.26866  2.75750  4.11664  3.37547  3.69917  3.45671  2.18478  3.07485  3.99485  3.14369  3.87082  2.88363  1.56117  2.77088  2.53426  3.15203  5.30073  4.06683   1097 r - - -
          2.68618  4.42225  2.77519  2.73123  3.46354  2.40513  3.72494  3.29354  2.67741  2.69355  4.24690  2.90347  2.73739  3.18146  2.89801  2.37887  2.77519  2.98518  4.58477  3.61503
          0.03231  3.84437  4.56671  0.61958  0.77255  0.48576  0.95510
    468   2.30182  4.22164  3.18263  2.99749  4.04851  2.95207  4.10793  3.56750  3.06935  3.29005  4.21875  3.22652  3.68864  3.42095  3.35598  1.13423  2.77992  3.10876  5.42333  4.13198   1098 s - - -
          2.68618  4.42225  2.77519  2.73123  3.46354  2.40513  3.72494  3.29354  2.67741  2.69355  4.24690  2.90347  2.73739  3.18146  2.89801  2.37887  2.77519  2.98518  4.58477  3.61503
          0.03231  3.84437  4.56671  0.61958  0.77255  0.48576  0.95510
    469   2.94701  4.90890  3.12108  2.74830  4.28890  3.43909  3.74462  3.71650  1.07741  3.28791  4.25123  3.17388  3.94171  2.93796  2.42768  2.99105  3.20255  3.42600  5.35539  4.16425   1099 k - - -
          2.68618  4.42225  2.77519  2.73123  3.46354  2.40513  3.72494  3.29354  2.67741  2.69355  4.24690  2.90347  2.73739  3.18146  2.89801  2.37887  2.77519  2.98518  4.58477  3.61503
          0.03231  3.84437  4.56671  0.61958  0.77255  0.48576  0.95510
    470   2.63098  4.40876  3.29896  3.19502  4.33701  0.77382  4.31666  3.93013  3.37243  3.58771  4.56353  3.46336  3.79899  3.69888  3.61121  2.80216  3.11005  3.46391  5.43922  4.43810   1100 g - - -
          2.68618  4.42225  2.77519  2.73123  3.46354  2.40513  3.72494  3.29354  2.67741  2.69355  4.24690  2.90347  2.73739  3.18146  2.89801  2.37887  2.77519  2.98518  4.58477  3.61503
          0.03231  3.84437  4.56671  0.61958  0.77255  0.48576  0.95510
    471   2.30182  4.22164  3.18263  2.99749  4.04851  2.95207  4.10793  3.56750  3.06935  3.29005  4.21875  3.22652  3.68864  3.42095  3.35598  1.13423  2.77992  3.10876  5.42333  4.13198   1101 s - - -
          2.68618  4.42225  2.77519  2.73123  3.46354  2.40513  3.72494  3.29354  2.67741  2.69355  4.24690  2.90347  2.73739  3.18146  2.89801  2.37887  2.77519  2.98518  4.58477  3.61503
          0.03231  3.84437  4.56671  0.61958  0.77255  0.48576  0.95510
    472   3.29002  4.67452  4.04891  3.74832  2.63908  3.69925  3.86652  3.31277  3.47127  2.71235  3.94784  3.90313  4.21474  3.86038  3.60446  3.49397  3.58909  3.20233  0.94394  2.64271   1102 w - - -
          2.68618  4.42225  2.77519  2.73123  3.46354  2.40513  3.72494  3.29354  2.67741  2.69355  4.24690  2.90347  2.73739  3.18146  2.89801  2.37887  2.77519  2.98518  4.58477  3.61503
          0.03231  3.84437  4.56671  0.61958  0.77255  0.48576  0.95510
    473   2.39828  4.24317  3.40383  3.15498  3.94472  3.08327  4.17436  3.06845  3.09740  2.93292  3.98557  3.36860  3.78494  3.49372  3.35720  2.59928  1.22046  2.76643  5.38501  4.16146   1103 t - - -
          2.68618  4.42225  2.77519  2.73123  3.46354  2.40513  3.72494  3.29354  2.67741  2.69355  4.24690  2.90347  2.73739  3.18146  2.89801  2.37887  2.77519  2.98518  4.58477  3.61503
          0.03231  3.84437  4.56671  0.61958  0.77255  0.48576  0.95510
    474   3.16208  4.56656  4.42949  3.93762  2.29611  4.23766  4.30404  2.24883  3.79529  1.09124  2.95692  4.16863  4.51937  3.97935  3.96723  3.60321  3.40179  2.32568  4.65170  3.22723   1104 l - - -
          2.68618  4.42225  2.77519  2.73123  3.46354  2.40513  3.72494  3.29354  2.67741  2.69355  4.24690  2.90347  2.73739  3.18146  2.89801  2.37887  2.77519  2.98518  4.58477  3.61503
          0.03231  3.84437  4.56671  0.61958  0.77255  0.48576  0.95510
    475   2.30182  4.22164  3.18263  2.99749  4.04851  2.95207  4.10793  3.56750  3.06935  3.29005  4.21875  3.22652  3.68864  3.42095  3.35598  1.13423  2.77992  3.10876  5.42333  4.13198   1105 s - - -
          2.68618  4.42225  2.77519  2.73123  3.46354  2.40513  3.72494  3.29354  2.67741  2.69355  4.24690  2.90347  2.73739  3.18146  2.89801  2.37887  2.77519  2.98518  4.58477  3.61503
          0.03231  3.84437  4.56671  0.61958  0.77255  0.48576  0.95510
    476   2.21086  4.15072  3.24395  2.96668  4.11301  2.92644  4.06151  3.45359  2.98965  3.20602  4.08041  3.18663  3.64839  3.32990  3.30086  1.44420  2.18062  2.99509  5.47945  4.23139   1106 s - - -
          2.68618  4.42225  2.77519  2.73123  3.46354  2.40513  3.72494  3.29354  2.67741  2.69355  4.24690  2.90347  2.73739  3.18146  2.89801  2.37887  2.77519  2.98518  4.58477  3.61503
          0.03231  3.84437  4.56671  0.61958  0.77255  0.48576  0.95510
    477   1.42698  4.14590  3.62618  3.26862  3.80988  3.13387  4.21624  2.66174  3.20347  2.68353  3.74902  3.43477  3.81452  3.53660  3.48018  2.57337  2.76910  2.09776  5.36303  4.12960   1107 a - - -
          2.68618  4.42225  2.77519  2.73123  3.46354  2.40513  3.72494  3.29354  2.67741  2.69355  4.24690  2.90347  2.73739  3.18146  2.89801  2.37887  2.77519  2.98518  4.58477  3.61503
          0.03231  3.84437  4.56671  0.61958  0.77255  0.48576  0.95510
    478   2.96005  5.08295  0.95921  2.31868  4.45636  3.18994  3.90727  4.03827  2.98623  3.65178  4.62965  2.87348  3.84079  3.14664  3.49832  2.92585  3.29815  3.68058  5.63039  4.33438   1108 d - - -
          2.68618  4.42225  2.77519  2.73123  3.46354  2.40513  3.72494  3.29354  2.67741  2.69355  4.24690  2.90347  2.73739  3.18146  2.89801  2.37887  2.77519  2.98518  4.58477  3.61503
          0.03231  3.84437  4.56671  0.61958  0.77255  0.48576  0.95510
    479   2.70077  4.69578  2.69392  2.57675  4.05496  3.16562  3.89938  3.75965  2.80093  3.40983  4.36554  1.20880  3.81628  3.17240  3.15436  2.76924  3.08190  3.38470  5.36415  4.00556   1109 n - - -
          2.68618  4.42225  2.77519  2.73123  3.46354  2.40513  3.72494  3.29354  2.67741  2.69355  4.24690  2.90347  2.73739  3.18146  2.89801  2.37887  2.77519  2.98518  4.58477  3.61503
          0.03231  3.84437  4.56671  0.61958  0.77255  0.48576  0.95510
    480   2.63098  4.40876  3.29896  3.19502  4.33701  0.77382  4.31666  3.93013  3.37243  3.58771  4.56353  3.46336  3.79899  3.69888  3.61121  2.80216  3.11005  3.46391  5.43922  4.43810   1110 g - - -
          2.68618  4.42225  2.77519  2.73123  3.46354  2.40513  3.72494  3.29354  2.67741  2.69355  4.24690  2.90347  2.73739  3.18146  2.89801  2.37887  2.77519  2.98518  4.58477  3.61503
          0.03231  3.84437  4.56671  0.61958  0.77255  0.48576  0.95510
    481   3.29002  4.67452  4.04891  3.74832  2.63908  3.69925  3.86652  3.31277  3.47127  2.71235  3.94784  3.90313  4.21474  3.86038  3.60446  3.49397  3.58909  3.20233  0.94394  2.64271   1112 w - - -
          2.68618  4.42225  2.77519  2.73123  3.46354  2.40513  3.72494  3.29354  2.67741  2.69355  4.24690  2.90347  2.73739  3.18146  2.89801  2.37887  2.77519  2.98518  4.58477  3.61503
          0.03231  3.84437  4.56671  0.61958  0.77255  0.48576  0.95510
    482   1.33940  4.10418  3.43463  3.14213  4.04017  2.95836  4.16539  3.10901  3.12750  3.02292  3.97394  3.29772  3.68588  3.45906  3.41071  2.41709  2.23891  2.74054  5.47508  4.26068   1113 a - - -
          2.68618  4.42225  2.77519  2.73123  3.46354  2.40513  3.72494  3.29354  2.67741  2.69355  4.24690  2.90347  2.73739  3.18146  2.89801  2.37887  2.77519  2.98518  4.58477  3.61503
          0.03231  3.84437  4.56671  0.61958  0.77255  0.48576  0.95510
    483   2.78601  4.33680  4.08610  3.74874  3.52997  3.69442  4.55545  2.05300  3.61608  2.22215  3.49977  3.94297  4.25677  3.97808  3.83122  3.19649  3.14842  1.06113  5.30954  4.03924   1114 v - - -
          2.68618  4.42225  2.77519  2.73123  3.46354  2.40513  3.72494  3.29354  2.67741  2.69355  4.24690  2.90347  2.73739  3.18146  2.89801  2.37887  2.77519  2.98518  4.58477  3.61503
          0.03231  3.84437  4.56671  0.61958  0.77255  0.48576  0.95510
    484   2.30182  4.22164  3.18263  2.99749  4.04851  2.95207  4.10793  3.56750  3.06935  3.29005  4.21875  3.22652  3.68864  3.42095  3.35598  1.13423  2.77992  3.10876  5.42333  4.13198   1115 s - - -
          2.68618  4.42225  2.77519  2.73123  3.46354  2.40513  3.72494  3.29354  2.67741  2.69355  4.24690  2.90347  2.73739  3.18146  2.89801  2.37887  2.77519  2.98518  4.58477  3.61503
          0.03231  3.84437  4.56671  0.61958  0.77255  0.48576  0.95510
    485   2.76299  5.02797  1.36604  2.20283  4.53126  2.40515  3.79047  4.04583  2.80945  3.62295  4.49379  2.75359  3.77021  2.98439  3.34700  2.73249  3.09941  3.62282  5.73261  4.34763   1116 d - - -
          2.68618  4.42225  2.77519  2.73123  3.46354  2.40513  3.72494  3.29354  2.67741  2.69355  4.24690  2.90347  2.73739  3.18146  2.89801  2.37887  2.77519  2.98518  4.58477  3.61503
          0.03231  3.84437  4.56671  0.61958  0.77255  0.48576  0.95510
    486   2.39828  4.24317  3.40383  3.15498  3.94472  3.08327  4.17436  3.06845  3.09740  2.93292  3.98557  3.36860  3.78494  3.49372  3.35720  2.59928  1.22046  2.76643  5.38501  4.16146   1117 t - - -
          2.68618  4.42225  2.77519  2.73123  3.46354  2.40513  3.72494  3.29354  2.67741  2.69355  4.24690  2.90347  2.73739  3.18146  2.89801  2.37887  2.77519  2.98518  4.58477  3.61503
          0.03231  3.84437  4.56671  0.61958  0.77255  0.48576  0.95510
    487   2.39828  4.24317  3.40383  3.15498  3.94472  3.08327  4.17436  3.06845  3.09740  2.93292  3.98557  3.36860  3.78494  3.49372  3.35720  2.59928  1.22046  2.76643  5.38501  4.16146   1118 t - - -
          2.68618  4.42225  2.77519  2.73123  3.46354  2.40513  3.72494  3.29354  2.67741  2.69355  4.24690  2.90347  2.73739  3.18146  2.89801  2.37887  2.77519  2.98518  4.58477  3.61503
          0.03231  3.84437  4.56671  0.61958  0.77255  0.48576  0.95510
    488   1.24735  4.11275  3.29130  3.06169  4.16466  2.36778  4.15268  3.46741  3.14229  3.25157  4.13132  3.23614  3.64087  3.44495  3.43646  2.37856  2.67972  2.99503  5.52277  4.31773   1119 a - - -
          2.68618  4.42225  2.77519  2.73123  3.46354  2.40513  3.72494  3.29354  2.67741  2.69355  4.24690  2.90347  2.73739  3.18146  2.89801  2.37887  2.77519  2.98518  4.58477  3.61503
          0.03231  3.84437  4.56671  0.61958  0.77255  0.48576  0.95510
    489   2.92888  5.03311  2.47696  1.06603  4.37593  3.25648  3.84136  3.82427  2.71840  3.44609  4.42178  2.91813  3.85985  3.05788  3.12402  2.91439  3.23304  3.51117  5.55283  4.27552   1120 e - - -
          2.68618  4.42225  2.77519  2.73123  3.46354  2.40513  3.72494  3.29354  2.67741  2.69355  4.24690  2.90347  2.73739  3.18146  2.89801  2.37887  2.77519  2.98518  4.58477  3.61503
          0.03231  3.84437  4.56671  0.61958  0.77255  0.48576  0.95510
    490   1.26534  4.11279  3.28665  3.05602  4.16794  2.32055  4.14966  3.47601  3.13927  3.25547  4.13250  3.23229  3.63908  3.44043  3.43542  2.37597  2.67769  3.00044  5.52465  4.31907   1121 a - - -
          2.68618  4.42225  2.77519  2.73123  3.46354  2.40513  3.72494  3.29354  2.67741  2.69355  4.24690  2.90347  2.73739  3.18146  2.89801  2.37887  2.77519  2.98518  4.58477  3.61503
          0.03231  3.84437  4.56671  0.61958  0.77255  0.48576  0.95510
    491   3.12412  4.59494  4.14420  3.78432  3.12567  3.94613  4.44889  2.32865  3.55233  0.91060  3.15811  4.06248  4.38659  3.92739  3.73283  3.51428  3.41980  2.35861  4.99436  3.71106   1122 l - - -
          2.68618  4.42225  2.77519  2.73123  3.46354  2.40513  3.72494  3.29354  2.67741  2.69355  4.24690  2.90347  2.73739  3.18146  2.89801  2.37887  2.77519  2.98518  4.58477  3.61503
          0.03231  3.84437  4.56671  0.61958  0.77255  0.48576  0.95510
    492   2.84831  5.07005  2.73328  2.10005  4.42529  3.39117  3.61467  3.81136  1.49503  3.34664  4.21204  2.91760  3.86676  2.76691  2.45283  2.82772  3.07541  3.47786  5.47604  4.19286   1123 k - - -
          2.68618  4.42225  2.77519  2.73123  3.46354  2.40513  3.72494  3.29354  2.67741  2.69355  4.24690  2.90347  2.73739  3.18146  2.89801  2.37887  2.77519  2.98518  4.58477  3.61503
          0.03231  3.84437  4.56671  0.61958  0.77255  0.48576  0.95510
    493   1.05504  4.17870  3.43461  3.22505  4.02491  3.00390  4.25034  3.14626  3.24059  3.02912  4.06437  3.38159  3.74050  3.58443  3.49282  2.52940  2.80483  2.80555  5.45489  4.25210   1135 a - - -
          2.68618  4.42225  2.77519  2.73123  3.46354  2.40513  3.72494  3.29354  2.67741  2.69355  4.24690  2.90347  2.73739  3.18146  2.89801  2.37887  2.77519  2.98518  4.58477  3.61503
          0.03231  3.84437  4.56671  0.61958  0.77255  0.48576  0.95510
    494   2.78601  4.33680  4.08610  3.74874  3.52997  3.69442  4.55545  2.05300  3.61608  2.22215  3.49977  3.94297  4.25677  3.97808  3.83122  3.19649  3.14842  1.06113  5.30954  4.03924   1136 v - - -
          2.68618  4.42225  2.77519  2.73123  3.46354  2.40513  3.72494  3.29354  2.67741  2.69355  4.24690  2.90347  2.73739  3.18146  2.89801  2.37887  2.77519  2.98518  4.58477  3.61503
          0.03231  3.84437  4.56671  0.61958  0.77255  0.48576  0.95510
    495   3.12412  4.59494  4.14420  3.78432  3.12567  3.94613  4.44889  2.32865  3.55233  0.91060  3.15811  4.06248  4.38659  3.92739  3.73283  3.51428  3.41980  2.35861  4.99436  3.71106   1139 l - - -
          2.68618  4.42225  2.77519  2.73123  3.46354  2.40513  3.72494  3.29354  2.67741  2.69355  4.24690  2.90347  2.73739  3.18146  2.89801  2.37887  2.77519  2.98518  4.58477  3.61503
          0.03231  3.84437  4.56671  0.61958  0.77255  0.48576  0.95510
    496   3.12412  4.59494  4.14420  3.78432  3.12567  3.94613  4.44889  2.32865  3.55233  0.91060  3.15811  4.06248  4.38659  3.92739  3.73283  3.51428  3.41980  2.35861  4.99436  3.71106   1140 l - - -
          2.68618  4.42225  2.77519  2.73123  3.46354  2.40513  3.72494  3.29354  2.67741  2.69355  4.24690  2.90347  2.73739  3.18146  2.89801  2.37887  2.77519  2.98518  4.58477  3.61503
          0.03231  3.84437  4.56671  0.61958  0.77255  0.48576  0.95510
    497   3.12412  4.59494  4.14420  3.78432  3.12567  3.94613  4.44889  2.32865  3.55233  0.91060  3.15811  4.06248  4.38659  3.92739  3.73283  3.51428  3.41980  2.35861  4.99436  3.71106   1141 l - - -
          2.68618  4.42225  2.77519  2.73123  3.46354  2.40513  3.72494  3.29354  2.67741  2.69355  4.24690  2.90347  2.73739  3.18146  2.89801  2.37887  2.77519  2.98518  4.58477  3.61503
          0.03231  3.84437  4.56671  0.61958  0.77255  0.48576  0.95510
    498   2.56238  4.65579  2.62764  2.12970  4.18518  3.15596  3.77364  3.60543  2.62611  3.25642  4.12599  2.90453  3.75811  2.97565  3.02861  1.63291  2.90643  3.23051  5.47109  4.13623   1142 s - - -
          2.68618  4.42225  2.77519  2.73123  3.46354  2.40513  3.72494  3.29354  2.67741  2.69355  4.24690  2.90347  2.73739  3.18146  2.89801  2.37887  2.77519  2.98518  4.58477  3.61503
          0.03231  3.84437  4.56671  0.61958  0.77255  0.48576  0.95510
    499   2.82852  5.01149  3.04546  2.54200  4.39228  3.47383  3.56593  3.78653  1.54826  3.28713  4.13252  2.63302  3.88617  2.70697  2.04764  2.82697  3.03390  3.45149  5.38999  4.14291   1153 k - - -
          2.68618  4.42225  2.77519  2.73123  3.46354  2.40513  3.72494  3.29354  2.67741  2.69355  4.24690  2.90347  2.73739  3.18146  2.89801  2.37887  2.77519  2.98518  4.58477  3.61503
          0.03231  3.84437  4.56671  0.61958  0.77255  0.48576  0.95510
    500   3.00927  4.43632  4.29501  3.91005  3.35566  4.03558  4.64365  1.11341  3.73761  1.94789  3.29584  4.15936  4.46983  4.08903  3.93743  3.52848  3.30909  1.84621  5.24041  3.97602   1154 i - - -
          2.68618  4.42225  2.77519  2.73123  3.46354  2.40513  3.72494  3.29354  2.67741  2.69355  4.24690  2.90347  2.73739  3.18146  2.89801  2.37887  2.77519  2.98518  4.58477  3.61503
          0.03231  3.84437  4.56671  0.61958  0.77255  0.48576  0.95510
    501   1.91464  4.12874  3.23595  2.99619  4.15131  2.89378  4.10440  3.50087  3.06100  3.25853  4.13337  3.19392  3.63500  3.38150  3.36665  1.36208  2.66937  3.01873  5.52166  4.27400   1160 s - - -
          2.68618  4.42225  2.77519  2.73123  3.46354  2.40513  3.72494  3.29354  2.67741  2.69355  4.24690  2.90347  2.73739  3.18146  2.89801  2.37887  2.77519  2.98518  4.58477  3.61503
          0.03231  3.84437  4.56671  0.61958  0.77255  0.48576  0.95510
    502   2.36599  4.38065  2.84965  2.64369  4.13806  3.01225  3.90231  3.65979  2.79850  3.31748  4.17148  2.50703  3.69115  3.13943  3.16386  1.48525  2.78825  3.19794  5.46741  4.13798   1163 s - - -
          2.68618  4.42225  2.77519  2.73123  3.46354  2.40513  3.72494  3.29354  2.67741  2.69355  4.24690  2.90347  2.73739  3.18146  2.89801  2.37887  2.77519  2.98518  4.58477  3.61503
          0.03231  3.84437  4.56671  0.61958  0.77255  0.48576  0.95510
    503   2.74938  5.15961  2.05209  2.15274  4.46504  3.22277  3.64306  3.94477  2.22979  3.47888  4.30501  1.96907  3.77082  2.79766  2.99951  2.69171  3.01660  3.55450  5.64615  4.22377   1164 n - - -
          2.68618  4.42225  2.77519  2.73123  3.46354  2.40513  3.72494  3.29354  2.67741  2.69355  4.24690  2.90347  2.73739  3.18146  2.89801  2.37887  2.77519  2.98518  4.58477  3.61503
          0.03231  3.84437  4.56671  0.61958  0.77255  0.48576  0.95510
    504   2.68711  4.35508  3.58048  3.05742  3.15268  3.63225  3.18142  2.60813  2.86908  1.71901  3.32126  3.41873  4.02764  3.25899  3.15667  2.93434  2.93276  2.23330  4.74435  3.38557   1165 l - - -
          2.68618  4.42225  2.77519  2.73123  3.46354  2.40513  3.72494  3.29354  2.67741  2.69355  4.24690  2.90347  2.73739  3.18146  2.89801  2.37887  2.77519  2.98518  4.58477  3.61503
          0.03231  3.84437  4.56671  0.61958  0.77255  0.48576  0.95510
    505   2.34486  4.26205  4.10929  3.60993  3.52142  3.82697  4.43722  1.77711  3.50908  2.20012  3.38346  3.87600  4.27691  3.81735  3.77713  3.18837  3.04191  1.39208  5.26604  4.04876   1166 v - - -
          2.68618  4.42225  2.77519  2.73123  3.46354  2.40513  3.72494  3.29354  2.67741  2.69355  4.24690  2.90347  2.73739  3.18146  2.89801  2.37887  2.77519  2.98518  4.58477  3.61503
          0.03231  3.84437  4.56671  0.61958  0.77255  0.48576  0.95510
    506   2.63098  4.40876  3.29896  3.19502  4.33701  0.77382  4.31666  3.93013  3.37243  3.58771  4.56353  3.46336  3.79899  3.69888  3.61121  2.80216  3.11005  3.46391  5.43922  4.43810   1167 g - - -
          2.68618  4.42225  2.77519  2.73123  3.46354  2.40513  3.72494  3.29354  2.67741  2.69355  4.24690  2.90347  2.73739  3.18146  2.89801  2.37887  2.77519  2.98518  4.58477  3.61503
          0.03231  3.84437  4.56671  0.61958  0.77255  0.48576  0.95510
    507   2.71153  5.06034  1.83936  1.96513  4.23754  3.25434  3.62959  3.75711  2.52301  3.32602  4.16087  2.74403  3.77217  2.79400  3.03047  2.67411  2.96753  3.40260  5.49524  3.24630   1175 d - - -
          2.68618  4.42225  2.77519  2.73123  3.46354  2.40513  3.72494  3.29354  2.67741  2.69355  4.24690  2.90347  2.73739  3.18146  2.89801  2.37887  2.77519  2.98518  4.58477  3.61503
          0.03231  3.84437  4.56671  0.61958  0.77255  0.48576  0.95510
    508   1.91813  4.23467  3.16650  2.90873  4.08994  2.99455  4.04169  3.39250  2.95922  3.13517  4.05889  3.18350  1.72890  3.30680  3.27913  2.46774  2.74975  2.98835  5.45468  4.21683   1179 p - - -
          2.68618  4.42225  2.77519  2.73123  3.46354  2.40513  3.72494  3.29354  2.67741  2.69355  4.24690  2.90347  2.73739  3.18146  2.89801  2.37887  2.77519  2.98518  4.58477  3.61503
          0.03231  3.84437  4.56671  0.61958  0.77255  0.48576  0.95510
    509   3.07081  4.44901  4.49161  3.99707  3.24393  4.27576  4.68177  1.29117  3.81047  1.60678  3.12431  4.26943  4.58517  4.11025  4.01326  3.65840  3.32865  1.80791  5.20676  3.97215   1180 i - - -
          2.68618  4.42225  2.77519  2.73123  3.46354  2.40513  3.72494  3.29354  2.67741  2.69355  4.24690  2.90347  2.73739  3.18146  2.89801  2.37887  2.77519  2.98518  4.58477  3.61503
          0.03231  3.84437  4.56671  0.61958  0.77255  0.48576  0.95510
    510   2.81352  5.13987  2.39482  1.52046  4.41559  3.26645  3.65866  3.88011  2.43172  3.41609  4.28890  2.77398  3.81221  2.37111  2.84315  2.76531  3.07437  3.52854  5.58925  4.20881   1181 e - - -
          2.68618  4.42225  2.77519  2.73123  3.46354  2.40513  3.72494  3.29354  2.67741  2.69355  4.24690  2.90347  2.73739  3.18146  2.89801  2.37887  2.77519  2.98518  4.58477  3.61503
          0.03231  3.84437  4.56671  0.61958  0.77255  0.48576  0.95510
    511   2.58882  4.53205  3.22723  2.68355  3.80018  3.40316  3.68608  2.73858  2.37006  2.82703  3.72575  3.10952  3.84627  2.89945  2.04487  2.38509  2.84935  2.87374  5.12577  3.85393   1182 r - - -
          2.68618  4.42225  2.77519  2.73123  3.46354  2.40513  3.72494  3.29354  2.67741  2.69355  4.24690  2.90347  2.73739  3.18146  2.89801  2.37887  2.77519  2.98518  4.58477  3.61503
          0.03231  3.84437  4.56671  0.61958  0.77255  0.48576  0.95510
    512   2.76252  4.98925  2.38682  1.38028  4.42713  2.59566  3.74871  3.87833  2.63695  3.47191  4.34507  2.80265  3.79134  2.93487  3.09023  2.74550  3.07033  3.50088  5.61977  4.27012   1184 e - - -
          2.68618  4.42225  2.77519  2.73123  3.46354  2.40513  3.72494  3.29354  2.67741  2.69355  4.24690  2.90347  2.73739  3.18146  2.89801  2.37887  2.77519  2.98518  4.58477  3.61503
          0.03231  3.84437  4.56671  0.61958  0.77255  0.48576  0.95510
    513   2.94477  5.00163  3.33717  2.73588  4.40455  3.56342  3.58102  3.77496  1.68599  3.26713  4.15485  3.13847  3.95979  2.73123  1.44526  2.96375  3.13293  3.47155  5.34606  4.16169   1186 r - - -
          2.68618  4.42225  2.77519  2.73123  3.46354  2.40513  3.72494  3.29354  2.67741  2.69355  4.24690  2.90347  2.73739  3.18146  2.89801  2.37887  2.77519  2.98518  4.58477  3.61503
          0.03231  3.84437  4.56671  0.61958  0.77255  0.48576  0.95510
    514   3.01390  4.47882  4.31171  3.82801  3.15890  4.09404  4.53310  2.06707  3.63553  1.16808  3.05456  4.10539  4.45693  3.94118  3.84637  3.47951  3.28874  1.83402  5.10682  3.87994   1187 l - - -
          2.68618  4.42225  2.77519  2.73123  3.46354  2.40513  3.72494  3.29354  2.67741  2.69355  4.24690  2.90347  2.73739  3.18146  2.89801  2.37887  2.77519  2.98518  4.58477  3.61503
          0.03231  3.84437  4.56671  0.61958  0.77255  0.48576  0.95510
    515   2.97380  4.72582  3.39852  2.99029  2.43943  3.70446  2.01335  3.33638  2.82826  2.82654  3.86976  3.32932  4.11251  3.22619  3.12225  3.04914  3.20985  3.12713  4.05291  1.88864   1188 y - - -
          2.68618  4.42225  2.77519  2.73123  3.46354  2.40513  3.72494  3.29354  2.67741  2.69355  4.24690  2.90347  2.73739  3.18146  2.89801  2.37887  2.77519  2.98518  4.58477  3.61503
          0.03231  3.84437  4.56671  0.61958  0.77255  0.48576  0.95510
    516   2.80533  5.16614  1.48004  2.16093  4.24664  3.21107  2.87275  3.96214  2.63722  3.49753  4.36436  2.72415  3.79089  2.87435  3.15115  2.74483  3.08672  3.58639  5.53585  4.06115   1189 d - - -
          2.68618  4.42225  2.77519  2.73123  3.46354  2.40513  3.72494  3.29354  2.67741  2.69355  4.24690  2.90347  2.73739  3.18146  2.89801  2.37887  2.77519  2.98518  4.58477  3.61503
          0.03231  3.84437  4.56671  0.61958  0.77255  0.48576  0.95510
    517   1.05504  4.17870  3.43461  3.22505  4.02491  3.00390  4.25034  3.14626  3.24059  3.02912  4.06437  3.38159  3.74050  3.58443  3.49282  2.52940  2.80483  2.80555  5.45489  4.25210   1190 a - - -
          2.68618  4.42225  2.77519  2.73123  3.46354  2.40513  3.72494  3.29354  2.67741  2.69355  4.24690  2.90347  2.73739  3.18146  2.89801  2.37887  2.77519  2.98518  4.58477  3.61503
          0.03231  3.84437  4.56671  0.61958  0.77255  0.48576  0.95510
    518   2.25404  4.22087  3.91965  3.53779  3.64629  3.49308  4.41428  2.13040  3.44161  2.37268  3.54541  3.72580  4.08993  3.77822  3.69361  2.92336  2.95373  1.29326  5.35013  4.11485   1191 v - - -
          2.68618  4.42225  2.77519  2.73123  3.46354  2.40513  3.72494  3.29354  2.67741  2.69355  4.24690  2.90347  2.73739  3.18146  2.89801  2.37887  2.77519  2.98518  4.58477  3.61503
          0.03231  3.84437  4.56671  0.61958  0.77255  0.48576  0.95510
    519   2.96005  5.08295  0.95921  2.31868  4.45636  3.18994  3.90727  4.03827  2.98623  3.65178  4.62965  2.87348  3.84079  3.14664  3.49832  2.92585  3.29815  3.68058  5.63039  4.33438   1192 d - - -
          2.68618  4.42225  2.77519  2.73123  3.46354  2.40513  3.72494  3.29354  2.67741  2.69355  4.24690  2.90347  2.73739  3.18146  2.89801  2.37887  2.77519  2.98518  4.58477  3.61503
          0.03231  3.84437  4.56671  0.61958  0.77255  0.48576  0.95510
    520   2.61602  1.96308  4.08243  3.60559  2.45093  3.54583  4.09595  2.42423  3.47232  2.20150  3.34143  3.73591  4.06709  3.72208  3.66542  2.95135  2.94676  2.27154  4.68759  3.29050   1193 c - - -
          2.68618  4.42225  2.77519  2.73123  3.46354  2.40513  3.72494  3.29354  2.67741  2.69355  4.24690  2.90347  2.73739  3.18146  2.89801  2.37887  2.77519  2.98518  4.58477  3.61503
          0.03231  3.84437  4.56671  0.61958  0.77255  0.48576  0.95510
    521   3.12412  4.59494  4.14420  3.78432  3.12567  3.94613  4.44889  2.32865  3.55233  0.91060  3.15811  4.06248  4.38659  3.92739  3.73283  3.51428  3.41980  2.35861  4.99436  3.71106   1196 l - - -
          2.68618  4.42225  2.77519  2.73123  3.46354  2.40513  3.72494  3.29354  2.67741  2.69355  4.24690  2.90347  2.73739  3.18146  2.89801  2.37887  2.77519  2.98518  4.58477  3.61503
          0.03231  3.84437  4.56671  0.61958  0.77255  0.48576  0.95510
    522   3.12412  4.59494  4.14420  3.78432  3.12567  3.94613  4.44889  2.32865  3.55233  0.91060  3.15811  4.06248  4.38659  3.92739  3.73283  3.51428  3.41980  2.35861  4.99436  3.71106   1197 l - - -
          2.68618  4.42225  2.77519  2.73123  3.46354  2.40513  3.72494  3.29354  2.67741  2.69355  4.24690  2.90347  2.73739  3.18146  2.89801  2.37887  2.77519  2.98518  4.58477  3.61503
          0.03231  3.84437  4.56671  0.61958  0.77255  0.48576  0.95510
    523   2.30182  4.22164  3.18263  2.99749  4.04851  2.95207  4.10793  3.56750  3.06935  3.29005  4.21875  3.22652  3.68864  3.42095  3.35598  1.13423  2.77992  3.10876  5.42333  4.13198   1200 s - - -
          2.68618  4.42225  2.77519  2.73123  3.46354  2.40513  3.72494  3.29354  2.67741  2.69355  4.24690  2.90347  2.73739  3.18146  2.89801  2.37887  2.77519  2.98518  4.58477  3.61503
          0.03231  3.84437  4.56671  0.61958  0.77255  0.48576  0.95510
    524   3.16872  4.57101  4.37005  3.92039  1.54293  4.16089  3.99833  2.40991  3.77545  1.54009  3.12646  4.06004  4.48103  3.94334  3.93138  3.53628  3.41569  2.44783  4.28271  2.70903   1206 l - - -
          2.68618  4.42225  2.77519  2.73123  3.46354  2.40513  3.72494  3.29354  2.67741  2.69355  4.24690  2.90347  2.73739  3.18146  2.89801  2.37887  2.77519  2.98518  4.58477  3.61503
          0.03231  3.84437  4.56671  0.61958  0.77255  0.48576  0.95510
    525   2.96307  4.36136  4.41857  3.86836  3.25096  4.18098  4.56812  1.72696  3.75078  1.76046  2.35794  4.14847  4.47887  3.98794  3.96577  3.51132  3.20718  1.55475  5.15172  3.99826   1221 v - - -
          2.68618  4.42225  2.77519  2.73123  3.46354  2.40513  3.72494  3.29354  2.67741  2.69355  4.24690  2.90347  2.73739  3.18146  2.89801  2.37887  2.77519  2.98518  4.58477  3.61503
          0.03231  3.84437  4.56671  0.61958  0.77255  0.48576  0.95510
    526   2.76270  5.08864  1.98405  2.16504  4.42530  3.16137  3.72402  3.97488  2.69001  3.54896  4.41213  1.62779  3.77369  2.90971  3.20755  2.71878  3.07370  3.57588  5.67339  4.23185   1248 n - - -
          2.68618  4.42225  2.77519  2.73123  3.46354  2.40513  3.72494  3.29354  2.67741  2.69355  4.24690  2.90347  2.73739  3.18146  2.89801  2.37887  2.77519  2.98518  4.58477  3.61503
          0.03231  3.84437  4.56671  0.61958  0.77255  0.48576  0.95510
    527   2.73811  4.83733  2.94363  2.55296  4.26702  3.35869  3.66480  3.66802  1.45387  3.23842  4.11540  3.01297  3.00155  2.83262  2.50616  2.77411  3.00246  3.33319  5.38780  4.12965   1261 k - - -
          2.68618  4.42225  2.77519  2.73123  3.46354  2.40513  3.72494  3.29354  2.67741  2.69355  4.24690  2.90347  2.73739  3.18146  2.89801  2.37887  2.77519  2.98518  4.58477  3.61503
          0.03231  3.84437  4.56671  0.61958  0.77255  0.48576  0.95510
    528   2.96005  5.08295  0.95921  2.31868  4.45636  3.18994  3.90727  4.03827  2.98623  3.65178  4.62965  2.87348  3.84079  3.14664  3.49832  2.92585  3.29815  3.68058  5.63039  4.33438   1262 d - - -
          2.68618  4.42225  2.77519  2.73123  3.46354  2.40513  3.72494  3.29354  2.67741  2.69355  4.24690  2.90347  2.73739  3.18146  2.89801  2.37887  2.77519  2.98518  4.58477  3.61503
          0.03231  3.84437  4.56671  0.61958  0.77255  0.48576  0.95510
    529   2.63098  4.40876  3.29896  3.19502  4.33701  0.77382  4.31666  3.93013  3.37243  3.58771  4.56353  3.46336  3.79899  3.69888  3.61121  2.80216  3.11005  3.46391  5.43922  4.43810   1263 g - - -
          2.68618  4.42225  2.77519  2.73123  3.46354  2.40513  3.72494  3.29354  2.67741  2.69355  4.24690  2.90347  2.73739  3.18146  2.89801  2.37887  2.77519  2.98518  4.58477  3.61503
          0.03231  3.84437  4.56671  0.61958  0.77255  0.48576  0.95510
    530   2.23010  4.15075  3.28413  2.99098  4.04653  2.95736  4.05802  3.33645  2.98431  3.12402  4.01497  3.20975  3.66837  3.33519  3.28752  2.01718  1.56728  2.91743  5.43036  4.18635   1264 t - - -
          2.68618  4.42225  2.77519  2.73123  3.46354  2.40513  3.72494  3.29354  2.67741  2.69355  4.24690  2.90347  2.73739  3.18146  2.89801  2.37887  2.77519  2.98518  4.58477  3.61503
          0.03231  3.84437  4.56671  0.61958  0.77255  0.48576  0.95510
    531   3.17206  4.57606  4.35888  3.91740  1.49743  4.15036  3.97229  2.43020  3.77188  1.58835  3.15024  4.04884  4.47751  3.94068  3.92699  3.53025  3.42144  2.46364  4.25223  2.66765   1265 f - - -
          2.68618  4.42225  2.77519  2.73123  3.46354  2.40513  3.72494  3.29354  2.67741  2.69355  4.24690  2.90347  2.73739  3.18146  2.89801  2.37887  2.77519  2.98518  4.58477  3.61503
          0.03231  3.84437  4.56671  0.61958  0.77255  0.48576  0.95510
    532   2.30182  4.22164  3.18263  2.99749  4.04851  2.95207  4.10793  3.56750  3.06935  3.29005  4.21875  3.22652  3.68864  3.42095  3.35598  1.13423  2.77992  3.10876  5.42333  4.13198   1266 s - - -
          2.68618  4.42225  2.77519  2.73123  3.46354  2.40513  3.72494  3.29354  2.67741  2.69355  4.24690  2.90347  2.73739  3.18146  2.89801  2.37887  2.77519  2.98518  4.58477  3.61503
          0.03231  3.84437  4.56671  0.61958  0.77255  0.48576  0.95510
    533   2.39828  4.24317  3.40383  3.15498  3.94472  3.08327  4.17436  3.06845  3.09740  2.93292  3.98557  3.36860  3.78494  3.49372  3.35720  2.59928  1.22046  2.76643  5.38501  4.16146   1267 t - - -
          2.68618  4.42225  2.77519  2.73123  3.46354  2.40513  3.72494  3.29354  2.67741  2.69355  4.24690  2.90347  2.73739  3.18146  2.89801  2.37887  2.77519  2.98518  4.58477  3.61503
          0.03231  3.84437  4.56671  0.61958  0.77255  0.48576  0.95510
    534   3.20721  4.70757  3.79706  3.52151  2.29495  3.79764  3.60649  3.22041  3.37984  2.68150  3.89847  3.68935  4.27231  3.69262  3.56917  3.34658  3.49385  3.08969  3.93752  1.01383   1268 y - - -
          2.68618  4.42225  2.77519  2.73123  3.46354  2.40513  3.72494  3.29354  2.67741  2.69355  4.24690  2.90347  2.73739  3.18146  2.89801  2.37887  2.77519  2.98518  4.58477  3.61503
          0.03231  3.84437  4.56671  0.61958  0.77255  0.48576  0.95510
    535   2.92888  5.03311  2.47696  1.06603  4.37593  3.25648  3.84136  3.82427  2.71840  3.44609  4.42178  2.91813  3.85985  3.05788  3.12402  2.91439  3.23304  3.51117  5.55283  4.27552   1269 e - - -
          2.68618  4.42225  2.77519  2.73123  3.46354  2.40513  3.72494  3.29354  2.67741  2.69355  4.24690  2.90347  2.73739  3.18146  2.89801  2.37887  2.77519  2.98518  4.58477  3.61503
          0.03231  3.84437  4.56671  0.61958  0.77255  0.48576  0.95510
    536   2.28962  1.67556  3.75449  3.37579  3.77786  3.04769  4.18725  3.03348  3.24915  2.84901  3.80830  3.46018  2.57664  3.57727  3.47703  2.52409  2.73571  2.70668  5.21286  4.02681   1275 c - - -
          2.68618  4.42225  2.77519  2.73123  3.46354  2.40513  3.72494  3.29354  2.67741  2.69355  4.24690  2.90347  2.73739  3.18146  2.89801  2.37887  2.77519  2.98518  4.58477  3.61503
          0.03231  3.84437  4.56671  0.61958  0.77255  0.48576  0.95510
    537   2.88063  5.03700  2.97200  2.54690  4.38498  3.46682  3.59193  3.79655  1.42983  3.29409  4.17335  3.00885  3.90533  2.33036  2.27607  2.87650  3.09083  3.47714  5.40208  4.15235   1276 k - - -
          2.68618  4.42225  2.77519  2.73123  3.46354  2.40513  3.72494  3.29354  2.67741  2.69355  4.24690  2.90347  2.73739  3.18146  2.89801  2.37887  2.77519  2.98518  4.58477  3.61503
          0.03231  3.84437  4.56671  0.61958  0.77255  0.48576  0.95510
    538   2.97445  4.81481  3.46230  2.97975  4.16228  3.46734  3.80507  3.70236  2.22773  3.22344  4.22471  3.34144  3.97162  3.02711  1.02222  3.06019  3.24254  3.42762  5.25693  4.09611   1278 r - - -
          2.68618  4.42225  2.77519  2.73123  3.46354  2.40513  3.72494  3.29354  2.67741  2.69355  4.24690  2.90347  2.73739  3.18146  2.89801  2.37887  2.77519  2.98518  4.58477  3.61503
          0.03231  3.84437  4.56671  0.61958  0.77255  0.48576  0.95510
    539   2.39828  4.24317  3.40383  3.15498  3.94472  3.08327  4.17436  3.06845  3.09740  2.93292  3.98557  3.36860  3.78494  3.49372  3.35720  2.59928  1.22046  2.76643  5.38501  4.16146   1279 t - - -
          2.68618  4.42225  2.77519  2.73123  3.46354  2.40513  3.72494  3.29354  2.67741  2.69355  4.24690  2.90347  2.73739  3.18146  2.89801  2.37887  2.77519  2.98518  4.58477  3.61503
          0.03231  3.84437  4.56671  0.61958  0.77255  0.48576  0.95510
    540   2.52428  4.41882  3.13717  2.76913  3.34949  3.28050  3.75604  3.19171  2.74732  2.85427  3.78846  3.14910  3.83001  3.11599  3.09149  1.69768  2.85542  2.90155  4.84455  2.77453   1281 s - - -
          2.68618  4.42225  2.77519  2.73123  3.46354  2.40513  3.72494  3.29354  2.67741  2.69355  4.24690  2.90347  2.73739  3.18146  2.89801  2.37887  2.77519  2.98518  4.58477  3.61503
          0.03231  3.84437  4.56671  0.61958  0.77255  0.48576  0.95510
    541   1.89654  4.11200  3.31852  2.99941  4.12007  2.91082  4.07009  3.43405  3.02067  3.18933  4.04306  3.19883  3.63159  3.33576  3.34034  1.58817  2.22893  2.96756  5.48022  4.25721   1287 s - - -
          2.68618  4.42225  2.77519  2.73123  3.46354  2.40513  3.72494  3.29354  2.67741  2.69355  4.24690  2.90347  2.73739  3.18146  2.89801  2.37887  2.77519  2.98518  4.58477  3.61503
          0.03231  3.84437  4.56671  0.61958  0.77255  0.48576  0.95510
    542   3.29002  4.67452  4.04891  3.74832  2.63908  3.69925  3.86652  3.31277  3.47127  2.71235  3.94784  3.90313  4.21474  3.86038  3.60446  3.49397  3.58909  3.20233  0.94394  2.64271   1288 w - - -
          2.68618  4.42225  2.77519  2.73123  3.46354  2.40513  3.72494  3.29354  2.67741  2.69355  4.24690  2.90347  2.73739  3.18146  2.89801  2.37887  2.77519  2.98518  4.58477  3.61503
          0.03231  3.84437  4.56671  0.61958  0.77255  0.48576  0.95510
    543   2.98901  4.37363  4.50768  4.02144  3.40861  4.21386  4.76585  1.27182  3.88424  1.92430  3.24744  4.27009  4.56961  4.17594  4.10208  3.60024  3.26535  1.49833  5.35181  4.13563   1289 i - - -
          2.68618  4.42225  2.77519  2.73123  3.46354  2.40513  3.72494  3.29354  2.67741  2.69355  4.24690  2.90347  2.73739  3.18146  2.89801  2.37887  2.77519  2.98518  4.58477  3.61503
          0.03231  3.84437  4.56671  0.61958  0.77255  0.48576  0.95510
    544   2.92888  5.03311  2.47696  1.06603  4.37593  3.25648  3.84136  3.82427  2.71840  3.44609  4.42178  2.91813  3.85985  3.05788  3.12402  2.91439  3.23304  3.51117  5.55283  4.27552   1291 e - - -
          2.68618  4.42225  2.77519  2.73123  3.46354  2.40513  3.72494  3.29354  2.67741  2.69355  4.24690  2.90347  2.73739  3.18146  2.89801  2.37887  2.77519  2.98518  4.58477  3.61503
          0.03231  3.84437  4.56671  0.61958  0.77255  0.48576  0.95510
    545   2.98904  4.37737  4.49885  4.01582  3.40185  4.20589  4.75962  1.25619  3.87491  1.91799  3.24416  4.26414  4.56518  4.16948  4.09213  3.59439  3.26674  1.52955  5.34587  4.12726   1292 i - - -
          2.68618  4.42225  2.77519  2.73123  3.46354  2.40513  3.72494  3.29354  2.67741  2.69355  4.24690  2.90347  2.73739  3.18146  2.89801  2.37887  2.77519  2.98518  4.58477  3.61503
          0.03231  3.84437  4.56671  0.61958  0.77255  0.48576  0.95510
    546   3.12412  4.59494  4.14420  3.78432  3.12567  3.94613  4.44889  2.32865  3.55233  0.91060  3.15811  4.06248  4.38659  3.92739  3.73283  3.51428  3.41980  2.35861  4.99436  3.71106   1295 l - - -
          2.68618  4.42225  2.77519  2.73123  3.46354  2.40513  3.72494  3.29354  2.67741  2.69355  4.24690  2.90347  2.73739  3.18146  2.89801  2.37887  2.77519  2.98518  4.58477  3.61503
          0.03231  3.84437  4.56671  0.61958  0.77255  0.48576  0.95510
    547   2.43287  4.52501  2.67021  2.46990  4.27762  2.47036  3.82393  3.75051  2.72184  3.36372  4.19472  1.93883  3.69744  3.02361  3.14426  2.18332  2.82218  3.28970  5.55334  4.22180   1296 n - - -
          2.68618  4.42225  2.77519  2.73123  3.46354  2.40513  3.72494  3.29354  2.67741  2.69355  4.24690  2.90347  2.73739  3.18146  2.89801  2.37887  2.77519  2.98518  4.58477  3.61503
          0.03231  3.84437  4.56671  0.61958  0.77255  0.48576  0.95510
    548   2.71539  4.47700  3.31960  3.15488  4.15181  3.16612  4.23436  3.69034  3.20984  3.32010  4.36901  3.46423  0.88157  3.59949  3.45825  2.88209  3.15483  3.33888  5.34573  4.27221   1297 p - - -
          2.68618  4.42225  2.77519  2.73123  3.46354  2.40513  3.72494  3.29354  2.67741  2.69355  4.24690  2.90347  2.73739  3.18146  2.89801  2.37887  2.77519  2.98518  4.58477  3.61503
          0.03231  3.84437  4.56671  0.61958  0.77255  0.48576  0.95510
    549   2.55550  0.99929  4.06738  3.80091  3.79909  3.18406  4.45422  2.93868  3.62780  2.85525  3.97577  3.79540  3.88879  3.97509  3.75703  2.82703  3.01996  2.68507  5.22074  4.08687   1298 c - - -
          2.68618  4.42225  2.77519  2.73123  3.46354  2.40513  3.72494  3.29354  2.67741  2.69355  4.24690  2.90347  2.73739  3.18146  2.89801  2.37887  2.77519  2.98518  4.58477  3.61503
          0.03231  3.84437  4.56671  0.61958  0.77255  0.48576  0.95510
    550   2.92888  5.03311  2.47696  1.06603  4.37593  3.25648  3.84136  3.82427  2.71840  3.44609  4.42178  2.91813  3.85985  3.05788  3.12402  2.91439  3.23304  3.51117  5.55283  4.27552   1299 e - - -
          2.68618  4.42225  2.77519  2.73123  3.46354  2.40513  3.72494  3.29354  2.67741  2.69355  4.24690  2.90347  2.73739  3.18146  2.89801  2.37887  2.77519  2.98518  4.58477  3.61503
          0.03231  3.84437  4.56671  0.61958  0.77255  0.48576  0.95510
    551   2.38283  4.40917  2.81895  2.61149  4.14821  3.02483  3.88384  3.66726  2.77578  3.31864  4.17061  2.40535  3.69559  3.11465  3.14928  1.54078  2.79747  3.21004  5.47115  4.13846   1300 s - - -
          2.68618  4.42225  2.77519  2.73123  3.46354  2.40513  3.72494  3.29354  2.67741  2.69355  4.24690  2.90347  2.73739  3.18146  2.89801  2.37887  2.77519  2.98518  4.58477  3.61503
          0.03231  3.84437  4.56671  0.61958  0.77255  0.48576  0.95510
    552   3.22316  4.63332  4.20008  3.90956  1.05886  3.91886  3.86571  2.75067  3.81737  2.12739  3.48522  3.98775  4.37834  3.99319  3.94403  3.49432  3.52441  2.73924  4.12372  2.49451   1306 f - - -
          2.68618  4.42225  2.77519  2.73123  3.46354  2.40513  3.72494  3.29354  2.67741  2.69355  4.24690  2.90347  2.73739  3.18146  2.89801  2.37887  2.77519  2.98518  4.58477  3.61503
          0.03231  3.84437  4.56671  0.61958  0.77255  0.48576  0.95510
    553   2.71539  4.47700  3.31960  3.15488  4.15181  3.16612  4.23436  3.69034  3.20984  3.32010  4.36901  3.46423  0.88157  3.59949  3.45825  2.88209  3.15483  3.33888  5.34573  4.27221   1307 p - - -
          2.68618  4.42225  2.77519  2.73123  3.46354  2.40513  3.72494  3.29354  2.67741  2.69355  4.24690  2.90347  2.73739  3.18146  2.89801  2.37887  2.77519  2.98518  4.58477  3.61503
          0.03231  3.84437  4.56671  0.61958  0.77255  0.48576  0.95510
    554   2.70077  4.69578  2.69392  2.57675  4.05496  3.16562  3.89938  3.75965  2.80093  3.40983  4.36554  1.20880  3.81628  3.17240  3.15436  2.76924  3.08190  3.38470  5.36415  4.00556   1308 n - - -
          2.68618  4.42225  2.77519  2.73123  3.46354  2.40513  3.72494  3.29354  2.67741  2.69355  4.24690  2.90347  2.73739  3.18146  2.89801  2.37887  2.77519  2.98518  4.58477  3.61503
          0.03231  3.84437  4.56671  0.61958  0.77255  0.48576  0.95510
    555   2.61208  4.24145  3.70055  3.16461  3.31307  3.60343  3.98887  2.19924  3.03983  2.17971  2.30294  3.49613  4.02336  3.36826  3.32723  2.52380  2.87747  2.26688  4.90558  3.67519   1309 l - - -
          2.68618  4.42225  2.77519  2.73123  3.46354  2.40513  3.72494  3.29354  2.67741  2.69355  4.24690  2.90347  2.73739  3.18146  2.89801  2.37887  2.77519  2.98518  4.58477  3.61503
          0.03231  3.84437  4.56671  0.61958  0.77255  0.48576  0.95510
    556   2.93791  4.35069  4.42452  3.94162  3.45183  4.12893  4.71022  1.62866  3.80763  2.00751  3.30406  4.19098  4.51545  4.11503  4.03923  3.51500  3.22304  1.18426  5.35546  4.12232   1311 v - - -
          2.68618  4.42225  2.77519  2.73123  3.46354  2.40513  3.72494  3.29354  2.67741  2.69355  4.24690  2.90347  2.73739  3.18146  2.89801  2.37887  2.77519  2.98518  4.58477  3.61503
          0.03231  3.84437  4.56671  0.61958  0.77255  0.48576  0.95510
    557   2.93791  4.35069  4.42452  3.94162  3.45183  4.12893  4.71022  1.62866  3.80763  2.00751  3.30406  4.19098  4.51545  4.11503  4.03923  3.51500  3.22304  1.18426  5.35546  4.12232   1312 v - - -
          2.68618  4.42225  2.77519  2.73123  3.46354  2.40513  3.72494  3.29354  2.67741  2.69355  4.24690  2.90347  2.73739  3.18146  2.89801  2.37887  2.77519  2.98518  4.58477  3.61503
          0.03231  3.84437  4.56671  0.61958  0.77255  0.48576  0.95510
    558   2.96005  5.08295  0.95921  2.31868  4.45636  3.18994  3.90727  4.03827  2.98623  3.65178  4.62965  2.87348  3.84079  3.14664  3.49832  2.92585  3.29815  3.68058  5.63039  4.33438   1313 d - - -
          2.68618  4.42225  2.77519  2.73123  3.46354  2.40513  3.72494  3.29354  2.67741  2.69355  4.24690  2.90347  2.73739  3.18146  2.89801  2.37887  2.77519  2.98518  4.58477  3.61503
          0.03231  3.84437  4.56671  0.61958  0.77255  0.48576  0.95510
    559   3.04067  4.72210  3.51339  3.11349  2.30563  3.77350  2.33093  3.32693  2.95217  2.80178  3.87043  3.40716  4.17293  3.32074  3.22800  3.12208  3.27559  3.13105  3.93342  1.56021   1316 y - - -
          2.68618  4.42225  2.77519  2.73123  3.46354  2.40513  3.72494  3.29354  2.67741  2.69355  4.24690  2.90347  2.73739  3.18146  2.89801  2.37887  2.77519  2.98518  4.58477  3.61503
          0.03231  3.84437  4.56671  0.61958  0.77255  0.48576  0.95510
    560   2.71539  4.47700  3.31960  3.15488  4.15181  3.16612  4.23436  3.69034  3.20984  3.32010  4.36901  3.46423  0.88157  3.59949  3.45825  2.88209  3.15483  3.33888  5.34573  4.27221   1317 p - - -
          2.68618  4.42225  2.77519  2.73123  3.46354  2.40513  3.72494  3.29354  2.67741  2.69355  4.24690  2.90347  2.73739  3.18146  2.89801  2.37887  2.77519  2.98518  4.58477  3.61503
          0.03231  3.84437  4.56671  0.61958  0.77255  0.48576  0.95510
    561   2.89968  4.37974  4.04246  3.52249  2.17860  3.89632  3.72999  2.63094  3.40578  2.09837  2.64732  3.71421  4.23485  3.61091  3.61746  3.19523  3.12919  2.54518  4.13071  1.85038   1318 y - - -
          2.68618  4.42225  2.77519  2.73123  3.46354  2.40513  3.72494  3.29354  2.67741  2.69355  4.24690  2.90347  2.73739  3.18146  2.89801  2.37887  2.77519  2.98518  4.58477  3.61503
          0.03231  3.84437  4.56671  0.61958  0.77255  0.48576  0.95510
    562   2.63806  4.64743  2.88172  2.57627  3.79215  3.27624  2.76245  3.51643  2.54961  3.10832  4.00935  3.02928  1.89869  2.98648  2.89804  2.71353  2.94672  3.18998  5.14767  3.76294   1319 p - - -
          2.68618  4.42225  2.77519  2.73123  3.46354  2.40513  3.72494  3.29354  2.67741  2.69355  4.24690  2.90347  2.73739  3.18146  2.89801  2.37887  2.77519  2.98518  4.58477  3.61503
          0.03231  3.84437  4.56671  0.61958  0.77255  0.48576  0.95510
    563   2.70631  4.69528  2.95821  1.70656  3.58145  3.42193  3.66519  3.29332  2.50347  2.89308  3.81921  3.04189  3.86861  2.92533  2.87064  2.77742  2.94922  3.03503  3.24739  3.58123   1328 e - - -
          2.68618  4.42225  2.77519  2.73123  3.46354  2.40513  3.72494  3.29354  2.67741  2.69355  4.24690  2.90347  2.73739  3.18146  2.89801  2.37887  2.77519  2.98518  4.58477  3.61503
          0.03231  3.84437  4.56671  0.61958  0.77255  0.48576  0.95510
    564   2.61009  2.02609  4.15185  3.66628  3.39162  3.58897  4.33139  1.88469  3.49503  2.20927  3.36784  3.81250  4.12130  3.79966  3.70160  2.99232  2.95019  1.99130  5.07265  3.82800   1329 i - - -
          2.68618  4.42225  2.77519  2.73123  3.46354  2.40513  3.72494  3.29354  2.67741  2.69355  4.24690  2.90347  2.73739  3.18146  2.89801  2.37887  2.77519  2.98518  4.58477  3.61503
          0.12299  3.84437  2.36101  0.61958  0.77255  0.48576  0.95510
    565   2.35772  4.20106  3.33182  3.08344  3.87266  3.04283  4.10871  2.98603  3.02403  2.85334  3.91505  3.30878  3.73897  3.42588  3.28583  2.55816  1.38523  2.69359  5.32112  4.09054   1330 t - - -
          2.68618  4.42225  2.77519  2.73123  3.46354  2.40513  3.72494  3.29354  2.67741  2.69355  4.24690  2.90347  2.73739  3.18146  2.89801  2.37887  2.77519  2.98518  4.58477  3.61503
          0.03532  3.75670  4.47905  0.61958  0.77255  0.55764  0.84994
    566   2.26513  4.18168  3.11218  2.92664  3.96220  2.91399  4.03773  3.47095  2.99222  3.20186  4.14087  3.16761  3.64408  3.35181  3.27908  1.28054  2.73730  3.03189  5.34507  4.04602   1331 s - - -
          2.68618  4.42225  2.77519  2.73123  3.46354  2.40513  3.72494  3.29354  2.67741  2.69355  4.24690  2.90347  2.73739  3.18146  2.89801  2.37887  2.77519  2.98518  4.58477  3.61503
          0.03532  3.75670  4.47905  0.61958  0.77255  0.55764  0.84994
    567   2.26513  4.18168  3.11218  2.92664  3.96220  2.91399  4.03773  3.47095  2.99222  3.20186  4.14087  3.16761  3.64408  3.35181  3.27908  1.28054  2.73730  3.03189  5.34507  4.04602   1332 s - - -
          2.68618  4.42225  2.77519  2.73123  3.46354  2.40513  3.72494  3.29354  2.67741  2.69355  4.24690  2.90347  2.73739  3.18146  2.89801  2.37887  2.77519  2.98518  4.58477  3.61503
          0.03532  3.75670  4.47905  0.61958  0.77255  0.44331  1.02697
    568   2.94640  4.35116  4.44387  3.95759  3.45102  4.14992  4.72319  1.59669  3.82619  2.00074  3.29838  4.20779  4.52814  4.12921  4.05658  3.53394  3.22862  1.19682  5.35948  4.13048   1333 v - - -
          2.68618  4.42225  2.77519  2.73123  3.46354  2.40513  3.72494  3.29354  2.67741  2.69355  4.24690  2.90347  2.73739  3.18146  2.89801  2.37887  2.77519  2.98518  4.58477  3.61503
          0.03231  3.84437  4.56671  0.61958  0.77255  0.48576  0.95510
    569   3.12412  4.59494  4.14420  3.78432  3.12567  3.94613  4.44889  2.32865  3.55233  0.91060  3.15811  4.06248  4.38659  3.92739  3.73283  3.51428  3.41980  2.35861  4.99436  3.71106   1334 l - - -
          2.68618  4.42225  2.77519  2.73123  3.46354  2.40513  3.72494  3.29354  2.67741  2.69355  4.24690  2.90347  2.73739  3.18146  2.89801  2.37887  2.77519  2.98518  4.58477  3.61503
          0.03231  3.84437  4.56671  0.61958  0.77255  0.48576  0.95510
    570   2.85927  4.84339  2.88521  2.63995  4.00811  3.34792  3.79786  3.63496  2.46279  3.14006  4.16915  3.09927  3.90126  1.28488  2.74734  2.90841  3.15646  3.36651  5.28532  3.97734   1335 q - - -
          2.68618  4.42225  2.77519  2.73123  3.46354  2.40513  3.72494  3.29354  2.67741  2.69355  4.24690  2.90347  2.73739  3.18146  2.89801  2.37887  2.77519  2.98518  4.58477  3.61503
          0.03231  3.84437  4.56671  0.61958  0.77255  0.48576  0.95510
    571   1.05504  4.17870  3.43461  3.22505  4.02491  3.00390  4.25034  3.14626  3.24059  3.02912  4.06437  3.38159  3.74050  3.58443  3.49282  2.52940  2.80483  2.80555  5.45489  4.25210   1336 a - - -
          2.68618  4.42225  2.77519  2.73123  3.46354  2.40513  3.72494  3.29354  2.67741  2.69355  4.24690  2.90347  2.73739  3.18146  2.89801  2.37887  2.77519  2.98518  4.58477  3.61503
          0.03231  3.84437  4.56671  0.61958  0.77255  0.48576  0.95510
    572   3.12412  4.59494  4.14420  3.78432  3.12567  3.94613  4.44889  2.32865  3.55233  0.91060  3.15811  4.06248  4.38659  3.92739  3.73283  3.51428  3.41980  2.35861  4.99436  3.71106   1337 l - - -
          2.68618  4.42225  2.77519  2.73123  3.46354  2.40513  3.72494  3.29354  2.67741  2.69355  4.24690  2.90347  2.73739  3.18146  2.89801  2.37887  2.77519  2.98518  4.58477  3.61503
          0.03231  3.84437  4.56671  0.61958  0.77255  0.48576  0.95510
    573   2.93152  4.35031  4.41045  3.93030  3.45235  4.11315  4.70087  1.65029  3.79432  2.01252  3.30833  4.17875  4.50598  4.10493  4.02662  3.50092  3.21893  1.17681  5.35245  4.11620   1338 v - - -
          2.68618  4.42225  2.77519  2.73123  3.46354  2.40513  3.72494  3.29354  2.67741  2.69355  4.24690  2.90347  2.73739  3.18146  2.89801  2.37887  2.77519  2.98518  4.58477  3.61503
          0.03231  3.84437  4.56671  0.61958  0.77255  0.48576  0.95510
    574   3.12412  4.59494  4.14420  3.78432  3.12567  3.94613  4.44889  2.32865  3.55233  0.91060  3.15811  4.06248  4.38659  3.92739  3.73283  3.51428  3.41980  2.35861  4.99436  3.71106   1339 l - - -
          2.68618  4.42225  2.77519  2.73123  3.46354  2.40513  3.72494  3.29354  2.67741  2.69355  4.24690  2.90347  2.73739  3.18146  2.89801  2.37887  2.77519  2.98518  4.58477  3.61503
          0.03231  3.84437  4.56671  0.61958  0.77255  0.48576  0.95510
    575   3.22316  4.63332  4.20008  3.90956  1.05886  3.91886  3.86571  2.75067  3.81737  2.12739  3.48522  3.98775  4.37834  3.99319  3.94403  3.49432  3.52441  2.73924  4.12372  2.49451   1340 f - - -
          2.68618  4.42225  2.77519  2.73123  3.46354  2.40513  3.72494  3.29354  2.67741  2.69355  4.24690  2.90347  2.73739  3.18146  2.89801  2.37887  2.77519  2.98518  4.58477  3.61503
          0.03231  3.84437  4.56671  0.61958  0.77255  0.48576  0.95510
    576   2.94701  4.90890  3.12108  2.74830  4.28890  3.43909  3.74462  3.71650  1.07741  3.28791  4.25123  3.17388  3.94171  2.93796  2.42768  2.99105  3.20255  3.42600  5.35539  4.16425   1341 k - - -
          2.68618  4.42225  2.77519  2.73123  3.46354  2.40513  3.72494  3.29354  2.67741  2.69355  4.24690  2.90347  2.73739  3.18146  2.89801  2.37887  2.77519  2.98518  4.58477  3.61503
          0.03231  3.84437  4.56671  0.61958  0.77255  0.48576  0.95510
    577   2.78769  5.12686  2.55412  1.75922  4.44366  3.32866  3.60027  3.87475  2.01334  3.38823  4.22172  2.81462  3.81653  2.41982  2.62821  2.74490  3.02185  3.51333  5.53617  4.19129   1342 e - - -
          2.68618  4.42225  2.77519  2.73123  3.46354  2.40513  3.72494  3.29354  2.67741  2.69355  4.24690  2.90347  2.73739  3.18146  2.89801  2.37887  2.77519  2.98518  4.58477  3.61503
          0.03231  3.84437  4.56671  0.61958  0.77255  0.48576  0.95510
    578   2.82613  4.54484  3.46882  3.03722  3.29750  3.66300  3.93476  2.67623  2.76178  1.44202  3.33731  3.42910  4.08581  2.70217  3.02779  3.03890  3.08046  2.61627  4.95263  3.64288   1343 l - - -
          2.68618  4.42225  2.77519  2.73123  3.46354  2.40513  3.72494  3.29354  2.67741  2.69355  4.24690  2.90347  2.73739  3.18146  2.89801  2.37887  2.77519  2.98518  4.58477  3.61503
          0.03231  3.84437  4.56671  0.61958  0.77255  0.48576  0.95510
    579   2.97380  4.72582  3.39852  2.99029  2.43943  3.70446  2.01335  3.33638  2.82826  2.82654  3.86976  3.32932  4.11251  3.22619  3.12225  3.04914  3.20985  3.12713  4.05291  1.88864   1344 y - - -
          2.68618  4.42225  2.77519  2.73123  3.46354  2.40513  3.72494  3.29354  2.67741  2.69355  4.24690  2.90347  2.73739  3.18146  2.89801  2.37887  2.77519  2.98518  4.58477  3.61503
          0.03231  3.84437  4.56671  0.61958  0.77255  0.48576  0.95510
    580   2.30726  4.26880  3.05385  2.81823  4.11334  2.98136  3.98992  3.56587  2.89688  3.24919  4.12719  3.12158  1.71289  3.24815  3.22773  2.08169  2.75164  3.11167  5.45369  4.17821   1345 p - - -
          2.68618  4.42225  2.77519  2.73123  3.46354  2.40513  3.72494  3.29354  2.67741  2.69355  4.24690  2.90347  2.73739  3.18146  2.89801  2.37887  2.77519  2.98518  4.58477  3.61503
          0.03231  3.84437  4.56671  0.61958  0.77255  0.48576  0.95510
    581   2.20962  4.17574  3.09153  2.88410  4.24197  1.93518  4.06980  3.70653  3.03579  3.38103  4.21702  3.13247  3.62605  3.33166  3.36942  1.56795  2.68753  3.16331  5.56525  4.31746   1346 s - - -
          2.68618  4.42225  2.77519  2.73123  3.46354  2.40513  3.72494  3.29354  2.67741  2.69355  4.24690  2.90347  2.73739  3.18146  2.89801  2.37887  2.77519  2.98518  4.58477  3.61503
          0.03231  3.84437  4.56671  0.61958  0.77255  0.48576  0.95510
    582   3.20721  4.70757  3.79706  3.52151  2.29495  3.79764  3.60649  3.22041  3.37984  2.68150  3.89847  3.68935  4.27231  3.69262  3.56917  3.34658  3.49385  3.08969  3.93752  1.01383   1348 y - - -
          2.68618  4.42225  2.77519  2.73123  3.46354  2.40513  3.72494  3.29354  2.67741  2.69355  4.24690  2.90347  2.73739  3.18146  2.89801  2.37887  2.77519  2.98518  4.58477  3.61503
          0.03231  3.84437  4.56671  0.61958  0.77255  0.48576  0.95510
    583   2.87443  4.91485  3.24168  2.69658  4.02451  3.52153  2.92327  3.67605  2.02029  3.18424  4.07828  3.11576  3.93484  2.77894  1.49063  2.90645  3.08286  3.37760  5.18397  3.87524   1350 r - - -
          2.68618  4.42225  2.77519  2.73123  3.46354  2.40513  3.72494  3.29354  2.67741  2.69355  4.24690  2.90347  2.73739  3.18146  2.89801  2.37887  2.77519  2.98518  4.58477  3.61503
          0.03231  3.84437  4.56671  0.61958  0.77255  0.48576  0.95510
    584   2.54725  4.27636  3.62897  3.18695  3.58973  3.42807  4.11965  2.13826  3.06104  2.40718  3.52555  3.48097  3.97948  3.43681  3.35515  2.81479  1.76749  2.23245  5.19285  3.94155   1352 t - - -
          2.68618  4.42225  2.77519  2.73123  3.46354  2.40513  3.72494  3.29354  2.67741  2.69355  4.24690  2.90347  2.73739  3.18146  2.89801  2.37887  2.77519  2.98518  4.58477  3.61503
          0.03231  3.84437  4.56671  0.61958  0.77255  0.48576  0.95510
    585   2.86004  5.05862  2.77393  2.18485  4.41963  3.40440  3.61680  3.79935  1.43934  3.33718  4.20847  2.93925  3.87686  2.77050  2.42056  2.84431  3.08542  3.47100  5.46324  4.19148   1353 k - - -
          2.68618  4.42225  2.77519  2.73123  3.46354  2.40513  3.72494  3.29354  2.67741  2.69355  4.24690  2.90347  2.73739  3.18146  2.89801  2.37887  2.77519  2.98518  4.58477  3.61503
          0.03231  3.84437  4.56671  0.61958  0.77255  0.48576  0.95510
    586   2.85056  5.29696  1.93185  1.36270  4.58994  3.17958  3.70373  4.07058  2.67615  3.62246  4.48759  2.67078  3.78493  2.87597  3.22156  2.76336  3.13663  3.68074  5.78345  4.33281   1354 e - - -
          2.68618  4.42225  2.77519  2.73123  3.46354  2.40513  3.72494  3.29354  2.67741  2.69355  4.24690  2.90347  2.73739  3.18146  2.89801  2.37887  2.77519  2.98518  4.58477  3.61503
          0.03231  3.84437  4.56671  0.61958  0.77255  0.48576  0.95510
    587   3.00927  4.43632  4.29501  3.91005  3.35566  4.03558  4.64365  1.11341  3.73761  1.94789  3.29584  4.15936  4.46983  4.08903  3.93743  3.52848  3.30909  1.84621  5.24041  3.97602   1356 i - - -
          2.68618  4.42225  2.77519  2.73123  3.46354  2.40513  3.72494  3.29354  2.67741  2.69355  4.24690  2.90347  2.73739  3.18146  2.89801  2.37887  2.77519  2.98518  4.58477  3.61503
          0.03231  3.84437  4.56671  0.61958  0.77255  0.48576  0.95510
    588   2.79651  5.15004  2.29147  1.56095  4.46373  3.20919  3.68509  3.94887  2.55487  3.50866  4.36750  2.11707  3.79043  2.85693  3.02117  2.74215  3.07965  3.57003  5.66197  4.24590   1357 e - - -
          2.68618  4.42225  2.77519  2.73123  3.46354  2.40513  3.72494  3.29354  2.67741  2.69355  4.24690  2.90347  2.73739  3.18146  2.89801  2.37887  2.77519  2.98518  4.58477  3.61503
          0.03231  3.84437  4.56671  0.61958  0.77255  0.48576  0.95510
    589   2.78400  5.08865  2.61004  2.11255  4.42506  3.34046  3.60085  3.84948  1.71195  3.37066  4.20519  2.43424  3.82345  2.74704  2.58171  2.75099  3.01874  3.49085  5.51152  4.18129   1358 k - - -
          2.68618  4.42225  2.77519  2.73123  3.46354  2.40513  3.72494  3.29354  2.67741  2.69355  4.24690  2.90347  2.73739  3.18146  2.89801  2.37887  2.77519  2.98518  4.58477  3.61503
          0.03231  3.84437  4.56671  0.61958  0.77255  0.48576  0.95510
    590   2.18189  1.69029  3.82081  3.47092  3.78290  2.95728  4.23255  3.03005  3.32507  2.90368  3.84283  3.45141  3.69209  3.64110  3.52808  2.07757  2.65682  2.67034  5.25395  4.02456   1359 c - - -
          2.68618  4.42225  2.77519  2.73123  3.46354  2.40513  3.72494  3.29354  2.67741  2.69355  4.24690  2.90347  2.73739  3.18146  2.89801  2.37887  2.77519  2.98518  4.58477  3.61503
          0.03231  3.84437  4.56671  0.61958  0.77255  0.48576  0.95510
    591   2.98904  4.37737  4.49885  4.01582  3.40185  4.20589  4.75962  1.25619  3.87491  1.91799  3.24416  4.26414  4.56518  4.16948  4.09213  3.59439  3.26674  1.52955  5.34587  4.12726   1360 i - - -
          2.68618  4.42225  2.77519  2.73123  3.46354  2.40513  3.72494  3.29354  2.67741  2.69355  4.24690  2.90347  2.73739  3.18146  2.89801  2.37887  2.77519  2.98518  4.58477  3.61503
          0.03231  3.84437  4.56671  0.61958  0.77255  0.48576  0.95510
    592   2.63486  4.75843  3.01625  2.51095  4.13262  2.82556  3.60873  3.52251  2.04858  3.10619  3.94305  2.98163  3.81356  2.76717  2.12821  2.67983  2.55833  3.19211  5.30672  4.02906   1361 k - - -
          2.68618  4.42225  2.77519  2.73123  3.46354  2.40513  3.72494  3.29354  2.67741  2.69355  4.24690  2.90347  2.73739  3.18146  2.89801  2.37887  2.77519  2.98518  4.58477  3.61503
          0.03231  3.84437  4.56671  0.61958  0.77255  0.48576  0.95510
    593   2.64897  4.84360  2.60956  2.35148  4.26639  3.24130  3.67089  3.71847  2.18550  3.29827  4.13889  1.96175  3.78035  2.84119  2.80765  2.36565  2.93927  3.34652  5.47318  4.12917   1362 n - - -
          2.68618  4.42225  2.77519  2.73123  3.46354  2.40513  3.72494  3.29354  2.67741  2.69355  4.24690  2.90347  2.73739  3.18146  2.89801  2.37887  2.77519  2.98518  4.58477  3.61503
          0.03231  3.84437  4.56671  0.61958  0.77255  0.48576  0.95510
    594   1.05504  4.17870  3.43461  3.22505  4.02491  3.00390  4.25034  3.14626  3.24059  3.02912  4.06437  3.38159  3.74050  3.58443  3.49282  2.52940  2.80483  2.80555  5.45489  4.25210   1372 a - - -
          2.68618  4.42225  2.77519  2.73123  3.46354  2.40513  3.72494  3.29354  2.67741  2.69355  4.24690  2.90347  2.73739  3.18146  2.89801  2.37887  2.77519  2.98518  4.58477  3.61503
          0.03231  3.84437  4.56671  0.61958  0.77255  0.48576  0.95510
    595   1.05504  4.17870  3.43461  3.22505  4.02491  3.00390  4.25034  3.14626  3.24059  3.02912  4.06437  3.38159  3.74050  3.58443  3.49282  2.52940  2.80483  2.80555  5.45489  4.25210   1373 a - - -
          2.68618  4.42225  2.77519  2.73123  3.46354  2.40513  3.72494  3.29354  2.67741  2.69355  4.24690  2.90347  2.73739  3.18146  2.89801  2.37887  2.77519  2.98518  4.58477  3.61503
          0.03231  3.84437  4.56671  0.61958  0.77255  0.48576  0.95510
    596   2.57746  4.45855  3.24604  2.66840  3.63719  3.47290  3.67566  2.70495  2.28986  2.65344  3.08723  3.11644  3.85655  2.91097  2.53291  2.71927  2.57535  2.71969  5.01018  3.75649   1374 k - - -
          2.68618  4.42225  2.77519  2.73123  3.46354  2.40513  3.72494  3.29354  2.67741  2.69355  4.24690  2.90347  2.73739  3.18146  2.89801  2.37887  2.77519  2.98518  4.58477  3.61503
          0.03231  3.84437  4.56671  0.61958  0.77255  0.48576  0.95510
    597   3.22316  4.63332  4.20008  3.90956  1.05886  3.91886  3.86571  2.75067  3.81737  2.12739  3.48522  3.98775  4.37834  3.99319  3.94403  3.49432  3.52441  2.73924  4.12372  2.49451   1375 f - - -
          2.68618  4.42225  2.77519  2.73123  3.46354  2.40513  3.72494  3.29354  2.67741  2.69355  4.24690  2.90347  2.73739  3.18146  2.89801  2.37887  2.77519  2.98518  4.58477  3.61503
          0.03231  3.84437  4.56671  0.61958  0.77255  0.48576  0.95510
    598   3.00927  4.43632  4.29501  3.91005  3.35566  4.03558  4.64365  1.11341  3.73761  1.94789  3.29584  4.15936  4.46983  4.08903  3.93743  3.52848  3.30909  1.84621  5.24041  3.97602   1376 i - - -
          2.68618  4.42225  2.77519  2.73123  3.46354  2.40513  3.72494  3.29354  2.67741  2.69355  4.24690  2.90347  2.73739  3.18146  2.89801  2.37887  2.77519  2.98518  4.58477  3.61503
          0.03231  3.84437  4.56671  0.61958  0.77255  0.48576  0.95510
    599   2.92888  5.03311  2.47696  1.06603  4.37593  3.25648  3.84136  3.82427  2.71840  3.44609  4.42178  2.91813  3.85985  3.05788  3.12402  2.91439  3.23304  3.51117  5.55283  4.27552   1377 e - - -
          2.68618  4.42225  2.77519  2.73123  3.46354  2.40513  3.72494  3.29354  2.67741  2.69355  4.24690  2.90347  2.73739  3.18146  2.89801  2.37887  2.77519  2.98518  4.58477  3.61503
          0.03231  3.84437  4.56671  0.61958  0.77255  0.48576  0.95510
    600   2.38283  4.40917  2.81895  2.61149  4.14821  3.02483  3.88384  3.66726  2.77578  3.31864  4.17061  2.40535  3.69559  3.11465  3.14928  1.54078  2.79747  3.21004  5.47115  4.13846   1378 s - - -
          2.68618  4.42225  2.77519  2.73123  3.46354  2.40513  3.72494  3.29354  2.67741  2.69355  4.24690  2.90347  2.73739  3.18146  2.89801  2.37887  2.77519  2.98518  4.58477  3.61503
          0.03231  3.84437  4.56671  0.61958  0.77255  0.48576  0.95510
    601   2.67330  4.65929  3.26468  2.75400  4.11193  3.37214  3.69982  3.45083  2.19145  3.07135  3.98959  3.14120  3.86794  2.88455  1.57897  2.76523  2.50721  3.14557  5.29952  4.06468   1379 r - - -
          2.68618  4.42225  2.77519  2.73123  3.46354  2.40513  3.72494  3.29354  2.67741  2.69355  4.24690  2.90347  2.73739  3.18146  2.89801  2.37887  2.77519  2.98518  4.58477  3.61503
          0.03231  3.84437  4.56671  0.61958  0.77255  0.48576  0.95510
    602   2.85927  4.84339  2.88521  2.63995  4.00811  3.34792  3.79786  3.63496  2.46279  3.14006  4.16915  3.09927  3.90126  1.28488  2.74734  2.90841  3.15646  3.36651  5.28532  3.97734   1380 q - - -
          2.68618  4.42225  2.77519  2.73123  3.46354  2.40513  3.72494  3.29354  2.67741  2.69355  4.24690  2.90347  2.73739  3.18146  2.89801  2.37887  2.77519  2.98518  4.58477  3.61503
          0.03231  3.84437  4.56671  0.61958  0.77255  0.48576  0.95510
    603   2.68228  4.94351  2.60974  2.30776  4.28874  2.48349  3.62034  3.72424  2.15416  3.27995  4.10720  2.45298  3.78663  2.47847  2.75233  2.67547  2.93792  3.36496  5.46417  4.11936   1381 k - - -
          2.68618  4.42225  2.77519  2.73123  3.46354  2.40513  3.72494  3.29354  2.67741  2.69355  4.24690  2.90347  2.73739  3.18146  2.89801  2.37887  2.77519  2.98518  4.58477  3.61503
          0.03231  3.84437  4.56671  0.61958  0.77255  0.48576  0.95510
    604   2.85056  5.29696  1.93185  1.36270  4.58994  3.17958  3.70373  4.07058  2.67615  3.62246  4.48759  2.67078  3.78493  2.87597  3.22156  2.76336  3.13663  3.68074  5.78345  4.33281   1382 e - - -
          2.68618  4.42225  2.77519  2.73123  3.46354  2.40513  3.72494  3.29354  2.67741  2.69355  4.24690  2.90347  2.73739  3.18146  2.89801  2.37887  2.77519  2.98518  4.58477  3.61503
          0.03231  3.84437  4.56671  0.61958  0.77255  0.48576  0.95510
    605   2.96005  5.08295  0.95921  2.31868  4.45636  3.18994  3.90727  4.03827  2.98623  3.65178  4.62965  2.87348  3.84079  3.14664  3.49832  2.92585  3.29815  3.68058  5.63039  4.33438   1383 d - - -
          2.68618  4.42225  2.77519  2.73123  3.46354  2.40513  3.72494  3.29354  2.67741  2.69355  4.24690  2.90347  2.73739  3.18146  2.89801  2.37887  2.77519  2.98518  4.58477  3.61503
          0.03231  3.84437  4.56671  0.61958  0.77255  0.48576  0.95510
    606   2.63098  4.40876  3.29896  3.19502  4.33701  0.77382  4.31666  3.93013  3.37243  3.58771  4.56353  3.46336  3.79899  3.69888  3.61121  2.80216  3.11005  3.46391  5.43922  4.43810   1384 g - - -
          2.68618  4.42225  2.77519  2.73123  3.46354  2.40513  3.72494  3.29354  2.67741  2.69355  4.24690  2.90347  2.73739  3.18146  2.89801  2.37887  2.77519  2.98518  4.58477  3.61503
          0.03231  3.84437  4.56671  0.61958  0.77255  0.48576  0.95510
    607   2.30182  4.22164  3.18263  2.99749  4.04851  2.95207  4.10793  3.56750  3.06935  3.29005  4.21875  3.22652  3.68864  3.42095  3.35598  1.13423  2.77992  3.10876  5.42333  4.13198   1385 s - - -
          2.68618  4.42225  2.77519  2.73123  3.46354  2.40513  3.72494  3.29354  2.67741  2.69355  4.24690  2.90347  2.73739  3.18146  2.89801  2.37887  2.77519  2.98518  4.58477  3.61503
          0.03231  3.84437  4.56671  0.61958  0.77255  0.48576  0.95510
    608   3.29002  4.67452  4.04891  3.74832  2.63908  3.69925  3.86652  3.31277  3.47127  2.71235  3.94784  3.90313  4.21474  3.86038  3.60446  3.49397  3.58909  3.20233  0.94394  2.64271   1386 w - - -
          2.68618  4.42225  2.77519  2.73123  3.46354  2.40513  3.72494  3.29354  2.67741  2.69355  4.24690  2.90347  2.73739  3.18146  2.89801  2.37887  2.77519  2.98518  4.58477  3.61503
          0.03231  3.84437  4.56671  0.61958  0.77255  0.48576  0.95510
    609   3.12412  4.59494  4.14420  3.78432  3.12567  3.94613  4.44889  2.32865  3.55233  0.91060  3.15811  4.06248  4.38659  3.92739  3.73283  3.51428  3.41980  2.35861  4.99436  3.71106   1390 l - - -
          2.68618  4.42225  2.77519  2.73123  3.46354  2.40513  3.72494  3.29354  2.67741  2.69355  4.24690  2.90347  2.73739  3.18146  2.89801  2.37887  2.77519  2.98518  4.58477  3.61503
          0.03231  3.84437  4.56671  0.61958  0.77255  0.48576  0.95510
    610   2.63098  4.40876  3.29896  3.19502  4.33701  0.77382  4.31666  3.93013  3.37243  3.58771  4.56353  3.46336  3.79899  3.69888  3.61121  2.80216  3.11005  3.46391  5.43922  4.43810   1397 g - - -
          2.68618  4.42225  2.77519  2.73123  3.46354  2.40513  3.72494  3.29354  2.67741  2.69355  4.24690  2.90347  2.73739  3.18146  2.89801  2.37887  2.77519  2.98518  4.58477  3.61503
          0.03231  3.84437  4.56671  0.61958  0.77255  0.48576  0.95510
    611   2.39828  4.24317  3.40383  3.15498  3.94472  3.08327  4.17436  3.06845  3.09740  2.93292  3.98557  3.36860  3.78494  3.49372  3.35720  2.59928  1.22046  2.76643  5.38501  4.16146   1404 t - - -
          2.68618  4.42225  2.77519  2.73123  3.46354  2.40513  3.72494  3.29354  2.67741  2.69355  4.24690  2.90347  2.73739  3.18146  2.89801  2.37887  2.77519  2.98518  4.58477  3.61503
          0.03231  3.84437  4.56671  0.61958  0.77255  0.48576  0.95510
    612   3.29002  4.67452  4.04891  3.74832  2.63908  3.69925  3.86652  3.31277  3.47127  2.71235  3.94784  3.90313  4.21474  3.86038  3.60446  3.49397  3.58909  3.20233  0.94394  2.64271   1405 w - - -
          2.68618  4.42225  2.77519  2.73123  3.46354  2.40513  3.72494  3.29354  2.67741  2.69355  4.24690  2.90347  2.73739  3.18146  2.89801  2.37887  2.77519  2.98518  4.58477  3.61503
          0.03231  3.84437  4.56671  0.61958  0.77255  0.48576  0.95510
    613   2.63098  4.40876  3.29896  3.19502  4.33701  0.77382  4.31666  3.93013  3.37243  3.58771  4.56353  3.46336  3.79899  3.69888  3.61121  2.80216  3.11005  3.46391  5.43922  4.43810   1406 g - - -
          2.68618  4.42225  2.77519  2.73123  3.46354  2.40513  3.72494  3.29354  2.67741  2.69355  4.24690  2.90347  2.73739  3.18146  2.89801  2.37887  2.77519  2.98518  4.58477  3.61503
          0.03231  3.84437  4.56671  0.61958  0.77255  0.48576  0.95510
    614   2.78601  4.33680  4.08610  3.74874  3.52997  3.69442  4.55545  2.05300  3.61608  2.22215  3.49977  3.94297  4.25677  3.97808  3.83122  3.19649  3.14842  1.06113  5.30954  4.03924   1407 v - - -
          2.68618  4.42225  2.77519  2.73123  3.46354  2.40513  3.72494  3.29354  2.67741  2.69355  4.24690  2.90347  2.73739  3.18146  2.89801  2.37887  2.77519  2.98518  4.58477  3.61503
          0.03231  3.84437  4.56671  0.61958  0.77255  0.48576  0.95510
    615   2.55550  0.99929  4.06738  3.80091  3.79909  3.18406  4.45422  2.93868  3.62780  2.85525  3.97577  3.79540  3.88879  3.97509  3.75703  2.82703  3.01996  2.68507  5.22074  4.08687   1408 c - - -
          2.68618  4.42225  2.77519  2.73123  3.46354  2.40513  3.72494  3.29354  2.67741  2.69355  4.24690  2.90347  2.73739  3.18146  2.89801  2.37887  2.77519  2.98518  4.58477  3.61503
          0.03231  3.84437  4.56671  0.61958  0.77255  0.48576  0.95510
    616   3.22316  4.63332  4.20008  3.90956  1.05886  3.91886  3.86571  2.75067  3.81737  2.12739  3.48522  3.98775  4.37834  3.99319  3.94403  3.49432  3.52441  2.73924  4.12372  2.49451   1409 f - - -
          2.68618  4.42225  2.77519  2.73123  3.46354  2.40513  3.72494  3.29354  2.67741  2.69355  4.24690  2.90347  2.73739  3.18146  2.89801  2.37887  2.77519  2.98518  4.58477  3.61503
          0.03231  3.84437  4.56671  0.61958  0.77255  0.48576  0.95510
    617   2.39828  4.24317  3.40383  3.15498  3.94472  3.08327  4.17436  3.06845  3.09740  2.93292  3.98557  3.36860  3.78494  3.49372  3.35720  2.59928  1.22046  2.76643  5.38501  4.16146   1410 t - - -
          2.68618  4.42225  2.77519  2.73123  3.46354  2.40513  3.72494  3.29354  2.67741  2.69355  4.24690  2.90347  2.73739  3.18146  2.89801  2.37887  2.77519  2.98518  4.58477  3.61503
          0.03231  3.84437  4.56671  0.61958  0.77255  0.48576  0.95510
    618   3.20721  4.70757  3.79706  3.52151  2.29495  3.79764  3.60649  3.22041  3.37984  2.68150  3.89847  3.68935  4.27231  3.69262  3.56917  3.34658  3.49385  3.08969  3.93752  1.01383   1411 y - - -
          2.68618  4.42225  2.77519  2.73123  3.46354  2.40513  3.72494  3.29354  2.67741  2.69355  4.24690  2.90347  2.73739  3.18146  2.89801  2.37887  2.77519  2.98518  4.58477  3.61503
          0.03231  3.84437  4.56671  0.61958  0.77255  0.48576  0.95510
    619   1.90004  4.16232  3.15873  2.97799  4.23811  1.43276  4.14027  3.59480  3.12369  3.34323  4.22143  3.19497  3.64489  3.42358  3.42948  2.39892  2.71490  3.09478  5.56941  4.35753   1412 g - - -
          2.68618  4.42225  2.77519  2.73123  3.46354  2.40513  3.72494  3.29354  2.67741  2.69355  4.24690  2.90347  2.73739  3.18146  2.89801  2.37887  2.77519  2.98518  4.58477  3.61503
          0.03231  3.84437  4.56671  0.61958  0.77255  0.48576  0.95510
    620   1.63175  4.24199  3.66963  3.24775  3.61240  3.39238  4.17655  2.06553  3.15686  2.42203  3.54292  3.51100  3.97069  3.50478  3.44780  2.79248  2.88050  2.20039  5.22766  3.98234   1413 a - - -
          2.68618  4.42225  2.77519  2.73123  3.46354  2.40513  3.72494  3.29354  2.67741  2.69355  4.24690  2.90347  2.73739  3.18146  2.89801  2.37887  2.77519  2.98518  4.58477  3.61503
          0.03231  3.84437  4.56671  0.61958  0.77255  0.48576  0.95510
    621   2.71988  2.95767  4.15634  3.67218  1.69942  3.67751  3.99871  2.44381  3.53923  2.11886  3.28922  3.79140  4.14708  3.75542  3.71408  3.06466  3.02281  2.31938  4.47158  2.99333   1414 f - - -
          2.68618  4.42225  2.77519  2.73123  3.46354  2.40513  3.72494  3.29354  2.67741  2.69355  4.24690  2.90347  2.73739  3.18146  2.89801  2.37887  2.77519  2.98518  4.58477  3.61503
          0.03231  3.84437  4.56671  0.61958  0.77255  0.48576  0.95510
    622   3.17206  4.57606  4.35888  3.91740  1.49743  4.15036  3.97229  2.43020  3.77188  1.58835  3.15024  4.04884  4.47751  3.94068  3.92699  3.53025  3.42144  2.46364  4.25223  2.66765   1415 f - - -
          2.68618  4.42225  2.77519  2.73123  3.46354  2.40513  3.72494  3.29354  2.67741  2.69355  4.24690  2.90347  2.73739  3.18146  2.89801  2.37887  2.77519  2.98518  4.58477  3.61503
          0.03231  3.84437  4.56671  0.61958  0.77255  0.48576  0.95510
    623   2.30182  4.22164  3.18263  2.99749  4.04851  2.95207  4.10793  3.56750  3.06935  3.29005  4.21875  3.22652  3.68864  3.42095  3.35598  1.13423  2.77992  3.10876  5.42333  4.13198   1416 s - - -
          2.68618  4.42225  2.77519  2.73123  3.46354  2.40513  3.72494  3.29354  2.67741  2.69355  4.24690  2.90347  2.73739  3.18146  2.89801  2.37887  2.77519  2.98518  4.58477  3.61503
          0.03231  3.84437  4.56671  0.61958  0.77255  0.48576  0.95510
    624   2.98363  4.35758  4.49241  3.94789  3.30561  4.23938  4.65122  1.54232  3.83335  1.81099  2.67431  4.22036  4.53220  4.07320  4.04633  3.57767  3.22990  1.48119  5.22064  4.06003   1417 v - - -
          2.68618  4.42225  2.77519  2.73123  3.46354  2.40513  3.72494  3.29354  2.67741  2.69355  4.24690  2.90347  2.73739  3.18146  2.89801  2.37887  2.77519  2.98518  4.58477  3.61503
          0.03231  3.84437  4.56671  0.61958  0.77255  0.48576  0.95510
    625   2.94701  4.90890  3.12108  2.74830  4.28890  3.43909  3.74462  3.71650  1.07741  3.28791  4.25123  3.17388  3.94171  2.93796  2.42768  2.99105  3.20255  3.42600  5.35539  4.16425   1418 k - - -
          2.68618  4.42225  2.77519  2.73123  3.46354  2.40513  3.72494  3.29354  2.67741  2.69355  4.24690  2.90347  2.73739  3.18146  2.89801  2.37887  2.77519  2.98518  4.58477  3.61503
          0.03231  3.84437  4.56671  0.61958  0.77255  0.48576  0.95510
    626   1.87681  4.15869  3.16393  2.97983  4.23638  1.45172  4.13948  3.59119  3.12313  3.33995  4.21653  3.19497  3.64325  3.42223  3.42943  2.39533  2.71082  3.09084  5.56888  4.35688   1421 g - - -
          2.68618  4.42225  2.77519  2.73123  3.46354  2.40513  3.72494  3.29354  2.67741  2.69355  4.24690  2.90347  2.73739  3.18146  2.89801  2.37887  2.77519  2.98518  4.58477  3.61503
          0.03231  3.84437  4.56671  0.61958  0.77255  0.48576  0.95510
    627   3.12412  4.59494  4.14420  3.78432  3.12567  3.94613  4.44889  2.32865  3.55233  0.91060  3.15811  4.06248  4.38659  3.92739  3.73283  3.51428  3.41980  2.35861  4.99436  3.71106   1422 l - - -
          2.68618  4.42225  2.77519  2.73123  3.46354  2.40513  3.72494  3.29354  2.67741  2.69355  4.24690  2.90347  2.73739  3.18146  2.89801  2.37887  2.77519  2.98518  4.58477  3.61503
          0.03231  3.84437  4.56671  0.61958  0.77255  0.48576  0.95510
    628   2.97413  4.35462  4.50874  4.01456  3.44357  4.21437  4.76713  1.44814  3.88921  1.97301  3.27729  4.26454  4.56803  4.17825  4.11309  3.59433  3.24851  1.28467  5.37016  4.15414   1423 v - - -
          2.68618  4.42225  2.77519  2.73123  3.46354  2.40513  3.72494  3.29354  2.67741  2.69355  4.24690  2.90347  2.73739  3.18146  2.89801  2.37887  2.77519  2.98518  4.58477  3.61503
          0.03231  3.84437  4.56671  0.61958  0.77255  0.48576  0.95510
    629   1.32641  4.10423  3.43390  3.14451  4.04173  2.95763  4.16841  3.10852  3.13070  3.02345  3.97646  3.29890  3.68619  3.46261  3.41290  2.41751  2.26566  2.74032  5.47774  4.26320   1424 a - - -
          2.68618  4.42225  2.77519  2.73123  3.46354  2.40513  3.72494  3.29354  2.67741  2.69355  4.24690  2.90347  2.73739  3.18146  2.89801  2.37887  2.77519  2.98518  4.58477  3.61503
          0.03231  3.84437  4.56671  0.61958  0.77255  0.48576  0.95510
    630   1.28558  4.09266  3.33034  3.08051  4.10932  2.89383  4.14311  3.38717  3.12098  3.19578  4.08439  3.23922  3.63914  3.43658  3.40999  2.04255  2.65856  2.93285  5.50050  4.26910   1425 a - - -
          2.68618  4.42225  2.77519  2.73123  3.46354  2.40513  3.72494  3.29354  2.67741  2.69355  4.24690  2.90347  2.73739  3.18146  2.89801  2.37887  2.77519  2.98518  4.58477  3.61503
          0.03231  3.84437  4.56671  0.61958  0.77255  0.48576  0.95510
    631   2.63098  4.40876  3.29896  3.19502  4.33701  0.77382  4.31666  3.93013  3.37243  3.58771  4.56353  3.46336  3.79899  3.69888  3.61121  2.80216  3.11005  3.46391  5.43922  4.43810   1426 g - - -
          2.68618  4.42225  2.77519  2.73123  3.46354  2.40513  3.72494  3.29354  2.67741  2.69355  4.24690  2.90347  2.73739  3.18146  2.89801  2.37887  2.77519  2.98518  4.58477  3.61503
          0.03231  3.84437  4.56671  0.61958  0.77255  0.48576  0.95510
    632   2.97445  4.81481  3.46230  2.97975  4.16228  3.46734  3.80507  3.70236  2.22773  3.22344  4.22471  3.34144  3.97162  3.02711  1.02222  3.06019  3.24254  3.42762  5.25693  4.09611   1427 r - - -
          2.68618  4.42225  2.77519  2.73123  3.46354  2.40513  3.72494  3.29354  2.67741  2.69355  4.24690  2.90347  2.73739  3.18146  2.89801  2.37887  2.77519  2.98518  4.58477  3.61503
          0.03231  3.84437  4.56671  0.61958  0.77255  0.48576  0.95510
    633   2.39828  4.24317  3.40383  3.15498  3.94472  3.08327  4.17436  3.06845  3.09740  2.93292  3.98557  3.36860  3.78494  3.49372  3.35720  2.59928  1.22046  2.76643  5.38501  4.16146   1429 t - - -
          2.68618  4.42225  2.77519  2.73123  3.46354  2.40513  3.72494  3.29354  2.67741  2.69355  4.24690  2.90347  2.73739  3.18146  2.89801  2.37887  2.77519  2.98518  4.58477  3.61503
          0.03231  3.84437  4.56671  0.61958  0.77255  0.48576  0.95510
    634   3.20721  4.70757  3.79706  3.52151  2.29495  3.79764  3.60649  3.22041  3.37984  2.68150  3.89847  3.68935  4.27231  3.69262  3.56917  3.34658  3.49385  3.08969  3.93752  1.01383   1431 y - - -
          2.68618  4.42225  2.77519  2.73123  3.46354  2.40513  3.72494  3.29354  2.67741  2.69355  4.24690  2.90347  2.73739  3.18146  2.89801  2.37887  2.77519  2.98518  4.58477  3.61503
          0.03231  3.84437  4.56671  0.61958  0.77255  0.48576  0.95510
    635   2.76252  4.98925  2.38682  1.38028  4.42713  2.59566  3.74871  3.87833  2.63695  3.47191  4.34507  2.80265  3.79134  2.93487  3.09023  2.74550  3.07033  3.50088  5.61977  4.27012   1432 e - - -
          2.68618  4.42225  2.77519  2.73123  3.46354  2.40513  3.72494  3.29354  2.67741  2.69355  4.24690  2.90347  2.73739  3.18146  2.89801  2.37887  2.77519  2.98518  4.58477  3.61503
          0.03231  3.84437  4.56671  0.61958  0.77255  0.48576  0.95510
    636   2.70077  4.69578  2.69392  2.57675  4.05496  3.16562  3.89938  3.75965  2.80093  3.40983  4.36554  1.20880  3.81628  3.17240  3.15436  2.76924  3.08190  3.38470  5.36415  4.00556   1433 n - - -
          2.68618  4.42225  2.77519  2.73123  3.46354  2.40513  3.72494  3.29354  2.67741  2.69355  4.24690  2.90347  2.73739  3.18146  2.89801  2.37887  2.77519  2.98518  4.58477  3.61503
          0.03231  3.84437  4.56671  0.61958  0.77255  0.48576  0.95510
    637   2.38283  4.40917  2.81895  2.61149  4.14821  3.02483  3.88384  3.66726  2.77578  3.31864  4.17061  2.40535  3.69559  3.11465  3.14928  1.54078  2.79747  3.21004  5.47115  4.13846   1434 s - - -
          2.68618  4.42225  2.77519  2.73123  3.46354  2.40513  3.72494  3.29354  2.67741  2.69355  4.24690  2.90347  2.73739  3.18146  2.89801  2.37887  2.77519  2.98518  4.58477  3.61503
          0.03231  3.84437  4.56671  0.61958  0.77255  0.48576  0.95510
    638   2.41376  4.28678  3.32079  2.89706  3.68139  3.20915  3.90264  2.99946  2.80511  2.72824  2.97514  3.22404  3.79478  3.18765  3.13053  1.65612  2.77772  2.72537  5.14218  3.84729   1435 s - - -
          2.68618  4.42225  2.77519  2.73123  3.46354  2.40513  3.72494  3.29354  2.67741  2.69355  4.24690  2.90347  2.73739  3.18146  2.89801  2.37887  2.77519  2.98518  4.58477  3.61503
          0.03231  3.84437  4.56671  0.61958  0.77255  0.48576  0.95510
    639   2.30182  4.22164  3.18263  2.99749  4.04851  2.95207  4.10793  3.56750  3.06935  3.29005  4.21875  3.22652  3.68864  3.42095  3.35598  1.13423  2.77992  3.10876  5.42333  4.13198   1436 s - - -
          2.68618  4.42225  2.77519  2.73123  3.46354  2.40513  3.72494  3.29354  2.67741  2.69355  4.24690  2.90347  2.73739  3.18146  2.89801  2.37887  2.77519  2.98518  4.58477  3.61503
          0.03231  3.84437  4.56671  0.61958  0.77255  0.48576  0.95510
    640   3.00927  4.43632  4.29501  3.91005  3.35566  4.03558  4.64365  1.11341  3.73761  1.94789  3.29584  4.15936  4.46983  4.08903  3.93743  3.52848  3.30909  1.84621  5.24041  3.97602   1440 i - - -
          2.68618  4.42225  2.77519  2.73123  3.46354  2.40513  3.72494  3.29354  2.67741  2.69355  4.24690  2.90347  2.73739  3.18146  2.89801  2.37887  2.77519  2.98518  4.58477  3.61503
          0.03231  3.84437  4.56671  0.61958  0.77255  0.48576  0.95510
    641   2.97445  4.81481  3.46230  2.97975  4.16228  3.46734  3.80507  3.70236  2.22773  3.22344  4.22471  3.34144  3.97162  3.02711  1.02222  3.06019  3.24254  3.42762  5.25693  4.09611   1441 r - - -
          2.68618  4.42225  2.77519  2.73123  3.46354  2.40513  3.72494  3.29354  2.67741  2.69355  4.24690  2.90347  2.73739  3.18146  2.89801  2.37887  2.77519  2.98518  4.58477  3.61503
          0.03231  3.84437  4.56671  0.61958  0.77255  0.48576  0.95510
    642   2.79559  4.97041  2.79841  2.46442  4.34099  3.36809  3.62791  3.78528  1.49960  3.32876  4.19140  2.45400  3.85716  2.78873  2.45931  2.79772  3.04336  3.43990  5.43263  4.13842   1442 k - - -
          2.68618  4.42225  2.77519  2.73123  3.46354  2.40513  3.72494  3.29354  2.67741  2.69355  4.24690  2.90347  2.73739  3.18146  2.89801  2.37887  2.77519  2.98518  4.58477  3.61503
          0.03231  3.84437  4.56671  0.61958  0.77255  0.48576  0.95510
    643   1.05504  4.17870  3.43461  3.22505  4.02491  3.00390  4.25034  3.14626  3.24059  3.02912  4.06437  3.38159  3.74050  3.58443  3.49282  2.52940  2.80483  2.80555  5.45489  4.25210   1443 a - - -
          2.68618  4.42225  2.77519  2.73123  3.46354  2.40513  3.72494  3.29354  2.67741  2.69355  4.24690  2.90347  2.73739  3.18146  2.89801  2.37887  2.77519  2.98518  4.58477  3.61503
          0.03231  3.84437  4.56671  0.61958  0.77255  0.48576  0.95510
    644   2.55550  0.99929  4.06738  3.80091  3.79909  3.18406  4.45422  2.93868  3.62780  2.85525  3.97577  3.79540  3.88879  3.97509  3.75703  2.82703  3.01996  2.68507  5.22074  4.08687   1444 c - - -
          2.68618  4.42225  2.77519  2.73123  3.46354  2.40513  3.72494  3.29354  2.67741  2.69355  4.24690  2.90347  2.73739  3.18146  2.89801  2.37887  2.77519  2.98518  4.58477  3.61503
          0.03231  3.84437  4.56671  0.61958  0.77255  0.48576  0.95510
    645   2.70927  5.05889  2.25401  2.23043  4.26181  3.28502  2.99434  3.80082  2.40187  3.33679  4.16077  2.77784  3.77961  2.02715  2.85189  2.67433  2.95707  3.43511  5.47214  4.06572   1445 q - - -
          2.68618  4.42225  2.77519  2.73123  3.46354  2.40513  3.72494  3.29354  2.67741  2.69355  4.24690  2.90347  2.73739  3.18146  2.89801  2.37887  2.77519  2.98518  4.58477  3.61503
          0.03231  3.84437  4.56671  0.61958  0.77255  0.48576  0.95510
    646   3.22316  4.63332  4.20008  3.90956  1.05886  3.91886  3.86571  2.75067  3.81737  2.12739  3.48522  3.98775  4.37834  3.99319  3.94403  3.49432  3.52441  2.73924  4.12372  2.49451   1446 f - - -
          2.68618  4.42225  2.77519  2.73123  3.46354  2.40513  3.72494  3.29354  2.67741  2.69355  4.24690  2.90347  2.73739  3.18146  2.89801  2.37887  2.77519  2.98518  4.58477  3.61503
          0.03231  3.84437  4.56671  0.61958  0.77255  0.48576  0.95510
    647   3.11547  4.49544  4.51812  4.00071  3.14121  4.31358  4.66122  1.60946  3.81983  1.23486  3.00033  4.28529  4.58685  4.07973  4.01222  3.67991  3.36103  1.94814  5.13949  3.94561   1447 l - - -
          2.68618  4.42225  2.77519  2.73123  3.46354  2.40513  3.72494  3.29354  2.67741  2.69355  4.24690  2.90347  2.73739  3.18146  2.89801  2.37887  2.77519  2.98518  4.58477  3.61503
          0.03231  3.84437  4.56671  0.61958  0.77255  0.48576  0.95510
    648   3.12412  4.59494  4.14420  3.78432  3.12567  3.94613  4.44889  2.32865  3.55233  0.91060  3.15811  4.06248  4.38659  3.92739  3.73283  3.51428  3.41980  2.35861  4.99436  3.71106   1448 l - - -
          2.68618  4.42225  2.77519  2.73123  3.46354  2.40513  3.72494  3.29354  2.67741  2.69355  4.24690  2.90347  2.73739  3.18146  2.89801  2.37887  2.77519  2.98518  4.58477  3.61503
          0.03231  3.84437  4.56671  0.61958  0.77255  0.48576  0.95510
    649   2.30182  4.22164  3.18263  2.99749  4.04851  2.95207  4.10793  3.56750  3.06935  3.29005  4.21875  3.22652  3.68864  3.42095  3.35598  1.13423  2.77992  3.10876  5.42333  4.13198   1449 s - - -
          2.68618  4.42225  2.77519  2.73123  3.46354  2.40513  3.72494  3.29354  2.67741  2.69355  4.24690  2.90347  2.73739  3.18146  2.89801  2.37887  2.77519  2.98518  4.58477  3.61503
          0.03231  3.84437  4.56671  0.61958  0.77255  0.48576  0.95510
    650   2.94701  4.90890  3.12108  2.74830  4.28890  3.43909  3.74462  3.71650  1.07741  3.28791  4.25123  3.17388  3.94171  2.93796  2.42768  2.99105  3.20255  3.42600  5.35539  4.16425   1450 k - - -
          2.68618  4.42225  2.77519  2.73123  3.46354  2.40513  3.72494  3.29354  2.67741  2.69355  4.24690  2.90347  2.73739  3.18146  2.89801  2.37887  2.77519  2.98518  4.58477  3.61503
          0.03231  3.84437  4.56671  0.61958  0.77255  0.48576  0.95510
    651   2.85927  4.84339  2.88521  2.63995  4.00811  3.34792  3.79786  3.63496  2.46279  3.14006  4.16915  3.09927  3.90126  1.28488  2.74734  2.90841  3.15646  3.36651  5.28532  3.97734   1451 q - - -
          2.68618  4.42225  2.77519  2.73123  3.46354  2.40513  3.72494  3.29354  2.67741  2.69355  4.24690  2.90347  2.73739  3.18146  2.89801  2.37887  2.77519  2.98518  4.58477  3.61503
          0.03231  3.84437  4.56671  0.61958  0.77255  0.48576  0.95510
    652   3.12412  4.59494  4.14420  3.78432  3.12567  3.94613  4.44889  2.32865  3.55233  0.91060  3.15811  4.06248  4.38659  3.92739  3.73283  3.51428  3.41980  2.35861  4.99436  3.71106   1453 l - - -
          2.68618  4.42225  2.77519  2.73123  3.46354  2.40513  3.72494  3.29354  2.67741  2.69355  4.24690  2.90347  2.73739  3.18146  2.89801  2.37887  2.77519  2.98518  4.58477  3.61503
          0.03231  3.84437  4.56671  0.61958  0.77255  0.48576  0.95510
    653   2.66363  5.00352  2.22824  2.21490  4.33941  3.24189  3.62697  3.79603  2.22831  3.34876  4.16327  2.47283  3.75700  2.77725  2.95048  2.12981  2.92905  3.41544  5.53968  4.14763   1457 s - - -
          2.68618  4.42225  2.77519  2.73123  3.46354  2.40513  3.72494  3.29354  2.67741  2.69355  4.24690  2.90347  2.73739  3.18146  2.89801  2.37887  2.77519  2.98518  4.58477  3.61503
          0.03231  3.84437  4.56671  0.61958  0.77255  0.48576  0.95510
    654   2.23561  4.15243  3.28725  2.99924  4.03878  2.96186  4.06336  3.31524  2.98789  3.11429  4.01268  3.21609  3.67348  3.34332  3.28709  2.09126  1.52226  2.90350  5.42777  4.18230   1459 t - - -
          2.68618  4.42225  2.77519  2.73123  3.46354  2.40513  3.72494  3.29354  2.67741  2.69355  4.24690  2.90347  2.73739  3.18146  2.89801  2.37887  2.77519  2.98518  4.58477  3.61503
          0.03231  3.84437  4.56671  0.61958  0.77255  0.48576  0.95510
    655   2.63098  4.40876  3.29896  3.19502  4.33701  0.77382  4.31666  3.93013  3.37243  3.58771  4.56353  3.46336  3.79899  3.69888  3.61121  2.80216  3.11005  3.46391  5.43922  4.43810   1463 g - - -
          2.68618  4.42225  2.77519  2.73123  3.46354  2.40513  3.72494  3.29354  2.67741  2.69355  4.24690  2.90347  2.73739  3.18146  2.89801  2.37887  2.77519  2.98518  4.58477  3.61503
          0.03231  3.84437  4.56671  0.61958  0.77255  0.48576  0.95510
    656   2.63098  4.40876  3.29896  3.19502  4.33701  0.77382  4.31666  3.93013  3.37243  3.58771  4.56353  3.46336  3.79899  3.69888  3.61121  2.80216  3.11005  3.46391  5.43922  4.43810   1464 g - - -
          2.68618  4.42225  2.77519  2.73123  3.46354  2.40513  3.72494  3.29354  2.67741  2.69355  4.24690  2.90347  2.73739  3.18146  2.89801  2.37887  2.77519  2.98518  4.58477  3.61503
          0.03231  3.84437  4.56671  0.61958  0.77255  0.48576  0.95510
    657   3.29002  4.67452  4.04891  3.74832  2.63908  3.69925  3.86652  3.31277  3.47127  2.71235  3.94784  3.90313  4.21474  3.86038  3.60446  3.49397  3.58909  3.20233  0.94394  2.64271   1465 w - - -
          2.68618  4.42225  2.77519  2.73123  3.46354  2.40513  3.72494  3.29354  2.67741  2.69355  4.24690  2.90347  2.73739  3.18146  2.89801  2.37887  2.77519  2.98518  4.58477  3.61503
          0.03231  3.84437  4.56671  0.61958  0.77255  0.48576  0.95510
    658   2.63098  4.40876  3.29896  3.19502  4.33701  0.77382  4.31666  3.93013  3.37243  3.58771  4.56353  3.46336  3.79899  3.69888  3.61121  2.80216  3.11005  3.46391  5.43922  4.43810   1466 g - - -
          2.68618  4.42225  2.77519  2.73123  3.46354  2.40513  3.72494  3.29354  2.67741  2.69355  4.24690  2.90347  2.73739  3.18146  2.89801  2.37887  2.77519  2.98518  4.58477  3.61503
          0.03231  3.84437  4.56671  0.61958  0.77255  0.48576  0.95510
    659   2.92888  5.03311  2.47696  1.06603  4.37593  3.25648  3.84136  3.82427  2.71840  3.44609  4.42178  2.91813  3.85985  3.05788  3.12402  2.91439  3.23304  3.51117  5.55283  4.27552   1467 e - - -
          2.68618  4.42225  2.77519  2.73123  3.46354  2.40513  3.72494  3.29354  2.67741  2.69355  4.24690  2.90347  2.73739  3.18146  2.89801  2.37887  2.77519  2.98518  4.58477  3.61503
          0.03231  3.84437  4.56671  0.61958  0.77255  0.48576  0.95510
    660   2.30182  4.22164  3.18263  2.99749  4.04851  2.95207  4.10793  3.56750  3.06935  3.29005  4.21875  3.22652  3.68864  3.42095  3.35598  1.13423  2.77992  3.10876  5.42333  4.13198   1468 s - - -
          2.68618  4.42225  2.77519  2.73123  3.46354  2.40513  3.72494  3.29354  2.67741  2.69355  4.24690  2.90347  2.73739  3.18146  2.89801  2.37887  2.77519  2.98518  4.58477  3.61503
          0.03231  3.84437  4.56671  0.61958  0.77255  0.48576  0.95510
    661   2.93071  4.73841  3.29578  2.89772  2.57942  3.64382  1.85135  3.35811  2.72708  2.85695  3.88466  3.26836  4.06614  3.15729  3.02749  2.99995  3.17024  3.13865  4.17668  2.19076   1469 h - - -
          2.68618  4.42225  2.77519  2.73123  3.46354  2.40513  3.72494  3.29354  2.67741  2.69355  4.24690  2.90347  2.73739  3.18146  2.89801  2.37887  2.77519  2.98518  4.58477  3.61503
          0.03231  3.84437  4.56671  0.61958  0.77255  0.48576  0.95510
    662   2.67744  4.39101  3.41991  2.54424  3.52426  3.61336  3.94438  2.41085  2.85268  2.17640  3.44908  3.36326  4.02848  3.23454  3.18604  2.92537  2.93145  1.76618  5.08083  3.82253   1470 v - - -
          2.68618  4.42225  2.77519  2.73123  3.46354  2.40513  3.72494  3.29354  2.67741  2.69355  4.24690  2.90347  2.73739  3.18146  2.89801  2.37887  2.77519  2.98518  4.58477  3.61503
          0.03231  3.84437  4.56671  0.61958  0.77255  0.48576  0.95510
    663   2.30182  4.22164  3.18263  2.99749  4.04851  2.95207  4.10793  3.56750  3.06935  3.29005  4.21875  3.22652  3.68864  3.42095  3.35598  1.13423  2.77992  3.10876  5.42333  4.13198   1471 s - - -
          2.68618  4.42225  2.77519  2.73123  3.46354  2.40513  3.72494  3.29354  2.67741  2.69355  4.24690  2.90347  2.73739  3.18146  2.89801  2.37887  2.77519  2.98518  4.58477  3.61503
          0.03231  3.84437  4.56671  0.61958  0.77255  0.48576  0.95510
    664   2.58803  4.54528  3.02659  2.63671  3.70433  3.34214  3.75036  3.10808  2.57621  2.80210  2.94323  1.95095  3.84341  2.99265  2.93435  2.70170  2.88019  2.85458  5.12596  3.77621   1472 n - - -
          2.68618  4.42225  2.77519  2.73123  3.46354  2.40513  3.72494  3.29354  2.67741  2.69355  4.24690  2.90347  2.73739  3.18146  2.89801  2.37887  2.77519  2.98518  4.58477  3.61503
          0.03231  3.84437  4.56671  0.61958  0.77255  0.48576  0.95510
    665   2.69655  4.58402  3.02328  1.97995  3.72699  3.48267  3.81775  2.15073  2.65580  2.61822  3.65524  3.13344  3.93629  3.04848  3.02706  2.83743  2.95214  2.55170  5.19935  3.90297   1473 e - - -
          2.68618  4.42225  2.77519  2.73123  3.46354  2.40513  3.72494  3.29354  2.67741  2.69355  4.24690  2.90347  2.73739  3.18146  2.89801  2.37887  2.77519  2.98518  4.58477  3.61503
          0.03231  3.84437  4.56671  0.61958  0.77255  0.48576  0.95510
    666   2.39828  4.24317  3.40383  3.15498  3.94472  3.08327  4.17436  3.06845  3.09740  2.93292  3.98557  3.36860  3.78494  3.49372  3.35720  2.59928  1.22046  2.76643  5.38501  4.16146   1474 t - - -
          2.68618  4.42225  2.77519  2.73123  3.46354  2.40513  3.72494  3.29354  2.67741  2.69355  4.24690  2.90347  2.73739  3.18146  2.89801  2.37887  2.77519  2.98518  4.58477  3.61503
          0.03231  3.84437  4.56671  0.61958  0.77255  0.48576  0.95510
    667   2.86123  5.03782  2.94212  2.52016  4.38111  3.45575  3.58832  3.79510  1.56698  3.29404  4.16551  2.99020  3.89363  2.10537  2.30348  2.85434  3.07278  3.47104  5.40686  4.14798   1475 k - - -
          2.68618  4.42225  2.77519  2.73123  3.46354  2.40513  3.72494  3.29354  2.67741  2.69355  4.24690  2.90347  2.73739  3.18146  2.89801  2.37887  2.77519  2.98518  4.58477  3.61503
          0.03231  3.84437  4.56671  0.61958  0.77255  0.48576  0.95510
    668   2.21404  4.21568  3.90720  3.52307  3.65073  3.47762  4.40160  2.14576  3.42908  2.38437  3.55020  3.71110  4.07691  3.76396  3.68298  2.90649  2.94336  1.31394  5.34618  4.11229   1490 v - - -
          2.68618  4.42225  2.77519  2.73123  3.46354  2.40513  3.72494  3.29354  2.67741  2.69355  4.24690  2.90347  2.73739  3.18146  2.89801  2.37887  2.77519  2.98518  4.58477  3.61503
          0.03231  3.84437  4.56671  0.61958  0.77255  0.48576  0.95510
    669   3.20721  4.70757  3.79706  3.52151  2.29495  3.79764  3.60649  3.22041  3.37984  2.68150  3.89847  3.68935  4.27231  3.69262  3.56917  3.34658  3.49385  3.08969  3.93752  1.01383   1496 y - - -
          2.68618  4.42225  2.77519  2.73123  3.46354  2.40513  3.72494  3.29354  2.67741  2.69355  4.24690  2.90347  2.73739  3.18146  2.89801  2.37887  2.77519  2.98518  4.58477  3.61503
          0.03231  3.84437  4.56671  0.61958  0.77255  0.48576  0.95510
    670   2.64382  4.40225  3.37497  2.96061  3.53493  3.48815  3.93657  2.61284  2.79222  2.42811  3.52283  3.33881  3.97664  2.64770  3.08787  2.86254  2.93784  1.66179  5.08237  3.80130   1497 v - - -
          2.68618  4.42225  2.77519  2.73123  3.46354  2.40513  3.72494  3.29354  2.67741  2.69355  4.24690  2.90347  2.73739  3.18146  2.89801  2.37887  2.77519  2.98518  4.58477  3.61503
          0.03231  3.84437  4.56671  0.61958  0.77255  0.48576  0.95510
    671   2.70077  4.69578  2.69392  2.57675  4.05496  3.16562  3.89938  3.75965  2.80093  3.40983  4.36554  1.20880  3.81628  3.17240  3.15436  2.76924  3.08190  3.38470  5.36415  4.00556   1498 n - - -
          2.68618  4.42225  2.77519  2.73123  3.46354  2.40513  3.72494  3.29354  2.67741  2.69355  4.24690  2.90347  2.73739  3.18146  2.89801  2.37887  2.77519  2.98518  4.58477  3.61503
          0.03231  3.84437  4.56671  0.61958  0.77255  0.48576  0.95510
    672   3.03686  4.42289  4.46090  3.95875  2.58233  4.20734  4.47269  1.35931  3.83799  1.73219  3.08207  4.19257  4.51606  4.05037  4.02540  3.56859  3.28793  1.93862  4.91168  3.56700   1501 i - - -
          2.68618  4.42225  2.77519  2.73123  3.46354  2.40513  3.72494  3.29354  2.67741  2.69355  4.24690  2.90347  2.73739  3.18146  2.89801  2.37887  2.77519  2.98518  4.58477  3.61503
          0.03231  3.84437  4.56671  0.61958  0.77255  0.48576  0.95510
    673   2.78988  5.11016  2.64832  1.94069  4.44081  3.36111  3.58562  3.86213  1.84238  3.36774  4.19890  2.84889  3.82742  2.36573  2.53505  2.75315  3.01534  3.50367  5.50461  4.18030   1507 k - - -
          2.68618  4.42225  2.77519  2.73123  3.46354  2.40513  3.72494  3.29354  2.67741  2.69355  4.24690  2.90347  2.73739  3.18146  2.89801  2.37887  2.77519  2.98518  4.58477  3.61503
          0.03231  3.84437  4.56671  0.61958  0.77255  0.48576  0.95510
    674   2.63151  4.73559  2.06891  2.38217  4.38155  1.52713  3.86340  3.87637  2.85917  3.49657  4.36854  2.88190  3.75391  3.07945  3.33082  2.67225  3.00490  3.44776  5.60836  4.29921   1508 g - - -
          2.68618  4.42225  2.77519  2.73123  3.46354  2.40513  3.72494  3.29354  2.67741  2.69355  4.24690  2.90347  2.73739  3.18146  2.89801  2.37887  2.77519  2.98518  4.58477  3.61503
          0.03231  3.84437  4.56671  0.61958  0.77255  0.48576  0.95510
    675   2.71484  5.00612  1.42043  2.17865  4.44735  3.12491  3.75523  3.95139  2.75729  3.55532  4.42486  2.72642  3.75917  2.94489  3.29149  2.32481  3.04996  3.54008  5.71285  4.27159   1510 d - - -
          2.68618  4.42225  2.77519  2.73123  3.46354  2.40513  3.72494  3.29354  2.67741  2.69355  4.24690  2.90347  2.73739  3.18146  2.89801  2.37887  2.77519  2.98518  4.58477  3.61503
          0.03231  3.84437  4.56671  0.61958  0.77255  0.48576  0.95510
    676   2.61687  3.33470  3.25546  2.67770  3.85324  3.42569  3.65481  3.23507  2.28382  2.87026  3.75098  3.10427  3.85065  2.53906  1.99008  2.72285  2.86385  2.95709  5.13413  3.87864   1512 r - - -
          2.68618  4.42225  2.77519  2.73123  3.46354  2.40513  3.72494  3.29354  2.67741  2.69355  4.24690  2.90347  2.73739  3.18146  2.89801  2.37887  2.77519  2.98518  4.58477  3.61503
          0.03231  3.84437  4.56671  0.61958  0.77255  0.48576  0.95510
    677   1.05504  4.17870  3.43461  3.22505  4.02491  3.00390  4.25034  3.14626  3.24059  3.02912  4.06437  3.38159  3.74050  3.58443  3.49282  2.52940  2.80483  2.80555  5.45489  4.25210   1514 a - - -
          2.68618  4.42225  2.77519  2.73123  3.46354  2.40513  3.72494  3.29354  2.67741  2.69355  4.24690  2.90347  2.73739  3.18146  2.89801  2.37887  2.77519  2.98518  4.58477  3.61503
          0.03231  3.84437  4.56671  0.61958  0.77255  0.48576  0.95510
    678   2.75033  4.85105  2.71595  2.45780  3.66120  3.32987  1.96679  3.65385  2.44707  3.20999  4.10760  2.43486  3.85208  2.90841  2.79647  2.77228  3.02601  3.32844  5.05695  3.56890   1515 h - - -
          2.68618  4.42225  2.77519  2.73123  3.46354  2.40513  3.72494  3.29354  2.67741  2.69355  4.24690  2.90347  2.73739  3.18146  2.89801  2.37887  2.77519  2.98518  4.58477  3.61503
          0.03231  3.84437  4.56671  0.61958  0.77255  0.48576  0.95510
    679   1.05504  4.17870  3.43461  3.22505  4.02491  3.00390  4.25034  3.14626  3.24059  3.02912  4.06437  3.38159  3.74050  3.58443  3.49282  2.52940  2.80483  2.80555  5.45489  4.25210   1516 a - - -
          2.68618  4.42225  2.77519  2.73123  3.46354  2.40513  3.72494  3.29354  2.67741  2.69355  4.24690  2.90347  2.73739  3.18146  2.89801  2.37887  2.77519  2.98518  4.58477  3.61503
          0.03231  3.84437  4.56671  0.61958  0.77255  0.48576  0.95510
    680   2.78601  4.33680  4.08610  3.74874  3.52997  3.69442  4.55545  2.05300  3.61608  2.22215  3.49977  3.94297  4.25677  3.97808  3.83122  3.19649  3.14842  1.06113  5.30954  4.03924   1517 v - - -
          2.68618  4.42225  2.77519  2.73123  3.46354  2.40513  3.72494  3.29354  2.67741  2.69355  4.24690  2.90347  2.73739  3.18146  2.89801  2.37887  2.77519  2.98518  4.58477  3.61503
          0.03231  3.84437  4.56671  0.61958  0.77255  0.48576  0.95510
    681   2.70077  4.69578  2.69392  2.57675  4.05496  3.16562  3.89938  3.75965  2.80093  3.40983  4.36554  1.20880  3.81628  3.17240  3.15436  2.76924  3.08190  3.38470  5.36415  4.00556   1518 n - - -
          2.68618  4.42225  2.77519  2.73123  3.46354  2.40513  3.72494  3.29354  2.67741  2.69355  4.24690  2.90347  2.73739  3.18146  2.89801  2.37887  2.77519  2.98518  4.58477  3.61503
          0.03231  3.84437  4.56671  0.61958  0.77255  0.48576  0.95510
    682   2.39828  4.24317  3.40383  3.15498  3.94472  3.08327  4.17436  3.06845  3.09740  2.93292  3.98557  3.36860  3.78494  3.49372  3.35720  2.59928  1.22046  2.76643  5.38501  4.16146   1519 t - - -
          2.68618  4.42225  2.77519  2.73123  3.46354  2.40513  3.72494  3.29354  2.67741  2.69355  4.24690  2.90347  2.73739  3.18146  2.89801  2.37887  2.77519  2.98518  4.58477  3.61503
          0.03231  3.84437  4.56671  0.61958  0.77255  0.48576  0.95510
    683   1.05504  4.17870  3.43461  3.22505  4.02491  3.00390  4.25034  3.14626  3.24059  3.02912  4.06437  3.38159  3.74050  3.58443  3.49282  2.52940  2.80483  2.80555  5.45489  4.25210   1520 a - - -
          2.68618  4.42225  2.77519  2.73123  3.46354  2.40513  3.72494  3.29354  2.67741  2.69355  4.24690  2.90347  2.73739  3.18146  2.89801  2.37887  2.77519  2.98518  4.58477  3.61503
          0.03231  3.84437  4.56671  0.61958  0.77255  0.48576  0.95510
    684   3.29002  4.67452  4.04891  3.74832  2.63908  3.69925  3.86652  3.31277  3.47127  2.71235  3.94784  3.90313  4.21474  3.86038  3.60446  3.49397  3.58909  3.20233  0.94394  2.64271   1521 w - - -
          2.68618  4.42225  2.77519  2.73123  3.46354  2.40513  3.72494  3.29354  2.67741  2.69355  4.24690  2.90347  2.73739  3.18146  2.89801  2.37887  2.77519  2.98518  4.58477  3.61503
          0.03231  3.84437  4.56671  0.61958  0.77255  0.48576  0.95510
    685   1.05504  4.17870  3.43461  3.22505  4.02491  3.00390  4.25034  3.14626  3.24059  3.02912  4.06437  3.38159  3.74050  3.58443  3.49282  2.52940  2.80483  2.80555  5.45489  4.25210   1522 a - - -
          2.68618  4.42225  2.77519  2.73123  3.46354  2.40513  3.72494  3.29354  2.67741  2.69355  4.24690  2.90347  2.73739  3.18146  2.89801  2.37887  2.77519  2.98518  4.58477  3.61503
          0.03231  3.84437  4.56671  0.61958  0.77255  0.48576  0.95510
    686   2.94760  4.50095  4.01945  3.61111  3.19621  3.81314  4.35277  2.36904  3.38060  1.79541  1.43287  3.89197  4.27386  3.76450  3.58915  3.29363  3.25250  2.37181  5.03310  3.79222   1523 m - - -
          2.68618  4.42225  2.77519  2.73123  3.46354  2.40513  3.72494  3.29354  2.67741  2.69355  4.24690  2.90347  2.73739  3.18146  2.89801  2.37887  2.77519  2.98518  4.58477  3.61503
          0.03231  3.84437  4.56671  0.61958  0.77255  0.48576  0.95510
    687   3.12412  4.59494  4.14420  3.78432  3.12567  3.94613  4.44889  2.32865  3.55233  0.91060  3.15811  4.06248  4.38659  3.92739  3.73283  3.51428  3.41980  2.35861  4.99436  3.71106   1526 l - - -
          2.68618  4.42225  2.77519  2.73123  3.46354  2.40513  3.72494  3.29354  2.67741  2.69355  4.24690  2.90347  2.73739  3.18146  2.89801  2.37887  2.77519  2.98518  4.58477  3.61503
          0.03231  3.84437  4.56671  0.61958  0.77255  0.48576  0.95510
    688   1.33940  4.10418  3.43463  3.14213  4.04017  2.95836  4.16539  3.10901  3.12750  3.02292  3.97394  3.29772  3.68588  3.45906  3.41071  2.41709  2.23891  2.74054  5.47508  4.26068   1527 a - - -
          2.68618  4.42225  2.77519  2.73123  3.46354  2.40513  3.72494  3.29354  2.67741  2.69355  4.24690  2.90347  2.73739  3.18146  2.89801  2.37887  2.77519  2.98518  4.58477  3.61503
          0.03231  3.84437  4.56671  0.61958  0.77255  0.48576  0.95510
    689   3.12412  4.59494  4.14420  3.78432  3.12567  3.94613  4.44889  2.32865  3.55233  0.91060  3.15811  4.06248  4.38659  3.92739  3.73283  3.51428  3.41980  2.35861  4.99436  3.71106   1528 l - - -
          2.68618  4.42225  2.77519  2.73123  3.46354  2.40513  3.72494  3.29354  2.67741  2.69355  4.24690  2.90347  2.73739  3.18146  2.89801  2.37887  2.77519  2.98518  4.58477  3.61503
          0.03231  3.84437  4.56671  0.61958  0.77255  0.48576  0.95510
    690   3.00927  4.43632  4.29501  3.91005  3.35566  4.03558  4.64365  1.11341  3.73761  1.94789  3.29584  4.15936  4.46983  4.08903  3.93743  3.52848  3.30909  1.84621  5.24041  3.97602   1531 i - - -
          2.68618  4.42225  2.77519  2.73123  3.46354  2.40513  3.72494  3.29354  2.67741  2.69355  4.24690  2.90347  2.73739  3.18146  2.89801  2.37887  2.77519  2.98518  4.58477  3.61503
          0.03231  3.84437  4.56671  0.61958  0.77255  0.48576  0.95510
    691   2.69924  3.10336  3.83675  3.35480  2.70355  3.59281  3.76702  2.73849  3.19752  2.43873  3.48419  3.56133  4.05794  3.49723  3.43001  2.95901  2.98935  2.55216  4.31124  1.66919   1532 y - - -
          2.68618  4.42225  2.77519  2.73123  3.46354  2.40513  3.72494  3.29354  2.67741  2.69355  4.24690  2.90347  2.73739  3.18146  2.89801  2.37887  2.77519  2.98518  4.58477  3.61503
          0.03231  3.84437  4.56671  0.61958  0.77255  0.48576  0.95510
    692   1.05504  4.17870  3.43461  3.22505  4.02491  3.00390  4.25034  3.14626  3.24059  3.02912  4.06437  3.38159  3.74050  3.58443  3.49282  2.52940  2.80483  2.80555  5.45489  4.25210   1533 a - - -
          2.68618  4.42225  2.77519  2.73123  3.46354  2.40513  3.72494  3.29354  2.67741  2.69355  4.24690  2.90347  2.73739  3.18146  2.89801  2.37887  2.77519  2.98518  4.58477  3.61503
          0.03231  3.84437  4.56671  0.61958  0.77255  0.48576  0.95510
    693   2.57953  4.59310  2.80930  2.58701  4.22563  1.58727  3.83714  3.66409  2.21669  3.29979  4.17964  3.02127  3.77727  3.05356  2.94247  2.66562  2.94164  3.27480  5.44868  4.19177   1534 g - - -
          2.68618  4.42225  2.77519  2.73123  3.46354  2.40513  3.72494  3.29354  2.67741  2.69355  4.24690  2.90347  2.73739  3.18146  2.89801  2.37887  2.77519  2.98518  4.58477  3.61503
          0.03231  3.84437  4.56671  0.61958  0.77255  0.48576  0.95510
    694   2.64711  4.67914  3.06301  2.54794  3.75272  3.44335  3.10490  3.27149  2.33042  2.85784  3.07638  3.02290  3.84624  2.15776  2.67712  2.71812  2.87474  3.00556  5.08925  3.75348   1538 q - - -
          2.68623  4.42139  2.77525  2.73129  3.46359  2.40518  3.72500  3.29330  2.67746  2.69312  4.24695  2.90352  2.73745  3.18152  2.89806  2.37892  2.77525  2.98524  4.58482  3.61508
          0.12299  2.25063  4.56671  1.14902  0.38118  0.48576  0.95510
    695   2.93807  4.33991  4.40787  3.84176  2.29127  4.12061  4.40179  1.91928  3.73326  1.63127  2.54888  4.08965  4.40284  3.90979  3.91074  3.43456  3.16856  1.89049  4.90339  3.71030   1545 l - - -
          2.68618  4.42225  2.77519  2.73123  3.46354  2.40513  3.72494  3.29354  2.67741  2.69355  4.24690  2.90347  2.73739  3.18146  2.89801  2.37887  2.77519  2.98518  4.58477  3.61503
          0.03231  3.84437  4.56671  0.61958  0.77255  0.48576  0.95510
    696   2.92888  5.03311  2.47696  1.06603  4.37593  3.25648  3.84136  3.82427  2.71840  3.44609  4.42178  2.91813  3.85985  3.05788  3.12402  2.91439  3.23304  3.51117  5.55283  4.27552   1547 e - - -
          2.68618  4.42225  2.77519  2.73123  3.46354  2.40513  3.72494  3.29354  2.67741  2.69355  4.24690  2.90347  2.73739  3.18146  2.89801  2.37887  2.77519  2.98518  4.58477  3.61503
          0.03231  3.84437  4.56671  0.61958  0.77255  0.48576  0.95510
    697   2.97445  4.81481  3.46230  2.97975  4.16228  3.46734  3.80507  3.70236  2.22773  3.22344  4.22471  3.34144  3.97162  3.02711  1.02222  3.06019  3.24254  3.42762  5.25693  4.09611   1549 r - - -
          2.68618  4.42225  2.77519  2.73123  3.46354  2.40513  3.72494  3.29354  2.67741  2.69355  4.24690  2.90347  2.73739  3.18146  2.89801  2.37887  2.77519  2.98518  4.58477  3.61503
          0.03231  3.84437  4.56671  0.61958  0.77255  0.48576  0.95510
    698   2.96005  5.08295  0.95921  2.31868  4.45636  3.18994  3.90727  4.03827  2.98623  3.65178  4.62965  2.87348  3.84079  3.14664  3.49832  2.92585  3.29815  3.68058  5.63039  4.33438   1550 d - - -
          2.68618  4.42225  2.77519  2.73123  3.46354  2.40513  3.72494  3.29354  2.67741  2.69355  4.24690  2.90347  2.73739  3.18146  2.89801  2.37887  2.77519  2.98518  4.58477  3.61503
          0.03231  3.84437  4.56671  0.61958  0.77255  0.48576  0.95510
    699   2.71539  4.47700  3.31960  3.15488  4.15181  3.16612  4.23436  3.69034  3.20984  3.32010  4.36901  3.46423  0.88157  3.59949  3.45825  2.88209  3.15483  3.33888  5.34573  4.27221   1551 p - - -
          2.68618  4.42225  2.77519  2.73123  3.46354  2.40513  3.72494  3.29354  2.67741  2.69355  4.24690  2.90347  2.73739  3.18146  2.89801  2.37887  2.77519  2.98518  4.58477  3.61503
          0.03231  3.84437  4.56671  0.61958  0.77255  0.48576  0.95510
    700   1.52791  4.11045  3.43247  3.11531  4.02060  2.97116  4.13633  3.10636  3.09410  3.01030  3.94900  3.28670  3.68756  3.42526  3.38628  2.42043  1.93054  2.73973  5.44835  4.23276   1552 a - - -
          2.68618  4.42225  2.77519  2.73123  3.46354  2.40513  3.72494  3.29354  2.67741  2.69355  4.24690  2.90347  2.73739  3.18146  2.89801  2.37887  2.77519  2.98518  4.58477  3.61503
          0.03231  3.84437  4.56671  0.61958  0.77255  0.48576  0.95510
    701   2.71539  4.47700  3.31960  3.15488  4.15181  3.16612  4.23436  3.69034  3.20984  3.32010  4.36901  3.46423  0.88157  3.59949  3.45825  2.88209  3.15483  3.33888  5.34573  4.27221   1553 p - - -
          2.68618  4.42225  2.77519  2.73123  3.46354  2.40513  3.72494  3.29354  2.67741  2.69355  4.24690  2.90347  2.73739  3.18146  2.89801  2.37887  2.77519  2.98518  4.58477  3.61503
          0.03231  3.84437  4.56671  0.61958  0.77255  0.48576  0.95510
    702   3.12412  4.59494  4.14420  3.78432  3.12567  3.94613  4.44889  2.32865  3.55233  0.91060  3.15811  4.06248  4.38659  3.92739  3.73283  3.51428  3.41980  2.35861  4.99436  3.71106   1554 l - - -
          2.68618  4.42225  2.77519  2.73123  3.46354  2.40513  3.72494  3.29354  2.67741  2.69355  4.24690  2.90347  2.73739  3.18146  2.89801  2.37887  2.77519  2.98518  4.58477  3.61503
          0.03231  3.84437  4.56671  0.61958  0.77255  0.48576  0.95510
    703   2.96526  4.78706  3.09937  2.85685  3.26589  3.42449  1.20319  3.66380  2.70070  3.16115  4.20220  3.26717  3.97566  3.22282  2.96792  3.03631  3.26782  3.39949  4.73125  3.21762   1555 h - - -
          2.68618  4.42225  2.77519  2.73123  3.46354  2.40513  3.72494  3.29354  2.67741  2.69355  4.24690  2.90347  2.73739  3.18146  2.89801  2.37887  2.77519  2.98518  4.58477  3.61503
          0.03231  3.84437  4.56671  0.61958  0.77255  0.48576  0.95510
    704   2.87443  4.91485  3.24168  2.69658  4.02451  3.52153  2.92327  3.67605  2.02029  3.18424  4.07828  3.11576  3.93484  2.77894  1.49063  2.90645  3.08286  3.37760  5.18397  3.87524   1557 r - - -
          2.68618  4.42225  2.77519  2.73123  3.46354  2.40513  3.72494  3.29354  2.67741  2.69355  4.24690  2.90347  2.73739  3.18146  2.89801  2.37887  2.77519  2.98518  4.58477  3.61503
          0.03231  3.84437  4.56671  0.61958  0.77255  0.48576  0.95510
    705   1.05504  4.17870  3.43461  3.22505  4.02491  3.00390  4.25034  3.14626  3.24059  3.02912  4.06437  3.38159  3.74050  3.58443  3.49282  2.52940  2.80483  2.80555  5.45489  4.25210   1558 a - - -
          2.68618  4.42225  2.77519  2.73123  3.46354  2.40513  3.72494  3.29354  2.67741  2.69355  4.24690  2.90347  2.73739  3.18146  2.89801  2.37887  2.77519  2.98518  4.58477  3.61503
          0.03231  3.84437  4.56671  0.61958  0.77255  0.48576  0.95510
    706   1.05504  4.17870  3.43461  3.22505  4.02491  3.00390  4.25034  3.14626  3.24059  3.02912  4.06437  3.38159  3.74050  3.58443  3.49282  2.52940  2.80483  2.80555  5.45489  4.25210   1559 a - - -
          2.68618  4.42225  2.77519  2.73123  3.46354  2.40513  3.72494  3.29354  2.67741  2.69355  4.24690  2.90347  2.73739  3.18146  2.89801  2.37887  2.77519  2.98518  4.58477  3.61503
          0.03231  3.84437  4.56671  0.61958  0.77255  0.48576  0.95510
    707   2.94701  4.90890  3.12108  2.74830  4.28890  3.43909  3.74462  3.71650  1.07741  3.28791  4.25123  3.17388  3.94171  2.93796  2.42768  2.99105  3.20255  3.42600  5.35539  4.16425   1560 k - - -
          2.68618  4.42225  2.77519  2.73123  3.46354  2.40513  3.72494  3.29354  2.67741  2.69355  4.24690  2.90347  2.73739  3.18146  2.89801  2.37887  2.77519  2.98518  4.58477  3.61503
          0.03231  3.84437  4.56671  0.61958  0.77255  0.48576  0.95510
    708   2.92888  5.03311  2.47696  1.06603  4.37593  3.25648  3.84136  3.82427  2.71840  3.44609  4.42178  2.91813  3.85985  3.05788  3.12402  2.91439  3.23304  3.51117  5.55283  4.27552   1561 e - - -
          2.68618  4.42225  2.77519  2.73123  3.46354  2.40513  3.72494  3.29354  2.67741  2.69355  4.24690  2.90347  2.73739  3.18146  2.89801  2.37887  2.77519  2.98518  4.58477  3.61503
          0.03231  3.84437  4.56671  0.61958  0.77255  0.48576  0.95510
    709   3.12412  4.59494  4.14420  3.78432  3.12567  3.94613  4.44889  2.32865  3.55233  0.91060  3.15811  4.06248  4.38659  3.92739  3.73283  3.51428  3.41980  2.35861  4.99436  3.71106   1562 l - - -
          2.68618  4.42225  2.77519  2.73123  3.46354  2.40513  3.72494  3.29354  2.67741  2.69355  4.24690  2.90347  2.73739  3.18146  2.89801  2.37887  2.77519  2.98518  4.58477  3.61503
          0.03231  3.84437  4.56671  0.61958  0.77255  0.48576  0.95510
    710   3.00927  4.43632  4.29501  3.91005  3.35566  4.03558  4.64365  1.11341  3.73761  1.94789  3.29584  4.15936  4.46983  4.08903  3.93743  3.52848  3.30909  1.84621  5.24041  3.97602   1563 i - - -
          2.68618  4.42225  2.77519  2.73123  3.46354  2.40513  3.72494  3.29354  2.67741  2.69355  4.24690  2.90347  2.73739  3.18146  2.89801  2.37887  2.77519  2.98518  4.58477  3.61503
          0.03231  3.84437  4.56671  0.61958  0.77255  0.48576  0.95510
    711   2.70077  4.69578  2.69392  2.57675  4.05496  3.16562  3.89938  3.75965  2.80093  3.40983  4.36554  1.20880  3.81628  3.17240  3.15436  2.76924  3.08190  3.38470  5.36415  4.00556   1564 n - - -
          2.68618  4.42225  2.77519  2.73123  3.46354  2.40513  3.72494  3.29354  2.67741  2.69355  4.24690  2.90347  2.73739  3.18146  2.89801  2.37887  2.77519  2.98518  4.58477  3.61503
          0.03231  3.84437  4.56671  0.61958  0.77255  0.48576  0.95510
    712   2.94760  4.50095  4.01945  3.61111  3.19621  3.81314  4.35277  2.36904  3.38060  1.79541  1.43287  3.89197  4.27386  3.76450  3.58915  3.29363  3.25250  2.37181  5.03310  3.79222   1565 m - - -
          2.68618  4.42225  2.77519  2.73123  3.46354  2.40513  3.72494  3.29354  2.67741  2.69355  4.24690  2.90347  2.73739  3.18146  2.89801  2.37887  2.77519  2.98518  4.58477  3.61503
          0.03231  3.84437  4.56671  0.61958  0.77255  0.48576  0.95510
    713   2.83241  4.99141  2.83236  2.48310  4.29267  3.40747  3.62057  3.73764  1.94687  3.26086  4.14911  2.96454  3.87783  1.72676  2.42463  2.83325  3.06407  3.42030  5.39952  4.11286   1566 q - - -
          2.68618  4.42225  2.77519  2.73123  3.46354  2.40513  3.72494  3.29354  2.67741  2.69355  4.24690  2.90347  2.73739  3.18146  2.89801  2.37887  2.77519  2.98518  4.58477  3.61503
          0.03231  3.84437  4.56671  0.61958  0.77255  0.48576  0.95510
    714   3.11082  4.54590  4.39064  3.85344  3.03865  4.23009  4.52353  2.16086  3.65105  1.14276  2.18287  4.16253  4.50151  3.91696  3.84900  3.57824  3.34818  2.23696  5.03305  3.87076   1578 l - - -
          2.68618  4.42225  2.77519  2.73123  3.46354  2.40513  3.72494  3.29354  2.67741  2.69355  4.24690  2.90347  2.73739  3.18146  2.89801  2.37887  2.77519  2.98518  4.58477  3.61503
          0.03231  3.84437  4.56671  0.61958  0.77255  0.48576  0.95510
    715   2.85114  5.30406  1.91224  1.37211  4.59626  3.17836  3.70270  4.07845  2.67729  3.62791  4.49200  2.66766  3.78412  2.87444  3.22549  2.76245  3.13709  3.68695  5.78899  4.33560   1580 e - - -
          2.68618  4.42225  2.77519  2.73123  3.46354  2.40513  3.72494  3.29354  2.67741  2.69355  4.24690  2.90347  2.73739  3.18146  2.89801  2.37887  2.77519  2.98518  4.58477  3.61503
          0.03231  3.84437  4.56671  0.61958  0.77255  0.48576  0.95510
    716   2.39828  4.24317  3.40383  3.15498  3.94472  3.08327  4.17436  3.06845  3.09740  2.93292  3.98557  3.36860  3.78494  3.49372  3.35720  2.59928  1.22046  2.76643  5.38501  4.16146   1581 t - - -
          2.68618  4.42225  2.77519  2.73123  3.46354  2.40513  3.72494  3.29354  2.67741  2.69355  4.24690  2.90347  2.73739  3.18146  2.89801  2.37887  2.77519  2.98518  4.58477  3.61503
          0.03231  3.84437  4.56671  0.61958  0.77255  0.48576  0.95510
    717   2.63098  4.40876  3.29896  3.19502  4.33701  0.77382  4.31666  3.93013  3.37243  3.58771  4.56353  3.46336  3.79899  3.69888  3.61121  2.80216  3.11005  3.46391  5.43922  4.43810   1582 g - - -
          2.68618  4.42225  2.77519  2.73123  3.46354  2.40513  3.72494  3.29354  2.67741  2.69355  4.24690  2.90347  2.73739  3.18146  2.89801  2.37887  2.77519  2.98518  4.58477  3.61503
          0.03231  3.84437  4.56671  0.61958  0.77255  0.48576  0.95510
    718   2.85114  5.30406  1.91224  1.37211  4.59626  3.17836  3.70270  4.07845  2.67729  3.62791  4.49200  2.66766  3.78412  2.87444  3.22549  2.76245  3.13709  3.68695  5.78899  4.33560   1583 e - - -
          2.68618  4.42225  2.77519  2.73123  3.46354  2.40513  3.72494  3.29354  2.67741  2.69355  4.24690  2.90347  2.73739  3.18146  2.89801  2.37887  2.77519  2.98518  4.58477  3.61503
          0.03231  3.84437  4.56671  0.61958  0.77255  0.48576  0.95510
    719   3.22316  4.63332  4.20008  3.90956  1.05886  3.91886  3.86571  2.75067  3.81737  2.12739  3.48522  3.98775  4.37834  3.99319  3.94403  3.49432  3.52441  2.73924  4.12372  2.49451   1584 f - - -
          2.68618  4.42225  2.77519  2.73123  3.46354  2.40513  3.72494  3.29354  2.67741  2.69355  4.24690  2.90347  2.73739  3.18146  2.89801  2.37887  2.77519  2.98518  4.58477  3.61503
          0.03231  3.84437  4.56671  0.61958  0.77255  0.48576  0.95510
    720   2.71539  4.47700  3.31960  3.15488  4.15181  3.16612  4.23436  3.69034  3.20984  3.32010  4.36901  3.46423  0.88157  3.59949  3.45825  2.88209  3.15483  3.33888  5.34573  4.27221   1585 p - - -
          2.68618  4.42225  2.77519  2.73123  3.46354  2.40513  3.72494  3.29354  2.67741  2.69355  4.24690  2.90347  2.73739  3.18146  2.89801  2.37887  2.77519  2.98518  4.58477  3.61503
          0.03231  3.84437  4.56671  0.61958  0.77255  0.48576  0.95510
    721   2.85927  4.84339  2.88521  2.63995  4.00811  3.34792  3.79786  3.63496  2.46279  3.14006  4.16915  3.09927  3.90126  1.28488  2.74734  2.90841  3.15646  3.36651  5.28532  3.97734   1586 q - - -
          2.68618  4.42225  2.77519  2.73123  3.46354  2.40513  3.72494  3.29354  2.67741  2.69355  4.24690  2.90347  2.73739  3.18146  2.89801  2.37887  2.77519  2.98518  4.58477  3.61503
          0.03231  3.84437  4.56671  0.61958  0.77255  0.48576  0.95510
    722   2.85927  4.84339  2.88521  2.63995  4.00811  3.34792  3.79786  3.63496  2.46279  3.14006  4.16915  3.09927  3.90126  1.28488  2.74734  2.90841  3.15646  3.36651  5.28532  3.97734   1608 q - - -
          2.68618  4.42225  2.77519  2.73123  3.46354  2.40513  3.72494  3.29354  2.67741  2.69355  4.24690  2.90347  2.73739  3.18146  2.89801  2.37887  2.77519  2.98518  4.58477  3.61503
          0.03231  3.84437  4.56671  0.61958  0.77255  0.48576  0.95510
    723   2.92888  5.03311  2.47696  1.06603  4.37593  3.25648  3.84136  3.82427  2.71840  3.44609  4.42178  2.91813  3.85985  3.05788  3.12402  2.91439  3.23304  3.51117  5.55283  4.27552   1619 e - - -
          2.68618  4.42225  2.77519  2.73123  3.46354  2.40513  3.72494  3.29354  2.67741  2.69355  4.24690  2.90347  2.73739  3.18146  2.89801  2.37887  2.77519  2.98518  4.58477  3.61503
          0.03231  3.84437  4.56671  0.61958  0.77255  0.48576  0.95510
    724   2.96526  4.78706  3.09937  2.85685  3.26589  3.42449  1.20319  3.66380  2.70070  3.16115  4.20220  3.26717  3.97566  3.22282  2.96792  3.03631  3.26782  3.39949  4.73125  3.21762   1620 h - - -
          2.68618  4.42225  2.77519  2.73123  3.46354  2.40513  3.72494  3.29354  2.67741  2.69355  4.24690  2.90347  2.73739  3.18146  2.89801  2.37887  2.77519  2.98518  4.58477  3.61503
          0.03231  3.84437  4.56671  0.61958  0.77255  0.48576  0.95510
    725   2.78601  4.33680  4.08610  3.74874  3.52997  3.69442  4.55545  2.05300  3.61608  2.22215  3.49977  3.94297  4.25677  3.97808  3.83122  3.19649  3.14842  1.06113  5.30954  4.03924   1621 v - - -
          2.68618  4.42225  2.77519  2.73123  3.46354  2.40513  3.72494  3.29354  2.67741  2.69355  4.24690  2.90347  2.73739  3.18146  2.89801  2.37887  2.77519  2.98518  4.58477  3.61503
          0.03231  3.84437  4.56671  0.61958  0.77255  0.48576  0.95510
    726   2.63098  4.40876  3.29896  3.19502  4.33701  0.77382  4.31666  3.93013  3.37243  3.58771  4.56353  3.46336  3.79899  3.69888  3.61121  2.80216  3.11005  3.46391  5.43922  4.43810   1622 g - - -
          2.68618  4.42225  2.77519  2.73123  3.46354  2.40513  3.72494  3.29354  2.67741  2.69355  4.24690  2.90347  2.73739  3.18146  2.89801  2.37887  2.77519  2.98518  4.58477  3.61503
          0.03231  3.84437  4.56671  0.61958  0.77255  0.48576  0.95510
    727   1.90960  1.71009  3.92986  3.57288  3.78717  3.02198  4.31750  2.78247  3.42555  2.77222  3.77972  3.53512  3.74965  3.72903  3.61854  2.48763  2.69958  2.48272  5.30252  4.10626   1623 c - - -
          2.68618  4.42225  2.77519  2.73123  3.46354  2.40513  3.72494  3.29354  2.67741  2.69355  4.24690  2.90347  2.73739  3.18146  2.89801  2.37887  2.77519  2.98518  4.58477  3.61503
          0.03231  3.84437  4.56671  0.61958  0.77255  0.48576  0.95510
    728   3.22316  4.63332  4.20008  3.90956  1.05886  3.91886  3.86571  2.75067  3.81737  2.12739  3.48522  3.98775  4.37834  3.99319  3.94403  3.49432  3.52441  2.73924  4.12372  2.49451   1624 f - - -
          2.68618  4.42225  2.77519  2.73123  3.46354  2.40513  3.72494  3.29354  2.67741  2.69355  4.24690  2.90347  2.73739  3.18146  2.89801  2.37887  2.77519  2.98518  4.58477  3.61503
          0.03231  3.84437  4.56671  0.61958  0.77255  0.48576  0.95510
    729   2.70077  4.69578  2.69392  2.57675  4.05496  3.16562  3.89938  3.75965  2.80093  3.40983  4.36554  1.20880  3.81628  3.17240  3.15436  2.76924  3.08190  3.38470  5.36415  4.00556   1625 n - - -
          2.68618  4.42225  2.77519  2.73123  3.46354  2.40513  3.72494  3.29354  2.67741  2.69355  4.24690  2.90347  2.73739  3.18146  2.89801  2.37887  2.77519  2.98518  4.58477  3.61503
          0.03231  3.84437  4.56671  0.61958  0.77255  0.48576  0.95510
    730   2.13009  2.31834  3.49299  3.01474  3.65948  3.22936  3.92455  2.87002  2.47729  2.69507  3.61449  3.29527  3.80198  3.23667  3.12091  2.60414  2.74226  2.59331  5.09010  3.86639   1626 a - - -
          2.68618  4.42225  2.77519  2.73123  3.46354  2.40513  3.72494  3.29354  2.67741  2.69355  4.24690  2.90347  2.73739  3.18146  2.89801  2.37887  2.77519  2.98518  4.58477  3.61503
          0.03231  3.84437  4.56671  0.61958  0.77255  0.48576  0.95510
    731   1.82335  2.90788  3.66783  3.26076  3.92817  2.91088  4.14774  3.21963  3.18796  3.01147  3.88294  3.33037  3.63615  3.47723  3.45893  1.61517  2.60006  2.79925  5.34274  4.14542   1627 s - - -
          2.68618  4.42225  2.77519  2.73123  3.46354  2.40513  3.72494  3.29354  2.67741  2.69355  4.24690  2.90347  2.73739  3.18146  2.89801  2.37887  2.77519  2.98518  4.58477  3.61503
          0.03231  3.84437  4.56671  0.61958  0.77255  0.48576  0.95510
    732   3.00794  4.46920  4.31709  3.82984  3.17100  4.09695  4.53791  2.05168  3.64261  1.19641  3.06241  4.10720  4.45811  3.94541  3.85497  3.47948  3.28177  1.78551  5.11566  3.89186   1628 l - - -
          2.68618  4.42225  2.77519  2.73123  3.46354  2.40513  3.72494  3.29354  2.67741  2.69355  4.24690  2.90347  2.73739  3.18146  2.89801  2.37887  2.77519  2.98518  4.58477  3.61503
          0.03231  3.84437  4.56671  0.61958  0.77255  0.48576  0.95510
    733   2.95807  4.42634  4.24841  3.78634  1.68020  3.96869  4.10151  2.29417  3.67107  1.85317  3.17150  3.96038  4.35839  3.87461  3.85893  3.34029  3.23393  1.94948  4.49791  2.98809   1629 f - - -
          2.68618  4.42225  2.77519  2.73123  3.46354  2.40513  3.72494  3.29354  2.67741  2.69355  4.24690  2.90347  2.73739  3.18146  2.89801  2.37887  2.77519  2.98518  4.58477  3.61503
          0.03231  3.84437  4.56671  0.61958  0.77255  0.48576  0.95510
    734   3.22316  4.63332  4.20008  3.90956  1.05886  3.91886  3.86571  2.75067  3.81737  2.12739  3.48522  3.98775  4.37834  3.99319  3.94403  3.49432  3.52441  2.73924  4.12372  2.49451   1630 f - - -
          2.68618  4.42225  2.77519  2.73123  3.46354  2.40513  3.72494  3.29354  2.67741  2.69355  4.24690  2.90347  2.73739  3.18146  2.89801  2.37887  2.77519  2.98518  4.58477  3.61503
          0.03231  3.84437  4.56671  0.61958  0.77255  0.48576  0.95510
    735   2.70077  4.69578  2.69392  2.57675  4.05496  3.16562  3.89938  3.75965  2.80093  3.40983  4.36554  1.20880  3.81628  3.17240  3.15436  2.76924  3.08190  3.38470  5.36415  4.00556   1631 n - - -
          2.68618  4.42225  2.77519  2.73123  3.46354  2.40513  3.72494  3.29354  2.67741  2.69355  4.24690  2.90347  2.73739  3.18146  2.89801  2.37887  2.77519  2.98518  4.58477  3.61503
          0.03231  3.84437  4.56671  0.61958  0.77255  0.48576  0.95510
    736   3.20721  4.70757  3.79706  3.52151  2.29495  3.79764  3.60649  3.22041  3.37984  2.68150  3.89847  3.68935  4.27231  3.69262  3.56917  3.34658  3.49385  3.08969  3.93752  1.01383   1632 y - - -
          2.68618  4.42225  2.77519  2.73123  3.46354  2.40513  3.72494  3.29354  2.67741  2.69355  4.24690  2.90347  2.73739  3.18146  2.89801  2.37887  2.77519  2.98518  4.58477  3.61503
          0.03231  3.84437  4.56671  0.61958  0.77255  0.48576  0.95510
    737   2.71539  4.47700  3.31960  3.15488  4.15181  3.16612  4.23436  3.69034  3.20984  3.32010  4.36901  3.46423  0.88157  3.59949  3.45825  2.88209  3.15483  3.33888  5.34573  4.27221   1633 p - - -
          2.68618  4.42225  2.77519  2.73123  3.46354  2.40513  3.72494  3.29354  2.67741  2.69355  4.24690  2.90347  2.73739  3.18146  2.89801  2.37887  2.77519  2.98518  4.58477  3.61503
          0.12299  3.84437  2.36101  0.61958  0.77255  0.48576  0.95510
    738   2.63347  4.61931  2.65705  2.53291  3.96511  3.11079  3.83870  3.65433  2.73482  3.31591  4.27509  1.38159  3.75895  3.11475  3.08247  2.70737  3.01365  3.28839  5.28516  3.92444   1634 n - - -
          2.68618  4.42225  2.77519  2.73123  3.46354  2.40513  3.72494  3.29354  2.67741  2.69355  4.24690  2.90347  2.73739  3.18146  2.89801  2.37887  2.77519  2.98518  4.58477  3.61503
          0.03532  3.75670  4.47905  0.61958  0.77255  0.55764  0.84994
    739   3.08730  4.62326  3.66995  3.38135  2.31294  3.69719  3.57672  3.11326  3.24215  2.59627  3.80175  3.58603  4.17575  3.57625  3.44813  3.23431  3.37458  2.97892  3.95095  1.18298   1635 y - - -
          2.68618  4.42225  2.77519  2.73123  3.46354  2.40513  3.72494  3.29354  2.67741  2.69355  4.24690  2.90347  2.73739  3.18146  2.89801  2.37887  2.77519  2.98518  4.58477  3.61503
          0.03532  3.75670  4.47905  0.61958  0.77255  0.55764  0.84994
    740   2.88119  4.72060  3.36068  2.90186  4.04578  3.38610  3.75259  3.58280  2.20917  3.12027  4.12755  3.26848  3.89797  2.98227  1.17208  2.97330  3.15751  3.31279  5.17835  4.00229   1636 r - - -
          2.68618  4.42225  2.77519  2.73123  3.46354  2.40513  3.72494  3.29354  2.67741  2.69355  4.24690  2.90347  2.73739  3.18146  2.89801  2.37887  2.77519  2.98518  4.58477  3.61503
          0.03532  3.75670  4.47905  0.61958  0.77255  0.44331  1.02697
    741   2.70077  4.69578  2.69392  2.57675  4.05496  3.16562  3.89938  3.75965  2.80093  3.40983  4.36554  1.20880  3.81628  3.17240  3.15436  2.76924  3.08190  3.38470  5.36415  4.00556   1637 n - - -
          2.68618  4.42225  2.77519  2.73123  3.46354  2.40513  3.72494  3.29354  2.67741  2.69355  4.24690  2.90347  2.73739  3.18146  2.89801  2.37887  2.77519  2.98518  4.58477  3.61503
          0.03231  3.84437  4.56671  0.61958  0.77255  0.48576  0.95510
    742   3.05225  4.41444  4.55435  4.01641  3.26127  4.31601  4.71491  1.57021  3.88856  1.45088  3.08101  4.29529  4.58976  4.12577  4.09494  3.66364  3.29766  1.60399  5.23415  4.07036   1638 l - - -
          2.68618  4.42225  2.77519  2.73123  3.46354  2.40513  3.72494  3.29354  2.67741  2.69355  4.24690  2.90347  2.73739  3.18146  2.89801  2.37887  2.77519  2.98518  4.58477  3.61503
          0.03231  3.84437  4.56671  0.61958  0.77255  0.48576  0.95510
    743   3.22316  4.63332  4.20008  3.90956  1.05886  3.91886  3.86571  2.75067  3.81737  2.12739  3.48522  3.98775  4.37834  3.99319  3.94403  3.49432  3.52441  2.73924  4.12372  2.49451   1639 f - - -
          2.68618  4.42225  2.77519  2.73123  3.46354  2.40513  3.72494  3.29354  2.67741  2.69355  4.24690  2.90347  2.73739  3.18146  2.89801  2.37887  2.77519  2.98518  4.58477  3.61503
          0.03231  3.84437  4.56671  0.61958  0.77255  0.48576  0.95510
    744   2.71539  4.47700  3.31960  3.15488  4.15181  3.16612  4.23436  3.69034  3.20984  3.32010  4.36901  3.46423  0.88157  3.59949  3.45825  2.88209  3.15483  3.33888  5.34573  4.27221   1640 p - - -
          2.68618  4.42225  2.77519  2.73123  3.46354  2.40513  3.72494  3.29354  2.67741  2.69355  4.24690  2.90347  2.73739  3.18146  2.89801  2.37887  2.77519  2.98518  4.58477  3.61503
          0.03231  3.84437  4.56671  0.61958  0.77255  0.48576  0.95510
    745   2.98905  4.37726  4.49914  4.01600  3.40205  4.20615  4.75982  1.25663  3.87521  1.91817  3.24425  4.26434  4.56533  4.16969  4.09245  3.59458  3.26670  1.52862  5.34606  4.12753   1641 i - - -
          2.68618  4.42225  2.77519  2.73123  3.46354  2.40513  3.72494  3.29354  2.67741  2.69355  4.24690  2.90347  2.73739  3.18146  2.89801  2.37887  2.77519  2.98518  4.58477  3.61503
          0.03231  3.84437  4.56671  0.61958  0.77255  0.48576  0.95510
    746   3.29002  4.67452  4.04891  3.74832  2.63908  3.69925  3.86652  3.31277  3.47127  2.71235  3.94784  3.90313  4.21474  3.86038  3.60446  3.49397  3.58909  3.20233  0.94394  2.64271   1642 w - - -
          2.68618  4.42225  2.77519  2.73123  3.46354  2.40513  3.72494  3.29354  2.67741  2.69355  4.24690  2.90347  2.73739  3.18146  2.89801  2.37887  2.77519  2.98518  4.58477  3.61503
          0.03231  3.84437  4.56671  0.61958  0.77255  0.48576  0.95510
    747   1.05504  4.17870  3.43461  3.22505  4.02491  3.00390  4.25034  3.14626  3.24059  3.02912  4.06437  3.38159  3.74050  3.58443  3.49282  2.52940  2.80483  2.80555  5.45489  4.25210   1643 a - - -
          2.68618  4.42225  2.77519  2.73123  3.46354  2.40513  3.72494  3.29354  2.67741  2.69355  4.24690  2.90347  2.73739  3.18146  2.89801  2.37887  2.77519  2.98518  4.58477  3.61503
          0.03231  3.84437  4.56671  0.61958  0.77255  0.48576  0.95510
    748   3.12412  4.59494  4.14420  3.78432  3.12567  3.94613  4.44889  2.32865  3.55233  0.91060  3.15811  4.06248  4.38659  3.92739  3.73283  3.51428  3.41980  2.35861  4.99436  3.71106   1644 l - - -
          2.68618  4.42225  2.77519  2.73123  3.46354  2.40513  3.72494  3.29354  2.67741  2.69355  4.24690  2.90347  2.73739  3.18146  2.89801  2.37887  2.77519  2.98518  4.58477  3.61503
          0.03231  3.84437  4.56671  0.61958  0.77255  0.48576  0.95510
    749   2.63098  4.40876  3.29896  3.19502  4.33701  0.77382  4.31666  3.93013  3.37243  3.58771  4.56353  3.46336  3.79899  3.69888  3.61121  2.80216  3.11005  3.46391  5.43922  4.43810   1645 g - - -
          2.68618  4.42225  2.77519  2.73123  3.46354  2.40513  3.72494  3.29354  2.67741  2.69355  4.24690  2.90347  2.73739  3.18146  2.89801  2.37887  2.77519  2.98518  4.58477  3.61503
          0.03231  3.84437  4.56671  0.61958  0.77255  0.48576  0.95510
    750   2.92888  5.03311  2.47696  1.06603  4.37593  3.25648  3.84136  3.82427  2.71840  3.44609  4.42178  2.91813  3.85985  3.05788  3.12402  2.91439  3.23304  3.51117  5.55283  4.27552   1647 e - - -
          2.68618  4.42225  2.77519  2.73123  3.46354  2.40513  3.72494  3.29354  2.67741  2.69355  4.24690  2.90347  2.73739  3.18146  2.89801  2.37887  2.77519  2.98518  4.58477  3.61503
          0.03231  3.84437  4.56671  0.61958  0.77255  0.48576  0.95510
    751   3.20721  4.70757  3.79706  3.52151  2.29495  3.79764  3.60649  3.22041  3.37984  2.68150  3.89847  3.68935  4.27231  3.69262  3.56917  3.34658  3.49385  3.08969  3.93752  1.01383   1648 y - - -
          2.68618  4.42225  2.77519  2.73123  3.46354  2.40513  3.72494  3.29354  2.67741  2.69355  4.24690  2.90347  2.73739  3.18146  2.89801  2.37887  2.77519  2.98518  4.58477  3.61503
          0.03231  3.84437  4.56671  0.61958  0.77255  0.48576  0.95510
    752   2.57624  3.13398  3.46830  2.90762  3.82321  3.34543  3.79482  3.16558  2.43507  2.86090  3.79523  3.25118  3.85729  3.03717  1.63395  2.73084  2.88522  2.88847  5.14378  3.90856   1649 r - - -
          2.68618  4.42225  2.77519  2.73123  3.46354  2.40513  3.72494  3.29354  2.67741  2.69355  4.24690  2.90347  2.73739  3.18146  2.89801  2.37887  2.77519  2.98518  4.58477  3.61503
          0.03231  3.84437  4.56671  0.61958  0.77255  0.48576  0.95510
    753   2.97445  4.81481  3.46230  2.97975  4.16228  3.46734  3.80507  3.70236  2.22773  3.22344  4.22471  3.34144  3.97162  3.02711  1.02222  3.06019  3.24254  3.42762  5.25693  4.09611   1650 r - - -
          2.68618  4.42225  2.77519  2.73123  3.46354  2.40513  3.72494  3.29354  2.67741  2.69355  4.24690  2.90347  2.73739  3.18146  2.89801  2.37887  2.77519  2.98518  4.58477  3.61503
          0.03231  3.84437  4.56671  0.61958  0.77255  0.48576  0.95510
    754   2.56798  2.89693  3.30175  2.74905  3.56827  3.42427  2.73276  3.04523  2.48338  2.71552  3.60560  3.15786  3.85529  2.96405  2.50080  2.71898  2.82319  2.78678  4.95595  3.65841   1651 k - - -
          2.68618  4.42225  2.77519  2.73123  3.46354  2.40513  3.72494  3.29354  2.67741  2.69355  4.24690  2.90347  2.73739  3.18146  2.89801  2.37887  2.77519  2.98518  4.58477  3.61503
          0.03231  3.84437  4.56671  0.61958  0.77255  0.48576  0.95510
    755   3.12602  4.52323  4.47795  3.96503  3.10428  4.29071  4.62431  1.78054  3.77086  1.12520  2.97532  4.25556  4.56974  4.04003  3.96453  3.66015  3.37276  2.02520  5.10493  3.90253   1652 l - - -
          2.68618  4.42225  2.77519  2.73123  3.46354  2.40513  3.72494  3.29354  2.67741  2.69355  4.24690  2.90347  2.73739  3.18146  2.89801  2.37887  2.77519  2.98518  4.58477  3.61503
          0.12299  3.84437  2.36101  0.61958  0.77255  0.48576  0.95510
    756   2.54662  3.44394  3.32751  2.75739  3.44776  3.45193  3.12149  2.88689  2.53291  2.36441  3.47601  3.16708  3.85321  2.97399  2.59405  2.72214  2.78648  2.65092  4.86719  3.58039   1653 l - - -
          2.68618  4.42225  2.77519  2.73123  3.46354  2.40513  3.72494  3.29354  2.67741  2.69355  4.24690  2.90347  2.73739  3.18146  2.89801  2.37887  2.77519  2.98518  4.58477  3.61503
          0.03532  3.75670  4.47905  0.61958  0.77255  0.44331  1.02697
    757   1.46491  4.09703  3.31202  3.04553  4.12952  2.88861  4.11946  3.44852  3.09261  3.22100  4.09048  3.21800  3.62940  3.40217  3.39469  1.75327  2.64864  2.97415  5.50510  4.27481   1654 a - - -
          2.68619  4.42226  2.77520  2.73124  3.46355  2.40513  3.72495  3.29355  2.67729  2.69356  4.24690  2.90347  2.73740  3.18147  2.89801  2.37887  2.77520  2.98519  4.58478  3.61504
          0.10322  2.43409  4.56671  0.43943  1.03395  0.48576  0.95510
    758   2.72060  4.86001  2.97111  2.50169  4.15124  3.41735  3.04098  3.58126  1.68129  3.14629  3.99641  2.97820  3.84654  2.75401  2.46284  2.74691  2.58976  3.26229  5.30749  4.01731   1685 k - - -
          2.68618  4.42225  2.77519  2.73123  3.46354  2.40513  3.72494  3.29354  2.67741  2.69355  4.24690  2.90347  2.73739  3.18146  2.89801  2.37887  2.77519  2.98518  4.58477  3.61503
          0.04553  3.50778  4.23013  0.61958  0.77255  0.48576  0.95510
    759   2.61038  4.38065  3.06509  2.74832  3.63524  3.09298  3.67774  3.19290  2.32297  2.78384  3.85908  3.11014  3.66642  2.97677  1.82480  2.74308  2.94125  2.94791  4.90307  3.69172   1686 r - - -
          2.68618  4.42225  2.77519  2.73123  3.46354  2.40513  3.72494  3.29354  2.67741  2.69355  4.24690  2.90347  2.73739  3.18146  2.89801  2.37887  2.77519  2.98518  4.58477  3.61503
          0.04553  3.50778  4.23013  0.61958  0.77255  0.48576  0.95510
    760   2.61038  4.38065  3.06509  2.74832  3.63524  3.09298  3.67774  3.19290  2.32297  2.78384  3.85908  3.11014  3.66642  2.97677  1.82480  2.74308  2.94125  2.94791  4.90307  3.69172   1700 r - - -
          2.68618  4.42225  2.77519  2.73123  3.46354  2.40513  3.72494  3.29354  2.67741  2.69355  4.24690  2.90347  2.73739  3.18146  2.89801  2.37887  2.77519  2.98518  4.58477  3.61503
          0.04553  3.50778  4.23013  0.61958  0.77255  0.48576  0.95510
    761   1.76039  4.08287  3.10716  2.93192  3.65888  2.90026  3.98451  2.77665  2.93057  2.63920  3.77464  3.17399  3.60297  3.33085  3.17837  2.47265  2.72220  2.51562  5.12827  3.88898   1705 a - - -
          2.68618  4.42225  2.77519  2.73123  3.46354  2.40513  3.72494  3.29354  2.67741  2.69355  4.24690  2.90347  2.73739  3.18146  2.89801  2.37887  2.77519  2.98518  4.58477  3.61503
          0.03088  3.49312        *  0.61958  0.77255  0.00000        *
//
