# Supplementary material for: Large-scale mining of plant genomes unlocks the diversity of oxidosqualene cyclases
Source: Nat Chem Biol. Author manuscript; Available in PMC 2026 Feb 3. (PMC12858397; doi:10.1038/s41589-025-02034-8)
Supplement: SI Data S3 [file EMS212204-supplement-SI_Data_S3.zip › SIdata_S3/F__Lanosterol.hmm]

HMMER3/f [3.2 | June 2018]
NAME  F__Lanosterol
LENG  767
ALPH  amino
RF    no
MM    no
CONS  yes
CS    no
MAP   yes
DATE  Wed Nov  6 11:05:38 2019
NSEQ  8
EFFN  0.527344
CKSUM 1469055637
STATS LOCAL MSV      -12.5565  0.69633
STATS LOCAL VITERBI  -13.3874  0.69633
STATS LOCAL FORWARD   -6.9759  0.69633
HMM          A        C        D        E        F        G        H        I        K        L        M        N        P        Q        R        S        T        V        W        Y   
            m->m     m->i     m->d     i->m     i->i     d->m     d->d
  COMPO   2.56411  4.16388  2.99139  2.73430  3.30292  2.82578  3.69030  2.79884  2.74365  2.38276  3.60796  3.07448  3.43155  3.11562  2.97470  2.64284  2.91355  2.65540  3.93219  3.28580
          2.68618  4.42225  2.77519  2.73123  3.46354  2.40513  3.72494  3.29354  2.67741  2.69355  4.24690  2.90347  2.73739  3.18146  2.89801  2.37887  2.77519  2.98518  4.58477  3.61503
          0.05071  3.40264  4.12498  0.61958  0.77255  0.00000        *
      1   2.98441  4.53004  4.07034  3.66515  3.21601  3.84865  4.39575  2.39355  3.43220  1.80762  1.34088  3.94026  4.30925  3.81272  3.63524  3.33563  3.29004  2.40197  5.05952  3.82309     20 m - - -
          2.68618  4.42225  2.77519  2.73123  3.46354  2.40513  3.72494  3.29354  2.67741  2.69355  4.24690  2.90347  2.73739  3.18146  2.89801  2.37887  2.77519  2.98518  4.58477  3.61503
          0.03078  3.89207  4.61442  0.61958  0.77255  0.48576  0.95510
      2   3.36777  4.73557  4.12089  3.83168  2.68582  3.75190  3.92352  3.39201  3.55338  2.78360  4.02493  3.97673  4.27122  3.93998  3.67835  3.57130  3.66912  3.28289  0.84668  2.68686     25 w - - -
          2.68618  4.42225  2.77519  2.73123  3.46354  2.40513  3.72494  3.29354  2.67741  2.69355  4.24690  2.90347  2.73739  3.18146  2.89801  2.37887  2.77519  2.98518  4.58477  3.61503
          0.03078  3.89207  4.61442  0.61958  0.77255  0.48576  0.95510
      3   2.96628  5.06381  3.32145  2.72234  4.48227  3.58163  3.58819  3.84873  1.30047  3.32355  4.20116  3.13537  3.97296  2.73133  1.84054  2.97215  3.15000  3.53534  5.39057  4.20340     26 k - - -
          2.68618  4.42225  2.77519  2.73123  3.46354  2.40513  3.72494  3.29354  2.67741  2.69355  4.24690  2.90347  2.73739  3.18146  2.89801  2.37887  2.77519  2.98518  4.58477  3.61503
          0.03078  3.89207  4.61442  0.61958  0.77255  0.48576  0.95510
      4   3.17706  4.63341  4.22102  3.86077  3.14288  4.00715  4.51034  2.34778  3.62833  0.85144  3.15937  4.13436  4.43902  3.99197  3.80127  3.58002  3.47035  2.39024  5.02947  3.75738     27 l - - -
          2.68618  4.42225  2.77519  2.73123  3.46354  2.40513  3.72494  3.29354  2.67741  2.69355  4.24690  2.90347  2.73739  3.18146  2.89801  2.37887  2.77519  2.98518  4.58477  3.61503
          0.03078  3.89207  4.61442  0.61958  0.77255  0.48576  0.95510
      5   2.78442  4.84575  3.24823  2.64916  4.12795  3.52655  3.60608  3.02809  1.51945  3.05801  3.94313  3.09194  3.91236  2.76687  2.18166  2.83248  2.99129  3.18553  5.27145  4.02687     28 k - - -
          2.68618  4.42225  2.77519  2.73123  3.46354  2.40513  3.72494  3.29354  2.67741  2.69355  4.24690  2.90347  2.73739  3.18146  2.89801  2.37887  2.77519  2.98518  4.58477  3.61503
          0.03078  3.89207  4.61442  0.61958  0.77255  0.48576  0.95510
      6   3.06487  4.43335  4.56458  4.00691  2.76227  4.29536  4.59596  1.87456  3.90085  1.27309  2.96772  4.26800  4.54712  4.06946  4.07725  3.62298  3.29618  1.76379  5.04851  3.87440     29 l - - -
          2.68618  4.42225  2.77519  2.73123  3.46354  2.40513  3.72494  3.29354  2.67741  2.69355  4.24690  2.90347  2.73739  3.18146  2.89801  2.37887  2.77519  2.98518  4.58477  3.61503
          0.03078  3.89207  4.61442  0.61958  0.77255  0.48576  0.95510
      7   2.32436  4.24513  3.22316  3.03963  4.09568  2.97463  4.14904  3.62084  3.11472  3.33949  4.26380  3.26141  3.71501  3.46246  3.40029  1.06189  2.80592  3.15167  5.46656  4.17926     31 s - - -
          2.68618  4.42225  2.77519  2.73123  3.46354  2.40513  3.72494  3.29354  2.67741  2.69355  4.24690  2.90347  2.73739  3.18146  2.89801  2.37887  2.77519  2.98518  4.58477  3.61503
          0.03078  3.89207  4.61442  0.61958  0.77255  0.48576  0.95510
      8   2.81422  5.14893  2.47046  1.71231  4.43634  3.30401  3.65572  3.89711  2.39206  3.42263  4.28039  2.80619  3.82872  1.99296  2.79217  2.76865  3.06657  3.53999  5.58569  4.21443     34 e - - -
          2.68618  4.42225  2.77519  2.73123  3.46354  2.40513  3.72494  3.29354  2.67741  2.69355  4.24690  2.90347  2.73739  3.18146  2.89801  2.37887  2.77519  2.98518  4.58477  3.61503
          0.03078  3.89207  4.61442  0.61958  0.77255  0.48576  0.95510
      9   2.25846  4.21373  3.08933  2.93462  4.29147  1.32085  4.13944  3.77419  3.12177  3.46164  4.31286  3.17637  3.66435  3.41800  3.43815  2.11048  2.74744  3.22323  5.61365  4.36789     46 g - - -
          2.68621  4.42228  2.77503  2.73126  3.46357  2.40516  3.72498  3.29322  2.67734  2.69358  4.24693  2.90350  2.73743  3.18149  2.89804  2.37890  2.77523  2.98521  4.58480  3.61506
          0.38698  1.54972  2.22018  0.38532  1.14015  0.48576  0.95510
     10   2.76502  5.24641  1.92192  1.92530  4.52596  3.18339  3.62699  4.01418  2.54218  3.53111  4.35711  2.21570  3.74752  2.50007  3.07446  2.68467  3.03191  3.61461  5.70392  4.25307     55 d - - -
          2.68618  4.42225  2.77519  2.73123  3.46354  2.40513  3.72494  3.29354  2.67741  2.69355  4.24690  2.90347  2.73739  3.18146  2.89801  2.37887  2.77519  2.98518  4.58477  3.61503
          0.03421  3.78818  4.51052  0.61958  0.77255  0.49780  0.93616
     11   2.86242  5.36487  1.65852  1.52353  4.65159  3.16684  3.69984  4.14696  2.69624  3.67889  4.53860  2.64365  3.77958  2.86939  3.26736  2.76125  3.14932  3.74246  5.83913  4.36352     61 e - - -
          2.68618  4.42225  2.77519  2.73123  3.46354  2.40513  3.72494  3.29354  2.67741  2.69355  4.24690  2.90347  2.73739  3.18146  2.89801  2.37887  2.77519  2.98518  4.58477  3.61503
          0.08366  3.84435  2.83265  0.61958  0.77255  0.52824  0.89072
     12   2.65726  4.81356  2.62989  2.16616  4.06557  3.28151  3.14856  3.54908  2.42001  3.14318  3.99939  2.85924  2.34427  2.82195  2.81837  2.67933  2.92068  3.22260  5.33060  3.98276     66 e - - -
          2.68618  4.42225  2.77519  2.73123  3.46354  2.40513  3.72494  3.29354  2.67741  2.69355  4.24690  2.90347  2.73739  3.18146  2.89801  2.37887  2.77519  2.98518  4.58477  3.61503
          0.03398  3.79468  4.51702  0.61958  0.77255  0.50050  0.93199
     13   2.52563  4.26555  3.41898  2.89847  3.25650  2.78881  3.75315  2.83901  2.78416  2.35816  3.45006  3.26149  3.87976  3.13759  3.10231  2.54233  2.79283  2.60360  2.93550  3.39117     69 l - - -
          2.68618  4.42225  2.77519  2.73123  3.46354  2.40513  3.72494  3.29354  2.67741  2.69355  4.24690  2.90347  2.73739  3.18146  2.89801  2.37887  2.77519  2.98518  4.58477  3.61503
          0.03230  3.84476  4.56711  0.61958  0.77255  0.52789  0.89123
     14   2.74193  4.33012  3.75734  2.89587  3.33604  3.78658  4.08182  2.09790  3.09252  1.66559  3.23584  3.58874  4.14698  3.43003  3.39188  3.07627  2.98127  1.99212  5.00173  3.78591     79 l - - -
          2.68618  4.42225  2.77519  2.73123  3.46354  2.40513  3.72494  3.29354  2.67741  2.69355  4.24690  2.90347  2.73739  3.18146  2.89801  2.37887  2.77519  2.98518  4.58477  3.61503
          0.03230  3.84476  4.56711  0.61958  0.77255  0.46029  0.99723
     15   2.49713  4.86050  2.97089  2.31426  4.16751  3.41368  3.58441  3.56407  1.99384  3.13435  3.95855  2.94826  3.82005  2.72973  2.25880  2.68317  2.49935  3.23441  5.32967  4.03002     80 k - - -
          2.68618  4.42225  2.77519  2.73123  3.46354  2.40513  3.72494  3.29354  2.67741  2.69355  4.24690  2.90347  2.73739  3.18146  2.89801  2.37887  2.77519  2.98518  4.58477  3.61503
          0.03078  3.89207  4.61442  0.61958  0.77255  0.48576  0.95510
     16   2.32436  4.24513  3.22316  3.03963  4.09568  2.97463  4.14904  3.62084  3.11472  3.33949  4.26380  3.26141  3.71501  3.46246  3.40029  1.06189  2.80592  3.15167  5.46656  4.17926     81 s - - -
          2.68618  4.42225  2.77519  2.73123  3.46354  2.40513  3.72494  3.29354  2.67741  2.69355  4.24690  2.90347  2.73739  3.18146  2.89801  2.37887  2.77519  2.98518  4.58477  3.61503
          0.03078  3.89207  4.61442  0.61958  0.77255  0.48576  0.95510
     17   2.68607  4.25082  3.78632  2.93476  2.70396  3.73860  4.01799  2.31808  3.15444  2.02213  3.23684  3.57937  4.10600  3.44440  3.43945  3.02464  2.92518  1.74872  4.84406  3.58267     82 v - - -
          2.68618  4.42225  2.77519  2.73123  3.46354  2.40513  3.72494  3.29354  2.67741  2.69355  4.24690  2.90347  2.73739  3.18146  2.89801  2.37887  2.77519  2.98518  4.58477  3.61503
          0.03078  3.89207  4.61442  0.61958  0.77255  0.48576  0.95510
     18   2.73937  4.73690  2.71865  2.60600  4.10345  3.19687  3.93633  3.81786  2.84155  3.46245  4.41743  1.12383  3.84960  3.20896  3.19701  2.80571  3.12178  3.43809  5.40709  4.05025     84 n - - -
          2.68618  4.42225  2.77519  2.73123  3.46354  2.40513  3.72494  3.29354  2.67741  2.69355  4.24690  2.90347  2.73739  3.18146  2.89801  2.37887  2.77519  2.98518  4.58477  3.61503
          0.03078  3.89207  4.61442  0.61958  0.77255  0.48576  0.95510
     19   2.76719  5.16757  2.16970  2.17252  4.45842  3.23712  3.66514  3.95975  2.53740  3.49277  4.32270  1.83573  3.78932  2.36452  3.03018  2.71130  3.03714  3.57044  5.65332  4.22655     85 n - - -
          2.68618  4.42225  2.77519  2.73123  3.46354  2.40513  3.72494  3.29354  2.67741  2.69355  4.24690  2.90347  2.73739  3.18146  2.89801  2.37887  2.77519  2.98518  4.58477  3.61503
          0.03078  3.89207  4.61442  0.61958  0.77255  0.48576  0.95510
     20   3.01586  4.83015  3.14441  2.90616  3.29811  3.46376  1.10183  3.72183  2.74866  3.21341  4.25774  3.31476  4.01728  3.27259  3.01328  3.08632  3.31982  3.45656  4.76294  3.24838     86 h - - -
          2.68618  4.42225  2.77519  2.73123  3.46354  2.40513  3.72494  3.29354  2.67741  2.69355  4.24690  2.90347  2.73739  3.18146  2.89801  2.37887  2.77519  2.98518  4.58477  3.61503
          0.03078  3.89207  4.61442  0.61958  0.77255  0.48576  0.95510
     21   2.58452  4.29844  4.32988  3.82676  3.53178  4.02876  4.61291  1.61550  3.72142  2.15413  3.37319  4.07931  4.43326  4.01740  3.96813  3.39287  3.14113  1.26450  5.34243  4.13096     87 v - - -
          2.68618  4.42225  2.77519  2.73123  3.46354  2.40513  3.72494  3.29354  2.67741  2.69355  4.24690  2.90347  2.73739  3.18146  2.89801  2.37887  2.77519  2.98518  4.58477  3.61503
          0.03078  3.89207  4.61442  0.61958  0.77255  0.48576  0.95510
     22   2.68894  4.46266  3.36675  3.26853  4.41090  0.69949  4.38780  4.01510  3.45249  3.66682  4.64257  3.53100  3.85443  3.77507  3.68657  2.86138  3.17170  3.53963  5.50107  4.51339     88 g - - -
          2.68618  4.42225  2.77519  2.73123  3.46354  2.40513  3.72494  3.29354  2.67741  2.69355  4.24690  2.90347  2.73739  3.18146  2.89801  2.37887  2.77519  2.98518  4.58477  3.61503
          0.03078  3.89207  4.61442  0.61958  0.77255  0.48576  0.95510
     23   3.02723  4.86538  3.51984  3.02657  4.22491  3.51172  3.83794  3.76781  2.24455  3.28017  4.27965  3.38491  4.01319  3.05713  0.94887  3.11034  3.29174  3.49087  5.29990  4.14782     89 r - - -
          2.68618  4.42225  2.77519  2.73123  3.46354  2.40513  3.72494  3.29354  2.67741  2.69355  4.24690  2.90347  2.73739  3.18146  2.89801  2.37887  2.77519  2.98518  4.58477  3.61503
          0.03078  3.89207  4.61442  0.61958  0.77255  0.48576  0.95510
     24   2.89592  4.88260  2.91549  2.67029  4.05381  3.37874  3.82885  3.68736  2.48967  3.18779  4.21487  3.13028  3.93234  1.19961  2.77356  2.94274  3.19277  3.41574  5.32225  4.01722     90 q - - -
          2.68618  4.42225  2.77519  2.73123  3.46354  2.40513  3.72494  3.29354  2.67741  2.69355  4.24690  2.90347  2.73739  3.18146  2.89801  2.37887  2.77519  2.98518  4.58477  3.61503
          0.03078  3.89207  4.61442  0.61958  0.77255  0.48576  0.95510
     25   3.04651  4.46939  4.21110  3.73541  1.63882  4.00502  3.64134  2.75002  3.61330  2.24938  3.42811  3.81730  4.34476  3.76157  3.77839  3.32332  3.27937  2.36902  3.93153  1.79014    101 f - - -
          2.68618  4.42225  2.77519  2.73123  3.46354  2.40513  3.72494  3.29354  2.67741  2.69355  4.24690  2.90347  2.73739  3.18146  2.89801  2.37887  2.77519  2.98518  4.58477  3.61503
          0.03078  3.89207  4.61442  0.61958  0.77255  0.48576  0.95510
     26   3.36777  4.73557  4.12089  3.83168  2.68582  3.75190  3.92352  3.39201  3.55338  2.78360  4.02493  3.97673  4.27122  3.93998  3.67835  3.57130  3.66912  3.28289  0.84668  2.68686    102 w - - -
          2.68618  4.42225  2.77519  2.73123  3.46354  2.40513  3.72494  3.29354  2.67741  2.69355  4.24690  2.90347  2.73739  3.18146  2.89801  2.37887  2.77519  2.98518  4.58477  3.61503
          0.03078  3.89207  4.61442  0.61958  0.77255  0.48576  0.95510
     27   2.85141  5.16205  2.42583  1.37151  4.47787  3.29069  3.68959  3.90194  2.23308  3.46407  4.33639  2.80724  3.84035  2.85539  2.84357  2.80416  3.11351  3.55040  5.62543  4.26187    104 e - - -
          2.68618  4.42225  2.77519  2.73123  3.46354  2.40513  3.72494  3.29354  2.67741  2.69355  4.24690  2.90347  2.73739  3.18146  2.89801  2.37887  2.77519  2.98518  4.58477  3.61503
          0.03078  3.89207  4.61442  0.61958  0.77255  0.48576  0.95510
     28   3.37906  4.70596  4.37920  4.01110  1.19535  4.19495  3.48241  3.05942  3.87358  2.42445  3.68066  3.92635  4.52318  3.93670  3.97434  3.55598  3.60968  2.99208  3.66571  1.62893    105 f - - -
          2.68618  4.42225  2.77519  2.73123  3.46354  2.40513  3.72494  3.29354  2.67741  2.69355  4.24690  2.90347  2.73739  3.18146  2.89801  2.37887  2.77519  2.98518  4.58477  3.61503
          0.03078  3.89207  4.61442  0.61958  0.77255  0.48576  0.95510
     29   2.91983  5.39620  1.23201  1.89915  4.69159  3.17682  3.75593  4.19278  2.79197  3.74166  4.62526  2.66840  3.81172  2.93689  3.37489  2.81587  3.21938  3.79253  5.89172  4.41659    108 d - - -
          2.68618  4.42225  2.77519  2.73123  3.46354  2.40513  3.72494  3.29354  2.67741  2.69355  4.24690  2.90347  2.73739  3.18146  2.89801  2.37887  2.77519  2.98518  4.58477  3.61503
          0.03078  3.89207  4.61442  0.61958  0.77255  0.48576  0.95510
     30   2.38197  4.41026  2.95158  2.63430  4.14291  3.08712  3.85219  3.55934  2.71878  3.20660  4.04114  2.69077  2.06096  3.06007  3.10912  2.26732  2.49510  3.13523  5.44430  4.15711    109 p - - -
          2.68618  4.42225  2.77519  2.73123  3.46354  2.40513  3.72494  3.29354  2.67741  2.69355  4.24690  2.90347  2.73739  3.18146  2.89801  2.37887  2.77519  2.98518  4.58477  3.61503
          0.03078  3.89207  4.61442  0.61958  0.77255  0.48576  0.95510
     31   2.62443  4.90567  2.46277  2.29073  4.18852  3.30368  3.61423  3.63405  2.43217  2.93355  4.02345  2.31012  3.76983  2.57798  2.90336  2.29710  2.87478  3.28052  5.41873  4.04989    111 e - - -
          2.68618  4.42225  2.77520  2.73124  3.46354  2.40513  3.72495  3.29338  2.67741  2.69355  4.24690  2.90347  2.73740  3.18147  2.89801  2.37887  2.77520  2.98519  4.58477  3.61504
          0.07942  2.71143  4.61442  0.47687  0.96948  0.48576  0.95510
     32   2.90548  4.40976  4.12711  3.60694  2.74229  3.96725  4.27261  2.25094  3.47872  1.24371  3.06391  3.89845  4.32048  3.74211  3.71188  3.29820  2.80757  2.22816  4.88774  3.60707    126 l - - -
          2.68618  4.42225  2.77520  2.73124  3.46354  2.40513  3.72495  3.29354  2.67741  2.69355  4.24690  2.90347  2.73740  3.18147  2.89801  2.37887  2.77510  2.98519  4.58477  3.61504
          0.08003  2.70304  4.61442  0.47555  0.97166  0.48576  0.95510
     33   2.39898  4.32401  3.11639  2.94387  4.32778  1.17611  4.14674  3.81435  3.11787  3.47122  4.34646  3.23300  2.82186  3.42817  3.43726  2.55197  2.86622  3.30584  5.56474  4.40097    128 g - - -
          2.68618  4.42225  2.77519  2.73123  3.46354  2.40513  3.72494  3.29354  2.67741  2.69355  4.24690  2.90347  2.73739  3.18146  2.89801  2.37887  2.77519  2.98518  4.58477  3.61503
          0.03078  3.89207  4.61442  0.61958  0.77255  0.48576  0.95510
     34   2.26143  4.17328  3.32716  3.04552  4.05933  2.98659  4.10235  3.32111  3.02795  3.13333  4.04005  3.25333  3.70187  3.38699  3.32081  2.19157  1.39188  2.91437  5.45458  4.20899    131 t - - -
          2.68618  4.42225  2.77519  2.73123  3.46354  2.40513  3.72494  3.29354  2.67741  2.69355  4.24690  2.90347  2.73739  3.18146  2.89801  2.37887  2.77519  2.98518  4.58477  3.61503
          0.03078  3.89207  4.61442  0.61958  0.77255  0.48576  0.95510
     35   2.61563  4.78394  2.60122  2.03024  4.23537  3.22110  3.72036  3.65779  2.55991  3.26850  4.11342  2.86940  2.15942  2.89903  2.99242  2.42531  2.92182  3.28951  5.48961  4.14481    132 e - - -
          2.68618  4.42225  2.77519  2.73123  3.46354  2.40513  3.72494  3.29354  2.67741  2.69355  4.24690  2.90347  2.73739  3.18146  2.89801  2.37887  2.77519  2.98518  4.58477  3.61503
          0.03078  3.89207  4.61442  0.61958  0.77255  0.48576  0.95510
     36   2.82969  5.17574  2.40951  1.48514  4.45670  3.28441  3.67171  3.92413  2.44444  3.45274  4.31827  2.78624  3.82763  2.32064  2.86051  2.77749  3.08901  3.56572  5.61999  4.23569    133 e - - -
          2.68618  4.42225  2.77519  2.73123  3.46354  2.40513  3.72494  3.29354  2.67741  2.69355  4.24690  2.90347  2.73739  3.18146  2.89801  2.37887  2.77519  2.98518  4.58477  3.61503
          0.03078  3.89207  4.61442  0.61958  0.77255  0.48576  0.95510
     37   2.82556  5.30496  2.08036  1.43765  4.58358  3.22177  3.67481  4.07141  2.58477  3.58900  4.42484  2.69083  3.79386  2.53783  3.10674  2.74177  3.09458  3.67428  5.75811  4.30741    141 e - - -
          2.68618  4.42225  2.77519  2.73123  3.46354  2.40513  3.72494  3.29354  2.67741  2.69355  4.24690  2.90347  2.73739  3.18146  2.89801  2.37887  2.77519  2.98518  4.58477  3.61503
          0.03078  3.89207  4.61442  0.61958  0.77255  0.48576  0.95510
     38   2.70268  4.73483  3.22495  2.61490  3.97066  3.50624  3.60672  3.00318  2.06647  2.70478  3.81173  3.07156  3.87989  2.58998  1.97204  2.77021  2.91203  3.06474  5.19000  3.93526    143 r - - -
          2.68618  4.42225  2.77519  2.73123  3.46354  2.40513  3.72494  3.29354  2.67741  2.69355  4.24690  2.90347  2.73739  3.18146  2.89801  2.37887  2.77519  2.98518  4.58477  3.61503
          0.03078  3.89207  4.61442  0.61958  0.77255  0.48576  0.95510
     39   1.43222  4.41166  3.07103  2.75746  3.81072  3.18835  3.17122  3.32572  2.73571  3.00813  3.92048  3.13179  3.79222  3.13678  3.06851  2.61500  2.84377  2.99219  5.20922  3.87224    153 a - - -
          2.68618  4.42225  2.77519  2.73123  3.46354  2.40513  3.72494  3.29354  2.67741  2.69355  4.24690  2.90347  2.73739  3.18146  2.89801  2.37887  2.77519  2.98518  4.58477  3.61503
          0.03078  3.89207  4.61442  0.61958  0.77255  0.48576  0.95510
     40   2.72627  4.87679  3.10046  2.53117  4.08808  3.47837  2.87027  3.56001  2.13007  2.84792  3.95524  3.00768  3.86313  2.22448  2.16313  2.75129  2.93571  3.24858  5.25742  3.95553    154 k - - -
          2.68618  4.42225  2.77519  2.73123  3.46354  2.40513  3.72494  3.29354  2.67741  2.69355  4.24690  2.90347  2.73739  3.18146  2.89801  2.37887  2.77519  2.98518  4.58477  3.61503
          0.03078  3.89207  4.61442  0.61958  0.77255  0.48576  0.95510
     41   3.01289  4.37117  4.60065  4.10537  3.47507  4.28666  4.84408  1.37163  3.98376  1.99338  3.29916  4.34604  4.62631  4.26367  4.19910  3.66880  3.28421  1.27481  5.41626  4.20573    155 v - - -
          2.68618  4.42225  2.77519  2.73123  3.46354  2.40513  3.72494  3.29354  2.67741  2.69355  4.24690  2.90347  2.73739  3.18146  2.89801  2.37887  2.77519  2.98518  4.58477  3.61503
          0.03078  3.89207  4.61442  0.61958  0.77255  0.48576  0.95510
     42   2.73882  5.21541  2.19880  1.71204  4.50071  3.25471  3.13449  3.98516  2.47672  3.49386  4.29614  2.50893  3.77297  2.54178  2.98745  2.67300  2.99185  3.58236  5.65644  4.22429    156 e - - -
          2.68618  4.42225  2.77519  2.73123  3.46354  2.40513  3.72494  3.29354  2.67741  2.69355  4.24690  2.90347  2.73739  3.18146  2.89801  2.37887  2.77519  2.98518  4.58477  3.61503
          0.03078  3.89207  4.61442  0.61958  0.77255  0.48576  0.95510
     43   2.72169  4.95927  2.95529  2.29086  4.25738  3.43871  3.18162  3.67234  1.75069  2.92912  4.03061  2.94438  3.83899  2.50873  2.47515  2.72253  2.93466  3.33597  5.36589  4.06678    157 k - - -
          2.68618  4.42225  2.77519  2.73123  3.46354  2.40513  3.72494  3.29354  2.67741  2.69355  4.24690  2.90347  2.73739  3.18146  2.89801  2.37887  2.77519  2.98518  4.58477  3.61503
          0.03078  3.89207  4.61442  0.61958  0.77255  0.48576  0.95510
     44   2.20745  4.29125  4.00165  3.44816  2.88082  3.86074  4.18486  2.06730  3.35612  1.64402  3.14471  3.75973  4.21665  3.61792  3.61773  3.16027  3.01773  2.11107  4.92294  3.69832    158 l - - -
          2.68618  4.42225  2.77519  2.73123  3.46354  2.40513  3.72494  3.29354  2.67741  2.69355  4.24690  2.90347  2.73739  3.18146  2.89801  2.37887  2.77519  2.98518  4.58477  3.61503
          0.03078  3.89207  4.61442  0.61958  0.77255  0.48576  0.95510
     45   2.63244  3.41475  3.48585  2.91494  3.91285  3.38036  3.79747  3.26747  2.38582  2.94222  3.87672  3.26418  3.88701  3.02486  1.45914  2.77250  2.93621  2.98445  5.19848  3.96599    163 r - - -
          2.68618  4.42225  2.77519  2.73123  3.46354  2.40513  3.72494  3.29354  2.67741  2.69355  4.24690  2.90347  2.73739  3.18146  2.89801  2.37887  2.77519  2.98518  4.58477  3.61503
          0.03078  3.89207  4.61442  0.61958  0.77255  0.48576  0.95510
     46   2.48421  4.92927  2.74298  2.33165  4.21893  3.34750  3.18765  3.65225  2.18878  3.21064  4.02187  2.34399  3.78691  2.53587  2.74180  2.48111  2.88395  3.30109  5.40345  4.05658    164 k - - -
          2.68618  4.42225  2.77519  2.73123  3.46354  2.40513  3.72494  3.29354  2.67741  2.69355  4.24690  2.90347  2.73739  3.18146  2.89801  2.37887  2.77519  2.98518  4.58477  3.61503
          0.03078  3.89207  4.61442  0.61958  0.77255  0.48576  0.95510
     47   2.74389  5.24136  2.05315  1.78443  4.52943  3.24665  3.17280  4.01871  2.49110  3.52137  4.32161  2.49777  3.77061  2.51723  3.01271  2.67283  2.99869  3.60885  5.68132  4.24008    165 e - - -
          2.68618  4.42225  2.77519  2.73123  3.46354  2.40513  3.72494  3.29354  2.67741  2.69355  4.24690  2.90347  2.73739  3.18146  2.89801  2.37887  2.77519  2.98518  4.58477  3.61503
          0.03078  3.89207  4.61442  0.61958  0.77255  0.48576  0.95510
     48   3.34252  4.69138  4.34069  3.97061  1.14179  4.16944  3.53361  2.97968  3.83525  2.33758  3.61321  3.92629  4.50661  3.92443  3.94936  3.53910  3.57897  2.92913  3.73003  1.83509    166 f - - -
          2.68618  4.42225  2.77519  2.73123  3.46354  2.40513  3.72494  3.29354  2.67741  2.69355  4.24690  2.90347  2.73739  3.18146  2.89801  2.37887  2.77519  2.98518  4.58477  3.61503
          0.03078  3.89207  4.61442  0.61958  0.77255  0.48576  0.95510
     49   2.59356  4.66716  3.01715  2.49101  3.83549  3.41272  2.96076  3.29408  2.38473  2.91902  3.76353  2.76477  3.81366  2.80201  2.61431  2.65881  2.36877  3.00126  5.14426  3.40502    167 t - - -
          2.68618  4.42225  2.77519  2.73123  3.46354  2.40513  3.72494  3.29354  2.67741  2.69355  4.24690  2.90347  2.73739  3.18146  2.89801  2.37887  2.77519  2.98518  4.58477  3.61503
          0.03078  3.89207  4.61442  0.61958  0.77255  0.48576  0.95510
     50   2.66460  4.89588  2.95630  2.42897  4.19119  3.41578  3.57127  3.60335  1.98308  2.90516  3.97500  2.53533  3.81493  2.52640  2.41092  2.51569  2.88527  3.26679  5.34085  4.03198    168 k - - -
          2.68618  4.42225  2.77519  2.73123  3.46354  2.40513  3.72494  3.29354  2.67741  2.69355  4.24690  2.90347  2.73739  3.18146  2.89801  2.37887  2.77519  2.98518  4.58477  3.61503
          0.03078  3.89207  4.61442  0.61958  0.77255  0.48576  0.95510
     51   2.54381  4.63186  2.63275  2.48190  4.20717  3.10821  3.84515  3.78317  2.72596  3.41877  4.28813  1.50586  3.76038  3.06647  3.11872  2.34170  2.92990  3.34988  5.51932  4.13523    170 n - - -
          2.68618  4.42225  2.77519  2.73123  3.46354  2.40513  3.72494  3.29354  2.67741  2.69355  4.24690  2.90347  2.73739  3.18146  2.89801  2.37887  2.77519  2.98518  4.58477  3.61503
          0.03078  3.89207  4.61442  0.61958  0.77255  0.48576  0.95510
     52   3.02723  4.86538  3.51984  3.02657  4.22491  3.51172  3.83794  3.76781  2.24455  3.28017  4.27965  3.38491  4.01319  3.05713  0.94887  3.11034  3.29174  3.49087  5.29990  4.14782    175 r - - -
          2.68618  4.42225  2.77519  2.73123  3.46354  2.40513  3.72494  3.29354  2.67741  2.69355  4.24690  2.90347  2.73739  3.18146  2.89801  2.37887  2.77519  2.98518  4.58477  3.61503
          0.03078  3.89207  4.61442  0.61958  0.77255  0.48576  0.95510
     53   3.33835  4.69006  4.33572  3.96601  1.13813  4.16614  3.54136  2.96885  3.83098  2.32561  3.60437  3.92691  4.50480  3.92360  3.94670  3.53751  3.57579  2.92077  3.73954  1.85911    176 f - - -
          2.68618  4.42225  2.77519  2.73123  3.46354  2.40513  3.72494  3.29354  2.67741  2.69355  4.24690  2.90347  2.73739  3.18146  2.89801  2.37887  2.77519  2.98518  4.58477  3.61503
          0.03078  3.89207  4.61442  0.61958  0.77255  0.48576  0.95510
     54   2.75228  5.01971  2.96215  2.30113  4.36344  3.44686  3.56263  3.76703  1.97540  3.27598  4.09401  2.94640  3.84796  2.32360  2.01642  2.54553  2.96185  3.41751  5.41084  4.12182    178 k - - -
          2.68618  4.42225  2.77519  2.73123  3.46354  2.40513  3.72494  3.29354  2.67741  2.69355  4.24690  2.90347  2.73739  3.18146  2.89801  2.37887  2.77519  2.98518  4.58477  3.61503
          0.03078  3.89207  4.61442  0.61958  0.77255  0.48576  0.95510
     55   2.24252  4.22892  3.50205  2.94987  3.45630  3.47154  3.86410  2.45476  2.88817  2.47166  3.05991  3.31889  3.90672  3.19755  3.22758  2.40830  2.57752  2.24849  4.92937  3.69978    181 a - - -
          2.68618  4.42225  2.77519  2.73123  3.46354  2.40513  3.72494  3.29354  2.67741  2.69355  4.24690  2.90347  2.73739  3.18146  2.89801  2.37887  2.77519  2.98518  4.58477  3.61503
          0.03078  3.89207  4.61442  0.61958  0.77255  0.48576  0.95510
     56   2.98972  4.95467  3.16704  2.78460  4.34557  3.47728  3.76959  3.77602  1.01178  3.33673  4.29696  3.20827  3.97609  2.95983  2.43475  3.03032  3.24144  3.48264  5.39204  4.20755    183 k - - -
          2.68618  4.42225  2.77519  2.73123  3.46354  2.40513  3.72494  3.29354  2.67741  2.69355  4.24690  2.90347  2.73739  3.18146  2.89801  2.37887  2.77519  2.98518  4.58477  3.61503
          0.03078  3.89207  4.61442  0.61958  0.77255  0.48576  0.95510
     57   2.75824  4.96732  2.72788  2.39587  4.04445  3.37726  2.19242  3.70062  2.30171  3.24491  4.09682  2.62704  3.84641  2.38120  2.65696  2.75512  2.99672  3.36812  5.29641  3.90112    185 h - - -
          2.68618  4.42225  2.77519  2.73123  3.46354  2.40513  3.72494  3.29354  2.67741  2.69355  4.24690  2.90347  2.73739  3.18146  2.89801  2.37887  2.77519  2.98518  4.58477  3.61503
          0.03078  3.89207  4.61442  0.61958  0.77255  0.48576  0.95510
     58   2.32436  4.24513  3.22316  3.03963  4.09568  2.97463  4.14904  3.62084  3.11472  3.33949  4.26380  3.26141  3.71501  3.46246  3.40029  1.06189  2.80592  3.15167  5.46656  4.17926    186 s - - -
          2.68618  4.42225  2.77519  2.73123  3.46354  2.40513  3.72494  3.29354  2.67741  2.69355  4.24690  2.90347  2.73739  3.18146  2.89801  2.37887  2.77519  2.98518  4.58477  3.61503
          0.03078  3.89207  4.61442  0.61958  0.77255  0.48576  0.95510
     59   2.32436  4.24513  3.22316  3.03963  4.09568  2.97463  4.14904  3.62084  3.11472  3.33949  4.26380  3.26141  3.71501  3.46246  3.40029  1.06189  2.80592  3.15167  5.46656  4.17926    187 s - - -
          2.68618  4.42225  2.77519  2.73123  3.46354  2.40513  3.72494  3.29354  2.67741  2.69355  4.24690  2.90347  2.73739  3.18146  2.89801  2.37887  2.77519  2.98518  4.58477  3.61503
          0.03078  3.89207  4.61442  0.61958  0.77255  0.48576  0.95510
     60   3.01036  5.14212  0.89035  2.34666  4.52169  3.22525  3.94788  4.11426  3.03564  3.71901  4.69737  2.90409  3.87940  3.18693  3.55466  2.97037  3.34928  3.75129  5.68651  4.39112    188 d - - -
          2.68618  4.42225  2.77519  2.73123  3.46354  2.40513  3.72494  3.29354  2.67741  2.69355  4.24690  2.90347  2.73739  3.18146  2.89801  2.37887  2.77519  2.98518  4.58477  3.61503
          0.03078  3.89207  4.61442  0.61958  0.77255  0.48576  0.95510
     61   2.85142  4.50752  3.72175  3.22078  3.30801  3.71743  4.00443  2.62579  2.80680  1.30608  3.33658  3.56360  4.13589  3.34826  2.65892  3.10401  3.10918  2.55845  4.95879  3.67645    190 l - - -
          2.68618  4.42225  2.77519  2.73123  3.46354  2.40513  3.72494  3.29354  2.67741  2.69355  4.24690  2.90347  2.73739  3.18146  2.89801  2.37887  2.77519  2.98518  4.58477  3.61503
          0.03078  3.89207  4.61442  0.61958  0.77255  0.48576  0.95510
     62   3.17102  4.57204  4.50727  4.00219  3.08982  4.31475  4.64333  1.91221  3.79237  1.01317  2.96861  4.28897  4.59501  4.06320  3.97789  3.69344  3.41948  2.10879  5.10219  3.89541    191 l - - -
          2.68618  4.42225  2.77519  2.73123  3.46354  2.40513  3.72494  3.29354  2.67741  2.69355  4.24690  2.90347  2.73739  3.18146  2.89801  2.37887  2.77519  2.98518  4.58477  3.61503
          0.03078  3.89207  4.61442  0.61958  0.77255  0.48576  0.95510
     63   2.86586  4.42379  3.90950  3.40392  2.96502  3.84727  4.03461  2.47492  3.21064  1.90200  1.73629  3.70857  4.21804  3.54985  3.45153  3.18013  3.11294  2.43869  4.68741  2.89952    192 m - - -
          2.68618  4.42225  2.77519  2.73123  3.46354  2.40513  3.72494  3.29354  2.67741  2.69355  4.24690  2.90347  2.73739  3.18146  2.89801  2.37887  2.77519  2.98518  4.58477  3.61503
          0.03078  3.89207  4.61442  0.61958  0.77255  0.48576  0.95510
     64   3.02723  4.86538  3.51984  3.02657  4.22491  3.51172  3.83794  3.76781  2.24455  3.28017  4.27965  3.38491  4.01319  3.05713  0.94887  3.11034  3.29174  3.49087  5.29990  4.14782    193 r - - -
          2.68618  4.42225  2.77519  2.73123  3.46354  2.40513  3.72494  3.29354  2.67741  2.69355  4.24690  2.90347  2.73739  3.18146  2.89801  2.37887  2.77519  2.98518  4.58477  3.61503
          0.03078  3.89207  4.61442  0.61958  0.77255  0.48576  0.95510
     65   2.93688  4.35896  4.28910  3.74473  2.10006  4.02446  4.00639  2.22135  3.62194  1.50322  3.07123  3.92670  4.32966  3.78974  3.79054  3.32979  3.16262  2.37918  4.40537  2.61310    194 l - - -
          2.68618  4.42225  2.77519  2.73123  3.46354  2.40513  3.72494  3.29354  2.67741  2.69355  4.24690  2.90347  2.73739  3.18146  2.89801  2.37887  2.77519  2.98518  4.58477  3.61503
          0.03078  3.89207  4.61442  0.61958  0.77255  0.48576  0.95510
     66   2.89592  4.88260  2.91549  2.67029  4.05381  3.37874  3.82885  3.68736  2.48967  3.18779  4.21487  3.13028  3.93234  1.19961  2.77356  2.94274  3.19277  3.41574  5.32225  4.01722    209 q - - -
          2.68618  4.42225  2.77519  2.73123  3.46354  2.40513  3.72494  3.29354  2.67741  2.69355  4.24690  2.90347  2.73739  3.18146  2.89801  2.37887  2.77519  2.98518  4.58477  3.61503
          0.03078  3.89207  4.61442  0.61958  0.77255  0.48576  0.95510
     67   2.83026  3.45932  4.26680  3.72699  1.87783  3.90853  4.09066  2.30996  3.59353  1.68572  3.11990  3.90158  4.27042  3.79118  3.76581  3.23584  3.08164  2.23562  4.55866  3.14691    237 l - - -
          2.68618  4.42225  2.77519  2.73123  3.46354  2.40513  3.72494  3.29354  2.67741  2.69355  4.24690  2.90347  2.73739  3.18146  2.89801  2.37887  2.77519  2.98518  4.58477  3.61503
          0.03078  3.89207  4.61442  0.61958  0.77255  0.48576  0.95510
     68   2.32158  4.54722  3.09673  2.17893  3.73739  3.42534  3.64723  3.12360  2.47376  2.78301  3.64379  3.03043  3.82028  2.85504  2.70118  2.66186  2.79416  2.67202  4.08664  3.79661    238 e - - -
          2.68618  4.42225  2.77519  2.73123  3.46354  2.40513  3.72494  3.29354  2.67741  2.69355  4.24690  2.90347  2.73739  3.18146  2.89801  2.37887  2.77519  2.98518  4.58477  3.61503
          0.03078  3.89207  4.61442  0.61958  0.77255  0.48576  0.95510
     69   2.98223  5.07631  3.37805  2.74321  4.50398  3.60209  3.57957  3.86125  1.46268  3.32729  4.20325  3.14877  3.98197  2.72034  1.57805  2.98691  3.15815  3.54906  5.38814  4.21076    239 k - - -
          2.68618  4.42225  2.77519  2.73123  3.46354  2.40513  3.72494  3.29354  2.67741  2.69355  4.24690  2.90347  2.73739  3.18146  2.89801  2.37887  2.77519  2.98518  4.58477  3.61503
          0.03078  3.89207  4.61442  0.61958  0.77255  0.48576  0.95510
     70   2.75412  5.01301  2.39395  1.37187  4.40223  3.21652  3.73600  3.84147  2.60025  3.44979  4.32342  2.79860  3.80639  2.91622  3.04754  2.44054  3.05826  3.47139  5.63343  4.24086    241 e - - -
          2.68618  4.42225  2.77519  2.73123  3.46354  2.40513  3.72494  3.29354  2.67741  2.69355  4.24690  2.90347  2.73739  3.18146  2.89801  2.37887  2.77519  2.98518  4.58477  3.61503
          0.03078  3.89207  4.61442  0.61958  0.77255  0.48576  0.95510
     71   2.77136  4.98192  2.62620  2.38216  4.33735  3.30911  3.67883  3.81446  1.99386  3.37702  4.23678  1.73971  3.83951  2.84875  2.69779  2.76698  3.04328  3.45530  5.49991  4.15894    242 n - - -
          2.68618  4.42225  2.77519  2.73123  3.46354  2.40513  3.72494  3.29354  2.67741  2.69355  4.24690  2.90347  2.73739  3.18146  2.89801  2.37887  2.77519  2.98518  4.58477  3.61503
          0.03078  3.89207  4.61442  0.61958  0.77255  0.48576  0.95510
     72   2.53013  4.69879  2.73083  2.39804  4.19569  2.42599  3.69802  3.63104  2.53058  3.22420  4.04306  2.64331  3.20889  2.60537  2.97601  2.21821  2.83772  3.24411  5.44462  4.10792    252 s - - -
          2.68618  4.42225  2.77519  2.73123  3.46354  2.40513  3.72494  3.29354  2.67741  2.69355  4.24690  2.90347  2.73739  3.18146  2.89801  2.37887  2.77519  2.98518  4.58477  3.61503
          0.03078  3.89207  4.61442  0.61958  0.77255  0.48576  0.95510
     73   2.48907  3.27576  3.25471  2.70477  3.64045  3.06850  3.72904  3.01051  2.46505  2.69849  3.56810  3.12844  3.81631  2.98112  2.75191  2.34373  2.75774  2.55298  5.02504  3.77007    254 s - - -
          2.68621  4.42228  2.77512  2.73126  3.46357  2.40502  3.72497  3.29340  2.67744  2.69358  4.24693  2.90350  2.73742  3.18149  2.89804  2.37890  2.77522  2.98521  4.58480  3.61483
          0.24613  1.84492  2.81101  0.55753  0.85009  0.48576  0.95510
     74   2.48743  5.09855  2.24723  1.93704  4.39321  2.91990  3.60785  3.85567  2.27966  3.39034  4.19615  2.50318  3.75367  2.75030  2.96679  2.63997  2.94018  3.46955  5.57580  4.16443    265 e - - -
          2.68618  4.42225  2.77519  2.73123  3.46354  2.40513  3.72494  3.29354  2.67741  2.69355  4.24690  2.90347  2.73739  3.18146  2.89801  2.37887  2.77519  2.98518  4.58477  3.61503
          0.03243  3.84053  4.56288  0.61958  0.77255  0.53148  0.88608
     75   2.78549  4.30175  4.02863  3.47414  3.26491  3.87987  4.24795  2.13373  3.35116  1.78685  2.34951  3.79045  4.23833  3.63996  3.61161  3.18831  2.75010  1.81464  5.01773  3.83866    269 l - - -
          2.68620  4.42228  2.77522  2.73116  3.46356  2.40507  3.72497  3.29357  2.67733  2.69357  4.24692  2.90349  2.73742  3.18149  2.89791  2.37889  2.77522  2.98521  4.58479  3.61506
          0.20830  1.72822  4.56288  0.44686  1.02063  0.53148  0.88608
     76   2.69022  5.05207  2.31029  2.28652  4.36774  3.33403  3.56709  3.80996  1.90726  3.32571  4.12966  2.82053  3.78252  2.49680  2.47039  2.65971  2.92163  3.43538  5.47845  4.12245    273 k - - -
          2.68618  4.42225  2.77519  2.73123  3.46354  2.40513  3.72494  3.29354  2.67741  2.69355  4.24690  2.90347  2.73739  3.18146  2.89801  2.37887  2.77519  2.98518  4.58477  3.61503
          0.03243  3.84053  4.56288  0.61958  0.77255  0.53148  0.88608
     77   2.66301  4.37595  3.00257  2.95901  3.44286  3.60088  3.95292  2.43032  2.93454  1.81897  3.39859  3.37095  4.02168  3.26199  3.28494  2.91096  2.92279  2.00410  5.03083  3.75710    277 l - - -
          2.68618  4.42225  2.77519  2.73123  3.46354  2.40513  3.72494  3.29354  2.67741  2.69355  4.24690  2.90347  2.73739  3.18146  2.89801  2.37887  2.77519  2.98518  4.58477  3.61503
          0.03243  3.84053  4.56288  0.61958  0.77255  0.53148  0.88608
     78   2.68945  5.03205  2.26806  2.07600  4.32856  3.25802  3.62139  3.77276  2.27483  3.33111  4.15207  2.75945  2.44985  2.77314  2.93413  2.65857  2.94532  3.40660  5.52949  4.14150    286 e - - -
          2.68618  4.42225  2.77520  2.73124  3.46354  2.40513  3.72495  3.29354  2.67741  2.69355  4.24690  2.90347  2.73740  3.18147  2.89790  2.37887  2.77520  2.98519  4.58477  3.61504
          0.08444  2.65150  4.56288  0.47555  0.97166  0.45820  1.00082
     79   2.69416  4.97190  2.69056  2.05489  4.24103  3.35076  3.60416  3.67802  2.32109  2.94215  4.06270  2.62177  3.80499  2.11752  2.72546  2.68467  2.92996  3.33429  5.42379  4.07497    297 e - - -
          2.68618  4.42225  2.77519  2.73123  3.46354  2.40513  3.72494  3.29354  2.67741  2.69355  4.24690  2.90347  2.73739  3.18146  2.89801  2.37887  2.77519  2.98518  4.58477  3.61503
          0.03078  3.89207  4.61442  0.61958  0.77255  0.48576  0.95510
     80   2.55290  4.29540  4.25258  3.76470  3.55101  3.93489  4.57249  1.75833  3.65299  2.18794  3.40183  4.01186  4.37668  3.96331  3.90538  3.30923  3.11466  1.21340  5.34601  4.12653    300 v - - -
          2.68618  4.42225  2.77519  2.73123  3.46354  2.40513  3.72494  3.29354  2.67741  2.69355  4.24690  2.90347  2.73739  3.18146  2.89801  2.37887  2.77519  2.98518  4.58477  3.61503
          0.03078  3.89207  4.61442  0.61958  0.77255  0.48576  0.95510
     81   2.81347  5.00893  2.80651  2.46845  4.38342  3.38687  3.63951  3.82797  1.47816  3.36173  4.21854  2.37725  3.87215  2.79622  2.47724  2.80995  3.05850  3.47751  5.46345  4.16679    305 k - - -
          2.68618  4.42225  2.77519  2.73123  3.46354  2.40513  3.72494  3.29354  2.67741  2.69355  4.24690  2.90347  2.73739  3.18146  2.89801  2.37887  2.77519  2.98518  4.58477  3.61503
          0.03078  3.89207  4.61442  0.61958  0.77255  0.48576  0.95510
     82   2.73304  4.23570  4.03909  3.49573  3.38715  3.84276  4.25406  1.82021  3.38467  2.04567  3.30514  3.78708  4.22980  3.67981  3.64513  2.81392  2.99270  1.53992  5.04932  3.82772    307 v - - -
          2.68618  4.42225  2.77519  2.73123  3.46354  2.40513  3.72494  3.29354  2.67741  2.69355  4.24690  2.90347  2.73739  3.18146  2.89801  2.37887  2.77519  2.98518  4.58477  3.61503
          0.03078  3.89207  4.61442  0.61958  0.77255  0.48576  0.95510
     83   2.61544  4.88089  2.79066  2.11827  4.15266  3.03971  3.58426  3.57724  2.22374  2.89436  3.95978  2.68761  3.77814  2.55017  2.77238  2.62146  2.66677  3.23452  5.36067  4.01582    310 e - - -
          2.68619  4.42226  2.77521  2.73115  3.46355  2.40507  3.72496  3.29355  2.67742  2.69356  4.24691  2.90348  2.73741  3.18147  2.89802  2.37888  2.77521  2.98519  4.58478  3.61504
          0.12956  2.70891  2.90214  0.64139  0.74774  0.48576  0.95510
     84   2.59745  4.73722  2.80499  2.13289  4.03995  3.32567  3.63148  3.42411  2.25153  3.05419  3.89478  2.90896  3.78471  2.80175  2.81341  2.17454  2.85173  2.82225  5.30233  3.98379    318 e - - -
          2.68619  4.42226  2.77521  2.73124  3.46355  2.40514  3.72496  3.29355  2.67742  2.69356  4.24691  2.90335  2.73741  3.18148  2.89802  2.37881  2.77521  2.98520  4.58478  3.61504
          0.08783  2.60769  4.56838  0.64261  0.74638  0.46092  0.99615
     85   2.83555  5.17480  2.30430  1.31767  4.49099  3.22650  3.72188  3.97922  2.59504  3.54825  4.41918  2.47442  3.81833  2.89897  3.05513  2.78108  3.12442  3.60284  5.69186  4.27699    322 e - - -
          2.68618  4.42225  2.77519  2.73123  3.46354  2.40513  3.72494  3.29354  2.67741  2.69355  4.24690  2.90347  2.73739  3.18146  2.89801  2.37887  2.77519  2.98518  4.58477  3.61503
          0.03078  3.89207  4.61442  0.61958  0.77255  0.48576  0.95510
     86   2.67221  4.95392  2.59554  1.71223  4.31061  2.91010  3.63876  3.74770  2.40966  3.30747  4.12820  2.82968  3.78619  2.79039  2.60922  2.47140  2.93416  3.37922  5.49786  4.13883    324 e - - -
          2.68618  4.42225  2.77519  2.73123  3.46354  2.40513  3.72494  3.29354  2.67741  2.69355  4.24690  2.90347  2.73739  3.18146  2.89801  2.37887  2.77519  2.98518  4.58477  3.61503
          0.03078  3.89207  4.61442  0.61958  0.77255  0.48576  0.95510
     87   2.68688  5.01547  2.31114  1.68435  4.29143  3.27733  3.63751  3.72469  2.49012  2.96926  4.13218  2.78194  3.77964  2.79081  2.97955  2.47569  2.94285  3.36774  5.51653  4.12434    325 e - - -
          2.68618  4.42225  2.77519  2.73123  3.46354  2.40513  3.72494  3.29354  2.67741  2.69355  4.24690  2.90347  2.73739  3.18146  2.89801  2.37887  2.77519  2.98518  4.58477  3.61503
          0.08398  3.89207  2.81101  0.61958  0.77255  0.48576  0.95510
     88   2.65182  4.21578  3.91484  3.41444  3.43787  3.17800  4.21947  1.64122  3.30769  2.25600  3.36288  3.69289  4.13896  3.62116  3.57511  3.03186  2.94350  1.71681  5.08028  3.85111    336 i - - -
          2.68618  4.42225  2.77519  2.73123  3.46354  2.40513  3.72494  3.29354  2.67741  2.69355  4.24690  2.90347  2.73739  3.18146  2.89801  2.37887  2.77519  2.98518  4.58477  3.61503
          0.03243  3.84053  4.56288  0.61958  0.77255  0.53148  0.88608
     89   2.43178  4.44061  2.88281  2.61631  4.07316  3.10610  3.84387  3.44038  2.69331  3.15958  4.03768  2.16527  3.73218  3.06621  3.05991  2.54523  1.89908  3.06196  5.40213  4.09422    338 t - - -
          2.68621  4.42228  2.77523  2.73127  3.46357  2.40508  3.72498  3.29357  2.67744  2.69358  4.24693  2.90350  2.73743  3.18150  2.89804  2.37867  2.77512  2.98522  4.58480  3.61506
          0.09075  2.57281  4.56288  1.04537  0.43319  0.45820  1.00082
     90   2.71068  4.82298  2.67873  1.50687  4.09510  3.32367  3.75454  3.31037  2.56937  3.06018  4.01943  2.94041  3.85171  2.94243  2.97867  2.75288  2.99419  2.68095  5.43292  4.08505    344 e - - -
          2.68618  4.42225  2.77519  2.73123  3.46354  2.40513  3.72494  3.29354  2.67741  2.69355  4.24690  2.90347  2.73739  3.18146  2.89801  2.37887  2.77519  2.98518  4.58477  3.61503
          0.03078  3.89207  4.61442  0.61958  0.77255  0.48576  0.95510
     91   2.87609  5.31701  1.99847  1.27332  4.61416  3.20257  3.72907  4.09602  2.69874  3.64820  4.51528  2.69689  3.80882  2.90202  3.24035  2.78943  3.16296  3.70617  5.80463  4.35739    345 e - - -
          2.68618  4.42225  2.77519  2.73123  3.46354  2.40513  3.72494  3.29354  2.67741  2.69355  4.24690  2.90347  2.73739  3.18146  2.89801  2.37887  2.77519  2.98518  4.58477  3.61503
          0.03078  3.89207  4.61442  0.61958  0.77255  0.48576  0.95510
     92   2.26248  4.54690  3.01747  2.38077  3.82423  3.03257  3.67540  3.18281  2.38077  2.86067  3.71439  3.00877  3.79950  2.87729  2.93186  2.63236  2.62032  2.52063  5.16018  3.87121    347 a - - -
          2.68618  4.42225  2.77519  2.73123  3.46354  2.40513  3.72494  3.29354  2.67741  2.69355  4.24690  2.90347  2.73739  3.18146  2.89801  2.37887  2.77519  2.98518  4.58477  3.61503
          0.03078  3.89207  4.61442  0.61958  0.77255  0.48576  0.95510
     93   2.94635  4.36516  4.44376  3.97189  3.48574  4.12390  4.73800  1.69417  3.83245  2.05150  3.34534  4.20941  4.52723  4.14676  4.06082  3.51884  3.23865  1.10446  5.38587  4.14381    348 v - - -
          2.68618  4.42225  2.77519  2.73123  3.46354  2.40513  3.72494  3.29354  2.67741  2.69355  4.24690  2.90347  2.73739  3.18146  2.89801  2.37887  2.77519  2.98518  4.58477  3.61503
          0.03078  3.89207  4.61442  0.61958  0.77255  0.48576  0.95510
     94   2.67414  4.95461  2.74317  2.08688  4.25396  3.35681  3.59477  3.67027  1.94472  3.23247  4.04935  2.47161  3.79942  2.73681  2.69626  2.66811  2.90882  3.00974  5.42026  4.07974    350 k - - -
          2.68618  4.42225  2.77519  2.73123  3.46354  2.40513  3.72494  3.29354  2.67741  2.69355  4.24690  2.90347  2.73739  3.18146  2.89801  2.37887  2.77519  2.98518  4.58477  3.61503
          0.03078  3.89207  4.61442  0.61958  0.77255  0.48576  0.95510
     95   2.54448  4.48215  2.91565  2.58539  3.66273  3.43980  3.66485  2.83262  2.41862  2.70562  3.01189  3.05918  3.82669  2.88884  2.75956  2.66666  2.61525  2.61362  5.03522  3.75953    351 k - - -
          2.68618  4.42225  2.77519  2.73123  3.46354  2.40513  3.72494  3.29354  2.67741  2.69355  4.24690  2.90347  2.73739  3.18146  2.89801  2.37887  2.77519  2.98518  4.58477  3.61503
          0.03078  3.89207  4.61442  0.61958  0.77255  0.48576  0.95510
     96   1.69627  4.13641  3.45836  3.13429  4.03944  2.99865  4.15325  3.13522  3.10979  3.03267  3.96765  3.30891  3.71222  3.44141  3.40369  2.44554  1.64489  2.76806  5.46466  4.24889    352 t - - -
          2.68618  4.42225  2.77519  2.73123  3.46354  2.40513  3.72494  3.29354  2.67741  2.69355  4.24690  2.90347  2.73739  3.18146  2.89801  2.37887  2.77519  2.98518  4.58477  3.61503
          0.03078  3.89207  4.61442  0.61958  0.77255  0.48576  0.95510
     97   3.17706  4.63341  4.22102  3.86077  3.14288  4.00715  4.51034  2.34778  3.62833  0.85144  3.15937  4.13436  4.43902  3.99197  3.80127  3.58002  3.47035  2.39024  5.02947  3.75738    353 l - - -
          2.68618  4.42225  2.77519  2.73123  3.46354  2.40513  3.72494  3.29354  2.67741  2.69355  4.24690  2.90347  2.73739  3.18146  2.89801  2.37887  2.77519  2.98518  4.58477  3.61503
          0.03078  3.89207  4.61442  0.61958  0.77255  0.48576  0.95510
     98   2.80511  4.85456  3.30675  2.67735  4.14667  3.54742  3.59893  3.05136  1.81867  3.06839  3.94969  3.11050  3.92398  2.75879  1.70967  2.85379  3.00514  3.20805  5.26675  4.03544    354 r - - -
          2.68618  4.42225  2.77519  2.73123  3.46354  2.40513  3.72494  3.29354  2.67741  2.69355  4.24690  2.90347  2.73739  3.18146  2.89801  2.37887  2.77519  2.98518  4.58477  3.61503
          0.03078  3.89207  4.61442  0.61958  0.77255  0.48576  0.95510
     99   2.98415  5.05006  3.38773  2.76407  4.46872  3.59903  3.59172  3.83176  1.65008  3.30934  4.19390  3.16326  3.98684  2.73782  1.39541  2.99714  3.16487  3.52572  5.37601  4.19993    357 r - - -
          2.68618  4.42225  2.77519  2.73123  3.46354  2.40513  3.72494  3.29354  2.67741  2.69355  4.24690  2.90347  2.73739  3.18146  2.89801  2.37887  2.77519  2.98518  4.58477  3.61503
          0.03078  3.89207  4.61442  0.61958  0.77255  0.48576  0.95510
    100   1.27597  4.10309  3.32771  3.06709  4.20372  2.50269  4.15229  3.57436  3.14460  3.30231  4.14136  3.23124  3.63423  3.43249  3.45218  2.10875  2.65341  3.05710  5.55949  4.34547    358 a - - -
          2.68618  4.42225  2.77519  2.73123  3.46354  2.40513  3.72494  3.29354  2.67741  2.69355  4.24690  2.90347  2.73739  3.18146  2.89801  2.37887  2.77519  2.98518  4.58477  3.61503
          0.03078  3.89207  4.61442  0.61958  0.77255  0.48576  0.95510
    101   3.17052  4.57441  4.49945  3.99638  3.08734  4.30855  4.63726  1.92799  3.78381  1.00771  2.96955  4.28311  4.59165  4.05793  3.96964  3.68873  3.41982  2.11634  5.09810  3.88787    359 l - - -
          2.68618  4.42225  2.77519  2.73123  3.46354  2.40513  3.72494  3.29354  2.67741  2.69355  4.24690  2.90347  2.73739  3.18146  2.89801  2.37887  2.77519  2.98518  4.58477  3.61503
          0.03078  3.89207  4.61442  0.61958  0.77255  0.48576  0.95510
    102   2.82336  4.92642  3.17154  2.63954  4.34708  3.03836  3.61078  3.72798  1.89026  3.25368  4.11064  3.07591  3.90994  2.76201  1.54467  2.85008  3.04366  3.40062  5.37228  4.14876    360 r - - -
          2.68618  4.42225  2.77519  2.73123  3.46354  2.40513  3.72494  3.29354  2.67741  2.69355  4.24690  2.90347  2.73739  3.18146  2.89801  2.37887  2.77519  2.98518  4.58477  3.61503
          0.03078  3.89207  4.61442  0.61958  0.77255  0.48576  0.95510
    103   2.79583  3.26828  4.21895  3.74893  1.48248  3.73912  3.99561  2.49319  3.61291  2.12841  3.32669  3.84884  4.20606  3.81804  3.77838  3.13571  3.09978  2.38209  4.41940  2.90335    361 f - - -
          2.68618  4.42225  2.77519  2.73123  3.46354  2.40513  3.72494  3.29354  2.67741  2.69355  4.24690  2.90347  2.73739  3.18146  2.89801  2.37887  2.77519  2.98518  4.58477  3.61503
          0.03078  3.89207  4.61442  0.61958  0.77255  0.48576  0.95510
    104   3.27510  4.75616  3.86701  3.59991  2.29344  3.85284  3.62725  3.28155  3.45686  2.73047  3.95450  3.74737  4.32615  3.75821  3.63662  3.40991  3.56183  3.15300  3.93801  0.93381    362 y - - -
          2.68618  4.42225  2.77519  2.73123  3.46354  2.40513  3.72494  3.29354  2.67741  2.69355  4.24690  2.90347  2.73739  3.18146  2.89801  2.37887  2.77519  2.98518  4.58477  3.61503
          0.03078  3.89207  4.61442  0.61958  0.77255  0.48576  0.95510
    105   2.32436  4.24513  3.22316  3.03963  4.09568  2.97463  4.14904  3.62084  3.11472  3.33949  4.26380  3.26141  3.71501  3.46246  3.40029  1.06189  2.80592  3.15167  5.46656  4.17926    363 s - - -
          2.68618  4.42225  2.77519  2.73123  3.46354  2.40513  3.72494  3.29354  2.67741  2.69355  4.24690  2.90347  2.73739  3.18146  2.89801  2.37887  2.77519  2.98518  4.58477  3.61503
          0.03078  3.89207  4.61442  0.61958  0.77255  0.48576  0.95510
    106   2.52097  4.28611  3.59964  3.17543  3.65652  3.36936  4.12190  2.31478  3.04911  2.50357  3.60599  3.45714  3.94999  3.43200  3.34258  2.76868  1.59136  2.34051  5.23521  3.97811    364 t - - -
          2.68618  4.42225  2.77519  2.73123  3.46354  2.40513  3.72494  3.29354  2.67741  2.69355  4.24690  2.90347  2.73739  3.18146  2.89801  2.37887  2.77519  2.98518  4.58477  3.61503
          0.03078  3.89207  4.61442  0.61958  0.77255  0.48576  0.95510
    107   3.17120  4.57086  4.51099  4.00499  3.09107  4.31766  4.64624  1.90441  3.79650  1.01598  2.96826  4.29177  4.59660  4.06576  3.98185  3.69566  3.41928  2.10509  5.10417  3.89902    365 l - - -
          2.68618  4.42225  2.77519  2.73123  3.46354  2.40513  3.72494  3.29354  2.67741  2.69355  4.24690  2.90347  2.73739  3.18146  2.89801  2.37887  2.77519  2.98518  4.58477  3.61503
          0.03078  3.89207  4.61442  0.61958  0.77255  0.48576  0.95510
    108   2.89592  4.88260  2.91549  2.67029  4.05381  3.37874  3.82885  3.68736  2.48967  3.18779  4.21487  3.13028  3.93234  1.19961  2.77356  2.94274  3.19277  3.41574  5.32225  4.01722    366 q - - -
          2.68618  4.42225  2.77519  2.73123  3.46354  2.40513  3.72494  3.29354  2.67741  2.69355  4.24690  2.90347  2.73739  3.18146  2.89801  2.37887  2.77519  2.98518  4.58477  3.61503
          0.03078  3.89207  4.61442  0.61958  0.77255  0.48576  0.95510
    109   1.52187  4.10992  3.39672  3.06970  4.13946  2.92054  4.11822  3.45397  3.08687  3.21184  4.06268  3.24301  3.64813  3.39135  3.40082  1.77947  2.35203  2.98121  5.50448  4.28950    367 a - - -
          2.68618  4.42225  2.77519  2.73123  3.46354  2.40513  3.72494  3.29354  2.67741  2.69355  4.24690  2.90347  2.73739  3.18146  2.89801  2.37887  2.77519  2.98518  4.58477  3.61503
          0.03078  3.89207  4.61442  0.61958  0.77255  0.48576  0.95510
    110   2.73191  5.20003  2.08057  1.92048  4.48459  3.26212  3.17839  3.96921  2.45744  3.47823  4.27956  2.72893  3.77341  2.19956  2.95926  2.66939  2.98297  3.56829  5.63821  4.21130    368 e - - -
          2.68618  4.42225  2.77519  2.73123  3.46354  2.40513  3.72494  3.29354  2.67741  2.69355  4.24690  2.90347  2.73739  3.18146  2.89801  2.37887  2.77519  2.98518  4.58477  3.61503
          0.03078  3.89207  4.61442  0.61958  0.77255  0.48576  0.95510
    111   3.01036  5.14212  0.89035  2.34666  4.52169  3.22525  3.94788  4.11426  3.03564  3.71901  4.69737  2.90409  3.87940  3.18693  3.55466  2.97037  3.34928  3.75129  5.68651  4.39112    369 d - - -
          2.68618  4.42225  2.77519  2.73123  3.46354  2.40513  3.72494  3.29354  2.67741  2.69355  4.24690  2.90347  2.73739  3.18146  2.89801  2.37887  2.77519  2.98518  4.58477  3.61503
          0.03078  3.89207  4.61442  0.61958  0.77255  0.48576  0.95510
    112   2.68894  4.46266  3.36675  3.26853  4.41090  0.69949  4.38780  4.01510  3.45249  3.66682  4.64257  3.53100  3.85443  3.77507  3.68657  2.86138  3.17170  3.53963  5.50107  4.51339    370 g - - -
          2.68618  4.42225  2.77519  2.73123  3.46354  2.40513  3.72494  3.29354  2.67741  2.69355  4.24690  2.90347  2.73739  3.18146  2.89801  2.37887  2.77519  2.98518  4.58477  3.61503
          0.03078  3.89207  4.61442  0.61958  0.77255  0.48576  0.95510
    113   3.10197  4.63305  3.85146  3.45430  1.35256  3.89818  2.52302  3.12518  3.33506  2.57936  3.72085  3.63120  4.28909  3.58746  3.56129  3.25667  3.34742  2.98410  3.86740  2.18620    371 f - - -
          2.68618  4.42225  2.77519  2.73123  3.46354  2.40513  3.72494  3.29354  2.67741  2.69355  4.24690  2.90347  2.73739  3.18146  2.89801  2.37887  2.77519  2.98518  4.58477  3.61503
          0.03078  3.89207  4.61442  0.61958  0.77255  0.48576  0.95510
    114   3.36777  4.73557  4.12089  3.83168  2.68582  3.75190  3.92352  3.39201  3.55338  2.78360  4.02493  3.97673  4.27122  3.93998  3.67835  3.57130  3.66912  3.28289  0.84668  2.68686    372 w - - -
          2.68618  4.42225  2.77519  2.73123  3.46354  2.40513  3.72494  3.29354  2.67741  2.69355  4.24690  2.90347  2.73739  3.18146  2.89801  2.37887  2.77519  2.98518  4.58477  3.61503
          0.03078  3.89207  4.61442  0.61958  0.77255  0.48576  0.95510
    115   2.77699  4.53131  3.38624  3.22794  4.22180  3.21771  4.30395  3.77204  3.28687  3.39684  4.44739  3.53277  0.79199  3.67506  3.53036  2.94505  3.22005  3.41521  5.40319  4.34267    373 p - - -
          2.68618  4.42225  2.77519  2.73123  3.46354  2.40513  3.72494  3.29354  2.67741  2.69355  4.24690  2.90347  2.73739  3.18146  2.89801  2.37887  2.77519  2.98518  4.58477  3.61503
          0.03078  3.89207  4.61442  0.61958  0.77255  0.48576  0.95510
    116   2.01461  4.20297  3.17722  3.01554  4.29083  1.26313  4.18767  3.66483  3.17644  3.40756  4.29077  3.23246  3.67985  3.47591  3.47719  2.44128  2.76226  3.15611  5.61269  4.40645    374 g - - -
          2.68618  4.42225  2.77519  2.73123  3.46354  2.40513  3.72494  3.29354  2.67741  2.69355  4.24690  2.90347  2.73739  3.18146  2.89801  2.37887  2.77519  2.98518  4.58477  3.61503
          0.03078  3.89207  4.61442  0.61958  0.77255  0.48576  0.95510
    117   3.01036  5.14212  0.89035  2.34666  4.52169  3.22525  3.94788  4.11426  3.03564  3.71901  4.69737  2.90409  3.87940  3.18693  3.55466  2.97037  3.34928  3.75129  5.68651  4.39112    375 d - - -
          2.68618  4.42225  2.77519  2.73123  3.46354  2.40513  3.72494  3.29354  2.67741  2.69355  4.24690  2.90347  2.73739  3.18146  2.89801  2.37887  2.77519  2.98518  4.58477  3.61503
          0.03078  3.89207  4.61442  0.61958  0.77255  0.48576  0.95510
    118   3.27510  4.75616  3.86701  3.59991  2.29344  3.85284  3.62725  3.28155  3.45686  2.73047  3.95450  3.74737  4.32615  3.75821  3.63662  3.40991  3.56183  3.15300  3.93801  0.93381    376 y - - -
          2.68618  4.42225  2.77519  2.73123  3.46354  2.40513  3.72494  3.29354  2.67741  2.69355  4.24690  2.90347  2.73739  3.18146  2.89801  2.37887  2.77519  2.98518  4.58477  3.61503
          0.03078  3.89207  4.61442  0.61958  0.77255  0.48576  0.95510
    119   1.60116  4.14919  3.26017  3.04332  4.25327  1.61469  4.17120  3.60315  3.16218  3.34919  4.21010  3.23293  3.65521  3.45193  3.47015  2.38965  2.70192  3.09329  5.59319  4.38505    377 a - - -
          2.68618  4.42225  2.77519  2.73123  3.46354  2.40513  3.72494  3.29354  2.67741  2.69355  4.24690  2.90347  2.73739  3.18146  2.89801  2.37887  2.77519  2.98518  4.58477  3.61503
          0.03078  3.89207  4.61442  0.61958  0.77255  0.48576  0.95510
    120   2.68894  4.46266  3.36675  3.26853  4.41090  0.69949  4.38780  4.01510  3.45249  3.66682  4.64257  3.53100  3.85443  3.77507  3.68657  2.86138  3.17170  3.53963  5.50107  4.51339    379 g - - -
          2.68618  4.42225  2.77519  2.73123  3.46354  2.40513  3.72494  3.29354  2.67741  2.69355  4.24690  2.90347  2.73739  3.18146  2.89801  2.37887  2.77519  2.98518  4.58477  3.61503
          0.03078  3.89207  4.61442  0.61958  0.77255  0.48576  0.95510
    121   2.07229  4.27988  3.17906  2.94570  4.13045  3.02630  4.08687  3.44766  3.00244  3.18166  4.12127  3.22139  1.48217  3.35771  3.31423  2.51650  2.80359  3.04444  5.49158  4.25583    380 p - - -
          2.68618  4.42225  2.77519  2.73123  3.46354  2.40513  3.72494  3.29354  2.67741  2.69355  4.24690  2.90347  2.73739  3.18146  2.89801  2.37887  2.77519  2.98518  4.58477  3.61503
          0.03078  3.89207  4.61442  0.61958  0.77255  0.48576  0.95510
    122   3.17613  4.59829  4.46844  3.94266  3.04689  4.29527  4.59303  2.16715  3.71916  0.97706  2.56235  4.24460  4.56307  3.99044  3.90643  3.65920  3.41673  2.25263  5.06602  3.89286    381 l - - -
          2.68618  4.42225  2.77519  2.73123  3.46354  2.40513  3.72494  3.29354  2.67741  2.69355  4.24690  2.90347  2.73739  3.18146  2.89801  2.37887  2.77519  2.98518  4.58477  3.61503
          0.03078  3.89207  4.61442  0.61958  0.77255  0.48576  0.95510
    123   3.28304  4.67899  4.26561  3.98367  0.98019  3.96854  3.88554  2.80413  3.89017  2.16959  3.53128  4.04115  4.42656  4.05270  4.00506  3.55207  3.58412  2.79630  4.12851  2.49295    383 f - - -
          2.68618  4.42225  2.77519  2.73123  3.46354  2.40513  3.72494  3.29354  2.67741  2.69355  4.24690  2.90347  2.73739  3.18146  2.89801  2.37887  2.77519  2.98518  4.58477  3.61503
          0.03078  3.89207  4.61442  0.61958  0.77255  0.48576  0.95510
    124   3.17613  4.59829  4.46844  3.94266  3.04689  4.29527  4.59303  2.16715  3.71916  0.97706  2.56235  4.24460  4.56307  3.99044  3.90643  3.65920  3.41673  2.25263  5.06602  3.89286    384 l - - -
          2.68618  4.42225  2.77519  2.73123  3.46354  2.40513  3.72494  3.29354  2.67741  2.69355  4.24690  2.90347  2.73739  3.18146  2.89801  2.37887  2.77519  2.98518  4.58477  3.61503
          0.03078  3.89207  4.61442  0.61958  0.77255  0.48576  0.95510
    125   3.17102  4.57204  4.50727  4.00219  3.08982  4.31475  4.64333  1.91221  3.79237  1.01317  2.96861  4.28897  4.59501  4.06320  3.97789  3.69344  3.41948  2.10879  5.10219  3.89541    385 l - - -
          2.68618  4.42225  2.77519  2.73123  3.46354  2.40513  3.72494  3.29354  2.67741  2.69355  4.24690  2.90347  2.73739  3.18146  2.89801  2.37887  2.77519  2.98518  4.58477  3.61503
          0.03078  3.89207  4.61442  0.61958  0.77255  0.48576  0.95510
    126   2.77699  4.53131  3.38624  3.22794  4.22180  3.21771  4.30395  3.77204  3.28687  3.39684  4.44739  3.53277  0.79199  3.67506  3.53036  2.94505  3.22005  3.41521  5.40319  4.34267    386 p - - -
          2.68618  4.42225  2.77519  2.73123  3.46354  2.40513  3.72494  3.29354  2.67741  2.69355  4.24690  2.90347  2.73739  3.18146  2.89801  2.37887  2.77519  2.98518  4.58477  3.61503
          0.03078  3.89207  4.61442  0.61958  0.77255  0.48576  0.95510
    127   1.77693  3.09134  3.66718  3.29012  4.04102  1.66220  4.20170  3.34867  3.23889  3.12730  3.98806  3.34647  3.64257  3.52239  3.50994  2.34460  2.61978  2.89176  5.43776  4.24954    387 g - - -
          2.68618  4.42225  2.77519  2.73123  3.46354  2.40513  3.72494  3.29354  2.67741  2.69355  4.24690  2.90347  2.73739  3.18146  2.89801  2.37887  2.77519  2.98518  4.58477  3.61503
          0.03078  3.89207  4.61442  0.61958  0.77255  0.48576  0.95510
    128   3.17706  4.63341  4.22102  3.86077  3.14288  4.00715  4.51034  2.34778  3.62833  0.85144  3.15937  4.13436  4.43902  3.99197  3.80127  3.58002  3.47035  2.39024  5.02947  3.75738    394 l - - -
          2.68618  4.42225  2.77519  2.73123  3.46354  2.40513  3.72494  3.29354  2.67741  2.69355  4.24690  2.90347  2.73739  3.18146  2.89801  2.37887  2.77519  2.98518  4.58477  3.61503
          0.03078  3.89207  4.61442  0.61958  0.77255  0.48576  0.95510
    129   2.98569  4.36668  4.53470  4.04565  3.48421  4.22440  4.79889  1.55458  3.91911  2.02285  3.32060  4.28823  4.58745  4.21295  4.14246  3.60905  3.26385  1.15256  5.40619  4.18320    398 v - - -
          2.68618  4.42225  2.77519  2.73123  3.46354  2.40513  3.72494  3.29354  2.67741  2.69355  4.24690  2.90347  2.73739  3.18146  2.89801  2.37887  2.77519  2.98518  4.58477  3.61503
          0.03078  3.89207  4.61442  0.61958  0.77255  0.48576  0.95510
    130   3.04632  4.45937  4.36384  3.98023  3.38721  4.08793  4.70458  1.05397  3.80875  1.96904  3.31931  4.22281  4.51710  4.15491  4.00306  3.58497  3.34507  1.84613  5.28222  4.02233    401 i - - -
          2.68618  4.42225  2.77519  2.73123  3.46354  2.40513  3.72494  3.29354  2.67741  2.69355  4.24690  2.90347  2.73739  3.18146  2.89801  2.37887  2.77519  2.98518  4.58477  3.61503
          0.03078  3.89207  4.61442  0.61958  0.77255  0.48576  0.95510
    131   2.26262  4.21662  3.08793  2.93627  4.29035  1.30368  4.14168  3.77475  3.12436  3.46376  4.31718  3.17846  3.66656  3.42172  3.43932  2.13732  2.75188  3.22518  5.61225  4.36647    402 g - - -
          2.68618  4.42225  2.77519  2.73123  3.46354  2.40513  3.72494  3.29354  2.67741  2.69355  4.24690  2.90347  2.73739  3.18146  2.89801  2.37887  2.77519  2.98518  4.58477  3.61503
          0.03078  3.89207  4.61442  0.61958  0.77255  0.48576  0.95510
    132   3.17706  4.63341  4.22102  3.86077  3.14288  4.00715  4.51034  2.34778  3.62833  0.85144  3.15937  4.13436  4.43902  3.99197  3.80127  3.58002  3.47035  2.39024  5.02947  3.75738    403 l - - -
          2.68618  4.42225  2.77519  2.73123  3.46354  2.40513  3.72494  3.29354  2.67741  2.69355  4.24690  2.90347  2.73739  3.18146  2.89801  2.37887  2.77519  2.98518  4.58477  3.61503
          0.03078  3.89207  4.61442  0.61958  0.77255  0.48576  0.95510
    133   2.80075  4.43448  3.66109  3.18545  2.32050  3.68929  3.61293  2.95048  3.11440  2.56484  3.57875  3.46148  4.09742  3.38283  3.40156  2.42114  3.05430  2.75399  4.13595  1.72792    404 y - - -
          2.68618  4.42225  2.77519  2.73123  3.46354  2.40513  3.72494  3.29354  2.67741  2.69355  4.24690  2.90347  2.73739  3.18146  2.89801  2.37887  2.77519  2.98518  4.58477  3.61503
          0.03078  3.89207  4.61442  0.61958  0.77255  0.48576  0.95510
    134   2.98557  4.36667  4.53438  4.04538  3.48422  4.22408  4.79867  1.55517  3.91880  2.02294  3.32068  4.28795  4.58726  4.21270  4.14218  3.60875  3.26377  1.15229  5.40612  4.18307    405 v - - -
          2.68618  4.42225  2.77519  2.73123  3.46354  2.40513  3.72494  3.29354  2.67741  2.69355  4.24690  2.90347  2.73739  3.18146  2.89801  2.37887  2.77519  2.98518  4.58477  3.61503
          0.03078  3.89207  4.61442  0.61958  0.77255  0.48576  0.95510
    135   2.56118  4.30569  3.59427  3.11487  3.53292  3.44590  4.03774  2.58041  2.97519  2.35360  2.67423  3.43484  3.96482  3.35068  3.27541  2.80645  1.79177  2.40674  5.11461  3.87932    409 t - - -
          2.68618  4.42225  2.77519  2.73123  3.46354  2.40513  3.72494  3.29354  2.67741  2.69355  4.24690  2.90347  2.73739  3.18146  2.89801  2.37887  2.77519  2.98518  4.58477  3.61503
          0.03078  3.89207  4.61442  0.61958  0.77255  0.48576  0.95510
    136   2.70951  4.94403  2.79325  2.24719  4.27785  2.33717  3.60603  3.68966  2.00228  3.24048  4.06755  2.90486  3.82329  2.75320  2.40972  2.71070  2.94461  3.34505  5.41720  4.10470    413 k - - -
          2.68618  4.42225  2.77519  2.73123  3.46354  2.40513  3.72494  3.29354  2.67741  2.69355  4.24690  2.90347  2.73739  3.18146  2.89801  2.37887  2.77519  2.98518  4.58477  3.61503
          0.03078  3.89207  4.61442  0.61958  0.77255  0.48576  0.95510
    137   1.88110  4.38768  2.76267  2.66821  3.86890  3.22180  3.81551  3.13668  2.73137  2.90846  3.78098  3.08270  3.76967  3.04474  3.13759  2.36688  2.76485  2.37453  5.24289  3.96607    414 a - - -
          2.68618  4.42225  2.77519  2.73123  3.46354  2.40513  3.72494  3.29354  2.67741  2.69355  4.24690  2.90347  2.73739  3.18146  2.89801  2.37887  2.77519  2.98518  4.58477  3.61503
          0.03078  3.89207  4.61442  0.61958  0.77255  0.48576  0.95510
    138   3.17615  4.59796  4.46943  3.94312  3.04669  4.29609  4.59352  2.16710  3.72039  0.97820  2.55502  4.24518  4.56323  3.99071  3.90759  3.65955  3.41650  2.25290  5.06612  3.89403    415 l - - -
          2.68618  4.42225  2.77519  2.73123  3.46354  2.40513  3.72494  3.29354  2.67741  2.69355  4.24690  2.90347  2.73739  3.18146  2.89801  2.37887  2.77519  2.98518  4.58477  3.61503
          0.03078  3.89207  4.61442  0.61958  0.77255  0.48576  0.95510
    139   2.80108  5.27340  1.70852  2.11953  4.57482  3.21292  3.67525  4.07263  2.37515  3.59187  4.42004  2.05840  3.78569  2.83152  3.12460  2.72307  3.07537  3.66564  5.75408  4.29965    416 d - - -
          2.68618  4.42225  2.77519  2.73123  3.46354  2.40513  3.72494  3.29354  2.67741  2.69355  4.24690  2.90347  2.73739  3.18146  2.89801  2.37887  2.77519  2.98518  4.58477  3.61503
          0.03078  3.89207  4.61442  0.61958  0.77255  0.48576  0.95510
    140   2.35635  4.39615  3.19921  2.50357  3.66350  3.08145  3.74205  2.73829  2.64947  2.70117  3.58323  3.11802  3.82883  2.98743  3.04329  2.65991  2.29113  2.51582  5.05898  3.79557    417 t - - -
          2.68618  4.42225  2.77519  2.73123  3.46354  2.40513  3.72494  3.29354  2.67741  2.69355  4.24690  2.90347  2.73739  3.18146  2.89801  2.37887  2.77519  2.98518  4.58477  3.61503
          0.03078  3.89207  4.61442  0.61958  0.77255  0.48576  0.95510
    141   2.27600  4.23057  4.00473  3.48096  3.51096  3.75501  4.29952  1.69989  3.39301  2.29098  3.39545  3.76223  4.19703  3.68984  3.67078  3.09266  2.69623  1.66347  5.16581  3.95424    418 v - - -
          2.68618  4.42225  2.77519  2.73123  3.46354  2.40513  3.72494  3.29354  2.67741  2.69355  4.24690  2.90347  2.73739  3.18146  2.89801  2.37887  2.77519  2.98518  4.58477  3.61503
          0.03078  3.89207  4.61442  0.61958  0.77255  0.48576  0.95510
    142   3.17052  4.57441  4.49945  3.99638  3.08734  4.30855  4.63726  1.92799  3.78381  1.00771  2.96955  4.28311  4.59165  4.05793  3.96964  3.68873  3.41982  2.11634  5.09810  3.88787    419 l - - -
          2.68618  4.42225  2.77519  2.73123  3.46354  2.40513  3.72494  3.29354  2.67741  2.69355  4.24690  2.90347  2.73739  3.18146  2.89801  2.37887  2.77519  2.98518  4.58477  3.61503
          0.03078  3.89207  4.61442  0.61958  0.77255  0.48576  0.95510
    143   2.25459  4.49473  2.98319  2.56089  4.03886  3.19367  3.74754  3.44404  2.58461  3.07905  3.91082  3.00064  2.90895  2.66083  2.99704  2.04626  2.54553  3.07294  5.33539  4.04094    420 s - - -
          2.68618  4.42225  2.77519  2.73123  3.46354  2.40513  3.72494  3.29354  2.67741  2.69355  4.24690  2.90347  2.73739  3.18146  2.89801  2.37887  2.77519  2.98518  4.58477  3.61503
          0.03078  3.89207  4.61442  0.61958  0.77255  0.48576  0.95510
    144   2.40275  3.78025  3.21490  2.51967  3.58271  3.43823  3.69800  2.74722  2.46798  2.63993  3.51283  3.10945  3.40952  2.95101  3.01337  2.53957  2.76442  2.53651  4.97889  3.71722    423 a - - -
          2.68618  4.42225  2.77519  2.73123  3.46354  2.40513  3.72494  3.29354  2.67741  2.69355  4.24690  2.90347  2.73739  3.18146  2.89801  2.37887  2.77519  2.98518  4.58477  3.61503
          0.03078  3.89207  4.61442  0.61958  0.77255  0.48576  0.95510
    145   2.77232  5.12853  2.51089  1.65300  4.38077  3.31583  3.14802  3.87203  2.35942  3.39347  4.22306  2.80075  3.81342  2.36203  2.77183  2.72895  3.01444  3.50695  5.53670  4.15454    424 e - - -
          2.68618  4.42225  2.77519  2.73123  3.46354  2.40513  3.72494  3.29354  2.67741  2.69355  4.24690  2.90347  2.73739  3.18146  2.89801  2.37887  2.77519  2.98518  4.58477  3.61503
          0.03078  3.89207  4.61442  0.61958  0.77255  0.48576  0.95510
    146   2.95009  4.77736  3.27715  2.89186  2.65259  3.64455  1.68568  3.40815  2.71316  2.90330  3.93043  3.27138  4.07610  3.16049  3.01181  3.01388  3.19228  3.18500  4.24344  2.32522    425 h - - -
          2.68618  4.42225  2.77519  2.73123  3.46354  2.40513  3.72494  3.29354  2.67741  2.69355  4.24690  2.90347  2.73739  3.18146  2.89801  2.37887  2.77519  2.98518  4.58477  3.61503
          0.03078  3.89207  4.61442  0.61958  0.77255  0.48576  0.95510
    147   2.75647  4.90298  3.08081  2.55796  4.25481  3.45666  3.59978  3.64887  2.09986  3.18700  4.04130  3.02124  3.87447  2.03502  1.97048  2.77988  2.71481  3.32617  5.35257  4.08949    426 r - - -
          2.68618  4.42225  2.77519  2.73123  3.46354  2.40513  3.72494  3.29354  2.67741  2.69355  4.24690  2.90347  2.73739  3.18146  2.89801  2.37887  2.77519  2.98518  4.58477  3.61503
          0.03078  3.89207  4.61442  0.61958  0.77255  0.48576  0.95510
    148   2.61620  4.71262  3.07590  2.50278  3.94280  3.43775  3.59734  3.06825  2.08210  2.95450  3.79336  2.99139  3.82178  2.60655  2.35512  2.50874  2.83794  3.04623  5.19550  3.45974    427 k - - -
          2.68618  4.42225  2.77519  2.73123  3.46354  2.40513  3.72494  3.29354  2.67741  2.69355  4.24690  2.90347  2.73739  3.18146  2.89801  2.37887  2.77519  2.98518  4.58477  3.61503
          0.03078  3.89207  4.61442  0.61958  0.77255  0.48576  0.95510
    149   2.96879  5.08435  2.49534  0.99783  4.43296  3.28644  3.87468  3.89074  2.75765  3.50461  4.47757  2.94351  3.89189  3.08979  3.16868  2.94907  3.27310  3.57248  5.60083  4.32284    435 e - - -
          2.68618  4.42225  2.77519  2.73123  3.46354  2.40513  3.72494  3.29354  2.67741  2.69355  4.24690  2.90347  2.73739  3.18146  2.89801  2.37887  2.77519  2.98518  4.58477  3.61503
          0.03078  3.89207  4.61442  0.61958  0.77255  0.48576  0.95510
    150   3.05183  4.44977  4.48279  3.94353  3.17195  4.24093  4.60580  1.56488  3.78282  1.63903  2.03584  4.21970  4.52698  4.02445  3.97521  3.58651  3.29513  1.99622  5.12688  3.97716    437 i - - -
          2.68618  4.42225  2.77519  2.73123  3.46354  2.40513  3.72494  3.29354  2.67741  2.69355  4.24690  2.90347  2.73739  3.18146  2.89801  2.37887  2.77519  2.98518  4.58477  3.61503
          0.03078  3.89207  4.61442  0.61958  0.77255  0.48576  0.95510
    151   2.58492  2.95618  3.43291  2.84701  3.52462  3.50600  3.74530  2.84898  2.39878  2.26326  3.47515  3.24169  3.90298  3.03332  2.50214  2.78148  2.82253  2.62099  4.93222  3.69793    438 l - - -
          2.68618  4.42225  2.77519  2.73123  3.46354  2.40513  3.72494  3.29354  2.67741  2.69355  4.24690  2.90347  2.73739  3.18146  2.89801  2.37887  2.77519  2.98518  4.58477  3.61503
          0.03078  3.89207  4.61442  0.61958  0.77255  0.48576  0.95510
    152   3.02723  4.86538  3.51984  3.02657  4.22491  3.51172  3.83794  3.76781  2.24455  3.28017  4.27965  3.38491  4.01319  3.05713  0.94887  3.11034  3.29174  3.49087  5.29990  4.14782    439 r - - -
          2.68618  4.42225  2.77519  2.73123  3.46354  2.40513  3.72494  3.29354  2.67741  2.69355  4.24690  2.90347  2.73739  3.18146  2.89801  2.37887  2.77519  2.98518  4.58477  3.61503
          0.03078  3.89207  4.61442  0.61958  0.77255  0.48576  0.95510
    153   3.27510  4.75616  3.86701  3.59991  2.29344  3.85284  3.62725  3.28155  3.45686  2.73047  3.95450  3.74737  4.32615  3.75821  3.63662  3.40991  3.56183  3.15300  3.93801  0.93381    440 y - - -
          2.68618  4.42225  2.77519  2.73123  3.46354  2.40513  3.72494  3.29354  2.67741  2.69355  4.24690  2.90347  2.73739  3.18146  2.89801  2.37887  2.77519  2.98518  4.58477  3.61503
          0.03078  3.89207  4.61442  0.61958  0.77255  0.48576  0.95510
    154   3.11804  4.49942  4.56058  4.02283  3.17107  4.33391  4.69900  1.83387  3.87041  1.13952  2.99738  4.30919  4.59951  4.10029  4.06573  3.68442  3.36176  1.82571  5.17997  4.02681    441 l - - -
          2.68618  4.42225  2.77519  2.73123  3.46354  2.40513  3.72494  3.29354  2.67741  2.69355  4.24690  2.90347  2.73739  3.18146  2.89801  2.37887  2.77519  2.98518  4.58477  3.61503
          0.03078  3.89207  4.61442  0.61958  0.77255  0.48576  0.95510
    155   3.13744  4.64329  3.95639  3.55150  2.27689  3.94837  3.60403  2.94320  3.34626  2.15945  3.63886  3.71236  4.33632  3.64662  3.55117  3.32411  3.38688  2.84221  3.94235  1.27051    442 y - - -
          2.68618  4.42225  2.77519  2.73123  3.46354  2.40513  3.72494  3.29354  2.67741  2.69355  4.24690  2.90347  2.73739  3.18146  2.89801  2.37887  2.77519  2.98518  4.58477  3.61503
          0.03078  3.89207  4.61442  0.61958  0.77255  0.48576  0.95510
    156   2.73937  4.73690  2.71865  2.60600  4.10345  3.19687  3.93633  3.81786  2.84155  3.46245  4.41743  1.12383  3.84960  3.20896  3.19701  2.80571  3.12178  3.43809  5.40709  4.05025    443 n - - -
          2.68618  4.42225  2.77519  2.73123  3.46354  2.40513  3.72494  3.29354  2.67741  2.69355  4.24690  2.90347  2.73739  3.18146  2.89801  2.37887  2.77519  2.98518  4.58477  3.61503
          0.03078  3.89207  4.61442  0.61958  0.77255  0.48576  0.95510
    157   3.01586  4.83015  3.14441  2.90616  3.29811  3.46376  1.10183  3.72183  2.74866  3.21341  4.25774  3.31476  4.01728  3.27259  3.01328  3.08632  3.31982  3.45656  4.76294  3.24838    444 h - - -
          2.68618  4.42225  2.77519  2.73123  3.46354  2.40513  3.72494  3.29354  2.67741  2.69355  4.24690  2.90347  2.73739  3.18146  2.89801  2.37887  2.77519  2.98518  4.58477  3.61503
          0.03078  3.89207  4.61442  0.61958  0.77255  0.48576  0.95510
    158   2.89592  4.88260  2.91549  2.67029  4.05381  3.37874  3.82885  3.68736  2.48967  3.18779  4.21487  3.13028  3.93234  1.19961  2.77356  2.94274  3.19277  3.41574  5.32225  4.01722    458 q - - -
          2.68618  4.42225  2.77519  2.73123  3.46354  2.40513  3.72494  3.29354  2.67741  2.69355  4.24690  2.90347  2.73739  3.18146  2.89801  2.37887  2.77519  2.98518  4.58477  3.61503
          0.03078  3.89207  4.61442  0.61958  0.77255  0.48576  0.95510
    159   2.73937  4.73690  2.71865  2.60600  4.10345  3.19687  3.93633  3.81786  2.84155  3.46245  4.41743  1.12383  3.84960  3.20896  3.19701  2.80571  3.12178  3.43809  5.40709  4.05025    471 n - - -
          2.68618  4.42225  2.77519  2.73123  3.46354  2.40513  3.72494  3.29354  2.67741  2.69355  4.24690  2.90347  2.73739  3.18146  2.89801  2.37887  2.77519  2.98518  4.58477  3.61503
          0.03078  3.89207  4.61442  0.61958  0.77255  0.48576  0.95510
    160   2.61215  4.87008  2.56881  1.92421  4.12745  3.34444  3.59723  3.52663  2.26910  2.89667  3.94995  2.85781  3.77666  2.74416  2.84573  2.62045  2.84951  2.91712  5.36241  4.00919    480 e - - -
          2.68618  4.42225  2.77519  2.73123  3.46354  2.40513  3.72494  3.29354  2.67741  2.69355  4.24690  2.90347  2.73739  3.18146  2.89801  2.37887  2.77519  2.98518  4.58477  3.61503
          0.03078  3.89207  4.61442  0.61958  0.77255  0.48576  0.95510
    161   3.01036  5.14212  0.89035  2.34666  4.52169  3.22525  3.94788  4.11426  3.03564  3.71901  4.69737  2.90409  3.87940  3.18693  3.55466  2.97037  3.34928  3.75129  5.68651  4.39112    489 d - - -
          2.68618  4.42225  2.77519  2.73123  3.46354  2.40513  3.72494  3.29354  2.67741  2.69355  4.24690  2.90347  2.73739  3.18146  2.89801  2.37887  2.77519  2.98518  4.58477  3.61503
          0.03078  3.89207  4.61442  0.61958  0.77255  0.48576  0.95510
    162   2.68894  4.46266  3.36675  3.26853  4.41090  0.69949  4.38780  4.01510  3.45249  3.66682  4.64257  3.53100  3.85443  3.77507  3.68657  2.86138  3.17170  3.53963  5.50107  4.51339    499 g - - -
          2.68618  4.42225  2.77519  2.73123  3.46354  2.40513  3.72494  3.29354  2.67741  2.69355  4.24690  2.90347  2.73739  3.18146  2.89801  2.37887  2.77519  2.98518  4.58477  3.61503
          0.03078  3.89207  4.61442  0.61958  0.77255  0.48576  0.95510
    163   2.68894  4.46266  3.36675  3.26853  4.41090  0.69949  4.38780  4.01510  3.45249  3.66682  4.64257  3.53100  3.85443  3.77507  3.68657  2.86138  3.17170  3.53963  5.50107  4.51339    500 g - - -
          2.68618  4.42225  2.77519  2.73123  3.46354  2.40513  3.72494  3.29354  2.67741  2.69355  4.24690  2.90347  2.73739  3.18146  2.89801  2.37887  2.77519  2.98518  4.58477  3.61503
          0.03078  3.89207  4.61442  0.61958  0.77255  0.48576  0.95510
    164   3.36777  4.73557  4.12089  3.83168  2.68582  3.75190  3.92352  3.39201  3.55338  2.78360  4.02493  3.97673  4.27122  3.93998  3.67835  3.57130  3.66912  3.28289  0.84668  2.68686    503 w - - -
          2.68618  4.42225  2.77519  2.73123  3.46354  2.40513  3.72494  3.29354  2.67741  2.69355  4.24690  2.90347  2.73739  3.18146  2.89801  2.37887  2.77519  2.98518  4.58477  3.61503
          0.03078  3.89207  4.61442  0.61958  0.77255  0.48576  0.95510
    165   2.68894  4.46266  3.36675  3.26853  4.41090  0.69949  4.38780  4.01510  3.45249  3.66682  4.64257  3.53100  3.85443  3.77507  3.68657  2.86138  3.17170  3.53963  5.50107  4.51339    504 g - - -
          2.68618  4.42225  2.77519  2.73123  3.46354  2.40513  3.72494  3.29354  2.67741  2.69355  4.24690  2.90347  2.73739  3.18146  2.89801  2.37887  2.77519  2.98518  4.58477  3.61503
          0.03078  3.89207  4.61442  0.61958  0.77255  0.48576  0.95510
    166   3.17024  4.57546  4.49580  3.99370  3.08624  4.30559  4.63444  1.93512  3.77984  1.00533  2.97007  4.28037  4.59007  4.05551  3.96581  3.68650  3.41995  2.11979  5.09620  3.88434    505 l - - -
          2.68618  4.42225  2.77519  2.73123  3.46354  2.40513  3.72494  3.29354  2.67741  2.69355  4.24690  2.90347  2.73739  3.18146  2.89801  2.37887  2.77519  2.98518  4.58477  3.61503
          0.03078  3.89207  4.61442  0.61958  0.77255  0.48576  0.95510
    167   3.01586  4.83015  3.14441  2.90616  3.29811  3.46376  1.10183  3.72183  2.74866  3.21341  4.25774  3.31476  4.01728  3.27259  3.01328  3.08632  3.31982  3.45656  4.76294  3.24838    506 h - - -
          2.68618  4.42225  2.77519  2.73123  3.46354  2.40513  3.72494  3.29354  2.67741  2.69355  4.24690  2.90347  2.73739  3.18146  2.89801  2.37887  2.77519  2.98518  4.58477  3.61503
          0.03078  3.89207  4.61442  0.61958  0.77255  0.48576  0.95510
    168   3.02139  4.40431  4.54506  4.07196  3.41489  4.23788  4.80421  1.16919  3.92296  1.92639  3.26086  4.31144  4.59966  4.21989  4.13237  3.63513  3.30154  1.59179  5.37030  4.14755    507 i - - -
          2.68618  4.42225  2.77519  2.73123  3.46354  2.40513  3.72494  3.29354  2.67741  2.69355  4.24690  2.90347  2.73739  3.18146  2.89801  2.37887  2.77519  2.98518  4.58477  3.61503
          0.03078  3.89207  4.61442  0.61958  0.77255  0.48576  0.95510
    169   2.96879  5.08435  2.49534  0.99783  4.43296  3.28644  3.87468  3.89074  2.75765  3.50461  4.47757  2.94351  3.89189  3.08979  3.16868  2.94907  3.27310  3.57248  5.60083  4.32284    509 e - - -
          2.68618  4.42225  2.77519  2.73123  3.46354  2.40513  3.72494  3.29354  2.67741  2.69355  4.24690  2.90347  2.73739  3.18146  2.89801  2.37887  2.77519  2.98518  4.58477  3.61503
          0.03078  3.89207  4.61442  0.61958  0.77255  0.48576  0.95510
    170   2.00876  4.20169  3.17830  3.01576  4.29050  1.26731  4.18731  3.66367  3.17610  3.40661  4.28925  3.23214  3.67917  3.47530  3.47704  2.43988  2.76075  3.15476  5.61283  4.40643    510 g - - -
          2.68618  4.42225  2.77519  2.73123  3.46354  2.40513  3.72494  3.29354  2.67741  2.69355  4.24690  2.90347  2.73739  3.18146  2.89801  2.37887  2.77519  2.98518  4.58477  3.61503
          0.03078  3.89207  4.61442  0.61958  0.77255  0.48576  0.95510
    171   2.57172  3.95500  2.66117  2.21541  4.12990  3.34513  3.23946  3.56408  2.35418  3.13593  3.93390  2.55133  3.36550  2.56498  2.82515  2.57753  2.80623  3.21324  5.34867  3.99008    512 e - - -
          2.68618  4.42225  2.77519  2.73123  3.46354  2.40513  3.72494  3.29354  2.67741  2.69355  4.24690  2.90347  2.73739  3.18146  2.89801  2.37887  2.77519  2.98518  4.58477  3.61503
          0.03078  3.89207  4.61442  0.61958  0.77255  0.48576  0.95510
    172   2.22928  4.17188  3.25962  3.00249  4.16334  2.93662  4.10492  3.52110  3.03719  3.26858  4.14388  3.21354  3.66847  3.37599  3.34394  1.28517  2.35187  3.04705  5.52909  4.27734    514 s - - -
          2.68618  4.42225  2.77519  2.73123  3.46354  2.40513  3.72494  3.29354  2.67741  2.69355  4.24690  2.90347  2.73739  3.18146  2.89801  2.37887  2.77519  2.98518  4.58477  3.61503
          0.03078  3.89207  4.61442  0.61958  0.77255  0.48576  0.95510
    173   2.26178  4.17345  3.32733  3.04596  4.05894  2.98688  4.10265  3.31996  3.02813  3.13280  4.03997  3.25369  3.70218  3.38742  3.32080  2.19452  1.39051  2.91363  5.45448  4.20878    515 t - - -
          2.68618  4.42225  2.77519  2.73123  3.46354  2.40513  3.72494  3.29354  2.67741  2.69355  4.24690  2.90347  2.73739  3.18146  2.89801  2.37887  2.77519  2.98518  4.58477  3.61503
          0.03078  3.89207  4.61442  0.61958  0.77255  0.48576  0.95510
    174   2.98441  4.53004  4.07034  3.66515  3.21601  3.84865  4.39575  2.39355  3.43220  1.80762  1.34088  3.94026  4.30925  3.81272  3.63524  3.33563  3.29004  2.40197  5.05952  3.82309    516 m - - -
          2.68618  4.42225  2.77519  2.73123  3.46354  2.40513  3.72494  3.29354  2.67741  2.69355  4.24690  2.90347  2.73739  3.18146  2.89801  2.37887  2.77519  2.98518  4.58477  3.61503
          0.03078  3.89207  4.61442  0.61958  0.77255  0.48576  0.95510
    175   3.20020  4.58398  4.47687  4.00294  1.66978  4.24360  4.12893  2.36531  3.85907  1.34582  3.05540  4.15683  4.53357  4.00830  4.00466  3.60870  3.43864  2.42878  4.41207  2.88320    517 l - - -
          2.68618  4.42225  2.77519  2.73123  3.46354  2.40513  3.72494  3.29354  2.67741  2.69355  4.24690  2.90347  2.73739  3.18146  2.89801  2.37887  2.77519  2.98518  4.58477  3.61503
          0.03078  3.89207  4.61442  0.61958  0.77255  0.48576  0.95510
    176   2.24130  2.20676  3.48156  3.09450  3.87790  2.11423  4.05521  3.25765  3.05362  2.98922  3.85612  2.78122  3.69759  3.36949  3.35266  2.43989  2.67558  2.86387  5.27732  4.05496    518 g - - -
          2.68618  4.42225  2.77519  2.73123  3.46354  2.40513  3.72494  3.29354  2.67741  2.69355  4.24690  2.90347  2.73739  3.18146  2.89801  2.37887  2.77519  2.98518  4.58477  3.61503
          0.03078  3.89207  4.61442  0.61958  0.77255  0.48576  0.95510
    177   2.42295  4.26812  3.44516  3.19785  3.98586  3.10681  4.21372  3.11536  3.14121  2.97817  4.02728  3.40422  3.81203  3.53501  3.39907  2.62441  1.13912  2.80825  5.42193  4.20243    519 t - - -
          2.68618  4.42225  2.77519  2.73123  3.46354  2.40513  3.72494  3.29354  2.67741  2.69355  4.24690  2.90347  2.73739  3.18146  2.89801  2.37887  2.77519  2.98518  4.58477  3.61503
          0.03078  3.89207  4.61442  0.61958  0.77255  0.48576  0.95510
    178   1.92935  4.24879  3.93520  3.43806  3.56036  3.64518  4.29953  1.98000  3.34838  2.31641  3.44565  3.70834  4.14205  3.65972  3.63516  3.00596  2.96131  1.61148  5.22571  4.00477    520 v - - -
          2.68618  4.42225  2.77519  2.73123  3.46354  2.40513  3.72494  3.29354  2.67741  2.69355  4.24690  2.90347  2.73739  3.18146  2.89801  2.37887  2.77519  2.98518  4.58477  3.61503
          0.03078  3.89207  4.61442  0.61958  0.77255  0.48576  0.95510
    179   3.17706  4.63341  4.22102  3.86077  3.14288  4.00715  4.51034  2.34778  3.62833  0.85144  3.15937  4.13436  4.43902  3.99197  3.80127  3.58002  3.47035  2.39024  5.02947  3.75738    521 l - - -
          2.68618  4.42225  2.77519  2.73123  3.46354  2.40513  3.72494  3.29354  2.67741  2.69355  4.24690  2.90347  2.73739  3.18146  2.89801  2.37887  2.77519  2.98518  4.58477  3.61503
          0.03078  3.89207  4.61442  0.61958  0.77255  0.48576  0.95510
    180   2.40360  4.45693  2.86981  2.58747  4.19831  3.08295  3.84681  3.62802  2.71357  3.27180  4.10501  2.17038  3.71386  3.04900  3.11277  1.81626  2.48802  3.19133  5.48934  4.18343    522 s - - -
          2.68618  4.42225  2.77519  2.73123  3.46354  2.40513  3.72494  3.29354  2.67741  2.69355  4.24690  2.90347  2.73739  3.18146  2.89801  2.37887  2.77519  2.98518  4.58477  3.61503
          0.03078  3.89207  4.61442  0.61958  0.77255  0.48576  0.95510
    181   3.27510  4.75616  3.86701  3.59991  2.29344  3.85284  3.62725  3.28155  3.45686  2.73047  3.95450  3.74737  4.32615  3.75821  3.63662  3.40991  3.56183  3.15300  3.93801  0.93381    523 y - - -
          2.68618  4.42225  2.77519  2.73123  3.46354  2.40513  3.72494  3.29354  2.67741  2.69355  4.24690  2.90347  2.73739  3.18146  2.89801  2.37887  2.77519  2.98518  4.58477  3.61503
          0.03078  3.89207  4.61442  0.61958  0.77255  0.48576  0.95510
    182   2.95296  4.36557  4.45771  3.98256  3.48545  4.14052  4.74712  1.67552  3.84526  2.04661  3.34100  4.22152  4.53705  4.15636  4.07324  3.53343  3.24273  1.10919  5.38905  4.15013    524 v - - -
          2.68618  4.42225  2.77519  2.73123  3.46354  2.40513  3.72494  3.29354  2.67741  2.69355  4.24690  2.90347  2.73739  3.18146  2.89801  2.37887  2.77519  2.98518  4.58477  3.61503
          0.03078  3.89207  4.61442  0.61958  0.77255  0.48576  0.95510
    183   1.83145  4.13662  3.34888  2.98903  4.12155  2.55220  4.05714  3.50363  3.01774  3.20195  4.03364  3.20425  3.64642  3.31573  3.35688  1.96483  1.93520  3.02295  5.47043  4.24784    527 a - - -
          2.68618  4.42225  2.77519  2.73123  3.46354  2.40513  3.72494  3.29354  2.67741  2.69355  4.24690  2.90347  2.73739  3.18146  2.89801  2.37887  2.77519  2.98518  4.58477  3.61503
          0.03078  3.89207  4.61442  0.61958  0.77255  0.48576  0.95510
    184   3.17613  4.59829  4.46844  3.94266  3.04689  4.29527  4.59303  2.16715  3.71916  0.97706  2.56235  4.24460  4.56307  3.99044  3.90643  3.65920  3.41673  2.25263  5.06602  3.89286    528 l - - -
          2.68618  4.42225  2.77519  2.73123  3.46354  2.40513  3.72494  3.29354  2.67741  2.69355  4.24690  2.90347  2.73739  3.18146  2.89801  2.37887  2.77519  2.98518  4.58477  3.61503
          0.03078  3.89207  4.61442  0.61958  0.77255  0.48576  0.95510
    185   3.02723  4.86538  3.51984  3.02657  4.22491  3.51172  3.83794  3.76781  2.24455  3.28017  4.27965  3.38491  4.01319  3.05713  0.94887  3.11034  3.29174  3.49087  5.29990  4.14782    529 r - - -
          2.68618  4.42225  2.77519  2.73123  3.46354  2.40513  3.72494  3.29354  2.67741  2.69355  4.24690  2.90347  2.73739  3.18146  2.89801  2.37887  2.77519  2.98518  4.58477  3.61503
          0.03078  3.89207  4.61442  0.61958  0.77255  0.48576  0.95510
    186   3.17706  4.63341  4.22102  3.86077  3.14288  4.00715  4.51034  2.34778  3.62833  0.85144  3.15937  4.13436  4.43902  3.99197  3.80127  3.58002  3.47035  2.39024  5.02947  3.75738    531 l - - -
          2.68618  4.42225  2.77519  2.73123  3.46354  2.40513  3.72494  3.29354  2.67741  2.69355  4.24690  2.90347  2.73739  3.18146  2.89801  2.37887  2.77519  2.98518  4.58477  3.61503
          0.03078  3.89207  4.61442  0.61958  0.77255  0.48576  0.95510
    187   3.17588  4.59956  4.46408  3.94060  3.04773  4.29156  4.59076  2.16753  3.71385  0.97278  2.59169  4.24195  4.56225  3.98921  3.90140  3.65748  3.41755  2.25156  5.06545  3.88775    532 l - - -
          2.68619  4.42226  2.77521  2.73124  3.46355  2.40514  3.72496  3.29336  2.67742  2.69356  4.24691  2.90348  2.73741  3.18148  2.89789  2.37888  2.77521  2.98520  4.58478  3.61504
          0.08599  2.62435  4.61442  0.64327  0.74565  0.48576  0.95510
    188   2.68894  4.46266  3.36675  3.26853  4.41090  0.69949  4.38780  4.01510  3.45249  3.66682  4.64257  3.53100  3.85443  3.77507  3.68657  2.86138  3.17170  3.53963  5.50107  4.51339    535 g - - -
          2.68618  4.42225  2.77519  2.73123  3.46354  2.40513  3.72494  3.29354  2.67741  2.69355  4.24690  2.90347  2.73739  3.18146  2.89801  2.37887  2.77519  2.98518  4.58477  3.61503
          0.03078  3.89207  4.61442  0.61958  0.77255  0.48576  0.95510
    189   2.80312  5.28552  2.09447  1.55695  4.56890  3.23138  3.65957  4.05491  2.54875  3.56721  4.39259  2.69852  3.78857  2.33269  3.06483  2.72351  3.06703  3.65479  5.73318  4.28814    536 e - - -
          2.68618  4.42225  2.77519  2.73123  3.46354  2.40513  3.72494  3.29354  2.67741  2.69355  4.24690  2.90347  2.73739  3.18146  2.89801  2.37887  2.77519  2.98518  4.58477  3.61503
          0.08398  3.89207  2.81101  0.61958  0.77255  0.48576  0.95510
    190   2.65386  5.02079  2.41959  1.91529  4.31789  3.30277  3.57661  3.76161  2.20808  3.29925  4.09999  2.79088  3.76158  2.71122  2.57970  2.62615  2.68316  3.38835  5.47852  4.10238    543 e - - -
          2.68618  4.42225  2.77519  2.73123  3.46354  2.40513  3.72494  3.29354  2.67741  2.69355  4.24690  2.90347  2.73739  3.18146  2.89801  2.37887  2.77519  2.98518  4.58477  3.61503
          0.03243  3.84053  4.56288  0.61958  0.77255  0.53148  0.88608
    191   2.58470  4.34417  3.37261  2.61166  3.46044  3.53455  3.76654  2.52991  2.52378  2.30298  2.66041  3.23351  3.91221  3.05644  3.01889  2.78890  2.81472  2.50873  4.92343  3.68552    547 l - - -
          2.68618  4.42225  2.77519  2.73123  3.46354  2.40513  3.72494  3.29354  2.67741  2.69355  4.24690  2.90347  2.73739  3.18146  2.89801  2.37887  2.77519  2.98518  4.58477  3.61503
          0.03243  3.84053  4.56288  0.61958  0.77255  0.53148  0.88608
    192   2.88304  5.34379  1.31689  1.87653  4.63784  3.15642  3.72666  4.13119  2.75173  3.68680  4.56847  2.65037  3.78590  2.90705  3.32629  2.78472  3.18059  3.73636  5.84174  4.37372    551 d - - -
          2.68612  4.42229  2.77512  2.73106  3.46358  2.40517  3.72499  3.29339  2.67745  2.69359  4.24694  2.90351  2.73744  3.18150  2.89792  2.37891  2.77524  2.98522  4.58481  3.61507
          0.09075  2.57281  4.56288  1.15005  0.38070  0.45820  1.00082
    193   1.97618  4.19495  3.18458  3.01727  4.28851  1.29062  4.18546  3.65752  3.17439  3.40141  4.28110  3.23069  3.67563  3.47219  3.47633  2.43260  2.75288  3.14765  5.61326  4.40613    558 g - - -
          2.68618  4.42225  2.77519  2.73123  3.46354  2.40513  3.72494  3.29354  2.67741  2.69355  4.24690  2.90347  2.73739  3.18146  2.89801  2.37887  2.77519  2.98518  4.58477  3.61503
          0.03078  3.89207  4.61442  0.61958  0.77255  0.48576  0.95510
    194   2.55767  4.60309  2.96980  2.54631  3.96632  2.16940  3.69632  3.39061  2.45422  2.73498  3.87765  2.71135  3.79799  2.89106  2.59450  2.63973  2.84366  3.06586  5.25844  3.95701    561 g - - -
          2.68618  4.42225  2.77519  2.73123  3.46354  2.40513  3.72494  3.29354  2.67741  2.69355  4.24690  2.90347  2.73739  3.18146  2.89801  2.37887  2.77519  2.98518  4.58477  3.61503
          0.03078  3.89207  4.61442  0.61958  0.77255  0.48576  0.95510
    195   2.79101  5.22222  1.53312  2.11576  4.61066  2.73451  3.72182  4.12290  2.70979  3.65229  4.49121  2.20864  3.77885  2.89018  3.27368  2.72163  3.09481  3.69525  5.81621  4.35109    570 d - - -
          2.68618  4.42225  2.77519  2.73123  3.46354  2.40513  3.72494  3.29354  2.67741  2.69355  4.24690  2.90347  2.73739  3.18146  2.89801  2.37887  2.77519  2.98518  4.58477  3.61503
          0.03078  3.89207  4.61442  0.61958  0.77255  0.48576  0.95510
    196   2.65913  4.70284  2.63345  2.18203  4.34108  1.38323  3.90016  3.78644  2.80334  3.42782  4.31621  2.97925  3.80259  3.12369  3.20009  2.72242  3.02916  3.38874  5.56636  4.29652    573 g - - -
          2.68618  4.42225  2.77519  2.73123  3.46354  2.40513  3.72494  3.29354  2.67741  2.69355  4.24690  2.90347  2.73739  3.18146  2.89801  2.37887  2.77519  2.98518  4.58477  3.61503
          0.03078  3.89207  4.61442  0.61958  0.77255  0.48576  0.95510
    197   1.55182  4.38273  3.01859  2.70016  4.04045  3.11880  3.87022  3.41929  2.72463  3.10104  3.96748  3.07818  3.73926  2.70993  3.08258  2.28675  2.78353  3.03921  5.37486  4.09951    575 a - - -
          2.68618  4.42225  2.77519  2.73123  3.46354  2.40513  3.72494  3.29354  2.67741  2.69355  4.24690  2.90347  2.73739  3.18146  2.89801  2.37887  2.77519  2.98518  4.58477  3.61503
          0.03078  3.89207  4.61442  0.61958  0.77255  0.48576  0.95510
    198   3.06610  4.43672  4.56113  3.99671  3.14626  4.30270  4.63560  1.76225  3.88043  1.41227  2.22092  4.27224  4.54916  4.06166  4.06107  3.62845  3.29589  1.86227  5.11442  4.00675    580 l - - -
          2.68618  4.42225  2.77519  2.73123  3.46354  2.40513  3.72494  3.29354  2.67741  2.69355  4.24690  2.90347  2.73739  3.18146  2.89801  2.37887  2.77519  2.98518  4.58477  3.61503
          0.03078  3.89207  4.61442  0.61958  0.77255  0.48576  0.95510
    199   2.66989  4.85466  2.84335  1.93863  4.08012  3.39468  3.21691  3.51136  2.17150  2.62943  3.93580  2.91863  3.81868  2.76240  2.68694  2.69009  2.89776  3.19637  5.30590  3.98016    581 e - - -
          2.68618  4.42225  2.77519  2.73123  3.46354  2.40513  3.72494  3.29354  2.67741  2.69355  4.24690  2.90347  2.73739  3.18146  2.89801  2.37887  2.77519  2.98518  4.58477  3.61503
          0.03078  3.89207  4.61442  0.61958  0.77255  0.48576  0.95510
    200   2.73819  4.92063  2.83082  2.46857  4.34095  3.35743  3.64109  3.76696  1.51673  3.31402  4.15720  2.67281  3.84518  2.79698  2.52463  2.51239  2.99587  3.40827  5.44953  4.15296    582 k - - -
          2.68618  4.42225  2.77519  2.73123  3.46354  2.40513  3.72494  3.29354  2.67741  2.69355  4.24690  2.90347  2.73739  3.18146  2.89801  2.37887  2.77519  2.98518  4.58477  3.61503
          0.03078  3.89207  4.61442  0.61958  0.77255  0.48576  0.95510
    201   0.98588  4.20154  3.48224  3.27422  4.07165  3.02560  4.29398  3.20008  3.29098  3.08081  4.11032  3.41896  3.76665  3.63030  3.54028  2.55159  2.83029  2.85108  5.49685  4.29923    583 a - - -
          2.68618  4.42225  2.77519  2.73123  3.46354  2.40513  3.72494  3.29354  2.67741  2.69355  4.24690  2.90347  2.73739  3.18146  2.89801  2.37887  2.77519  2.98518  4.58477  3.61503
          0.03078  3.89207  4.61442  0.61958  0.77255  0.48576  0.95510
    202   2.93156  4.98171  3.28743  2.73775  4.31258  3.54925  3.61957  3.75901  1.97353  3.24290  4.15023  3.14678  3.96706  2.47872  1.35424  2.95780  3.13688  3.46108  5.33843  4.11835    584 r - - -
          2.68618  4.42225  2.77519  2.73123  3.46354  2.40513  3.72494  3.29354  2.67741  2.69355  4.24690  2.90347  2.73739  3.18146  2.89801  2.37887  2.77519  2.98518  4.58477  3.61503
          0.03078  3.89207  4.61442  0.61958  0.77255  0.48576  0.95510
    203   2.69110  4.90297  2.99524  2.47097  4.25342  3.41937  3.58165  3.65586  1.83149  3.19982  4.02145  2.73318  3.83103  2.72163  2.18790  2.51994  2.69401  3.31310  5.36579  4.07542    585 k - - -
          2.68618  4.42225  2.77519  2.73123  3.46354  2.40513  3.72494  3.29354  2.67741  2.69355  4.24690  2.90347  2.73739  3.18146  2.89801  2.37887  2.77519  2.98518  4.58477  3.61503
          0.03078  3.89207  4.61442  0.61958  0.77255  0.48576  0.95510
    204   3.36777  4.73557  4.12089  3.83168  2.68582  3.75190  3.92352  3.39201  3.55338  2.78360  4.02493  3.97673  4.27122  3.93998  3.67835  3.57130  3.66912  3.28289  0.84668  2.68686    586 w - - -
          2.68618  4.42225  2.77519  2.73123  3.46354  2.40513  3.72494  3.29354  2.67741  2.69355  4.24690  2.90347  2.73739  3.18146  2.89801  2.37887  2.77519  2.98518  4.58477  3.61503
          0.03078  3.89207  4.61442  0.61958  0.77255  0.48576  0.95510
    205   3.04632  4.45937  4.36384  3.98023  3.38721  4.08793  4.70458  1.05397  3.80875  1.96904  3.31931  4.22281  4.51710  4.15491  4.00306  3.58497  3.34507  1.84613  5.28222  4.02233    587 i - - -
          2.68618  4.42225  2.77519  2.73123  3.46354  2.40513  3.72494  3.29354  2.67741  2.69355  4.24690  2.90347  2.73739  3.18146  2.89801  2.37887  2.77519  2.98518  4.58477  3.61503
          0.03078  3.89207  4.61442  0.61958  0.77255  0.48576  0.95510
    206   2.77169  4.37138  3.75923  3.22403  3.07340  3.75762  3.34706  2.32343  3.01390  1.48415  3.22609  3.56158  4.12429  3.38910  3.27659  3.05979  3.00795  2.43197  4.72343  3.37037    588 l - - -
          2.68618  4.42225  2.77519  2.73123  3.46354  2.40513  3.72494  3.29354  2.67741  2.69355  4.24690  2.90347  2.73739  3.18146  2.89801  2.37887  2.77519  2.98518  4.58477  3.61503
          0.03078  3.89207  4.61442  0.61958  0.77255  0.48576  0.95510
    207   2.76950  5.26057  1.75234  1.97679  4.54357  2.84938  3.15142  4.03562  2.56113  3.54807  4.36075  2.47601  3.77497  2.79753  3.10377  2.69380  3.03297  3.62957  5.71876  4.26706    589 d - - -
          2.68618  4.42225  2.77519  2.73123  3.46354  2.40513  3.72494  3.29354  2.67741  2.69355  4.24690  2.90347  2.73739  3.18146  2.89801  2.37887  2.77519  2.98518  4.58477  3.61503
          0.03078  3.89207  4.61442  0.61958  0.77255  0.48576  0.95510
    208   2.85569  4.92476  3.19709  2.66448  3.98283  3.52200  2.27888  3.67222  2.07961  3.18866  4.07242  3.10071  3.93355  2.79248  1.73946  2.88377  3.06694  3.36930  5.17922  3.84151    590 r - - -
          2.68618  4.42225  2.77519  2.73123  3.46354  2.40513  3.72494  3.29354  2.67741  2.69355  4.24690  2.90347  2.73739  3.18146  2.89801  2.37887  2.77519  2.98518  4.58477  3.61503
          0.03078  3.89207  4.61442  0.61958  0.77255  0.48576  0.95510
    209   2.68894  4.46266  3.36675  3.26853  4.41090  0.69949  4.38780  4.01510  3.45249  3.66682  4.64257  3.53100  3.85443  3.77507  3.68657  2.86138  3.17170  3.53963  5.50107  4.51339    591 g - - -
          2.68618  4.42225  2.77519  2.73123  3.46354  2.40513  3.72494  3.29354  2.67741  2.69355  4.24690  2.90347  2.73739  3.18146  2.89801  2.37887  2.77519  2.98518  4.58477  3.61503
          0.03078  3.89207  4.61442  0.61958  0.77255  0.48576  0.95510
    210   2.68894  4.46266  3.36675  3.26853  4.41090  0.69949  4.38780  4.01510  3.45249  3.66682  4.64257  3.53100  3.85443  3.77507  3.68657  2.86138  3.17170  3.53963  5.50107  4.51339    592 g - - -
          2.68618  4.42225  2.77519  2.73123  3.46354  2.40513  3.72494  3.29354  2.67741  2.69355  4.24690  2.90347  2.73739  3.18146  2.89801  2.37887  2.77519  2.98518  4.58477  3.61503
          0.03078  3.89207  4.61442  0.61958  0.77255  0.48576  0.95510
    211   1.59690  4.25009  3.68699  3.23202  3.62736  3.38685  4.15525  2.46379  3.13134  2.25483  3.55408  3.49766  3.96119  3.47599  3.43019  2.77205  2.86950  2.08390  5.22514  3.98295    593 a - - -
          2.68618  4.42225  2.77519  2.73123  3.46354  2.40513  3.72494  3.29354  2.67741  2.69355  4.24690  2.90347  2.73739  3.18146  2.89801  2.37887  2.77519  2.98518  4.58477  3.61503
          0.03078  3.89207  4.61442  0.61958  0.77255  0.48576  0.95510
    212   2.39724  4.21043  3.59968  3.21975  3.79622  3.20099  4.17418  2.70043  3.11624  2.67680  3.74262  3.43031  3.85537  3.48307  3.39878  2.62998  1.50078  2.20542  5.33891  4.09587    594 t - - -
          2.68618  4.42225  2.77519  2.73123  3.46354  2.40513  3.72494  3.29354  2.67741  2.69355  4.24690  2.90347  2.73739  3.18146  2.89801  2.37887  2.77519  2.98518  4.58477  3.61503
          0.03078  3.89207  4.61442  0.61958  0.77255  0.48576  0.95510
    213   2.74708  4.38416  3.64280  3.14650  2.23495  3.66123  3.64242  2.89185  3.08099  2.52367  3.51807  3.43935  4.06365  3.34914  3.37544  2.23869  2.99675  2.69290  4.21535  2.06715    595 y - - -
          2.68618  4.42225  2.77519  2.73123  3.46354  2.40513  3.72494  3.29354  2.67741  2.69355  4.24690  2.90347  2.73739  3.18146  2.89801  2.37887  2.77519  2.98518  4.58477  3.61503
          0.03078  3.89207  4.61442  0.61958  0.77255  0.48576  0.95510
    214   2.84129  4.33894  4.16627  3.72745  3.48279  3.90628  4.53142  1.25222  3.57250  2.10487  3.36079  3.97983  4.36112  3.92282  3.80684  3.30615  2.77242  1.81936  5.29547  4.06635    596 i - - -
          2.68618  4.42225  2.77519  2.73123  3.46354  2.40513  3.72494  3.29354  2.67741  2.69355  4.24690  2.90347  2.73739  3.18146  2.89801  2.37887  2.77519  2.98518  4.58477  3.61503
          0.03078  3.89207  4.61442  0.61958  0.77255  0.48576  0.95510
    215   2.77699  4.53131  3.38624  3.22794  4.22180  3.21771  4.30395  3.77204  3.28687  3.39684  4.44739  3.53277  0.79199  3.67506  3.53036  2.94505  3.22005  3.41521  5.40319  4.34267    597 p - - -
          2.68618  4.42225  2.77519  2.73123  3.46354  2.40513  3.72494  3.29354  2.67741  2.69355  4.24690  2.90347  2.73739  3.18146  2.89801  2.37887  2.77519  2.98518  4.58477  3.61503
          0.03078  3.89207  4.61442  0.61958  0.77255  0.48576  0.95510
    216   2.32436  4.24513  3.22316  3.03963  4.09568  2.97463  4.14904  3.62084  3.11472  3.33949  4.26380  3.26141  3.71501  3.46246  3.40029  1.06189  2.80592  3.15167  5.46656  4.17926    598 s - - -
          2.68618  4.42225  2.77519  2.73123  3.46354  2.40513  3.72494  3.29354  2.67741  2.69355  4.24690  2.90347  2.73739  3.18146  2.89801  2.37887  2.77519  2.98518  4.58477  3.61503
          0.03078  3.89207  4.61442  0.61958  0.77255  0.48576  0.95510
    217   3.36777  4.73557  4.12089  3.83168  2.68582  3.75190  3.92352  3.39201  3.55338  2.78360  4.02493  3.97673  4.27122  3.93998  3.67835  3.57130  3.66912  3.28289  0.84668  2.68686    599 w - - -
          2.68618  4.42225  2.77519  2.73123  3.46354  2.40513  3.72494  3.29354  2.67741  2.69355  4.24690  2.90347  2.73739  3.18146  2.89801  2.37887  2.77519  2.98518  4.58477  3.61503
          0.03078  3.89207  4.61442  0.61958  0.77255  0.48576  0.95510
    218   2.68894  4.46266  3.36675  3.26853  4.41090  0.69949  4.38780  4.01510  3.45249  3.66682  4.64257  3.53100  3.85443  3.77507  3.68657  2.86138  3.17170  3.53963  5.50107  4.51339    600 g - - -
          2.68618  4.42225  2.77519  2.73123  3.46354  2.40513  3.72494  3.29354  2.67741  2.69355  4.24690  2.90347  2.73739  3.18146  2.89801  2.37887  2.77519  2.98518  4.58477  3.61503
          0.03078  3.89207  4.61442  0.61958  0.77255  0.48576  0.95510
    219   2.98972  4.95467  3.16704  2.78460  4.34557  3.47728  3.76959  3.77602  1.01178  3.33673  4.29696  3.20827  3.97609  2.95983  2.43475  3.03032  3.24144  3.48264  5.39204  4.20755    601 k - - -
          2.68618  4.42225  2.77519  2.73123  3.46354  2.40513  3.72494  3.29354  2.67741  2.69355  4.24690  2.90347  2.73739  3.18146  2.89801  2.37887  2.77519  2.98518  4.58477  3.61503
          0.03078  3.89207  4.61442  0.61958  0.77255  0.48576  0.95510
    220   2.65511  3.51123  4.13014  3.55049  2.43202  3.78497  4.09785  2.12022  3.43299  1.88779  2.82859  3.76822  4.13532  3.64712  3.61551  3.08084  2.67095  2.11750  4.73828  3.54631    602 l - - -
          2.68618  4.42225  2.77519  2.73123  3.46354  2.40513  3.72494  3.29354  2.67741  2.69355  4.24690  2.90347  2.73739  3.18146  2.89801  2.37887  2.77519  2.98518  4.58477  3.61503
          0.03078  3.89207  4.61442  0.61958  0.77255  0.48576  0.95510
    221   3.36777  4.73557  4.12089  3.83168  2.68582  3.75190  3.92352  3.39201  3.55338  2.78360  4.02493  3.97673  4.27122  3.93998  3.67835  3.57130  3.66912  3.28289  0.84668  2.68686    603 w - - -
          2.68618  4.42225  2.77519  2.73123  3.46354  2.40513  3.72494  3.29354  2.67741  2.69355  4.24690  2.90347  2.73739  3.18146  2.89801  2.37887  2.77519  2.98518  4.58477  3.61503
          0.03078  3.89207  4.61442  0.61958  0.77255  0.48576  0.95510
    222   3.20502  4.60755  4.47747  3.99066  2.54077  4.28572  4.42146  2.23770  3.83869  0.97579  2.95301  4.23774  4.56544  4.03327  4.00969  3.66453  3.44781  2.32482  4.77726  3.39984    604 l - - -
          2.68618  4.42225  2.77519  2.73123  3.46354  2.40513  3.72494  3.29354  2.67741  2.69355  4.24690  2.90347  2.73739  3.18146  2.89801  2.37887  2.77519  2.98518  4.58477  3.61503
          0.03078  3.89207  4.61442  0.61958  0.77255  0.48576  0.95510
    223   2.32436  4.24513  3.22316  3.03963  4.09568  2.97463  4.14904  3.62084  3.11472  3.33949  4.26380  3.26141  3.71501  3.46246  3.40029  1.06189  2.80592  3.15167  5.46656  4.17926    605 s - - -
          2.68618  4.42225  2.77519  2.73123  3.46354  2.40513  3.72494  3.29354  2.67741  2.69355  4.24690  2.90347  2.73739  3.18146  2.89801  2.37887  2.77519  2.98518  4.58477  3.61503
          0.03078  3.89207  4.61442  0.61958  0.77255  0.48576  0.95510
    224   2.95296  4.36557  4.45771  3.98256  3.48545  4.14052  4.74712  1.67552  3.84526  2.04661  3.34100  4.22152  4.53705  4.15636  4.07324  3.53343  3.24273  1.10919  5.38905  4.15013    622 v - - -
          2.68618  4.42225  2.77519  2.73123  3.46354  2.40513  3.72494  3.29354  2.67741  2.69355  4.24690  2.90347  2.73739  3.18146  2.89801  2.37887  2.77519  2.98518  4.58477  3.61503
          0.03078  3.89207  4.61442  0.61958  0.77255  0.48576  0.95510
    225   3.17706  4.63341  4.22102  3.86077  3.14288  4.00715  4.51034  2.34778  3.62833  0.85144  3.15937  4.13436  4.43902  3.99197  3.80127  3.58002  3.47035  2.39024  5.02947  3.75738    636 l - - -
          2.68618  4.42225  2.77519  2.73123  3.46354  2.40513  3.72494  3.29354  2.67741  2.69355  4.24690  2.90347  2.73739  3.18146  2.89801  2.37887  2.77519  2.98518  4.58477  3.61503
          0.03078  3.89207  4.61442  0.61958  0.77255  0.48576  0.95510
    226   2.68894  4.46266  3.36675  3.26853  4.41090  0.69949  4.38780  4.01510  3.45249  3.66682  4.64257  3.53100  3.85443  3.77507  3.68657  2.86138  3.17170  3.53963  5.50107  4.51339    637 g - - -
          2.68618  4.42225  2.77519  2.73123  3.46354  2.40513  3.72494  3.29354  2.67741  2.69355  4.24690  2.90347  2.73739  3.18146  2.89801  2.37887  2.77519  2.98518  4.58477  3.61503
          0.03078  3.89207  4.61442  0.61958  0.77255  0.48576  0.95510
    227   2.60626  4.31201  4.29127  3.76217  3.46426  4.06019  4.54073  1.75890  3.65175  1.94532  3.31235  4.04369  4.42649  3.94414  3.90422  3.40091  3.14012  1.30532  5.26725  4.06147    638 v - - -
          2.68618  4.42225  2.77519  2.73123  3.46354  2.40513  3.72494  3.29354  2.67741  2.69355  4.24690  2.90347  2.73739  3.18146  2.89801  2.37887  2.77519  2.98518  4.58477  3.61503
          0.03078  3.89207  4.61442  0.61958  0.77255  0.48576  0.95510
    228   3.27510  4.75616  3.86701  3.59991  2.29344  3.85284  3.62725  3.28155  3.45686  2.73047  3.95450  3.74737  4.32615  3.75821  3.63662  3.40991  3.56183  3.15300  3.93801  0.93381    653 y - - -
          2.68618  4.42225  2.77519  2.73123  3.46354  2.40513  3.72494  3.29354  2.67741  2.69355  4.24690  2.90347  2.73739  3.18146  2.89801  2.37887  2.77519  2.98518  4.58477  3.61503
          0.03078  3.89207  4.61442  0.61958  0.77255  0.48576  0.95510
    229   2.87609  5.31654  1.99956  1.27285  4.61376  3.20266  3.72917  4.09552  2.69869  3.64787  4.51503  2.69712  3.80889  2.90216  3.24011  2.78952  3.16296  3.70579  5.80427  4.35723    654 e - - -
          2.68618  4.42225  2.77519  2.73123  3.46354  2.40513  3.72494  3.29354  2.67741  2.69355  4.24690  2.90347  2.73739  3.18146  2.89801  2.37887  2.77519  2.98518  4.58477  3.61503
          0.03078  3.89207  4.61442  0.61958  0.77255  0.48576  0.95510
    230   3.36777  4.73557  4.12089  3.83168  2.68582  3.75190  3.92352  3.39201  3.55338  2.78360  4.02493  3.97673  4.27122  3.93998  3.67835  3.57130  3.66912  3.28289  0.84668  2.68686    655 w - - -
          2.68618  4.42225  2.77519  2.73123  3.46354  2.40513  3.72494  3.29354  2.67741  2.69355  4.24690  2.90347  2.73739  3.18146  2.89801  2.37887  2.77519  2.98518  4.58477  3.61503
          0.03078  3.89207  4.61442  0.61958  0.77255  0.48576  0.95510
    231   2.64684  4.92895  2.42629  2.15506  4.25109  3.28781  3.63121  3.68958  2.44017  3.26062  4.07809  2.82233  3.77576  2.78306  2.64973  1.92532  2.90516  3.32850  5.46591  4.09965    656 s - - -
          2.68618  4.42225  2.77519  2.73123  3.46354  2.40513  3.72494  3.29354  2.67741  2.69355  4.24690  2.90347  2.73739  3.18146  2.89801  2.37887  2.77519  2.98518  4.58477  3.61503
          0.03078  3.89207  4.61442  0.61958  0.77255  0.48576  0.95510
    232   2.68894  4.46266  3.36675  3.26853  4.41090  0.69949  4.38780  4.01510  3.45249  3.66682  4.64257  3.53100  3.85443  3.77507  3.68657  2.86138  3.17170  3.53963  5.50107  4.51339    657 g - - -
          2.68618  4.42225  2.77519  2.73123  3.46354  2.40513  3.72494  3.29354  2.67741  2.69355  4.24690  2.90347  2.73739  3.18146  2.89801  2.37887  2.77519  2.98518  4.58477  3.61503
          0.03078  3.89207  4.61442  0.61958  0.77255  0.48576  0.95510
    233   2.61314  4.58898  2.95709  2.63855  3.76990  3.31635  3.79980  2.76061  2.64252  2.93559  3.90112  1.69894  3.85843  3.04809  3.00437  2.71991  2.92866  2.88935  5.19591  3.81085    658 n - - -
          2.68618  4.42225  2.77519  2.73123  3.46354  2.40513  3.72494  3.29354  2.67741  2.69355  4.24690  2.90347  2.73739  3.18146  2.89801  2.37887  2.77519  2.98518  4.58477  3.61503
          0.03078  3.89207  4.61442  0.61958  0.77255  0.48576  0.95510
    234   2.73937  4.73690  2.71865  2.60600  4.10345  3.19687  3.93633  3.81786  2.84155  3.46245  4.41743  1.12383  3.84960  3.20896  3.19701  2.80571  3.12178  3.43809  5.40709  4.05025    659 n - - -
          2.68618  4.42225  2.77519  2.73123  3.46354  2.40513  3.72494  3.29354  2.67741  2.69355  4.24690  2.90347  2.73739  3.18146  2.89801  2.37887  2.77519  2.98518  4.58477  3.61503
          0.03078  3.89207  4.61442  0.61958  0.77255  0.48576  0.95510
    235   2.77699  4.53131  3.38624  3.22794  4.22180  3.21771  4.30395  3.77204  3.28687  3.39684  4.44739  3.53277  0.79199  3.67506  3.53036  2.94505  3.22005  3.41521  5.40319  4.34267    660 p - - -
          2.68618  4.42225  2.77519  2.73123  3.46354  2.40513  3.72494  3.29354  2.67741  2.69355  4.24690  2.90347  2.73739  3.18146  2.89801  2.37887  2.77519  2.98518  4.58477  3.61503
          0.03078  3.89207  4.61442  0.61958  0.77255  0.48576  0.95510
    236   3.18310  4.55809  4.59962  4.04070  3.07099  4.39481  4.68658  1.92324  3.88106  1.04311  2.55817  4.34175  4.61304  4.07794  4.05984  3.73179  3.40997  2.14089  5.11493  4.00388    661 l - - -
          2.68618  4.42225  2.77519  2.73123  3.46354  2.40513  3.72494  3.29354  2.67741  2.69355  4.24690  2.90347  2.73739  3.18146  2.89801  2.37887  2.77519  2.98518  4.58477  3.61503
          0.03078  3.89207  4.61442  0.61958  0.77255  0.48576  0.95510
    237   2.58915  4.44308  3.29537  2.96721  3.73304  3.28322  3.99925  3.10878  2.87795  2.41969  3.84744  3.31175  1.50957  3.30108  3.17830  2.75700  2.96042  2.87003  5.20042  3.89906    662 p - - -
          2.68618  4.42225  2.77519  2.73123  3.46354  2.40513  3.72494  3.29354  2.67741  2.69355  4.24690  2.90347  2.73739  3.18146  2.89801  2.37887  2.77519  2.98518  4.58477  3.61503
          0.03078  3.89207  4.61442  0.61958  0.77255  0.48576  0.95510
    238   2.77699  4.53131  3.38624  3.22794  4.22180  3.21771  4.30395  3.77204  3.28687  3.39684  4.44739  3.53277  0.79199  3.67506  3.53036  2.94505  3.22005  3.41521  5.40319  4.34267    663 p - - -
          2.68618  4.42225  2.77519  2.73123  3.46354  2.40513  3.72494  3.29354  2.67741  2.69355  4.24690  2.90347  2.73739  3.18146  2.89801  2.37887  2.77519  2.98518  4.58477  3.61503
          0.03078  3.89207  4.61442  0.61958  0.77255  0.48576  0.95510
    239   2.96879  5.08435  2.49534  0.99783  4.43296  3.28644  3.87468  3.89074  2.75765  3.50461  4.47757  2.94351  3.89189  3.08979  3.16868  2.94907  3.27310  3.57248  5.60083  4.32284    664 e - - -
          2.68618  4.42225  2.77519  2.73123  3.46354  2.40513  3.72494  3.29354  2.67741  2.69355  4.24690  2.90347  2.73739  3.18146  2.89801  2.37887  2.77519  2.98518  4.58477  3.61503
          0.03078  3.89207  4.61442  0.61958  0.77255  0.48576  0.95510
    240   2.90090  4.36603  4.20575  3.64057  3.17863  4.03723  4.35578  2.01320  3.51244  1.39994  2.47748  3.94808  4.34642  3.76570  3.74398  3.34259  2.79015  2.10615  5.01356  3.86606    665 l - - -
          2.68618  4.42225  2.77519  2.73123  3.46354  2.40513  3.72494  3.29354  2.67741  2.69355  4.24690  2.90347  2.73739  3.18146  2.89801  2.37887  2.77519  2.98518  4.58477  3.61503
          0.03078  3.89207  4.61442  0.61958  0.77255  0.48576  0.95510
    241   3.36777  4.73557  4.12089  3.83168  2.68582  3.75190  3.92352  3.39201  3.55338  2.78360  4.02493  3.97673  4.27122  3.93998  3.67835  3.57130  3.66912  3.28289  0.84668  2.68686    666 w - - -
          2.68618  4.42225  2.77519  2.73123  3.46354  2.40513  3.72494  3.29354  2.67741  2.69355  4.24690  2.90347  2.73739  3.18146  2.89801  2.37887  2.77519  2.98518  4.58477  3.61503
          0.03078  3.89207  4.61442  0.61958  0.77255  0.48576  0.95510
    242   3.17706  4.63341  4.22102  3.86077  3.14288  4.00715  4.51034  2.34778  3.62833  0.85144  3.15937  4.13436  4.43902  3.99197  3.80127  3.58002  3.47035  2.39024  5.02947  3.75738    667 l - - -
          2.68618  4.42225  2.77519  2.73123  3.46354  2.40513  3.72494  3.29354  2.67741  2.69355  4.24690  2.90347  2.73739  3.18146  2.89801  2.37887  2.77519  2.98518  4.58477  3.61503
          0.03078  3.89207  4.61442  0.61958  0.77255  0.48576  0.95510
    243   3.20534  4.60705  4.47969  3.99222  2.52907  4.28697  4.41877  2.23867  3.84093  0.97796  2.95238  4.23824  4.56574  4.03375  4.01136  3.66493  3.44773  2.32619  4.77278  3.39374    668 l - - -
          2.68618  4.42225  2.77519  2.73123  3.46354  2.40513  3.72494  3.29354  2.67741  2.69355  4.24690  2.90347  2.73739  3.18146  2.89801  2.37887  2.77519  2.98518  4.58477  3.61503
          0.03078  3.89207  4.61442  0.61958  0.77255  0.48576  0.95510
    244   2.77699  4.53131  3.38624  3.22794  4.22180  3.21771  4.30395  3.77204  3.28687  3.39684  4.44739  3.53277  0.79199  3.67506  3.53036  2.94505  3.22005  3.41521  5.40319  4.34267    669 p - - -
          2.68618  4.42225  2.77519  2.73123  3.46354  2.40513  3.72494  3.29354  2.67741  2.69355  4.24690  2.90347  2.73739  3.18146  2.89801  2.37887  2.77519  2.98518  4.58477  3.61503
          0.03078  3.89207  4.61442  0.61958  0.77255  0.48576  0.95510
    245   2.85388  4.68456  2.63745  2.76969  2.84874  3.52600  3.64992  3.26110  2.90625  2.86138  3.86691  3.19569  4.00919  3.20261  3.27181  2.94516  3.12001  3.03338  4.42801  1.51447    677 y - - -
          2.68618  4.42225  2.77519  2.73123  3.46354  2.40513  3.72494  3.29354  2.67741  2.69355  4.24690  2.90347  2.73739  3.18146  2.89801  2.37887  2.77519  2.98518  4.58477  3.61503
          0.03078  3.89207  4.61442  0.61958  0.77255  0.48576  0.95510
    246   2.33218  4.30500  3.32584  2.81670  2.60212  3.38218  3.78021  2.91335  2.74755  2.61608  3.51994  3.20533  3.84729  3.09190  2.84149  2.20424  2.77729  2.66189  4.92447  3.63314    678 s - - -
          2.68618  4.42225  2.77519  2.73123  3.46354  2.40513  3.72494  3.29354  2.67741  2.69355  4.24690  2.90347  2.73739  3.18146  2.89801  2.37887  2.77519  2.98518  4.58477  3.61503
          0.03078  3.89207  4.61442  0.61958  0.77255  0.48576  0.95510
    247   3.17706  4.63341  4.22102  3.86077  3.14288  4.00715  4.51034  2.34778  3.62833  0.85144  3.15937  4.13436  4.43902  3.99197  3.80127  3.58002  3.47035  2.39024  5.02947  3.75738    679 l - - -
          2.68618  4.42225  2.77520  2.73124  3.46354  2.40513  3.72495  3.29354  2.67741  2.69355  4.24690  2.90336  2.73740  3.18147  2.89801  2.37887  2.77520  2.98519  4.58477  3.61504
          0.07830  2.72722  4.61442  0.47936  0.96543  0.48576  0.95510
    248   2.77699  4.53131  3.38624  3.22794  4.22180  3.21771  4.30395  3.77204  3.28687  3.39684  4.44739  3.53277  0.79199  3.67506  3.53036  2.94505  3.22005  3.41521  5.40319  4.34267    681 p - - -
          2.68618  4.42225  2.77519  2.73123  3.46354  2.40513  3.72494  3.29354  2.67741  2.69355  4.24690  2.90347  2.73739  3.18146  2.89801  2.37887  2.77519  2.98518  4.58477  3.61503
          0.03078  3.89207  4.61442  0.61958  0.77255  0.48576  0.95510
    249   2.60600  4.14935  3.83629  3.26847  2.70407  3.67370  3.98280  2.23492  3.17862  1.95633  3.19710  3.56858  4.04794  3.44261  3.43883  2.71714  2.63242  2.08510  4.77850  3.55781    686 l - - -
          2.68618  4.42225  2.77519  2.73123  3.46354  2.40513  3.72494  3.29354  2.67741  2.69355  4.24690  2.90347  2.73739  3.18146  2.89801  2.37887  2.77519  2.98518  4.58477  3.61503
          0.03078  3.89207  4.61442  0.61958  0.77255  0.48576  0.95510
    250   3.01586  4.83015  3.14441  2.90616  3.29811  3.46376  1.10183  3.72183  2.74866  3.21341  4.25774  3.31476  4.01728  3.27259  3.01328  3.08632  3.31982  3.45656  4.76294  3.24838    687 h - - -
          2.68618  4.42225  2.77519  2.73123  3.46354  2.40513  3.72494  3.29354  2.67741  2.69355  4.24690  2.90347  2.73739  3.18146  2.89801  2.37887  2.77519  2.98518  4.58477  3.61503
          0.03078  3.89207  4.61442  0.61958  0.77255  0.48576  0.95510
    251   2.77699  4.53131  3.38624  3.22794  4.22180  3.21771  4.30395  3.77204  3.28687  3.39684  4.44739  3.53277  0.79199  3.67506  3.53036  2.94505  3.22005  3.41521  5.40319  4.34267    688 p - - -
          2.68618  4.42225  2.77519  2.73123  3.46354  2.40513  3.72494  3.29354  2.67741  2.69355  4.24690  2.90347  2.73739  3.18146  2.89801  2.37887  2.77519  2.98518  4.58477  3.61503
          0.03078  3.89207  4.61442  0.61958  0.77255  0.48576  0.95510
    252   2.68894  4.46266  3.36675  3.26853  4.41090  0.69949  4.38780  4.01510  3.45249  3.66682  4.64257  3.53100  3.85443  3.77507  3.68657  2.86138  3.17170  3.53963  5.50107  4.51339    697 g - - -
          2.68618  4.42225  2.77519  2.73123  3.46354  2.40513  3.72494  3.29354  2.67741  2.69355  4.24690  2.90347  2.73739  3.18146  2.89801  2.37887  2.77519  2.98518  4.58477  3.61503
          0.03078  3.89207  4.61442  0.61958  0.77255  0.48576  0.95510
    253   3.02723  4.86538  3.51984  3.02657  4.22491  3.51172  3.83794  3.76781  2.24455  3.28017  4.27965  3.38491  4.01319  3.05713  0.94887  3.11034  3.29174  3.49087  5.29990  4.14782    702 r - - -
          2.68618  4.42225  2.77519  2.73123  3.46354  2.40513  3.72494  3.29354  2.67741  2.69355  4.24690  2.90347  2.73739  3.18146  2.89801  2.37887  2.77519  2.98518  4.58477  3.61503
          0.03078  3.89207  4.61442  0.61958  0.77255  0.48576  0.95510
    254   2.98441  4.53004  4.07034  3.66515  3.21601  3.84865  4.39575  2.39355  3.43220  1.80762  1.34088  3.94026  4.30925  3.81272  3.63524  3.33563  3.29004  2.40197  5.05952  3.82309    703 m - - -
          2.68618  4.42225  2.77519  2.73123  3.46354  2.40513  3.72494  3.29354  2.67741  2.69355  4.24690  2.90347  2.73739  3.18146  2.89801  2.37887  2.77519  2.98518  4.58477  3.61503
          0.03078  3.89207  4.61442  0.61958  0.77255  0.48576  0.95510
    255   3.36777  4.73557  4.12089  3.83168  2.68582  3.75190  3.92352  3.39201  3.55338  2.78360  4.02493  3.97673  4.27122  3.93998  3.67835  3.57130  3.66912  3.28289  0.84668  2.68686    704 w - - -
          2.68618  4.42225  2.77519  2.73123  3.46354  2.40513  3.72494  3.29354  2.67741  2.69355  4.24690  2.90347  2.73739  3.18146  2.89801  2.37887  2.77519  2.98518  4.58477  3.61503
          0.03078  3.89207  4.61442  0.61958  0.77255  0.48576  0.95510
    256   2.24461  1.86491  3.56918  3.18328  3.78612  3.03171  4.07690  3.14965  3.09177  2.92013  3.80507  2.79842  3.71562  3.42447  3.36030  2.20779  2.67930  2.78176  5.21636  3.97948    705 c - - -
          2.68618  4.42225  2.77519  2.73123  3.46354  2.40513  3.72494  3.29354  2.67741  2.69355  4.24690  2.90347  2.73739  3.18146  2.89801  2.37887  2.77519  2.98518  4.58477  3.61503
          0.03078  3.89207  4.61442  0.61958  0.77255  0.48576  0.95510
    257   3.01586  4.83015  3.14441  2.90616  3.29811  3.46376  1.10183  3.72183  2.74866  3.21341  4.25774  3.31476  4.01728  3.27259  3.01328  3.08632  3.31982  3.45656  4.76294  3.24838    706 h - - -
          2.68618  4.42225  2.77519  2.73123  3.46354  2.40513  3.72494  3.29354  2.67741  2.69355  4.24690  2.90347  2.73739  3.18146  2.89801  2.37887  2.77519  2.98518  4.58477  3.61503
          0.03078  3.89207  4.61442  0.61958  0.77255  0.48576  0.95510
    258   2.09784  2.84017  3.70108  3.21165  3.66657  3.11699  4.05492  2.90434  3.13538  2.72811  3.62453  3.37836  3.75265  3.41645  3.41974  2.12030  2.19299  2.34536  5.11788  3.91580    707 a - - -
          2.68618  4.42225  2.77519  2.73123  3.46354  2.40513  3.72494  3.29354  2.67741  2.69355  4.24690  2.90347  2.73739  3.18146  2.89801  2.37887  2.77519  2.98518  4.58477  3.61503
          0.03078  3.89207  4.61442  0.61958  0.77255  0.48576  0.95510
    259   3.02723  4.86538  3.51984  3.02657  4.22491  3.51172  3.83794  3.76781  2.24455  3.28017  4.27965  3.38491  4.01319  3.05713  0.94887  3.11034  3.29174  3.49087  5.29990  4.14782    708 r - - -
          2.68618  4.42225  2.77519  2.73123  3.46354  2.40513  3.72494  3.29354  2.67741  2.69355  4.24690  2.90347  2.73739  3.18146  2.89801  2.37887  2.77519  2.98518  4.58477  3.61503
          0.03078  3.89207  4.61442  0.61958  0.77255  0.48576  0.95510
    260   3.04837  4.48051  4.39683  3.84262  3.11512  4.20024  4.52762  2.12313  3.68730  1.39107  1.91730  4.14301  4.48131  3.92540  3.89370  3.52937  3.28652  1.98788  5.07235  3.93506    709 l - - -
          2.68618  4.42225  2.77519  2.73123  3.46354  2.40513  3.72494  3.29354  2.67741  2.69355  4.24690  2.90347  2.73739  3.18146  2.89801  2.37887  2.77519  2.98518  4.58477  3.61503
          0.03078  3.89207  4.61442  0.61958  0.77255  0.48576  0.95510
    261   2.94635  4.36516  4.44376  3.97189  3.48574  4.12390  4.73800  1.69417  3.83245  2.05150  3.34534  4.20941  4.52723  4.14676  4.06082  3.51884  3.23865  1.10446  5.38587  4.14381    710 v - - -
          2.68618  4.42225  2.77519  2.73123  3.46354  2.40513  3.72494  3.29354  2.67741  2.69355  4.24690  2.90347  2.73739  3.18146  2.89801  2.37887  2.77519  2.98518  4.58477  3.61503
          0.03078  3.89207  4.61442  0.61958  0.77255  0.48576  0.95510
    262   3.13888  4.64469  3.95592  3.55201  2.27523  3.94834  3.60291  2.94617  3.34671  2.16529  3.64170  3.71233  4.33675  3.64715  3.55142  3.32476  3.38852  2.84492  3.94061  1.26686    711 y - - -
          2.68618  4.42225  2.77519  2.73123  3.46354  2.40513  3.72494  3.29354  2.67741  2.69355  4.24690  2.90347  2.73739  3.18146  2.89801  2.37887  2.77519  2.98518  4.58477  3.61503
          0.03078  3.89207  4.61442  0.61958  0.77255  0.48576  0.95510
    263   3.17706  4.63341  4.22102  3.86077  3.14288  4.00715  4.51034  2.34778  3.62833  0.85144  3.15937  4.13436  4.43902  3.99197  3.80127  3.58002  3.47035  2.39024  5.02947  3.75738    712 l - - -
          2.68618  4.42225  2.77519  2.73123  3.46354  2.40513  3.72494  3.29354  2.67741  2.69355  4.24690  2.90347  2.73739  3.18146  2.89801  2.37887  2.77519  2.98518  4.58477  3.61503
          0.03078  3.89207  4.61442  0.61958  0.77255  0.48576  0.95510
    264   2.34067  4.29650  3.08279  2.86209  4.14229  3.00596  4.03322  3.60257  2.94221  3.28862  4.17532  3.15962  1.52228  3.29772  3.26550  2.18782  2.78985  3.14756  5.48402  4.20873    713 p - - -
          2.68618  4.42225  2.77519  2.73123  3.46354  2.40513  3.72494  3.29354  2.67741  2.69355  4.24690  2.90347  2.73739  3.18146  2.89801  2.37887  2.77519  2.98518  4.58477  3.61503
          0.03078  3.89207  4.61442  0.61958  0.77255  0.48576  0.95510
    265   2.71702  4.35697  3.83721  3.37514  3.35305  3.64476  4.20412  2.40094  3.18339  2.01402  1.72774  3.66404  4.12761  3.56092  3.43442  3.02516  2.67183  2.31262  5.08465  3.87205    714 m - - -
          2.68618  4.42225  2.77519  2.73123  3.46354  2.40513  3.72494  3.29354  2.67741  2.69355  4.24690  2.90347  2.73739  3.18146  2.89801  2.37887  2.77519  2.98518  4.58477  3.61503
          0.03078  3.89207  4.61442  0.61958  0.77255  0.48576  0.95510
    266   2.32436  4.24513  3.22316  3.03963  4.09568  2.97463  4.14904  3.62084  3.11472  3.33949  4.26380  3.26141  3.71501  3.46246  3.40029  1.06189  2.80592  3.15167  5.46656  4.17926    715 s - - -
          2.68618  4.42225  2.77519  2.73123  3.46354  2.40513  3.72494  3.29354  2.67741  2.69355  4.24690  2.90347  2.73739  3.18146  2.89801  2.37887  2.77519  2.98518  4.58477  3.61503
          0.03078  3.89207  4.61442  0.61958  0.77255  0.48576  0.95510
    267   3.27510  4.75616  3.86701  3.59991  2.29344  3.85284  3.62725  3.28155  3.45686  2.73047  3.95450  3.74737  4.32615  3.75821  3.63662  3.40991  3.56183  3.15300  3.93801  0.93381    716 y - - -
          2.68618  4.42225  2.77519  2.73123  3.46354  2.40513  3.72494  3.29354  2.67741  2.69355  4.24690  2.90347  2.73739  3.18146  2.89801  2.37887  2.77519  2.98518  4.58477  3.61503
          0.03078  3.89207  4.61442  0.61958  0.77255  0.48576  0.95510
    268   3.17706  4.63341  4.22102  3.86077  3.14288  4.00715  4.51034  2.34778  3.62833  0.85144  3.15937  4.13436  4.43902  3.99197  3.80127  3.58002  3.47035  2.39024  5.02947  3.75738    717 l - - -
          2.68618  4.42225  2.77519  2.73123  3.46354  2.40513  3.72494  3.29354  2.67741  2.69355  4.24690  2.90347  2.73739  3.18146  2.89801  2.37887  2.77519  2.98518  4.58477  3.61503
          0.03078  3.89207  4.61442  0.61958  0.77255  0.48576  0.95510
    269   3.27510  4.75616  3.86701  3.59991  2.29344  3.85284  3.62725  3.28155  3.45686  2.73047  3.95450  3.74737  4.32615  3.75821  3.63662  3.40991  3.56183  3.15300  3.93801  0.93381    718 y - - -
          2.68618  4.42225  2.77519  2.73123  3.46354  2.40513  3.72494  3.29354  2.67741  2.69355  4.24690  2.90347  2.73739  3.18146  2.89801  2.37887  2.77519  2.98518  4.58477  3.61503
          0.03078  3.89207  4.61442  0.61958  0.77255  0.48576  0.95510
    270   1.78717  4.16602  3.22437  3.02999  4.27258  1.43537  4.17712  3.62811  3.16730  3.37384  4.24098  3.22922  3.66163  3.45933  3.47339  2.40370  2.72003  3.11597  5.60674  4.39828    719 g - - -
          2.68618  4.42225  2.77519  2.73123  3.46354  2.40513  3.72494  3.29354  2.67741  2.69355  4.24690  2.90347  2.73739  3.18146  2.89801  2.37887  2.77519  2.98518  4.58477  3.61503
          0.03078  3.89207  4.61442  0.61958  0.77255  0.48576  0.95510
    271   2.84690  4.97605  3.24457  2.64429  4.37789  3.52998  3.58072  3.73219  1.56932  3.24777  4.10276  3.08059  3.92132  2.72225  1.81853  2.86333  2.75534  3.41181  5.36889  4.15028    720 k - - -
          2.68618  4.42225  2.77519  2.73123  3.46354  2.40513  3.72494  3.29354  2.67741  2.69355  4.24690  2.90347  2.73739  3.18146  2.89801  2.37887  2.77519  2.98518  4.58477  3.61503
          0.03078  3.89207  4.61442  0.61958  0.77255  0.48576  0.95510
    272   2.97353  5.00421  3.37914  2.78632  4.40694  3.58006  3.61682  3.78873  1.79618  3.28501  4.18365  3.17967  3.98708  2.77222  1.29778  2.99962  3.16802  3.48867  5.35999  4.17854    721 r - - -
          2.68618  4.42225  2.77519  2.73123  3.46354  2.40513  3.72494  3.29354  2.67741  2.69355  4.24690  2.90347  2.73739  3.18146  2.89801  2.37887  2.77519  2.98518  4.58477  3.61503
          0.03078  3.89207  4.61442  0.61958  0.77255  0.48576  0.95510
    273   3.28304  4.67899  4.26561  3.98367  0.98019  3.96854  3.88554  2.80413  3.89017  2.16959  3.53128  4.04115  4.42656  4.05270  4.00506  3.55207  3.58412  2.79630  4.12851  2.49295    722 f - - -
          2.68618  4.42225  2.77519  2.73123  3.46354  2.40513  3.72494  3.29354  2.67741  2.69355  4.24690  2.90347  2.73739  3.18146  2.89801  2.37887  2.77519  2.98518  4.58477  3.61503
          0.03078  3.89207  4.61442  0.61958  0.77255  0.48576  0.95510
    274   2.95083  4.36545  4.45317  3.97906  3.48554  4.13516  4.74414  1.68167  3.84107  2.04817  3.34239  4.21758  4.53388  4.15321  4.06919  3.52871  3.24141  1.10758  5.38801  4.14808    724 v - - -
          2.68618  4.42225  2.77519  2.73123  3.46354  2.40513  3.72494  3.29354  2.67741  2.69355  4.24690  2.90347  2.73739  3.18146  2.89801  2.37887  2.77519  2.98518  4.58477  3.61503
          0.03078  3.89207  4.61442  0.61958  0.77255  0.48576  0.95510
    275   2.35161  3.37597  3.55578  3.06779  3.65743  1.84351  3.97969  2.91611  2.97590  2.70254  3.06281  3.32387  3.78977  3.30400  3.28617  2.56830  2.72498  2.62956  5.11032  3.87647    725 g - - -
          2.68618  4.42225  2.77519  2.73123  3.46354  2.40513  3.72494  3.29354  2.67741  2.69355  4.24690  2.90347  2.73739  3.18146  2.89801  2.37887  2.77519  2.98518  4.58477  3.61503
          0.03078  3.89207  4.61442  0.61958  0.77255  0.48576  0.95510
    276   2.61455  4.72769  2.94249  2.50320  4.12204  3.33654  3.65383  3.52814  2.17132  3.12298  3.96211  2.97683  2.29466  2.82180  2.47715  2.47116  2.88176  3.19006  5.33422  4.04265    726 k - - -
          2.68618  4.42225  2.77519  2.73123  3.46354  2.40513  3.72494  3.29354  2.67741  2.69355  4.24690  2.90347  2.73739  3.18146  2.89801  2.37887  2.77519  2.98518  4.58477  3.61503
          0.03078  3.89207  4.61442  0.61958  0.77255  0.48576  0.95510
    277   2.86356  4.31040  4.25144  3.72621  2.84750  4.00811  4.39552  1.41816  3.61582  1.94204  3.18738  3.98780  4.36585  3.87222  3.84040  3.34300  2.79086  1.90149  5.02875  3.78055    727 i - - -
          2.68618  4.42225  2.77519  2.73123  3.46354  2.40513  3.72494  3.29354  2.67741  2.69355  4.24690  2.90347  2.73739  3.18146  2.89801  2.37887  2.77519  2.98518  4.58477  3.61503
          0.03078  3.89207  4.61442  0.61958  0.77255  0.48576  0.95510
    278   2.46955  4.54434  2.74985  2.52356  4.23354  3.10415  3.83370  3.66977  2.69194  3.32010  4.16606  1.69878  3.73605  3.03599  3.08933  2.31869  2.55262  3.24345  5.52004  4.19155    728 n - - -
          2.68618  4.42225  2.77519  2.73123  3.46354  2.40513  3.72494  3.29354  2.67741  2.69355  4.24690  2.90347  2.73739  3.18146  2.89801  2.37887  2.77519  2.98518  4.58477  3.61503
          0.03078  3.89207  4.61442  0.61958  0.77255  0.48576  0.95510
    279   2.08555  4.31462  2.98904  2.71269  4.22805  2.63307  3.94129  3.65989  2.85842  3.30509  4.12803  2.64985  3.67352  3.16039  3.24723  1.60283  2.72857  3.17336  5.53279  4.25926    730 s - - -
          2.68618  4.42225  2.77519  2.73123  3.46354  2.40513  3.72494  3.29354  2.67741  2.69355  4.24690  2.90347  2.73739  3.18146  2.89801  2.37887  2.77519  2.98518  4.58477  3.61503
          0.03078  3.89207  4.61442  0.61958  0.77255  0.48576  0.95510
    280   2.81236  4.31904  4.07414  3.52650  3.33133  3.91912  4.31182  1.95808  3.40813  1.56980  3.20020  3.84021  4.28378  3.70127  3.67211  3.23406  2.51034  1.86017  5.08784  3.89833    731 l - - -
          2.68618  4.42225  2.77519  2.73123  3.46354  2.40513  3.72494  3.29354  2.67741  2.69355  4.24690  2.90347  2.73739  3.18146  2.89801  2.37887  2.77519  2.98518  4.58477  3.61503
          0.03078  3.89207  4.61442  0.61958  0.77255  0.48576  0.95510
    281   3.01241  4.37091  4.59982  4.10455  3.47557  4.28592  4.84351  1.37638  3.98299  1.99431  3.29977  4.34526  4.62583  4.26307  4.19849  3.66802  3.28378  1.27047  5.41631  4.20560    732 v - - -
          2.68618  4.42225  2.77519  2.73123  3.46354  2.40513  3.72494  3.29354  2.67741  2.69355  4.24690  2.90347  2.73739  3.18146  2.89801  2.37887  2.77519  2.98518  4.58477  3.61503
          0.03078  3.89207  4.61442  0.61958  0.77255  0.48576  0.95510
    282   3.17706  4.63341  4.22102  3.86077  3.14288  4.00715  4.51034  2.34778  3.62833  0.85144  3.15937  4.13436  4.43902  3.99197  3.80127  3.58002  3.47035  2.39024  5.02947  3.75738    733 l - - -
          2.68618  4.42225  2.77519  2.73123  3.46354  2.40513  3.72494  3.29354  2.67741  2.69355  4.24690  2.90347  2.73739  3.18146  2.89801  2.37887  2.77519  2.98518  4.58477  3.61503
          0.03078  3.89207  4.61442  0.61958  0.77255  0.48576  0.95510
    283   2.17044  3.09025  3.66387  3.29214  3.97898  2.92839  4.18901  3.31955  3.20498  3.10716  3.99391  3.35880  3.66518  3.51949  3.46825  1.26397  2.64979  2.88370  5.39415  4.16616    734 s - - -
          2.68618  4.42225  2.77519  2.73123  3.46354  2.40513  3.72494  3.29354  2.67741  2.69355  4.24690  2.90347  2.73739  3.18146  2.89801  2.37887  2.77519  2.98518  4.58477  3.61503
          0.03078  3.89207  4.61442  0.61958  0.77255  0.48576  0.95510
    284   3.17611  4.59847  4.46788  3.94240  3.04701  4.29481  4.59275  2.16719  3.71848  0.97646  2.56632  4.24427  4.56298  3.99029  3.90579  3.65899  3.41685  2.25248  5.06596  3.89221    735 l - - -
          2.68618  4.42225  2.77519  2.73123  3.46354  2.40513  3.72494  3.29354  2.67741  2.69355  4.24690  2.90347  2.73739  3.18146  2.89801  2.37887  2.77519  2.98518  4.58477  3.61503
          0.03078  3.89207  4.61442  0.61958  0.77255  0.48576  0.95510
    285   3.02723  4.86538  3.51984  3.02657  4.22491  3.51172  3.83794  3.76781  2.24455  3.28017  4.27965  3.38491  4.01319  3.05713  0.94887  3.11034  3.29174  3.49087  5.29990  4.14782    736 r - - -
          2.68618  4.42225  2.77519  2.73123  3.46354  2.40513  3.72494  3.29354  2.67741  2.69355  4.24690  2.90347  2.73739  3.18146  2.89801  2.37887  2.77519  2.98518  4.58477  3.61503
          0.03078  3.89207  4.61442  0.61958  0.77255  0.48576  0.95510
    286   2.81493  5.06577  2.99227  2.30834  4.43490  3.47438  3.56575  3.82734  1.81745  3.31840  4.14650  2.69222  3.87780  2.69772  1.82927  2.79938  3.01718  3.48071  5.42971  4.16310    737 k - - -
          2.68618  4.42225  2.77519  2.73123  3.46354  2.40513  3.72494  3.29354  2.67741  2.69355  4.24690  2.90347  2.73739  3.18146  2.89801  2.37887  2.77519  2.98518  4.58477  3.61503
          0.03078  3.89207  4.61442  0.61958  0.77255  0.48576  0.95510
    287   2.96879  5.08435  2.49534  0.99783  4.43296  3.28644  3.87468  3.89074  2.75765  3.50461  4.47757  2.94351  3.89189  3.08979  3.16868  2.94907  3.27310  3.57248  5.60083  4.32284    738 e - - -
          2.68618  4.42225  2.77519  2.73123  3.46354  2.40513  3.72494  3.29354  2.67741  2.69355  4.24690  2.90347  2.73739  3.18146  2.89801  2.37887  2.77519  2.98518  4.58477  3.61503
          0.03078  3.89207  4.61442  0.61958  0.77255  0.48576  0.95510
    288   3.17706  4.63341  4.22102  3.86077  3.14288  4.00715  4.51034  2.34778  3.62833  0.85144  3.15937  4.13436  4.43902  3.99197  3.80127  3.58002  3.47035  2.39024  5.02947  3.75738    739 l - - -
          2.68618  4.42225  2.77519  2.73123  3.46354  2.40513  3.72494  3.29354  2.67741  2.69355  4.24690  2.90347  2.73739  3.18146  2.89801  2.37887  2.77519  2.98518  4.58477  3.61503
          0.03078  3.89207  4.61442  0.61958  0.77255  0.48576  0.95510
    289   3.36827  4.74049  4.24627  3.87983  1.79879  4.14311  3.46043  3.14393  3.74737  2.53794  3.77735  3.85623  4.49102  3.86198  3.88776  3.50954  3.60513  3.05234  3.66449  1.08881    740 y - - -
          2.68618  4.42225  2.77519  2.73123  3.46354  2.40513  3.72494  3.29354  2.67741  2.69355  4.24690  2.90347  2.73739  3.18146  2.89801  2.37887  2.77519  2.98518  4.58477  3.61503
          0.03078  3.89207  4.61442  0.61958  0.77255  0.48576  0.95510
    290   2.39308  4.33074  3.19154  2.75316  3.87128  3.18513  3.84266  3.18985  2.72926  2.92154  3.79156  2.80176  3.22255  3.08086  3.10016  2.54284  1.86942  2.58048  5.23926  3.97683    743 t - - -
          2.68618  4.42225  2.77519  2.73123  3.46354  2.40513  3.72494  3.29354  2.67741  2.69355  4.24690  2.90347  2.73739  3.18146  2.89801  2.37887  2.77519  2.98518  4.58477  3.61503
          0.03078  3.89207  4.61442  0.61958  0.77255  0.48576  0.95510
    291   2.54211  3.73925  3.32319  2.75289  3.47973  3.48625  3.32214  2.67844  2.65676  2.29843  3.43156  3.18066  3.86857  2.81753  2.80662  2.72908  2.60501  2.61100  4.89846  3.65227    745 l - - -
          2.68618  4.42225  2.77519  2.73123  3.46354  2.40513  3.72494  3.29354  2.67741  2.69355  4.24690  2.90347  2.73739  3.18146  2.89801  2.37887  2.77519  2.98518  4.58477  3.61503
          0.03078  3.89207  4.61442  0.61958  0.77255  0.48576  0.95510
    292   2.66123  4.71639  2.31731  2.49488  4.26067  3.18053  3.88456  3.73529  2.82687  3.37507  4.27016  2.97977  1.46831  3.10705  3.25795  2.72019  3.01837  3.35537  5.51424  4.22217    747 p - - -
          2.68618  4.42225  2.77519  2.73123  3.46354  2.40513  3.72494  3.29354  2.67741  2.69355  4.24690  2.90347  2.73739  3.18146  2.89801  2.37887  2.77519  2.98518  4.58477  3.61503
          0.03078  3.89207  4.61442  0.61958  0.77255  0.48576  0.95510
    293   3.27510  4.75616  3.86701  3.59991  2.29344  3.85284  3.62725  3.28155  3.45686  2.73047  3.95450  3.74737  4.32615  3.75821  3.63662  3.40991  3.56183  3.15300  3.93801  0.93381    749 y - - -
          2.68618  4.42225  2.77519  2.73123  3.46354  2.40513  3.72494  3.29354  2.67741  2.69355  4.24690  2.90347  2.73739  3.18146  2.89801  2.37887  2.77519  2.98518  4.58477  3.61503
          0.03078  3.89207  4.61442  0.61958  0.77255  0.48576  0.95510
    294   2.71942  4.88725  2.66046  2.20384  4.05314  3.33024  2.05649  3.62109  2.41461  3.20426  4.06213  2.89249  3.82989  2.84603  2.79642  2.49021  2.97764  3.29367  5.32983  3.95189    750 h - - -
          2.68618  4.42225  2.77519  2.73123  3.46354  2.40513  3.72494  3.29354  2.67741  2.69355  4.24690  2.90347  2.73739  3.18146  2.89801  2.37887  2.77519  2.98518  4.58477  3.61503
          0.03078  3.89207  4.61442  0.61958  0.77255  0.48576  0.95510
    295   2.67292  4.85110  2.97587  2.45691  4.09955  3.42950  3.21219  3.52615  2.00326  2.64551  3.92917  2.72350  3.82811  2.39321  2.57117  2.69640  2.89209  3.20777  5.28857  3.98177    751 k - - -
          2.68618  4.42225  2.77519  2.73123  3.46354  2.40513  3.72494  3.29354  2.67741  2.69355  4.24690  2.90347  2.73739  3.18146  2.89801  2.37887  2.77519  2.98518  4.58477  3.61503
          0.03078  3.89207  4.61442  0.61958  0.77255  0.48576  0.95510
    296   3.07665  4.42320  4.63011  4.10942  3.34546  4.36317  4.81020  1.25740  3.96811  1.70014  3.17083  4.37184  4.65019  4.22778  4.17169  3.72837  3.33048  1.61558  5.32412  4.13460    752 i - - -
          2.68618  4.42225  2.77519  2.73123  3.46354  2.40513  3.72494  3.29354  2.67741  2.69355  4.24690  2.90347  2.73739  3.18146  2.89801  2.37887  2.77519  2.98518  4.58477  3.61503
          0.03078  3.89207  4.61442  0.61958  0.77255  0.48576  0.95510
    297   2.85938  5.27492  1.26149  2.11456  4.59422  3.16134  3.76121  4.16202  2.79472  3.71539  4.59080  2.36403  3.80053  2.94812  3.36517  2.77963  3.17476  3.74589  5.83093  4.34926    753 d - - -
          2.68618  4.42225  2.77519  2.73123  3.46354  2.40513  3.72494  3.29354  2.67741  2.69355  4.24690  2.90347  2.73739  3.18146  2.89801  2.37887  2.77519  2.98518  4.58477  3.61503
          0.03078  3.89207  4.61442  0.61958  0.77255  0.48576  0.95510
    298   3.36777  4.73557  4.12089  3.83168  2.68582  3.75190  3.92352  3.39201  3.55338  2.78360  4.02493  3.97673  4.27122  3.93998  3.67835  3.57130  3.66912  3.28289  0.84668  2.68686    754 w - - -
          2.68618  4.42225  2.77519  2.73123  3.46354  2.40513  3.72494  3.29354  2.67741  2.69355  4.24690  2.90347  2.73739  3.18146  2.89801  2.37887  2.77519  2.98518  4.58477  3.61503
          0.03078  3.89207  4.61442  0.61958  0.77255  0.48576  0.95510
    299   2.82948  5.26269  1.60091  2.11606  4.58290  3.17463  3.73104  4.13140  2.72648  3.67070  4.52582  1.85026  3.79211  2.90667  3.28602  2.75248  3.13211  3.71489  5.80312  4.32882    755 d - - -
          2.68618  4.42225  2.77519  2.73123  3.46354  2.40513  3.72494  3.29354  2.67741  2.69355  4.24690  2.90347  2.73739  3.18146  2.89801  2.37887  2.77519  2.98518  4.58477  3.61503
          0.03078  3.89207  4.61442  0.61958  0.77255  0.48576  0.95510
    300   2.53337  3.75024  3.27611  2.54963  3.55300  3.45026  3.71997  2.90128  2.62728  2.22259  3.49132  3.15235  3.85264  2.98930  2.77929  2.53806  2.61192  2.65656  4.95701  3.70629    756 l - - -
          2.68618  4.42225  2.77519  2.73123  3.46354  2.40513  3.72494  3.29354  2.67741  2.69355  4.24690  2.90347  2.73739  3.18146  2.89801  2.37887  2.77519  2.98518  4.58477  3.61503
          0.03078  3.89207  4.61442  0.61958  0.77255  0.48576  0.95510
    301   1.18011  4.11047  3.37832  3.13469  4.13854  2.91476  4.18845  3.40491  3.17249  3.22453  4.11816  3.27872  3.66516  3.48707  3.45479  2.13063  2.68409  2.95094  5.53440  4.30509    757 a - - -
          2.68618  4.42225  2.77519  2.73123  3.46354  2.40513  3.72494  3.29354  2.67741  2.69355  4.24690  2.90347  2.73739  3.18146  2.89801  2.37887  2.77519  2.98518  4.58477  3.61503
          0.03078  3.89207  4.61442  0.61958  0.77255  0.48576  0.95510
    302   3.02723  4.86538  3.51984  3.02657  4.22491  3.51172  3.83794  3.76781  2.24455  3.28017  4.27965  3.38491  4.01319  3.05713  0.94887  3.11034  3.29174  3.49087  5.29990  4.14782    758 r - - -
          2.68618  4.42225  2.77519  2.73123  3.46354  2.40513  3.72494  3.29354  2.67741  2.69355  4.24690  2.90347  2.73739  3.18146  2.89801  2.37887  2.77519  2.98518  4.58477  3.61503
          0.03078  3.89207  4.61442  0.61958  0.77255  0.48576  0.95510
    303   2.71406  4.60193  3.17056  2.72943  2.68233  3.51895  3.61572  3.16151  2.72251  2.77303  3.73095  1.94979  3.94562  3.05805  3.10309  2.81637  2.96371  2.92308  4.52242  2.69705    759 n - - -
          2.68618  4.42225  2.77519  2.73123  3.46354  2.40513  3.72494  3.29354  2.67741  2.69355  4.24690  2.90347  2.73739  3.18146  2.89801  2.37887  2.77519  2.98518  4.58477  3.61503
          0.03078  3.89207  4.61442  0.61958  0.77255  0.48576  0.95510
    304   2.63583  4.54570  3.13892  2.68141  3.66653  3.44075  3.72721  3.07170  2.50292  2.05678  3.66068  3.12388  3.88513  2.33415  2.83282  2.53748  2.89131  2.84050  5.07436  3.77198    760 l - - -
          2.68618  4.42225  2.77519  2.73123  3.46354  2.40513  3.72494  3.29354  2.67741  2.69355  4.24690  2.90347  2.73739  3.18146  2.89801  2.37887  2.77519  2.98518  4.58477  3.61503
          0.03078  3.89207  4.61442  0.61958  0.77255  0.48576  0.95510
    305   2.60812  0.90154  4.13196  3.87591  3.86255  3.22712  4.51866  3.00953  3.70289  2.92422  4.04607  3.85766  3.93563  4.04817  3.82387  2.87983  3.07650  2.75283  5.27476  4.15015    761 c - - -
          2.68618  4.42225  2.77519  2.73123  3.46354  2.40513  3.72494  3.29354  2.67741  2.69355  4.24690  2.90347  2.73739  3.18146  2.89801  2.37887  2.77519  2.98518  4.58477  3.61503
          0.03078  3.89207  4.61442  0.61958  0.77255  0.48576  0.95510
    306   1.17895  4.11059  3.37845  3.13510  4.13821  2.91497  4.18878  3.40380  3.17280  3.22406  4.11811  3.27904  3.66542  3.48753  3.45492  2.13353  2.68439  2.95024  5.53434  4.30493    762 a - - -
          2.68618  4.42225  2.77519  2.73123  3.46354  2.40513  3.72494  3.29354  2.67741  2.69355  4.24690  2.90347  2.73739  3.18146  2.89801  2.37887  2.77519  2.98518  4.58477  3.61503
          0.03078  3.89207  4.61442  0.61958  0.77255  0.48576  0.95510
    307   2.90183  5.07441  3.00265  2.56266  4.43349  3.49166  3.60196  3.84187  1.40486  3.32957  4.20218  3.02525  3.92343  2.25779  2.27778  2.89301  3.10803  3.51726  5.42904  4.18178    785 k - - -
          2.68618  4.42225  2.77519  2.73123  3.46354  2.40513  3.72494  3.29354  2.67741  2.69355  4.24690  2.90347  2.73739  3.18146  2.89801  2.37887  2.77519  2.98518  4.58477  3.61503
          0.03078  3.89207  4.61442  0.61958  0.77255  0.48576  0.95510
    308   2.96879  5.08435  2.49534  0.99783  4.43296  3.28644  3.87468  3.89074  2.75765  3.50461  4.47757  2.94351  3.89189  3.08979  3.16868  2.94907  3.27310  3.57248  5.60083  4.32284    798 e - - -
          2.68618  4.42225  2.77519  2.73123  3.46354  2.40513  3.72494  3.29354  2.67741  2.69355  4.24690  2.90347  2.73739  3.18146  2.89801  2.37887  2.77519  2.98518  4.58477  3.61503
          0.03078  3.89207  4.61442  0.61958  0.77255  0.48576  0.95510
    309   3.01036  5.14212  0.89035  2.34666  4.52169  3.22525  3.94788  4.11426  3.03564  3.71901  4.69737  2.90409  3.87940  3.18693  3.55466  2.97037  3.34928  3.75129  5.68651  4.39112    799 d - - -
          2.68618  4.42225  2.77519  2.73123  3.46354  2.40513  3.72494  3.29354  2.67741  2.69355  4.24690  2.90347  2.73739  3.18146  2.89801  2.37887  2.77519  2.98518  4.58477  3.61503
          0.03078  3.89207  4.61442  0.61958  0.77255  0.48576  0.95510
    310   3.17706  4.63341  4.22102  3.86077  3.14288  4.00715  4.51034  2.34778  3.62833  0.85144  3.15937  4.13436  4.43902  3.99197  3.80127  3.58002  3.47035  2.39024  5.02947  3.75738    800 l - - -
          2.68618  4.42225  2.77519  2.73123  3.46354  2.40513  3.72494  3.29354  2.67741  2.69355  4.24690  2.90347  2.73739  3.18146  2.89801  2.37887  2.77519  2.98518  4.58477  3.61503
          0.03078  3.89207  4.61442  0.61958  0.77255  0.48576  0.95510
    311   2.81265  4.52419  3.45799  3.11695  2.60360  3.57013  3.64458  3.14637  3.03300  2.74659  3.78652  3.40271  4.06841  3.38021  3.30579  2.57808  3.11391  2.92732  4.21532  1.43850    801 y - - -
          2.68618  4.42225  2.77519  2.73123  3.46354  2.40513  3.72494  3.29354  2.67741  2.69355  4.24690  2.90347  2.73739  3.18146  2.89801  2.37887  2.77519  2.98518  4.58477  3.61503
          0.03078  3.89207  4.61442  0.61958  0.77255  0.48576  0.95510
    312   2.62337  4.39176  3.37532  2.82560  2.85139  3.54598  3.23107  2.91651  2.72629  2.58188  3.49611  3.23049  3.92740  3.07381  2.81432  2.79902  2.65393  2.68853  4.60780  2.35061    802 y - - -
          2.68618  4.42225  2.77519  2.73123  3.46354  2.40513  3.72494  3.29354  2.67741  2.69355  4.24690  2.90347  2.73739  3.18146  2.89801  2.37887  2.77519  2.98518  4.58477  3.61503
          0.03078  3.89207  4.61442  0.61958  0.77255  0.48576  0.95510
    313   2.62432  4.63691  2.85523  2.60751  4.08146  3.22971  3.83189  3.58015  2.61227  3.16916  4.09819  3.04909  1.62439  2.61619  2.95045  2.70881  2.96798  3.23958  5.38043  4.07907    803 p - - -
          2.68618  4.42225  2.77519  2.73123  3.46354  2.40513  3.72494  3.29354  2.67741  2.69355  4.24690  2.90347  2.73739  3.18146  2.89801  2.37887  2.77519  2.98518  4.58477  3.61503
          0.03078  3.89207  4.61442  0.61958  0.77255  0.48576  0.95510
    314   2.83881  4.88309  3.13833  2.65803  3.84269  3.49800  1.93374  3.62668  2.16230  3.15615  4.05203  3.09817  3.92924  2.83585  2.03881  2.87535  3.06315  3.32937  5.11125  3.73278    804 h - - -
          2.68618  4.42225  2.77519  2.73123  3.46354  2.40513  3.72494  3.29354  2.67741  2.69355  4.24690  2.90347  2.73739  3.18146  2.89801  2.37887  2.77519  2.98518  4.58477  3.61503
          0.03078  3.89207  4.61442  0.61958  0.77255  0.48576  0.95510
    315   2.34492  4.29911  3.08290  2.86494  4.13955  3.00809  4.03559  3.60093  2.94430  3.28814  4.17800  3.16240  1.50430  3.30160  3.26592  2.21150  2.79435  3.14800  5.48213  4.20640    805 p - - -
          2.68618  4.42225  2.77519  2.73123  3.46354  2.40513  3.72494  3.29354  2.67741  2.69355  4.24690  2.90347  2.73739  3.18146  2.89801  2.37887  2.77519  2.98518  4.58477  3.61503
          0.03078  3.89207  4.61442  0.61958  0.77255  0.48576  0.95510
    316   2.41163  4.35064  3.32093  2.75776  3.51005  3.15896  3.74090  2.64094  2.39065  2.28261  3.13207  3.18860  3.88043  3.02150  3.02753  2.74040  2.78890  2.57611  4.93714  3.69051    807 l - - -
          2.68618  4.42225  2.77519  2.73123  3.46354  2.40513  3.72494  3.29354  2.67741  2.69355  4.24690  2.90347  2.73739  3.18146  2.89801  2.37887  2.77519  2.98518  4.58477  3.61503
          0.03078  3.89207  4.61442  0.61958  0.77255  0.48576  0.95510
    317   3.09362  4.44806  4.59783  4.06349  2.71401  4.32974  4.59435  1.34895  3.94068  1.57740  3.03810  4.30567  4.59066  4.12913  4.11556  3.67375  3.33146  1.92980  5.01319  3.73964    808 i - - -
          2.68618  4.42225  2.77519  2.73123  3.46354  2.40513  3.72494  3.29354  2.67741  2.69355  4.24690  2.90347  2.73739  3.18146  2.89801  2.37887  2.77519  2.98518  4.58477  3.61503
          0.03078  3.89207  4.61442  0.61958  0.77255  0.48576  0.95510
    318   2.89592  4.88260  2.91549  2.67029  4.05381  3.37874  3.82885  3.68736  2.48967  3.18779  4.21487  3.13028  3.93234  1.19961  2.77356  2.94274  3.19277  3.41574  5.32225  4.01722    820 q - - -
          2.68618  4.42225  2.77519  2.73123  3.46354  2.40513  3.72494  3.29354  2.67741  2.69355  4.24690  2.90347  2.73739  3.18146  2.89801  2.37887  2.77519  2.98518  4.58477  3.61503
          0.03078  3.89207  4.61442  0.61958  0.77255  0.48576  0.95510
    319   2.85963  5.27406  1.25843  2.11509  4.59343  3.16122  3.76188  4.16162  2.79588  3.71554  4.59140  2.37028  3.80072  2.94906  3.36625  2.78006  3.17529  3.74563  5.83056  4.34905    821 d - - -
          2.68618  4.42225  2.77519  2.73123  3.46354  2.40513  3.72494  3.29354  2.67741  2.69355  4.24690  2.90347  2.73739  3.18146  2.89801  2.37887  2.77519  2.98518  4.58477  3.61503
          0.03078  3.89207  4.61442  0.61958  0.77255  0.48576  0.95510
    320   2.98948  4.36315  4.51206  3.96366  3.30118  4.24140  4.64436  1.65354  3.84943  1.81523  2.48570  4.22796  4.53338  4.07941  4.05402  3.57682  3.23379  1.43759  5.20423  4.04882    822 v - - -
          2.68618  4.42225  2.77519  2.73123  3.46354  2.40513  3.72494  3.29354  2.67741  2.69355  4.24690  2.90347  2.73739  3.18146  2.89801  2.37887  2.77519  2.98518  4.58477  3.61503
          0.03078  3.89207  4.61442  0.61958  0.77255  0.48576  0.95510
    321   3.17706  4.63341  4.22102  3.86077  3.14288  4.00715  4.51034  2.34778  3.62833  0.85144  3.15937  4.13436  4.43902  3.99197  3.80127  3.58002  3.47035  2.39024  5.02947  3.75738    823 l - - -
          2.68618  4.42225  2.77519  2.73123  3.46354  2.40513  3.72494  3.29354  2.67741  2.69355  4.24690  2.90347  2.73739  3.18146  2.89801  2.37887  2.77519  2.98518  4.58477  3.61503
          0.03078  3.89207  4.61442  0.61958  0.77255  0.48576  0.95510
    322   3.36777  4.73557  4.12089  3.83168  2.68582  3.75190  3.92352  3.39201  3.55338  2.78360  4.02493  3.97673  4.27122  3.93998  3.67835  3.57130  3.66912  3.28289  0.84668  2.68686    824 w - - -
          2.68618  4.42225  2.77519  2.73123  3.46354  2.40513  3.72494  3.29354  2.67741  2.69355  4.24690  2.90347  2.73739  3.18146  2.89801  2.37887  2.77519  2.98518  4.58477  3.61503
          0.03078  3.89207  4.61442  0.61958  0.77255  0.48576  0.95510
    323   2.43497  4.89011  2.63832  2.17614  4.22980  2.94684  3.62974  3.66431  2.29410  3.23697  4.05085  2.43614  3.76887  2.78058  2.90031  2.28602  2.88209  3.30161  5.44840  4.08811    825 e - - -
          2.68618  4.42225  2.77519  2.73123  3.46354  2.40513  3.72494  3.29354  2.67741  2.69355  4.24690  2.90347  2.73739  3.18146  2.89801  2.37887  2.77519  2.98518  4.58477  3.61503
          0.03078  3.89207  4.61442  0.61958  0.77255  0.48576  0.95510
    324   2.45587  2.61737  3.70949  3.16553  2.95373  3.04919  3.91041  2.62019  3.07632  2.24026  3.31673  3.43222  3.89852  3.35253  3.34566  2.55047  2.74439  2.39608  4.78338  3.54921    826 l - - -
          2.68618  4.42225  2.77519  2.73123  3.46354  2.40513  3.72494  3.29354  2.67741  2.69355  4.24690  2.90347  2.73739  3.18146  2.89801  2.37887  2.77519  2.98518  4.58477  3.61503
          0.03078  3.89207  4.61442  0.61958  0.77255  0.48576  0.95510
    325   2.74050  4.32223  3.87251  3.36151  3.25985  3.74575  4.13403  2.15189  3.19562  1.45167  3.24197  3.67050  4.16025  3.54069  3.45494  2.74811  3.01052  2.19699  4.95027  3.68817    827 l - - -
          2.68618  4.42225  2.77519  2.73123  3.46354  2.40513  3.72494  3.29354  2.67741  2.69355  4.24690  2.90347  2.73739  3.18146  2.89801  2.37887  2.77519  2.98518  4.58477  3.61503
          0.03078  3.89207  4.61442  0.61958  0.77255  0.48576  0.95510
    326   2.74140  5.11526  2.25170  2.06844  4.34813  3.27142  2.18833  3.85073  2.48783  3.39403  4.21842  2.53354  3.78971  2.79498  2.97040  2.69645  2.99557  3.48141  5.55891  4.14602    831 e - - -
          2.68618  4.42225  2.77519  2.73123  3.46354  2.40513  3.72494  3.29354  2.67741  2.69355  4.24690  2.90347  2.73739  3.18146  2.89801  2.37887  2.77519  2.98518  4.58477  3.61503
          0.03078  3.89207  4.61442  0.61958  0.77255  0.48576  0.95510
    327   2.89744  5.02769  3.04515  2.59516  4.23983  3.49927  3.03773  3.79549  1.32434  3.29567  4.17216  3.05006  3.93019  2.77231  2.30375  2.89992  3.10645  3.47755  5.32916  4.03652    832 k - - -
          2.68618  4.42225  2.77519  2.73123  3.46354  2.40513  3.72494  3.29354  2.67741  2.69355  4.24690  2.90347  2.73739  3.18146  2.89801  2.37887  2.77519  2.98518  4.58477  3.61503
          0.03078  3.89207  4.61442  0.61958  0.77255  0.48576  0.95510
    328   2.63309  4.16188  3.92097  3.36899  2.47852  3.20329  4.03760  2.15758  3.27496  2.16288  3.21873  3.64034  4.08998  3.53253  3.51991  3.00077  2.88514  1.81876  4.77730  3.51646    833 v - - -
          2.68618  4.42225  2.77519  2.73123  3.46354  2.40513  3.72494  3.29354  2.67741  2.69355  4.24690  2.90347  2.73739  3.18146  2.89801  2.37887  2.77519  2.98518  4.58477  3.61503
          0.03078  3.89207  4.61442  0.61958  0.77255  0.48576  0.95510
    329   1.89634  4.14376  3.43742  3.06312  3.93678  1.96218  4.07578  3.11355  3.05786  2.97003  3.87327  3.27920  3.71705  3.36626  3.37625  2.45785  2.69429  2.20819  5.35550  4.13025    843 a - - -
          2.68618  4.42225  2.77519  2.73123  3.46354  2.40513  3.72494  3.29354  2.67741  2.69355  4.24690  2.90347  2.73739  3.18146  2.89801  2.37887  2.77519  2.98518  4.58477  3.61503
          0.03078  3.89207  4.61442  0.61958  0.77255  0.48576  0.95510
    330   2.96879  5.08435  2.49534  0.99783  4.43296  3.28644  3.87468  3.89074  2.75765  3.50461  4.47757  2.94351  3.89189  3.08979  3.16868  2.94907  3.27310  3.57248  5.60083  4.32284    844 e - - -
          2.68618  4.42225  2.77519  2.73123  3.46354  2.40513  3.72494  3.29354  2.67741  2.69355  4.24690  2.90347  2.73739  3.18146  2.89801  2.37887  2.77519  2.98518  4.58477  3.61503
          0.03078  3.89207  4.61442  0.61958  0.77255  0.48576  0.95510
    331   2.61762  4.57259  3.10975  2.76552  4.08964  3.25493  3.86049  3.55912  2.56770  3.16786  4.08421  3.16237  1.53737  3.08753  2.44068  2.72676  2.96333  3.21372  5.34084  4.09951    845 p - - -
          2.68618  4.42225  2.77519  2.73123  3.46354  2.40513  3.72494  3.29354  2.67741  2.69355  4.24690  2.90347  2.73739  3.18146  2.89801  2.37887  2.77519  2.98518  4.58477  3.61503
          0.03078  3.89207  4.61442  0.61958  0.77255  0.48576  0.95510
    332   2.64300  4.41581  4.20325  3.68715  3.24462  4.02832  4.43987  1.94232  3.52542  1.26134  3.10973  3.98645  4.38639  3.82902  3.75982  3.37458  3.19321  2.03639  5.11681  3.92717    847 l - - -
          2.68618  4.42225  2.77519  2.73123  3.46354  2.40513  3.72494  3.29354  2.67741  2.69355  4.24690  2.90347  2.73739  3.18146  2.89801  2.37887  2.77519  2.98518  4.58477  3.61503
          0.03078  3.89207  4.61442  0.61958  0.77255  0.48576  0.95510
    333   3.17120  4.57086  4.51099  4.00499  3.09107  4.31766  4.64624  1.90441  3.79650  1.01598  2.96826  4.29177  4.59660  4.06576  3.98185  3.69566  3.41928  2.10509  5.10417  3.89902    848 l - - -
          2.68618  4.42225  2.77519  2.73123  3.46354  2.40513  3.72494  3.29354  2.67741  2.69355  4.24690  2.90347  2.73739  3.18146  2.89801  2.37887  2.77519  2.98518  4.58477  3.61503
          0.03078  3.89207  4.61442  0.61958  0.77255  0.48576  0.95510
    334   2.63166  4.69897  3.05169  2.38125  3.94044  3.43543  3.62457  3.28786  1.90661  2.93050  3.03167  3.00601  3.83581  2.79987  2.67841  2.69667  2.65045  3.00455  5.20906  3.92472    849 k - - -
          2.68618  4.42225  2.77519  2.73123  3.46354  2.40513  3.72494  3.29354  2.67741  2.69355  4.24690  2.90347  2.73739  3.18146  2.89801  2.37887  2.77519  2.98518  4.58477  3.61503
          0.03078  3.89207  4.61442  0.61958  0.77255  0.48576  0.95510
    335   2.82485  5.05579  3.09678  2.53403  4.41014  3.50640  3.09622  3.81140  1.70307  3.29742  4.12778  3.00562  3.89046  2.14871  2.13584  2.81413  3.01893  3.47104  5.39778  4.14040    850 k - - -
          2.68618  4.42225  2.77519  2.73123  3.46354  2.40513  3.72494  3.29354  2.67741  2.69355  4.24690  2.90347  2.73739  3.18146  2.89801  2.37887  2.77519  2.98518  4.58477  3.61503
          0.03078  3.89207  4.61442  0.61958  0.77255  0.48576  0.95510
    336   2.74858  4.55025  3.44690  2.86649  3.42802  3.57442  3.66741  3.11558  2.17572  2.74180  3.66763  3.25003  3.96406  2.97315  2.38286  2.89499  2.96799  2.88385  2.22692  3.47034    852 k - - -
          2.68618  4.42225  2.77519  2.73123  3.46354  2.40513  3.72494  3.29354  2.67741  2.69355  4.24690  2.90347  2.73739  3.18146  2.89801  2.37887  2.77519  2.98518  4.58477  3.61503
          0.03078  3.89207  4.61442  0.61958  0.77255  0.48576  0.95510
    337   2.59234  4.44316  3.30265  2.96527  3.71327  3.29565  3.99258  3.08028  2.87154  2.36897  3.82104  3.31259  1.54830  3.29398  3.17330  2.76172  2.95845  2.84842  5.18853  3.88584    853 p - - -
          2.68618  4.42225  2.77519  2.73123  3.46354  2.40513  3.72494  3.29354  2.67741  2.69355  4.24690  2.90347  2.73739  3.18146  2.89801  2.37887  2.77519  2.98518  4.58477  3.61503
          0.03078  3.89207  4.61442  0.61958  0.77255  0.48576  0.95510
    338   3.19866  4.58110  4.49639  4.01222  1.81163  4.26199  4.19319  2.33256  3.86997  1.24635  3.01584  4.18370  4.54199  4.01872  4.01670  3.62427  3.43501  2.40611  4.48528  2.98700    854 l - - -
          2.68618  4.42225  2.77519  2.73123  3.46354  2.40513  3.72494  3.29354  2.67741  2.69355  4.24690  2.90347  2.73739  3.18146  2.89801  2.37887  2.77519  2.98518  4.58477  3.61503
          0.03078  3.89207  4.61442  0.61958  0.77255  0.48576  0.95510
    339   2.35996  4.36109  2.92200  2.71836  4.16177  3.01210  3.95821  3.68960  2.86310  3.35342  4.20771  2.65111  3.70511  3.20355  3.21794  1.34478  2.79538  3.21364  5.49745  4.17347    855 s - - -
          2.68618  4.42225  2.77519  2.73123  3.46354  2.40513  3.72494  3.29354  2.67741  2.69355  4.24690  2.90347  2.73739  3.18146  2.89801  2.37887  2.77519  2.98518  4.58477  3.61503
          0.03078  3.89207  4.61442  0.61958  0.77255  0.48576  0.95510
    340   2.86778  5.04364  3.08565  2.57872  4.43689  3.50162  3.58333  3.82894  1.41315  3.32156  4.17073  2.73031  3.91407  2.72419  2.08435  2.86495  3.07072  3.49398  5.41289  4.17423    856 k - - -
          2.68618  4.42225  2.77519  2.73123  3.46354  2.40513  3.72494  3.29354  2.67741  2.69355  4.24690  2.90347  2.73739  3.18146  2.89801  2.37887  2.77519  2.98518  4.58477  3.61503
          0.03078  3.89207  4.61442  0.61958  0.77255  0.48576  0.95510
    341   3.15505  4.51867  4.60140  4.08080  3.15302  4.37353  4.72284  1.58655  3.90366  1.19167  3.00004  4.35770  4.63284  4.14465  4.08457  3.74105  3.39817  1.96295  5.16835  3.99021    858 l - - -
          2.68618  4.42225  2.77519  2.73123  3.46354  2.40513  3.72494  3.29354  2.67741  2.69355  4.24690  2.90347  2.73739  3.18146  2.89801  2.37887  2.77519  2.98518  4.58477  3.61503
          0.03078  3.89207  4.61442  0.61958  0.77255  0.48576  0.95510
    342   3.02723  4.86538  3.51984  3.02657  4.22491  3.51172  3.83794  3.76781  2.24455  3.28017  4.27965  3.38491  4.01319  3.05713  0.94887  3.11034  3.29174  3.49087  5.29990  4.14782    860 r - - -
          2.68618  4.42225  2.77519  2.73123  3.46354  2.40513  3.72494  3.29354  2.67741  2.69355  4.24690  2.90347  2.73739  3.18146  2.89801  2.37887  2.77519  2.98518  4.58477  3.61503
          0.03078  3.89207  4.61442  0.61958  0.77255  0.48576  0.95510
    343   2.78200  5.05486  2.67856  2.36267  4.37659  3.36295  3.61806  3.82516  2.10109  3.34953  4.18709  2.41915  3.84083  1.88620  2.58628  2.76053  3.01925  3.47067  5.48618  4.15692    869 q - - -
          2.68618  4.42225  2.77519  2.73123  3.46354  2.40513  3.72494  3.29354  2.67741  2.69355  4.24690  2.90347  2.73739  3.18146  2.89801  2.37887  2.77519  2.98518  4.58477  3.61503
          0.03078  3.89207  4.61442  0.61958  0.77255  0.48576  0.95510
    344   2.75249  4.87196  3.19818  2.58360  4.14991  3.51006  3.17334  3.12981  1.78170  3.10585  3.95170  3.04458  3.88281  2.72726  1.97375  2.78440  2.95421  3.24444  5.27298  4.01317    870 k - - -
          2.68618  4.42225  2.77519  2.73123  3.46354  2.40513  3.72494  3.29354  2.67741  2.69355  4.24690  2.90347  2.73739  3.18146  2.89801  2.37887  2.77519  2.98518  4.58477  3.61503
          0.03078  3.89207  4.61442  0.61958  0.77255  0.48576  0.95510
    345   0.98588  4.20154  3.48224  3.27422  4.07165  3.02560  4.29398  3.20008  3.29098  3.08081  4.11032  3.41896  3.76665  3.63030  3.54028  2.55159  2.83029  2.85108  5.49685  4.29923    871 a - - -
          2.68618  4.42225  2.77519  2.73123  3.46354  2.40513  3.72494  3.29354  2.67741  2.69355  4.24690  2.90347  2.73739  3.18146  2.89801  2.37887  2.77519  2.98518  4.58477  3.61503
          0.03078  3.89207  4.61442  0.61958  0.77255  0.48576  0.95510
    346   3.17706  4.63341  4.22102  3.86077  3.14288  4.00715  4.51034  2.34778  3.62833  0.85144  3.15937  4.13436  4.43902  3.99197  3.80127  3.58002  3.47035  2.39024  5.02947  3.75738    872 l - - -
          2.68618  4.42225  2.77519  2.73123  3.46354  2.40513  3.72494  3.29354  2.67741  2.69355  4.24690  2.90347  2.73739  3.18146  2.89801  2.37887  2.77519  2.98518  4.58477  3.61503
          0.03078  3.89207  4.61442  0.61958  0.77255  0.48576  0.95510
    347   2.64360  4.99617  2.29130  2.25063  4.27322  3.30251  2.92104  3.73133  2.40579  3.28141  4.08290  2.59260  3.76554  2.55666  2.88649  2.62198  2.49141  3.36182  5.47084  4.08512    873 e - - -
          2.68618  4.42225  2.77519  2.73123  3.46354  2.40513  3.72494  3.29354  2.67741  2.69355  4.24690  2.90347  2.73739  3.18146  2.89801  2.37887  2.77519  2.98518  4.58477  3.61503
          0.03078  3.89207  4.61442  0.61958  0.77255  0.48576  0.95510
    348   2.57143  4.52209  3.05876  2.41861  3.27963  3.41469  3.26200  3.09528  2.54597  2.76393  3.63984  3.04603  3.83278  2.90814  2.94444  2.68347  2.11365  2.83176  5.04100  3.72910    874 t - - -
          2.68618  4.42225  2.77519  2.73123  3.46354  2.40513  3.72494  3.29354  2.67741  2.69355  4.24690  2.90347  2.73739  3.18146  2.89801  2.37887  2.77519  2.98518  4.58477  3.61503
          0.03078  3.89207  4.61442  0.61958  0.77255  0.48576  0.95510
    349   2.33836  4.24764  4.00196  3.62288  3.66139  3.56248  4.48497  2.09487  3.52308  2.37029  3.55525  3.80264  4.15224  3.85823  3.76743  2.99573  3.00120  1.19743  5.38704  4.15166    875 v - - -
          2.68618  4.42225  2.77519  2.73123  3.46354  2.40513  3.72494  3.29354  2.67741  2.69355  4.24690  2.90347  2.73739  3.18146  2.89801  2.37887  2.77519  2.98518  4.58477  3.61503
          0.03078  3.89207  4.61442  0.61958  0.77255  0.48576  0.95510
    350   2.71695  4.35149  3.69021  3.13733  3.33519  3.70575  3.97687  2.30649  2.65107  2.11965  2.03741  3.50307  4.08138  3.31664  3.18373  3.00200  2.95614  2.34749  4.94726  3.72972    876 m - - -
          2.68618  4.42225  2.77519  2.73123  3.46354  2.40513  3.72494  3.29354  2.67741  2.69355  4.24690  2.90347  2.73739  3.18146  2.89801  2.37887  2.77519  2.98518  4.58477  3.61503
          0.03078  3.89207  4.61442  0.61958  0.77255  0.48576  0.95510
    351   2.82248  5.10992  2.78201  2.22496  4.45689  3.41835  3.59007  3.86596  1.77247  3.36335  4.19761  2.91144  3.86301  2.02782  2.44397  2.79323  3.03814  3.51426  5.48697  4.18945    877 k - - -
          2.68618  4.42225  2.77519  2.73123  3.46354  2.40513  3.72494  3.29354  2.67741  2.69355  4.24690  2.90347  2.73739  3.18146  2.89801  2.37887  2.77519  2.98518  4.58477  3.61503
          0.03078  3.89207  4.61442  0.61958  0.77255  0.48576  0.95510
    352   3.01586  4.83015  3.14441  2.90616  3.29811  3.46376  1.10183  3.72183  2.74866  3.21341  4.25774  3.31476  4.01728  3.27259  3.01328  3.08632  3.31982  3.45656  4.76294  3.24838    878 h - - -
          2.68618  4.42225  2.77519  2.73123  3.46354  2.40513  3.72494  3.29354  2.67741  2.69355  4.24690  2.90347  2.73739  3.18146  2.89801  2.37887  2.77519  2.98518  4.58477  3.61503
          0.03078  3.89207  4.61442  0.61958  0.77255  0.48576  0.95510
    353   3.06026  4.44086  4.52853  3.99701  3.22577  4.27731  4.66713  1.33868  3.83540  1.69740  2.44910  4.26730  4.56520  4.08702  4.02895  3.63120  3.30726  1.89538  5.18605  4.02364    879 i - - -
          2.68618  4.42225  2.77519  2.73123  3.46354  2.40513  3.72494  3.29354  2.67741  2.69355  4.24690  2.90347  2.73739  3.18146  2.89801  2.37887  2.77519  2.98518  4.58477  3.61503
          0.03078  3.89207  4.61442  0.61958  0.77255  0.48576  0.95510
    354   2.78744  4.99819  2.67513  2.21379  4.13682  3.37592  2.03648  3.70425  2.30493  3.25219  4.11090  2.89312  3.85295  2.54393  2.65694  2.77883  3.02253  3.37966  5.35871  3.99112    880 h - - -
          2.68618  4.42225  2.77519  2.73123  3.46354  2.40513  3.72494  3.29354  2.67741  2.69355  4.24690  2.90347  2.73739  3.18146  2.89801  2.37887  2.77519  2.98518  4.58477  3.61503
          0.03078  3.89207  4.61442  0.61958  0.77255  0.48576  0.95510
    355   2.88619  4.68150  3.27233  2.88242  2.61561  3.64055  3.00152  3.29196  2.79725  2.84096  3.82914  2.82525  4.05957  3.17340  3.11773  2.97526  3.12498  3.06292  4.20994  1.63752    881 y - - -
          2.68618  4.42225  2.77519  2.73123  3.46354  2.40513  3.72494  3.29354  2.67741  2.69355  4.24690  2.90347  2.73739  3.18146  2.89801  2.37887  2.77519  2.98518  4.58477  3.61503
          0.03078  3.89207  4.61442  0.61958  0.77255  0.48576  0.95510
    356   2.87599  5.30884  2.01711  1.26531  4.60718  3.20411  3.73081  4.08733  2.69794  3.64243  4.51101  2.70098  3.81006  2.90447  3.23611  2.79109  3.16311  3.69944  5.79839  4.35458    882 e - - -
          2.68618  4.42225  2.77519  2.73123  3.46354  2.40513  3.72494  3.29354  2.67741  2.69355  4.24690  2.90347  2.73739  3.18146  2.89801  2.37887  2.77519  2.98518  4.58477  3.61503
          0.03078  3.89207  4.61442  0.61958  0.77255  0.48576  0.95510
    357   3.01036  5.14212  0.89035  2.34666  4.52169  3.22525  3.94788  4.11426  3.03564  3.71901  4.69737  2.90409  3.87940  3.18693  3.55466  2.97037  3.34928  3.75129  5.68651  4.39112    892 d - - -
          2.68618  4.42225  2.77519  2.73123  3.46354  2.40513  3.72494  3.29354  2.67741  2.69355  4.24690  2.90347  2.73739  3.18146  2.89801  2.37887  2.77519  2.98518  4.58477  3.61503
          0.03078  3.89207  4.61442  0.61958  0.77255  0.48576  0.95510
    358   2.70520  4.93113  2.62735  1.63461  4.19137  3.32650  3.65389  3.57812  2.42319  3.18108  4.05360  2.86228  3.81598  2.58858  2.83838  2.70796  2.95831  2.92550  5.43650  4.08336    893 e - - -
          2.68618  4.42225  2.77519  2.73123  3.46354  2.40513  3.72494  3.29354  2.67741  2.69355  4.24690  2.90347  2.73739  3.18146  2.89801  2.37887  2.77519  2.98518  4.58477  3.61503
          0.03078  3.89207  4.61442  0.61958  0.77255  0.48576  0.95510
    359   2.19518  4.46301  2.86838  2.57876  4.19516  3.09381  3.83955  3.59053  2.70736  3.24887  4.08348  1.88672  3.71710  3.03901  3.11143  2.30069  2.49373  3.16617  5.48544  4.18535    894 n - - -
          2.68618  4.42225  2.77519  2.73123  3.46354  2.40513  3.72494  3.29354  2.67741  2.69355  4.24690  2.90347  2.73739  3.18146  2.89801  2.37887  2.77519  2.98518  4.58477  3.61503
          0.03078  3.89207  4.61442  0.61958  0.77255  0.48576  0.95510
    360   2.23768  4.16791  3.31086  3.00406  4.09502  2.96735  4.07550  3.41610  3.00697  3.17691  4.05078  3.22283  3.67897  3.34613  3.31931  1.80696  1.63569  2.97655  5.46674  4.22647    895 t - - -
          2.68618  4.42225  2.77519  2.73123  3.46354  2.40513  3.72494  3.29354  2.67741  2.69355  4.24690  2.90347  2.73739  3.18146  2.89801  2.37887  2.77519  2.98518  4.58477  3.61503
          0.03078  3.89207  4.61442  0.61958  0.77255  0.48576  0.95510
    361   2.68512  4.94990  2.64752  2.32087  4.19048  3.32254  2.88247  3.69839  2.37621  3.25618  4.08246  2.13364  3.79938  2.55345  2.79279  2.46460  2.93393  3.34639  5.40958  4.03669    896 n - - -
          2.68618  4.42225  2.77519  2.73123  3.46354  2.40513  3.72494  3.29354  2.67741  2.69355  4.24690  2.90347  2.73739  3.18146  2.89801  2.37887  2.77519  2.98518  4.58477  3.61503
          0.03078  3.89207  4.61442  0.61958  0.77255  0.48576  0.95510
    362   3.27510  4.75616  3.86701  3.59991  2.29344  3.85284  3.62725  3.28155  3.45686  2.73047  3.95450  3.74737  4.32615  3.75821  3.63662  3.40991  3.56183  3.15300  3.93801  0.93381    897 y - - -
          2.68618  4.42225  2.77519  2.73123  3.46354  2.40513  3.72494  3.29354  2.67741  2.69355  4.24690  2.90347  2.73739  3.18146  2.89801  2.37887  2.77519  2.98518  4.58477  3.61503
          0.03078  3.89207  4.61442  0.61958  0.77255  0.48576  0.95510
    363   3.07456  4.42171  4.62825  4.10879  3.35071  4.36042  4.81150  1.25089  3.96716  1.71619  3.17665  4.37064  4.64974  4.22891  4.17148  3.72649  3.32919  1.60932  5.32815  4.13675    898 i - - -
          2.68618  4.42225  2.77519  2.73123  3.46354  2.40513  3.72494  3.29354  2.67741  2.69355  4.24690  2.90347  2.73739  3.18146  2.89801  2.37887  2.77519  2.98518  4.58477  3.61503
          0.03078  3.89207  4.61442  0.61958  0.77255  0.48576  0.95510
    364   2.60812  0.90154  4.13196  3.87591  3.86255  3.22712  4.51866  3.00953  3.70289  2.92422  4.04607  3.85766  3.93563  4.04817  3.82387  2.87983  3.07650  2.75283  5.27476  4.15015    899 c - - -
          2.68618  4.42225  2.77519  2.73123  3.46354  2.40513  3.72494  3.29354  2.67741  2.69355  4.24690  2.90347  2.73739  3.18146  2.89801  2.37887  2.77519  2.98518  4.58477  3.61503
          0.03078  3.89207  4.61442  0.61958  0.77255  0.48576  0.95510
    365   2.75806  4.27935  3.99578  3.46895  3.29268  3.82926  4.21063  1.69705  3.32167  1.73190  3.24263  3.76349  4.21824  3.63940  3.57120  2.80956  3.01770  2.02339  4.98426  3.74505    900 i - - -
          2.68618  4.42225  2.77519  2.73123  3.46354  2.40513  3.72494  3.29354  2.67741  2.69355  4.24690  2.90347  2.73739  3.18146  2.89801  2.37887  2.77519  2.98518  4.58477  3.61503
          0.03078  3.89207  4.61442  0.61958  0.77255  0.48576  0.95510
    366   1.98724  4.19717  3.18240  3.01671  4.28922  1.28269  4.18606  3.65956  3.17494  3.40315  4.28381  3.23112  3.67678  3.47320  3.47655  2.43498  2.75546  3.14999  5.61319  4.40627    901 g - - -
          2.68618  4.42225  2.77519  2.73123  3.46354  2.40513  3.72494  3.29354  2.67741  2.69355  4.24690  2.90347  2.73739  3.18146  2.89801  2.37887  2.77519  2.98518  4.58477  3.61503
          0.03078  3.89207  4.61442  0.61958  0.77255  0.48576  0.95510
    367   2.46105  4.37385  3.12941  2.93429  4.27770  2.45546  4.11859  3.76091  3.06079  3.41995  4.31129  3.24665  1.25734  3.39945  3.37746  2.61005  2.90999  3.29446  5.50989  4.34668    902 p - - -
          2.68618  4.42225  2.77519  2.73123  3.46354  2.40513  3.72494  3.29354  2.67741  2.69355  4.24690  2.90347  2.73739  3.18146  2.89801  2.37887  2.77519  2.98518  4.58477  3.61503
          0.03078  3.89207  4.61442  0.61958  0.77255  0.48576  0.95510
    368   2.82348  4.36046  4.15257  3.81612  3.56420  3.74431  4.61439  2.04877  3.68421  2.24770  3.52619  4.00286  4.30359  4.04251  3.89485  3.24893  3.18446  1.00054  5.35202  4.08493    906 v - - -
          2.68618  4.42225  2.77519  2.73123  3.46354  2.40513  3.72494  3.29354  2.67741  2.69355  4.24690  2.90347  2.73739  3.18146  2.89801  2.37887  2.77519  2.98518  4.58477  3.61503
          0.03078  3.89207  4.61442  0.61958  0.77255  0.48576  0.95510
    369   2.50810  4.59600  2.66742  2.49199  4.22663  3.09804  3.84223  3.76958  2.72305  3.39814  4.25313  1.64044  3.74565  3.05574  3.12322  2.12567  2.89434  3.32813  5.52790  4.16093    907 n - - -
          2.68618  4.42225  2.77519  2.73123  3.46354  2.40513  3.72494  3.29354  2.67741  2.69355  4.24690  2.90347  2.73739  3.18146  2.89801  2.37887  2.77519  2.98518  4.58477  3.61503
          0.03078  3.89207  4.61442  0.61958  0.77255  0.48576  0.95510
    370   2.98972  4.95467  3.16704  2.78460  4.34557  3.47728  3.76959  3.77602  1.01178  3.33673  4.29696  3.20827  3.97609  2.95983  2.43475  3.03032  3.24144  3.48264  5.39204  4.20755    908 k - - -
          2.68618  4.42225  2.77519  2.73123  3.46354  2.40513  3.72494  3.29354  2.67741  2.69355  4.24690  2.90347  2.73739  3.18146  2.89801  2.37887  2.77519  2.98518  4.58477  3.61503
          0.03078  3.89207  4.61442  0.61958  0.77255  0.48576  0.95510
    371   2.94424  4.36501  4.43940  3.96862  3.48585  4.11863  4.73517  1.69986  3.82850  2.05308  3.34674  4.20563  4.52413  4.14382  4.05697  3.51423  3.23736  1.10310  5.38488  4.14183    913 v - - -
          2.68618  4.42225  2.77519  2.73123  3.46354  2.40513  3.72494  3.29354  2.67741  2.69355  4.24690  2.90347  2.73739  3.18146  2.89801  2.37887  2.77519  2.98518  4.58477  3.61503
          0.03078  3.89207  4.61442  0.61958  0.77255  0.48576  0.95510
    372   3.17706  4.63341  4.22102  3.86077  3.14288  4.00715  4.51034  2.34778  3.62833  0.85144  3.15937  4.13436  4.43902  3.99197  3.80127  3.58002  3.47035  2.39024  5.02947  3.75738    914 l - - -
          2.68618  4.42225  2.77519  2.73123  3.46354  2.40513  3.72494  3.29354  2.67741  2.69355  4.24690  2.90347  2.73739  3.18146  2.89801  2.37887  2.77519  2.98518  4.58477  3.61503
          0.03078  3.89207  4.61442  0.61958  0.77255  0.48576  0.95510
    373   2.73937  4.73690  2.71865  2.60600  4.10345  3.19687  3.93633  3.81786  2.84155  3.46245  4.41743  1.12383  3.84960  3.20896  3.19701  2.80571  3.12178  3.43809  5.40709  4.05025    915 n - - -
          2.68618  4.42225  2.77519  2.73123  3.46354  2.40513  3.72494  3.29354  2.67741  2.69355  4.24690  2.90347  2.73739  3.18146  2.89801  2.37887  2.77519  2.98518  4.58477  3.61503
          0.03078  3.89207  4.61442  0.61958  0.77255  0.48576  0.95510
    374   2.98441  4.53004  4.07034  3.66515  3.21601  3.84865  4.39575  2.39355  3.43220  1.80762  1.34088  3.94026  4.30925  3.81272  3.63524  3.33563  3.29004  2.40197  5.05952  3.82309    916 m - - -
          2.68618  4.42225  2.77519  2.73123  3.46354  2.40513  3.72494  3.29354  2.67741  2.69355  4.24690  2.90347  2.73739  3.18146  2.89801  2.37887  2.77519  2.98518  4.58477  3.61503
          0.03078  3.89207  4.61442  0.61958  0.77255  0.48576  0.95510
    375   3.04408  4.41021  4.55411  4.01887  3.31362  4.30556  4.72179  1.73022  3.89162  1.50450  3.14013  4.29201  4.59371  4.13899  4.10224  3.65445  3.29312  1.39179  5.26363  4.08738    917 v - - -
          2.68618  4.42225  2.77519  2.73123  3.46354  2.40513  3.72494  3.29354  2.67741  2.69355  4.24690  2.90347  2.73739  3.18146  2.89801  2.37887  2.77519  2.98518  4.58477  3.61503
          0.03078  3.89207  4.61442  0.61958  0.77255  0.48576  0.95510
    376   2.60812  0.90154  4.13196  3.87591  3.86255  3.22712  4.51866  3.00953  3.70289  2.92422  4.04607  3.85766  3.93563  4.04817  3.82387  2.87983  3.07650  2.75283  5.27476  4.15015    918 c - - -
          2.68618  4.42225  2.77519  2.73123  3.46354  2.40513  3.72494  3.29354  2.67741  2.69355  4.24690  2.90347  2.73739  3.18146  2.89801  2.37887  2.77519  2.98518  4.58477  3.61503
          0.03078  3.89207  4.61442  0.61958  0.77255  0.48576  0.95510
    377   2.47168  1.56251  3.75608  3.29949  3.66266  3.24963  4.07116  2.95723  2.97130  2.74259  3.72495  3.48390  3.86476  3.44325  2.65974  2.70755  2.85654  2.68928  5.10069  3.87900    919 c - - -
          2.68618  4.42225  2.77519  2.73123  3.46354  2.40513  3.72494  3.29354  2.67741  2.69355  4.24690  2.90347  2.73739  3.18146  2.89801  2.37887  2.77519  2.98518  4.58477  3.61503
          0.03078  3.89207  4.61442  0.61958  0.77255  0.48576  0.95510
    378   3.36777  4.73557  4.12089  3.83168  2.68582  3.75190  3.92352  3.39201  3.55338  2.78360  4.02493  3.97673  4.27122  3.93998  3.67835  3.57130  3.66912  3.28289  0.84668  2.68686    920 w - - -
          2.68618  4.42225  2.77519  2.73123  3.46354  2.40513  3.72494  3.29354  2.67741  2.69355  4.24690  2.90347  2.73739  3.18146  2.89801  2.37887  2.77519  2.98518  4.58477  3.61503
          0.03078  3.89207  4.61442  0.61958  0.77255  0.48576  0.95510
    379   3.03262  4.38320  4.59225  4.06671  3.40911  4.32672  4.78889  1.56785  3.94571  1.78831  3.23241  4.33020  4.62549  4.20914  4.16250  3.68443  3.28733  1.24966  5.34857  4.15335    922 v - - -
          2.68618  4.42225  2.77519  2.73123  3.46354  2.40513  3.72494  3.29354  2.67741  2.69355  4.24690  2.90347  2.73739  3.18146  2.89801  2.37887  2.77519  2.98518  4.58477  3.61503
          0.03078  3.89207  4.61442  0.61958  0.77255  0.48576  0.95510
    380   2.84632  5.35009  2.00302  1.39935  4.63809  3.19681  3.69449  4.13779  2.65475  3.65631  4.49693  2.42048  3.79221  2.85690  3.20840  2.75265  3.12606  3.72914  5.82228  4.34896    923 e - - -
          2.68618  4.42225  2.77519  2.73123  3.46354  2.40513  3.72494  3.29354  2.67741  2.69355  4.24690  2.90347  2.73739  3.18146  2.89801  2.37887  2.77519  2.98518  4.58477  3.61503
          0.03078  3.89207  4.61442  0.61958  0.77255  0.48576  0.95510
    381   2.76737  5.08002  1.29280  2.18066  4.50647  3.14463  3.78342  4.02225  2.80308  3.62242  4.49921  2.73421  3.78680  2.97483  3.34892  2.43042  3.10341  3.60839  5.77000  4.31654    924 d - - -
          2.68618  4.42225  2.77519  2.73123  3.46354  2.40513  3.72494  3.29354  2.67741  2.69355  4.24690  2.90347  2.73739  3.18146  2.89801  2.37887  2.77519  2.98518  4.58477  3.61503
          0.03078  3.89207  4.61442  0.61958  0.77255  0.48576  0.95510
    382   2.34534  4.29937  3.08292  2.86522  4.13928  3.00830  4.03582  3.60077  2.94451  3.28809  4.17826  3.16267  1.50262  3.30197  3.26596  2.21372  2.79479  3.14804  5.48194  4.20616    927 p - - -
          2.68618  4.42225  2.77519  2.73123  3.46354  2.40513  3.72494  3.29354  2.67741  2.69355  4.24690  2.90347  2.73739  3.18146  2.89801  2.37887  2.77519  2.98518  4.58477  3.61503
          0.03078  3.89207  4.61442  0.61958  0.77255  0.48576  0.95510
    383   2.75647  4.93380  2.56954  2.38036  4.29378  3.26519  3.72447  3.80481  2.24647  3.39327  4.26895  1.55596  3.83289  2.91184  2.82285  2.76251  3.05429  3.44168  5.50768  4.14799    928 n - - -
          2.68618  4.42225  2.77519  2.73123  3.46354  2.40513  3.72494  3.29354  2.67741  2.69355  4.24690  2.90347  2.73739  3.18146  2.89801  2.37887  2.77519  2.98518  4.58477  3.61503
          0.03078  3.89207  4.61442  0.61958  0.77255  0.48576  0.95510
    384   2.32436  4.24513  3.22316  3.03963  4.09568  2.97463  4.14904  3.62084  3.11472  3.33949  4.26380  3.26141  3.71501  3.46246  3.40029  1.06189  2.80592  3.15167  5.46656  4.17926    931 s - - -
          2.68618  4.42225  2.77519  2.73123  3.46354  2.40513  3.72494  3.29354  2.67741  2.69355  4.24690  2.90347  2.73739  3.18146  2.89801  2.37887  2.77519  2.98518  4.58477  3.61503
          0.03078  3.89207  4.61442  0.61958  0.77255  0.48576  0.95510
    385   2.61798  4.80670  2.85924  1.97304  4.05798  3.37619  3.60611  3.44903  2.35403  3.04922  3.38880  2.91192  3.79730  2.41879  2.77022  2.64568  2.66709  3.13596  5.30551  3.97973    932 e - - -
          2.68618  4.42225  2.77519  2.73123  3.46354  2.40513  3.72494  3.29354  2.67741  2.69355  4.24690  2.90347  2.73739  3.18146  2.89801  2.37887  2.77519  2.98518  4.58477  3.61503
          0.03078  3.89207  4.61442  0.61958  0.77255  0.48576  0.95510
    386   0.98588  4.20154  3.48224  3.27422  4.07165  3.02560  4.29398  3.20008  3.29098  3.08081  4.11032  3.41896  3.76665  3.63030  3.54028  2.55159  2.83029  2.85108  5.49685  4.29923    938 a - - -
          2.68618  4.42225  2.77519  2.73123  3.46354  2.40513  3.72494  3.29354  2.67741  2.69355  4.24690  2.90347  2.73739  3.18146  2.89801  2.37887  2.77519  2.98518  4.58477  3.61503
          0.03078  3.89207  4.61442  0.61958  0.77255  0.48576  0.95510
    387   2.74478  4.32013  3.75406  3.23980  1.85643  3.70910  3.68993  2.74795  3.15435  2.40435  3.41378  3.02899  4.08943  3.41138  3.42140  2.99988  2.98379  2.37448  4.24084  2.45866    939 f - - -
          2.68618  4.42225  2.77519  2.73123  3.46354  2.40513  3.72494  3.29354  2.67741  2.69355  4.24690  2.90347  2.73739  3.18146  2.89801  2.37887  2.77519  2.98518  4.58477  3.61503
          0.03078  3.89207  4.61442  0.61958  0.77255  0.48576  0.95510
    388   2.69035  4.75208  3.17092  2.59115  4.03261  3.47496  3.61512  3.00243  1.70783  2.99391  3.85945  3.05242  3.86824  2.78210  2.34360  2.75097  2.67281  3.08102  5.23865  3.97732    940 k - - -
          2.68618  4.42225  2.77519  2.73123  3.46354  2.40513  3.72494  3.29354  2.67741  2.69355  4.24690  2.90347  2.73739  3.18146  2.89801  2.37887  2.77519  2.98518  4.58477  3.61503
          0.03078  3.89207  4.61442  0.61958  0.77255  0.48576  0.95510
    389   2.55853  3.79765  3.24252  2.67281  3.55079  3.46786  3.30143  2.97083  2.55589  2.49218  3.52620  3.12081  3.85290  2.93872  2.44387  2.55772  2.78923  2.72231  4.94679  3.28573    941 r - - -
          2.68618  4.42225  2.77519  2.73123  3.46354  2.40513  3.72494  3.29354  2.67741  2.69355  4.24690  2.90347  2.73739  3.18146  2.89801  2.37887  2.77519  2.98518  4.58477  3.61503
          0.03078  3.89207  4.61442  0.61958  0.77255  0.48576  0.95510
    390   3.01586  4.83015  3.14441  2.90616  3.29811  3.46376  1.10183  3.72183  2.74866  3.21341  4.25774  3.31476  4.01728  3.27259  3.01328  3.08632  3.31982  3.45656  4.76294  3.24838    958 h - - -
          2.68618  4.42225  2.77519  2.73123  3.46354  2.40513  3.72494  3.29354  2.67741  2.69355  4.24690  2.90347  2.73739  3.18146  2.89801  2.37887  2.77519  2.98518  4.58477  3.61503
          0.03078  3.89207  4.61442  0.61958  0.77255  0.48576  0.95510
    391   3.16749  4.54444  4.57077  4.05294  3.11983  4.35866  4.69425  1.74142  3.86541  1.09021  2.97457  4.33602  4.62066  4.11216  4.04738  3.72808  3.41094  2.03112  5.13963  3.95697    959 l - - -
          2.68618  4.42225  2.77519  2.73123  3.46354  2.40513  3.72494  3.29354  2.67741  2.69355  4.24690  2.90347  2.73739  3.18146  2.89801  2.37887  2.77519  2.98518  4.58477  3.61503
          0.03078  3.89207  4.61442  0.61958  0.77255  0.48576  0.95510
    392   1.83496  4.18036  3.24134  2.92429  4.17149  2.94502  4.04186  3.56325  2.98091  3.25423  4.09027  3.17092  3.00446  3.29025  3.32546  1.54023  2.67478  3.07394  5.50948  4.27102    963 s - - -
          2.68618  4.42225  2.77519  2.73123  3.46354  2.40513  3.72494  3.29354  2.67741  2.69355  4.24690  2.90347  2.73739  3.18146  2.89801  2.37887  2.77519  2.98518  4.58477  3.61503
          0.03078  3.89207  4.61442  0.61958  0.77255  0.48576  0.95510
    393   3.02723  4.86538  3.51984  3.02657  4.22491  3.51172  3.83794  3.76781  2.24455  3.28017  4.27965  3.38491  4.01319  3.05713  0.94887  3.11034  3.29174  3.49087  5.29990  4.14782    964 r - - -
          2.68618  4.42225  2.77519  2.73123  3.46354  2.40513  3.72494  3.29354  2.67741  2.69355  4.24690  2.90347  2.73739  3.18146  2.89801  2.37887  2.77519  2.98518  4.58477  3.61503
          0.03078  3.89207  4.61442  0.61958  0.77255  0.48576  0.95510
    394   3.02143  4.40414  4.54566  4.07234  3.41521  4.23841  4.80464  1.16963  3.92355  1.92659  3.26094  4.31185  4.59995  4.22028  4.13299  3.63552  3.30150  1.59053  5.37066  4.14809    965 i - - -
          2.68618  4.42225  2.77519  2.73123  3.46354  2.40513  3.72494  3.29354  2.67741  2.69355  4.24690  2.90347  2.73739  3.18146  2.89801  2.37887  2.77519  2.98518  4.58477  3.61503
          0.03078  3.89207  4.61442  0.61958  0.77255  0.48576  0.95510
    395   2.98972  4.95467  3.16704  2.78460  4.34557  3.47728  3.76959  3.77602  1.01178  3.33673  4.29696  3.20827  3.97609  2.95983  2.43475  3.03032  3.24144  3.48264  5.39204  4.20755    966 k - - -
          2.68618  4.42225  2.77519  2.73123  3.46354  2.40513  3.72494  3.29354  2.67741  2.69355  4.24690  2.90347  2.73739  3.18146  2.89801  2.37887  2.77519  2.98518  4.58477  3.61503
          0.03078  3.89207  4.61442  0.61958  0.77255  0.48576  0.95510
    396   3.01036  5.14212  0.89035  2.34666  4.52169  3.22525  3.94788  4.11426  3.03564  3.71901  4.69737  2.90409  3.87940  3.18693  3.55466  2.97037  3.34928  3.75129  5.68651  4.39112    967 d - - -
          2.68618  4.42225  2.77519  2.73123  3.46354  2.40513  3.72494  3.29354  2.67741  2.69355  4.24690  2.90347  2.73739  3.18146  2.89801  2.37887  2.77519  2.98518  4.58477  3.61503
          0.03078  3.89207  4.61442  0.61958  0.77255  0.48576  0.95510
    397   3.27510  4.75616  3.86701  3.59991  2.29344  3.85284  3.62725  3.28155  3.45686  2.73047  3.95450  3.74737  4.32615  3.75821  3.63662  3.40991  3.56183  3.15300  3.93801  0.93381    968 y - - -
          2.68618  4.42225  2.77519  2.73123  3.46354  2.40513  3.72494  3.29354  2.67741  2.69355  4.24690  2.90347  2.73739  3.18146  2.89801  2.37887  2.77519  2.98518  4.58477  3.61503
          0.03078  3.89207  4.61442  0.61958  0.77255  0.48576  0.95510
    398   3.17706  4.63341  4.22102  3.86077  3.14288  4.00715  4.51034  2.34778  3.62833  0.85144  3.15937  4.13436  4.43902  3.99197  3.80127  3.58002  3.47035  2.39024  5.02947  3.75738    969 l - - -
          2.68618  4.42225  2.77519  2.73123  3.46354  2.40513  3.72494  3.29354  2.67741  2.69355  4.24690  2.90347  2.73739  3.18146  2.89801  2.37887  2.77519  2.98518  4.58477  3.61503
          0.03078  3.89207  4.61442  0.61958  0.77255  0.48576  0.95510
    399   3.36777  4.73557  4.12089  3.83168  2.68582  3.75190  3.92352  3.39201  3.55338  2.78360  4.02493  3.97673  4.27122  3.93998  3.67835  3.57130  3.66912  3.28289  0.84668  2.68686    970 w - - -
          2.68618  4.42225  2.77519  2.73123  3.46354  2.40513  3.72494  3.29354  2.67741  2.69355  4.24690  2.90347  2.73739  3.18146  2.89801  2.37887  2.77519  2.98518  4.58477  3.61503
          0.03078  3.89207  4.61442  0.61958  0.77255  0.48576  0.95510
    400   2.96194  4.39914  4.36817  3.88617  3.35796  4.10128  4.61977  1.91202  3.72171  1.68065  3.24869  4.14295  4.48735  4.03790  3.94457  3.48724  3.24408  1.24699  5.25053  4.00593    971 v - - -
          2.68618  4.42225  2.77519  2.73123  3.46354  2.40513  3.72494  3.29354  2.67741  2.69355  4.24690  2.90347  2.73739  3.18146  2.89801  2.37887  2.77519  2.98518  4.58477  3.61503
          0.03078  3.89207  4.61442  0.61958  0.77255  0.48576  0.95510
    401   0.98588  4.20154  3.48224  3.27422  4.07165  3.02560  4.29398  3.20008  3.29098  3.08081  4.11032  3.41896  3.76665  3.63030  3.54028  2.55159  2.83029  2.85108  5.49685  4.29923    972 a - - -
          2.68618  4.42225  2.77519  2.73123  3.46354  2.40513  3.72494  3.29354  2.67741  2.69355  4.24690  2.90347  2.73739  3.18146  2.89801  2.37887  2.77519  2.98518  4.58477  3.61503
          0.03078  3.89207  4.61442  0.61958  0.77255  0.48576  0.95510
    402   2.96879  5.08435  2.49534  0.99783  4.43296  3.28644  3.87468  3.89074  2.75765  3.50461  4.47757  2.94351  3.89189  3.08979  3.16868  2.94907  3.27310  3.57248  5.60083  4.32284    973 e - - -
          2.68618  4.42225  2.77519  2.73123  3.46354  2.40513  3.72494  3.29354  2.67741  2.69355  4.24690  2.90347  2.73739  3.18146  2.89801  2.37887  2.77519  2.98518  4.58477  3.61503
          0.03078  3.89207  4.61442  0.61958  0.77255  0.48576  0.95510
    403   3.01036  5.14212  0.89035  2.34666  4.52169  3.22525  3.94788  4.11426  3.03564  3.71901  4.69737  2.90409  3.87940  3.18693  3.55466  2.97037  3.34928  3.75129  5.68651  4.39112    974 d - - -
          2.68618  4.42225  2.77519  2.73123  3.46354  2.40513  3.72494  3.29354  2.67741  2.69355  4.24690  2.90347  2.73739  3.18146  2.89801  2.37887  2.77519  2.98518  4.58477  3.61503
          0.03078  3.89207  4.61442  0.61958  0.77255  0.48576  0.95510
    404   2.68894  4.46266  3.36675  3.26853  4.41090  0.69949  4.38780  4.01510  3.45249  3.66682  4.64257  3.53100  3.85443  3.77507  3.68657  2.86138  3.17170  3.53963  5.50107  4.51339    975 g - - -
          2.68618  4.42225  2.77519  2.73123  3.46354  2.40513  3.72494  3.29354  2.67741  2.69355  4.24690  2.90347  2.73739  3.18146  2.89801  2.37887  2.77519  2.98518  4.58477  3.61503
          0.03078  3.89207  4.61442  0.61958  0.77255  0.48576  0.95510
    405   2.98441  4.53004  4.07034  3.66515  3.21601  3.84865  4.39575  2.39355  3.43220  1.80762  1.34088  3.94026  4.30925  3.81272  3.63524  3.33563  3.29004  2.40197  5.05952  3.82309    976 m - - -
          2.68618  4.42225  2.77519  2.73123  3.46354  2.40513  3.72494  3.29354  2.67741  2.69355  4.24690  2.90347  2.73739  3.18146  2.89801  2.37887  2.77519  2.98518  4.58477  3.61503
          0.03078  3.89207  4.61442  0.61958  0.77255  0.48576  0.95510
    406   2.98972  4.95467  3.16704  2.78460  4.34557  3.47728  3.76959  3.77602  1.01178  3.33673  4.29696  3.20827  3.97609  2.95983  2.43475  3.03032  3.24144  3.48264  5.39204  4.20755    977 k - - -
          2.68618  4.42225  2.77519  2.73123  3.46354  2.40513  3.72494  3.29354  2.67741  2.69355  4.24690  2.90347  2.73739  3.18146  2.89801  2.37887  2.77519  2.98518  4.58477  3.61503
          0.03078  3.89207  4.61442  0.61958  0.77255  0.48576  0.95510
    407   2.98441  4.53004  4.07034  3.66515  3.21601  3.84865  4.39575  2.39355  3.43220  1.80762  1.34088  3.94026  4.30925  3.81272  3.63524  3.33563  3.29004  2.40197  5.05952  3.82309    978 m - - -
          2.68618  4.42225  2.77519  2.73123  3.46354  2.40513  3.72494  3.29354  2.67741  2.69355  4.24690  2.90347  2.73739  3.18146  2.89801  2.37887  2.77519  2.98518  4.58477  3.61503
          0.03078  3.89207  4.61442  0.61958  0.77255  0.48576  0.95510
    408   2.80111  5.04603  2.72829  2.39926  4.37119  3.38305  3.61827  3.81552  2.04561  3.33902  4.18376  2.63862  3.85600  1.78458  2.52765  2.78454  3.03484  3.46805  5.46876  4.15425    990 q - - -
          2.68618  4.42225  2.77519  2.73123  3.46354  2.40513  3.72494  3.29354  2.67741  2.69355  4.24690  2.90347  2.73739  3.18146  2.89801  2.37887  2.77519  2.98518  4.58477  3.61503
          0.03078  3.89207  4.61442  0.61958  0.77255  0.48576  0.95510
    409   1.98724  4.19717  3.18240  3.01671  4.28922  1.28269  4.18606  3.65956  3.17494  3.40315  4.28381  3.23112  3.67678  3.47320  3.47655  2.43498  2.75546  3.14999  5.61319  4.40627    996 g - - -
          2.68618  4.42225  2.77519  2.73123  3.46354  2.40513  3.72494  3.29354  2.67741  2.69355  4.24690  2.90347  2.73739  3.18146  2.89801  2.37887  2.77519  2.98518  4.58477  3.61503
          0.03078  3.89207  4.61442  0.61958  0.77255  0.48576  0.95510
    410   3.27510  4.75616  3.86701  3.59991  2.29344  3.85284  3.62725  3.28155  3.45686  2.73047  3.95450  3.74737  4.32615  3.75821  3.63662  3.40991  3.56183  3.15300  3.93801  0.93381   1004 y - - -
          2.68618  4.42225  2.77519  2.73123  3.46354  2.40513  3.72494  3.29354  2.67741  2.69355  4.24690  2.90347  2.73739  3.18146  2.89801  2.37887  2.77519  2.98518  4.58477  3.61503
          0.03078  3.89207  4.61442  0.61958  0.77255  0.48576  0.95510
    411   2.58104  4.66409  2.61672  2.48145  4.30934  2.61827  3.87482  3.86215  2.77644  3.48035  4.34653  1.42521  3.76814  3.09394  3.18044  2.64411  2.96785  3.41744  5.57221  4.23174   1007 n - - -
          2.68618  4.42225  2.77519  2.73123  3.46354  2.40513  3.72494  3.29354  2.67741  2.69355  4.24690  2.90347  2.73739  3.18146  2.89801  2.37887  2.77519  2.98518  4.58477  3.61503
          0.03078  3.89207  4.61442  0.61958  0.77255  0.48576  0.95510
    412   2.68894  4.46266  3.36675  3.26853  4.41090  0.69949  4.38780  4.01510  3.45249  3.66682  4.64257  3.53100  3.85443  3.77507  3.68657  2.86138  3.17170  3.53963  5.50107  4.51339   1008 g - - -
          2.68618  4.42225  2.77519  2.73123  3.46354  2.40513  3.72494  3.29354  2.67741  2.69355  4.24690  2.90347  2.73739  3.18146  2.89801  2.37887  2.77519  2.98518  4.58477  3.61503
          0.03078  3.89207  4.61442  0.61958  0.77255  0.48576  0.95510
    413   2.32436  4.24513  3.22316  3.03963  4.09568  2.97463  4.14904  3.62084  3.11472  3.33949  4.26380  3.26141  3.71501  3.46246  3.40029  1.06189  2.80592  3.15167  5.46656  4.17926   1009 s - - -
          2.68618  4.42225  2.77519  2.73123  3.46354  2.40513  3.72494  3.29354  2.67741  2.69355  4.24690  2.90347  2.73739  3.18146  2.89801  2.37887  2.77519  2.98518  4.58477  3.61503
          0.03078  3.89207  4.61442  0.61958  0.77255  0.48576  0.95510
    414   2.89592  4.88260  2.91549  2.67029  4.05381  3.37874  3.82885  3.68736  2.48967  3.18779  4.21487  3.13028  3.93234  1.19961  2.77356  2.94274  3.19277  3.41574  5.32225  4.01722   1010 q - - -
          2.68618  4.42225  2.77519  2.73123  3.46354  2.40513  3.72494  3.29354  2.67741  2.69355  4.24690  2.90347  2.73739  3.18146  2.89801  2.37887  2.77519  2.98518  4.58477  3.61503
          0.03078  3.89207  4.61442  0.61958  0.77255  0.48576  0.95510
    415   3.17611  4.59847  4.46788  3.94240  3.04701  4.29481  4.59275  2.16719  3.71848  0.97646  2.56632  4.24427  4.56298  3.99029  3.90579  3.65899  3.41685  2.25248  5.06596  3.89221   1011 l - - -
          2.68618  4.42225  2.77519  2.73123  3.46354  2.40513  3.72494  3.29354  2.67741  2.69355  4.24690  2.90347  2.73739  3.18146  2.89801  2.37887  2.77519  2.98518  4.58477  3.61503
          0.03078  3.89207  4.61442  0.61958  0.77255  0.48576  0.95510
    416   3.36777  4.73557  4.12089  3.83168  2.68582  3.75190  3.92352  3.39201  3.55338  2.78360  4.02493  3.97673  4.27122  3.93998  3.67835  3.57130  3.66912  3.28289  0.84668  2.68686   1012 w - - -
          2.68618  4.42225  2.77519  2.73123  3.46354  2.40513  3.72494  3.29354  2.67741  2.69355  4.24690  2.90347  2.73739  3.18146  2.89801  2.37887  2.77519  2.98518  4.58477  3.61503
          0.03078  3.89207  4.61442  0.61958  0.77255  0.48576  0.95510
    417   3.01036  5.14212  0.89035  2.34666  4.52169  3.22525  3.94788  4.11426  3.03564  3.71901  4.69737  2.90409  3.87940  3.18693  3.55466  2.97037  3.34928  3.75129  5.68651  4.39112   1013 d - - -
          2.68618  4.42225  2.77519  2.73123  3.46354  2.40513  3.72494  3.29354  2.67741  2.69355  4.24690  2.90347  2.73739  3.18146  2.89801  2.37887  2.77519  2.98518  4.58477  3.61503
          0.03078  3.89207  4.61442  0.61958  0.77255  0.48576  0.95510
    418   2.25597  4.18357  3.81100  3.37300  3.69485  3.38633  4.26113  2.31756  3.28805  2.52847  3.59185  3.58290  3.98218  3.60896  3.56605  2.78601  2.32176  1.49640  5.28593  4.07101   1014 v - - -
          2.68618  4.42225  2.77519  2.73123  3.46354  2.40513  3.72494  3.29354  2.67741  2.69355  4.24690  2.90347  2.73739  3.18146  2.89801  2.37887  2.77519  2.98518  4.58477  3.61503
          0.03078  3.89207  4.61442  0.61958  0.77255  0.48576  0.95510
    419   1.78289  4.14032  3.45303  3.01108  3.87040  2.66259  4.00192  3.16771  2.98630  2.93496  3.80178  3.25057  3.70619  3.28892  3.32031  2.22325  2.41477  2.29181  5.26918  4.04719   1015 a - - -
          2.68618  4.42225  2.77519  2.73123  3.46354  2.40513  3.72494  3.29354  2.67741  2.69355  4.24690  2.90347  2.73739  3.18146  2.89801  2.37887  2.77519  2.98518  4.58477  3.61503
          0.03078  3.89207  4.61442  0.61958  0.77255  0.48576  0.95510
    420   3.22646  4.62169  4.39288  3.97812  1.31904  4.16813  3.92883  2.51533  3.82971  1.71559  3.23404  4.06989  4.50903  3.98628  3.97083  3.56376  3.48150  2.54373  4.18255  2.56925   1020 f - - -
          2.68618  4.42225  2.77519  2.73123  3.46354  2.40513  3.72494  3.29354  2.67741  2.69355  4.24690  2.90347  2.73739  3.18146  2.89801  2.37887  2.77519  2.98518  4.58477  3.61503
          0.03078  3.89207  4.61442  0.61958  0.77255  0.48576  0.95510
    421   1.28399  4.10838  3.36854  3.10662  4.15556  2.90652  4.16709  3.46363  3.14965  3.24692  4.11931  3.25991  3.65323  3.45647  3.44363  1.91378  2.67016  2.98864  5.53622  4.31071   1021 a - - -
          2.68618  4.42225  2.77519  2.73123  3.46354  2.40513  3.72494  3.29354  2.67741  2.69355  4.24690  2.90347  2.73739  3.18146  2.89801  2.37887  2.77519  2.98518  4.58477  3.61503
          0.03078  3.89207  4.61442  0.61958  0.77255  0.48576  0.95510
    422   2.82348  4.36046  4.15257  3.81612  3.56420  3.74431  4.61439  2.04877  3.68421  2.24770  3.52619  4.00286  4.30359  4.04251  3.89485  3.24893  3.18446  1.00054  5.35202  4.08493   1022 v - - -
          2.68618  4.42225  2.77519  2.73123  3.46354  2.40513  3.72494  3.29354  2.67741  2.69355  4.24690  2.90347  2.73739  3.18146  2.89801  2.37887  2.77519  2.98518  4.58477  3.61503
          0.03078  3.89207  4.61442  0.61958  0.77255  0.48576  0.95510
    423   2.82303  4.97121  2.81606  2.48501  3.96324  3.41245  3.06749  3.72016  2.26486  3.23386  4.12940  2.97316  3.88851  1.63696  2.57505  2.82723  3.06313  3.40587  5.23469  3.83316   1023 q - - -
          2.68618  4.42225  2.77519  2.73123  3.46354  2.40513  3.72494  3.29354  2.67741  2.69355  4.24690  2.90347  2.73739  3.18146  2.89801  2.37887  2.77519  2.98518  4.58477  3.61503
          0.03078  3.89207  4.61442  0.61958  0.77255  0.48576  0.95510
    424   0.98588  4.20154  3.48224  3.27422  4.07165  3.02560  4.29398  3.20008  3.29098  3.08081  4.11032  3.41896  3.76665  3.63030  3.54028  2.55159  2.83029  2.85108  5.49685  4.29923   1024 a - - -
          2.68618  4.42225  2.77519  2.73123  3.46354  2.40513  3.72494  3.29354  2.67741  2.69355  4.24690  2.90347  2.73739  3.18146  2.89801  2.37887  2.77519  2.98518  4.58477  3.61503
          0.03078  3.89207  4.61442  0.61958  0.77255  0.48576  0.95510
    425   3.04632  4.45937  4.36384  3.98023  3.38721  4.08793  4.70458  1.05397  3.80875  1.96904  3.31931  4.22281  4.51710  4.15491  4.00306  3.58497  3.34507  1.84613  5.28222  4.02233   1025 i - - -
          2.68618  4.42225  2.77519  2.73123  3.46354  2.40513  3.72494  3.29354  2.67741  2.69355  4.24690  2.90347  2.73739  3.18146  2.89801  2.37887  2.77519  2.98518  4.58477  3.61503
          0.03078  3.89207  4.61442  0.61958  0.77255  0.48576  0.95510
    426   3.11816  4.52948  4.48757  3.93857  3.10413  4.28813  4.61645  2.09290  3.77212  1.07530  2.62805  4.23960  4.55071  4.00459  3.96936  3.62807  3.35646  1.98223  5.11176  3.97816   1026 l - - -
          2.68618  4.42225  2.77519  2.73123  3.46354  2.40513  3.72494  3.29354  2.67741  2.69355  4.24690  2.90347  2.73739  3.18146  2.89801  2.37887  2.77519  2.98518  4.58477  3.61503
          0.03078  3.89207  4.61442  0.61958  0.77255  0.48576  0.95510
    427   1.52745  4.11732  3.31060  3.02457  4.21469  2.51839  4.12090  3.61145  3.10119  3.31110  4.13921  3.20988  3.63036  3.38742  3.42580  1.72073  2.64898  3.08372  5.55844  4.33934   1027 a - - -
          2.68618  4.42225  2.77519  2.73123  3.46354  2.40513  3.72494  3.29354  2.67741  2.69355  4.24690  2.90347  2.73739  3.18146  2.89801  2.37887  2.77519  2.98518  4.58477  3.61503
          0.03078  3.89207  4.61442  0.61958  0.77255  0.48576  0.95510
    428   2.42295  4.26812  3.44516  3.19785  3.98586  3.10681  4.21372  3.11536  3.14121  2.97817  4.02728  3.40422  3.81203  3.53501  3.39907  2.62441  1.13912  2.80825  5.42193  4.20243   1029 t - - -
          2.68618  4.42225  2.77519  2.73123  3.46354  2.40513  3.72494  3.29354  2.67741  2.69355  4.24690  2.90347  2.73739  3.18146  2.89801  2.37887  2.77519  2.98518  4.58477  3.61503
          0.03078  3.89207  4.61442  0.61958  0.77255  0.48576  0.95510
    429   2.71405  5.02467  2.13441  2.20192  4.47118  2.74040  3.73488  3.96919  2.68218  3.53114  4.37040  1.66783  3.77340  2.90975  3.19863  2.68684  3.02931  3.55361  5.70047  4.28082   1037 n - - -
          2.68618  4.42225  2.77519  2.73123  3.46354  2.40513  3.72494  3.29354  2.67741  2.69355  4.24690  2.90347  2.73739  3.18146  2.89801  2.37887  2.77519  2.98518  4.58477  3.61503
          0.03078  3.89207  4.61442  0.61958  0.77255  0.48576  0.95510
    430   3.17611  4.59847  4.46788  3.94240  3.04701  4.29481  4.59275  2.16719  3.71848  0.97646  2.56632  4.24427  4.56298  3.99029  3.90579  3.65899  3.41685  2.25248  5.06596  3.89221   1038 l - - -
          2.68618  4.42225  2.77519  2.73123  3.46354  2.40513  3.72494  3.29354  2.67741  2.69355  4.24690  2.90347  2.73739  3.18146  2.89801  2.37887  2.77519  2.98518  4.58477  3.61503
          0.03078  3.89207  4.61442  0.61958  0.77255  0.48576  0.95510
    431   2.48896  4.41742  2.75316  2.64096  3.77657  3.29145  3.78394  3.06367  2.70969  2.82393  3.70577  3.07753  3.29902  3.02480  3.11363  2.42816  2.79144  1.97964  5.16555  3.88744   1040 v - - -
          2.68618  4.42225  2.77519  2.73123  3.46354  2.40513  3.72494  3.29354  2.67741  2.69355  4.24690  2.90347  2.73739  3.18146  2.89801  2.37887  2.77519  2.98518  4.58477  3.61503
          0.03078  3.89207  4.61442  0.61958  0.77255  0.48576  0.95510
    432   2.86865  5.38973  1.40778  1.93148  4.66040  3.19306  3.70061  4.16624  2.67507  3.67861  4.52749  2.65790  3.79614  2.56583  3.23631  2.76711  3.14916  3.75900  5.84748  4.36570   1042 d - - -
          2.68618  4.42225  2.77519  2.73123  3.46354  2.40513  3.72494  3.29354  2.67741  2.69355  4.24690  2.90347  2.73739  3.18146  2.89801  2.37887  2.77519  2.98518  4.58477  3.61503
          0.03078  3.89207  4.61442  0.61958  0.77255  0.48576  0.95510
    433   2.87599  5.30919  2.01635  1.26563  4.60747  3.20404  3.73073  4.08769  2.69797  3.64267  4.51118  2.70080  3.81000  2.90436  3.23629  2.79101  3.16310  3.69972  5.79866  4.35470   1043 e - - -
          2.68618  4.42225  2.77519  2.73123  3.46354  2.40513  3.72494  3.29354  2.67741  2.69355  4.24690  2.90347  2.73739  3.18146  2.89801  2.37887  2.77519  2.98518  4.58477  3.61503
          0.03078  3.89207  4.61442  0.61958  0.77255  0.48576  0.95510
    434   3.27510  4.75616  3.86701  3.59991  2.29344  3.85284  3.62725  3.28155  3.45686  2.73047  3.95450  3.74737  4.32615  3.75821  3.63662  3.40991  3.56183  3.15300  3.93801  0.93381   1045 y - - -
          2.68618  4.42225  2.77519  2.73123  3.46354  2.40513  3.72494  3.29354  2.67741  2.69355  4.24690  2.90347  2.73739  3.18146  2.89801  2.37887  2.77519  2.98518  4.58477  3.61503
          0.03078  3.89207  4.61442  0.61958  0.77255  0.48576  0.95510
    435   2.68894  4.46266  3.36675  3.26853  4.41090  0.69949  4.38780  4.01510  3.45249  3.66682  4.64257  3.53100  3.85443  3.77507  3.68657  2.86138  3.17170  3.53963  5.50107  4.51339   1046 g - - -
          2.68618  4.42225  2.77519  2.73123  3.46354  2.40513  3.72494  3.29354  2.67741  2.69355  4.24690  2.90347  2.73739  3.18146  2.89801  2.37887  2.77519  2.98518  4.58477  3.61503
          0.03078  3.89207  4.61442  0.61958  0.77255  0.48576  0.95510
    436   2.55513  4.50547  3.08152  2.65320  3.75489  3.33598  3.74399  3.17977  2.55645  2.41499  3.74892  3.08734  3.83027  2.69526  2.90926  1.89543  2.84539  2.90288  5.13781  3.82782   1047 s - - -
          2.68618  4.42225  2.77519  2.73123  3.46354  2.40513  3.72494  3.29354  2.67741  2.69355  4.24690  2.90347  2.73739  3.18146  2.89801  2.37887  2.77519  2.98518  4.58477  3.61503
          0.03078  3.89207  4.61442  0.61958  0.77255  0.48576  0.95510
    437   2.92918  4.44946  4.20031  3.70233  3.19492  3.96242  4.43526  2.19745  3.51080  1.71823  1.65651  3.97973  4.35786  3.82456  3.73189  3.33430  3.21122  2.02080  5.09115  3.89653   1048 m - - -
          2.68618  4.42225  2.77519  2.73123  3.46354  2.40513  3.72494  3.29354  2.67741  2.69355  4.24690  2.90347  2.73739  3.18146  2.89801  2.37887  2.77519  2.98518  4.58477  3.61503
          0.03078  3.89207  4.61442  0.61958  0.77255  0.48576  0.95510
    438   3.17706  4.63341  4.22102  3.86077  3.14288  4.00715  4.51034  2.34778  3.62833  0.85144  3.15937  4.13436  4.43902  3.99197  3.80127  3.58002  3.47035  2.39024  5.02947  3.75738   1049 l - - -
          2.68618  4.42225  2.77519  2.73123  3.46354  2.40513  3.72494  3.29354  2.67741  2.69355  4.24690  2.90347  2.73739  3.18146  2.89801  2.37887  2.77519  2.98518  4.58477  3.61503
          0.03078  3.89207  4.61442  0.61958  0.77255  0.48576  0.95510
    439   2.98972  4.95467  3.16704  2.78460  4.34557  3.47728  3.76959  3.77602  1.01178  3.33673  4.29696  3.20827  3.97609  2.95983  2.43475  3.03032  3.24144  3.48264  5.39204  4.20755   1050 k - - -
          2.68618  4.42225  2.77519  2.73123  3.46354  2.40513  3.72494  3.29354  2.67741  2.69355  4.24690  2.90347  2.73739  3.18146  2.89801  2.37887  2.77519  2.98518  4.58477  3.61503
          0.03078  3.89207  4.61442  0.61958  0.77255  0.48576  0.95510
    440   2.95513  5.04260  3.26740  2.71202  4.45008  3.55908  3.60481  3.82839  1.24130  3.31648  4.20137  3.12948  3.96733  2.75318  1.98437  2.96537  3.14936  3.51652  5.39032  4.19449   1051 k - - -
          2.68618  4.42225  2.77519  2.73123  3.46354  2.40513  3.72494  3.29354  2.67741  2.69355  4.24690  2.90347  2.73739  3.18146  2.89801  2.37887  2.77519  2.98518  4.58477  3.61503
          0.03078  3.89207  4.61442  0.61958  0.77255  0.48576  0.95510
    441   0.98588  4.20154  3.48224  3.27422  4.07165  3.02560  4.29398  3.20008  3.29098  3.08081  4.11032  3.41896  3.76665  3.63030  3.54028  2.55159  2.83029  2.85108  5.49685  4.29923   1052 a - - -
          2.68618  4.42225  2.77519  2.73123  3.46354  2.40513  3.72494  3.29354  2.67741  2.69355  4.24690  2.90347  2.73739  3.18146  2.89801  2.37887  2.77519  2.98518  4.58477  3.61503
          0.03078  3.89207  4.61442  0.61958  0.77255  0.48576  0.95510
    442   2.76800  4.88872  2.71454  2.45711  3.71863  3.34471  1.92083  3.69378  2.46203  3.24629  4.13811  2.35421  3.86593  2.91584  2.81860  2.78436  3.04208  3.36371  5.10489  3.61967   1053 h - - -
          2.68618  4.42225  2.77519  2.73123  3.46354  2.40513  3.72494  3.29354  2.67741  2.69355  4.24690  2.90347  2.73739  3.18146  2.89801  2.37887  2.77519  2.98518  4.58477  3.61503
          0.03078  3.89207  4.61442  0.61958  0.77255  0.48576  0.95510
    443   2.68403  5.09011  2.29326  2.06456  4.38607  3.26957  3.61577  3.84800  2.45952  3.38358  4.18537  2.22947  3.76588  2.55443  2.96335  2.46483  2.68041  3.46219  5.56883  4.16146   1054 e - - -
          2.68618  4.42225  2.77519  2.73123  3.46354  2.40513  3.72494  3.29354  2.67741  2.69355  4.24690  2.90347  2.73739  3.18146  2.89801  2.37887  2.77519  2.98518  4.58477  3.61503
          0.03078  3.89207  4.61442  0.61958  0.77255  0.48576  0.95510
    444   3.37890  4.70589  4.37906  4.01093  1.19500  4.19485  3.48259  3.05911  3.87342  2.42412  3.68039  3.92634  4.52310  3.93664  3.97423  3.55591  3.60954  2.99184  3.66593  1.62986   1055 f - - -
          2.68618  4.42225  2.77519  2.73123  3.46354  2.40513  3.72494  3.29354  2.67741  2.69355  4.24690  2.90347  2.73739  3.18146  2.89801  2.37887  2.77519  2.98518  4.58477  3.61503
          0.03078  3.89207  4.61442  0.61958  0.77255  0.48576  0.95510
    445   3.04632  4.45937  4.36384  3.98023  3.38721  4.08793  4.70458  1.05397  3.80875  1.96904  3.31931  4.22281  4.51710  4.15491  4.00306  3.58497  3.34507  1.84613  5.28222  4.02233   1056 i - - -
          2.68618  4.42225  2.77519  2.73123  3.46354  2.40513  3.72494  3.29354  2.67741  2.69355  4.24690  2.90347  2.73739  3.18146  2.89801  2.37887  2.77519  2.98518  4.58477  3.61503
          0.03078  3.89207  4.61442  0.61958  0.77255  0.48576  0.95510
    446   2.98972  4.95467  3.16704  2.78460  4.34557  3.47728  3.76959  3.77602  1.01178  3.33673  4.29696  3.20827  3.97609  2.95983  2.43475  3.03032  3.24144  3.48264  5.39204  4.20755   1057 k - - -
          2.68618  4.42225  2.77519  2.73123  3.46354  2.40513  3.72494  3.29354  2.67741  2.69355  4.24690  2.90347  2.73739  3.18146  2.89801  2.37887  2.77519  2.98518  4.58477  3.61503
          0.03078  3.89207  4.61442  0.61958  0.77255  0.48576  0.95510
    447   2.48702  3.54553  3.39939  2.87034  3.56278  3.39376  3.84053  2.37954  2.80209  2.59742  3.51360  2.36296  3.86403  3.13759  3.15413  2.69415  2.56301  2.51157  5.00794  3.76035   1058 n - - -
          2.68618  4.42225  2.77519  2.73123  3.46354  2.40513  3.72494  3.29354  2.67741  2.69355  4.24690  2.90347  2.73739  3.18146  2.89801  2.37887  2.77519  2.98518  4.58477  3.61503
          0.03078  3.89207  4.61442  0.61958  0.77255  0.48576  0.95510
    448   2.22954  4.16880  3.29486  2.99408  4.12780  2.95413  4.07777  3.46729  3.00839  3.21462  4.08159  3.21329  3.67061  3.34365  3.32451  1.51376  1.95028  3.01005  5.49140  4.24936   1059 s - - -
          2.68618  4.42225  2.77519  2.73123  3.46354  2.40513  3.72494  3.29354  2.67741  2.69355  4.24690  2.90347  2.73739  3.18146  2.89801  2.37887  2.77519  2.98518  4.58477  3.61503
          0.03078  3.89207  4.61442  0.61958  0.77255  0.48576  0.95510
    449   2.89592  4.88260  2.91549  2.67029  4.05381  3.37874  3.82885  3.68736  2.48967  3.18779  4.21487  3.13028  3.93234  1.19961  2.77356  2.94274  3.19277  3.41574  5.32225  4.01722   1060 q - - -
          2.68618  4.42225  2.77519  2.73123  3.46354  2.40513  3.72494  3.29354  2.67741  2.69355  4.24690  2.90347  2.73739  3.18146  2.89801  2.37887  2.77519  2.98518  4.58477  3.61503
          0.03078  3.89207  4.61442  0.61958  0.77255  0.48576  0.95510
    450   2.72411  4.24218  3.95622  3.38649  3.29027  3.82151  4.13495  1.84719  3.24661  2.06974  2.89931  3.70141  4.17524  3.55195  3.11119  3.11280  2.96264  1.74997  4.93951  3.74325   1074 v - - -
          2.68618  4.42225  2.77519  2.73123  3.46354  2.40513  3.72494  3.29354  2.67741  2.69355  4.24690  2.90347  2.73739  3.18146  2.89801  2.37887  2.77519  2.98518  4.58477  3.61503
          0.03078  3.89207  4.61442  0.61958  0.77255  0.48576  0.95510
    451   2.70311  4.77829  3.18888  2.59079  4.06334  3.48560  3.60228  3.04689  1.85085  3.01958  3.87768  3.05143  3.87079  2.76446  2.05715  2.75709  2.67621  3.12064  5.24567  3.98807   1076 k - - -
          2.68618  4.42225  2.77519  2.73123  3.46354  2.40513  3.72494  3.29354  2.67741  2.69355  4.24690  2.90347  2.73739  3.18146  2.89801  2.37887  2.77519  2.98518  4.58477  3.61503
          0.03078  3.89207  4.61442  0.61958  0.77255  0.48576  0.95510
    452   2.68755  5.00633  2.77161  1.98194  4.32406  3.37073  3.57647  3.75051  2.01616  3.27991  4.08632  2.64479  3.80163  2.70906  2.45517  2.67090  2.67911  3.38783  5.44323  4.10550   1079 e - - -
          2.68618  4.42225  2.77519  2.73123  3.46354  2.40513  3.72494  3.29354  2.67741  2.69355  4.24690  2.90347  2.73739  3.18146  2.89801  2.37887  2.77519  2.98518  4.58477  3.61503
          0.03078  3.89207  4.61442  0.61958  0.77255  0.48576  0.95510
    453   2.75069  5.15016  1.81300  2.14566  4.52927  3.18138  3.70457  4.03527  2.65673  3.57554  4.40707  1.92690  3.77404  2.86941  3.19823  2.43115  3.04891  3.61773  5.74294  4.29273   1080 d - - -
          2.68618  4.42225  2.77519  2.73123  3.46354  2.40513  3.72494  3.29354  2.67741  2.69355  4.24690  2.90347  2.73739  3.18146  2.89801  2.37887  2.77519  2.98518  4.58477  3.61503
          0.03078  3.89207  4.61442  0.61958  0.77255  0.48576  0.95510
    454   2.31439  3.36401  3.47718  2.97654  3.71212  2.80694  3.92818  3.04918  2.91485  2.51790  3.66062  3.25486  3.74704  3.22907  3.24948  1.86795  2.45795  2.72672  5.12600  3.89823   1081 s - - -
          2.68618  4.42225  2.77519  2.73123  3.46354  2.40513  3.72494  3.29354  2.67741  2.69355  4.24690  2.90347  2.73739  3.18146  2.89801  2.37887  2.77519  2.98518  4.58477  3.61503
          0.03078  3.89207  4.61442  0.61958  0.77255  0.48576  0.95510
    455   2.20335  4.31883  3.19836  2.73433  3.88290  2.84218  3.82827  2.89946  2.73110  2.94278  3.79324  3.10941  2.81019  3.05979  3.12006  2.01177  2.71735  2.90583  5.23990  3.97769   1082 s - - -
          2.68621  4.42228  2.77502  2.73126  3.46357  2.40516  3.72498  3.29357  2.67735  2.69348  4.24693  2.90337  2.73743  3.18149  2.89804  2.37890  2.77523  2.98521  4.58480  3.61506
          0.13570  2.14570  4.61442  0.76301  0.62785  0.48576  0.95510
    456   2.38435  4.44345  2.78943  2.57383  4.29185  1.96609  3.89221  3.75714  2.80469  3.37856  4.20402  2.36540  3.69613  3.09967  3.21658  2.03445  2.79578  3.27276  5.57745  4.26754   1087 g - - -
          2.68618  4.42225  2.77519  2.73123  3.46354  2.40513  3.72494  3.29354  2.67741  2.69355  4.24690  2.90347  2.73739  3.18146  2.89801  2.37887  2.77519  2.98518  4.58477  3.61503
          0.08398  3.89207  2.81101  0.61958  0.77255  0.48576  0.95510
    457   2.64728  4.93973  2.20266  2.23624  4.17066  2.94554  3.62140  3.67028  2.49226  3.24671  4.07056  2.21288  3.76069  2.78385  2.98511  2.63501  2.90571  3.31568  5.43036  3.39315   1088 d - - -
          2.68618  4.42225  2.77519  2.73123  3.46354  2.40513  3.72494  3.29354  2.67741  2.69355  4.24690  2.90347  2.73739  3.18146  2.89801  2.37887  2.77519  2.98518  4.58477  3.61503
          0.03243  3.84053  4.56288  0.61958  0.77255  0.53148  0.88608
    458   2.63997  4.39716  3.44695  3.03030  3.45032  3.45343  3.97664  2.72042  2.90201  1.66868  3.47869  3.38698  2.44699  3.30188  3.19917  2.85522  2.95299  2.57393  5.03338  3.75065   1089 l - - -
          2.68618  4.42225  2.77519  2.73123  3.46354  2.40513  3.72494  3.29354  2.67741  2.69355  4.24690  2.90347  2.73739  3.18146  2.89801  2.37887  2.77519  2.98518  4.58477  3.61503
          0.03243  3.84053  4.56288  0.61958  0.77255  0.45820  1.00082
    459   2.32674  4.35181  2.90434  2.67327  4.26546  2.32929  3.94220  3.72888  2.86175  3.36385  4.18893  2.65783  3.67983  3.16234  3.25159  1.57606  2.75748  3.22934  5.56526  4.27543   1090 s - - -
          2.68618  4.42225  2.77519  2.73123  3.46354  2.40513  3.72494  3.29354  2.67741  2.69355  4.24690  2.90347  2.73739  3.18146  2.89801  2.37887  2.77519  2.98518  4.58477  3.61503
          0.03078  3.89207  4.61442  0.61958  0.77255  0.48576  0.95510
    460   2.38208  3.60337  3.49637  2.72535  3.38145  3.51357  3.82357  2.47871  2.86568  2.10023  3.34642  3.31401  3.91374  3.17647  3.19502  2.59101  2.77548  2.41217  4.84881  3.62115   1091 l - - -
          2.68618  4.42225  2.77519  2.73123  3.46354  2.40513  3.72494  3.29354  2.67741  2.69355  4.24690  2.90347  2.73739  3.18146  2.89801  2.37887  2.77519  2.98518  4.58477  3.61503
          0.03078  3.89207  4.61442  0.61958  0.77255  0.48576  0.95510
    461   3.36777  4.73557  4.12089  3.83168  2.68582  3.75190  3.92352  3.39201  3.55338  2.78360  4.02493  3.97673  4.27122  3.93998  3.67835  3.57130  3.66912  3.28289  0.84668  2.68686   1092 w - - -
          2.68618  4.42225  2.77519  2.73123  3.46354  2.40513  3.72494  3.29354  2.67741  2.69355  4.24690  2.90347  2.73739  3.18146  2.89801  2.37887  2.77519  2.98518  4.58477  3.61503
          0.03078  3.89207  4.61442  0.61958  0.77255  0.48576  0.95510
    462   2.91173  4.64368  3.33294  3.01865  2.56037  3.62207  3.59015  3.26223  2.96041  2.82855  3.86656  2.80316  4.09516  3.32087  3.24879  3.02558  3.18669  3.04389  4.17083  1.40824   1094 y - - -
          2.68618  4.42225  2.77519  2.73123  3.46354  2.40513  3.72494  3.29354  2.67741  2.69355  4.24690  2.90347  2.73739  3.18146  2.89801  2.37887  2.77519  2.98518  4.58477  3.61503
          0.03078  3.89207  4.61442  0.61958  0.77255  0.48576  0.95510
    463   3.02723  4.86538  3.51984  3.02657  4.22491  3.51172  3.83794  3.76781  2.24455  3.28017  4.27965  3.38491  4.01319  3.05713  0.94887  3.11034  3.29174  3.49087  5.29990  4.14782   1095 r - - -
          2.68618  4.42225  2.77519  2.73123  3.46354  2.40513  3.72494  3.29354  2.67741  2.69355  4.24690  2.90347  2.73739  3.18146  2.89801  2.37887  2.77519  2.98518  4.58477  3.61503
          0.03078  3.89207  4.61442  0.61958  0.77255  0.48576  0.95510
    464   2.85447  4.72014  3.23150  2.83948  3.06675  3.54535  1.68505  3.29674  2.57661  2.51461  3.87115  3.23955  4.00859  3.09929  2.86049  2.94594  3.11486  3.08310  4.60518  3.04704   1096 h - - -
          2.68618  4.42225  2.77519  2.73123  3.46354  2.40513  3.72494  3.29354  2.67741  2.69355  4.24690  2.90347  2.73739  3.18146  2.89801  2.37887  2.77519  2.98518  4.58477  3.61503
          0.03078  3.89207  4.61442  0.61958  0.77255  0.48576  0.95510
    465   2.56606  4.36894  3.29658  2.57542  3.53771  3.48913  3.74552  2.21074  2.64841  2.56368  3.47435  3.18486  3.44138  3.02143  2.79636  2.74856  2.80327  2.44713  4.96069  3.71313   1097 i - - -
          2.68618  4.42225  2.77519  2.73123  3.46354  2.40513  3.72494  3.29354  2.67741  2.69355  4.24690  2.90347  2.73739  3.18146  2.89801  2.37887  2.77519  2.98518  4.58477  3.61503
          0.03078  3.89207  4.61442  0.61958  0.77255  0.48576  0.95510
    466   2.37167  2.97482  3.64298  3.14272  2.98063  3.24868  3.96271  2.82065  3.06743  2.59568  3.52598  3.37705  3.82177  3.35827  3.36084  1.79579  2.72827  2.55453  4.93789  3.65775   1098 s - - -
          2.68618  4.42225  2.77519  2.73123  3.46354  2.40513  3.72494  3.29354  2.67741  2.69355  4.24690  2.90347  2.73739  3.18146  2.89801  2.37887  2.77519  2.98518  4.58477  3.61503
          0.03078  3.89207  4.61442  0.61958  0.77255  0.48576  0.95510
    467   2.92071  5.06243  3.02322  2.59292  4.41988  3.49663  3.61443  3.83160  1.29882  3.32360  4.20989  3.04667  3.93601  2.48005  2.26702  2.91771  3.12981  3.51424  5.42178  4.18085   1099 k - - -
          2.68618  4.42225  2.77519  2.73123  3.46354  2.40513  3.72494  3.29354  2.67741  2.69355  4.24690  2.90347  2.73739  3.18146  2.89801  2.37887  2.77519  2.98518  4.58477  3.61503
          0.03078  3.89207  4.61442  0.61958  0.77255  0.48576  0.95510
    468   2.65881  4.70195  2.63441  2.18386  4.34090  1.38175  3.90079  3.78630  2.80405  3.42785  4.31634  2.97995  3.80258  3.12450  3.20054  2.72236  3.02909  3.38849  5.56619  4.29668   1100 g - - -
          2.68618  4.42225  2.77519  2.73123  3.46354  2.40513  3.72494  3.29354  2.67741  2.69355  4.24690  2.90347  2.73739  3.18146  2.89801  2.37887  2.77519  2.98518  4.58477  3.61503
          0.03078  3.89207  4.61442  0.61958  0.77255  0.48576  0.95510
    469   2.25846  4.21373  3.08933  2.93462  4.29147  1.32085  4.13944  3.77419  3.12177  3.46164  4.31286  3.17637  3.66435  3.41800  3.43815  2.11048  2.74744  3.22323  5.61365  4.36789   1101 g - - -
          2.68618  4.42225  2.77519  2.73123  3.46354  2.40513  3.72494  3.29354  2.67741  2.69355  4.24690  2.90347  2.73739  3.18146  2.89801  2.37887  2.77519  2.98518  4.58477  3.61503
          0.03078  3.89207  4.61442  0.61958  0.77255  0.48576  0.95510
    470   3.36777  4.73557  4.12089  3.83168  2.68582  3.75190  3.92352  3.39201  3.55338  2.78360  4.02493  3.97673  4.27122  3.93998  3.67835  3.57130  3.66912  3.28289  0.84668  2.68686   1102 w - - -
          2.68618  4.42225  2.77519  2.73123  3.46354  2.40513  3.72494  3.29354  2.67741  2.69355  4.24690  2.90347  2.73739  3.18146  2.89801  2.37887  2.77519  2.98518  4.58477  3.61503
          0.03078  3.89207  4.61442  0.61958  0.77255  0.48576  0.95510
    471   2.28889  4.26720  3.10697  2.81394  4.18178  2.31587  3.98495  3.57803  2.89607  3.25491  4.09731  3.12277  1.92904  3.22026  3.25459  2.43598  2.39979  3.11156  5.50089  4.25104   1103 p - - -
          2.68618  4.42225  2.77519  2.73123  3.46354  2.40513  3.72494  3.29354  2.67741  2.69355  4.24690  2.90347  2.73739  3.18146  2.89801  2.37887  2.77519  2.98518  4.58477  3.61503
          0.03078  3.89207  4.61442  0.61958  0.77255  0.48576  0.95510
    472   3.22471  4.61900  4.39817  3.97894  1.33457  4.17354  3.93829  2.50524  3.83038  1.69451  3.22264  4.07425  4.51067  3.98657  3.97201  3.56626  3.47830  2.53550  4.19350  2.58382   1104 f - - -
          2.68618  4.42225  2.77519  2.73123  3.46354  2.40513  3.72494  3.29354  2.67741  2.69355  4.24690  2.90347  2.73739  3.18146  2.89801  2.37887  2.77519  2.98518  4.58477  3.61503
          0.03078  3.89207  4.61442  0.61958  0.77255  0.48576  0.95510
    473   2.32436  4.24513  3.22316  3.03963  4.09568  2.97463  4.14904  3.62084  3.11472  3.33949  4.26380  3.26141  3.71501  3.46246  3.40029  1.06189  2.80592  3.15167  5.46656  4.17926   1105 s - - -
          2.68618  4.42225  2.77519  2.73123  3.46354  2.40513  3.72494  3.29354  2.67741  2.69355  4.24690  2.90347  2.73739  3.18146  2.89801  2.37887  2.77519  2.98518  4.58477  3.61503
          0.03078  3.89207  4.61442  0.61958  0.77255  0.48576  0.95510
    474   2.25942  4.17235  3.32618  3.04300  4.06157  2.98496  4.10060  3.32774  3.02687  3.13636  4.04045  3.25127  3.70008  3.38446  3.32087  2.17406  1.40018  2.91866  5.45512  4.21017   1106 t - - -
          2.68618  4.42225  2.77519  2.73123  3.46354  2.40513  3.72494  3.29354  2.67741  2.69355  4.24690  2.90347  2.73739  3.18146  2.89801  2.37887  2.77519  2.98518  4.58477  3.61503
          0.03078  3.89207  4.61442  0.61958  0.77255  0.48576  0.95510
    475   2.18674  4.33142  3.15487  2.72752  3.92254  2.81071  3.83936  3.29945  2.73093  2.66972  3.83571  3.10195  2.33771  3.06965  3.11266  2.31891  2.73066  2.93948  5.27355  4.00864   1107 a - - -
          2.68618  4.42225  2.77519  2.73123  3.46354  2.40513  3.72494  3.29354  2.67741  2.69355  4.24690  2.90347  2.73739  3.18146  2.89801  2.37887  2.77519  2.98518  4.58477  3.61503
          0.03078  3.89207  4.61442  0.61958  0.77255  0.48576  0.95510
    476   3.01036  5.14212  0.89035  2.34666  4.52169  3.22525  3.94788  4.11426  3.03564  3.71901  4.69737  2.90409  3.87940  3.18693  3.55466  2.97037  3.34928  3.75129  5.68651  4.39112   1108 d - - -
          2.68618  4.42225  2.77519  2.73123  3.46354  2.40513  3.72494  3.29354  2.67741  2.69355  4.24690  2.90347  2.73739  3.18146  2.89801  2.37887  2.77519  2.98518  4.58477  3.61503
          0.03078  3.89207  4.61442  0.61958  0.77255  0.48576  0.95510
    477   2.75268  4.94885  2.51777  2.34809  4.23200  3.25003  3.72308  3.82986  2.50781  3.39359  4.27603  1.57043  3.82577  2.56981  2.89156  2.75243  3.05429  3.46397  5.48896  4.09254   1109 n - - -
          2.68618  4.42225  2.77519  2.73123  3.46354  2.40513  3.72494  3.29354  2.67741  2.69355  4.24690  2.90347  2.73739  3.18146  2.89801  2.37887  2.77519  2.98518  4.58477  3.61503
          0.03078  3.89207  4.61442  0.61958  0.77255  0.48576  0.95510
    478   2.14816  4.38428  2.89521  2.63579  4.23431  1.82961  3.90188  3.66358  2.81051  3.30256  4.12964  2.63267  3.07493  3.11314  3.21240  2.46710  2.76215  3.19608  5.53082  4.24428   1110 g - - -
          2.68618  4.42225  2.77519  2.73123  3.46354  2.40513  3.72494  3.29354  2.67741  2.69355  4.24690  2.90347  2.73739  3.18146  2.89801  2.37887  2.77519  2.98518  4.58477  3.61503
          0.03078  3.89207  4.61442  0.61958  0.77255  0.48576  0.95510
    479   3.36777  4.73557  4.12089  3.83168  2.68582  3.75190  3.92352  3.39201  3.55338  2.78360  4.02493  3.97673  4.27122  3.93998  3.67835  3.57130  3.66912  3.28289  0.84668  2.68686   1112 w - - -
          2.68618  4.42225  2.77519  2.73123  3.46354  2.40513  3.72494  3.29354  2.67741  2.69355  4.24690  2.90347  2.73739  3.18146  2.89801  2.37887  2.77519  2.98518  4.58477  3.61503
          0.03078  3.89207  4.61442  0.61958  0.77255  0.48576  0.95510
    480   2.60033  4.34708  3.50478  3.07257  3.54715  3.45516  4.03071  2.00058  2.97886  2.42389  3.52540  3.41584  2.12034  3.34908  3.28797  2.83730  2.92122  2.41741  5.11361  3.85030   1113 i - - -
          2.68618  4.42225  2.77519  2.73123  3.46354  2.40513  3.72494  3.29354  2.67741  2.69355  4.24690  2.90347  2.73739  3.18146  2.89801  2.37887  2.77519  2.98518  4.58477  3.61503
          0.03078  3.89207  4.61442  0.61958  0.77255  0.48576  0.95510
    481   2.35112  4.24952  4.00580  3.62757  3.65998  3.56742  4.48908  2.09081  3.52701  2.36666  3.55391  3.80737  4.15642  3.86281  3.77075  3.00124  3.00468  1.19202  5.38836  4.15238   1114 v - - -
          2.68618  4.42225  2.77519  2.73123  3.46354  2.40513  3.72494  3.29354  2.67741  2.69355  4.24690  2.90347  2.73739  3.18146  2.89801  2.37887  2.77519  2.98518  4.58477  3.61503
          0.03078  3.89207  4.61442  0.61958  0.77255  0.48576  0.95510
    482   2.22945  4.17206  3.25890  3.00256  4.16358  2.93647  4.10530  3.52179  3.03762  3.26928  4.14482  3.21355  3.66854  3.37652  3.34420  1.28287  2.35709  3.04759  5.52945  4.27743   1115 s - - -
          2.68618  4.42225  2.77519  2.73123  3.46354  2.40513  3.72494  3.29354  2.67741  2.69355  4.24690  2.90347  2.73739  3.18146  2.89801  2.37887  2.77519  2.98518  4.58477  3.61503
          0.03078  3.89207  4.61442  0.61958  0.77255  0.48576  0.95510
    483   3.01036  5.14212  0.89035  2.34666  4.52169  3.22525  3.94788  4.11426  3.03564  3.71901  4.69737  2.90409  3.87940  3.18693  3.55466  2.97037  3.34928  3.75129  5.68651  4.39112   1116 d - - -
          2.68618  4.42225  2.77519  2.73123  3.46354  2.40513  3.72494  3.29354  2.67741  2.69355  4.24690  2.90347  2.73739  3.18146  2.89801  2.37887  2.77519  2.98518  4.58477  3.61503
          0.03078  3.89207  4.61442  0.61958  0.77255  0.48576  0.95510
    484   2.27969  1.55022  3.96961  3.60598  3.78273  3.07515  4.33651  2.77968  3.42864  2.76308  3.78329  3.57590  3.79518  3.75209  3.61768  2.54090  2.37256  2.49154  5.30592  4.10333   1117 c - - -
          2.68618  4.42225  2.77519  2.73123  3.46354  2.40513  3.72494  3.29354  2.67741  2.69355  4.24690  2.90347  2.73739  3.18146  2.89801  2.37887  2.77519  2.98518  4.58477  3.61503
          0.03078  3.89207  4.61442  0.61958  0.77255  0.48576  0.95510
    485   2.42295  4.26812  3.44516  3.19785  3.98586  3.10681  4.21372  3.11536  3.14121  2.97817  4.02728  3.40422  3.81203  3.53501  3.39907  2.62441  1.13912  2.80825  5.42193  4.20243   1118 t - - -
          2.68618  4.42225  2.77519  2.73123  3.46354  2.40513  3.72494  3.29354  2.67741  2.69355  4.24690  2.90347  2.73739  3.18146  2.89801  2.37887  2.77519  2.98518  4.58477  3.61503
          0.03078  3.89207  4.61442  0.61958  0.77255  0.48576  0.95510
    486   1.17895  4.11059  3.37845  3.13510  4.13821  2.91497  4.18878  3.40380  3.17280  3.22406  4.11811  3.27904  3.66542  3.48753  3.45492  2.13353  2.68439  2.95024  5.53434  4.30493   1119 a - - -
          2.68618  4.42225  2.77519  2.73123  3.46354  2.40513  3.72494  3.29354  2.67741  2.69355  4.24690  2.90347  2.73739  3.18146  2.89801  2.37887  2.77519  2.98518  4.58477  3.61503
          0.03078  3.89207  4.61442  0.61958  0.77255  0.48576  0.95510
    487   2.96879  5.08435  2.49534  0.99783  4.43296  3.28644  3.87468  3.89074  2.75765  3.50461  4.47757  2.94351  3.89189  3.08979  3.16868  2.94907  3.27310  3.57248  5.60083  4.32284   1120 e - - -
          2.68618  4.42225  2.77519  2.73123  3.46354  2.40513  3.72494  3.29354  2.67741  2.69355  4.24690  2.90347  2.73739  3.18146  2.89801  2.37887  2.77519  2.98518  4.58477  3.61503
          0.03078  3.89207  4.61442  0.61958  0.77255  0.48576  0.95510
    488   1.62548  4.15096  3.25581  3.04154  4.25587  1.58817  4.17179  3.60640  3.16268  3.35230  4.21373  3.23226  3.65575  3.45257  3.47055  2.39092  2.70371  3.09603  5.59511  4.38689   1121 g - - -
          2.68618  4.42225  2.77519  2.73123  3.46354  2.40513  3.72494  3.29354  2.67741  2.69355  4.24690  2.90347  2.73739  3.18146  2.89801  2.37887  2.77519  2.98518  4.58477  3.61503
          0.03078  3.89207  4.61442  0.61958  0.77255  0.48576  0.95510
    489   3.17706  4.63341  4.22102  3.86077  3.14288  4.00715  4.51034  2.34778  3.62833  0.85144  3.15937  4.13436  4.43902  3.99197  3.80127  3.58002  3.47035  2.39024  5.02947  3.75738   1122 l - - -
          2.68618  4.42225  2.77519  2.73123  3.46354  2.40513  3.72494  3.29354  2.67741  2.69355  4.24690  2.90347  2.73739  3.18146  2.89801  2.37887  2.77519  2.98518  4.58477  3.61503
          0.03078  3.89207  4.61442  0.61958  0.77255  0.48576  0.95510
    490   2.84496  5.07412  2.86385  2.47004  4.43511  3.43895  3.59825  3.85372  1.47267  3.35307  4.19868  2.65384  3.88487  2.48977  2.37661  2.82802  3.06187  3.50893  5.45819  4.17966   1123 k - - -
          2.68618  4.42225  2.77519  2.73123  3.46354  2.40513  3.72494  3.29354  2.67741  2.69355  4.24690  2.90347  2.73739  3.18146  2.89801  2.37887  2.77519  2.98518  4.58477  3.61503
          0.03078  3.89207  4.61442  0.61958  0.77255  0.48576  0.95510
    491   1.45166  4.16886  3.69960  3.32160  3.79665  3.20122  4.25119  2.59148  3.25364  2.65543  3.72476  3.49066  3.86723  3.57894  3.53043  2.63282  2.80471  1.94834  5.36346  4.13543   1135 a - - -
          2.68618  4.42225  2.77519  2.73123  3.46354  2.40513  3.72494  3.29354  2.67741  2.69355  4.24690  2.90347  2.73739  3.18146  2.89801  2.37887  2.77519  2.98518  4.58477  3.61503
          0.03078  3.89207  4.61442  0.61958  0.77255  0.48576  0.95510
    492   1.18709  4.10982  3.37752  3.13227  4.14045  2.91356  4.18656  3.41131  3.17069  3.22718  4.11839  3.27688  3.66373  3.48437  3.45400  2.11333  2.68241  2.95496  5.53470  4.30596   1136 a - - -
          2.68618  4.42225  2.77519  2.73123  3.46354  2.40513  3.72494  3.29354  2.67741  2.69355  4.24690  2.90347  2.73739  3.18146  2.89801  2.37887  2.77519  2.98518  4.58477  3.61503
          0.03078  3.89207  4.61442  0.61958  0.77255  0.48576  0.95510
    493   3.08498  4.43994  4.60930  4.06826  3.25343  4.35399  4.74670  1.65285  3.94143  1.34457  3.06794  4.34123  4.61792  4.16251  4.13691  3.70160  3.32797  1.60910  5.23828  4.08780   1139 l - - -
          2.68618  4.42225  2.77519  2.73123  3.46354  2.40513  3.72494  3.29354  2.67741  2.69355  4.24690  2.90347  2.73739  3.18146  2.89801  2.37887  2.77519  2.98518  4.58477  3.61503
          0.03078  3.89207  4.61442  0.61958  0.77255  0.48576  0.95510
    494   2.78074  4.40893  3.73572  3.18060  3.29610  3.76466  4.00578  2.47173  2.63578  1.47027  2.89317  3.54831  4.12686  3.33987  3.16873  3.06635  3.01488  2.38940  4.95581  3.73519   1140 l - - -
          2.68618  4.42225  2.77519  2.73123  3.46354  2.40513  3.72494  3.29354  2.67741  2.69355  4.24690  2.90347  2.73739  3.18146  2.89801  2.37887  2.77519  2.98518  4.58477  3.61503
          0.03078  3.89207  4.61442  0.61958  0.77255  0.48576  0.95510
    495   3.17706  4.63341  4.22102  3.86077  3.14288  4.00715  4.51034  2.34778  3.62833  0.85144  3.15937  4.13436  4.43902  3.99197  3.80127  3.58002  3.47035  2.39024  5.02947  3.75738   1141 l - - -
          2.68618  4.42225  2.77519  2.73123  3.46354  2.40513  3.72494  3.29354  2.67741  2.69355  4.24690  2.90347  2.73739  3.18146  2.89801  2.37887  2.77519  2.98518  4.58477  3.61503
          0.03078  3.89207  4.61442  0.61958  0.77255  0.48576  0.95510
    496   2.32436  4.24513  3.22316  3.03963  4.09568  2.97463  4.14904  3.62084  3.11472  3.33949  4.26380  3.26141  3.71501  3.46246  3.40029  1.06189  2.80592  3.15167  5.46656  4.17926   1142 s - - -
          2.68618  4.42225  2.77519  2.73123  3.46354  2.40513  3.72494  3.29354  2.67741  2.69355  4.24690  2.90347  2.73739  3.18146  2.89801  2.37887  2.77519  2.98518  4.58477  3.61503
          0.03078  3.89207  4.61442  0.61958  0.77255  0.48576  0.95510
    497   2.59631  4.78262  2.88641  2.17151  4.01679  3.37829  3.59297  3.44210  2.35630  3.04046  3.86389  2.53949  3.78756  2.45382  2.78289  2.62672  2.66187  3.12269  4.06997  3.93906   1153 e - - -
          2.68618  4.42225  2.77519  2.73123  3.46354  2.40513  3.72494  3.29354  2.67741  2.69355  4.24690  2.90347  2.73739  3.18146  2.89801  2.37887  2.77519  2.98518  4.58477  3.61503
          0.03078  3.89207  4.61442  0.61958  0.77255  0.48576  0.95510
    498   2.77753  3.46407  4.20908  3.63754  2.75707  3.89996  4.20322  2.24603  3.51716  1.71376  2.04872  3.87448  4.23570  3.72768  3.70722  3.20482  3.01493  2.18152  4.79952  3.59263   1154 l - - -
          2.68618  4.42225  2.77519  2.73123  3.46354  2.40513  3.72494  3.29354  2.67741  2.69355  4.24690  2.90347  2.73739  3.18146  2.89801  2.37887  2.77519  2.98518  4.58477  3.61503
          0.03078  3.89207  4.61442  0.61958  0.77255  0.48576  0.95510
    499   2.31440  4.28172  3.08877  2.84288  4.15854  2.99507  4.01480  3.61164  2.92543  3.28799  4.15415  3.14246  1.70641  3.26814  3.26214  1.96661  2.76054  3.14426  5.49320  4.22162   1160 p - - -
          2.68618  4.42225  2.77519  2.73123  3.46354  2.40513  3.72494  3.29354  2.67741  2.69355  4.24690  2.90347  2.73739  3.18146  2.89801  2.37887  2.77519  2.98518  4.58477  3.61503
          0.03078  3.89207  4.61442  0.61958  0.77255  0.48576  0.95510
    500   2.54252  4.22394  3.49710  2.93760  2.98816  3.52696  3.79695  2.67045  2.87516  2.28405  3.33159  3.31351  3.91839  3.17514  3.20533  2.32440  2.61117  2.33357  4.77203  3.15434   1163 l - - -
          2.68618  4.42225  2.77519  2.73123  3.46354  2.40513  3.72494  3.29354  2.67741  2.69355  4.24690  2.90347  2.73739  3.18146  2.89801  2.37887  2.77519  2.98518  4.58477  3.61503
          0.03078  3.89207  4.61442  0.61958  0.77255  0.48576  0.95510
    501   2.62974  4.97625  2.29076  2.02965  4.24924  3.30199  3.59579  3.69827  2.42062  3.25650  4.05732  2.61288  3.76064  2.73505  2.91410  2.44394  2.67472  3.33277  5.45788  3.53976   1164 e - - -
          2.68618  4.42225  2.77519  2.73123  3.46354  2.40513  3.72494  3.29354  2.67741  2.69355  4.24690  2.90347  2.73739  3.18146  2.89801  2.37887  2.77519  2.98518  4.58477  3.61503
          0.03078  3.89207  4.61442  0.61958  0.77255  0.48576  0.95510
    502   2.64326  4.21194  3.78065  3.20708  3.27157  3.70324  3.98934  2.09810  3.09783  1.93351  2.92625  3.54452  4.06394  3.39448  3.06583  2.97723  2.65279  2.10150  4.85344  3.65366   1165 l - - -
          2.68618  4.42225  2.77519  2.73123  3.46354  2.40513  3.72494  3.29354  2.67741  2.69355  4.24690  2.90347  2.73739  3.18146  2.89801  2.37887  2.77519  2.98518  4.58477  3.61503
          0.03078  3.89207  4.61442  0.61958  0.77255  0.48576  0.95510
    503   2.11080  4.21933  3.93180  3.53969  3.68074  3.47706  4.41182  2.17892  3.45122  2.43043  3.57815  3.72017  4.07985  3.77700  3.70590  2.90249  2.94421  1.31081  5.36030  4.13208   1166 v - - -
          2.68618  4.42225  2.77519  2.73123  3.46354  2.40513  3.72494  3.29354  2.67741  2.69355  4.24690  2.90347  2.73739  3.18146  2.89801  2.37887  2.77519  2.98518  4.58477  3.61503
          0.03078  3.89207  4.61442  0.61958  0.77255  0.48576  0.95510
    504   2.68894  4.46266  3.36675  3.26853  4.41090  0.69949  4.38780  4.01510  3.45249  3.66682  4.64257  3.53100  3.85443  3.77507  3.68657  2.86138  3.17170  3.53963  5.50107  4.51339   1167 g - - -
          2.68618  4.42225  2.77519  2.73123  3.46354  2.40513  3.72494  3.29354  2.67741  2.69355  4.24690  2.90347  2.73739  3.18146  2.89801  2.37887  2.77519  2.98518  4.58477  3.61503
          0.03078  3.89207  4.61442  0.61958  0.77255  0.48576  0.95510
    505   2.84940  5.16175  2.43265  1.38527  4.47815  3.29354  3.68566  3.90205  2.20955  3.46166  4.33177  2.80844  3.84014  2.85024  2.83133  2.80228  3.10993  3.54994  5.62212  4.25972   1175 e - - -
          2.68618  4.42225  2.77520  2.73114  3.46354  2.40513  3.72495  3.29354  2.67741  2.69355  4.24690  2.90347  2.73740  3.18147  2.89801  2.37887  2.77520  2.98519  4.58477  3.61504
          0.07830  2.72722  4.61442  0.47936  0.96543  0.48576  0.95510
    506   1.64462  4.19291  3.33222  2.91864  3.96506  2.68813  3.97340  3.29361  2.91685  3.02593  3.88513  3.19440  2.72263  3.23165  3.26886  2.43960  2.68206  2.59264  5.33825  4.10163   1179 a - - -
          2.68618  4.42225  2.77519  2.73123  3.46354  2.40513  3.72494  3.29354  2.67741  2.69355  4.24690  2.90347  2.73739  3.18146  2.89801  2.37887  2.77519  2.98518  4.58477  3.61503
          0.03078  3.89207  4.61442  0.61958  0.77255  0.48576  0.95510
    507   3.08903  4.45932  4.56921  4.01191  3.14877  4.32116  4.65212  1.54536  3.86766  1.50292  2.20058  4.28917  4.56965  4.07419  4.04932  3.65531  3.32148  1.99042  5.12826  4.00132   1180 l - - -
          2.68618  4.42225  2.77519  2.73123  3.46354  2.40513  3.72494  3.29354  2.67741  2.69355  4.24690  2.90347  2.73739  3.18146  2.89801  2.37887  2.77519  2.98518  4.58477  3.61503
          0.03078  3.89207  4.61442  0.61958  0.77255  0.48576  0.95510
    508   2.63065  4.98862  2.45033  2.02812  4.28590  3.29873  3.59472  3.73421  2.26348  3.28355  4.08064  2.79712  3.00937  2.73066  2.88902  2.43464  2.68059  3.35999  5.47733  4.09289   1181 e - - -
          2.68618  4.42225  2.77519  2.73123  3.46354  2.40513  3.72494  3.29354  2.67741  2.69355  4.24690  2.90347  2.73739  3.18146  2.89801  2.37887  2.77519  2.98518  4.58477  3.61503
          0.03078  3.89207  4.61442  0.61958  0.77255  0.48576  0.95510
    509   2.40868  4.57030  3.04062  2.39046  3.79706  3.39500  3.64725  3.16831  2.48306  2.65127  3.68395  3.00186  3.10582  2.67540  2.90315  2.63735  2.61293  2.70986  5.13213  3.83968   1182 e - - -
          2.68618  4.42225  2.77519  2.73123  3.46354  2.40513  3.72494  3.29354  2.67741  2.69355  4.24690  2.90347  2.73739  3.18146  2.89801  2.37887  2.77519  2.98518  4.58477  3.61503
          0.03078  3.89207  4.61442  0.61958  0.77255  0.48576  0.95510
    510   2.65347  5.04051  2.25445  1.99867  4.31643  3.29167  3.20751  3.77789  2.42167  3.32064  4.11827  2.41712  3.76190  2.73386  2.91816  2.62202  2.89827  3.03754  5.50677  4.10869   1184 e - - -
          2.68618  4.42225  2.77519  2.73123  3.46354  2.40513  3.72494  3.29354  2.67741  2.69355  4.24690  2.90347  2.73739  3.18146  2.89801  2.37887  2.77519  2.98518  4.58477  3.61503
          0.03078  3.89207  4.61442  0.61958  0.77255  0.48576  0.95510
    511   2.73328  5.02720  2.93203  2.27050  4.36082  3.43347  2.86182  3.77693  1.90192  3.28366  4.09467  2.70072  3.83475  2.68644  2.16806  2.71850  2.94489  3.42042  5.41716  4.11371   1186 k - - -
          2.68618  4.42225  2.77519  2.73123  3.46354  2.40513  3.72494  3.29354  2.67741  2.69355  4.24690  2.90347  2.73739  3.18146  2.89801  2.37887  2.77519  2.98518  4.58477  3.61503
          0.03078  3.89207  4.61442  0.61958  0.77255  0.48576  0.95510
    512   3.17102  4.57204  4.50727  4.00219  3.08982  4.31475  4.64333  1.91221  3.79237  1.01317  2.96861  4.28897  4.59501  4.06320  3.97789  3.69344  3.41948  2.10879  5.10219  3.89541   1187 l - - -
          2.68618  4.42225  2.77519  2.73123  3.46354  2.40513  3.72494  3.29354  2.67741  2.69355  4.24690  2.90347  2.73739  3.18146  2.89801  2.37887  2.77519  2.98518  4.58477  3.61503
          0.03078  3.89207  4.61442  0.61958  0.77255  0.48576  0.95510
    513   3.03910  4.50767  4.08952  3.61816  2.07496  3.96553  3.62385  2.79486  3.50102  2.32237  3.49420  3.74999  4.31995  3.68859  3.70273  3.28370  3.27742  2.41130  3.94441  1.44453   1188 y - - -
          2.68618  4.42225  2.77519  2.73123  3.46354  2.40513  3.72494  3.29354  2.67741  2.69355  4.24690  2.90347  2.73739  3.18146  2.89801  2.37887  2.77519  2.98518  4.58477  3.61503
          0.03078  3.89207  4.61442  0.61958  0.77255  0.48576  0.95510
    514   2.91123  5.42656  1.33539  1.75840  4.71389  3.17714  3.73787  4.21832  2.76402  3.74914  4.61967  2.65467  3.80532  2.91242  3.35116  2.80161  3.20486  3.80972  5.90466  4.41768   1189 d - - -
          2.68618  4.42225  2.77519  2.73123  3.46354  2.40513  3.72494  3.29354  2.67741  2.69355  4.24690  2.90347  2.73739  3.18146  2.89801  2.37887  2.77519  2.98518  4.58477  3.61503
          0.03078  3.89207  4.61442  0.61958  0.77255  0.48576  0.95510
    515   1.17895  4.11059  3.37845  3.13510  4.13821  2.91497  4.18878  3.40380  3.17280  3.22406  4.11811  3.27904  3.66542  3.48753  3.45492  2.13353  2.68439  2.95024  5.53434  4.30493   1190 a - - -
          2.68618  4.42225  2.77519  2.73123  3.46354  2.40513  3.72494  3.29354  2.67741  2.69355  4.24690  2.90347  2.73739  3.18146  2.89801  2.37887  2.77519  2.98518  4.58477  3.61503
          0.03078  3.89207  4.61442  0.61958  0.77255  0.48576  0.95510
    516   2.82348  4.36046  4.15257  3.81612  3.56420  3.74431  4.61439  2.04877  3.68421  2.24770  3.52619  4.00286  4.30359  4.04251  3.89485  3.24893  3.18446  1.00054  5.35202  4.08493   1191 v - - -
          2.68618  4.42225  2.77519  2.73123  3.46354  2.40513  3.72494  3.29354  2.67741  2.69355  4.24690  2.90347  2.73739  3.18146  2.89801  2.37887  2.77519  2.98518  4.58477  3.61503
          0.03078  3.89207  4.61442  0.61958  0.77255  0.48576  0.95510
    517   2.71514  5.11265  2.09529  2.18148  4.39040  3.24586  3.13771  3.89494  2.52070  3.43151  4.24612  2.03487  3.77364  2.79488  3.03133  2.44479  2.97909  3.50617  5.59770  4.17234   1192 n - - -
          2.68618  4.42225  2.77519  2.73123  3.46354  2.40513  3.72494  3.29354  2.67741  2.69355  4.24690  2.90347  2.73739  3.18146  2.89801  2.37887  2.77519  2.98518  4.58477  3.61503
          0.03078  3.89207  4.61442  0.61958  0.77255  0.48576  0.95510
    518   2.80681  4.25074  4.20017  3.63902  2.55621  3.89936  4.00009  2.40072  3.50819  1.59584  3.07124  3.83328  4.22797  3.70145  3.68184  3.19940  3.03614  2.04064  3.05033  3.07858   1193 l - - -
          2.68618  4.42225  2.77519  2.73123  3.46354  2.40513  3.72494  3.29354  2.67741  2.69355  4.24690  2.90347  2.73739  3.18146  2.89801  2.37887  2.77519  2.98518  4.58477  3.61503
          0.03078  3.89207  4.61442  0.61958  0.77255  0.48576  0.95510
    519   3.06273  4.40046  4.64746  4.12178  3.38042  4.37112  4.82695  1.32761  3.99765  1.73980  3.19623  4.38108  4.65471  4.24857  4.20307  3.73200  3.31487  1.47532  5.34766  4.16463   1196 i - - -
          2.68618  4.42225  2.77519  2.73123  3.46354  2.40513  3.72494  3.29354  2.67741  2.69355  4.24690  2.90347  2.73739  3.18146  2.89801  2.37887  2.77519  2.98518  4.58477  3.61503
          0.03078  3.89207  4.61442  0.61958  0.77255  0.48576  0.95510
    520   3.17706  4.63341  4.22102  3.86077  3.14288  4.00715  4.51034  2.34778  3.62833  0.85144  3.15937  4.13436  4.43902  3.99197  3.80127  3.58002  3.47035  2.39024  5.02947  3.75738   1197 l - - -
          2.68618  4.42225  2.77519  2.73123  3.46354  2.40513  3.72494  3.29354  2.67741  2.69355  4.24690  2.90347  2.73739  3.18146  2.89801  2.37887  2.77519  2.98518  4.58477  3.61503
          0.03078  3.89207  4.61442  0.61958  0.77255  0.48576  0.95510
    521   2.32436  4.24513  3.22316  3.03963  4.09568  2.97463  4.14904  3.62084  3.11472  3.33949  4.26380  3.26141  3.71501  3.46246  3.40029  1.06189  2.80592  3.15167  5.46656  4.17926   1200 s - - -
          2.68618  4.42225  2.77519  2.73123  3.46354  2.40513  3.72494  3.29354  2.67741  2.69355  4.24690  2.90347  2.73739  3.18146  2.89801  2.37887  2.77519  2.98518  4.58477  3.61503
          0.03078  3.89207  4.61442  0.61958  0.77255  0.48576  0.95510
    522   3.17613  4.59829  4.46844  3.94266  3.04689  4.29527  4.59303  2.16715  3.71916  0.97706  2.56235  4.24460  4.56307  3.99044  3.90643  3.65920  3.41673  2.25263  5.06602  3.89286   1206 l - - -
          2.68618  4.42225  2.77519  2.73123  3.46354  2.40513  3.72494  3.29354  2.67741  2.69355  4.24690  2.90347  2.73739  3.18146  2.89801  2.37887  2.77519  2.98518  4.58477  3.61503
          0.03078  3.89207  4.61442  0.61958  0.77255  0.48576  0.95510
    523   2.89592  4.88260  2.91549  2.67029  4.05381  3.37874  3.82885  3.68736  2.48967  3.18779  4.21487  3.13028  3.93234  1.19961  2.77356  2.94274  3.19277  3.41574  5.32225  4.01722   1221 q - - -
          2.68618  4.42225  2.77519  2.73123  3.46354  2.40513  3.72494  3.29354  2.67741  2.69355  4.24690  2.90347  2.73739  3.18146  2.89801  2.37887  2.77519  2.98518  4.58477  3.61503
          0.03078  3.89207  4.61442  0.61958  0.77255  0.48576  0.95510
    524   2.73937  4.73690  2.71865  2.60600  4.10345  3.19687  3.93633  3.81786  2.84155  3.46245  4.41743  1.12383  3.84960  3.20896  3.19701  2.80571  3.12178  3.43809  5.40709  4.05025   1248 n - - -
          2.68618  4.42225  2.77519  2.73123  3.46354  2.40513  3.72494  3.29354  2.67741  2.69355  4.24690  2.90347  2.73739  3.18146  2.89801  2.37887  2.77519  2.98518  4.58477  3.61503
          0.03078  3.89207  4.61442  0.61958  0.77255  0.48576  0.95510
    525   2.57351  3.85098  2.91880  2.29118  3.98860  3.36832  3.60685  3.39691  2.27156  3.00727  3.83336  2.74472  3.78387  2.59458  2.81195  2.23515  2.81241  3.08007  5.25406  3.93505   1261 s - - -
          2.68618  4.42225  2.77519  2.73123  3.46354  2.40513  3.72494  3.29354  2.67741  2.69355  4.24690  2.90347  2.73739  3.18146  2.89801  2.37887  2.77519  2.98518  4.58477  3.61503
          0.03078  3.89207  4.61442  0.61958  0.77255  0.48576  0.95510
    526   2.44008  4.51087  2.80306  2.54273  4.21808  3.09993  3.82966  3.64964  2.69056  3.29169  4.12831  1.86869  3.72508  3.02837  3.09377  2.11667  2.49998  3.21974  5.50268  4.18521   1262 n - - -
          2.68618  4.42225  2.77519  2.73123  3.46354  2.40513  3.72494  3.29354  2.67741  2.69355  4.24690  2.90347  2.73739  3.18146  2.89801  2.37887  2.77519  2.98518  4.58477  3.61503
          0.03078  3.89207  4.61442  0.61958  0.77255  0.48576  0.95510
    527   2.68894  4.46266  3.36675  3.26853  4.41090  0.69949  4.38780  4.01510  3.45249  3.66682  4.64257  3.53100  3.85443  3.77507  3.68657  2.86138  3.17170  3.53963  5.50107  4.51339   1263 g - - -
          2.68618  4.42225  2.77519  2.73123  3.46354  2.40513  3.72494  3.29354  2.67741  2.69355  4.24690  2.90347  2.73739  3.18146  2.89801  2.37887  2.77519  2.98518  4.58477  3.61503
          0.03078  3.89207  4.61442  0.61958  0.77255  0.48576  0.95510
    528   2.68894  4.46266  3.36675  3.26853  4.41090  0.69949  4.38780  4.01510  3.45249  3.66682  4.64257  3.53100  3.85443  3.77507  3.68657  2.86138  3.17170  3.53963  5.50107  4.51339   1264 g - - -
          2.68618  4.42225  2.77519  2.73123  3.46354  2.40513  3.72494  3.29354  2.67741  2.69355  4.24690  2.90347  2.73739  3.18146  2.89801  2.37887  2.77519  2.98518  4.58477  3.61503
          0.03078  3.89207  4.61442  0.61958  0.77255  0.48576  0.95510
    529   3.03171  4.49317  4.29584  3.86120  1.44595  4.00498  4.04436  2.40061  3.74012  1.89089  3.22465  3.99578  4.40164  3.92672  3.91058  3.39080  3.31268  2.14392  4.38355  2.82409   1265 f - - -
          2.68618  4.42225  2.77519  2.73123  3.46354  2.40513  3.72494  3.29354  2.67741  2.69355  4.24690  2.90347  2.73739  3.18146  2.89801  2.37887  2.77519  2.98518  4.58477  3.61503
          0.03078  3.89207  4.61442  0.61958  0.77255  0.48576  0.95510
    530   0.98588  4.20154  3.48224  3.27422  4.07165  3.02560  4.29398  3.20008  3.29098  3.08081  4.11032  3.41896  3.76665  3.63030  3.54028  2.55159  2.83029  2.85108  5.49685  4.29923   1266 a - - -
          2.68618  4.42225  2.77519  2.73123  3.46354  2.40513  3.72494  3.29354  2.67741  2.69355  4.24690  2.90347  2.73739  3.18146  2.89801  2.37887  2.77519  2.98518  4.58477  3.61503
          0.03078  3.89207  4.61442  0.61958  0.77255  0.48576  0.95510
    531   2.22940  4.17201  3.25910  3.00254  4.16351  2.93651  4.10520  3.52160  3.03750  3.26908  4.14456  3.21355  3.66852  3.37637  3.34413  1.28352  2.35562  3.04744  5.52935  4.27740   1267 s - - -
          2.68618  4.42225  2.77519  2.73123  3.46354  2.40513  3.72494  3.29354  2.67741  2.69355  4.24690  2.90347  2.73739  3.18146  2.89801  2.37887  2.77519  2.98518  4.58477  3.61503
          0.03078  3.89207  4.61442  0.61958  0.77255  0.48576  0.95510
    532   3.36827  4.74049  4.24627  3.87983  1.79879  4.14311  3.46043  3.14393  3.74737  2.53794  3.77735  3.85623  4.49102  3.86198  3.88776  3.50954  3.60513  3.05234  3.66449  1.08881   1268 y - - -
          2.68618  4.42225  2.77519  2.73123  3.46354  2.40513  3.72494  3.29354  2.67741  2.69355  4.24690  2.90347  2.73739  3.18146  2.89801  2.37887  2.77519  2.98518  4.58477  3.61503
          0.03078  3.89207  4.61442  0.61958  0.77255  0.48576  0.95510
    533   2.96879  5.08435  2.49534  0.99783  4.43296  3.28644  3.87468  3.89074  2.75765  3.50461  4.47757  2.94351  3.89189  3.08979  3.16868  2.94907  3.27310  3.57248  5.60083  4.32284   1269 e - - -
          2.68618  4.42225  2.77519  2.73123  3.46354  2.40513  3.72494  3.29354  2.67741  2.69355  4.24690  2.90347  2.73739  3.18146  2.89801  2.37887  2.77519  2.98518  4.58477  3.61503
          0.03078  3.89207  4.61442  0.61958  0.77255  0.48576  0.95510
    534   2.85180  4.50748  3.72256  3.22189  3.30730  3.71790  4.00530  2.62493  2.80834  1.30482  3.33593  3.56455  4.13642  3.34945  2.66131  3.10469  3.10966  2.55788  4.95868  3.67629   1275 l - - -
          2.68618  4.42225  2.77519  2.73123  3.46354  2.40513  3.72494  3.29354  2.67741  2.69355  4.24690  2.90347  2.73739  3.18146  2.89801  2.37887  2.77519  2.98518  4.58477  3.61503
          0.03078  3.89207  4.61442  0.61958  0.77255  0.48576  0.95510
    535   2.42295  4.26812  3.44516  3.19785  3.98586  3.10681  4.21372  3.11536  3.14121  2.97817  4.02728  3.40422  3.81203  3.53501  3.39907  2.62441  1.13912  2.80825  5.42193  4.20243   1276 t - - -
          2.68618  4.42225  2.77519  2.73123  3.46354  2.40513  3.72494  3.29354  2.67741  2.69355  4.24690  2.90347  2.73739  3.18146  2.89801  2.37887  2.77519  2.98518  4.58477  3.61503
          0.03078  3.89207  4.61442  0.61958  0.77255  0.48576  0.95510
    536   3.02723  4.86538  3.51984  3.02657  4.22491  3.51172  3.83794  3.76781  2.24455  3.28017  4.27965  3.38491  4.01319  3.05713  0.94887  3.11034  3.29174  3.49087  5.29990  4.14782   1278 r - - -
          2.68618  4.42225  2.77519  2.73123  3.46354  2.40513  3.72494  3.29354  2.67741  2.69355  4.24690  2.90347  2.73739  3.18146  2.89801  2.37887  2.77519  2.98518  4.58477  3.61503
          0.03078  3.89207  4.61442  0.61958  0.77255  0.48576  0.95510
    537   2.32436  4.24513  3.22316  3.03963  4.09568  2.97463  4.14904  3.62084  3.11472  3.33949  4.26380  3.26141  3.71501  3.46246  3.40029  1.06189  2.80592  3.15167  5.46656  4.17926   1279 s - - -
          2.68618  4.42225  2.77519  2.73123  3.46354  2.40513  3.72494  3.29354  2.67741  2.69355  4.24690  2.90347  2.73739  3.18146  2.89801  2.37887  2.77519  2.98518  4.58477  3.61503
          0.03078  3.89207  4.61442  0.61958  0.77255  0.48576  0.95510
    538   3.27510  4.75616  3.86701  3.59991  2.29344  3.85284  3.62725  3.28155  3.45686  2.73047  3.95450  3.74737  4.32615  3.75821  3.63662  3.40991  3.56183  3.15300  3.93801  0.93381   1281 y - - -
          2.68618  4.42225  2.77519  2.73123  3.46354  2.40513  3.72494  3.29354  2.67741  2.69355  4.24690  2.90347  2.73739  3.18146  2.89801  2.37887  2.77519  2.98518  4.58477  3.61503
          0.03078  3.89207  4.61442  0.61958  0.77255  0.48576  0.95510
    539   1.74148  4.53514  2.84961  2.32044  4.06557  3.19444  3.78459  3.41716  2.64491  3.09722  3.95739  2.98771  2.83910  2.98705  3.05166  2.58761  2.82907  3.06623  5.37881  4.08184   1287 a - - -
          2.68618  4.42225  2.77519  2.73123  3.46354  2.40513  3.72494  3.29354  2.67741  2.69355  4.24690  2.90347  2.73739  3.18146  2.89801  2.37887  2.77519  2.98518  4.58477  3.61503
          0.03078  3.89207  4.61442  0.61958  0.77255  0.48576  0.95510
    540   2.86471  4.55595  3.42388  2.59991  3.04839  3.58494  3.76906  3.10231  2.80536  2.69409  3.72036  3.39322  4.04119  3.27262  3.06695  3.03378  3.11949  2.90631  1.60058  3.08553   1288 w - - -
          2.68618  4.42225  2.77519  2.73123  3.46354  2.40513  3.72494  3.29354  2.67741  2.69355  4.24690  2.90347  2.73739  3.18146  2.89801  2.37887  2.77519  2.98518  4.58477  3.61503
          0.03078  3.89207  4.61442  0.61958  0.77255  0.48576  0.95510
    541   3.17610  4.59854  4.46766  3.94230  3.04705  4.29463  4.59264  2.16721  3.71821  0.97622  2.56787  4.24414  4.56294  3.99023  3.90553  3.65891  3.41689  2.25242  5.06593  3.89196   1289 l - - -
          2.68618  4.42225  2.77519  2.73123  3.46354  2.40513  3.72494  3.29354  2.67741  2.69355  4.24690  2.90347  2.73739  3.18146  2.89801  2.37887  2.77519  2.98518  4.58477  3.61503
          0.03078  3.89207  4.61442  0.61958  0.77255  0.48576  0.95510
    542   2.96879  5.08435  2.49534  0.99783  4.43296  3.28644  3.87468  3.89074  2.75765  3.50461  4.47757  2.94351  3.89189  3.08979  3.16868  2.94907  3.27310  3.57248  5.60083  4.32284   1291 e - - -
          2.68618  4.42225  2.77519  2.73123  3.46354  2.40513  3.72494  3.29354  2.67741  2.69355  4.24690  2.90347  2.73739  3.18146  2.89801  2.37887  2.77519  2.98518  4.58477  3.61503
          0.03078  3.89207  4.61442  0.61958  0.77255  0.48576  0.95510
    543   2.68853  4.29409  3.73442  3.16737  3.31046  3.71543  3.99241  2.40182  2.73569  1.99368  2.33546  3.52624  4.08048  3.35502  3.28797  2.99664  2.92469  2.03464  4.91738  3.71018   1292 l - - -
          2.68618  4.42225  2.77519  2.73123  3.46354  2.40513  3.72494  3.29354  2.67741  2.69355  4.24690  2.90347  2.73739  3.18146  2.89801  2.37887  2.77519  2.98518  4.58477  3.61503
          0.03078  3.89207  4.61442  0.61958  0.77255  0.48576  0.95510
    544   3.15735  4.52259  4.59816  4.07759  3.14743  4.37236  4.71925  1.61039  3.89933  1.17380  2.99500  4.35545  4.63143  4.14031  4.08017  3.73990  3.40033  1.97347  5.16397  3.98604   1295 l - - -
          2.68618  4.42225  2.77519  2.73123  3.46354  2.40513  3.72494  3.29354  2.67741  2.69355  4.24690  2.90347  2.73739  3.18146  2.89801  2.37887  2.77519  2.98518  4.58477  3.61503
          0.03078  3.89207  4.61442  0.61958  0.77255  0.48576  0.95510
    545   2.73937  4.73690  2.71865  2.60600  4.10345  3.19687  3.93633  3.81786  2.84155  3.46245  4.41743  1.12383  3.84960  3.20896  3.19701  2.80571  3.12178  3.43809  5.40709  4.05025   1296 n - - -
          2.68618  4.42225  2.77519  2.73123  3.46354  2.40513  3.72494  3.29354  2.67741  2.69355  4.24690  2.90347  2.73739  3.18146  2.89801  2.37887  2.77519  2.98518  4.58477  3.61503
          0.03078  3.89207  4.61442  0.61958  0.77255  0.48576  0.95510
    546   2.77699  4.53131  3.38624  3.22794  4.22180  3.21771  4.30395  3.77204  3.28687  3.39684  4.44739  3.53277  0.79199  3.67506  3.53036  2.94505  3.22005  3.41521  5.40319  4.34267   1297 p - - -
          2.68618  4.42225  2.77519  2.73123  3.46354  2.40513  3.72494  3.29354  2.67741  2.69355  4.24690  2.90347  2.73739  3.18146  2.89801  2.37887  2.77519  2.98518  4.58477  3.61503
          0.03078  3.89207  4.61442  0.61958  0.77255  0.48576  0.95510
    547   1.64767  4.12914  3.52491  3.11599  3.86379  3.07033  4.08256  2.99420  3.07674  2.88866  3.80505  3.31858  3.73851  3.38764  3.38550  2.07068  2.69711  2.15215  5.30311  4.07991   1298 a - - -
          2.68618  4.42225  2.77519  2.73123  3.46354  2.40513  3.72494  3.29354  2.67741  2.69355  4.24690  2.90347  2.73739  3.18146  2.89801  2.37887  2.77519  2.98518  4.58477  3.61503
          0.03078  3.89207  4.61442  0.61958  0.77255  0.48576  0.95510
    548   2.96879  5.08435  2.49534  0.99783  4.43296  3.28644  3.87468  3.89074  2.75765  3.50461  4.47757  2.94351  3.89189  3.08979  3.16868  2.94907  3.27310  3.57248  5.60083  4.32284   1299 e - - -
          2.68618  4.42225  2.77519  2.73123  3.46354  2.40513  3.72494  3.29354  2.67741  2.69355  4.24690  2.90347  2.73739  3.18146  2.89801  2.37887  2.77519  2.98518  4.58477  3.61503
          0.03078  3.89207  4.61442  0.61958  0.77255  0.48576  0.95510
    549   2.54016  4.35416  3.33590  2.82664  3.59534  3.42917  3.82660  2.55938  2.73194  2.43879  3.55105  2.90780  3.88771  3.10385  3.08216  2.73138  2.01422  2.52854  5.04472  3.77892   1300 t - - -
          2.68618  4.42225  2.77519  2.73123  3.46354  2.40513  3.72494  3.29354  2.67741  2.69355  4.24690  2.90347  2.73739  3.18146  2.89801  2.37887  2.77519  2.98518  4.58477  3.61503
          0.03078  3.89207  4.61442  0.61958  0.77255  0.48576  0.95510
    550   3.28304  4.67899  4.26561  3.98367  0.98019  3.96854  3.88554  2.80413  3.89017  2.16959  3.53128  4.04115  4.42656  4.05270  4.00506  3.55207  3.58412  2.79630  4.12851  2.49295   1306 f - - -
          2.68618  4.42225  2.77519  2.73123  3.46354  2.40513  3.72494  3.29354  2.67741  2.69355  4.24690  2.90347  2.73739  3.18146  2.89801  2.37887  2.77519  2.98518  4.58477  3.61503
          0.03078  3.89207  4.61442  0.61958  0.77255  0.48576  0.95510
    551   2.18641  4.39282  3.05310  2.73013  4.14583  1.71573  3.88342  3.54623  2.68070  3.20341  4.05806  3.09236  3.73346  3.10183  2.62169  2.52789  2.79424  3.13040  5.43434  4.17396   1307 g - - -
          2.68618  4.42225  2.77519  2.73123  3.46354  2.40513  3.72494  3.29354  2.67741  2.69355  4.24690  2.90347  2.73739  3.18146  2.89801  2.37887  2.77519  2.98518  4.58477  3.61503
          0.03078  3.89207  4.61442  0.61958  0.77255  0.48576  0.95510
    552   2.91983  5.39620  1.23201  1.89915  4.69159  3.17682  3.75593  4.19278  2.79197  3.74166  4.62526  2.66840  3.81172  2.93689  3.37489  2.81587  3.21938  3.79253  5.89172  4.41659   1308 d - - -
          2.68618  4.42225  2.77519  2.73123  3.46354  2.40513  3.72494  3.29354  2.67741  2.69355  4.24690  2.90347  2.73739  3.18146  2.89801  2.37887  2.77519  2.98518  4.58477  3.61503
          0.03078  3.89207  4.61442  0.61958  0.77255  0.48576  0.95510
    553   2.69984  4.24597  4.00835  3.51705  3.44689  3.74190  4.29862  1.45350  3.39141  2.23948  3.37766  3.77742  4.20007  3.71214  3.64521  2.75279  2.99626  1.80344  5.12253  3.88327   1309 i - - -
          2.68618  4.42225  2.77519  2.73123  3.46354  2.40513  3.72494  3.29354  2.67741  2.69355  4.24690  2.90347  2.73739  3.18146  2.89801  2.37887  2.77519  2.98518  4.58477  3.61503
          0.03078  3.89207  4.61442  0.61958  0.77255  0.48576  0.95510
    554   3.01481  4.37836  4.55748  4.00925  3.28510  4.27728  4.67883  1.48114  3.89253  1.77758  2.48912  4.27020  4.55897  4.11377  4.08888  3.61568  3.25780  1.59064  5.21122  4.06408   1311 i - - -
          2.68618  4.42225  2.77519  2.73123  3.46354  2.40513  3.72494  3.29354  2.67741  2.69355  4.24690  2.90347  2.73739  3.18146  2.89801  2.37887  2.77519  2.98518  4.58477  3.61503
          0.03078  3.89207  4.61442  0.61958  0.77255  0.48576  0.95510
    555   3.04632  4.45937  4.36384  3.98023  3.38721  4.08793  4.70458  1.05397  3.80875  1.96904  3.31931  4.22281  4.51710  4.15491  4.00306  3.58497  3.34507  1.84613  5.28222  4.02233   1312 i - - -
          2.68618  4.42225  2.77519  2.73123  3.46354  2.40513  3.72494  3.29354  2.67741  2.69355  4.24690  2.90347  2.73739  3.18146  2.89801  2.37887  2.77519  2.98518  4.58477  3.61503
          0.03078  3.89207  4.61442  0.61958  0.77255  0.48576  0.95510
    556   3.01036  5.14212  0.89035  2.34666  4.52169  3.22525  3.94788  4.11426  3.03564  3.71901  4.69737  2.90409  3.87940  3.18693  3.55466  2.97037  3.34928  3.75129  5.68651  4.39112   1313 d - - -
          2.68618  4.42225  2.77519  2.73123  3.46354  2.40513  3.72494  3.29354  2.67741  2.69355  4.24690  2.90347  2.73739  3.18146  2.89801  2.37887  2.77519  2.98518  4.58477  3.61503
          0.03078  3.89207  4.61442  0.61958  0.77255  0.48576  0.95510
    557   3.27510  4.75616  3.86701  3.59991  2.29344  3.85284  3.62725  3.28155  3.45686  2.73047  3.95450  3.74737  4.32615  3.75821  3.63662  3.40991  3.56183  3.15300  3.93801  0.93381   1316 y - - -
          2.68618  4.42225  2.77519  2.73123  3.46354  2.40513  3.72494  3.29354  2.67741  2.69355  4.24690  2.90347  2.73739  3.18146  2.89801  2.37887  2.77519  2.98518  4.58477  3.61503
          0.03078  3.89207  4.61442  0.61958  0.77255  0.48576  0.95510
    558   2.89592  4.88260  2.91549  2.67029  4.05381  3.37874  3.82885  3.68736  2.48967  3.18779  4.21487  3.13028  3.93234  1.19961  2.77356  2.94274  3.19277  3.41574  5.32225  4.01722   1317 q - - -
          2.68618  4.42225  2.77519  2.73123  3.46354  2.40513  3.72494  3.29354  2.67741  2.69355  4.24690  2.90347  2.73739  3.18146  2.89801  2.37887  2.77519  2.98518  4.58477  3.61503
          0.03078  3.89207  4.61442  0.61958  0.77255  0.48576  0.95510
    559   3.27510  4.75616  3.86701  3.59991  2.29344  3.85284  3.62725  3.28155  3.45686  2.73047  3.95450  3.74737  4.32615  3.75821  3.63662  3.40991  3.56183  3.15300  3.93801  0.93381   1318 y - - -
          2.68618  4.42225  2.77519  2.73123  3.46354  2.40513  3.72494  3.29354  2.67741  2.69355  4.24690  2.90347  2.73739  3.18146  2.89801  2.37887  2.77519  2.98518  4.58477  3.61503
          0.03078  3.89207  4.61442  0.61958  0.77255  0.48576  0.95510
    560   2.82348  4.36046  4.15257  3.81612  3.56420  3.74431  4.61439  2.04877  3.68421  2.24770  3.52619  4.00286  4.30359  4.04251  3.89485  3.24893  3.18446  1.00054  5.35202  4.08493   1319 v - - -
          2.68618  4.42225  2.77519  2.73123  3.46354  2.40513  3.72494  3.29354  2.67741  2.69355  4.24690  2.90347  2.73739  3.18146  2.89801  2.37887  2.77519  2.98518  4.58477  3.61503
          0.03078  3.89207  4.61442  0.61958  0.77255  0.48576  0.95510
    561   2.96879  5.08435  2.49534  0.99783  4.43296  3.28644  3.87468  3.89074  2.75765  3.50461  4.47757  2.94351  3.89189  3.08979  3.16868  2.94907  3.27310  3.57248  5.60083  4.32284   1328 e - - -
          2.68618  4.42225  2.77519  2.73123  3.46354  2.40513  3.72494  3.29354  2.67741  2.69355  4.24690  2.90347  2.73739  3.18146  2.89801  2.37887  2.77519  2.98518  4.58477  3.61503
          0.03078  3.89207  4.61442  0.61958  0.77255  0.48576  0.95510
    562   2.60812  0.90154  4.13196  3.87591  3.86255  3.22712  4.51866  3.00953  3.70289  2.92422  4.04607  3.85766  3.93563  4.04817  3.82387  2.87983  3.07650  2.75283  5.27476  4.15015   1329 c - - -
          2.68618  4.42225  2.77519  2.73123  3.46354  2.40513  3.72494  3.29354  2.67741  2.69355  4.24690  2.90347  2.73739  3.18146  2.89801  2.37887  2.77519  2.98518  4.58477  3.61503
          0.03078  3.89207  4.61442  0.61958  0.77255  0.48576  0.95510
    563   2.42295  4.26812  3.44516  3.19785  3.98586  3.10681  4.21372  3.11536  3.14121  2.97817  4.02728  3.40422  3.81203  3.53501  3.39907  2.62441  1.13912  2.80825  5.42193  4.20243   1330 t - - -
          2.68618  4.42225  2.77519  2.73123  3.46354  2.40513  3.72494  3.29354  2.67741  2.69355  4.24690  2.90347  2.73739  3.18146  2.89801  2.37887  2.77519  2.98518  4.58477  3.61503
          0.03078  3.89207  4.61442  0.61958  0.77255  0.48576  0.95510
    564   2.32436  4.24513  3.22316  3.03963  4.09568  2.97463  4.14904  3.62084  3.11472  3.33949  4.26380  3.26141  3.71501  3.46246  3.40029  1.06189  2.80592  3.15167  5.46656  4.17926   1331 s - - -
          2.68618  4.42225  2.77519  2.73123  3.46354  2.40513  3.72494  3.29354  2.67741  2.69355  4.24690  2.90347  2.73739  3.18146  2.89801  2.37887  2.77519  2.98518  4.58477  3.61503
          0.03078  3.89207  4.61442  0.61958  0.77255  0.48576  0.95510
    565   1.18709  4.10982  3.37752  3.13227  4.14045  2.91356  4.18656  3.41131  3.17069  3.22718  4.11839  3.27688  3.66373  3.48437  3.45400  2.11333  2.68241  2.95496  5.53470  4.30596   1332 a - - -
          2.68618  4.42225  2.77519  2.73123  3.46354  2.40513  3.72494  3.29354  2.67741  2.69355  4.24690  2.90347  2.73739  3.18146  2.89801  2.37887  2.77519  2.98518  4.58477  3.61503
          0.03078  3.89207  4.61442  0.61958  0.77255  0.48576  0.95510
    566   1.58658  4.14942  3.65960  3.23800  3.81011  3.18039  4.17346  2.65588  3.17244  2.71900  3.72066  3.43110  3.83094  3.48996  3.46707  2.59113  2.45422  2.00035  5.32360  4.10895   1333 a - - -
          2.68618  4.42225  2.77519  2.73123  3.46354  2.40513  3.72494  3.29354  2.67741  2.69355  4.24690  2.90347  2.73739  3.18146  2.89801  2.37887  2.77519  2.98518  4.58477  3.61503
          0.03078  3.89207  4.61442  0.61958  0.77255  0.48576  0.95510
    567   3.04632  4.45937  4.36384  3.98023  3.38721  4.08793  4.70458  1.05397  3.80875  1.96904  3.31931  4.22281  4.51710  4.15491  4.00306  3.58497  3.34507  1.84613  5.28222  4.02233   1334 i - - -
          2.68618  4.42225  2.77519  2.73123  3.46354  2.40513  3.72494  3.29354  2.67741  2.69355  4.24690  2.90347  2.73739  3.18146  2.89801  2.37887  2.77519  2.98518  4.58477  3.61503
          0.03078  3.89207  4.61442  0.61958  0.77255  0.48576  0.95510
    568   2.89592  4.88260  2.91549  2.67029  4.05381  3.37874  3.82885  3.68736  2.48967  3.18779  4.21487  3.13028  3.93234  1.19961  2.77356  2.94274  3.19277  3.41574  5.32225  4.01722   1335 q - - -
          2.68618  4.42225  2.77519  2.73123  3.46354  2.40513  3.72494  3.29354  2.67741  2.69355  4.24690  2.90347  2.73739  3.18146  2.89801  2.37887  2.77519  2.98518  4.58477  3.61503
          0.03078  3.89207  4.61442  0.61958  0.77255  0.48576  0.95510
    569   2.13554  3.08900  3.60562  3.24818  4.07055  1.53396  4.18546  3.45454  3.20560  3.18713  4.03337  3.32062  3.63330  3.49861  3.48116  2.08115  2.62070  2.96536  5.45348  4.25320   1336 g - - -
          2.68618  4.42225  2.77519  2.73123  3.46354  2.40513  3.72494  3.29354  2.67741  2.69355  4.24690  2.90347  2.73739  3.18146  2.89801  2.37887  2.77519  2.98518  4.58477  3.61503
          0.03078  3.89207  4.61442  0.61958  0.77255  0.48576  0.95510
    570   3.17706  4.63341  4.22102  3.86077  3.14288  4.00715  4.51034  2.34778  3.62833  0.85144  3.15937  4.13436  4.43902  3.99197  3.80127  3.58002  3.47035  2.39024  5.02947  3.75738   1337 l - - -
          2.68618  4.42225  2.77519  2.73123  3.46354  2.40513  3.72494  3.29354  2.67741  2.69355  4.24690  2.90347  2.73739  3.18146  2.89801  2.37887  2.77519  2.98518  4.58477  3.61503
          0.03078  3.89207  4.61442  0.61958  0.77255  0.48576  0.95510
    571   2.42726  4.73418  2.97441  2.50687  4.09418  3.36365  3.64609  3.44756  1.75835  3.08631  3.93315  2.71843  3.81772  2.81181  2.66601  2.67443  2.87903  2.84697  5.31691  4.02231   1338 k - - -
          2.68618  4.42225  2.77519  2.73123  3.46354  2.40513  3.72494  3.29354  2.67741  2.69355  4.24690  2.90347  2.73739  3.18146  2.89801  2.37887  2.77519  2.98518  4.58477  3.61503
          0.03078  3.89207  4.61442  0.61958  0.77255  0.48576  0.95510
    572   2.37224  4.39488  3.20819  2.74133  3.63619  3.38237  3.77506  2.97194  2.64786  2.05552  3.59098  3.15731  3.85171  2.78265  2.99443  2.31917  2.81575  2.72386  5.05150  3.78734   1339 l - - -
          2.68618  4.42225  2.77519  2.73123  3.46354  2.40513  3.72494  3.29354  2.67741  2.69355  4.24690  2.90347  2.73739  3.18146  2.89801  2.37887  2.77519  2.98518  4.58477  3.61503
          0.03078  3.89207  4.61442  0.61958  0.77255  0.48576  0.95510
    573   3.28304  4.67899  4.26561  3.98367  0.98019  3.96854  3.88554  2.80413  3.89017  2.16959  3.53128  4.04115  4.42656  4.05270  4.00506  3.55207  3.58412  2.79630  4.12851  2.49295   1340 f - - -
          2.68618  4.42225  2.77519  2.73123  3.46354  2.40513  3.72494  3.29354  2.67741  2.69355  4.24690  2.90347  2.73739  3.18146  2.89801  2.37887  2.77519  2.98518  4.58477  3.61503
          0.03078  3.89207  4.61442  0.61958  0.77255  0.48576  0.95510
    574   2.55304  4.44484  3.17323  2.66388  3.65841  3.41649  3.71507  3.00977  2.56811  2.69620  2.69979  2.86665  3.84416  2.75106  2.93465  2.69475  2.30683  2.75631  5.04439  3.77917   1341 t - - -
          2.68618  4.42225  2.77519  2.73123  3.46354  2.40513  3.72494  3.29354  2.67741  2.69355  4.24690  2.90347  2.73739  3.18146  2.89801  2.37887  2.77519  2.98518  4.58477  3.61503
          0.03078  3.89207  4.61442  0.61958  0.77255  0.48576  0.95510
    575   2.81748  4.99839  3.12928  2.56649  4.36863  3.50504  3.57068  3.74506  1.54357  3.25379  4.09465  3.02806  3.89604  2.48099  2.12153  2.82187  2.74288  3.41618  5.37961  4.13625   1342 k - - -
          2.68618  4.42225  2.77519  2.73123  3.46354  2.40513  3.72494  3.29354  2.67741  2.69355  4.24690  2.90347  2.73739  3.18146  2.89801  2.37887  2.77519  2.98518  4.58477  3.61503
          0.03078  3.89207  4.61442  0.61958  0.77255  0.48576  0.95510
    576   2.62326  4.47347  3.26671  2.73240  3.55534  3.48492  3.24156  3.02933  2.47522  2.00412  3.59117  3.15848  3.88981  2.95953  2.57743  2.56559  2.85828  2.78693  4.95079  3.65032   1343 l - - -
          2.68618  4.42225  2.77519  2.73123  3.46354  2.40513  3.72494  3.29354  2.67741  2.69355  4.24690  2.90347  2.73739  3.18146  2.89801  2.37887  2.77519  2.98518  4.58477  3.61503
          0.03078  3.89207  4.61442  0.61958  0.77255  0.48576  0.95510
    577   2.86524  4.68949  3.25357  2.84407  2.66301  3.62661  2.72607  3.30099  2.75372  2.85168  3.82912  2.85243  4.04024  3.13472  3.08383  2.94851  3.10134  3.06673  4.25010  1.75825   1344 y - - -
          2.68618  4.42225  2.77519  2.73123  3.46354  2.40513  3.72494  3.29354  2.67741  2.69355  4.24690  2.90347  2.73739  3.18146  2.89801  2.37887  2.77519  2.98518  4.58477  3.61503
          0.03078  3.89207  4.61442  0.61958  0.77255  0.48576  0.95510
    578   2.34534  4.29937  3.08292  2.86522  4.13928  3.00830  4.03582  3.60077  2.94451  3.28809  4.17826  3.16267  1.50262  3.30197  3.26596  2.21372  2.79479  3.14804  5.48194  4.20616   1345 p - - -
          2.68618  4.42225  2.77519  2.73123  3.46354  2.40513  3.72494  3.29354  2.67741  2.69355  4.24690  2.90347  2.73739  3.18146  2.89801  2.37887  2.77519  2.98518  4.58477  3.61503
          0.03078  3.89207  4.61442  0.61958  0.77255  0.48576  0.95510
    579   2.67571  4.98033  2.53268  2.11356  4.32089  2.44606  3.64125  3.76349  2.27937  3.32194  4.14067  2.40282  3.77960  2.79353  2.91198  2.46401  2.93826  3.39320  5.52020  4.14740   1346 e - - -
          2.68618  4.42225  2.77519  2.73123  3.46354  2.40513  3.72494  3.29354  2.67741  2.69355  4.24690  2.90347  2.73739  3.18146  2.89801  2.37887  2.77519  2.98518  4.58477  3.61503
          0.03078  3.89207  4.61442  0.61958  0.77255  0.48576  0.95510
    580   3.18405  4.76376  3.69139  3.33373  2.18125  3.89063  2.84051  3.36873  3.16412  2.81025  3.92649  3.54852  4.28982  3.49786  3.40021  3.26857  3.42266  3.19382  3.82414  1.19901   1348 y - - -
          2.68618  4.42225  2.77519  2.73123  3.46354  2.40513  3.72494  3.29354  2.67741  2.69355  4.24690  2.90347  2.73739  3.18146  2.89801  2.37887  2.77519  2.98518  4.58477  3.61503
          0.03078  3.89207  4.61442  0.61958  0.77255  0.48576  0.95510
    581   2.98379  5.04770  3.38738  2.76526  4.46549  3.59825  3.59289  3.82930  1.65992  3.30791  4.19318  3.16412  3.98696  2.73946  1.38794  2.99746  3.16512  3.52365  5.37512  4.19886   1350 r - - -
          2.68618  4.42225  2.77519  2.73123  3.46354  2.40513  3.72494  3.29354  2.67741  2.69355  4.24690  2.90347  2.73739  3.18146  2.89801  2.37887  2.77519  2.98518  4.58477  3.61503
          0.03078  3.89207  4.61442  0.61958  0.77255  0.48576  0.95510
    582   2.75318  4.93830  3.03799  2.52042  4.30539  3.44976  3.58634  3.70265  1.97836  3.23260  4.06625  2.73842  3.28896  2.72894  1.76472  2.76508  2.97244  3.36529  5.37610  4.10817   1352 r - - -
          2.68618  4.42225  2.77519  2.73123  3.46354  2.40513  3.72494  3.29354  2.67741  2.69355  4.24690  2.90347  2.73739  3.18146  2.89801  2.37887  2.77519  2.98518  4.58477  3.61503
          0.03078  3.89207  4.61442  0.61958  0.77255  0.48576  0.95510
    583   2.96814  5.06661  3.32913  2.72424  4.48667  3.58466  3.58628  3.85162  1.31264  3.32468  4.20155  3.13653  3.97390  2.72882  1.81509  2.97348  3.15053  3.53807  5.39065  4.20473   1353 k - - -
          2.68618  4.42225  2.77519  2.73123  3.46354  2.40513  3.72494  3.29354  2.67741  2.69355  4.24690  2.90347  2.73739  3.18146  2.89801  2.37887  2.77519  2.98518  4.58477  3.61503
          0.03078  3.89207  4.61442  0.61958  0.77255  0.48576  0.95510
    584   2.87976  5.37123  1.84163  1.34746  4.66189  3.19285  3.72062  4.15555  2.70662  3.68907  4.54814  2.67280  3.80217  2.88970  3.26952  2.78183  3.16573  3.75275  5.84659  4.37789   1354 e - - -
          2.68618  4.42225  2.77519  2.73123  3.46354  2.40513  3.72494  3.29354  2.67741  2.69355  4.24690  2.90347  2.73739  3.18146  2.89801  2.37887  2.77519  2.98518  4.58477  3.61503
          0.03078  3.89207  4.61442  0.61958  0.77255  0.48576  0.95510
    585   3.04632  4.45937  4.36384  3.98023  3.38721  4.08793  4.70458  1.05397  3.80875  1.96904  3.31931  4.22281  4.51710  4.15491  4.00306  3.58497  3.34507  1.84613  5.28222  4.02233   1356 i - - -
          2.68618  4.42225  2.77519  2.73123  3.46354  2.40513  3.72494  3.29354  2.67741  2.69355  4.24690  2.90347  2.73739  3.18146  2.89801  2.37887  2.77519  2.98518  4.58477  3.61503
          0.03078  3.89207  4.61442  0.61958  0.77255  0.48576  0.95510
    586   2.63091  4.97836  2.31797  2.02590  4.26118  3.30714  3.59369  3.69913  2.40185  3.25940  4.06081  2.80309  3.76275  2.41271  2.88542  2.61289  2.66114  3.03693  5.46064  4.07926   1357 e - - -
          2.68618  4.42225  2.77519  2.73123  3.46354  2.40513  3.72494  3.29354  2.67741  2.69355  4.24690  2.90347  2.73739  3.18146  2.89801  2.37887  2.77519  2.98518  4.58477  3.61503
          0.03078  3.89207  4.61442  0.61958  0.77255  0.48576  0.95510
    587   1.96393  4.46480  2.94735  2.36245  4.02554  2.84241  3.77881  3.41571  2.65489  3.07179  3.90998  3.00555  3.73636  2.98038  3.07240  2.32936  2.34844  3.04745  5.34119  4.05063   1358 a - - -
          2.68618  4.42225  2.77519  2.73123  3.46354  2.40513  3.72494  3.29354  2.67741  2.69355  4.24690  2.90347  2.73739  3.18146  2.89801  2.37887  2.77519  2.98518  4.58477  3.61503
          0.03078  3.89207  4.61442  0.61958  0.77255  0.48576  0.95510
    588   2.41320  2.01251  3.86673  3.38161  2.86151  3.31735  4.04174  2.63827  3.26670  2.46816  3.44974  3.52928  3.89243  3.54003  3.49741  2.45568  2.77108  2.40614  4.83935  3.52997   1359 c - - -
          2.68618  4.42225  2.77519  2.73123  3.46354  2.40513  3.72494  3.29354  2.67741  2.69355  4.24690  2.90347  2.73739  3.18146  2.89801  2.37887  2.77519  2.98518  4.58477  3.61503
          0.03078  3.89207  4.61442  0.61958  0.77255  0.48576  0.95510
    589   3.04632  4.45937  4.36384  3.98023  3.38721  4.08793  4.70458  1.05397  3.80875  1.96904  3.31931  4.22281  4.51710  4.15491  4.00306  3.58497  3.34507  1.84613  5.28222  4.02233   1360 i - - -
          2.68618  4.42225  2.77519  2.73123  3.46354  2.40513  3.72494  3.29354  2.67741  2.69355  4.24690  2.90347  2.73739  3.18146  2.89801  2.37887  2.77519  2.98518  4.58477  3.61503
          0.03078  3.89207  4.61442  0.61958  0.77255  0.48576  0.95510
    590   1.84228  4.62096  2.47003  2.42406  4.19075  3.15712  3.75812  3.61342  2.65453  3.23795  4.06660  2.62976  3.73555  2.94187  3.11334  2.19206  2.83350  3.21686  5.47374  4.13949   1361 a - - -
          2.68618  4.42225  2.77519  2.73123  3.46354  2.40513  3.72494  3.29354  2.67741  2.69355  4.24690  2.90347  2.73739  3.18146  2.89801  2.37887  2.77519  2.98518  4.58477  3.61503
          0.03078  3.89207  4.61442  0.61958  0.77255  0.48576  0.95510
    591   2.98972  4.95467  3.16704  2.78460  4.34557  3.47728  3.76959  3.77602  1.01178  3.33673  4.29696  3.20827  3.97609  2.95983  2.43475  3.03032  3.24144  3.48264  5.39204  4.20755   1362 k - - -
          2.68618  4.42225  2.77519  2.73123  3.46354  2.40513  3.72494  3.29354  2.67741  2.69355  4.24690  2.90347  2.73739  3.18146  2.89801  2.37887  2.77519  2.98518  4.58477  3.61503
          0.03078  3.89207  4.61442  0.61958  0.77255  0.48576  0.95510
    592   1.14575  4.13133  3.34665  3.11887  4.19663  2.46410  4.19837  3.49454  3.19388  3.28462  4.16610  3.27833  3.66786  3.49540  3.48165  2.40345  2.70568  3.01982  5.55615  4.35591   1372 a - - -
          2.68618  4.42225  2.77519  2.73123  3.46354  2.40513  3.72494  3.29354  2.67741  2.69355  4.24690  2.90347  2.73739  3.18146  2.89801  2.37887  2.77519  2.98518  4.58477  3.61503
          0.03078  3.89207  4.61442  0.61958  0.77255  0.48576  0.95510
    593   1.89324  4.22007  3.74620  3.23700  3.59051  3.49111  4.13479  2.16146  3.15999  2.45055  3.49319  3.52850  4.00621  3.47328  3.46988  2.83934  2.57763  1.86930  5.16014  3.93928   1373 v - - -
          2.68618  4.42225  2.77519  2.73123  3.46354  2.40513  3.72494  3.29354  2.67741  2.69355  4.24690  2.90347  2.73739  3.18146  2.89801  2.37887  2.77519  2.98518  4.58477  3.61503
          0.03078  3.89207  4.61442  0.61958  0.77255  0.48576  0.95510
    594   2.68228  5.11676  2.20940  2.08797  4.40940  3.28692  3.18976  3.88070  2.39948  3.39816  4.19054  2.23903  3.76578  2.72735  2.64813  2.63626  2.92667  3.48652  5.56313  4.15598   1374 e - - -
          2.68618  4.42225  2.77519  2.73123  3.46354  2.40513  3.72494  3.29354  2.67741  2.69355  4.24690  2.90347  2.73739  3.18146  2.89801  2.37887  2.77519  2.98518  4.58477  3.61503
          0.03078  3.89207  4.61442  0.61958  0.77255  0.48576  0.95510
    595   3.34314  4.69158  4.34142  3.97131  1.14238  4.16992  3.53249  2.98127  3.83590  2.33933  3.61451  3.92621  4.50688  3.92457  3.94977  3.53935  3.57946  2.93036  3.72866  1.83151   1375 f - - -
          2.68618  4.42225  2.77519  2.73123  3.46354  2.40513  3.72494  3.29354  2.67741  2.69355  4.24690  2.90347  2.73739  3.18146  2.89801  2.37887  2.77519  2.98518  4.58477  3.61503
          0.03078  3.89207  4.61442  0.61958  0.77255  0.48576  0.95510
    596   3.04632  4.45937  4.36384  3.98023  3.38721  4.08793  4.70458  1.05397  3.80875  1.96904  3.31931  4.22281  4.51710  4.15491  4.00306  3.58497  3.34507  1.84613  5.28222  4.02233   1376 i - - -
          2.68618  4.42225  2.77519  2.73123  3.46354  2.40513  3.72494  3.29354  2.67741  2.69355  4.24690  2.90347  2.73739  3.18146  2.89801  2.37887  2.77519  2.98518  4.58477  3.61503
          0.03078  3.89207  4.61442  0.61958  0.77255  0.48576  0.95510
    597   2.96879  5.08435  2.49534  0.99783  4.43296  3.28644  3.87468  3.89074  2.75765  3.50461  4.47757  2.94351  3.89189  3.08979  3.16868  2.94907  3.27310  3.57248  5.60083  4.32284   1377 e - - -
          2.68618  4.42225  2.77519  2.73123  3.46354  2.40513  3.72494  3.29354  2.67741  2.69355  4.24690  2.90347  2.73739  3.18146  2.89801  2.37887  2.77519  2.98518  4.58477  3.61503
          0.03078  3.89207  4.61442  0.61958  0.77255  0.48576  0.95510
    598   2.44648  4.46238  2.98478  2.64435  4.10686  3.15388  3.81893  3.48376  2.37881  3.15127  4.00528  3.04696  3.75089  3.02526  2.96124  1.61807  2.53334  3.10024  5.39839  4.11880   1378 s - - -
          2.68618  4.42225  2.77519  2.73123  3.46354  2.40513  3.72494  3.29354  2.67741  2.69355  4.24690  2.90347  2.73739  3.18146  2.89801  2.37887  2.77519  2.98518  4.58477  3.61503
          0.03078  3.89207  4.61442  0.61958  0.77255  0.48576  0.95510
    599   2.53464  4.20993  3.67782  3.20519  3.52837  3.46775  4.07723  1.73067  3.10253  2.45310  3.47445  3.49320  3.98279  3.44008  3.38906  2.55832  2.37701  2.20107  5.07509  3.84456   1379 i - - -
          2.68618  4.42225  2.77519  2.73123  3.46354  2.40513  3.72494  3.29354  2.67741  2.69355  4.24690  2.90347  2.73739  3.18146  2.89801  2.37887  2.77519  2.98518  4.58477  3.61503
          0.03078  3.89207  4.61442  0.61958  0.77255  0.48576  0.95510
    600   2.89592  4.88260  2.91549  2.67029  4.05381  3.37874  3.82885  3.68736  2.48967  3.18779  4.21487  3.13028  3.93234  1.19961  2.77356  2.94274  3.19277  3.41574  5.32225  4.01722   1380 q - - -
          2.68618  4.42225  2.77519  2.73123  3.46354  2.40513  3.72494  3.29354  2.67741  2.69355  4.24690  2.90347  2.73739  3.18146  2.89801  2.37887  2.77519  2.98518  4.58477  3.61503
          0.03078  3.89207  4.61442  0.61958  0.77255  0.48576  0.95510
    601   2.85180  4.50748  3.72256  3.22189  3.30730  3.71790  4.00530  2.62493  2.80834  1.30482  3.33593  3.56455  4.13642  3.34945  2.66131  3.10469  3.10966  2.55788  4.95868  3.67629   1381 l - - -
          2.68618  4.42225  2.77519  2.73123  3.46354  2.40513  3.72494  3.29354  2.67741  2.69355  4.24690  2.90347  2.73739  3.18146  2.89801  2.37887  2.77519  2.98518  4.58477  3.61503
          0.03078  3.89207  4.61442  0.61958  0.77255  0.48576  0.95510
    602   2.19017  4.32446  3.18921  2.76083  3.89078  3.16185  3.85389  3.23807  2.74089  2.63679  3.81812  3.12661  2.33451  3.09181  3.11030  2.16331  2.74102  2.89515  5.25840  3.99226   1382 s - - -
          2.68618  4.42225  2.77519  2.73123  3.46354  2.40513  3.72494  3.29354  2.67741  2.69355  4.24690  2.90347  2.73739  3.18146  2.89801  2.37887  2.77519  2.98518  4.58477  3.61503
          0.03078  3.89207  4.61442  0.61958  0.77255  0.48576  0.95510
    603   3.01036  5.14212  0.89035  2.34666  4.52169  3.22525  3.94788  4.11426  3.03564  3.71901  4.69737  2.90409  3.87940  3.18693  3.55466  2.97037  3.34928  3.75129  5.68651  4.39112   1383 d - - -
          2.68618  4.42225  2.77519  2.73123  3.46354  2.40513  3.72494  3.29354  2.67741  2.69355  4.24690  2.90347  2.73739  3.18146  2.89801  2.37887  2.77519  2.98518  4.58477  3.61503
          0.03078  3.89207  4.61442  0.61958  0.77255  0.48576  0.95510
    604   2.68894  4.46266  3.36675  3.26853  4.41090  0.69949  4.38780  4.01510  3.45249  3.66682  4.64257  3.53100  3.85443  3.77507  3.68657  2.86138  3.17170  3.53963  5.50107  4.51339   1384 g - - -
          2.68618  4.42225  2.77519  2.73123  3.46354  2.40513  3.72494  3.29354  2.67741  2.69355  4.24690  2.90347  2.73739  3.18146  2.89801  2.37887  2.77519  2.98518  4.58477  3.61503
          0.03078  3.89207  4.61442  0.61958  0.77255  0.48576  0.95510
    605   2.32436  4.24513  3.22316  3.03963  4.09568  2.97463  4.14904  3.62084  3.11472  3.33949  4.26380  3.26141  3.71501  3.46246  3.40029  1.06189  2.80592  3.15167  5.46656  4.17926   1385 s - - -
          2.68618  4.42225  2.77519  2.73123  3.46354  2.40513  3.72494  3.29354  2.67741  2.69355  4.24690  2.90347  2.73739  3.18146  2.89801  2.37887  2.77519  2.98518  4.58477  3.61503
          0.03078  3.89207  4.61442  0.61958  0.77255  0.48576  0.95510
    606   3.36777  4.73557  4.12089  3.83168  2.68582  3.75190  3.92352  3.39201  3.55338  2.78360  4.02493  3.97673  4.27122  3.93998  3.67835  3.57130  3.66912  3.28289  0.84668  2.68686   1386 w - - -
          2.68618  4.42225  2.77519  2.73123  3.46354  2.40513  3.72494  3.29354  2.67741  2.69355  4.24690  2.90347  2.73739  3.18146  2.89801  2.37887  2.77519  2.98518  4.58477  3.61503
          0.03078  3.89207  4.61442  0.61958  0.77255  0.48576  0.95510
    607   3.27510  4.75616  3.86701  3.59991  2.29344  3.85284  3.62725  3.28155  3.45686  2.73047  3.95450  3.74737  4.32615  3.75821  3.63662  3.40991  3.56183  3.15300  3.93801  0.93381   1390 y - - -
          2.68618  4.42225  2.77519  2.73123  3.46354  2.40513  3.72494  3.29354  2.67741  2.69355  4.24690  2.90347  2.73739  3.18146  2.89801  2.37887  2.77519  2.98518  4.58477  3.61503
          0.03078  3.89207  4.61442  0.61958  0.77255  0.48576  0.95510
    608   2.68894  4.46266  3.36675  3.26853  4.41090  0.69949  4.38780  4.01510  3.45249  3.66682  4.64257  3.53100  3.85443  3.77507  3.68657  2.86138  3.17170  3.53963  5.50107  4.51339   1397 g - - -
          2.68618  4.42225  2.77519  2.73123  3.46354  2.40513  3.72494  3.29354  2.67741  2.69355  4.24690  2.90347  2.73739  3.18146  2.89801  2.37887  2.77519  2.98518  4.58477  3.61503
          0.03078  3.89207  4.61442  0.61958  0.77255  0.48576  0.95510
    609   2.32436  4.24513  3.22316  3.03963  4.09568  2.97463  4.14904  3.62084  3.11472  3.33949  4.26380  3.26141  3.71501  3.46246  3.40029  1.06189  2.80592  3.15167  5.46656  4.17926   1404 s - - -
          2.68618  4.42225  2.77519  2.73123  3.46354  2.40513  3.72494  3.29354  2.67741  2.69355  4.24690  2.90347  2.73739  3.18146  2.89801  2.37887  2.77519  2.98518  4.58477  3.61503
          0.03078  3.89207  4.61442  0.61958  0.77255  0.48576  0.95510
    610   3.36777  4.73557  4.12089  3.83168  2.68582  3.75190  3.92352  3.39201  3.55338  2.78360  4.02493  3.97673  4.27122  3.93998  3.67835  3.57130  3.66912  3.28289  0.84668  2.68686   1405 w - - -
          2.68618  4.42225  2.77519  2.73123  3.46354  2.40513  3.72494  3.29354  2.67741  2.69355  4.24690  2.90347  2.73739  3.18146  2.89801  2.37887  2.77519  2.98518  4.58477  3.61503
          0.03078  3.89207  4.61442  0.61958  0.77255  0.48576  0.95510
    611   2.00876  4.20169  3.17830  3.01576  4.29050  1.26731  4.18731  3.66367  3.17610  3.40661  4.28925  3.23214  3.67917  3.47530  3.47704  2.43988  2.76075  3.15476  5.61283  4.40643   1406 g - - -
          2.68618  4.42225  2.77519  2.73123  3.46354  2.40513  3.72494  3.29354  2.67741  2.69355  4.24690  2.90347  2.73739  3.18146  2.89801  2.37887  2.77519  2.98518  4.58477  3.61503
          0.03078  3.89207  4.61442  0.61958  0.77255  0.48576  0.95510
    612   3.00443  4.36827  4.58260  4.08825  3.48073  4.27031  4.83170  1.44377  3.96632  2.00599  3.30774  4.32980  4.61591  4.24999  4.18451  3.65245  3.27728  1.21646  5.41504  4.20093   1407 v - - -
          2.68618  4.42225  2.77519  2.73123  3.46354  2.40513  3.72494  3.29354  2.67741  2.69355  4.24690  2.90347  2.73739  3.18146  2.89801  2.37887  2.77519  2.98518  4.58477  3.61503
          0.03078  3.89207  4.61442  0.61958  0.77255  0.48576  0.95510
    613   2.60812  0.90154  4.13196  3.87591  3.86255  3.22712  4.51866  3.00953  3.70289  2.92422  4.04607  3.85766  3.93563  4.04817  3.82387  2.87983  3.07650  2.75283  5.27476  4.15015   1408 c - - -
          2.68618  4.42225  2.77519  2.73123  3.46354  2.40513  3.72494  3.29354  2.67741  2.69355  4.24690  2.90347  2.73739  3.18146  2.89801  2.37887  2.77519  2.98518  4.58477  3.61503
          0.03078  3.89207  4.61442  0.61958  0.77255  0.48576  0.95510
    614   3.41603  4.72903  4.39655  4.03457  1.37205  4.21350  3.44571  3.13123  3.89663  2.50048  3.74584  3.92391  4.53789  3.94427  3.99078  3.57160  3.64374  3.05115  3.62064  1.34031   1409 y - - -
          2.68618  4.42225  2.77519  2.73123  3.46354  2.40513  3.72494  3.29354  2.67741  2.69355  4.24690  2.90347  2.73739  3.18146  2.89801  2.37887  2.77519  2.98518  4.58477  3.61503
          0.03078  3.89207  4.61442  0.61958  0.77255  0.48576  0.95510
    615   2.39155  4.20982  3.59022  3.21596  3.80569  3.19006  4.17331  2.72322  3.11244  2.69115  3.75551  3.42435  3.84870  3.48134  3.39406  2.62167  1.48148  2.24189  5.34478  4.10051   1410 t - - -
          2.68618  4.42225  2.77519  2.73123  3.46354  2.40513  3.72494  3.29354  2.67741  2.69355  4.24690  2.90347  2.73739  3.18146  2.89801  2.37887  2.77519  2.98518  4.58477  3.61503
          0.03078  3.89207  4.61442  0.61958  0.77255  0.48576  0.95510
    616   3.27510  4.75616  3.86701  3.59991  2.29344  3.85284  3.62725  3.28155  3.45686  2.73047  3.95450  3.74737  4.32615  3.75821  3.63662  3.40991  3.56183  3.15300  3.93801  0.93381   1411 y - - -
          2.68618  4.42225  2.77519  2.73123  3.46354  2.40513  3.72494  3.29354  2.67741  2.69355  4.24690  2.90347  2.73739  3.18146  2.89801  2.37887  2.77519  2.98518  4.58477  3.61503
          0.03078  3.89207  4.61442  0.61958  0.77255  0.48576  0.95510
    617   1.61247  4.15000  3.25815  3.04249  4.25448  1.60222  4.17147  3.60466  3.16241  3.35063  4.21178  3.23261  3.65545  3.45221  3.47033  2.39022  2.70273  3.09456  5.59408  4.38591   1412 g - - -
          2.68618  4.42225  2.77519  2.73123  3.46354  2.40513  3.72494  3.29354  2.67741  2.69355  4.24690  2.90347  2.73739  3.18146  2.89801  2.37887  2.77519  2.98518  4.58477  3.61503
          0.03078  3.89207  4.61442  0.61958  0.77255  0.48576  0.95510
    618   2.42295  4.26812  3.44516  3.19785  3.98586  3.10681  4.21372  3.11536  3.14121  2.97817  4.02728  3.40422  3.81203  3.53501  3.39907  2.62441  1.13912  2.80825  5.42193  4.20243   1413 t - - -
          2.68618  4.42225  2.77519  2.73123  3.46354  2.40513  3.72494  3.29354  2.67741  2.69355  4.24690  2.90347  2.73739  3.18146  2.89801  2.37887  2.77519  2.98518  4.58477  3.61503
          0.03078  3.89207  4.61442  0.61958  0.77255  0.48576  0.95510
    619   3.36777  4.73557  4.12089  3.83168  2.68582  3.75190  3.92352  3.39201  3.55338  2.78360  4.02493  3.97673  4.27122  3.93998  3.67835  3.57130  3.66912  3.28289  0.84668  2.68686   1414 w - - -
          2.68618  4.42225  2.77519  2.73123  3.46354  2.40513  3.72494  3.29354  2.67741  2.69355  4.24690  2.90347  2.73739  3.18146  2.89801  2.37887  2.77519  2.98518  4.58477  3.61503
          0.03078  3.89207  4.61442  0.61958  0.77255  0.48576  0.95510
    620   3.34252  4.69138  4.34069  3.97061  1.14179  4.16944  3.53361  2.97968  3.83525  2.33758  3.61321  3.92629  4.50661  3.92443  3.94936  3.53910  3.57897  2.92913  3.73003  1.83509   1415 f - - -
          2.68618  4.42225  2.77519  2.73123  3.46354  2.40513  3.72494  3.29354  2.67741  2.69355  4.24690  2.90347  2.73739  3.18146  2.89801  2.37887  2.77519  2.98518  4.58477  3.61503
          0.03078  3.89207  4.61442  0.61958  0.77255  0.48576  0.95510
    621   2.68894  4.46266  3.36675  3.26853  4.41090  0.69949  4.38780  4.01510  3.45249  3.66682  4.64257  3.53100  3.85443  3.77507  3.68657  2.86138  3.17170  3.53963  5.50107  4.51339   1416 g - - -
          2.68618  4.42225  2.77519  2.73123  3.46354  2.40513  3.72494  3.29354  2.67741  2.69355  4.24690  2.90347  2.73739  3.18146  2.89801  2.37887  2.77519  2.98518  4.58477  3.61503
          0.03078  3.89207  4.61442  0.61958  0.77255  0.48576  0.95510
    622   3.04632  4.45937  4.36384  3.98023  3.38721  4.08793  4.70458  1.05397  3.80875  1.96904  3.31931  4.22281  4.51710  4.15491  4.00306  3.58497  3.34507  1.84613  5.28222  4.02233   1417 i - - -
          2.68618  4.42225  2.77519  2.73123  3.46354  2.40513  3.72494  3.29354  2.67741  2.69355  4.24690  2.90347  2.73739  3.18146  2.89801  2.37887  2.77519  2.98518  4.58477  3.61503
          0.03078  3.89207  4.61442  0.61958  0.77255  0.48576  0.95510
    623   2.82179  4.94213  3.17809  2.62669  4.34454  3.49799  3.59826  3.69906  1.43449  3.23431  4.09448  3.06775  3.90989  2.74501  2.10868  2.84445  2.73723  3.37890  5.37207  4.14292   1418 k - - -
          2.68618  4.42225  2.77519  2.73123  3.46354  2.40513  3.72494  3.29354  2.67741  2.69355  4.24690  2.90347  2.73739  3.18146  2.89801  2.37887  2.77519  2.98518  4.58477  3.61503
          0.03078  3.89207  4.61442  0.61958  0.77255  0.48576  0.95510
    624   2.68894  4.46266  3.36675  3.26853  4.41090  0.69949  4.38780  4.01510  3.45249  3.66682  4.64257  3.53100  3.85443  3.77507  3.68657  2.86138  3.17170  3.53963  5.50107  4.51339   1421 g - - -
          2.68618  4.42225  2.77519  2.73123  3.46354  2.40513  3.72494  3.29354  2.67741  2.69355  4.24690  2.90347  2.73739  3.18146  2.89801  2.37887  2.77519  2.98518  4.58477  3.61503
          0.03078  3.89207  4.61442  0.61958  0.77255  0.48576  0.95510
    625   3.17588  4.59956  4.46408  3.94060  3.04773  4.29156  4.59076  2.16753  3.71385  0.97278  2.59169  4.24195  4.56225  3.98921  3.90140  3.65748  3.41755  2.25156  5.06545  3.88775   1422 l - - -
          2.68618  4.42225  2.77519  2.73123  3.46354  2.40513  3.72494  3.29354  2.67741  2.69355  4.24690  2.90347  2.73739  3.18146  2.89801  2.37887  2.77519  2.98518  4.58477  3.61503
          0.03078  3.89207  4.61442  0.61958  0.77255  0.48576  0.95510
    626   3.04325  4.38372  4.62795  4.10225  3.41040  4.35242  4.81687  1.46537  3.98383  1.79262  3.22799  4.36133  4.64370  4.24040  4.19531  3.71156  3.29667  1.30819  5.35930  4.16958   1423 v - - -
          2.68618  4.42225  2.77519  2.73123  3.46354  2.40513  3.72494  3.29354  2.67741  2.69355  4.24690  2.90347  2.73739  3.18146  2.89801  2.37887  2.77519  2.98518  4.58477  3.61503
          0.03078  3.89207  4.61442  0.61958  0.77255  0.48576  0.95510
    627   1.71271  4.71017  2.44117  2.40239  4.13763  3.23701  3.72766  3.50012  2.38566  3.16666  4.02056  2.90186  3.78016  2.91314  3.02100  2.63784  2.89043  3.15787  5.42546  4.09376   1424 a - - -
          2.68618  4.42225  2.77519  2.73123  3.46354  2.40513  3.72494  3.29354  2.67741  2.69355  4.24690  2.90347  2.73739  3.18146  2.89801  2.37887  2.77519  2.98518  4.58477  3.61503
          0.03078  3.89207  4.61442  0.61958  0.77255  0.48576  0.95510
    628   1.62429  4.12593  3.28820  3.00149  4.22946  2.25555  4.11090  3.63607  3.08871  3.32493  4.14861  3.19767  3.62859  3.37176  3.42096  1.75201  2.64959  3.10100  5.56726  4.34545   1425 a - - -
          2.68618  4.42225  2.77519  2.73123  3.46354  2.40513  3.72494  3.29354  2.67741  2.69355  4.24690  2.90347  2.73739  3.18146  2.89801  2.37887  2.77519  2.98518  4.58477  3.61503
          0.03078  3.89207  4.61442  0.61958  0.77255  0.48576  0.95510
    629   2.25846  4.21373  3.08933  2.93462  4.29147  1.32085  4.13944  3.77419  3.12177  3.46164  4.31286  3.17637  3.66435  3.41800  3.43815  2.11048  2.74744  3.22323  5.61365  4.36789   1426 g - - -
          2.68618  4.42225  2.77519  2.73123  3.46354  2.40513  3.72494  3.29354  2.67741  2.69355  4.24690  2.90347  2.73739  3.18146  2.89801  2.37887  2.77519  2.98518  4.58477  3.61503
          0.03078  3.89207  4.61442  0.61958  0.77255  0.48576  0.95510
    630   2.98506  5.06896  3.38676  2.75238  4.49451  3.60338  3.58276  3.85249  1.54637  3.32163  4.20039  3.15501  3.98475  2.72509  1.48567  2.99237  3.16166  3.54266  5.38389  4.20812   1427 r - - -
          2.68618  4.42225  2.77519  2.73123  3.46354  2.40513  3.72494  3.29354  2.67741  2.69355  4.24690  2.90347  2.73739  3.18146  2.89801  2.37887  2.77519  2.98518  4.58477  3.61503
          0.03078  3.89207  4.61442  0.61958  0.77255  0.48576  0.95510
    631   2.52470  4.58140  2.90992  2.53272  4.05368  3.24749  3.72659  3.44584  2.31578  3.08640  3.93105  2.71956  3.77603  2.91751  2.88774  2.39378  1.95061  3.09831  5.33382  4.04075   1429 t - - -
          2.68618  4.42225  2.77519  2.73123  3.46354  2.40513  3.72494  3.29354  2.67741  2.69355  4.24690  2.90347  2.73739  3.18146  2.89801  2.37887  2.77519  2.98518  4.58477  3.61503
          0.03078  3.89207  4.61442  0.61958  0.77255  0.48576  0.95510
    632   2.91173  4.64368  3.33294  3.01865  2.56037  3.62207  3.59015  3.26223  2.96041  2.82855  3.86656  2.80316  4.09516  3.32087  3.24879  3.02558  3.18669  3.04389  4.17083  1.40824   1431 y - - -
          2.68618  4.42225  2.77519  2.73123  3.46354  2.40513  3.72494  3.29354  2.67741  2.69355  4.24690  2.90347  2.73739  3.18146  2.89801  2.37887  2.77519  2.98518  4.58477  3.61503
          0.03078  3.89207  4.61442  0.61958  0.77255  0.48576  0.95510
    633   2.50331  4.98153  2.78529  2.00381  4.27953  3.37231  3.21018  3.71135  2.24809  3.24820  4.05517  2.86940  3.79753  2.36121  2.46063  2.66071  2.90011  3.35408  5.41908  4.07893   1432 e - - -
          2.68618  4.42225  2.77519  2.73123  3.46354  2.40513  3.72494  3.29354  2.67741  2.69355  4.24690  2.90347  2.73739  3.18146  2.89801  2.37887  2.77519  2.98518  4.58477  3.61503
          0.03078  3.89207  4.61442  0.61958  0.77255  0.48576  0.95510
    634   2.71933  4.98795  2.40936  2.07275  4.38673  3.21465  3.71109  3.85544  2.56950  3.43245  4.27890  1.71814  3.79160  2.88559  3.02173  2.45622  3.01788  3.47156  5.61099  4.22014   1433 n - - -
          2.68618  4.42225  2.77519  2.73123  3.46354  2.40513  3.72494  3.29354  2.67741  2.69355  4.24690  2.90347  2.73739  3.18146  2.89801  2.37887  2.77519  2.98518  4.58477  3.61503
          0.03078  3.89207  4.61442  0.61958  0.77255  0.48576  0.95510
    635   2.17116  2.63933  3.70975  3.32959  3.92821  2.93919  4.19484  3.25461  3.23622  3.04934  3.93932  3.37984  3.67211  3.54174  3.48987  1.37577  2.64644  2.83693  5.35439  4.13448   1434 s - - -
          2.68618  4.42225  2.77519  2.73123  3.46354  2.40513  3.72494  3.29354  2.67741  2.69355  4.24690  2.90347  2.73739  3.18146  2.89801  2.37887  2.77519  2.98518  4.58477  3.61503
          0.03078  3.89207  4.61442  0.61958  0.77255  0.48576  0.95510
    636   2.59210  4.69504  2.97181  2.23205  3.90842  3.40532  3.60906  3.31499  2.25757  2.59500  3.77663  2.95804  3.80456  2.60962  2.78716  2.49408  2.82092  3.01860  5.19443  3.41860   1435 e - - -
          2.68618  4.42225  2.77519  2.73123  3.46354  2.40513  3.72494  3.29354  2.67741  2.69355  4.24690  2.90347  2.73739  3.18146  2.89801  2.37887  2.77519  2.98518  4.58477  3.61503
          0.03078  3.89207  4.61442  0.61958  0.77255  0.48576  0.95510
    637   1.96330  2.36946  3.74704  3.34789  3.91337  2.93676  4.19629  3.20095  3.26380  3.00067  3.87947  3.38466  3.66587  3.54771  3.51586  1.62233  2.62392  2.79117  5.34075  4.14750   1436 s - - -
          2.68618  4.42225  2.77519  2.73123  3.46354  2.40513  3.72494  3.29354  2.67741  2.69355  4.24690  2.90347  2.73739  3.18146  2.89801  2.37887  2.77519  2.98518  4.58477  3.61503
          0.03078  3.89207  4.61442  0.61958  0.77255  0.48576  0.95510
    638   3.02138  4.40439  4.54481  4.07179  3.41476  4.23766  4.80403  1.16900  3.92270  1.92631  3.26083  4.31126  4.59954  4.21972  4.13210  3.63496  3.30156  1.59234  5.37015  4.14732   1440 i - - -
          2.68618  4.42225  2.77519  2.73123  3.46354  2.40513  3.72494  3.29354  2.67741  2.69355  4.24690  2.90347  2.73739  3.18146  2.89801  2.37887  2.77519  2.98518  4.58477  3.61503
          0.03078  3.89207  4.61442  0.61958  0.77255  0.48576  0.95510
    639   3.02723  4.86538  3.51984  3.02657  4.22491  3.51172  3.83794  3.76781  2.24455  3.28017  4.27965  3.38491  4.01319  3.05713  0.94887  3.11034  3.29174  3.49087  5.29990  4.14782   1441 r - - -
          2.68618  4.42225  2.77519  2.73123  3.46354  2.40513  3.72494  3.29354  2.67741  2.69355  4.24690  2.90347  2.73739  3.18146  2.89801  2.37887  2.77519  2.98518  4.58477  3.61503
          0.03078  3.89207  4.61442  0.61958  0.77255  0.48576  0.95510
    640   2.96857  5.06723  3.33087  2.72469  4.48766  3.58534  3.58587  3.85226  1.31562  3.32493  4.20165  3.13681  3.97412  2.72827  1.80905  2.97380  3.15066  3.53869  5.39066  4.20503   1442 k - - -
          2.68618  4.42225  2.77519  2.73123  3.46354  2.40513  3.72494  3.29354  2.67741  2.69355  4.24690  2.90347  2.73739  3.18146  2.89801  2.37887  2.77519  2.98518  4.58477  3.61503
          0.03078  3.89207  4.61442  0.61958  0.77255  0.48576  0.95510
    641   1.13641  4.13194  3.34982  3.12303  4.19450  2.49310  4.20079  3.48806  3.19617  3.28193  4.16576  3.28138  3.66956  3.49894  3.48249  2.40596  2.70779  3.01596  5.55499  4.35509   1443 a - - -
          2.68618  4.42225  2.77519  2.73123  3.46354  2.40513  3.72494  3.29354  2.67741  2.69355  4.24690  2.90347  2.73739  3.18146  2.89801  2.37887  2.77519  2.98518  4.58477  3.61503
          0.03078  3.89207  4.61442  0.61958  0.77255  0.48576  0.95510
    642   2.28189  1.53566  3.97284  3.61163  3.78282  3.07616  4.34041  2.77855  3.43267  2.76255  3.78568  3.57944  3.79688  3.75720  3.62035  2.54336  2.39401  2.49123  5.30729  4.10394   1444 c - - -
          2.68618  4.42225  2.77519  2.73123  3.46354  2.40513  3.72494  3.29354  2.67741  2.69355  4.24690  2.90347  2.73739  3.18146  2.89801  2.37887  2.77519  2.98518  4.58477  3.61503
          0.03078  3.89207  4.61442  0.61958  0.77255  0.48576  0.95510
    643   2.79043  5.31586  1.82271  1.83867  4.60611  2.85628  3.65590  4.10267  2.57892  3.60322  4.41630  2.43421  3.77598  2.54946  3.13100  2.70417  3.05661  3.68587  5.76875  4.30395   1445 d - - -
          2.68618  4.42225  2.77519  2.73123  3.46354  2.40513  3.72494  3.29354  2.67741  2.69355  4.24690  2.90347  2.73739  3.18146  2.89801  2.37887  2.77519  2.98518  4.58477  3.61503
          0.03078  3.89207  4.61442  0.61958  0.77255  0.48576  0.95510
    644   3.28304  4.67899  4.26561  3.98367  0.98019  3.96854  3.88554  2.80413  3.89017  2.16959  3.53128  4.04115  4.42656  4.05270  4.00506  3.55207  3.58412  2.79630  4.12851  2.49295   1446 f - - -
          2.68618  4.42225  2.77519  2.73123  3.46354  2.40513  3.72494  3.29354  2.67741  2.69355  4.24690  2.90347  2.73739  3.18146  2.89801  2.37887  2.77519  2.98518  4.58477  3.61503
          0.03078  3.89207  4.61442  0.61958  0.77255  0.48576  0.95510
    645   3.17706  4.63341  4.22102  3.86077  3.14288  4.00715  4.51034  2.34778  3.62833  0.85144  3.15937  4.13436  4.43902  3.99197  3.80127  3.58002  3.47035  2.39024  5.02947  3.75738   1447 l - - -
          2.68618  4.42225  2.77519  2.73123  3.46354  2.40513  3.72494  3.29354  2.67741  2.69355  4.24690  2.90347  2.73739  3.18146  2.89801  2.37887  2.77519  2.98518  4.58477  3.61503
          0.03078  3.89207  4.61442  0.61958  0.77255  0.48576  0.95510
    646   3.17706  4.63341  4.22102  3.86077  3.14288  4.00715  4.51034  2.34778  3.62833  0.85144  3.15937  4.13436  4.43902  3.99197  3.80127  3.58002  3.47035  2.39024  5.02947  3.75738   1448 l - - -
          2.68618  4.42225  2.77519  2.73123  3.46354  2.40513  3.72494  3.29354  2.67741  2.69355  4.24690  2.90347  2.73739  3.18146  2.89801  2.37887  2.77519  2.98518  4.58477  3.61503
          0.03078  3.89207  4.61442  0.61958  0.77255  0.48576  0.95510
    647   2.32436  4.24513  3.22316  3.03963  4.09568  2.97463  4.14904  3.62084  3.11472  3.33949  4.26380  3.26141  3.71501  3.46246  3.40029  1.06189  2.80592  3.15167  5.46656  4.17926   1449 s - - -
          2.68618  4.42225  2.77519  2.73123  3.46354  2.40513  3.72494  3.29354  2.67741  2.69355  4.24690  2.90347  2.73739  3.18146  2.89801  2.37887  2.77519  2.98518  4.58477  3.61503
          0.03078  3.89207  4.61442  0.61958  0.77255  0.48576  0.95510
    648   2.98972  4.95467  3.16704  2.78460  4.34557  3.47728  3.76959  3.77602  1.01178  3.33673  4.29696  3.20827  3.97609  2.95983  2.43475  3.03032  3.24144  3.48264  5.39204  4.20755   1450 k - - -
          2.68618  4.42225  2.77519  2.73123  3.46354  2.40513  3.72494  3.29354  2.67741  2.69355  4.24690  2.90347  2.73739  3.18146  2.89801  2.37887  2.77519  2.98518  4.58477  3.61503
          0.03078  3.89207  4.61442  0.61958  0.77255  0.48576  0.95510
    649   2.83362  5.06056  2.60022  2.16207  4.33980  3.34433  3.67201  3.79921  2.33518  3.33695  4.22599  2.88545  3.86099  1.60627  2.67995  2.81397  3.08566  3.47021  5.50150  4.16734   1451 q - - -
          2.68618  4.42225  2.77519  2.73123  3.46354  2.40513  3.72494  3.29354  2.67741  2.69355  4.24690  2.90347  2.73739  3.18146  2.89801  2.37887  2.77519  2.98518  4.58477  3.61503
          0.03078  3.89207  4.61442  0.61958  0.77255  0.48576  0.95510
    650   3.17024  4.57546  4.49580  3.99370  3.08624  4.30559  4.63444  1.93512  3.77984  1.00533  2.97007  4.28037  4.59007  4.05551  3.96581  3.68650  3.41995  2.11979  5.09620  3.88434   1453 l - - -
          2.68618  4.42225  2.77519  2.73123  3.46354  2.40513  3.72494  3.29354  2.67741  2.69355  4.24690  2.90347  2.73739  3.18146  2.89801  2.37887  2.77519  2.98518  4.58477  3.61503
          0.03078  3.89207  4.61442  0.61958  0.77255  0.48576  0.95510
    651   2.55022  3.96034  2.74819  2.29488  3.94413  3.08701  3.60000  3.35187  2.30550  2.77567  3.79399  2.92204  3.15467  2.76248  2.86509  2.59663  2.78635  3.03901  5.22747  3.90299   1457 e - - -
          2.68618  4.42225  2.77519  2.73123  3.46354  2.40513  3.72494  3.29354  2.67741  2.69355  4.24690  2.90347  2.73739  3.18146  2.89801  2.37887  2.77519  2.98518  4.58477  3.61503
          0.03078  3.89207  4.61442  0.61958  0.77255  0.48576  0.95510
    652   2.17114  2.64426  3.70927  3.32914  3.92873  2.93907  4.19474  3.25526  3.23585  3.04990  3.93983  3.37959  3.67203  3.54145  3.48963  1.37427  2.64645  2.83740  5.35479  4.13481   1459 s - - -
          2.68618  4.42225  2.77519  2.73123  3.46354  2.40513  3.72494  3.29354  2.67741  2.69355  4.24690  2.90347  2.73739  3.18146  2.89801  2.37887  2.77519  2.98518  4.58477  3.61503
          0.03078  3.89207  4.61442  0.61958  0.77255  0.48576  0.95510
    653   2.68894  4.46266  3.36675  3.26853  4.41090  0.69949  4.38780  4.01510  3.45249  3.66682  4.64257  3.53100  3.85443  3.77507  3.68657  2.86138  3.17170  3.53963  5.50107  4.51339   1463 g - - -
          2.68618  4.42225  2.77519  2.73123  3.46354  2.40513  3.72494  3.29354  2.67741  2.69355  4.24690  2.90347  2.73739  3.18146  2.89801  2.37887  2.77519  2.98518  4.58477  3.61503
          0.03078  3.89207  4.61442  0.61958  0.77255  0.48576  0.95510
    654   2.68894  4.46266  3.36675  3.26853  4.41090  0.69949  4.38780  4.01510  3.45249  3.66682  4.64257  3.53100  3.85443  3.77507  3.68657  2.86138  3.17170  3.53963  5.50107  4.51339   1464 g - - -
          2.68618  4.42225  2.77519  2.73123  3.46354  2.40513  3.72494  3.29354  2.67741  2.69355  4.24690  2.90347  2.73739  3.18146  2.89801  2.37887  2.77519  2.98518  4.58477  3.61503
          0.03078  3.89207  4.61442  0.61958  0.77255  0.48576  0.95510
    655   3.36777  4.73557  4.12089  3.83168  2.68582  3.75190  3.92352  3.39201  3.55338  2.78360  4.02493  3.97673  4.27122  3.93998  3.67835  3.57130  3.66912  3.28289  0.84668  2.68686   1465 w - - -
          2.68618  4.42225  2.77519  2.73123  3.46354  2.40513  3.72494  3.29354  2.67741  2.69355  4.24690  2.90347  2.73739  3.18146  2.89801  2.37887  2.77519  2.98518  4.58477  3.61503
          0.03078  3.89207  4.61442  0.61958  0.77255  0.48576  0.95510
    656   2.68894  4.46266  3.36675  3.26853  4.41090  0.69949  4.38780  4.01510  3.45249  3.66682  4.64257  3.53100  3.85443  3.77507  3.68657  2.86138  3.17170  3.53963  5.50107  4.51339   1466 g - - -
          2.68618  4.42225  2.77519  2.73123  3.46354  2.40513  3.72494  3.29354  2.67741  2.69355  4.24690  2.90347  2.73739  3.18146  2.89801  2.37887  2.77519  2.98518  4.58477  3.61503
          0.03078  3.89207  4.61442  0.61958  0.77255  0.48576  0.95510
    657   2.96879  5.08435  2.49534  0.99783  4.43296  3.28644  3.87468  3.89074  2.75765  3.50461  4.47757  2.94351  3.89189  3.08979  3.16868  2.94907  3.27310  3.57248  5.60083  4.32284   1467 e - - -
          2.68618  4.42225  2.77519  2.73123  3.46354  2.40513  3.72494  3.29354  2.67741  2.69355  4.24690  2.90347  2.73739  3.18146  2.89801  2.37887  2.77519  2.98518  4.58477  3.61503
          0.03078  3.89207  4.61442  0.61958  0.77255  0.48576  0.95510
    658   2.32436  4.24513  3.22316  3.03963  4.09568  2.97463  4.14904  3.62084  3.11472  3.33949  4.26380  3.26141  3.71501  3.46246  3.40029  1.06189  2.80592  3.15167  5.46656  4.17926   1468 s - - -
          2.68618  4.42225  2.77519  2.73123  3.46354  2.40513  3.72494  3.29354  2.67741  2.69355  4.24690  2.90347  2.73739  3.18146  2.89801  2.37887  2.77519  2.98518  4.58477  3.61503
          0.03078  3.89207  4.61442  0.61958  0.77255  0.48576  0.95510
    659   3.27510  4.75616  3.86701  3.59991  2.29344  3.85284  3.62725  3.28155  3.45686  2.73047  3.95450  3.74737  4.32615  3.75821  3.63662  3.40991  3.56183  3.15300  3.93801  0.93381   1469 y - - -
          2.68618  4.42225  2.77519  2.73123  3.46354  2.40513  3.72494  3.29354  2.67741  2.69355  4.24690  2.90347  2.73739  3.18146  2.89801  2.37887  2.77519  2.98518  4.58477  3.61503
          0.03078  3.89207  4.61442  0.61958  0.77255  0.48576  0.95510
    660   3.17706  4.63341  4.22102  3.86077  3.14288  4.00715  4.51034  2.34778  3.62833  0.85144  3.15937  4.13436  4.43902  3.99197  3.80127  3.58002  3.47035  2.39024  5.02947  3.75738   1470 l - - -
          2.68618  4.42225  2.77519  2.73123  3.46354  2.40513  3.72494  3.29354  2.67741  2.69355  4.24690  2.90347  2.73739  3.18146  2.89801  2.37887  2.77519  2.98518  4.58477  3.61503
          0.03078  3.89207  4.61442  0.61958  0.77255  0.48576  0.95510
    661   2.32436  4.24513  3.22316  3.03963  4.09568  2.97463  4.14904  3.62084  3.11472  3.33949  4.26380  3.26141  3.71501  3.46246  3.40029  1.06189  2.80592  3.15167  5.46656  4.17926   1471 s - - -
          2.68618  4.42225  2.77519  2.73123  3.46354  2.40513  3.72494  3.29354  2.67741  2.69355  4.24690  2.90347  2.73739  3.18146  2.89801  2.37887  2.77519  2.98518  4.58477  3.61503
          0.03078  3.89207  4.61442  0.61958  0.77255  0.48576  0.95510
    662   1.95978  1.88133  3.82445  3.44356  3.87279  2.94328  4.23868  3.11694  3.33825  2.95557  3.85121  3.43131  3.67874  3.61990  3.56129  1.96108  2.62968  2.72771  5.32006  4.13074   1472 c - - -
          2.68618  4.42225  2.77519  2.73123  3.46354  2.40513  3.72494  3.29354  2.67741  2.69355  4.24690  2.90347  2.73739  3.18146  2.89801  2.37887  2.77519  2.98518  4.58477  3.61503
          0.03078  3.89207  4.61442  0.61958  0.77255  0.48576  0.95510
    663   2.66811  4.86575  2.83701  2.25555  4.09823  3.38736  3.20901  3.54148  2.29999  3.11894  3.95524  2.91420  3.81549  2.03463  2.68334  2.68507  2.89871  2.91861  5.31806  3.98732   1473 q - - -
          2.68618  4.42225  2.77519  2.73123  3.46354  2.40513  3.72494  3.29354  2.67741  2.69355  4.24690  2.90347  2.73739  3.18146  2.89801  2.37887  2.77519  2.98518  4.58477  3.61503
          0.03078  3.89207  4.61442  0.61958  0.77255  0.48576  0.95510
    664   2.63881  4.97958  2.34007  2.27078  4.23996  3.32013  3.21717  3.70256  2.24094  2.95340  4.05614  2.32141  3.76903  2.72652  2.84262  2.62134  2.87803  3.33858  5.43806  4.05776   1474 k - - -
          2.68618  4.42225  2.77519  2.73123  3.46354  2.40513  3.72494  3.29354  2.67741  2.69355  4.24690  2.90347  2.73739  3.18146  2.89801  2.37887  2.77519  2.98518  4.58477  3.61503
          0.03078  3.89207  4.61442  0.61958  0.77255  0.48576  0.95510
    665   2.95483  5.04193  3.26577  2.71177  4.44910  3.55836  3.60540  3.82780  1.23993  3.31631  4.20147  3.12935  3.96718  2.75395  1.98809  2.96522  3.14941  3.51599  5.39033  4.19424   1475 k - - -
          2.68618  4.42225  2.77519  2.73123  3.46354  2.40513  3.72494  3.29354  2.67741  2.69355  4.24690  2.90347  2.73739  3.18146  2.89801  2.37887  2.77519  2.98518  4.58477  3.61503
          0.03078  3.89207  4.61442  0.61958  0.77255  0.48576  0.95510
    666   2.82348  4.36046  4.15257  3.81612  3.56420  3.74431  4.61439  2.04877  3.68421  2.24770  3.52619  4.00286  4.30359  4.04251  3.89485  3.24893  3.18446  1.00054  5.35202  4.08493   1490 v - - -
          2.68618  4.42225  2.77519  2.73123  3.46354  2.40513  3.72494  3.29354  2.67741  2.69355  4.24690  2.90347  2.73739  3.18146  2.89801  2.37887  2.77519  2.98518  4.58477  3.61503
          0.03078  3.89207  4.61442  0.61958  0.77255  0.48576  0.95510
    667   3.27510  4.75616  3.86701  3.59991  2.29344  3.85284  3.62725  3.28155  3.45686  2.73047  3.95450  3.74737  4.32615  3.75821  3.63662  3.40991  3.56183  3.15300  3.93801  0.93381   1496 y - - -
          2.68618  4.42225  2.77519  2.73123  3.46354  2.40513  3.72494  3.29354  2.67741  2.69355  4.24690  2.90347  2.73739  3.18146  2.89801  2.37887  2.77519  2.98518  4.58477  3.61503
          0.03078  3.89207  4.61442  0.61958  0.77255  0.48576  0.95510
    668   2.42295  4.26812  3.44516  3.19785  3.98586  3.10681  4.21372  3.11536  3.14121  2.97817  4.02728  3.40422  3.81203  3.53501  3.39907  2.62441  1.13912  2.80825  5.42193  4.20243   1497 t - - -
          2.68618  4.42225  2.77519  2.73123  3.46354  2.40513  3.72494  3.29354  2.67741  2.69355  4.24690  2.90347  2.73739  3.18146  2.89801  2.37887  2.77519  2.98518  4.58477  3.61503
          0.03078  3.89207  4.61442  0.61958  0.77255  0.48576  0.95510
    669   2.69341  4.98934  2.16799  2.21758  4.41927  3.17487  3.72641  3.92031  2.65825  3.49101  4.32932  1.69927  3.77126  2.90143  3.16362  2.40153  3.00725  3.51097  5.66172  4.24198   1498 n - - -
          2.68618  4.42225  2.77519  2.73123  3.46354  2.40513  3.72494  3.29354  2.67741  2.69355  4.24690  2.90347  2.73739  3.18146  2.89801  2.37887  2.77519  2.98518  4.58477  3.61503
          0.03078  3.89207  4.61442  0.61958  0.77255  0.48576  0.95510
    670   3.16737  4.54410  4.57132  4.05341  3.12022  4.35898  4.69472  1.73940  3.86606  1.09132  2.97479  4.33642  4.62087  4.11265  4.04800  3.72834  3.41080  2.03023  5.14002  3.95751   1501 l - - -
          2.68618  4.42225  2.77519  2.73123  3.46354  2.40513  3.72494  3.29354  2.67741  2.69355  4.24690  2.90347  2.73739  3.18146  2.89801  2.37887  2.77519  2.98518  4.58477  3.61503
          0.03078  3.89207  4.61442  0.61958  0.77255  0.48576  0.95510
    671   2.69754  5.03705  2.56531  1.78992  4.36258  2.96523  3.61819  3.80336  2.09189  3.34468  4.15791  2.80710  3.28595  2.76144  2.81769  2.67094  2.94683  3.43080  5.52369  4.15369   1507 e - - -
          2.68618  4.42225  2.77519  2.73123  3.46354  2.40513  3.72494  3.29354  2.67741  2.69355  4.24690  2.90347  2.73739  3.18146  2.89801  2.37887  2.77519  2.98518  4.58477  3.61503
          0.03078  3.89207  4.61442  0.61958  0.77255  0.48576  0.95510
    672   2.67511  4.89438  2.25483  2.29079  4.34716  1.80207  3.73495  3.79591  2.38558  3.38809  4.23265  2.81898  3.78151  2.91404  3.08706  2.67990  2.98438  3.41156  5.58288  4.21747   1508 g - - -
          2.68618  4.42225  2.77519  2.73123  3.46354  2.40513  3.72494  3.29354  2.67741  2.69355  4.24690  2.90347  2.73739  3.18146  2.89801  2.37887  2.77519  2.98518  4.58477  3.61503
          0.03078  3.89207  4.61442  0.61958  0.77255  0.48576  0.95510
    673   2.71647  5.02589  2.13404  2.20217  4.47083  2.77600  3.73640  3.97040  2.68450  3.53314  4.37353  1.65061  3.77433  2.91203  3.20029  2.68910  3.03219  3.55520  5.70095  4.28102   1510 n - - -
          2.68618  4.42225  2.77519  2.73123  3.46354  2.40513  3.72494  3.29354  2.67741  2.69355  4.24690  2.90347  2.73739  3.18146  2.89801  2.37887  2.77519  2.98518  4.58477  3.61503
          0.03078  3.89207  4.61442  0.61958  0.77255  0.48576  0.95510
    674   2.67692  4.68723  3.21379  2.62420  3.92263  3.49165  3.63622  2.91073  1.75364  2.88805  3.77804  3.08135  3.87840  2.81699  2.38968  2.75857  2.89785  2.73829  5.18584  3.92395   1512 k - - -
          2.68618  4.42225  2.77519  2.73123  3.46354  2.40513  3.72494  3.29354  2.67741  2.69355  4.24690  2.90347  2.73739  3.18146  2.89801  2.37887  2.77519  2.98518  4.58477  3.61503
          0.03078  3.89207  4.61442  0.61958  0.77255  0.48576  0.95510
    675   2.27986  4.33933  3.24171  2.74158  3.66725  3.28674  3.77560  3.09194  2.68912  2.77305  3.64588  3.13756  3.26636  3.03802  3.06070  1.90233  2.75130  2.79796  3.89858  3.78392   1514 s - - -
          2.68618  4.42225  2.77519  2.73123  3.46354  2.40513  3.72494  3.29354  2.67741  2.69355  4.24690  2.90347  2.73739  3.18146  2.89801  2.37887  2.77519  2.98518  4.58477  3.61503
          0.03078  3.89207  4.61442  0.61958  0.77255  0.48576  0.95510
    676   3.01586  4.83015  3.14441  2.90616  3.29811  3.46376  1.10183  3.72183  2.74866  3.21341  4.25774  3.31476  4.01728  3.27259  3.01328  3.08632  3.31982  3.45656  4.76294  3.24838   1515 h - - -
          2.68618  4.42225  2.77519  2.73123  3.46354  2.40513  3.72494  3.29354  2.67741  2.69355  4.24690  2.90347  2.73739  3.18146  2.89801  2.37887  2.77519  2.98518  4.58477  3.61503
          0.03078  3.89207  4.61442  0.61958  0.77255  0.48576  0.95510
    677   2.71373  4.25331  3.88582  3.33974  3.33934  3.79128  4.12577  1.74665  3.22022  1.94488  3.28667  3.18255  4.16597  3.53454  3.49605  3.09079  2.96112  1.89671  4.96827  3.73279   1516 i - - -
          2.68618  4.42225  2.77519  2.73123  3.46354  2.40513  3.72494  3.29354  2.67741  2.69355  4.24690  2.90347  2.73739  3.18146  2.89801  2.37887  2.77519  2.98518  4.58477  3.61503
          0.03078  3.89207  4.61442  0.61958  0.77255  0.48576  0.95510
    678   2.33836  4.24764  4.00196  3.62288  3.66139  3.56248  4.48497  2.09487  3.52308  2.37029  3.55525  3.80264  4.15224  3.85823  3.76743  2.99573  3.00120  1.19743  5.38704  4.15166   1517 v - - -
          2.68618  4.42225  2.77519  2.73123  3.46354  2.40513  3.72494  3.29354  2.67741  2.69355  4.24690  2.90347  2.73739  3.18146  2.89801  2.37887  2.77519  2.98518  4.58477  3.61503
          0.03078  3.89207  4.61442  0.61958  0.77255  0.48576  0.95510
    679   2.65888  4.83844  2.61799  2.37284  4.24245  3.25002  3.70268  3.69792  2.47785  3.29095  4.14420  1.78268  3.79742  2.58452  2.87397  2.68079  2.66899  3.33394  5.47896  4.12686   1518 n - - -
          2.68618  4.42225  2.77519  2.73123  3.46354  2.40513  3.72494  3.29354  2.67741  2.69355  4.24690  2.90347  2.73739  3.18146  2.89801  2.37887  2.77519  2.98518  4.58477  3.61503
          0.03078  3.89207  4.61442  0.61958  0.77255  0.48576  0.95510
    680   2.42295  4.26812  3.44516  3.19785  3.98586  3.10681  4.21372  3.11536  3.14121  2.97817  4.02728  3.40422  3.81203  3.53501  3.39907  2.62441  1.13912  2.80825  5.42193  4.20243   1519 t - - -
          2.68618  4.42225  2.77519  2.73123  3.46354  2.40513  3.72494  3.29354  2.67741  2.69355  4.24690  2.90347  2.73739  3.18146  2.89801  2.37887  2.77519  2.98518  4.58477  3.61503
          0.03078  3.89207  4.61442  0.61958  0.77255  0.48576  0.95510
    681   1.50797  4.11858  3.29922  3.01736  4.22340  2.21484  4.12086  3.62448  3.10423  3.31960  4.14567  3.20540  3.62868  3.38618  3.43156  1.91904  2.64866  3.09197  5.56525  4.34616   1520 a - - -
          2.68618  4.42225  2.77519  2.73123  3.46354  2.40513  3.72494  3.29354  2.67741  2.69355  4.24690  2.90347  2.73739  3.18146  2.89801  2.37887  2.77519  2.98518  4.58477  3.61503
          0.03078  3.89207  4.61442  0.61958  0.77255  0.48576  0.95510
    682   3.36777  4.73557  4.12089  3.83168  2.68582  3.75190  3.92352  3.39201  3.55338  2.78360  4.02493  3.97673  4.27122  3.93998  3.67835  3.57130  3.66912  3.28289  0.84668  2.68686   1521 w - - -
          2.68618  4.42225  2.77519  2.73123  3.46354  2.40513  3.72494  3.29354  2.67741  2.69355  4.24690  2.90347  2.73739  3.18146  2.89801  2.37887  2.77519  2.98518  4.58477  3.61503
          0.03078  3.89207  4.61442  0.61958  0.77255  0.48576  0.95510
    683   1.28790  4.15353  3.63120  3.29100  3.87570  3.10696  4.24332  2.77942  3.23104  2.77187  3.82415  3.43847  3.80542  3.56287  3.50365  2.55425  2.77180  2.24388  5.41183  4.17897   1522 a - - -
          2.68618  4.42225  2.77519  2.73123  3.46354  2.40513  3.72494  3.29354  2.67741  2.69355  4.24690  2.90347  2.73739  3.18146  2.89801  2.37887  2.77519  2.98518  4.58477  3.61503
          0.03078  3.89207  4.61442  0.61958  0.77255  0.48576  0.95510
    684   3.08971  4.54602  4.34357  3.81547  3.07223  4.17975  4.48996  2.20395  3.59879  1.37380  1.72404  4.11942  4.47869  3.89019  3.80132  3.53415  3.33414  2.26495  5.03526  3.85127   1523 l - - -
          2.68618  4.42225  2.77519  2.73123  3.46354  2.40513  3.72494  3.29354  2.67741  2.69355  4.24690  2.90347  2.73739  3.18146  2.89801  2.37887  2.77519  2.98518  4.58477  3.61503
          0.03078  3.89207  4.61442  0.61958  0.77255  0.48576  0.95510
    685   3.17706  4.63341  4.22102  3.86077  3.14288  4.00715  4.51034  2.34778  3.62833  0.85144  3.15937  4.13436  4.43902  3.99197  3.80127  3.58002  3.47035  2.39024  5.02947  3.75738   1526 l - - -
          2.68618  4.42225  2.77519  2.73123  3.46354  2.40513  3.72494  3.29354  2.67741  2.69355  4.24690  2.90347  2.73739  3.18146  2.89801  2.37887  2.77519  2.98518  4.58477  3.61503
          0.03078  3.89207  4.61442  0.61958  0.77255  0.48576  0.95510
    686   0.98588  4.20154  3.48224  3.27422  4.07165  3.02560  4.29398  3.20008  3.29098  3.08081  4.11032  3.41896  3.76665  3.63030  3.54028  2.55159  2.83029  2.85108  5.49685  4.29923   1527 a - - -
          2.68618  4.42225  2.77519  2.73123  3.46354  2.40513  3.72494  3.29354  2.67741  2.69355  4.24690  2.90347  2.73739  3.18146  2.89801  2.37887  2.77519  2.98518  4.58477  3.61503
          0.03078  3.89207  4.61442  0.61958  0.77255  0.48576  0.95510
    687   3.17706  4.63341  4.22102  3.86077  3.14288  4.00715  4.51034  2.34778  3.62833  0.85144  3.15937  4.13436  4.43902  3.99197  3.80127  3.58002  3.47035  2.39024  5.02947  3.75738   1528 l - - -
          2.68618  4.42225  2.77519  2.73123  3.46354  2.40513  3.72494  3.29354  2.67741  2.69355  4.24690  2.90347  2.73739  3.18146  2.89801  2.37887  2.77519  2.98518  4.58477  3.61503
          0.03078  3.89207  4.61442  0.61958  0.77255  0.48576  0.95510
    688   3.04632  4.45937  4.36384  3.98023  3.38721  4.08793  4.70458  1.05397  3.80875  1.96904  3.31931  4.22281  4.51710  4.15491  4.00306  3.58497  3.34507  1.84613  5.28222  4.02233   1531 i - - -
          2.68618  4.42225  2.77519  2.73123  3.46354  2.40513  3.72494  3.29354  2.67741  2.69355  4.24690  2.90347  2.73739  3.18146  2.89801  2.37887  2.77519  2.98518  4.58477  3.61503
          0.03078  3.89207  4.61442  0.61958  0.77255  0.48576  0.95510
    689   2.49504  5.05909  2.44883  1.54106  4.37832  3.27149  3.67022  3.79863  2.47600  3.36945  4.22280  2.79327  3.80698  2.57251  2.91394  2.72472  3.02022  3.44433  5.57874  4.20012   1532 e - - -
          2.68618  4.42225  2.77519  2.73123  3.46354  2.40513  3.72494  3.29354  2.67741  2.69355  4.24690  2.90347  2.73739  3.18146  2.89801  2.37887  2.77519  2.98518  4.58477  3.61503
          0.03078  3.89207  4.61442  0.61958  0.77255  0.48576  0.95510
    690   1.41176  4.10480  3.37471  3.05374  4.15611  2.50619  4.11379  3.52298  3.09464  3.24064  4.07513  3.22962  3.63702  3.38572  3.41476  2.12702  2.34487  3.02526  5.51095  4.29913   1533 a - - -
          2.68618  4.42225  2.77519  2.73123  3.46354  2.40513  3.72494  3.29354  2.67741  2.69355  4.24690  2.90347  2.73739  3.18146  2.89801  2.37887  2.77519  2.98518  4.58477  3.61503
          0.03078  3.89207  4.61442  0.61958  0.77255  0.48576  0.95510
    691   2.63174  4.68333  2.24783  2.49490  4.39435  1.30549  3.94568  3.89560  2.94802  3.52764  4.40611  2.97069  3.78193  3.17665  3.39440  2.69542  3.02498  3.45608  5.61839  4.34280   1534 g - - -
          2.68618  4.42225  2.77519  2.73123  3.46354  2.40513  3.72494  3.29354  2.67741  2.69355  4.24690  2.90347  2.73739  3.18146  2.89801  2.37887  2.77519  2.98518  4.58477  3.61503
          0.03078  3.89207  4.61442  0.61958  0.77255  0.48576  0.95510
    692   2.39822  4.74541  2.83555  2.54450  4.12394  3.29254  3.75191  3.53654  2.43850  3.13261  4.07261  3.00620  3.84115  1.61759  2.76555  2.73077  2.98009  3.22362  5.40191  4.08445   1538 q - - -
          2.68618  4.42225  2.77519  2.73123  3.46354  2.40513  3.72494  3.29354  2.67741  2.69355  4.24690  2.90347  2.73739  3.18146  2.89801  2.37887  2.77519  2.98518  4.58477  3.61503
          0.03078  3.89207  4.61442  0.61958  0.77255  0.48576  0.95510
    693   0.98588  4.20154  3.48224  3.27422  4.07165  3.02560  4.29398  3.20008  3.29098  3.08081  4.11032  3.41896  3.76665  3.63030  3.54028  2.55159  2.83029  2.85108  5.49685  4.29923   1545 a - - -
          2.68618  4.42225  2.77519  2.73123  3.46354  2.40513  3.72494  3.29354  2.67741  2.69355  4.24690  2.90347  2.73739  3.18146  2.89801  2.37887  2.77519  2.98518  4.58477  3.61503
          0.03078  3.89207  4.61442  0.61958  0.77255  0.48576  0.95510
    694   2.65590  5.08307  2.42949  2.10451  4.38295  3.30260  3.18097  3.84580  2.23540  3.36322  4.14886  2.57854  3.76074  2.36697  2.83915  2.45721  2.89563  3.45230  5.52911  4.13143   1547 e - - -
          2.68618  4.42225  2.77519  2.73123  3.46354  2.40513  3.72494  3.29354  2.67741  2.69355  4.24690  2.90347  2.73739  3.18146  2.89801  2.37887  2.77519  2.98518  4.58477  3.61503
          0.03078  3.89207  4.61442  0.61958  0.77255  0.48576  0.95510
    695   2.79132  4.70060  3.43464  2.84798  3.84860  3.54628  3.72186  2.77563  2.22779  2.79525  3.81320  3.24101  3.97091  2.92927  1.51792  2.90316  3.03186  2.95136  5.17207  3.90271   1549 r - - -
          2.68618  4.42225  2.77519  2.73123  3.46354  2.40513  3.72494  3.29354  2.67741  2.69355  4.24690  2.90347  2.73739  3.18146  2.89801  2.37887  2.77519  2.98518  4.58477  3.61503
          0.03078  3.89207  4.61442  0.61958  0.77255  0.48576  0.95510
    696   3.01036  5.14212  0.89035  2.34666  4.52169  3.22525  3.94788  4.11426  3.03564  3.71901  4.69737  2.90409  3.87940  3.18693  3.55466  2.97037  3.34928  3.75129  5.68651  4.39112   1550 d - - -
          2.68618  4.42225  2.77519  2.73123  3.46354  2.40513  3.72494  3.29354  2.67741  2.69355  4.24690  2.90347  2.73739  3.18146  2.89801  2.37887  2.77519  2.98518  4.58477  3.61503
          0.03078  3.89207  4.61442  0.61958  0.77255  0.48576  0.95510
    697   2.77699  4.53131  3.38624  3.22794  4.22180  3.21771  4.30395  3.77204  3.28687  3.39684  4.44739  3.53277  0.79199  3.67506  3.53036  2.94505  3.22005  3.41521  5.40319  4.34267   1551 p - - -
          2.68618  4.42225  2.77519  2.73123  3.46354  2.40513  3.72494  3.29354  2.67741  2.69355  4.24690  2.90347  2.73739  3.18146  2.89801  2.37887  2.77519  2.98518  4.58477  3.61503
          0.03078  3.89207  4.61442  0.61958  0.77255  0.48576  0.95510
    698   2.44317  4.37828  3.18024  2.69745  3.78927  3.26466  3.77620  3.14121  2.65259  2.84532  3.24228  2.82341  3.77965  3.01108  3.03246  2.23767  2.07389  2.83525  5.15745  3.88921   1552 t - - -
          2.68618  4.42225  2.77519  2.73123  3.46354  2.40513  3.72494  3.29354  2.67741  2.69355  4.24690  2.90347  2.73739  3.18146  2.89801  2.37887  2.77519  2.98518  4.58477  3.61503
          0.03078  3.89207  4.61442  0.61958  0.77255  0.48576  0.95510
    699   2.77699  4.53131  3.38624  3.22794  4.22180  3.21771  4.30395  3.77204  3.28687  3.39684  4.44739  3.53277  0.79199  3.67506  3.53036  2.94505  3.22005  3.41521  5.40319  4.34267   1553 p - - -
          2.68618  4.42225  2.77519  2.73123  3.46354  2.40513  3.72494  3.29354  2.67741  2.69355  4.24690  2.90347  2.73739  3.18146  2.89801  2.37887  2.77519  2.98518  4.58477  3.61503
          0.03078  3.89207  4.61442  0.61958  0.77255  0.48576  0.95510
    700   3.17706  4.63341  4.22102  3.86077  3.14288  4.00715  4.51034  2.34778  3.62833  0.85144  3.15937  4.13436  4.43902  3.99197  3.80127  3.58002  3.47035  2.39024  5.02947  3.75738   1554 l - - -
          2.68618  4.42225  2.77519  2.73123  3.46354  2.40513  3.72494  3.29354  2.67741  2.69355  4.24690  2.90347  2.73739  3.18146  2.89801  2.37887  2.77519  2.98518  4.58477  3.61503
          0.03078  3.89207  4.61442  0.61958  0.77255  0.48576  0.95510
    701   3.01586  4.83015  3.14441  2.90616  3.29811  3.46376  1.10183  3.72183  2.74866  3.21341  4.25774  3.31476  4.01728  3.27259  3.01328  3.08632  3.31982  3.45656  4.76294  3.24838   1555 h - - -
          2.68618  4.42225  2.77519  2.73123  3.46354  2.40513  3.72494  3.29354  2.67741  2.69355  4.24690  2.90347  2.73739  3.18146  2.89801  2.37887  2.77519  2.98518  4.58477  3.61503
          0.03078  3.89207  4.61442  0.61958  0.77255  0.48576  0.95510
    702   2.83155  4.92448  3.21526  2.66142  4.33553  3.50031  3.60427  3.71510  1.87511  3.24178  4.10255  3.08923  3.91870  2.75589  1.53612  2.60213  3.04824  3.39257  5.36018  4.13753   1557 r - - -
          2.68618  4.42225  2.77519  2.73123  3.46354  2.40513  3.72494  3.29354  2.67741  2.69355  4.24690  2.90347  2.73739  3.18146  2.89801  2.37887  2.77519  2.98518  4.58477  3.61503
          0.03078  3.89207  4.61442  0.61958  0.77255  0.48576  0.95510
    703   1.13681  4.13191  3.34968  3.12285  4.19459  2.49184  4.20068  3.48835  3.19607  3.28205  4.16578  3.28125  3.66948  3.49878  3.48245  2.40585  2.70770  3.01613  5.55505  4.35513   1558 a - - -
          2.68618  4.42225  2.77519  2.73123  3.46354  2.40513  3.72494  3.29354  2.67741  2.69355  4.24690  2.90347  2.73739  3.18146  2.89801  2.37887  2.77519  2.98518  4.58477  3.61503
          0.03078  3.89207  4.61442  0.61958  0.77255  0.48576  0.95510
    704   0.98588  4.20154  3.48224  3.27422  4.07165  3.02560  4.29398  3.20008  3.29098  3.08081  4.11032  3.41896  3.76665  3.63030  3.54028  2.55159  2.83029  2.85108  5.49685  4.29923   1559 a - - -
          2.68618  4.42225  2.77519  2.73123  3.46354  2.40513  3.72494  3.29354  2.67741  2.69355  4.24690  2.90347  2.73739  3.18146  2.89801  2.37887  2.77519  2.98518  4.58477  3.61503
          0.03078  3.89207  4.61442  0.61958  0.77255  0.48576  0.95510
    705   2.78800  4.86690  3.25431  2.64173  4.15631  3.52890  3.59559  3.51500  1.50208  3.07638  3.37079  3.08576  3.90964  2.75175  2.16791  2.82934  2.99159  3.22857  5.28028  4.03854   1560 k - - -
          2.68618  4.42225  2.77519  2.73123  3.46354  2.40513  3.72494  3.29354  2.67741  2.69355  4.24690  2.90347  2.73739  3.18146  2.89801  2.37887  2.77519  2.98518  4.58477  3.61503
          0.03078  3.89207  4.61442  0.61958  0.77255  0.48576  0.95510
    706   2.66586  4.23588  3.96991  3.47847  3.49328  3.68967  4.28362  1.95216  3.36150  2.31100  3.42441  3.73875  4.16704  3.68381  3.62579  2.73760  2.97176  1.36347  5.14726  3.90474   1561 v - - -
          2.68618  4.42225  2.77519  2.73123  3.46354  2.40513  3.72494  3.29354  2.67741  2.69355  4.24690  2.90347  2.73739  3.18146  2.89801  2.37887  2.77519  2.98518  4.58477  3.61503
          0.03078  3.89207  4.61442  0.61958  0.77255  0.48576  0.95510
    707   3.17706  4.63341  4.22102  3.86077  3.14288  4.00715  4.51034  2.34778  3.62833  0.85144  3.15937  4.13436  4.43902  3.99197  3.80127  3.58002  3.47035  2.39024  5.02947  3.75738   1562 l - - -
          2.68618  4.42225  2.77519  2.73123  3.46354  2.40513  3.72494  3.29354  2.67741  2.69355  4.24690  2.90347  2.73739  3.18146  2.89801  2.37887  2.77519  2.98518  4.58477  3.61503
          0.03078  3.89207  4.61442  0.61958  0.77255  0.48576  0.95510
    708   3.06473  4.41248  4.61558  4.06385  3.26105  4.34900  4.73027  1.39311  3.94619  1.62428  2.70047  4.33229  4.60531  4.15605  4.13731  3.68764  3.30266  1.69568  5.22624  4.08970   1563 i - - -
          2.68618  4.42225  2.77519  2.73123  3.46354  2.40513  3.72494  3.29354  2.67741  2.69355  4.24690  2.90347  2.73739  3.18146  2.89801  2.37887  2.77519  2.98518  4.58477  3.61503
          0.03078  3.89207  4.61442  0.61958  0.77255  0.48576  0.95510
    709   2.75268  4.94885  2.51777  2.34809  4.23200  3.25003  3.72308  3.82986  2.50781  3.39359  4.27603  1.57043  3.82577  2.56981  2.89156  2.75243  3.05429  3.46397  5.48896  4.09254   1564 n - - -
          2.68618  4.42225  2.77519  2.73123  3.46354  2.40513  3.72494  3.29354  2.67741  2.69355  4.24690  2.90347  2.73739  3.18146  2.89801  2.37887  2.77519  2.98518  4.58477  3.61503
          0.03078  3.89207  4.61442  0.61958  0.77255  0.48576  0.95510
    710   2.51612  4.42906  3.13435  2.77990  3.46136  3.25912  3.79843  3.25544  2.76724  2.91960  3.84867  3.15621  3.82847  3.13737  3.11283  1.54955  2.86139  2.94963  4.94141  2.96394   1565 s - - -
          2.68618  4.42225  2.77519  2.73123  3.46354  2.40513  3.72494  3.29354  2.67741  2.69355  4.24690  2.90347  2.73739  3.18146  2.89801  2.37887  2.77519  2.98518  4.58477  3.61503
          0.03078  3.89207  4.61442  0.61958  0.77255  0.48576  0.95510
    711   2.89592  4.88260  2.91549  2.67029  4.05381  3.37874  3.82885  3.68736  2.48967  3.18779  4.21487  3.13028  3.93234  1.19961  2.77356  2.94274  3.19277  3.41574  5.32225  4.01722   1566 q - - -
          2.68618  4.42225  2.77519  2.73123  3.46354  2.40513  3.72494  3.29354  2.67741  2.69355  4.24690  2.90347  2.73739  3.18146  2.89801  2.37887  2.77519  2.98518  4.58477  3.61503
          0.03078  3.89207  4.61442  0.61958  0.77255  0.48576  0.95510
    712   2.63753  4.29602  3.66518  3.15822  3.32848  3.09692  3.99347  2.53319  3.00172  2.05795  1.98256  3.48907  4.02579  3.36370  3.28136  2.91400  2.91385  2.39357  4.92936  3.68456   1578 m - - -
          2.68618  4.42225  2.77519  2.73123  3.46354  2.40513  3.72494  3.29354  2.67741  2.69355  4.24690  2.90347  2.73739  3.18146  2.89801  2.37887  2.77519  2.98518  4.58477  3.61503
          0.03078  3.89207  4.61442  0.61958  0.77255  0.48576  0.95510
    713   2.82143  5.34002  1.80593  1.61564  4.62788  3.21638  3.66801  4.11715  2.34369  3.62384  4.44914  2.67811  3.78704  2.82005  3.12241  2.73087  3.08948  3.70652  5.78703  4.32485   1580 e - - -
          2.68618  4.42225  2.77519  2.73123  3.46354  2.40513  3.72494  3.29354  2.67741  2.69355  4.24690  2.90347  2.73739  3.18146  2.89801  2.37887  2.77519  2.98518  4.58477  3.61503
          0.03078  3.89207  4.61442  0.61958  0.77255  0.48576  0.95510
    714   2.80097  5.17093  1.90050  2.15719  4.50346  3.18037  3.73789  4.05284  2.71342  3.61111  4.46936  1.59811  3.79342  2.91836  3.24760  2.74353  3.10792  3.64587  5.73834  4.28447   1581 n - - -
          2.68618  4.42225  2.77519  2.73123  3.46354  2.40513  3.72494  3.29354  2.67741  2.69355  4.24690  2.90347  2.73739  3.18146  2.89801  2.37887  2.77519  2.98518  4.58477  3.61503
          0.03078  3.89207  4.61442  0.61958  0.77255  0.48576  0.95510
    715   2.68894  4.46266  3.36675  3.26853  4.41090  0.69949  4.38780  4.01510  3.45249  3.66682  4.64257  3.53100  3.85443  3.77507  3.68657  2.86138  3.17170  3.53963  5.50107  4.51339   1582 g - - -
          2.68618  4.42225  2.77519  2.73123  3.46354  2.40513  3.72494  3.29354  2.67741  2.69355  4.24690  2.90347  2.73739  3.18146  2.89801  2.37887  2.77519  2.98518  4.58477  3.61503
          0.03078  3.89207  4.61442  0.61958  0.77255  0.48576  0.95510
    716   2.73453  5.06852  1.62362  2.04345  4.35540  3.24582  3.68282  3.73279  2.59239  3.36847  4.22290  2.75765  3.79128  2.84628  3.10652  2.70106  3.00671  2.93727  5.60444  4.19148   1583 d - - -
          2.68618  4.42225  2.77519  2.73123  3.46354  2.40513  3.72494  3.29354  2.67741  2.69355  4.24690  2.90347  2.73739  3.18146  2.89801  2.37887  2.77519  2.98518  4.58477  3.61503
          0.03078  3.89207  4.61442  0.61958  0.77255  0.48576  0.95510
    717   3.33852  4.69011  4.33592  3.96620  1.13828  4.16627  3.54103  2.96930  3.83115  2.32611  3.60474  3.92688  4.50487  3.92363  3.94681  3.53757  3.57591  2.92112  3.73914  1.85812   1584 f - - -
          2.68618  4.42225  2.77519  2.73123  3.46354  2.40513  3.72494  3.29354  2.67741  2.69355  4.24690  2.90347  2.73739  3.18146  2.89801  2.37887  2.77519  2.98518  4.58477  3.61503
          0.03078  3.89207  4.61442  0.61958  0.77255  0.48576  0.95510
    718   2.77699  4.53131  3.38624  3.22794  4.22180  3.21771  4.30395  3.77204  3.28687  3.39684  4.44739  3.53277  0.79199  3.67506  3.53036  2.94505  3.22005  3.41521  5.40319  4.34267   1585 p - - -
          2.68618  4.42225  2.77519  2.73123  3.46354  2.40513  3.72494  3.29354  2.67741  2.69355  4.24690  2.90347  2.73739  3.18146  2.89801  2.37887  2.77519  2.98518  4.58477  3.61503
          0.03078  3.89207  4.61442  0.61958  0.77255  0.48576  0.95510
    719   2.89592  4.88260  2.91549  2.67029  4.05381  3.37874  3.82885  3.68736  2.48967  3.18779  4.21487  3.13028  3.93234  1.19961  2.77356  2.94274  3.19277  3.41574  5.32225  4.01722   1586 q - - -
          2.68618  4.42225  2.77519  2.73123  3.46354  2.40513  3.72494  3.29354  2.67741  2.69355  4.24690  2.90347  2.73739  3.18146  2.89801  2.37887  2.77519  2.98518  4.58477  3.61503
          0.03078  3.89207  4.61442  0.61958  0.77255  0.48576  0.95510
    720   2.89592  4.88260  2.91549  2.67029  4.05381  3.37874  3.82885  3.68736  2.48967  3.18779  4.21487  3.13028  3.93234  1.19961  2.77356  2.94274  3.19277  3.41574  5.32225  4.01722   1608 q - - -
          2.68618  4.42225  2.77519  2.73123  3.46354  2.40513  3.72494  3.29354  2.67741  2.69355  4.24690  2.90347  2.73739  3.18146  2.89801  2.37887  2.77519  2.98518  4.58477  3.61503
          0.03078  3.89207  4.61442  0.61958  0.77255  0.48576  0.95510
    721   2.96879  5.08435  2.49534  0.99783  4.43296  3.28644  3.87468  3.89074  2.75765  3.50461  4.47757  2.94351  3.89189  3.08979  3.16868  2.94907  3.27310  3.57248  5.60083  4.32284   1619 e - - -
          2.68618  4.42225  2.77519  2.73123  3.46354  2.40513  3.72494  3.29354  2.67741  2.69355  4.24690  2.90347  2.73739  3.18146  2.89801  2.37887  2.77519  2.98518  4.58477  3.61503
          0.03078  3.89207  4.61442  0.61958  0.77255  0.48576  0.95510
    722   3.04632  4.45937  4.36384  3.98023  3.38721  4.08793  4.70458  1.05397  3.80875  1.96904  3.31931  4.22281  4.51710  4.15491  4.00306  3.58497  3.34507  1.84613  5.28222  4.02233   1620 i - - -
          2.68618  4.42225  2.77519  2.73123  3.46354  2.40513  3.72494  3.29354  2.67741  2.69355  4.24690  2.90347  2.73739  3.18146  2.89801  2.37887  2.77519  2.98518  4.58477  3.61503
          0.03078  3.89207  4.61442  0.61958  0.77255  0.48576  0.95510
    723   3.02121  4.39552  4.52234  3.96148  3.20214  4.26197  4.61403  1.73971  3.84844  1.58805  2.24677  4.23277  4.52744  4.04862  4.03975  3.58754  3.25531  1.67844  5.13238  4.00493   1621 l - - -
          2.68618  4.42225  2.77519  2.73123  3.46354  2.40513  3.72494  3.29354  2.67741  2.69355  4.24690  2.90347  2.73739  3.18146  2.89801  2.37887  2.77519  2.98518  4.58477  3.61503
          0.03078  3.89207  4.61442  0.61958  0.77255  0.48576  0.95510
    724   2.68894  4.46266  3.36675  3.26853  4.41090  0.69949  4.38780  4.01510  3.45249  3.66682  4.64257  3.53100  3.85443  3.77507  3.68657  2.86138  3.17170  3.53963  5.50107  4.51339   1622 g - - -
          2.68618  4.42225  2.77519  2.73123  3.46354  2.40513  3.72494  3.29354  2.67741  2.69355  4.24690  2.90347  2.73739  3.18146  2.89801  2.37887  2.77519  2.98518  4.58477  3.61503
          0.03078  3.89207  4.61442  0.61958  0.77255  0.48576  0.95510
    725   2.49371  4.20161  3.74706  3.38058  3.63767  3.35703  4.25261  2.39196  3.28438  2.55093  3.63301  3.57511  3.97620  3.63218  3.53922  2.46793  2.88255  1.31390  5.23593  3.96525   1623 v - - -
          2.68618  4.42225  2.77519  2.73123  3.46354  2.40513  3.72494  3.29354  2.67741  2.69355  4.24690  2.90347  2.73739  3.18146  2.89801  2.37887  2.77519  2.98518  4.58477  3.61503
          0.03078  3.89207  4.61442  0.61958  0.77255  0.48576  0.95510
    726   3.34314  4.69158  4.34142  3.97131  1.14238  4.16992  3.53249  2.98127  3.83590  2.33933  3.61451  3.92621  4.50688  3.92457  3.94977  3.53935  3.57946  2.93036  3.72866  1.83151   1624 f - - -
          2.68618  4.42225  2.77519  2.73123  3.46354  2.40513  3.72494  3.29354  2.67741  2.69355  4.24690  2.90347  2.73739  3.18146  2.89801  2.37887  2.77519  2.98518  4.58477  3.61503
          0.03078  3.89207  4.61442  0.61958  0.77255  0.48576  0.95510
    727   2.46368  4.53712  2.76227  2.52801  4.22883  3.10436  3.83229  3.66186  2.69039  3.31141  4.15556  1.72668  3.73415  3.03377  3.08871  2.30071  2.52209  3.23592  5.51496  4.18944   1625 n - - -
          2.68618  4.42225  2.77519  2.73123  3.46354  2.40513  3.72494  3.29354  2.67741  2.69355  4.24690  2.90347  2.73739  3.18146  2.89801  2.37887  2.77519  2.98518  4.58477  3.61503
          0.03078  3.89207  4.61442  0.61958  0.77255  0.48576  0.95510
    728   2.94037  5.10076  3.26618  2.65798  4.51357  3.57891  3.56024  3.87521  1.42383  3.33365  4.18893  3.09014  3.95339  2.44533  1.85792  2.93189  3.11583  3.55061  5.40438  4.20393   1626 k - - -
          2.68618  4.42225  2.77519  2.73123  3.46354  2.40513  3.72494  3.29354  2.67741  2.69355  4.24690  2.90347  2.73739  3.18146  2.89801  2.37887  2.77519  2.98518  4.58477  3.61503
          0.03078  3.89207  4.61442  0.61958  0.77255  0.48576  0.95510
    729   2.44000  4.51096  2.80241  2.54252  4.21882  3.09955  3.82987  3.65089  2.69095  3.29266  4.12921  1.87002  3.72495  3.02859  3.09424  2.10978  2.50619  3.22060  5.50334  4.18571   1627 n - - -
          2.68618  4.42225  2.77519  2.73123  3.46354  2.40513  3.72494  3.29354  2.67741  2.69355  4.24690  2.90347  2.73739  3.18146  2.89801  2.37887  2.77519  2.98518  4.58477  3.61503
          0.03078  3.89207  4.61442  0.61958  0.77255  0.48576  0.95510
    730   2.25147  1.51731  3.83539  3.51169  3.94661  2.10232  4.30609  3.24658  3.41250  3.06750  3.98385  3.50615  3.72085  3.71120  3.61401  2.48200  2.73255  2.85105  5.33968  4.18695   1628 c - - -
          2.68618  4.42225  2.77519  2.73123  3.46354  2.40513  3.72494  3.29354  2.67741  2.69355  4.24690  2.90347  2.73739  3.18146  2.89801  2.37887  2.77519  2.98518  4.58477  3.61503
          0.03078  3.89207  4.61442  0.61958  0.77255  0.48576  0.95510
    731   2.92237  4.41443  4.24512  3.72972  3.22012  4.00004  4.45684  2.12629  3.56345  1.74733  1.81756  4.00678  4.37583  3.85415  3.78595  3.35777  3.19470  1.79962  5.10525  3.92471   1629 l - - -
          2.68618  4.42225  2.77519  2.73123  3.46354  2.40513  3.72494  3.29354  2.67741  2.69355  4.24690  2.90347  2.73739  3.18146  2.89801  2.37887  2.77519  2.98518  4.58477  3.61503
          0.03078  3.89207  4.61442  0.61958  0.77255  0.48576  0.95510
    732   3.02184  4.40229  4.55185  4.07633  3.41857  4.24381  4.80899  1.17448  3.92968  1.92874  3.26180  4.31607  4.60296  4.22443  4.13941  3.63956  3.30105  1.57705  5.37432  4.15365   1630 i - - -
          2.68618  4.42225  2.77519  2.73123  3.46354  2.40513  3.72494  3.29354  2.67741  2.69355  4.24690  2.90347  2.73739  3.18146  2.89801  2.37887  2.77519  2.98518  4.58477  3.61503
          0.03078  3.89207  4.61442  0.61958  0.77255  0.48576  0.95510
    733   2.41318  4.45258  2.81932  2.60873  4.19268  3.05260  3.89360  3.71017  2.78352  3.35289  4.20010  2.31688  3.71813  3.11746  3.16602  1.51591  2.82321  3.25024  5.50683  4.17234   1631 s - - -
          2.68618  4.42225  2.77519  2.73123  3.46354  2.40513  3.72494  3.29354  2.67741  2.69355  4.24690  2.90347  2.73739  3.18146  2.89801  2.37887  2.77519  2.98518  4.58477  3.61503
          0.03078  3.89207  4.61442  0.61958  0.77255  0.48576  0.95510
    734   3.27510  4.75616  3.86701  3.59991  2.29344  3.85284  3.62725  3.28155  3.45686  2.73047  3.95450  3.74737  4.32615  3.75821  3.63662  3.40991  3.56183  3.15300  3.93801  0.93381   1632 y - - -
          2.68618  4.42225  2.77519  2.73123  3.46354  2.40513  3.72494  3.29354  2.67741  2.69355  4.24690  2.90347  2.73739  3.18146  2.89801  2.37887  2.77519  2.98518  4.58477  3.61503
          0.03078  3.89207  4.61442  0.61958  0.77255  0.48576  0.95510
    735   2.32436  4.24513  3.22316  3.03963  4.09568  2.97463  4.14904  3.62084  3.11472  3.33949  4.26380  3.26141  3.71501  3.46246  3.40029  1.06189  2.80592  3.15167  5.46656  4.17926   1633 s - - -
          2.68618  4.42225  2.77519  2.73123  3.46354  2.40513  3.72494  3.29354  2.67741  2.69355  4.24690  2.90347  2.73739  3.18146  2.89801  2.37887  2.77519  2.98518  4.58477  3.61503
          0.03078  3.89207  4.61442  0.61958  0.77255  0.48576  0.95510
    736   1.17681  4.11082  3.37871  3.13588  4.13757  2.91539  4.18938  3.40168  3.17337  3.22316  4.11802  3.27965  3.66590  3.48840  3.45517  2.13897  2.68496  2.94891  5.53423  4.30463   1634 a - - -
          2.68618  4.42225  2.77519  2.73123  3.46354  2.40513  3.72494  3.29354  2.67741  2.69355  4.24690  2.90347  2.73739  3.18146  2.89801  2.37887  2.77519  2.98518  4.58477  3.61503
          0.03078  3.89207  4.61442  0.61958  0.77255  0.48576  0.95510
    737   3.46456  4.74127  4.47581  4.10559  1.69595  4.25163  3.37906  3.26764  3.94872  2.64415  3.84662  3.92653  4.55913  3.95973  4.01899  3.59277  3.68113  3.15495  2.84472  1.10910   1635 y - - -
          2.68618  4.42225  2.77519  2.73123  3.46354  2.40513  3.72494  3.29354  2.67741  2.69355  4.24690  2.90347  2.73739  3.18146  2.89801  2.37887  2.77519  2.98518  4.58477  3.61503
          0.03078  3.89207  4.61442  0.61958  0.77255  0.48576  0.95510
    738   3.02723  4.86538  3.51984  3.02657  4.22491  3.51172  3.83794  3.76781  2.24455  3.28017  4.27965  3.38491  4.01319  3.05713  0.94887  3.11034  3.29174  3.49087  5.29990  4.14782   1636 r - - -
          2.68618  4.42225  2.77519  2.73123  3.46354  2.40513  3.72494  3.29354  2.67741  2.69355  4.24690  2.90347  2.73739  3.18146  2.89801  2.37887  2.77519  2.98518  4.58477  3.61503
          0.03078  3.89207  4.61442  0.61958  0.77255  0.48576  0.95510
    739   2.73937  4.73690  2.71865  2.60600  4.10345  3.19687  3.93633  3.81786  2.84155  3.46245  4.41743  1.12383  3.84960  3.20896  3.19701  2.80571  3.12178  3.43809  5.40709  4.05025   1637 n - - -
          2.68618  4.42225  2.77519  2.73123  3.46354  2.40513  3.72494  3.29354  2.67741  2.69355  4.24690  2.90347  2.73739  3.18146  2.89801  2.37887  2.77519  2.98518  4.58477  3.61503
          0.03078  3.89207  4.61442  0.61958  0.77255  0.48576  0.95510
    740   3.04632  4.45937  4.36384  3.98023  3.38721  4.08793  4.70458  1.05397  3.80875  1.96904  3.31931  4.22281  4.51710  4.15491  4.00306  3.58497  3.34507  1.84613  5.28222  4.02233   1638 i - - -
          2.68618  4.42225  2.77519  2.73123  3.46354  2.40513  3.72494  3.29354  2.67741  2.69355  4.24690  2.90347  2.73739  3.18146  2.89801  2.37887  2.77519  2.98518  4.58477  3.61503
          0.03078  3.89207  4.61442  0.61958  0.77255  0.48576  0.95510
    741   2.79765  3.27925  4.21946  3.74994  1.47875  3.74029  3.99503  2.49410  3.61391  2.12808  3.32740  3.84966  4.20720  3.81894  3.77937  3.13722  3.10168  2.38347  4.41773  2.90064   1639 f - - -
          2.68618  4.42225  2.77519  2.73123  3.46354  2.40513  3.72494  3.29354  2.67741  2.69355  4.24690  2.90347  2.73739  3.18146  2.89801  2.37887  2.77519  2.98518  4.58477  3.61503
          0.03078  3.89207  4.61442  0.61958  0.77255  0.48576  0.95510
    742   2.77699  4.53131  3.38624  3.22794  4.22180  3.21771  4.30395  3.77204  3.28687  3.39684  4.44739  3.53277  0.79199  3.67506  3.53036  2.94505  3.22005  3.41521  5.40319  4.34267   1640 p - - -
          2.68618  4.42225  2.77519  2.73123  3.46354  2.40513  3.72494  3.29354  2.67741  2.69355  4.24690  2.90347  2.73739  3.18146  2.89801  2.37887  2.77519  2.98518  4.58477  3.61503
          0.03078  3.89207  4.61442  0.61958  0.77255  0.48576  0.95510
    743   3.04632  4.45937  4.36384  3.98023  3.38721  4.08793  4.70458  1.05397  3.80875  1.96904  3.31931  4.22281  4.51710  4.15491  4.00306  3.58497  3.34507  1.84613  5.28222  4.02233   1641 i - - -
          2.68618  4.42225  2.77519  2.73123  3.46354  2.40513  3.72494  3.29354  2.67741  2.69355  4.24690  2.90347  2.73739  3.18146  2.89801  2.37887  2.77519  2.98518  4.58477  3.61503
          0.03078  3.89207  4.61442  0.61958  0.77255  0.48576  0.95510
    744   3.36777  4.73557  4.12089  3.83168  2.68582  3.75190  3.92352  3.39201  3.55338  2.78360  4.02493  3.97673  4.27122  3.93998  3.67835  3.57130  3.66912  3.28289  0.84668  2.68686   1642 w - - -
          2.68618  4.42225  2.77519  2.73123  3.46354  2.40513  3.72494  3.29354  2.67741  2.69355  4.24690  2.90347  2.73739  3.18146  2.89801  2.37887  2.77519  2.98518  4.58477  3.61503
          0.03078  3.89207  4.61442  0.61958  0.77255  0.48576  0.95510
    745   0.98588  4.20154  3.48224  3.27422  4.07165  3.02560  4.29398  3.20008  3.29098  3.08081  4.11032  3.41896  3.76665  3.63030  3.54028  2.55159  2.83029  2.85108  5.49685  4.29923   1643 a - - -
          2.68618  4.42225  2.77519  2.73123  3.46354  2.40513  3.72494  3.29354  2.67741  2.69355  4.24690  2.90347  2.73739  3.18146  2.89801  2.37887  2.77519  2.98518  4.58477  3.61503
          0.03078  3.89207  4.61442  0.61958  0.77255  0.48576  0.95510
    746   3.06861  4.52614  4.37160  3.89444  3.14285  4.14321  4.57659  2.11044  3.69085  1.05920  3.03799  4.16587  4.49933  3.99041  3.88988  3.53690  3.34317  1.94407  5.11280  3.88998   1644 l - - -
          2.68618  4.42225  2.77519  2.73123  3.46354  2.40513  3.72494  3.29354  2.67741  2.69355  4.24690  2.90347  2.73739  3.18146  2.89801  2.37887  2.77519  2.98518  4.58477  3.61503
          0.03078  3.89207  4.61442  0.61958  0.77255  0.48576  0.95510
    747   2.68894  4.46266  3.36675  3.26853  4.41090  0.69949  4.38780  4.01510  3.45249  3.66682  4.64257  3.53100  3.85443  3.77507  3.68657  2.86138  3.17170  3.53963  5.50107  4.51339   1645 g - - -
          2.68618  4.42225  2.77519  2.73123  3.46354  2.40513  3.72494  3.29354  2.67741  2.69355  4.24690  2.90347  2.73739  3.18146  2.89801  2.37887  2.77519  2.98518  4.58477  3.61503
          0.03078  3.89207  4.61442  0.61958  0.77255  0.48576  0.95510
    748   2.22286  4.88390  2.51116  1.51012  4.30850  3.23305  3.75046  3.62131  2.60422  3.30462  4.19558  2.85415  3.80659  2.93086  3.04272  2.71059  3.00211  3.28345  5.56960  4.21180   1647 e - - -
          2.68618  4.42225  2.77519  2.73123  3.46354  2.40513  3.72494  3.29354  2.67741  2.69355  4.24690  2.90347  2.73739  3.18146  2.89801  2.37887  2.77519  2.98518  4.58477  3.61503
          0.03078  3.89207  4.61442  0.61958  0.77255  0.48576  0.95510
    749   3.27510  4.75616  3.86701  3.59991  2.29344  3.85284  3.62725  3.28155  3.45686  2.73047  3.95450  3.74737  4.32615  3.75821  3.63662  3.40991  3.56183  3.15300  3.93801  0.93381   1648 y - - -
          2.68618  4.42225  2.77519  2.73123  3.46354  2.40513  3.72494  3.29354  2.67741  2.69355  4.24690  2.90347  2.73739  3.18146  2.89801  2.37887  2.77519  2.98518  4.58477  3.61503
          0.03078  3.89207  4.61442  0.61958  0.77255  0.48576  0.95510
    750   2.69785  4.47108  3.44891  2.87654  3.24054  3.59187  3.70201  2.91829  2.56372  2.08576  3.51254  3.27257  3.96967  3.05333  2.28595  2.86983  2.92319  2.72442  4.73940  2.71509   1649 l - - -
          2.68618  4.42225  2.77519  2.73123  3.46354  2.40513  3.72494  3.29354  2.67741  2.69355  4.24690  2.90347  2.73739  3.18146  2.89801  2.37887  2.77519  2.98518  4.58477  3.61503
          0.03078  3.89207  4.61442  0.61958  0.77255  0.48576  0.95510
    751   2.65994  4.82702  2.66553  2.39854  4.25879  3.26464  3.69864  3.67156  2.25462  3.28092  4.13144  1.78845  3.80344  2.87195  2.81664  2.68652  2.66003  3.31171  5.47507  4.14153   1650 n - - -
          2.68618  4.42225  2.77519  2.73123  3.46354  2.40513  3.72494  3.29354  2.67741  2.69355  4.24690  2.90347  2.73739  3.18146  2.89801  2.37887  2.77519  2.98518  4.58477  3.61503
          0.03078  3.89207  4.61442  0.61958  0.77255  0.48576  0.95510
    752   2.62196  3.83997  3.17296  2.58890  3.88010  3.45184  3.62689  3.25889  2.18484  2.69661  3.74998  2.80609  3.84440  2.81368  2.08589  2.70588  2.84959  2.97644  5.15250  3.88285   1651 r - - -
          2.68618  4.42225  2.77519  2.73123  3.46354  2.40513  3.72494  3.29354  2.67741  2.69355  4.24690  2.90347  2.73739  3.18146  2.89801  2.37887  2.77519  2.98518  4.58477  3.61503
          0.03078  3.89207  4.61442  0.61958  0.77255  0.48576  0.95510
    753   2.98118  4.36647  4.47790  3.94202  3.37709  4.22512  4.66973  1.72271  3.82007  1.90654  2.83701  4.21419  4.54085  4.08490  4.04443  3.57033  3.23565  1.23483  5.27606  4.09316   1652 v - - -
          2.68618  4.42225  2.77519  2.73123  3.46354  2.40513  3.72494  3.29354  2.67741  2.69355  4.24690  2.90347  2.73739  3.18146  2.89801  2.37887  2.77519  2.98518  4.58477  3.61503
          0.03078  3.89207  4.61442  0.61958  0.77255  0.48576  0.95510
    754   3.17706  4.63341  4.22102  3.86077  3.14288  4.00715  4.51034  2.34778  3.62833  0.85144  3.15937  4.13436  4.43902  3.99197  3.80127  3.58002  3.47035  2.39024  5.02947  3.75738   1653 l - - -
          2.68618  4.42225  2.77519  2.73123  3.46354  2.40513  3.72494  3.29354  2.67741  2.69355  4.24690  2.90347  2.73739  3.18146  2.89801  2.37887  2.77519  2.98518  4.58477  3.61503
          0.03078  3.89207  4.61442  0.61958  0.77255  0.48576  0.95510
    755   2.64794  4.60821  3.10197  2.60805  3.80197  3.45243  3.66510  3.18260  2.24248  2.15835  3.71620  3.06881  3.86654  2.46874  2.70427  2.55953  2.88069  2.92251  5.12396  3.85004   1654 l - - -
          2.68624  4.42173  2.77526  2.73129  3.46360  2.40511  3.72501  3.29360  2.67717  2.69361  4.24696  2.90340  2.73735  3.18152  2.89807  2.37885  2.77526  2.98511  4.58483  3.61509
          0.16092  2.48689  2.72619  1.40226  0.28242  0.48576  0.95510
    756   1.98756  4.14519  3.03404  2.76157  4.02490  2.89748  3.91092  3.38583  2.82446  3.10350  3.97066  3.05044  2.47253  3.16301  3.16092  2.08753  2.63043  2.94645  5.37631  4.12029   1664 a - - -
          2.68618  4.42226  2.77520  2.73124  3.46354  2.40513  3.72495  3.29355  2.67741  2.69355  4.24690  2.90347  2.73740  3.18147  2.89801  2.37880  2.77520  2.98519  4.58477  3.61504
          0.10427  2.44414  4.40483  0.46769  0.98469  0.46029  0.99723
    757   2.60253  4.67322  2.88948  2.47003  3.96627  3.32605  3.61132  3.37297  2.02043  2.73130  3.86179  2.66402  3.78744  2.79563  2.63765  2.43860  2.85761  3.06543  5.22252  3.92226   1685 k - - -
          2.68618  4.42225  2.77519  2.73123  3.46354  2.40513  3.72494  3.29354  2.67741  2.69355  4.24690  2.90347  2.73739  3.18146  2.89801  2.37887  2.77519  2.98518  4.58477  3.61503
          0.04665  3.48419  4.20653  0.61958  0.77255  0.48576  0.95510
    758   2.57814  4.32855  3.03105  2.74324  3.57529  3.04486  3.68108  3.14001  2.36827  2.73713  3.83122  3.10044  3.63178  2.99901  1.93712  2.71905  2.92108  2.90007  4.85917  3.64740   1686 r - - -
          2.68618  4.42225  2.77519  2.73123  3.46354  2.40513  3.72494  3.29354  2.67741  2.69355  4.24690  2.90347  2.73739  3.18146  2.89801  2.37887  2.77519  2.98518  4.58477  3.61503
          0.04665  3.48419  4.20653  0.61958  0.77255  0.48576  0.95510
    759   2.42232  4.29400  2.68354  2.55174  3.57884  2.92122  3.71936  3.24516  2.62663  2.97347  3.99620  2.21245  3.58274  3.05868  2.91343  2.54529  2.82502  2.92229  4.94788  3.59683   1687 n - - -
          2.68618  4.42225  2.77519  2.73123  3.46354  2.40513  3.72494  3.29354  2.67741  2.69355  4.24690  2.90347  2.73739  3.18146  2.89801  2.37887  2.77519  2.98518  4.58477  3.61503
          0.04665  3.48419  4.20653  0.61958  0.77255  0.48576  0.95510
    760   2.66302  4.27812  3.58725  3.26535  3.14637  3.43887  4.08664  1.85747  3.07579  1.96082  3.28111  3.54903  3.98373  3.51035  3.30615  2.97079  3.00958  2.06653  4.87657  3.52854   1693 i - - -
          2.68618  4.42225  2.77519  2.73123  3.46354  2.40513  3.72494  3.29354  2.67741  2.69355  4.24690  2.90347  2.73739  3.18146  2.89801  2.37887  2.77519  2.98518  4.58477  3.61503
          0.04665  3.48419  4.20653  0.61958  0.77255  0.48576  0.95510
    761   2.68946  4.29492  3.44048  3.16893  3.06232  3.31202  3.95844  2.37503  2.96002  1.65991  3.34715  3.46321  3.87687  3.43003  3.17052  2.95215  3.04148  2.28764  4.71341  3.35300   1694 l - - -
          2.68618  4.42225  2.77519  2.73123  3.46354  2.40513  3.72494  3.29354  2.67741  2.69355  4.24690  2.90347  2.73739  3.18146  2.89801  2.37887  2.77519  2.98518  4.58477  3.61503
          0.04665  3.48419  4.20653  0.61958  0.77255  0.48576  0.95510
    762   2.60601  4.42614  2.80663  2.58710  3.71433  3.07080  3.66915  3.13815  1.87771  2.82835  3.89353  2.99764  3.65847  2.95100  2.60372  2.71921  2.93774  2.88968  4.98910  3.76167   1695 k - - -
          2.68618  4.42225  2.77519  2.73123  3.46354  2.40513  3.72494  3.29354  2.67741  2.69355  4.24690  2.90347  2.73739  3.18146  2.89801  2.37887  2.77519  2.98518  4.58477  3.61503
          0.04665  3.48419  4.20653  0.61958  0.77255  0.48576  0.95510
    763   2.30047  4.10819  3.10306  2.90911  3.60084  2.93513  3.94369  2.73127  2.84661  2.57286  3.72365  3.16761  3.62125  3.28435  3.09137  2.50246  2.15497  2.48888  5.08573  3.82865   1696 t - - -
          2.68618  4.42225  2.77519  2.73123  3.46354  2.40513  3.72494  3.29354  2.67741  2.69355  4.24690  2.90347  2.73739  3.18146  2.89801  2.37887  2.77519  2.98518  4.58477  3.61503
          0.04665  3.48419  4.20653  0.61958  0.77255  0.48576  0.95510
    764   2.68946  4.29492  3.44048  3.16893  3.06232  3.31202  3.95844  2.37503  2.96002  1.65991  3.34715  3.46321  3.87687  3.43003  3.17052  2.95215  3.04148  2.28764  4.71341  3.35300   1697 l - - -
          2.68618  4.42225  2.77519  2.73123  3.46354  2.40513  3.72494  3.29354  2.67741  2.69355  4.24690  2.90347  2.73739  3.18146  2.89801  2.37887  2.77519  2.98518  4.58477  3.61503
          0.04665  3.48419  4.20653  0.61958  0.77255  0.48576  0.95510
    765   2.42232  4.29400  2.68354  2.55174  3.57884  2.92122  3.71936  3.24516  2.62663  2.97347  3.99620  2.21245  3.58274  3.05868  2.91343  2.54529  2.82502  2.92229  4.94788  3.59683   1698 n - - -
          2.68618  4.42225  2.77519  2.73123  3.46354  2.40513  3.72494  3.29354  2.67741  2.69355  4.24690  2.90347  2.73739  3.18146  2.89801  2.37887  2.77519  2.98518  4.58477  3.61503
          0.04665  3.48419  4.20653  0.61958  0.77255  0.48576  0.95510
    766   2.47776  4.17368  3.46182  3.19536  3.28170  3.19780  4.06998  2.31009  3.05562  2.14851  3.42813  3.42877  3.82570  3.47824  3.28334  2.74550  2.88022  1.82859  4.94893  3.62164   1699 v - - -
          2.68618  4.42225  2.77519  2.73123  3.46354  2.40513  3.72494  3.29354  2.67741  2.69355  4.24690  2.90347  2.73739  3.18146  2.89801  2.37887  2.77519  2.98518  4.58477  3.61503
          0.04665  3.48419  4.20653  0.61958  0.77255  0.48576  0.95510
    767   2.47776  4.17368  3.46182  3.19536  3.28170  3.19780  4.06998  2.31009  3.05562  2.14851  3.42813  3.42877  3.82570  3.47824  3.28334  2.74550  2.88022  1.82859  4.94893  3.62164   1700 v - - -
          2.68618  4.42225  2.77519  2.73123  3.46354  2.40513  3.72494  3.29354  2.67741  2.69355  4.24690  2.90347  2.73739  3.18146  2.89801  2.37887  2.77519  2.98518  4.58477  3.61503
          0.03442  3.38634        *  0.61958  0.77255  0.00000        *
//
