# Supplementary material for: Large-scale mining of plant genomes unlocks the diversity of oxidosqualene cyclases
Source: Nat Chem Biol. Author manuscript; Available in PMC 2026 Feb 3. (PMC12858397; doi:10.1038/s41589-025-02034-8)
Supplement: SI Data S3 [file EMS212204-supplement-SI_Data_S3.zip › SIdata_S3/D__Sterol_monocot.hmm]

HMMER3/f [3.2 | June 2018]
NAME  D__Sterol_monocot
LENG  760
ALPH  amino
RF    no
MM    no
CONS  yes
CS    no
MAP   yes
DATE  Wed Nov  6 11:05:36 2019
NSEQ  9
EFFN  0.487793
CKSUM 4135386040
STATS LOCAL MSV      -12.5490  0.69635
STATS LOCAL VITERBI  -13.3799  0.69635
STATS LOCAL FORWARD   -6.7468  0.69635
HMM          A        C        D        E        F        G        H        I        K        L        M        N        P        Q        R        S        T        V        W        Y   
            m->m     m->i     m->d     i->m     i->i     d->m     d->d
  COMPO   2.52817  4.11041  2.96226  2.73547  3.27033  2.79486  3.65499  2.81185  2.77401  2.39527  3.61462  3.12615  3.35686  3.17926  2.95344  2.68148  2.88786  2.64556  3.98732  3.33851
          2.68618  4.42225  2.77519  2.73123  3.46354  2.40513  3.72494  3.29354  2.67741  2.69355  4.24690  2.90347  2.73739  3.18146  2.89801  2.37887  2.77519  2.98518  4.58477  3.61503
          0.05071  3.40264  4.12498  0.61958  0.77255  0.00000        *
      1   2.96152  4.51187  4.03887  3.63163  3.20353  3.82672  4.36905  2.37814  3.40023  1.79972  1.39694  3.91032  4.28731  3.78278  3.60669  3.30958  3.26666  2.38310  5.04300  3.80388     20 m - - -
          2.68618  4.42225  2.77519  2.73123  3.46354  2.40513  3.72494  3.29354  2.67741  2.69355  4.24690  2.90347  2.73739  3.18146  2.89801  2.37887  2.77519  2.98518  4.58477  3.61503
          0.03171  3.86262  4.58496  0.61958  0.77255  0.48576  0.95510
      2   3.31938  4.69755  4.07620  3.77989  2.65643  3.71919  3.88790  3.34261  3.50233  2.73918  3.97686  3.93095  4.23612  3.89046  3.63240  3.52317  3.61929  3.23267  0.90540  2.65905     25 w - - -
          2.68618  4.42225  2.77519  2.73123  3.46354  2.40513  3.72494  3.29354  2.67741  2.69355  4.24690  2.90347  2.73739  3.18146  2.89801  2.37887  2.77519  2.98518  4.58477  3.61503
          0.03171  3.86262  4.58496  0.61958  0.77255  0.48576  0.95510
      3   2.95170  4.98656  3.35066  2.76252  4.38419  3.56305  3.60268  3.76493  1.77810  3.26491  4.16166  3.15947  3.96988  2.75808  1.35300  2.97787  3.14688  3.46487  5.34523  4.16021     26 r - - -
          2.68618  4.42225  2.77519  2.73123  3.46354  2.40513  3.72494  3.29354  2.67741  2.69355  4.24690  2.90347  2.73739  3.18146  2.89801  2.37887  2.77519  2.98518  4.58477  3.61503
          0.03171  3.86262  4.58496  0.61958  0.77255  0.48576  0.95510
      4   3.14427  4.60949  4.17365  3.81351  3.13205  3.96958  4.47234  2.33562  3.58136  0.88742  3.15818  4.08994  4.40668  3.95205  3.75901  3.53938  3.43899  2.37039  5.00770  3.72873     27 l - - -
          2.68618  4.42225  2.77519  2.73123  3.46354  2.40513  3.72494  3.29354  2.67741  2.69355  4.24690  2.90347  2.73739  3.18146  2.89801  2.37887  2.77519  2.98518  4.58477  3.61503
          0.03171  3.86262  4.58496  0.61958  0.77255  0.48576  0.95510
      5   2.95592  5.05003  3.33521  2.71843  4.46785  3.57802  3.57202  3.82993  1.43067  3.30449  4.18088  3.12857  3.96340  2.71456  1.68185  2.96279  3.13653  3.51818  5.37295  4.18882     28 k - - -
          2.68618  4.42225  2.77519  2.73123  3.46354  2.40513  3.72494  3.29354  2.67741  2.69355  4.24690  2.90347  2.73739  3.18146  2.89801  2.37887  2.77519  2.98518  4.58477  3.61503
          0.03171  3.86262  4.58496  0.61958  0.77255  0.48576  0.95510
      6   2.85508  4.29977  4.29948  3.79149  3.48033  4.02128  4.57155  1.38986  3.67140  2.08999  3.32331  4.05274  4.41566  3.97305  3.91542  3.38100  2.79672  1.53972  5.29663  4.09144     29 i - - -
          2.68618  4.42225  2.77519  2.73123  3.46354  2.40513  3.72494  3.29354  2.67741  2.69355  4.24690  2.90347  2.73739  3.18146  2.89801  2.37887  2.77519  2.98518  4.58477  3.61503
          0.03171  3.86262  4.58496  0.61958  0.77255  0.48576  0.95510
      7   1.32829  4.09318  3.29997  3.03897  4.18284  2.50642  4.12838  3.55230  3.11707  3.28051  4.12062  3.21050  3.62069  3.40713  3.42667  2.08113  2.64065  3.03936  5.53844  4.32228     31 a - - -
          2.68618  4.42225  2.77519  2.73123  3.46354  2.40513  3.72494  3.29354  2.67741  2.69355  4.24690  2.90347  2.73739  3.18146  2.89801  2.37887  2.77519  2.98518  4.58477  3.61503
          0.03171  3.86262  4.58496  0.61958  0.77255  0.48576  0.95510
      8   2.80256  5.03708  2.57349  1.44811  4.35068  3.31513  3.67078  3.79011  2.37195  3.34895  4.22485  2.86550  3.83577  2.83774  2.47336  2.78337  3.05979  3.45145  5.50674  4.17593     34 e - - -
          2.68603  4.42228  2.77522  2.73117  3.46357  2.40509  3.72497  3.29357  2.67744  2.69358  4.24693  2.90350  2.73742  3.18149  2.89804  2.37890  2.77513  2.98521  4.58480  3.61506
          0.08015  2.70582  4.58496  1.00825  0.45390  0.48576  0.95510
      9   2.65280  4.42915  3.32456  3.22274  4.36511  0.74448  4.34357  3.96238  3.40267  3.61773  4.59344  3.48887  3.81997  3.72762  3.63975  2.82444  3.13328  3.49260  5.46280  4.46669     46 g - - -
          2.68620  4.42227  2.77521  2.73125  3.46356  2.40500  3.72496  3.29356  2.67743  2.69357  4.24692  2.90349  2.73741  3.18148  2.89803  2.37881  2.77521  2.98520  4.58479  3.61505
          0.20359  1.74871  4.58496  0.31650  1.30452  0.48576  0.95510
     10   2.60501  4.64309  2.27872  2.49902  4.35789  1.33531  3.93591  3.85690  2.93578  3.49509  4.37589  2.96811  3.76308  3.17077  3.37364  2.67483  3.00097  3.41971  5.58472  4.31629     55 g - - -
          2.68618  4.42225  2.77519  2.73123  3.46354  2.40513  3.72494  3.29354  2.67741  2.69355  4.24690  2.90347  2.73739  3.18146  2.89801  2.37887  2.77519  2.98518  4.58477  3.61503
          0.03171  3.86262  4.58496  0.61958  0.77255  0.48576  0.95510
     11   2.68311  5.07270  2.08410  2.17895  4.41311  2.71368  3.63529  3.88025  2.33687  3.41855  4.22770  2.35968  3.75627  2.78262  3.01957  2.42865  2.95131  3.48490  5.60502  4.19199     61 d - - -
          2.68618  4.42225  2.77519  2.73123  3.46354  2.40513  3.72494  3.29354  2.67741  2.69355  4.24690  2.90347  2.73739  3.18146  2.89801  2.37887  2.77519  2.98518  4.58477  3.61503
          0.03171  3.86262  4.58496  0.61958  0.77255  0.48576  0.95510
     12   2.73856  4.49750  3.34468  3.18233  4.17827  3.18557  4.26056  3.72119  3.23879  3.34908  4.39854  3.49000  0.84615  3.62787  3.48540  2.90575  3.17936  3.36768  5.36749  4.29882     66 p - - -
          2.68618  4.42225  2.77519  2.73123  3.46354  2.40513  3.72494  3.29354  2.67741  2.69355  4.24690  2.90347  2.73739  3.18146  2.89801  2.37887  2.77519  2.98518  4.58477  3.61503
          0.03171  3.86262  4.58496  0.61958  0.77255  0.48576  0.95510
     13   3.06919  4.55783  4.06693  3.60876  2.43435  3.89040  3.72115  2.83694  3.29713  2.01138  3.48664  3.76732  4.28779  3.65445  3.47899  3.30809  3.32281  2.76768  1.64147  2.47887     69 w - - -
          2.68620  4.42227  2.77521  2.73125  3.46356  2.40514  3.72496  3.29356  2.67742  2.69357  4.24691  2.90348  2.73741  3.18104  2.89802  2.37888  2.77521  2.98520  4.58479  3.61505
          0.08015  2.70582  4.58496  0.77884  0.61422  0.48576  0.95510
     14   3.14427  4.60949  4.17365  3.81351  3.13205  3.96958  4.47234  2.33562  3.58136  0.88742  3.15818  4.08994  4.40668  3.95205  3.75901  3.53938  3.43899  2.37039  5.00770  3.72873     79 l - - -
          2.68618  4.42225  2.77519  2.73123  3.46354  2.40513  3.72494  3.29354  2.67741  2.69355  4.24690  2.90347  2.73739  3.18146  2.89801  2.37887  2.77519  2.98518  4.58477  3.61503
          0.03171  3.86262  4.58496  0.61958  0.77255  0.48576  0.95510
     15   2.99444  4.83416  3.48410  2.99729  4.18625  3.48426  3.81730  3.72732  2.23365  3.24505  4.24553  3.35775  3.98737  3.03816  0.99355  3.07912  3.26110  3.45171  5.27331  4.11580     80 r - - -
          2.68618  4.42225  2.77519  2.73123  3.46354  2.40513  3.72494  3.29354  2.67741  2.69355  4.24690  2.90347  2.73739  3.18146  2.89801  2.37887  2.77519  2.98518  4.58477  3.61503
          0.03171  3.86262  4.58496  0.61958  0.77255  0.48576  0.95510
     16   2.23349  4.15674  3.29555  2.99807  4.06271  2.96173  4.06571  3.36267  2.99428  3.14177  4.02706  3.21608  3.67310  3.34120  3.30004  1.96720  1.56799  2.93720  5.44284  4.20048     81 t - - -
          2.68618  4.42225  2.77519  2.73123  3.46354  2.40513  3.72494  3.29354  2.67741  2.69355  4.24690  2.90347  2.73739  3.18146  2.89801  2.37887  2.77519  2.98518  4.58477  3.61503
          0.03171  3.86262  4.58496  0.61958  0.77255  0.48576  0.95510
     17   2.56284  4.49204  3.19295  2.69167  3.82426  3.38364  3.74580  2.99869  2.07355  2.79988  3.71508  3.12160  3.84877  2.96053  2.83116  2.69609  2.30121  2.36948  5.18099  3.91831     82 k - - -
          2.68618  4.42225  2.77519  2.73123  3.46354  2.40513  3.72494  3.29354  2.67741  2.69355  4.24690  2.90347  2.73739  3.18146  2.89801  2.37887  2.77519  2.98518  4.58477  3.61503
          0.03171  3.86262  4.58496  0.61958  0.77255  0.48576  0.95510
     18   2.71535  4.71150  2.70301  2.58752  4.07349  3.17743  3.91319  3.78179  2.81608  3.42979  4.38514  1.17562  3.82884  3.18597  3.17037  2.78294  3.09691  3.40500  5.38054  4.02256     84 n - - -
          2.68618  4.42225  2.77519  2.73123  3.46354  2.40513  3.72494  3.29354  2.67741  2.69355  4.24690  2.90347  2.73739  3.18146  2.89801  2.37887  2.77519  2.98518  4.58477  3.61503
          0.03171  3.86262  4.58496  0.61958  0.77255  0.48576  0.95510
     19   2.39056  5.04999  2.21363  2.05119  4.38711  2.72473  3.64818  3.84548  2.54218  3.39884  4.21605  2.22488  3.75886  2.80191  3.05948  2.65044  2.95802  3.45942  5.59866  4.18919     85 e - - -
          2.68618  4.42225  2.77519  2.73123  3.46354  2.40513  3.72494  3.29354  2.67741  2.69355  4.24690  2.90347  2.73739  3.18146  2.89801  2.37887  2.77519  2.98518  4.58477  3.61503
          0.03171  3.86262  4.58496  0.61958  0.77255  0.48576  0.95510
     20   2.83358  4.69776  3.22192  2.82425  3.05993  3.53311  1.77152  3.26328  2.56338  2.47613  3.84070  3.22524  3.99317  3.08286  2.84888  2.92778  3.09263  3.05152  4.59805  3.04411     86 h - - -
          2.68618  4.42225  2.77519  2.73123  3.46354  2.40513  3.72494  3.29354  2.67741  2.69355  4.24690  2.90347  2.73739  3.18146  2.89801  2.37887  2.77519  2.98518  4.58477  3.61503
          0.03171  3.86262  4.58496  0.61958  0.77255  0.48576  0.95510
     21   2.24893  4.26614  3.97112  3.48732  3.51379  3.69814  4.33336  2.07090  3.37347  2.06277  3.40273  3.75614  4.18343  3.70053  3.64630  3.06643  2.99814  1.45721  5.22008  3.99333     87 v - - -
          2.68618  4.42225  2.77519  2.73123  3.46354  2.40513  3.72494  3.29354  2.67741  2.69355  4.24690  2.90347  2.73739  3.18146  2.89801  2.37887  2.77519  2.98518  4.58477  3.61503
          0.03171  3.86262  4.58496  0.61958  0.77255  0.48576  0.95510
     22   2.65280  4.42915  3.32456  3.22274  4.36511  0.74448  4.34357  3.96238  3.40267  3.61773  4.59344  3.48887  3.81997  3.72762  3.63975  2.82444  3.13328  3.49260  5.46280  4.46669     88 g - - -
          2.68618  4.42225  2.77519  2.73123  3.46354  2.40513  3.72494  3.29354  2.67741  2.69355  4.24690  2.90347  2.73739  3.18146  2.89801  2.37887  2.77519  2.98518  4.58477  3.61503
          0.03171  3.86262  4.58496  0.61958  0.77255  0.48576  0.95510
     23   2.99444  4.83416  3.48410  2.99729  4.18625  3.48426  3.81730  3.72732  2.23365  3.24505  4.24553  3.35775  3.98737  3.03816  0.99355  3.07912  3.26110  3.45171  5.27331  4.11580     89 r - - -
          2.68618  4.42225  2.77519  2.73123  3.46354  2.40513  3.72494  3.29354  2.67741  2.69355  4.24690  2.90347  2.73739  3.18146  2.89801  2.37887  2.77519  2.98518  4.58477  3.61503
          0.03171  3.86262  4.58496  0.61958  0.77255  0.48576  0.95510
     24   2.87305  4.85837  2.89654  2.65119  4.02561  3.35959  3.80939  3.65491  2.47267  3.15824  4.18644  3.11081  3.91295  1.25166  2.75701  2.92125  3.17006  3.38522  5.29940  3.99251     90 q - - -
          2.68618  4.42225  2.77519  2.73123  3.46354  2.40513  3.72494  3.29354  2.67741  2.69355  4.24690  2.90347  2.73739  3.18146  2.89801  2.37887  2.77519  2.98518  4.58477  3.61503
          0.03171  3.86262  4.58496  0.61958  0.77255  0.48576  0.95510
     25   2.80032  4.34571  4.11164  3.77451  3.54294  3.71364  4.57796  2.05094  3.64215  2.23171  3.50963  3.96591  4.27473  4.00268  3.85559  3.21659  3.16213  1.03741  5.32570  4.05668    101 v - - -
          2.68618  4.42225  2.77519  2.73123  3.46354  2.40513  3.72494  3.29354  2.67741  2.69355  4.24690  2.90347  2.73739  3.18146  2.89801  2.37887  2.77519  2.98518  4.58477  3.61503
          0.03171  3.86262  4.58496  0.61958  0.77255  0.48576  0.95510
     26   3.31938  4.69755  4.07620  3.77989  2.65643  3.71919  3.88790  3.34261  3.50233  2.73918  3.97686  3.93095  4.23612  3.89046  3.63240  3.52317  3.61929  3.23267  0.90540  2.65905    102 w - - -
          2.68618  4.42225  2.77519  2.73123  3.46354  2.40513  3.72494  3.29354  2.67741  2.69355  4.24690  2.90347  2.73739  3.18146  2.89801  2.37887  2.77519  2.98518  4.58477  3.61503
          0.03171  3.86262  4.58496  0.61958  0.77255  0.48576  0.95510
     27   2.73494  4.93850  2.47002  1.42338  4.32047  3.23768  3.73476  3.63868  2.56652  3.31091  4.21880  2.83543  3.81105  2.91537  2.99097  2.73653  2.70951  3.31076  5.57233  4.21015    104 e - - -
          2.68618  4.42225  2.77519  2.73123  3.46354  2.40513  3.72494  3.29354  2.67741  2.69355  4.24690  2.90347  2.73739  3.18146  2.89801  2.37887  2.77519  2.98518  4.58477  3.61503
          0.03171  3.86262  4.58496  0.61958  0.77255  0.48576  0.95510
     28   3.24590  4.65057  4.22519  3.93786  1.02798  3.93789  3.87300  2.77085  3.84515  2.14320  3.50249  4.00811  4.39673  4.01585  3.96731  3.51631  3.54704  2.76081  4.12508  2.49336    105 f - - -
          2.68619  4.42226  2.77511  2.73124  3.46355  2.40514  3.72496  3.29355  2.67742  2.69356  4.24691  2.90348  2.73741  3.18147  2.89802  2.37888  2.77521  2.98507  4.58478  3.61504
          0.08015  2.70582  4.58496  0.64080  0.74838  0.48576  0.95510
     29   2.97910  5.10573  0.93229  2.32895  4.48144  3.20328  3.92250  4.06739  3.00477  3.67749  4.65544  2.88481  3.85538  3.16166  3.51961  2.94261  3.31748  3.70764  5.65196  4.35603    108 d - - -
          2.68618  4.42225  2.77519  2.73123  3.46354  2.40513  3.72494  3.29354  2.67741  2.69355  4.24690  2.90347  2.73739  3.18146  2.89801  2.37887  2.77519  2.98518  4.58477  3.61503
          0.03171  3.86262  4.58496  0.61958  0.77255  0.48576  0.95510
     30   2.16659  4.29051  3.14766  2.92684  4.10141  3.02829  4.07214  3.43266  2.98270  3.15786  4.11548  3.21242  1.45733  3.34770  3.28976  2.53161  2.81790  3.04164  5.46157  4.22499    109 p - - -
          2.68618  4.42225  2.77519  2.73123  3.46354  2.40513  3.72494  3.29354  2.67741  2.69355  4.24690  2.90347  2.73739  3.18146  2.89801  2.37887  2.77519  2.98518  4.58477  3.61503
          0.03171  3.86262  4.58496  0.61958  0.77255  0.48576  0.95510
     31   2.24811  5.07097  2.06447  1.96625  4.39290  3.22731  3.64267  3.85073  2.53554  3.40302  4.21909  2.55147  3.75976  2.79467  3.05557  2.48652  2.96074  3.46586  5.60131  4.18818    111 e - - -
          2.68618  4.42225  2.77519  2.73123  3.46354  2.40513  3.72494  3.29354  2.67741  2.69355  4.24690  2.90347  2.73739  3.18146  2.89801  2.37887  2.77519  2.98518  4.58477  3.61503
          0.13319  3.86262  2.26638  0.61958  0.77255  0.48576  0.95510
     32   1.93260  4.28288  3.57987  3.17409  3.47465  3.41315  4.09770  2.43555  3.04568  1.82212  3.44505  3.46818  3.96759  3.42930  3.32718  2.81929  2.90541  2.27771  5.12060  3.85222    126 l - - -
          2.68618  4.42225  2.77519  2.73123  3.46354  2.40513  3.72494  3.29354  2.67741  2.69355  4.24690  2.90347  2.73739  3.18146  2.89801  2.37887  2.77519  2.98518  4.58477  3.61503
          0.03504  3.76447  4.48682  0.61958  0.77255  0.43817  1.03624
     33   2.38685  4.67763  2.47157  2.40200  4.05914  2.49241  3.65623  3.46246  2.48964  3.08712  3.91394  2.90219  3.75149  2.82430  2.75419  2.57692  2.80697  2.86021  5.33495  4.00462    128 a - - -
          2.68618  4.42225  2.77520  2.73124  3.46354  2.40513  3.72495  3.29354  2.67741  2.69355  4.24690  2.90347  2.73733  3.18147  2.89801  2.37887  2.77520  2.98519  4.58477  3.61503
          0.06715  2.90512  4.58496  0.51068  0.91651  0.48576  0.95510
     34   2.34431  4.68313  2.04387  2.37776  4.20367  3.17467  3.74755  3.52269  2.64777  3.22341  4.07794  2.87538  3.74807  2.92845  3.11593  2.59077  2.11962  3.16013  5.49598  4.14781    131 d - - -
          2.68618  4.42225  2.77519  2.73123  3.46354  2.40513  3.72494  3.29354  2.67741  2.69355  4.24690  2.90347  2.73739  3.18146  2.89801  2.37887  2.77519  2.98518  4.58477  3.61503
          0.03171  3.86262  4.58496  0.61958  0.77255  0.48576  0.95510
     35   2.05980  4.22216  3.12280  2.84971  4.14392  2.96511  4.00358  3.52135  2.91983  3.22588  4.08390  3.13257  1.81871  3.25202  3.25960  2.16302  2.70568  3.06143  5.48654  4.23204    132 p - - -
          2.68618  4.42225  2.77519  2.73123  3.46354  2.40513  3.72494  3.29354  2.67741  2.69355  4.24690  2.90347  2.73739  3.18146  2.89801  2.37887  2.77519  2.98518  4.58477  3.61503
          0.06715  3.86262  3.12508  0.61958  0.77255  0.48576  0.95510
     36   2.51083  5.18825  1.95776  1.59328  4.50098  3.18604  3.66594  3.94366  2.60572  3.51119  4.35317  2.67822  3.76314  2.82807  3.14324  2.69975  3.04472  3.55857  5.70925  4.26682    133 e - - -
          2.68618  4.42225  2.77519  2.73123  3.46354  2.40513  3.72494  3.29354  2.67741  2.69355  4.24690  2.90347  2.73739  3.18146  2.89801  2.37887  2.77519  2.98518  4.58477  3.61503
          0.03284  3.82830  4.55065  0.61958  0.77255  0.51581  0.90887
     37   2.26501  4.84625  2.49238  1.56895  4.26419  3.21035  3.73269  3.56493  2.58322  3.25945  4.16057  2.83810  3.78654  2.91727  3.01323  2.69508  2.98362  3.23513  5.53365  4.18063    141 e - - -
          2.68618  4.42225  2.77519  2.73123  3.46354  2.40513  3.72494  3.29354  2.67741  2.69355  4.24690  2.90347  2.73739  3.18146  2.89801  2.37887  2.77519  2.98518  4.58477  3.61503
          0.03284  3.82830  4.55065  0.61958  0.77255  0.51581  0.90887
     38   2.42268  4.30720  3.46705  2.91021  3.45761  3.52696  3.83152  2.47892  2.74412  2.01791  3.38906  3.30196  3.93315  3.13555  2.79663  2.80748  2.61247  2.42169  4.94760  3.71651    143 l - - -
          2.68618  4.42225  2.77519  2.73123  3.46354  2.40513  3.72494  3.29354  2.67741  2.69355  4.24690  2.90347  2.73739  3.18146  2.89801  2.37887  2.77519  2.98518  4.58477  3.61503
          0.03284  3.82830  4.55065  0.61958  0.77255  0.51581  0.90887
     39   1.46835  4.43937  2.47148  2.58386  4.09606  3.08486  3.89367  3.36108  2.84557  3.14989  4.05478  3.00447  3.73070  3.12610  3.25463  2.55695  2.83195  3.00209  5.45061  4.14962    153 a - - -
          2.68618  4.42225  2.77519  2.73123  3.46354  2.40513  3.72494  3.29354  2.67741  2.69355  4.24690  2.90347  2.73739  3.18146  2.89801  2.37887  2.77519  2.98518  4.58477  3.61503
          0.03284  3.82830  4.55065  0.61958  0.77255  0.46742  0.98514
     40   1.96911  4.95464  2.23681  1.89646  4.30308  3.22567  3.67894  3.70156  2.57831  3.32002  4.16183  2.77382  3.77160  2.84662  3.07507  2.66664  2.95999  3.34452  5.55213  4.16567    154 e - - -
          2.68618  4.42225  2.77519  2.73123  3.46354  2.40513  3.72494  3.29354  2.67741  2.69355  4.24690  2.90347  2.73739  3.18146  2.89801  2.37887  2.77519  2.98518  4.58477  3.61503
          0.03171  3.86262  4.58496  0.61958  0.77255  0.48576  0.95510
     41   2.80032  4.34571  4.11164  3.77451  3.54294  3.71364  4.57796  2.05094  3.64215  2.23171  3.50963  3.96591  4.27473  4.00268  3.85559  3.21659  3.16213  1.03741  5.32570  4.05668    155 v - - -
          2.68618  4.42225  2.77519  2.73123  3.46354  2.40513  3.72494  3.29354  2.67741  2.69355  4.24690  2.90347  2.73739  3.18146  2.89801  2.37887  2.77519  2.98518  4.58477  3.61503
          0.03171  3.86262  4.58496  0.61958  0.77255  0.48576  0.95510
     42   2.86199  5.33075  1.88498  1.36223  4.62227  3.18370  3.70920  4.10910  2.68839  3.65203  4.51392  2.66901  3.79079  2.87977  3.24265  2.76951  3.14788  3.71302  5.81174  4.35211    156 e - - -
          2.68618  4.42225  2.77519  2.73123  3.46354  2.40513  3.72494  3.29354  2.67741  2.69355  4.24690  2.90347  2.73739  3.18146  2.89801  2.37887  2.77519  2.98518  4.58477  3.61503
          0.03171  3.86262  4.58496  0.61958  0.77255  0.48576  0.95510
     43   2.16639  4.82813  2.63277  2.38376  4.14249  3.34404  3.60105  3.55068  2.18748  3.13693  3.95965  2.89518  3.78503  2.75209  2.32246  2.63752  2.86121  3.21232  5.34938  4.02365    157 a - - -
          2.68618  4.42225  2.77519  2.73123  3.46354  2.40513  3.72494  3.29354  2.67741  2.69355  4.24690  2.90347  2.73739  3.18146  2.89801  2.37887  2.77519  2.98518  4.58477  3.61503
          0.03171  3.86262  4.58496  0.61958  0.77255  0.48576  0.95510
     44   1.29815  4.14117  3.59114  3.26353  3.87504  3.07861  4.22505  2.80202  3.20652  2.77897  3.83086  3.41190  3.78209  3.54271  3.47828  2.53021  2.75579  2.30094  5.40618  4.16974    158 a - - -
          2.68618  4.42225  2.77519  2.73123  3.46354  2.40513  3.72494  3.29354  2.67741  2.69355  4.24690  2.90347  2.73739  3.18146  2.89801  2.37887  2.77519  2.98518  4.58477  3.61503
          0.03171  3.86262  4.58496  0.61958  0.77255  0.48576  0.95510
     45   2.99444  4.83416  3.48410  2.99729  4.18625  3.48426  3.81730  3.72732  2.23365  3.24505  4.24553  3.35775  3.98737  3.03816  0.99355  3.07912  3.26110  3.45171  5.27331  4.11580    163 r - - -
          2.68618  4.42225  2.77519  2.73123  3.46354  2.40513  3.72494  3.29354  2.67741  2.69355  4.24690  2.90347  2.73739  3.18146  2.89801  2.37887  2.77519  2.98518  4.58477  3.61503
          0.03171  3.86262  4.58496  0.61958  0.77255  0.48576  0.95510
     46   2.82978  4.99345  2.92507  2.05707  4.34209  3.43680  3.61399  3.74460  2.11460  3.27531  4.14249  2.99067  3.88320  2.76723  1.66256  2.83205  3.05175  3.42057  5.40419  4.14275    164 r - - -
          2.68618  4.42225  2.77519  2.73123  3.46354  2.40513  3.72494  3.29354  2.67741  2.69355  4.24690  2.90347  2.73739  3.18146  2.89801  2.37887  2.77519  2.98518  4.58477  3.61503
          0.03171  3.86262  4.58496  0.61958  0.77255  0.48576  0.95510
     47   2.23955  5.02401  2.13277  1.91480  4.37291  2.69819  3.65763  3.82006  2.55897  3.38710  4.20885  2.74315  3.75941  2.81468  3.07586  2.65085  2.95724  3.43775  5.59390  4.18855    165 e - - -
          2.68618  4.42225  2.77519  2.73123  3.46354  2.40513  3.72494  3.29354  2.67741  2.69355  4.24690  2.90347  2.73739  3.18146  2.89801  2.37887  2.77519  2.98518  4.58477  3.61503
          0.03171  3.86262  4.58496  0.61958  0.77255  0.48576  0.95510
     48   3.24590  4.65057  4.22519  3.93786  1.02798  3.93789  3.87300  2.77085  3.84515  2.14320  3.50249  4.00811  4.39673  4.01585  3.96731  3.51631  3.54704  2.76081  4.12508  2.49336    166 f - - -
          2.68618  4.42225  2.77519  2.73123  3.46354  2.40513  3.72494  3.29354  2.67741  2.69355  4.24690  2.90347  2.73739  3.18146  2.89801  2.37887  2.77519  2.98518  4.58477  3.61503
          0.03171  3.86262  4.58496  0.61958  0.77255  0.48576  0.95510
     49   2.18210  3.72980  3.23179  2.67885  3.63680  3.37455  3.37941  3.01151  2.59291  2.69648  3.56545  3.11012  3.81035  2.95738  2.63925  2.47546  2.75415  2.61915  5.01878  3.75858    167 a - - -
          2.68618  4.42225  2.77519  2.73123  3.46354  2.40513  3.72494  3.29354  2.67741  2.69355  4.24690  2.90347  2.73739  3.18146  2.89801  2.37887  2.77519  2.98518  4.58477  3.61503
          0.03171  3.86262  4.58496  0.61958  0.77255  0.48576  0.95510
     50   2.30142  4.69667  2.94004  2.22156  3.94459  3.37719  3.60647  3.09199  2.37841  2.96336  3.79814  2.93979  3.78857  2.64064  2.63098  2.47420  2.81164  3.03552  5.22078  3.91099    168 e - - -
          2.68618  4.42225  2.77519  2.73123  3.46354  2.40513  3.72494  3.29354  2.67741  2.69355  4.24690  2.90347  2.73739  3.18146  2.89801  2.37887  2.77519  2.98518  4.58477  3.61503
          0.03171  3.86262  4.58496  0.61958  0.77255  0.48576  0.95510
     51   2.63205  4.74528  3.01273  2.50382  4.03969  3.13042  2.73760  3.46541  2.25627  3.05726  3.89689  2.98188  3.81765  2.77578  2.19475  2.68024  2.56417  3.14727  5.25798  3.96182    170 r - - -
          2.68618  4.42225  2.77519  2.73123  3.46354  2.40513  3.72494  3.29354  2.67741  2.69355  4.24690  2.90347  2.73739  3.18146  2.89801  2.37887  2.77519  2.98518  4.58477  3.61503
          0.03171  3.86262  4.58496  0.61958  0.77255  0.48576  0.95510
     52   2.99444  4.83416  3.48410  2.99729  4.18625  3.48426  3.81730  3.72732  2.23365  3.24505  4.24553  3.35775  3.98737  3.03816  0.99355  3.07912  3.26110  3.45171  5.27331  4.11580    175 r - - -
          2.68618  4.42225  2.77519  2.73123  3.46354  2.40513  3.72494  3.29354  2.67741  2.69355  4.24690  2.90347  2.73739  3.18146  2.89801  2.37887  2.77519  2.98518  4.58477  3.61503
          0.03171  3.86262  4.58496  0.61958  0.77255  0.48576  0.95510
     53   2.62601  4.47559  3.16797  2.71021  2.37197  3.19060  2.81348  3.05885  2.68952  2.70857  3.61716  2.84016  3.89382  3.02964  3.06089  2.76108  2.87323  2.81120  4.65803  3.18129    176 f - - -
          2.68618  4.42225  2.77519  2.73123  3.46354  2.40513  3.72494  3.29354  2.67741  2.69355  4.24690  2.90347  2.73739  3.18146  2.89801  2.37887  2.77519  2.98518  4.58477  3.61503
          0.03171  3.86262  4.58496  0.61958  0.77255  0.48576  0.95510
     54   2.74129  5.05780  2.64384  1.72432  4.34178  3.34873  3.26269  3.79429  2.25948  3.31880  4.14258  2.83967  3.81124  2.51198  2.49338  2.71336  2.97214  3.43785  5.46968  4.12245    178 e - - -
          2.68618  4.42225  2.77519  2.73123  3.46354  2.40513  3.72494  3.29354  2.67741  2.69355  4.24690  2.90347  2.73739  3.18146  2.89801  2.37887  2.77519  2.98518  4.58477  3.61503
          0.03171  3.86262  4.58496  0.61958  0.77255  0.48576  0.95510
     55   2.46928  4.61596  3.17130  2.60328  3.86256  3.45075  3.63528  3.20656  2.11834  2.47157  3.73022  3.06142  3.84853  2.82716  2.33221  2.71717  2.64248  2.93431  5.14507  3.88405    181 k - - -
          2.68618  4.42225  2.77519  2.73123  3.46354  2.40513  3.72494  3.29354  2.67741  2.69355  4.24690  2.90347  2.73739  3.18146  2.89801  2.37887  2.77519  2.98518  4.58477  3.61503
          0.03171  3.86262  4.58496  0.61958  0.77255  0.48576  0.95510
     56   2.96320  4.92648  3.13852  2.76190  4.31066  3.45366  3.75388  3.73932  1.05183  3.30658  4.26861  3.18679  3.95474  2.94595  2.42996  3.00586  3.21722  3.44768  5.36940  4.18077    183 k - - -
          2.68618  4.42225  2.77519  2.73123  3.46354  2.40513  3.72494  3.29354  2.67741  2.69355  4.24690  2.90347  2.73739  3.18146  2.89801  2.37887  2.77519  2.98518  4.58477  3.61503
          0.03171  3.86262  4.58496  0.61958  0.77255  0.48576  0.95510
     57   2.77390  4.83746  2.76823  2.51294  3.57150  3.34947  1.78992  3.65030  2.46732  3.20431  4.11718  2.61573  3.87652  2.94737  2.80012  2.80396  3.05432  3.33117  4.99127  3.48675    185 h - - -
          2.68618  4.42225  2.77519  2.73123  3.46354  2.40513  3.72494  3.29354  2.67741  2.69355  4.24690  2.90347  2.73739  3.18146  2.89801  2.37887  2.77519  2.98518  4.58477  3.61503
          0.03171  3.86262  4.58496  0.61958  0.77255  0.48576  0.95510
     58   2.31024  4.23048  3.19794  3.01331  4.06650  2.96055  4.12341  3.58780  3.08641  3.30881  4.23576  3.23963  3.69855  3.43651  3.37271  1.10601  2.78964  3.12506  5.43979  4.14998    186 s - - -
          2.68618  4.42225  2.77519  2.73123  3.46354  2.40513  3.72494  3.29354  2.67741  2.69355  4.24690  2.90347  2.73739  3.18146  2.89801  2.37887  2.77519  2.98518  4.58477  3.61503
          0.03171  3.86262  4.58496  0.61958  0.77255  0.48576  0.95510
     59   1.60366  4.11150  3.30840  3.04039  4.15468  2.89537  4.12259  3.48941  3.09191  3.24914  4.11304  3.21874  3.63584  3.40062  3.39859  1.56392  2.65721  3.00520  5.52390  4.29192    187 s - - -
          2.68618  4.42225  2.77519  2.73123  3.46354  2.40513  3.72494  3.29354  2.67741  2.69355  4.24690  2.90347  2.73739  3.18146  2.89801  2.37887  2.77519  2.98518  4.58477  3.61503
          0.03171  3.86262  4.58496  0.61958  0.77255  0.48576  0.95510
     60   2.97910  5.10573  0.93229  2.32895  4.48144  3.20328  3.92250  4.06739  3.00477  3.67749  4.65544  2.88481  3.85538  3.16166  3.51961  2.94261  3.31748  3.70764  5.65196  4.35603    188 d - - -
          2.68618  4.42225  2.77519  2.73123  3.46354  2.40513  3.72494  3.29354  2.67741  2.69355  4.24690  2.90347  2.73739  3.18146  2.89801  2.37887  2.77519  2.98518  4.58477  3.61503
          0.03171  3.86262  4.58496  0.61958  0.77255  0.48576  0.95510
     61   2.86209  4.49813  3.74692  3.26971  3.25749  3.72702  4.04421  2.56552  2.88836  1.26410  3.29711  3.60419  4.15305  3.40698  2.80975  3.12957  3.12744  2.51240  4.94289  3.65163    190 l - - -
          2.68618  4.42225  2.77519  2.73123  3.46354  2.40513  3.72494  3.29354  2.67741  2.69355  4.24690  2.90347  2.73739  3.18146  2.89801  2.37887  2.77519  2.98518  4.58477  3.61503
          0.03171  3.86262  4.58496  0.61958  0.77255  0.48576  0.95510
     62   3.14427  4.60949  4.17365  3.81351  3.13205  3.96958  4.47234  2.33562  3.58136  0.88742  3.15818  4.08994  4.40668  3.95205  3.75901  3.53938  3.43899  2.37039  5.00770  3.72873    191 l - - -
          2.68618  4.42225  2.77519  2.73123  3.46354  2.40513  3.72494  3.29354  2.67741  2.69355  4.24690  2.90347  2.73739  3.18146  2.89801  2.37887  2.77519  2.98518  4.58477  3.61503
          0.03171  3.86262  4.58496  0.61958  0.77255  0.48576  0.95510
     63   2.96152  4.51187  4.03887  3.63163  3.20353  3.82672  4.36905  2.37814  3.40023  1.79972  1.39694  3.91032  4.28731  3.78278  3.60669  3.30958  3.26666  2.38310  5.04300  3.80388    192 m - - -
          2.68618  4.42225  2.77519  2.73123  3.46354  2.40513  3.72494  3.29354  2.67741  2.69355  4.24690  2.90347  2.73739  3.18146  2.89801  2.37887  2.77519  2.98518  4.58477  3.61503
          0.03171  3.86262  4.58496  0.61958  0.77255  0.48576  0.95510
     64   2.99444  4.83416  3.48410  2.99729  4.18625  3.48426  3.81730  3.72732  2.23365  3.24505  4.24553  3.35775  3.98737  3.03816  0.99355  3.07912  3.26110  3.45171  5.27331  4.11580    193 r - - -
          2.68618  4.42225  2.77519  2.73123  3.46354  2.40513  3.72494  3.29354  2.67741  2.69355  4.24690  2.90347  2.73739  3.18146  2.89801  2.37887  2.77519  2.98518  4.58477  3.61503
          0.03171  3.86262  4.58496  0.61958  0.77255  0.48576  0.95510
     65   3.12085  4.50452  4.53939  3.97619  3.07097  4.32782  4.62451  1.87327  3.83210  1.22446  2.20386  4.27335  4.55833  4.02577  4.01534  3.65632  3.34734  2.11921  5.08256  3.97441    194 l - - -
          2.68618  4.42225  2.77519  2.73123  3.46354  2.40513  3.72494  3.29354  2.67741  2.69355  4.24690  2.90347  2.73739  3.18146  2.89801  2.37887  2.77519  2.98518  4.58477  3.61503
          0.03171  3.86262  4.58496  0.61958  0.77255  0.48576  0.95510
     66   2.87305  4.85837  2.89654  2.65119  4.02561  3.35959  3.80939  3.65491  2.47267  3.15824  4.18644  3.11081  3.91295  1.25166  2.75701  2.92125  3.17006  3.38522  5.29940  3.99251    209 q - - -
          2.68618  4.42225  2.77519  2.73123  3.46354  2.40513  3.72494  3.29354  2.67741  2.69355  4.24690  2.90347  2.73739  3.18146  2.89801  2.37887  2.77519  2.98518  4.58477  3.61503
          0.03171  3.86262  4.58496  0.61958  0.77255  0.48576  0.95510
     67   3.24590  4.65057  4.22519  3.93786  1.02798  3.93789  3.87300  2.77085  3.84515  2.14320  3.50249  4.00811  4.39673  4.01585  3.96731  3.51631  3.54704  2.76081  4.12508  2.49336    237 f - - -
          2.68618  4.42225  2.77519  2.73123  3.46354  2.40513  3.72494  3.29354  2.67741  2.69355  4.24690  2.90347  2.73739  3.18146  2.89801  2.37887  2.77519  2.98518  4.58477  3.61503
          0.03171  3.86262  4.58496  0.61958  0.77255  0.48576  0.95510
     68   1.55576  4.39051  2.91797  2.45571  4.05901  3.10318  3.87218  3.37623  2.76100  3.10787  3.97884  3.04303  3.73174  3.10151  3.13527  2.29156  2.78992  3.00479  5.39957  4.12125    238 a - - -
          2.68618  4.42225  2.77519  2.73123  3.46354  2.40513  3.72494  3.29354  2.67741  2.69355  4.24690  2.90347  2.73739  3.18146  2.89801  2.37887  2.77519  2.98518  4.58477  3.61503
          0.03171  3.86262  4.58496  0.61958  0.77255  0.48576  0.95510
     69   2.87352  5.06349  3.01892  2.34916  4.44520  3.49198  3.57267  3.81813  1.43405  3.31335  4.16545  3.00681  3.90476  2.71276  2.11445  2.86316  3.07126  3.48881  5.41721  4.17891    239 k - - -
          2.68618  4.42225  2.77519  2.73123  3.46354  2.40513  3.72494  3.29354  2.67741  2.69355  4.24690  2.90347  2.73739  3.18146  2.89801  2.37887  2.77519  2.98518  4.58477  3.61503
          0.03171  3.86262  4.58496  0.61958  0.77255  0.48576  0.95510
     70   2.48496  4.76107  2.71185  1.78912  4.07733  3.29866  3.67027  3.42305  2.47884  2.81628  3.95347  2.89586  3.79260  2.84653  2.90171  2.45203  2.88803  3.10870  5.36093  4.02598    241 e - - -
          2.68618  4.42225  2.77519  2.73123  3.46354  2.40513  3.72494  3.29354  2.67741  2.69355  4.24690  2.90347  2.73739  3.18146  2.89801  2.37887  2.77519  2.98518  4.58477  3.61503
          0.03171  3.86262  4.58496  0.61958  0.77255  0.48576  0.95510
     71   2.71535  4.71150  2.70301  2.58752  4.07349  3.17743  3.91319  3.78179  2.81608  3.42979  4.38514  1.17562  3.82884  3.18597  3.17037  2.78294  3.09691  3.40500  5.38054  4.02256    242 n - - -
          2.68618  4.42225  2.77519  2.73123  3.46354  2.40513  3.72494  3.29354  2.67741  2.69355  4.24690  2.90347  2.73739  3.18146  2.89801  2.37887  2.77519  2.98518  4.58477  3.61503
          0.03171  3.86262  4.58496  0.61958  0.77255  0.48576  0.95510
     72   2.21454  3.17879  3.51118  3.10096  3.90728  2.98778  4.05520  3.25202  3.02412  3.00247  3.88133  3.27798  1.80651  3.35604  3.32311  2.24133  2.65694  2.85282  5.30767  4.07903    252 p - - -
          2.68618  4.42225  2.77519  2.73123  3.46354  2.40513  3.72494  3.29354  2.67741  2.69355  4.24690  2.90347  2.73739  3.18146  2.89801  2.37887  2.77519  2.98518  4.58477  3.61503
          0.03171  3.86262  4.58496  0.61958  0.77255  0.48576  0.95510
     73   2.63834  4.37856  3.43218  2.90416  3.39664  3.56683  3.83694  2.55902  2.74692  1.76702  3.34975  3.30943  3.43620  2.84742  3.06551  2.85299  2.88096  2.54136  4.93383  3.68579    254 l - - -
          2.68618  4.42225  2.77519  2.73123  3.46354  2.40513  3.72494  3.29354  2.67741  2.69355  4.24690  2.90347  2.73739  3.18146  2.89801  2.37887  2.77519  2.98518  4.58477  3.61503
          0.03171  3.86262  4.58496  0.61958  0.77255  0.48576  0.95510
     74   2.76253  5.05153  2.62250  1.99082  4.40094  2.98271  3.61571  3.81914  1.71701  3.35412  4.18747  2.84921  3.82016  2.76356  2.63393  2.73780  3.00398  3.46047  5.50816  4.17825    265 k - - -
          2.68618  4.42225  2.77519  2.73123  3.46354  2.40513  3.72494  3.29354  2.67741  2.69355  4.24690  2.90347  2.73739  3.18146  2.89801  2.37887  2.77519  2.98518  4.58477  3.61503
          0.03171  3.86262  4.58496  0.61958  0.77255  0.48576  0.95510
     75   2.64656  4.41109  4.11604  3.57717  3.17531  3.97616  4.33273  2.19889  3.41380  1.31081  2.50896  3.89449  4.31928  3.71255  3.65415  3.30210  3.15101  2.17931  5.03081  3.86307    269 l - - -
          2.68618  4.42225  2.77519  2.73123  3.46354  2.40513  3.72494  3.29354  2.67741  2.69355  4.24690  2.90347  2.73739  3.18146  2.89801  2.37887  2.77519  2.98518  4.58477  3.61503
          0.03171  3.86262  4.58496  0.61958  0.77255  0.48576  0.95510
     76   2.61948  4.91644  2.12204  2.26569  4.19570  3.28592  3.31209  3.64745  2.44146  3.22328  4.03576  2.46478  3.75869  2.75789  2.92464  2.61335  2.70013  3.01522  5.42810  4.04945    273 d - - -
          2.68618  4.42225  2.77519  2.73123  3.46354  2.40513  3.72494  3.29354  2.67741  2.69355  4.24690  2.90347  2.73739  3.18146  2.89801  2.37887  2.77519  2.98518  4.58477  3.61503
          0.03171  3.86262  4.58496  0.61958  0.77255  0.48576  0.95510
     77   2.95220  4.41130  4.20135  3.65510  2.98140  4.05759  4.24015  1.97719  3.49281  1.28918  3.02620  3.94194  4.36047  3.75763  3.70998  3.37107  3.18366  2.20302  4.79623  3.10114    277 l - - -
          2.68618  4.42225  2.77519  2.73123  3.46354  2.40513  3.72494  3.29354  2.67741  2.69355  4.24690  2.90347  2.73739  3.18146  2.89801  2.37887  2.77519  2.98518  4.58477  3.61503
          0.03171  3.86262  4.58496  0.61958  0.77255  0.48576  0.95510
     78   2.57617  4.42786  3.28266  2.94380  3.69547  3.28115  3.97232  3.05985  2.85008  2.36037  3.80140  3.29298  1.61672  3.27259  3.15279  2.74511  2.94083  2.82842  5.17085  3.86753    286 p - - -
          2.68618  4.42225  2.77519  2.73123  3.46354  2.40513  3.72494  3.29354  2.67741  2.69355  4.24690  2.90347  2.73739  3.18146  2.89801  2.37887  2.77519  2.98518  4.58477  3.61503
          0.03171  3.86262  4.58496  0.61958  0.77255  0.48576  0.95510
     79   2.20522  4.55359  3.03744  2.52188  3.84547  2.89991  3.65347  3.02046  2.46915  2.88169  3.72752  2.99690  3.33990  2.69443  2.70524  2.60939  2.77876  2.93512  5.16418  3.87329    297 a - - -
          2.68618  4.42225  2.77519  2.73123  3.46354  2.40513  3.72494  3.29354  2.67741  2.69355  4.24690  2.90347  2.73739  3.18146  2.89801  2.37887  2.77519  2.98518  4.58477  3.61503
          0.03171  3.86262  4.58496  0.61958  0.77255  0.48576  0.95510
     80   2.99930  4.36925  4.55441  4.06149  3.43966  4.25181  4.80342  1.31259  3.93395  1.95504  3.26910  4.30726  4.59706  4.21769  4.15099  3.63449  3.27213  1.39199  5.38211  4.17102    300 i - - -
          2.68618  4.42225  2.77519  2.73123  3.46354  2.40513  3.72494  3.29354  2.67741  2.69355  4.24690  2.90347  2.73739  3.18146  2.89801  2.37887  2.77519  2.98518  4.58477  3.61503
          0.03171  3.86262  4.58496  0.61958  0.77255  0.48576  0.95510
     81   2.88562  5.05437  2.84204  2.29909  4.42621  3.43034  3.62769  3.79885  1.35025  3.33791  4.21735  2.97826  3.89875  2.78297  2.38371  2.87603  3.10885  3.47621  5.45621  4.20026    305 k - - -
          2.68618  4.42225  2.77519  2.73123  3.46354  2.40513  3.72494  3.29354  2.67741  2.69355  4.24690  2.90347  2.73739  3.18146  2.89801  2.37887  2.77519  2.98518  4.58477  3.61503
          0.03171  3.86262  4.58496  0.61958  0.77255  0.48576  0.95510
     82   2.74483  4.32151  3.84155  3.27274  3.27145  3.78810  4.07180  2.19627  3.08225  1.62042  3.18502  3.62004  4.14577  3.44071  2.97263  3.07956  2.98354  1.99705  4.94342  3.73330    307 l - - -
          2.68618  4.42225  2.77519  2.73123  3.46354  2.40513  3.72494  3.29354  2.67741  2.69355  4.24690  2.90347  2.73739  3.18146  2.89801  2.37887  2.77519  2.98518  4.58477  3.61503
          0.03171  3.86262  4.58496  0.61958  0.77255  0.48576  0.95510
     83   2.49294  5.02467  2.32287  1.86301  4.33420  2.74983  3.61377  3.78504  2.45031  3.33499  4.14245  2.76563  3.75933  2.75771  2.74330  2.63262  2.91722  3.40761  5.52921  4.13552    310 e - - -
          2.68618  4.42225  2.77519  2.73123  3.46354  2.40513  3.72494  3.29354  2.67741  2.69355  4.24690  2.90347  2.73739  3.18146  2.89801  2.37887  2.77519  2.98518  4.58477  3.61503
          0.03171  3.86262  4.58496  0.61958  0.77255  0.48576  0.95510
     84   2.85908  5.26273  2.05186  1.28653  4.56313  3.19586  3.72167  4.03539  2.67975  3.60214  4.47561  2.70140  3.79988  2.89780  3.20609  2.78119  3.14670  3.65539  5.75921  4.32708    318 e - - -
          2.68618  4.42225  2.77519  2.73123  3.46354  2.40513  3.72494  3.29354  2.67741  2.69355  4.24690  2.90347  2.73739  3.18146  2.89801  2.37887  2.77519  2.98518  4.58477  3.61503
          0.03171  3.86262  4.58496  0.61958  0.77255  0.48576  0.95510
     85   2.66810  4.95874  2.51577  2.30402  4.18510  3.32764  2.45544  3.68684  2.34324  3.23986  4.05824  2.51204  3.78568  2.74459  2.55678  2.65708  2.90822  3.33415  5.39420  4.01964    322 e - - -
          2.68618  4.42225  2.77519  2.73123  3.46354  2.40513  3.72494  3.29354  2.67741  2.69355  4.24690  2.90347  2.73739  3.18146  2.89801  2.37887  2.77519  2.98518  4.58477  3.61503
          0.03171  3.86262  4.58496  0.61958  0.77255  0.48576  0.95510
     86   2.43240  4.93142  2.45076  1.42244  4.33222  3.22355  3.74644  3.64841  2.60103  3.32750  4.23542  2.83008  3.80670  2.92957  3.03602  2.73250  3.03529  3.31606  5.58867  4.22414    324 e - - -
          2.68618  4.42225  2.77519  2.73123  3.46354  2.40513  3.72494  3.29354  2.67741  2.69355  4.24690  2.90347  2.73739  3.18146  2.89801  2.37887  2.77519  2.98518  4.58477  3.61503
          0.03171  3.86262  4.58496  0.61958  0.77255  0.48576  0.95510
     87   2.34817  4.84486  1.86655  2.30526  4.02810  3.27615  3.66246  3.51537  2.55913  3.15166  4.01279  2.83708  3.78449  2.84797  3.03876  2.65914  2.91371  3.19239  5.35237  3.33237    325 d - - -
          2.68618  4.42225  2.77519  2.73123  3.46354  2.40513  3.72494  3.29354  2.67741  2.69355  4.24690  2.90347  2.73739  3.18146  2.89801  2.37887  2.77519  2.98518  4.58477  3.61503
          0.03171  3.86262  4.58496  0.61958  0.77255  0.48576  0.95510
     88   2.33396  4.23775  3.96586  3.58788  3.64597  3.53843  4.45634  2.09945  3.48747  2.35720  3.54315  3.77291  4.12952  3.82579  3.73426  2.97169  2.98473  1.23338  5.36839  4.13108    336 v - - -
          2.68618  4.42225  2.77519  2.73123  3.46354  2.40513  3.72494  3.29354  2.67741  2.69355  4.24690  2.90347  2.73739  3.18146  2.89801  2.37887  2.77519  2.98518  4.58477  3.61503
          0.03171  3.86262  4.58496  0.61958  0.77255  0.48576  0.95510
     89   2.40473  4.25588  3.36232  2.90195  3.71508  2.89640  3.90134  2.93147  2.81596  2.72452  3.10706  3.23292  3.79758  3.18073  3.14827  2.59502  1.79947  2.65472  5.14814  3.90285    338 t - - -
          2.68618  4.42225  2.77519  2.73123  3.46354  2.40513  3.72494  3.29354  2.67741  2.69355  4.24690  2.90347  2.73739  3.18146  2.89801  2.37887  2.77519  2.98518  4.58477  3.61503
          0.03171  3.86262  4.58496  0.61958  0.77255  0.48576  0.95510
     90   2.76104  4.99471  2.39435  1.40124  4.43839  2.48789  3.75325  3.89163  2.64382  3.48103  4.34924  2.80680  3.79593  2.93742  3.10171  2.74410  3.06915  3.51007  5.63196  4.27843    344 e - - -
          2.68618  4.42225  2.77519  2.73123  3.46354  2.40513  3.72494  3.29354  2.67741  2.69355  4.24690  2.90347  2.73739  3.18146  2.89801  2.37887  2.77519  2.98518  4.58477  3.61503
          0.03171  3.86262  4.58496  0.61958  0.77255  0.48576  0.95510
     91   2.85906  5.27275  2.03136  1.29524  4.57160  3.19399  3.71936  4.04593  2.68070  3.60909  4.48054  2.69609  3.79831  2.89454  3.21143  2.77894  3.14631  3.66357  5.76691  4.33051    345 e - - -
          2.68618  4.42225  2.77519  2.73123  3.46354  2.40513  3.72494  3.29354  2.67741  2.69355  4.24690  2.90347  2.73739  3.18146  2.89801  2.37887  2.77519  2.98518  4.58477  3.61503
          0.03171  3.86262  4.58496  0.61958  0.77255  0.48576  0.95510
     92   1.69171  4.47706  2.63300  2.60227  3.89425  3.24002  3.81378  3.11343  2.71720  2.68970  3.83511  3.04469  3.79348  3.03899  3.12471  2.62202  2.82888  2.82335  5.28570  3.97907    347 a - - -
          2.68618  4.42225  2.77519  2.73123  3.46354  2.40513  3.72494  3.29354  2.67741  2.69355  4.24690  2.90347  2.73739  3.18146  2.89801  2.37887  2.77519  2.98518  4.58477  3.61503
          0.03171  3.86262  4.58496  0.61958  0.77255  0.48576  0.95510
     93   2.80032  4.34571  4.11164  3.77451  3.54294  3.71364  4.57796  2.05094  3.64215  2.23171  3.50963  3.96591  4.27473  4.00268  3.85559  3.21659  3.16213  1.03741  5.32570  4.05668    348 v - - -
          2.68618  4.42225  2.77519  2.73123  3.46354  2.40513  3.72494  3.29354  2.67741  2.69355  4.24690  2.90347  2.73739  3.18146  2.89801  2.37887  2.77519  2.98518  4.58477  3.61503
          0.03171  3.86262  4.58496  0.61958  0.77255  0.48576  0.95510
     94   2.40245  4.15046  3.63221  3.06768  3.25572  3.53871  3.85151  2.57190  2.96115  1.96096  3.25990  3.39836  3.93662  3.26519  3.24825  2.67865  2.63035  2.27460  3.83287  3.52418    350 l - - -
          2.68618  4.42225  2.77519  2.73123  3.46354  2.40513  3.72494  3.29354  2.67741  2.69355  4.24690  2.90347  2.73739  3.18146  2.89801  2.37887  2.77519  2.98518  4.58477  3.61503
          0.03171  3.86262  4.58496  0.61958  0.77255  0.48576  0.95510
     95   2.38222  4.22905  3.39448  2.94421  3.73430  3.20752  3.93908  2.58863  2.87137  2.75014  3.68312  3.25449  3.79305  3.22461  3.20155  2.22483  1.87352  2.60849  5.17522  3.92709    351 t - - -
          2.68618  4.42225  2.77519  2.73123  3.46354  2.40513  3.72494  3.29354  2.67741  2.69355  4.24690  2.90347  2.73739  3.18146  2.89801  2.37887  2.77519  2.98518  4.58477  3.61503
          0.03171  3.86262  4.58496  0.61958  0.77255  0.48576  0.95510
     96   2.21790  4.15716  3.26790  2.97662  4.11513  2.93896  4.06498  3.45329  2.99399  3.20370  4.07412  3.19702  3.65712  3.33180  3.30814  1.49328  2.05195  2.99690  5.48014  4.23562    352 s - - -
          2.68618  4.42225  2.77519  2.73123  3.46354  2.40513  3.72494  3.29354  2.67741  2.69355  4.24690  2.90347  2.73739  3.18146  2.89801  2.37887  2.77519  2.98518  4.58477  3.61503
          0.03171  3.86262  4.58496  0.61958  0.77255  0.48576  0.95510
     97   3.04816  4.52094  4.31123  3.84456  3.12473  4.09781  4.53160  2.12479  3.63146  1.06890  3.03849  4.11826  4.46703  3.94753  3.83362  3.49786  3.32693  1.99634  5.08342  3.84289    353 l - - -
          2.68618  4.42225  2.77519  2.73123  3.46354  2.40513  3.72494  3.29354  2.67741  2.69355  4.24690  2.90347  2.73739  3.18146  2.89801  2.37887  2.77519  2.98518  4.58477  3.61503
          0.03171  3.86262  4.58496  0.61958  0.77255  0.48576  0.95510
     98   2.95046  5.04576  3.31545  2.71113  4.46045  3.57088  3.57502  3.82563  1.37510  3.30321  4.18021  3.12386  3.96027  2.71839  1.77232  2.95772  3.13376  3.51347  5.37382  4.18629    354 k - - -
          2.68618  4.42225  2.77519  2.73123  3.46354  2.40513  3.72494  3.29354  2.67741  2.69355  4.24690  2.90347  2.73739  3.18146  2.89801  2.37887  2.77519  2.98518  4.58477  3.61503
          0.03171  3.86262  4.58496  0.61958  0.77255  0.48576  0.95510
     99   2.94605  4.96693  3.34858  2.77277  4.35835  3.55353  3.61439  3.74866  1.82637  3.25566  4.15901  3.16709  3.96920  2.77400  1.32343  2.97778  3.14785  3.45061  5.33836  4.15050    357 r - - -
          2.68618  4.42225  2.77519  2.73123  3.46354  2.40513  3.72494  3.29354  2.67741  2.69355  4.24690  2.90347  2.73739  3.18146  2.89801  2.37887  2.77519  2.98518  4.58477  3.61503
          0.03171  3.86262  4.58496  0.61958  0.77255  0.48576  0.95510
    100   1.02806  4.18723  3.45268  3.24358  4.04265  3.01202  4.26678  3.16669  3.25959  3.04875  4.08171  3.39566  3.75031  3.60167  3.51076  2.53763  2.81431  2.82280  5.47079  4.26996    358 a - - -
          2.68618  4.42225  2.77519  2.73123  3.46354  2.40513  3.72494  3.29354  2.67741  2.69355  4.24690  2.90347  2.73739  3.18146  2.89801  2.37887  2.77519  2.98518  4.58477  3.61503
          0.03171  3.86262  4.58496  0.61958  0.77255  0.48576  0.95510
    101   3.04510  4.43225  4.49002  3.97540  3.26348  4.25351  4.67294  1.25961  3.80012  1.75290  2.78049  4.24816  4.56213  4.08524  4.00474  3.62022  3.30087  1.82844  5.22015  4.02701    359 i - - -
          2.68618  4.42225  2.77519  2.73123  3.46354  2.40513  3.72494  3.29354  2.67741  2.69355  4.24690  2.90347  2.73739  3.18146  2.89801  2.37887  2.77519  2.98518  4.58477  3.61503
          0.03171  3.86262  4.58496  0.61958  0.77255  0.48576  0.95510
    102   2.14129  4.29372  2.96719  2.70957  4.22038  2.61762  3.94213  3.65490  2.86273  3.30399  4.12985  2.69384  3.65969  3.16638  3.24416  1.57459  2.71901  3.16423  5.52822  4.25561    360 s - - -
          2.68618  4.42225  2.77519  2.73123  3.46354  2.40513  3.72494  3.29354  2.67741  2.69355  4.24690  2.90347  2.73739  3.18146  2.89801  2.37887  2.77519  2.98518  4.58477  3.61503
          0.03171  3.86262  4.58496  0.61958  0.77255  0.48576  0.95510
    103   2.75927  4.65153  3.36460  2.82602  3.04137  3.51529  3.70725  3.17972  2.38128  2.73980  3.76475  3.22868  3.95022  2.98404  1.57600  2.87171  3.00950  2.96961  4.93965  3.54723    361 r - - -
          2.68618  4.42225  2.77519  2.73123  3.46354  2.40513  3.72494  3.29354  2.67741  2.69355  4.24690  2.90347  2.73739  3.18146  2.89801  2.37887  2.77519  2.98518  4.58477  3.61503
          0.03171  3.86262  4.58496  0.61958  0.77255  0.48576  0.95510
    104   2.77119  4.36056  3.72632  3.19746  2.27288  3.72274  2.89343  2.83367  3.10856  2.45522  3.45491  3.47514  4.08847  3.36732  3.38825  2.99922  3.00183  2.27954  4.14868  2.09868    362 y - - -
          2.68618  4.42225  2.77519  2.73123  3.46354  2.40513  3.72494  3.29354  2.67741  2.69355  4.24690  2.90347  2.73739  3.18146  2.89801  2.37887  2.77519  2.98518  4.58477  3.61503
          0.03171  3.86262  4.58496  0.61958  0.77255  0.48576  0.95510
    105   1.95164  3.10615  3.64831  3.25266  3.98097  2.90776  4.15949  3.27879  3.18068  3.06792  3.93776  3.32713  3.63884  3.47843  3.45525  1.43445  2.61082  2.84331  5.38818  4.18521    363 s - - -
          2.68618  4.42225  2.77519  2.73123  3.46354  2.40513  3.72494  3.29354  2.67741  2.69355  4.24690  2.90347  2.73739  3.18146  2.89801  2.37887  2.77519  2.98518  4.58477  3.61503
          0.03171  3.86262  4.58496  0.61958  0.77255  0.48576  0.95510
    106   2.37981  4.32877  3.05363  2.78421  4.02280  3.07617  3.93855  3.35001  2.80620  3.11861  4.01649  2.67722  3.73457  3.19092  3.13632  2.52751  1.53836  2.97466  5.38627  4.10044    364 t - - -
          2.68618  4.42225  2.77519  2.73123  3.46354  2.40513  3.72494  3.29354  2.67741  2.69355  4.24690  2.90347  2.73739  3.18146  2.89801  2.37887  2.77519  2.98518  4.58477  3.61503
          0.03171  3.86262  4.58496  0.61958  0.77255  0.48576  0.95510
    107   3.16423  4.54692  4.54064  4.00275  2.72382  4.34263  4.54795  1.96973  3.86770  1.05269  2.90331  4.28009  4.58010  4.04727  4.04767  3.68278  3.39514  2.16501  4.94146  3.68257    365 l - - -
          2.68618  4.42225  2.77519  2.73123  3.46354  2.40513  3.72494  3.29354  2.67741  2.69355  4.24690  2.90347  2.73739  3.18146  2.89801  2.37887  2.77519  2.98518  4.58477  3.61503
          0.03171  3.86262  4.58496  0.61958  0.77255  0.48576  0.95510
    108   2.87305  4.85837  2.89654  2.65119  4.02561  3.35959  3.80939  3.65491  2.47267  3.15824  4.18644  3.11081  3.91295  1.25166  2.75701  2.92125  3.17006  3.38522  5.29940  3.99251    366 q - - -
          2.68618  4.42225  2.77519  2.73123  3.46354  2.40513  3.72494  3.29354  2.67741  2.69355  4.24690  2.90347  2.73739  3.18146  2.89801  2.37887  2.77519  2.98518  4.58477  3.61503
          0.03171  3.86262  4.58496  0.61958  0.77255  0.48576  0.95510
    109   1.02806  4.18723  3.45268  3.24358  4.04265  3.01202  4.26678  3.16669  3.25959  3.04875  4.08171  3.39566  3.75031  3.60167  3.51076  2.53763  2.81431  2.82280  5.47079  4.26996    367 a - - -
          2.68618  4.42225  2.77519  2.73123  3.46354  2.40513  3.72494  3.29354  2.67741  2.69355  4.24690  2.90347  2.73739  3.18146  2.89801  2.37887  2.77519  2.98518  4.58477  3.61503
          0.03171  3.86262  4.58496  0.61958  0.77255  0.48576  0.95510
    110   2.82751  4.82624  3.06287  2.66179  3.63650  3.45710  1.75009  3.58123  2.27679  3.11726  4.04096  3.10005  3.92279  2.90412  2.32774  2.87527  3.07285  3.29239  4.99210  3.55723    368 h - - -
          2.68618  4.42225  2.77519  2.73123  3.46354  2.40513  3.72494  3.29354  2.67741  2.69355  4.24690  2.90347  2.73739  3.18146  2.89801  2.37887  2.77519  2.98518  4.58477  3.61503
          0.03171  3.86262  4.58496  0.61958  0.77255  0.48576  0.95510
    111   2.97910  5.10573  0.93229  2.32895  4.48144  3.20328  3.92250  4.06739  3.00477  3.67749  4.65544  2.88481  3.85538  3.16166  3.51961  2.94261  3.31748  3.70764  5.65196  4.35603    369 d - - -
          2.68618  4.42225  2.77519  2.73123  3.46354  2.40513  3.72494  3.29354  2.67741  2.69355  4.24690  2.90347  2.73739  3.18146  2.89801  2.37887  2.77519  2.98518  4.58477  3.61503
          0.03171  3.86262  4.58496  0.61958  0.77255  0.48576  0.95510
    112   2.65280  4.42915  3.32456  3.22274  4.36511  0.74448  4.34357  3.96238  3.40267  3.61773  4.59344  3.48887  3.81997  3.72762  3.63975  2.82444  3.13328  3.49260  5.46280  4.46669    370 g - - -
          2.68618  4.42225  2.77519  2.73123  3.46354  2.40513  3.72494  3.29354  2.67741  2.69355  4.24690  2.90347  2.73739  3.18146  2.89801  2.37887  2.77519  2.98518  4.58477  3.61503
          0.03171  3.86262  4.58496  0.61958  0.77255  0.48576  0.95510
    113   2.98423  4.80333  3.11624  2.87525  3.27795  3.43928  1.16345  3.68563  2.71857  3.18081  4.22303  3.28495  3.99129  3.24137  2.98485  3.05502  3.28728  3.42095  4.74312  3.22910    371 h - - -
          2.68618  4.42225  2.77519  2.73123  3.46354  2.40513  3.72494  3.29354  2.67741  2.69355  4.24690  2.90347  2.73739  3.18146  2.89801  2.37887  2.77519  2.98518  4.58477  3.61503
          0.03171  3.86262  4.58496  0.61958  0.77255  0.48576  0.95510
    114   3.31938  4.69755  4.07620  3.77989  2.65643  3.71919  3.88790  3.34261  3.50233  2.73918  3.97686  3.93095  4.23612  3.89046  3.63240  3.52317  3.61929  3.23267  0.90540  2.65905    372 w - - -
          2.68618  4.42225  2.77519  2.73123  3.46354  2.40513  3.72494  3.29354  2.67741  2.69355  4.24690  2.90347  2.73739  3.18146  2.89801  2.37887  2.77519  2.98518  4.58477  3.61503
          0.03171  3.86262  4.58496  0.61958  0.77255  0.48576  0.95510
    115   2.73856  4.49750  3.34468  3.18233  4.17827  3.18557  4.26056  3.72119  3.23879  3.34908  4.39854  3.49000  0.84615  3.62787  3.48540  2.90575  3.17936  3.36768  5.36749  4.29882    373 p - - -
          2.68618  4.42225  2.77519  2.73123  3.46354  2.40513  3.72494  3.29354  2.67741  2.69355  4.24690  2.90347  2.73739  3.18146  2.89801  2.37887  2.77519  2.98518  4.58477  3.61503
          0.03171  3.86262  4.58496  0.61958  0.77255  0.48576  0.95510
    116   2.65280  4.42915  3.32456  3.22274  4.36511  0.74448  4.34357  3.96238  3.40267  3.61773  4.59344  3.48887  3.81997  3.72762  3.63975  2.82444  3.13328  3.49260  5.46280  4.46669    374 g - - -
          2.68618  4.42225  2.77519  2.73123  3.46354  2.40513  3.72494  3.29354  2.67741  2.69355  4.24690  2.90347  2.73739  3.18146  2.89801  2.37887  2.77519  2.98518  4.58477  3.61503
          0.03171  3.86262  4.58496  0.61958  0.77255  0.48576  0.95510
    117   2.97910  5.10573  0.93229  2.32895  4.48144  3.20328  3.92250  4.06739  3.00477  3.67749  4.65544  2.88481  3.85538  3.16166  3.51961  2.94261  3.31748  3.70764  5.65196  4.35603    375 d - - -
          2.68618  4.42225  2.77519  2.73123  3.46354  2.40513  3.72494  3.29354  2.67741  2.69355  4.24690  2.90347  2.73739  3.18146  2.89801  2.37887  2.77519  2.98518  4.58477  3.61503
          0.03171  3.86262  4.58496  0.61958  0.77255  0.48576  0.95510
    118   2.98701  4.52523  3.88965  3.44849  2.42468  3.86508  3.67575  2.46582  3.27163  2.33096  3.51622  3.65798  4.25658  3.57547  3.49884  3.21587  3.23942  2.63930  4.08649  1.44315    376 y - - -
          2.68618  4.42225  2.77519  2.73123  3.46354  2.40513  3.72494  3.29354  2.67741  2.69355  4.24690  2.90347  2.73739  3.18146  2.89801  2.37887  2.77519  2.98518  4.58477  3.61503
          0.03171  3.86262  4.58496  0.61958  0.77255  0.48576  0.95510
    119   1.61123  4.13773  3.23439  3.01746  4.22741  1.66972  4.14749  3.57299  3.13528  3.32197  4.18580  3.21303  3.64130  3.42784  3.44405  2.37825  2.68891  3.07005  5.56860  4.35848    377 a - - -
          2.68618  4.42225  2.77519  2.73123  3.46354  2.40513  3.72494  3.29354  2.67741  2.69355  4.24690  2.90347  2.73739  3.18146  2.89801  2.37887  2.77519  2.98518  4.58477  3.61503
          0.03171  3.86262  4.58496  0.61958  0.77255  0.48576  0.95510
    120   2.65280  4.42915  3.32456  3.22274  4.36511  0.74448  4.34357  3.96238  3.40267  3.61773  4.59344  3.48887  3.81997  3.72762  3.63975  2.82444  3.13328  3.49260  5.46280  4.46669    379 g - - -
          2.68618  4.42225  2.77519  2.73123  3.46354  2.40513  3.72494  3.29354  2.67741  2.69355  4.24690  2.90347  2.73739  3.18146  2.89801  2.37887  2.77519  2.98518  4.58477  3.61503
          0.03171  3.86262  4.58496  0.61958  0.77255  0.48576  0.95510
    121   2.45023  4.34701  3.24259  2.83600  3.78389  3.23109  3.89393  3.02236  2.75346  2.48168  3.74280  3.19401  2.04953  3.14966  3.08773  2.61588  2.51486  2.75151  5.22153  3.94867    380 p - - -
          2.68618  4.42225  2.77519  2.73123  3.46354  2.40513  3.72494  3.29354  2.67741  2.69355  4.24690  2.90347  2.73739  3.18146  2.89801  2.37887  2.77519  2.98518  4.58477  3.61503
          0.03171  3.86262  4.58496  0.61958  0.77255  0.48576  0.95510
    122   2.66491  4.33706  3.58428  3.07348  3.29611  3.60845  3.92203  2.55258  2.89165  2.07511  2.07709  3.07770  4.02425  3.28433  3.17888  2.92368  2.92285  2.41108  4.88419  3.59939    381 l - - -
          2.68618  4.42225  2.77519  2.73123  3.46354  2.40513  3.72494  3.29354  2.67741  2.69355  4.24690  2.90347  2.73739  3.18146  2.89801  2.37887  2.77519  2.98518  4.58477  3.61503
          0.03171  3.86262  4.58496  0.61958  0.77255  0.48576  0.95510
    123   3.24590  4.65057  4.22519  3.93786  1.02798  3.93789  3.87300  2.77085  3.84515  2.14320  3.50249  4.00811  4.39673  4.01585  3.96731  3.51631  3.54704  2.76081  4.12508  2.49336    383 f - - -
          2.68618  4.42225  2.77519  2.73123  3.46354  2.40513  3.72494  3.29354  2.67741  2.69355  4.24690  2.90347  2.73739  3.18146  2.89801  2.37887  2.77519  2.98518  4.58477  3.61503
          0.03171  3.86262  4.58496  0.61958  0.77255  0.48576  0.95510
    124   3.17772  4.58658  4.43656  3.94899  2.49440  4.25300  4.37697  2.23270  3.79972  1.01886  2.95344  4.19642  4.53765  3.99847  3.97587  3.62793  3.42072  2.31271  4.74098  3.35044    384 l - - -
          2.68618  4.42225  2.77519  2.73123  3.46354  2.40513  3.72494  3.29354  2.67741  2.69355  4.24690  2.90347  2.73739  3.18146  2.89801  2.37887  2.77519  2.98518  4.58477  3.61503
          0.03171  3.86262  4.58496  0.61958  0.77255  0.48576  0.95510
    125   3.09711  4.54051  4.36914  3.83332  3.05130  4.20670  4.50505  2.17887  3.62856  1.25883  1.92040  4.14047  4.48808  3.90183  3.82871  3.55483  3.33633  2.24865  5.03055  3.86230    385 l - - -
          2.68618  4.42225  2.77519  2.73123  3.46354  2.40513  3.72494  3.29354  2.67741  2.69355  4.24690  2.90347  2.73739  3.18146  2.89801  2.37887  2.77519  2.98518  4.58477  3.61503
          0.03171  3.86262  4.58496  0.61958  0.77255  0.48576  0.95510
    126   2.73856  4.49750  3.34468  3.18233  4.17827  3.18557  4.26056  3.72119  3.23879  3.34908  4.39854  3.49000  0.84615  3.62787  3.48540  2.90575  3.17936  3.36768  5.36749  4.29882    386 p - - -
          2.68618  4.42225  2.77519  2.73123  3.46354  2.40513  3.72494  3.29354  2.67741  2.69355  4.24690  2.90347  2.73739  3.18146  2.89801  2.37887  2.77519  2.98518  4.58477  3.61503
          0.03171  3.86262  4.58496  0.61958  0.77255  0.48576  0.95510
    127   2.24596  4.20116  3.06641  2.90919  4.26335  1.37544  4.11393  3.74368  3.09267  3.43279  4.28596  3.15576  3.64911  3.39181  3.41007  2.10453  2.73250  3.19976  5.58682  4.33881    387 g - - -
          2.68618  4.42225  2.77519  2.73123  3.46354  2.40513  3.72494  3.29354  2.67741  2.69355  4.24690  2.90347  2.73739  3.18146  2.89801  2.37887  2.77519  2.98518  4.58477  3.61503
          0.03171  3.86262  4.58496  0.61958  0.77255  0.48576  0.95510
    128   3.14427  4.60949  4.17365  3.81351  3.13205  3.96958  4.47234  2.33562  3.58136  0.88742  3.15818  4.08994  4.40668  3.95205  3.75901  3.53938  3.43899  2.37039  5.00770  3.72873    394 l - - -
          2.68618  4.42225  2.77519  2.73123  3.46354  2.40513  3.72494  3.29354  2.67741  2.69355  4.24690  2.90347  2.73739  3.18146  2.89801  2.37887  2.77519  2.98518  4.58477  3.61503
          0.03171  3.86262  4.58496  0.61958  0.77255  0.48576  0.95510
    129   3.03339  4.38208  4.59460  4.07224  3.38808  4.32740  4.79348  1.37166  3.94767  1.79678  3.20893  4.33515  4.62439  4.21056  4.16166  3.68863  3.28880  1.42079  5.34159  4.14901    398 i - - -
          2.68618  4.42225  2.77519  2.73123  3.46354  2.40513  3.72494  3.29354  2.67741  2.69355  4.24690  2.90347  2.73739  3.18146  2.89801  2.37887  2.77519  2.98518  4.58477  3.61503
          0.03171  3.86262  4.58496  0.61958  0.77255  0.48576  0.95510
    130   3.00105  4.39119  4.50654  4.03105  3.40002  4.20915  4.76957  1.20962  3.88305  1.91579  3.24792  4.27550  4.57339  4.18187  4.09657  3.60342  3.28118  1.58212  5.34861  4.12532    401 i - - -
          2.68618  4.42225  2.77519  2.73123  3.46354  2.40513  3.72494  3.29354  2.67741  2.69355  4.24690  2.90347  2.73739  3.18146  2.89801  2.37887  2.77519  2.98518  4.58477  3.61503
          0.03171  3.86262  4.58496  0.61958  0.77255  0.48576  0.95510
    131   1.73324  4.12769  3.43406  3.11389  4.02120  2.98990  4.13668  3.10705  3.08895  3.00950  3.95006  3.29344  3.70199  3.42425  3.38254  2.43775  1.66775  2.74507  5.44919  4.23176    402 t - - -
          2.68618  4.42225  2.77519  2.73123  3.46354  2.40513  3.72494  3.29354  2.67741  2.69355  4.24690  2.90347  2.73739  3.18146  2.89801  2.37887  2.77519  2.98518  4.58477  3.61503
          0.03171  3.86262  4.58496  0.61958  0.77255  0.48576  0.95510
    132   3.14427  4.60949  4.17365  3.81351  3.13205  3.96958  4.47234  2.33562  3.58136  0.88742  3.15818  4.08994  4.40668  3.95205  3.75901  3.53938  3.43899  2.37039  5.00770  3.72873    403 l - - -
          2.68618  4.42225  2.77519  2.73123  3.46354  2.40513  3.72494  3.29354  2.67741  2.69355  4.24690  2.90347  2.73739  3.18146  2.89801  2.37887  2.77519  2.98518  4.58477  3.61503
          0.03171  3.86262  4.58496  0.61958  0.77255  0.48576  0.95510
    133   3.05505  4.73503  3.52751  3.12692  2.30584  3.78693  2.27572  3.34161  2.96552  2.81367  3.88375  3.41870  4.18528  3.33252  3.24118  3.13479  3.28956  3.14594  3.93436  1.55035    404 y - - -
          2.68618  4.42225  2.77519  2.73123  3.46354  2.40513  3.72494  3.29354  2.67741  2.69355  4.24690  2.90347  2.73739  3.18146  2.89801  2.37887  2.77519  2.98518  4.58477  3.61503
          0.03171  3.86262  4.58496  0.61958  0.77255  0.48576  0.95510
    134   2.62009  4.24261  3.82930  3.35652  3.46141  3.58799  4.18376  2.22148  3.22179  2.14429  3.43464  3.62799  4.08804  3.57041  3.49123  2.66874  2.93606  1.46113  5.09284  3.82702    405 v - - -
          2.68618  4.42225  2.77519  2.73123  3.46354  2.40513  3.72494  3.29354  2.67741  2.69355  4.24690  2.90347  2.73739  3.18146  2.89801  2.37887  2.77519  2.98518  4.58477  3.61503
          0.03171  3.86262  4.58496  0.61958  0.77255  0.48576  0.95510
    135   2.22876  4.15658  3.29119  2.98866  4.07224  2.95754  4.06028  3.38485  2.98961  3.15286  4.03157  3.20933  3.66830  3.33240  3.29984  1.86088  1.64653  2.95188  5.44720  4.20542    409 t - - -
          2.68618  4.42225  2.77519  2.73123  3.46354  2.40513  3.72494  3.29354  2.67741  2.69355  4.24690  2.90347  2.73739  3.18146  2.89801  2.37887  2.77519  2.98518  4.58477  3.61503
          0.03171  3.86262  4.58496  0.61958  0.77255  0.48576  0.95510
    136   2.64130  4.68421  2.61901  2.17047  4.31386  1.44384  3.87902  3.75622  2.77957  3.39979  4.28866  2.96190  3.78552  3.10241  3.17539  2.70492  3.00954  3.36192  5.54189  4.27108    413 g - - -
          2.68618  4.42225  2.77519  2.73123  3.46354  2.40513  3.72494  3.29354  2.67741  2.69355  4.24690  2.90347  2.73739  3.18146  2.89801  2.37887  2.77519  2.98518  4.58477  3.61503
          0.03171  3.86262  4.58496  0.61958  0.77255  0.48576  0.95510
    137   1.51341  4.10725  3.47625  3.09904  3.94156  2.99661  4.08882  3.12332  3.06879  2.98112  3.88480  3.28323  3.69128  3.38359  3.37499  2.03768  2.66788  2.42487  5.36211  4.13750    414 a - - -
          2.68618  4.42225  2.77519  2.73123  3.46354  2.40513  3.72494  3.29354  2.67741  2.69355  4.24690  2.90347  2.73739  3.18146  2.89801  2.37887  2.77519  2.98518  4.58477  3.61503
          0.03171  3.86262  4.58496  0.61958  0.77255  0.48576  0.95510
    138   3.14427  4.60949  4.17365  3.81351  3.13205  3.96958  4.47234  2.33562  3.58136  0.88742  3.15818  4.08994  4.40668  3.95205  3.75901  3.53938  3.43899  2.37039  5.00770  3.72873    415 l - - -
          2.68618  4.42225  2.77519  2.73123  3.46354  2.40513  3.72494  3.29354  2.67741  2.69355  4.24690  2.90347  2.73739  3.18146  2.89801  2.37887  2.77519  2.98518  4.58477  3.61503
          0.03171  3.86262  4.58496  0.61958  0.77255  0.48576  0.95510
    139   2.75556  5.03526  2.10492  2.20936  4.38361  3.16894  3.74663  3.94342  2.70351  3.53102  4.40073  1.52718  3.78468  2.93942  3.20182  2.72613  3.07424  3.54785  5.64306  4.21300    416 n - - -
          2.68618  4.42225  2.77519  2.73123  3.46354  2.40513  3.72494  3.29354  2.67741  2.69355  4.24690  2.90347  2.73739  3.18146  2.89801  2.37887  2.77519  2.98518  4.58477  3.61503
          0.03171  3.86262  4.58496  0.61958  0.77255  0.48576  0.95510
    140   2.40751  4.25254  3.41944  3.17105  3.96026  3.09213  4.18911  3.08620  3.11382  2.95004  4.00123  3.38197  3.79513  3.50915  3.37295  2.60867  1.18872  2.78223  5.39893  4.17691    417 t - - -
          2.68618  4.42225  2.77519  2.73123  3.46354  2.40513  3.72494  3.29354  2.67741  2.69355  4.24690  2.90347  2.73739  3.18146  2.89801  2.37887  2.77519  2.98518  4.58477  3.61503
          0.03171  3.86262  4.58496  0.61958  0.77255  0.48576  0.95510
    141   2.19994  4.21969  3.92464  3.53858  3.66042  3.48679  4.41352  2.14798  3.44568  2.39566  3.55829  3.72360  4.08592  3.77786  3.69881  2.91499  2.94955  1.29840  5.35463  4.12242    418 v - - -
          2.68618  4.42225  2.77519  2.73123  3.46354  2.40513  3.72494  3.29354  2.67741  2.69355  4.24690  2.90347  2.73739  3.18146  2.89801  2.37887  2.77519  2.98518  4.58477  3.61503
          0.03171  3.86262  4.58496  0.61958  0.77255  0.48576  0.95510
    142   3.14427  4.60949  4.17365  3.81351  3.13205  3.96958  4.47234  2.33562  3.58136  0.88742  3.15818  4.08994  4.40668  3.95205  3.75901  3.53938  3.43899  2.37039  5.00770  3.72873    419 l - - -
          2.68618  4.42225  2.77519  2.73123  3.46354  2.40513  3.72494  3.29354  2.67741  2.69355  4.24690  2.90347  2.73739  3.18146  2.89801  2.37887  2.77519  2.98518  4.58477  3.61503
          0.03171  3.86262  4.58496  0.61958  0.77255  0.48576  0.95510
    143   2.22256  4.16444  3.22506  2.98095  4.14018  2.92445  4.08965  3.50333  3.02065  3.25328  4.13604  3.19610  3.65739  3.36346  3.32482  1.29577  2.42658  3.03351  5.51046  4.25156    420 s - - -
          2.68618  4.42225  2.77519  2.73123  3.46354  2.40513  3.72494  3.29354  2.67741  2.69355  4.24690  2.90347  2.73739  3.18146  2.89801  2.37887  2.77519  2.98518  4.58477  3.61503
          0.03171  3.86262  4.58496  0.61958  0.77255  0.48576  0.95510
    144   2.54241  4.51471  3.10057  2.57280  3.70641  3.39218  3.65784  3.13546  2.49150  2.66587  3.65533  3.03901  3.21513  2.87738  2.71166  2.19035  2.79003  2.85879  5.06462  3.33282    423 s - - -
          2.68618  4.42225  2.77519  2.73123  3.46354  2.40513  3.72494  3.29354  2.67741  2.69355  4.24690  2.90347  2.73739  3.18146  2.89801  2.37887  2.77519  2.98518  4.58477  3.61503
          0.03171  3.86262  4.58496  0.61958  0.77255  0.48576  0.95510
    145   2.94393  5.05281  2.48362  1.03947  4.39781  3.26779  3.85381  3.84975  2.73311  3.46848  4.44301  2.92748  3.87193  3.06971  3.14088  2.92737  3.24811  3.53464  5.57124  4.29355    424 e - - -
          2.68618  4.42225  2.77519  2.73123  3.46354  2.40513  3.72494  3.29354  2.67741  2.69355  4.24690  2.90347  2.73739  3.18146  2.89801  2.37887  2.77519  2.98518  4.58477  3.61503
          0.03171  3.86262  4.58496  0.61958  0.77255  0.48576  0.95510
    146   2.98423  4.80333  3.11624  2.87525  3.27795  3.43928  1.16345  3.68563  2.71857  3.18081  4.22303  3.28495  3.99129  3.24137  2.98485  3.05502  3.28728  3.42095  4.74312  3.22910    425 h - - -
          2.68618  4.42225  2.77519  2.73123  3.46354  2.40513  3.72494  3.29354  2.67741  2.69355  4.24690  2.90347  2.73739  3.18146  2.89801  2.37887  2.77519  2.98518  4.58477  3.61503
          0.03171  3.86262  4.58496  0.61958  0.77255  0.48576  0.95510
    147   2.87305  4.85837  2.89654  2.65119  4.02561  3.35959  3.80939  3.65491  2.47267  3.15824  4.18644  3.11081  3.91295  1.25166  2.75701  2.92125  3.17006  3.38522  5.29940  3.99251    426 q - - -
          2.68618  4.42225  2.77519  2.73123  3.46354  2.40513  3.72494  3.29354  2.67741  2.69355  4.24690  2.90347  2.73739  3.18146  2.89801  2.37887  2.77519  2.98518  4.58477  3.61503
          0.03171  3.86262  4.58496  0.61958  0.77255  0.48576  0.95510
    148   2.58997  4.93693  3.17119  2.61502  4.33612  3.49128  3.58469  3.69371  1.51962  3.22524  4.08368  3.05672  3.89999  2.73079  1.99230  2.83528  3.02520  3.37326  5.36010  4.13143    427 k - - -
          2.68618  4.42225  2.77519  2.73123  3.46354  2.40513  3.72494  3.29354  2.67741  2.69355  4.24690  2.90347  2.73739  3.18146  2.89801  2.37887  2.77519  2.98518  4.58477  3.61503
          0.03171  3.86262  4.58496  0.61958  0.77255  0.48576  0.95510
    149   2.94393  5.05281  2.48362  1.03947  4.39781  3.26779  3.85381  3.84975  2.73311  3.46848  4.44301  2.92748  3.87193  3.06971  3.14088  2.92737  3.24811  3.53464  5.57124  4.29355    435 e - - -
          2.68618  4.42225  2.77519  2.73123  3.46354  2.40513  3.72494  3.29354  2.67741  2.69355  4.24690  2.90347  2.73739  3.18146  2.89801  2.37887  2.77519  2.98518  4.58477  3.61503
          0.03171  3.86262  4.58496  0.61958  0.77255  0.48576  0.95510
    150   3.04520  4.43180  4.49172  3.97262  3.25328  4.25531  4.66667  1.27911  3.80097  1.73862  2.71673  4.24645  4.55905  4.07927  4.00450  3.61830  3.29879  1.84055  5.21023  4.02407    437 i - - -
          2.68618  4.42225  2.77519  2.73123  3.46354  2.40513  3.72494  3.29354  2.67741  2.69355  4.24690  2.90347  2.73739  3.18146  2.89801  2.37887  2.77519  2.98518  4.58477  3.61503
          0.03171  3.86262  4.58496  0.61958  0.77255  0.48576  0.95510
    151   2.57793  3.00660  3.48358  2.92264  3.81861  3.35176  3.80673  3.15891  2.45537  2.85765  3.79068  3.26335  3.86439  3.05258  1.64103  2.73616  2.88769  2.88258  5.14423  3.91041    438 r - - -
          2.68618  4.42225  2.77519  2.73123  3.46354  2.40513  3.72494  3.29354  2.67741  2.69355  4.24690  2.90347  2.73739  3.18146  2.89801  2.37887  2.77519  2.98518  4.58477  3.61503
          0.03171  3.86262  4.58496  0.61958  0.77255  0.48576  0.95510
    152   2.99444  4.83416  3.48410  2.99729  4.18625  3.48426  3.81730  3.72732  2.23365  3.24505  4.24553  3.35775  3.98737  3.03816  0.99355  3.07912  3.26110  3.45171  5.27331  4.11580    439 r - - -
          2.68618  4.42225  2.77519  2.73123  3.46354  2.40513  3.72494  3.29354  2.67741  2.69355  4.24690  2.90347  2.73739  3.18146  2.89801  2.37887  2.77519  2.98518  4.58477  3.61503
          0.03171  3.86262  4.58496  0.61958  0.77255  0.48576  0.95510
    153   3.23296  4.72594  3.82374  3.55132  2.29375  3.81869  3.61408  3.24356  3.40912  2.70002  3.91963  3.71139  4.29279  3.71753  3.59483  3.37062  3.51960  3.11365  3.93712  0.98233    440 y - - -
          2.68618  4.42225  2.77519  2.73123  3.46354  2.40513  3.72494  3.29354  2.67741  2.69355  4.24690  2.90347  2.73739  3.18146  2.89801  2.37887  2.77519  2.98518  4.58477  3.61503
          0.03171  3.86262  4.58496  0.61958  0.77255  0.48576  0.95510
    154   3.14319  4.55302  4.46007  3.95625  3.08540  4.27844  4.60787  1.90330  3.74602  1.04955  2.97124  4.24632  4.56679  4.02678  3.93774  3.65592  3.39311  2.09104  5.08634  3.87090    441 l - - -
          2.68618  4.42225  2.77519  2.73123  3.46354  2.40513  3.72494  3.29354  2.67741  2.69355  4.24690  2.90347  2.73739  3.18146  2.89801  2.37887  2.77519  2.98518  4.58477  3.61503
          0.03171  3.86262  4.58496  0.61958  0.77255  0.48576  0.95510
    155   3.31426  4.71143  4.17481  3.80225  1.84324  4.09282  3.45978  3.10608  3.67170  2.51282  3.74686  3.81339  4.44867  3.81064  3.82774  3.46009  3.55410  3.01132  3.67941  1.12850    442 y - - -
          2.68618  4.42225  2.77519  2.73123  3.46354  2.40513  3.72494  3.29354  2.67741  2.69355  4.24690  2.90347  2.73739  3.18146  2.89801  2.37887  2.77519  2.98518  4.58477  3.61503
          0.03171  3.86262  4.58496  0.61958  0.77255  0.48576  0.95510
    156   2.71535  4.71150  2.70301  2.58752  4.07349  3.17743  3.91319  3.78179  2.81608  3.42979  4.38514  1.17562  3.82884  3.18597  3.17037  2.78294  3.09691  3.40500  5.38054  4.02256    443 n - - -
          2.68618  4.42225  2.77519  2.73123  3.46354  2.40513  3.72494  3.29354  2.67741  2.69355  4.24690  2.90347  2.73739  3.18146  2.89801  2.37887  2.77519  2.98518  4.58477  3.61503
          0.03171  3.86262  4.58496  0.61958  0.77255  0.48576  0.95510
    157   2.98423  4.80333  3.11624  2.87525  3.27795  3.43928  1.16345  3.68563  2.71857  3.18081  4.22303  3.28495  3.99129  3.24137  2.98485  3.05502  3.28728  3.42095  4.74312  3.22910    444 h - - -
          2.68618  4.42225  2.77519  2.73123  3.46354  2.40513  3.72494  3.29354  2.67741  2.69355  4.24690  2.90347  2.73739  3.18146  2.89801  2.37887  2.77519  2.98518  4.58477  3.61503
          0.03171  3.86262  4.58496  0.61958  0.77255  0.48576  0.95510
    158   2.87305  4.85837  2.89654  2.65119  4.02561  3.35959  3.80939  3.65491  2.47267  3.15824  4.18644  3.11081  3.91295  1.25166  2.75701  2.92125  3.17006  3.38522  5.29940  3.99251    458 q - - -
          2.68618  4.42225  2.77519  2.73123  3.46354  2.40513  3.72494  3.29354  2.67741  2.69355  4.24690  2.90347  2.73739  3.18146  2.89801  2.37887  2.77519  2.98518  4.58477  3.61503
          0.03171  3.86262  4.58496  0.61958  0.77255  0.48576  0.95510
    159   2.71535  4.71150  2.70301  2.58752  4.07349  3.17743  3.91319  3.78179  2.81608  3.42979  4.38514  1.17562  3.82884  3.18597  3.17037  2.78294  3.09691  3.40500  5.38054  4.02256    471 n - - -
          2.68618  4.42225  2.77519  2.73123  3.46354  2.40513  3.72494  3.29354  2.67741  2.69355  4.24690  2.90347  2.73739  3.18146  2.89801  2.37887  2.77519  2.98518  4.58477  3.61503
          0.03171  3.86262  4.58496  0.61958  0.77255  0.48576  0.95510
    160   2.74089  5.01340  2.50925  1.58330  4.34543  3.28600  3.65312  3.72789  2.26799  3.32409  4.17675  2.81451  3.80644  2.81353  2.82030  2.72210  2.71390  3.38342  5.53224  4.17522    480 e - - -
          2.68618  4.42225  2.77519  2.73123  3.46354  2.40513  3.72494  3.29354  2.67741  2.69355  4.24690  2.90347  2.73739  3.18146  2.89801  2.37887  2.77519  2.98518  4.58477  3.61503
          0.03171  3.86262  4.58496  0.61958  0.77255  0.48576  0.95510
    161   2.97910  5.10573  0.93229  2.32895  4.48144  3.20328  3.92250  4.06739  3.00477  3.67749  4.65544  2.88481  3.85538  3.16166  3.51961  2.94261  3.31748  3.70764  5.65196  4.35603    489 d - - -
          2.68618  4.42225  2.77519  2.73123  3.46354  2.40513  3.72494  3.29354  2.67741  2.69355  4.24690  2.90347  2.73739  3.18146  2.89801  2.37887  2.77519  2.98518  4.58477  3.61503
          0.03171  3.86262  4.58496  0.61958  0.77255  0.48576  0.95510
    162   2.65280  4.42915  3.32456  3.22274  4.36511  0.74448  4.34357  3.96238  3.40267  3.61773  4.59344  3.48887  3.81997  3.72762  3.63975  2.82444  3.13328  3.49260  5.46280  4.46669    499 g - - -
          2.68618  4.42225  2.77519  2.73123  3.46354  2.40513  3.72494  3.29354  2.67741  2.69355  4.24690  2.90347  2.73739  3.18146  2.89801  2.37887  2.77519  2.98518  4.58477  3.61503
          0.03171  3.86262  4.58496  0.61958  0.77255  0.48576  0.95510
    163   2.65280  4.42915  3.32456  3.22274  4.36511  0.74448  4.34357  3.96238  3.40267  3.61773  4.59344  3.48887  3.81997  3.72762  3.63975  2.82444  3.13328  3.49260  5.46280  4.46669    500 g - - -
          2.68618  4.42225  2.77519  2.73123  3.46354  2.40513  3.72494  3.29354  2.67741  2.69355  4.24690  2.90347  2.73739  3.18146  2.89801  2.37887  2.77519  2.98518  4.58477  3.61503
          0.03171  3.86262  4.58496  0.61958  0.77255  0.48576  0.95510
    164   3.31938  4.69755  4.07620  3.77989  2.65643  3.71919  3.88790  3.34261  3.50233  2.73918  3.97686  3.93095  4.23612  3.89046  3.63240  3.52317  3.61929  3.23267  0.90540  2.65905    503 w - - -
          2.68618  4.42225  2.77519  2.73123  3.46354  2.40513  3.72494  3.29354  2.67741  2.69355  4.24690  2.90347  2.73739  3.18146  2.89801  2.37887  2.77519  2.98518  4.58477  3.61503
          0.03171  3.86262  4.58496  0.61958  0.77255  0.48576  0.95510
    165   2.65280  4.42915  3.32456  3.22274  4.36511  0.74448  4.34357  3.96238  3.40267  3.61773  4.59344  3.48887  3.81997  3.72762  3.63975  2.82444  3.13328  3.49260  5.46280  4.46669    504 g - - -
          2.68618  4.42225  2.77519  2.73123  3.46354  2.40513  3.72494  3.29354  2.67741  2.69355  4.24690  2.90347  2.73739  3.18146  2.89801  2.37887  2.77519  2.98518  4.58477  3.61503
          0.03171  3.86262  4.58496  0.61958  0.77255  0.48576  0.95510
    166   3.14427  4.60949  4.17365  3.81351  3.13205  3.96958  4.47234  2.33562  3.58136  0.88742  3.15818  4.08994  4.40668  3.95205  3.75901  3.53938  3.43899  2.37039  5.00770  3.72873    505 l - - -
          2.68618  4.42225  2.77519  2.73123  3.46354  2.40513  3.72494  3.29354  2.67741  2.69355  4.24690  2.90347  2.73739  3.18146  2.89801  2.37887  2.77519  2.98518  4.58477  3.61503
          0.03171  3.86262  4.58496  0.61958  0.77255  0.48576  0.95510
    167   2.98423  4.80333  3.11624  2.87525  3.27795  3.43928  1.16345  3.68563  2.71857  3.18081  4.22303  3.28495  3.99129  3.24137  2.98485  3.05502  3.28728  3.42095  4.74312  3.22910    506 h - - -
          2.68618  4.42225  2.77519  2.73123  3.46354  2.40513  3.72494  3.29354  2.67741  2.69355  4.24690  2.90347  2.73739  3.18146  2.89801  2.37887  2.77519  2.98518  4.58477  3.61503
          0.03171  3.86262  4.58496  0.61958  0.77255  0.48576  0.95510
    168   3.02344  4.44498  4.32158  3.93705  3.36760  4.05581  4.66703  1.09019  3.76499  1.95571  3.30456  4.18377  4.48802  4.11433  3.96269  3.55020  3.32280  1.84578  5.25636  3.99377    507 i - - -
          2.68618  4.42225  2.77519  2.73123  3.46354  2.40513  3.72494  3.29354  2.67741  2.69355  4.24690  2.90347  2.73739  3.18146  2.89801  2.37887  2.77519  2.98518  4.58477  3.61503
          0.03171  3.86262  4.58496  0.61958  0.77255  0.48576  0.95510
    169   2.94393  5.05281  2.48362  1.03947  4.39781  3.26779  3.85381  3.84975  2.73311  3.46848  4.44301  2.92748  3.87193  3.06971  3.14088  2.92737  3.24811  3.53464  5.57124  4.29355    509 e - - -
          2.68618  4.42225  2.77519  2.73123  3.46354  2.40513  3.72494  3.29354  2.67741  2.69355  4.24690  2.90347  2.73739  3.18146  2.89801  2.37887  2.77519  2.98518  4.58477  3.61503
          0.03171  3.86262  4.58496  0.61958  0.77255  0.48576  0.95510
    170   2.65280  4.42915  3.32456  3.22274  4.36511  0.74448  4.34357  3.96238  3.40267  3.61773  4.59344  3.48887  3.81997  3.72762  3.63975  2.82444  3.13328  3.49260  5.46280  4.46669    510 g - - -
          2.68618  4.42225  2.77519  2.73123  3.46354  2.40513  3.72494  3.29354  2.67741  2.69355  4.24690  2.90347  2.73739  3.18146  2.89801  2.37887  2.77519  2.98518  4.58477  3.61503
          0.03171  3.86262  4.58496  0.61958  0.77255  0.48576  0.95510
    171   2.65526  4.85063  2.84715  2.29317  4.11270  3.37595  2.78563  3.55109  2.27935  3.12591  3.95580  2.91166  2.71710  2.74949  2.47225  2.67376  2.88805  3.22340  5.31804  3.99484    512 k - - -
          2.68618  4.42225  2.77519  2.73123  3.46354  2.40513  3.72494  3.29354  2.67741  2.69355  4.24690  2.90347  2.73739  3.18146  2.89801  2.37887  2.77519  2.98518  4.58477  3.61503
          0.03171  3.86262  4.58496  0.61958  0.77255  0.48576  0.95510
    172   2.31024  4.23048  3.19794  3.01331  4.06650  2.96055  4.12341  3.58780  3.08641  3.30881  4.23576  3.23963  3.69855  3.43651  3.37271  1.10601  2.78964  3.12506  5.43979  4.14998    514 s - - -
          2.68618  4.42225  2.77519  2.73123  3.46354  2.40513  3.72494  3.29354  2.67741  2.69355  4.24690  2.90347  2.73739  3.18146  2.89801  2.37887  2.77519  2.98518  4.58477  3.61503
          0.03171  3.86262  4.58496  0.61958  0.77255  0.48576  0.95510
    173   2.40751  4.25254  3.41944  3.17105  3.96026  3.09213  4.18911  3.08620  3.11382  2.95004  4.00123  3.38197  3.79513  3.50915  3.37295  2.60867  1.18872  2.78223  5.39893  4.17691    515 t - - -
          2.68618  4.42225  2.77519  2.73123  3.46354  2.40513  3.72494  3.29354  2.67741  2.69355  4.24690  2.90347  2.73739  3.18146  2.89801  2.37887  2.77519  2.98518  4.58477  3.61503
          0.03171  3.86262  4.58496  0.61958  0.77255  0.48576  0.95510
    174   2.96152  4.51187  4.03887  3.63163  3.20353  3.82672  4.36905  2.37814  3.40023  1.79972  1.39694  3.91032  4.28731  3.78278  3.60669  3.30958  3.26666  2.38310  5.04300  3.80388    516 m - - -
          2.68618  4.42225  2.77519  2.73123  3.46354  2.40513  3.72494  3.29354  2.67741  2.69355  4.24690  2.90347  2.73739  3.18146  2.89801  2.37887  2.77519  2.98518  4.58477  3.61503
          0.03171  3.86262  4.58496  0.61958  0.77255  0.48576  0.95510
    175   3.19575  4.59815  4.36113  3.93816  1.38915  4.14637  3.93271  2.48235  3.79134  1.68123  3.20472  4.04685  4.48587  3.95624  3.94013  3.53725  3.44988  2.50984  4.19845  2.59357    517 f - - -
          2.68618  4.42225  2.77519  2.73123  3.46354  2.40513  3.72494  3.29354  2.67741  2.69355  4.24690  2.90347  2.73739  3.18146  2.89801  2.37887  2.77519  2.98518  4.58477  3.61503
          0.03171  3.86262  4.58496  0.61958  0.77255  0.48576  0.95510
    176   2.21190  2.51882  3.70079  3.36709  4.00515  1.42947  4.24186  3.33788  3.29885  3.12673  4.02287  3.41543  3.67655  3.60173  3.53714  2.42592  2.69429  2.90791  5.37694  4.21467    518 g - - -
          2.68618  4.42225  2.77519  2.73123  3.46354  2.40513  3.72494  3.29354  2.67741  2.69355  4.24690  2.90347  2.73739  3.18146  2.89801  2.37887  2.77519  2.98518  4.58477  3.61503
          0.03171  3.86262  4.58496  0.61958  0.77255  0.48576  0.95510
    177   2.22109  4.16292  3.22978  2.98104  4.14013  2.92495  4.08783  3.49949  3.01846  3.24970  4.13065  3.19616  3.65676  3.36064  3.32361  1.30805  2.39763  3.03025  5.50934  4.25261    519 s - - -
          2.68618  4.42225  2.77519  2.73123  3.46354  2.40513  3.72494  3.29354  2.67741  2.69355  4.24690  2.90347  2.73739  3.18146  2.89801  2.37887  2.77519  2.98518  4.58477  3.61503
          0.03171  3.86262  4.58496  0.61958  0.77255  0.48576  0.95510
    178   1.70900  4.11957  3.52607  3.09492  3.82623  3.08259  4.05392  2.93305  3.04687  2.84339  3.75663  3.30877  3.73656  3.35850  3.35901  2.24682  2.44514  2.15724  5.26499  4.04734    520 a - - -
          2.68618  4.42225  2.77519  2.73123  3.46354  2.40513  3.72494  3.29354  2.67741  2.69355  4.24690  2.90347  2.73739  3.18146  2.89801  2.37887  2.77519  2.98518  4.58477  3.61503
          0.03171  3.86262  4.58496  0.61958  0.77255  0.48576  0.95510
    179   3.14684  4.57906  4.41845  3.89423  3.04308  4.25674  4.55558  2.15830  3.66972  1.01160  2.57009  4.19940  4.53346  3.95206  3.86347  3.61958  3.38907  2.23509  5.04995  3.86724    521 l - - -
          2.68618  4.42225  2.77519  2.73123  3.46354  2.40513  3.72494  3.29354  2.67741  2.69355  4.24690  2.90347  2.73739  3.18146  2.89801  2.37887  2.77519  2.98518  4.58477  3.61503
          0.03171  3.86262  4.58496  0.61958  0.77255  0.48576  0.95510
    180   2.41634  4.40197  2.95255  2.67990  4.05680  3.10232  3.88011  3.41196  2.73633  3.14545  4.02797  2.37345  3.73808  3.11216  3.09147  2.54277  1.70691  3.03438  5.39761  4.09967    522 t - - -
          2.68618  4.42225  2.77519  2.73123  3.46354  2.40513  3.72494  3.29354  2.67741  2.69355  4.24690  2.90347  2.73739  3.18146  2.89801  2.37887  2.77519  2.98518  4.58477  3.61503
          0.03171  3.86262  4.58496  0.61958  0.77255  0.48576  0.95510
    181   3.23296  4.72594  3.82374  3.55132  2.29375  3.81869  3.61408  3.24356  3.40912  2.70002  3.91963  3.71139  4.29279  3.71753  3.59483  3.37062  3.51960  3.11365  3.93712  0.98233    523 y - - -
          2.68618  4.42225  2.77519  2.73123  3.46354  2.40513  3.72494  3.29354  2.67741  2.69355  4.24690  2.90347  2.73739  3.18146  2.89801  2.37887  2.77519  2.98518  4.58477  3.61503
          0.03171  3.86262  4.58496  0.61958  0.77255  0.48576  0.95510
    182   2.91330  4.35376  4.37521  3.91012  3.46693  4.05911  4.68404  1.73156  3.76561  2.04606  3.33879  4.14885  4.47966  4.08868  3.99739  3.45705  3.21167  1.13213  5.35457  4.10498    524 v - - -
          2.68618  4.42225  2.77519  2.73123  3.46354  2.40513  3.72494  3.29354  2.67741  2.69355  4.24690  2.90347  2.73739  3.18146  2.89801  2.37887  2.77519  2.98518  4.58477  3.61503
          0.03171  3.86262  4.58496  0.61958  0.77255  0.48576  0.95510
    183   2.04383  4.20386  3.43049  2.94946  3.69112  3.22792  3.92758  2.47628  2.89493  2.71050  3.62546  3.26250  3.79527  3.22178  3.23354  2.30244  2.20068  2.56431  5.13001  3.89638    527 a - - -
          2.68618  4.42225  2.77519  2.73123  3.46354  2.40513  3.72494  3.29354  2.67741  2.69355  4.24690  2.90347  2.73739  3.18146  2.89801  2.37887  2.77519  2.98518  4.58477  3.61503
          0.03171  3.86262  4.58496  0.61958  0.77255  0.48576  0.95510
    184   3.14427  4.60949  4.17365  3.81351  3.13205  3.96958  4.47234  2.33562  3.58136  0.88742  3.15818  4.08994  4.40668  3.95205  3.75901  3.53938  3.43899  2.37039  5.00770  3.72873    528 l - - -
          2.68618  4.42225  2.77519  2.73123  3.46354  2.40513  3.72494  3.29354  2.67741  2.69355  4.24690  2.90347  2.73739  3.18146  2.89801  2.37887  2.77519  2.98518  4.58477  3.61503
          0.03171  3.86262  4.58496  0.61958  0.77255  0.48576  0.95510
    185   2.99444  4.83416  3.48410  2.99729  4.18625  3.48426  3.81730  3.72732  2.23365  3.24505  4.24553  3.35775  3.98737  3.03816  0.99355  3.07912  3.26110  3.45171  5.27331  4.11580    529 r - - -
          2.68618  4.42225  2.77519  2.73123  3.46354  2.40513  3.72494  3.29354  2.67741  2.69355  4.24690  2.90347  2.73739  3.18146  2.89801  2.37887  2.77519  2.98518  4.58477  3.61503
          0.03171  3.86262  4.58496  0.61958  0.77255  0.48576  0.95510
    186   3.14427  4.60949  4.17365  3.81351  3.13205  3.96958  4.47234  2.33562  3.58136  0.88742  3.15818  4.08994  4.40668  3.95205  3.75901  3.53938  3.43899  2.37039  5.00770  3.72873    531 l - - -
          2.68618  4.42225  2.77519  2.73123  3.46354  2.40513  3.72494  3.29354  2.67741  2.69355  4.24690  2.90347  2.73739  3.18146  2.89801  2.37887  2.77519  2.98518  4.58477  3.61503
          0.03171  3.86262  4.58496  0.61958  0.77255  0.48576  0.95510
    187   3.14427  4.60949  4.17365  3.81351  3.13205  3.96958  4.47234  2.33562  3.58136  0.88742  3.15818  4.08994  4.40668  3.95205  3.75901  3.53938  3.43899  2.37039  5.00770  3.72873    532 l - - -
          2.68618  4.42225  2.77519  2.73123  3.46354  2.40513  3.72494  3.29354  2.67741  2.69355  4.24690  2.90347  2.73739  3.18146  2.89801  2.37887  2.77519  2.98518  4.58477  3.61503
          0.03171  3.86262  4.58496  0.61958  0.77255  0.48576  0.95510
    188   2.65280  4.42915  3.32456  3.22274  4.36511  0.74448  4.34357  3.96238  3.40267  3.61773  4.59344  3.48887  3.81997  3.72762  3.63975  2.82444  3.13328  3.49260  5.46280  4.46669    535 g - - -
          2.68618  4.42225  2.77519  2.73123  3.46354  2.40513  3.72494  3.29354  2.67741  2.69355  4.24690  2.90347  2.73739  3.18146  2.89801  2.37887  2.77519  2.98518  4.58477  3.61503
          0.03171  3.86262  4.58496  0.61958  0.77255  0.48576  0.95510
    189   2.94393  5.05281  2.48362  1.03947  4.39781  3.26779  3.85381  3.84975  2.73311  3.46848  4.44301  2.92748  3.87193  3.06971  3.14088  2.92737  3.24811  3.53464  5.57124  4.29355    536 e - - -
          2.68618  4.42225  2.77519  2.73123  3.46354  2.40513  3.72494  3.29354  2.67741  2.69355  4.24690  2.90347  2.73739  3.18146  2.89801  2.37887  2.77519  2.98518  4.58477  3.61503
          0.03171  3.86262  4.58496  0.61958  0.77255  0.48576  0.95510
    190   2.68638  4.84852  2.54205  2.16468  4.28433  1.84706  3.71743  3.70118  2.33629  3.30514  4.16361  2.85835  3.79598  2.90121  2.91397  2.70526  2.98524  3.34286  5.50746  4.17829    543 g - - -
          2.68618  4.42225  2.77519  2.73123  3.46354  2.40513  3.72494  3.29354  2.67741  2.69355  4.24690  2.90347  2.73739  3.18146  2.89801  2.37887  2.77519  2.98518  4.58477  3.61503
          0.03171  3.86262  4.58496  0.61958  0.77255  0.48576  0.95510
    191   2.24324  4.31202  3.24648  2.81928  3.82027  3.20283  3.88366  3.03908  2.76207  2.53029  3.74400  3.17507  2.18403  3.13315  3.11066  2.57406  2.55750  2.74727  5.23315  3.97674    547 p - - -
          2.68618  4.42225  2.77519  2.73123  3.46354  2.40513  3.72494  3.29354  2.67741  2.69355  4.24690  2.90347  2.73739  3.18146  2.89801  2.37887  2.77519  2.98518  4.58477  3.61503
          0.03171  3.86262  4.58496  0.61958  0.77255  0.48576  0.95510
    192   2.71248  5.11571  1.86451  1.97605  4.35315  3.24981  3.62476  3.84626  2.50768  3.39165  4.20818  2.50145  3.76680  2.77627  3.02477  2.66392  2.96758  3.47049  5.56831  3.42835    551 d - - -
          2.68618  4.42225  2.77519  2.73123  3.46354  2.40513  3.72494  3.29354  2.67741  2.69355  4.24690  2.90347  2.73739  3.18146  2.89801  2.37887  2.77519  2.98518  4.58477  3.61503
          0.03171  3.86262  4.58496  0.61958  0.77255  0.48576  0.95510
    193   2.43399  4.52874  2.45211  2.46260  4.27161  2.25359  3.83129  3.72250  2.76727  3.34487  4.17445  2.91303  3.70085  3.02990  3.21742  1.78121  2.81968  3.27082  5.55693  4.22742    558 s - - -
          2.68618  4.42225  2.77519  2.73123  3.46354  2.40513  3.72494  3.29354  2.67741  2.69355  4.24690  2.90347  2.73739  3.18146  2.89801  2.37887  2.77519  2.98518  4.58477  3.61503
          0.03171  3.86262  4.58496  0.61958  0.77255  0.48576  0.95510
    194   2.22110  2.94209  3.66293  3.34398  4.05898  1.28431  4.24637  3.40593  3.28497  3.18800  4.08391  3.40609  3.67495  3.59553  3.52858  2.42898  2.70787  2.95920  5.41218  4.25287    561 g - - -
          2.68618  4.42225  2.77519  2.73123  3.46354  2.40513  3.72494  3.29354  2.67741  2.69355  4.24690  2.90347  2.73739  3.18146  2.89801  2.37887  2.77519  2.98518  4.58477  3.61503
          0.08576  3.86262  2.79403  0.61958  0.77255  0.48576  0.95510
    195   2.86341  5.29494  1.33609  1.90939  4.59256  3.14479  3.71794  4.07997  2.73975  3.64828  4.53478  2.64820  3.77350  2.90102  3.30633  2.77211  3.16257  3.69209  5.80271  4.34539    570 d - - -
          2.68618  4.42225  2.77519  2.73123  3.46354  2.40513  3.72494  3.29354  2.67741  2.69355  4.24690  2.90347  2.73739  3.18146  2.89801  2.37887  2.77519  2.98518  4.58477  3.61503
          0.03345  3.81030  4.53265  0.61958  0.77255  0.45858  1.00016
    196   2.52871  4.47866  3.04920  2.77722  4.17671  1.40665  3.92202  3.66395  2.69315  3.29219  4.17868  3.14901  3.77742  3.16198  2.49671  2.64950  2.91904  3.25612  5.40600  4.18607    573 g - - -
          2.68618  4.42225  2.77519  2.73123  3.46354  2.40513  3.72494  3.29354  2.67741  2.69355  4.24690  2.90347  2.73739  3.18146  2.89801  2.37887  2.77519  2.98518  4.58477  3.61503
          0.03171  3.86262  4.58496  0.61958  0.77255  0.48576  0.95510
    197   1.24335  3.07013  3.82064  3.44295  3.89931  2.97519  4.27249  2.94695  3.33661  2.90081  3.86438  3.45418  3.70801  3.63364  3.57048  2.42823  2.66774  2.60588  5.37578  4.18235    575 a - - -
          2.68618  4.42225  2.77519  2.73123  3.46354  2.40513  3.72494  3.29354  2.67741  2.69355  4.24690  2.90347  2.73739  3.18146  2.89801  2.37887  2.77519  2.98518  4.58477  3.61503
          0.03171  3.86262  4.58496  0.61958  0.77255  0.48576  0.95510
    198   2.98722  4.42888  4.34296  3.79557  3.16926  4.13739  4.50609  1.91753  3.64975  1.64936  1.85621  4.09196  4.44475  3.90234  3.86811  3.46978  3.23402  1.92259  5.09600  3.94643    580 l - - -
          2.68618  4.42225  2.77519  2.73123  3.46354  2.40513  3.72494  3.29354  2.67741  2.69355  4.24690  2.90347  2.73739  3.18146  2.89801  2.37887  2.77519  2.98518  4.58477  3.61503
          0.03171  3.86262  4.58496  0.61958  0.77255  0.48576  0.95510
    199   2.52627  4.98885  2.65586  1.75673  4.29883  3.33486  3.60487  3.71978  2.30008  3.27015  4.09947  2.84733  3.80333  2.57974  2.47778  2.69525  2.94861  3.37069  5.45532  4.11547    581 e - - -
          2.68618  4.42225  2.77519  2.73123  3.46354  2.40513  3.72494  3.29354  2.67741  2.69355  4.24690  2.90347  2.73739  3.18146  2.89801  2.37887  2.77519  2.98518  4.58477  3.61503
          0.03171  3.86262  4.58496  0.61958  0.77255  0.48576  0.95510
    200   2.69840  4.87768  3.04166  2.48730  4.17257  3.44783  3.56724  3.19761  1.77726  3.12798  3.95899  2.72788  3.83805  2.51951  2.33899  2.71828  2.91128  3.24871  5.30703  4.02402    582 k - - -
          2.68618  4.42225  2.77519  2.73123  3.46354  2.40513  3.72494  3.29354  2.67741  2.69355  4.24690  2.90347  2.73739  3.18146  2.89801  2.37887  2.77519  2.98518  4.58477  3.61503
          0.03171  3.86262  4.58496  0.61958  0.77255  0.48576  0.95510
    201   1.77948  4.15314  3.20077  3.00389  4.24464  1.49921  4.15168  3.59610  3.13837  3.34414  4.21347  3.20864  3.64666  3.43309  3.44577  2.39063  2.70504  3.09096  5.58043  4.36972    583 g - - -
          2.68618  4.42225  2.77519  2.73123  3.46354  2.40513  3.72494  3.29354  2.67741  2.69355  4.24690  2.90347  2.73739  3.18146  2.89801  2.37887  2.77519  2.98518  4.58477  3.61503
          0.03171  3.86262  4.58496  0.61958  0.77255  0.48576  0.95510
    202   2.91058  4.95344  3.26652  2.72595  4.27518  3.52953  3.61315  3.72746  1.97608  3.21680  4.12796  3.13506  3.95214  2.50183  1.38521  2.94056  3.12000  3.43169  5.31849  4.09407    584 r - - -
          2.68618  4.42225  2.77519  2.73123  3.46354  2.40513  3.72494  3.29354  2.67741  2.69355  4.24690  2.90347  2.73739  3.18146  2.89801  2.37887  2.77519  2.98518  4.58477  3.61503
          0.03171  3.86262  4.58496  0.61958  0.77255  0.48576  0.95510
    203   2.68353  5.07055  2.36018  2.22165  4.37570  3.28376  3.59868  3.83242  2.08023  3.36220  4.16589  2.31545  3.76801  2.55656  2.84959  2.45035  2.93026  3.45034  5.53594  4.14631    585 k - - -
          2.68618  4.42225  2.77519  2.73123  3.46354  2.40513  3.72494  3.29354  2.67741  2.69355  4.24690  2.90347  2.73739  3.18146  2.89801  2.37887  2.77519  2.98518  4.58477  3.61503
          0.03171  3.86262  4.58496  0.61958  0.77255  0.48576  0.95510
    204   3.31938  4.69755  4.07620  3.77989  2.65643  3.71919  3.88790  3.34261  3.50233  2.73918  3.97686  3.93095  4.23612  3.89046  3.63240  3.52317  3.61929  3.23267  0.90540  2.65905    586 w - - -
          2.68618  4.42225  2.77519  2.73123  3.46354  2.40513  3.72494  3.29354  2.67741  2.69355  4.24690  2.90347  2.73739  3.18146  2.89801  2.37887  2.77519  2.98518  4.58477  3.61503
          0.03171  3.86262  4.58496  0.61958  0.77255  0.48576  0.95510
    205   3.02344  4.44498  4.32158  3.93705  3.36760  4.05581  4.66703  1.09019  3.76499  1.95571  3.30456  4.18377  4.48802  4.11433  3.96269  3.55020  3.32280  1.84578  5.25636  3.99377    587 i - - -
          2.68618  4.42225  2.77519  2.73123  3.46354  2.40513  3.72494  3.29354  2.67741  2.69355  4.24690  2.90347  2.73739  3.18146  2.89801  2.37887  2.77519  2.98518  4.58477  3.61503
          0.03171  3.86262  4.58496  0.61958  0.77255  0.48576  0.95510
    206   3.14427  4.60949  4.17365  3.81351  3.13205  3.96958  4.47234  2.33562  3.58136  0.88742  3.15818  4.08994  4.40668  3.95205  3.75901  3.53938  3.43899  2.37039  5.00770  3.72873    588 l - - -
          2.68618  4.42225  2.77519  2.73123  3.46354  2.40513  3.72494  3.29354  2.67741  2.69355  4.24690  2.90347  2.73739  3.18146  2.89801  2.37887  2.77519  2.98518  4.58477  3.61503
          0.03171  3.86262  4.58496  0.61958  0.77255  0.48576  0.95510
    207   2.81355  5.08098  1.21754  2.20712  4.56535  2.65671  3.81455  4.09293  2.85094  3.67137  4.55487  2.76261  3.79065  3.01352  3.39434  2.77415  3.15032  3.67338  5.75868  4.37611    589 d - - -
          2.68618  4.42225  2.77519  2.73123  3.46354  2.40513  3.72494  3.29354  2.67741  2.69355  4.24690  2.90347  2.73739  3.18146  2.89801  2.37887  2.77519  2.98518  4.58477  3.61503
          0.03171  3.86262  4.58496  0.61958  0.77255  0.48576  0.95510
    208   2.98423  4.80333  3.11624  2.87525  3.27795  3.43928  1.16345  3.68563  2.71857  3.18081  4.22303  3.28495  3.99129  3.24137  2.98485  3.05502  3.28728  3.42095  4.74312  3.22910    590 h - - -
          2.68618  4.42225  2.77519  2.73123  3.46354  2.40513  3.72494  3.29354  2.67741  2.69355  4.24690  2.90347  2.73739  3.18146  2.89801  2.37887  2.77519  2.98518  4.58477  3.61503
          0.03171  3.86262  4.58496  0.61958  0.77255  0.48576  0.95510
    209   2.65280  4.42915  3.32456  3.22274  4.36511  0.74448  4.34357  3.96238  3.40267  3.61773  4.59344  3.48887  3.81997  3.72762  3.63975  2.82444  3.13328  3.49260  5.46280  4.46669    591 g - - -
          2.68618  4.42225  2.77519  2.73123  3.46354  2.40513  3.72494  3.29354  2.67741  2.69355  4.24690  2.90347  2.73739  3.18146  2.89801  2.37887  2.77519  2.98518  4.58477  3.61503
          0.03171  3.86262  4.58496  0.61958  0.77255  0.48576  0.95510
    210   2.25863  4.20981  3.06316  2.91426  4.25901  1.32571  4.12014  3.74427  3.09980  3.43806  4.29806  3.16221  3.65563  3.40243  3.41303  2.17863  2.74583  3.20498  5.58139  4.33362    592 g - - -
          2.68618  4.42225  2.77519  2.73123  3.46354  2.40513  3.72494  3.29354  2.67741  2.69355  4.24690  2.90347  2.73739  3.18146  2.89801  2.37887  2.77519  2.98518  4.58477  3.61503
          0.03171  3.86262  4.58496  0.61958  0.77255  0.48576  0.95510
    211   1.02806  4.18723  3.45268  3.24358  4.04265  3.01202  4.26678  3.16669  3.25959  3.04875  4.08171  3.39566  3.75031  3.60167  3.51076  2.53763  2.81431  2.82280  5.47079  4.26996    593 a - - -
          2.68618  4.42225  2.77519  2.73123  3.46354  2.40513  3.72494  3.29354  2.67741  2.69355  4.24690  2.90347  2.73739  3.18146  2.89801  2.37887  2.77519  2.98518  4.58477  3.61503
          0.03171  3.86262  4.58496  0.61958  0.77255  0.48576  0.95510
    212   2.40751  4.25254  3.41944  3.17105  3.96026  3.09213  4.18911  3.08620  3.11382  2.95004  4.00123  3.38197  3.79513  3.50915  3.37295  2.60867  1.18872  2.78223  5.39893  4.17691    594 t - - -
          2.68618  4.42225  2.77519  2.73123  3.46354  2.40513  3.72494  3.29354  2.67741  2.69355  4.24690  2.90347  2.73739  3.18146  2.89801  2.37887  2.77519  2.98518  4.58477  3.61503
          0.03171  3.86262  4.58496  0.61958  0.77255  0.48576  0.95510
    213   2.38334  4.27112  3.84656  3.31064  2.19901  3.73613  3.78033  2.59172  3.21421  2.06592  3.28114  3.57296  4.10336  3.46152  3.46506  3.02519  2.96509  2.44652  4.34392  2.38512    595 l - - -
          2.68618  4.42225  2.77519  2.73123  3.46354  2.40513  3.72494  3.29354  2.67741  2.69355  4.24690  2.90347  2.73739  3.18146  2.89801  2.37887  2.77519  2.98518  4.58477  3.61503
          0.03171  3.86262  4.58496  0.61958  0.77255  0.48576  0.95510
    214   2.58585  3.49019  3.97505  3.44788  3.44221  3.60581  4.20714  1.72944  3.33183  2.29588  3.36619  3.68413  4.08682  3.62663  3.58662  2.95487  2.22986  1.98358  5.05409  3.84292    596 i - - -
          2.68618  4.42225  2.77519  2.73123  3.46354  2.40513  3.72494  3.29354  2.67741  2.69355  4.24690  2.90347  2.73739  3.18146  2.89801  2.37887  2.77519  2.98518  4.58477  3.61503
          0.03171  3.86262  4.58496  0.61958  0.77255  0.48576  0.95510
    215   2.31317  4.22612  3.26265  2.95322  4.01683  3.03555  4.03186  3.28227  2.93464  3.04929  3.97403  3.21861  2.97546  3.30127  3.24606  2.48729  1.46646  2.90828  5.39899  4.16438    597 t - - -
          2.68618  4.42225  2.77519  2.73123  3.46354  2.40513  3.72494  3.29354  2.67741  2.69355  4.24690  2.90347  2.73739  3.18146  2.89801  2.37887  2.77519  2.98518  4.58477  3.61503
          0.03171  3.86262  4.58496  0.61958  0.77255  0.48576  0.95510
    216   2.31024  4.23048  3.19794  3.01331  4.06650  2.96055  4.12341  3.58780  3.08641  3.30881  4.23576  3.23963  3.69855  3.43651  3.37271  1.10601  2.78964  3.12506  5.43979  4.14998    598 s - - -
          2.68618  4.42225  2.77519  2.73123  3.46354  2.40513  3.72494  3.29354  2.67741  2.69355  4.24690  2.90347  2.73739  3.18146  2.89801  2.37887  2.77519  2.98518  4.58477  3.61503
          0.03171  3.86262  4.58496  0.61958  0.77255  0.48576  0.95510
    217   3.31938  4.69755  4.07620  3.77989  2.65643  3.71919  3.88790  3.34261  3.50233  2.73918  3.97686  3.93095  4.23612  3.89046  3.63240  3.52317  3.61929  3.23267  0.90540  2.65905    599 w - - -
          2.68618  4.42225  2.77519  2.73123  3.46354  2.40513  3.72494  3.29354  2.67741  2.69355  4.24690  2.90347  2.73739  3.18146  2.89801  2.37887  2.77519  2.98518  4.58477  3.61503
          0.03171  3.86262  4.58496  0.61958  0.77255  0.48576  0.95510
    218   2.65280  4.42915  3.32456  3.22274  4.36511  0.74448  4.34357  3.96238  3.40267  3.61773  4.59344  3.48887  3.81997  3.72762  3.63975  2.82444  3.13328  3.49260  5.46280  4.46669    600 g - - -
          2.68618  4.42225  2.77519  2.73123  3.46354  2.40513  3.72494  3.29354  2.67741  2.69355  4.24690  2.90347  2.73739  3.18146  2.89801  2.37887  2.77519  2.98518  4.58477  3.61503
          0.03171  3.86262  4.58496  0.61958  0.77255  0.48576  0.95510
    219   2.96320  4.92648  3.13852  2.76190  4.31066  3.45366  3.75388  3.73932  1.05183  3.30658  4.26861  3.18679  3.95474  2.94595  2.42996  3.00586  3.21722  3.44768  5.36940  4.18077    601 k - - -
          2.68618  4.42225  2.77519  2.73123  3.46354  2.40513  3.72494  3.29354  2.67741  2.69355  4.24690  2.90347  2.73739  3.18146  2.89801  2.37887  2.77519  2.98518  4.58477  3.61503
          0.03171  3.86262  4.58496  0.61958  0.77255  0.48576  0.95510
    220   3.09916  4.51027  4.39738  3.87784  1.65278  4.18090  4.15586  2.31739  3.73696  1.54460  2.72055  4.08058  4.46445  3.91045  3.90869  3.51201  3.33186  2.36823  4.50634  3.03470    602 l - - -
          2.68618  4.42225  2.77519  2.73123  3.46354  2.40513  3.72494  3.29354  2.67741  2.69355  4.24690  2.90347  2.73739  3.18146  2.89801  2.37887  2.77519  2.98518  4.58477  3.61503
          0.03171  3.86262  4.58496  0.61958  0.77255  0.48576  0.95510
    221   3.23796  4.62711  4.26880  3.85618  1.89883  4.05023  3.55640  2.98093  3.66676  2.35005  3.59355  3.86640  4.41248  3.83365  3.80341  3.44479  3.48062  2.91274  1.58301  2.10714    603 w - - -
          2.68618  4.42225  2.77519  2.73123  3.46354  2.40513  3.72494  3.29354  2.67741  2.69355  4.24690  2.90347  2.73739  3.18146  2.89801  2.37887  2.77519  2.98518  4.58477  3.61503
          0.03171  3.86262  4.58496  0.61958  0.77255  0.48576  0.95510
    222   3.14427  4.60949  4.17365  3.81351  3.13205  3.96958  4.47234  2.33562  3.58136  0.88742  3.15818  4.08994  4.40668  3.95205  3.75901  3.53938  3.43899  2.37039  5.00770  3.72873    604 l - - -
          2.68618  4.42225  2.77519  2.73123  3.46354  2.40513  3.72494  3.29354  2.67741  2.69355  4.24690  2.90347  2.73739  3.18146  2.89801  2.37887  2.77519  2.98518  4.58477  3.61503
          0.03171  3.86262  4.58496  0.61958  0.77255  0.48576  0.95510
    223   2.04426  4.15301  3.21822  2.99607  4.15791  2.90737  4.11446  3.52919  3.06687  3.28219  4.16559  3.20029  3.65067  3.39437  3.36933  1.26771  2.69364  3.04663  5.53143  4.27183    605 s - - -
          2.68618  4.42225  2.77519  2.73123  3.46354  2.40513  3.72494  3.29354  2.67741  2.69355  4.24690  2.90347  2.73739  3.18146  2.89801  2.37887  2.77519  2.98518  4.58477  3.61503
          0.03171  3.86262  4.58496  0.61958  0.77255  0.48576  0.95510
    224   2.80032  4.34571  4.11164  3.77451  3.54294  3.71364  4.57796  2.05094  3.64215  2.23171  3.50963  3.96591  4.27473  4.00268  3.85559  3.21659  3.16213  1.03741  5.32570  4.05668    622 v - - -
          2.68618  4.42225  2.77519  2.73123  3.46354  2.40513  3.72494  3.29354  2.67741  2.69355  4.24690  2.90347  2.73739  3.18146  2.89801  2.37887  2.77519  2.98518  4.58477  3.61503
          0.03171  3.86262  4.58496  0.61958  0.77255  0.48576  0.95510
    225   3.14427  4.60949  4.17365  3.81351  3.13205  3.96958  4.47234  2.33562  3.58136  0.88742  3.15818  4.08994  4.40668  3.95205  3.75901  3.53938  3.43899  2.37039  5.00770  3.72873    636 l - - -
          2.68618  4.42225  2.77519  2.73123  3.46354  2.40513  3.72494  3.29354  2.67741  2.69355  4.24690  2.90347  2.73739  3.18146  2.89801  2.37887  2.77519  2.98518  4.58477  3.61503
          0.03171  3.86262  4.58496  0.61958  0.77255  0.48576  0.95510
    226   2.65280  4.42915  3.32456  3.22274  4.36511  0.74448  4.34357  3.96238  3.40267  3.61773  4.59344  3.48887  3.81997  3.72762  3.63975  2.82444  3.13328  3.49260  5.46280  4.46669    637 g - - -
          2.68618  4.42225  2.77519  2.73123  3.46354  2.40513  3.72494  3.29354  2.67741  2.69355  4.24690  2.90347  2.73739  3.18146  2.89801  2.37887  2.77519  2.98518  4.58477  3.61503
          0.03171  3.86262  4.58496  0.61958  0.77255  0.48576  0.95510
    227   2.80032  4.34571  4.11164  3.77451  3.54294  3.71364  4.57796  2.05094  3.64215  2.23171  3.50963  3.96591  4.27473  4.00268  3.85559  3.21659  3.16213  1.03741  5.32570  4.05668    638 v - - -
          2.68618  4.42225  2.77519  2.73123  3.46354  2.40513  3.72494  3.29354  2.67741  2.69355  4.24690  2.90347  2.73739  3.18146  2.89801  2.37887  2.77519  2.98518  4.58477  3.61503
          0.03171  3.86262  4.58496  0.61958  0.77255  0.48576  0.95510
    228   3.33544  4.67754  4.33047  3.95433  1.24046  4.15880  3.47913  3.02048  3.81980  2.39223  3.64572  3.89519  4.49035  3.89830  3.93235  3.51804  3.56727  2.95252  3.67169  1.65102    653 f - - -
          2.68618  4.42225  2.77519  2.73123  3.46354  2.40513  3.72494  3.29354  2.67741  2.69355  4.24690  2.90347  2.73739  3.18146  2.89801  2.37887  2.77519  2.98518  4.58477  3.61503
          0.03171  3.86262  4.58496  0.61958  0.77255  0.48576  0.95510
    229   2.89327  5.39056  1.35459  1.78614  4.67903  3.16557  3.72587  4.17831  2.74861  3.71722  4.58993  2.64747  3.79249  2.90165  3.33027  2.78793  3.18720  3.77488  5.87421  4.39405    654 d - - -
          2.68618  4.42225  2.77519  2.73123  3.46354  2.40513  3.72494  3.29354  2.67741  2.69355  4.24690  2.90347  2.73739  3.18146  2.89801  2.37887  2.77519  2.98518  4.58477  3.61503
          0.03171  3.86262  4.58496  0.61958  0.77255  0.48576  0.95510
    230   3.31938  4.69755  4.07620  3.77989  2.65643  3.71919  3.88790  3.34261  3.50233  2.73918  3.97686  3.93095  4.23612  3.89046  3.63240  3.52317  3.61929  3.23267  0.90540  2.65905    655 w - - -
          2.68618  4.42225  2.77519  2.73123  3.46354  2.40513  3.72494  3.29354  2.67741  2.69355  4.24690  2.90347  2.73739  3.18146  2.89801  2.37887  2.77519  2.98518  4.58477  3.61503
          0.03171  3.86262  4.58496  0.61958  0.77255  0.48576  0.95510
    231   2.31024  4.23048  3.19794  3.01331  4.06650  2.96055  4.12341  3.58780  3.08641  3.30881  4.23576  3.23963  3.69855  3.43651  3.37271  1.10601  2.78964  3.12506  5.43979  4.14998    656 s - - -
          2.68618  4.42225  2.77519  2.73123  3.46354  2.40513  3.72494  3.29354  2.67741  2.69355  4.24690  2.90347  2.73739  3.18146  2.89801  2.37887  2.77519  2.98518  4.58477  3.61503
          0.03171  3.86262  4.58496  0.61958  0.77255  0.48576  0.95510
    232   2.65280  4.42915  3.32456  3.22274  4.36511  0.74448  4.34357  3.96238  3.40267  3.61773  4.59344  3.48887  3.81997  3.72762  3.63975  2.82444  3.13328  3.49260  5.46280  4.46669    657 g - - -
          2.68618  4.42225  2.77519  2.73123  3.46354  2.40513  3.72494  3.29354  2.67741  2.69355  4.24690  2.90347  2.73739  3.18146  2.89801  2.37887  2.77519  2.98518  4.58477  3.61503
          0.03171  3.86262  4.58496  0.61958  0.77255  0.48576  0.95510
    233   2.71535  4.71150  2.70301  2.58752  4.07349  3.17743  3.91319  3.78179  2.81608  3.42979  4.38514  1.17562  3.82884  3.18597  3.17037  2.78294  3.09691  3.40500  5.38054  4.02256    658 n - - -
          2.68618  4.42225  2.77519  2.73123  3.46354  2.40513  3.72494  3.29354  2.67741  2.69355  4.24690  2.90347  2.73739  3.18146  2.89801  2.37887  2.77519  2.98518  4.58477  3.61503
          0.03171  3.86262  4.58496  0.61958  0.77255  0.48576  0.95510
    234   2.71535  4.71150  2.70301  2.58752  4.07349  3.17743  3.91319  3.78179  2.81608  3.42979  4.38514  1.17562  3.82884  3.18597  3.17037  2.78294  3.09691  3.40500  5.38054  4.02256    659 n - - -
          2.68618  4.42225  2.77519  2.73123  3.46354  2.40513  3.72494  3.29354  2.67741  2.69355  4.24690  2.90347  2.73739  3.18146  2.89801  2.37887  2.77519  2.98518  4.58477  3.61503
          0.03171  3.86262  4.58496  0.61958  0.77255  0.48576  0.95510
    235   2.73856  4.49750  3.34468  3.18233  4.17827  3.18557  4.26056  3.72119  3.23879  3.34908  4.39854  3.49000  0.84615  3.62787  3.48540  2.90575  3.17936  3.36768  5.36749  4.29882    660 p - - -
          2.68618  4.42225  2.77519  2.73123  3.46354  2.40513  3.72494  3.29354  2.67741  2.69355  4.24690  2.90347  2.73739  3.18146  2.89801  2.37887  2.77519  2.98518  4.58477  3.61503
          0.03171  3.86262  4.58496  0.61958  0.77255  0.48576  0.95510
    236   3.00798  4.45550  4.35360  3.85932  3.20422  4.12146  4.56727  2.01932  3.68303  1.25182  3.08515  4.13344  4.47643  3.97695  3.89550  3.49896  3.27915  1.66924  5.14456  3.92886    661 l - - -
          2.68618  4.42225  2.77519  2.73123  3.46354  2.40513  3.72494  3.29354  2.67741  2.69355  4.24690  2.90347  2.73739  3.18146  2.89801  2.37887  2.77519  2.98518  4.58477  3.61503
          0.03171  3.86262  4.58496  0.61958  0.77255  0.48576  0.95510
    237   2.57286  4.42744  3.27549  2.94496  3.71298  3.26946  3.97785  3.08521  2.85533  2.40573  3.82480  3.29168  1.58044  3.27845  3.15681  2.74037  2.94217  2.84757  5.18126  3.87909    662 p - - -
          2.68618  4.42225  2.77519  2.73123  3.46354  2.40513  3.72494  3.29354  2.67741  2.69355  4.24690  2.90347  2.73739  3.18146  2.89801  2.37887  2.77519  2.98518  4.58477  3.61503
          0.03171  3.86262  4.58496  0.61958  0.77255  0.48576  0.95510
    238   2.73856  4.49750  3.34468  3.18233  4.17827  3.18557  4.26056  3.72119  3.23879  3.34908  4.39854  3.49000  0.84615  3.62787  3.48540  2.90575  3.17936  3.36768  5.36749  4.29882    663 p - - -
          2.68618  4.42225  2.77519  2.73123  3.46354  2.40513  3.72494  3.29354  2.67741  2.69355  4.24690  2.90347  2.73739  3.18146  2.89801  2.37887  2.77519  2.98518  4.58477  3.61503
          0.03171  3.86262  4.58496  0.61958  0.77255  0.48576  0.95510
    239   2.94393  5.05281  2.48362  1.03947  4.39781  3.26779  3.85381  3.84975  2.73311  3.46848  4.44301  2.92748  3.87193  3.06971  3.14088  2.92737  3.24811  3.53464  5.57124  4.29355    664 e - - -
          2.68618  4.42225  2.77519  2.73123  3.46354  2.40513  3.72494  3.29354  2.67741  2.69355  4.24690  2.90347  2.73739  3.18146  2.89801  2.37887  2.77519  2.98518  4.58477  3.61503
          0.03171  3.86262  4.58496  0.61958  0.77255  0.48576  0.95510
    240   3.05366  4.40757  4.58132  4.02689  3.23188  4.32898  4.69840  1.53944  3.91424  1.50023  2.77017  4.30239  4.58265  4.11942  4.10843  3.66340  3.28969  1.66825  5.19799  4.06678    665 l - - -
          2.68618  4.42225  2.77519  2.73123  3.46354  2.40513  3.72494  3.29354  2.67741  2.69355  4.24690  2.90347  2.73739  3.18146  2.89801  2.37887  2.77519  2.98518  4.58477  3.61503
          0.03171  3.86262  4.58496  0.61958  0.77255  0.48576  0.95510
    241   3.06885  4.55748  4.06705  3.60864  2.43463  3.89060  3.72140  2.83607  3.29718  2.00974  3.48577  3.76733  4.28780  3.65434  3.47909  3.30796  3.32240  2.76691  1.64305  2.47938    666 w - - -
          2.68618  4.42225  2.77519  2.73123  3.46354  2.40513  3.72494  3.29354  2.67741  2.69355  4.24690  2.90347  2.73739  3.18146  2.89801  2.37887  2.77519  2.98518  4.58477  3.61503
          0.03171  3.86262  4.58496  0.61958  0.77255  0.48576  0.95510
    242   3.13307  4.56020  4.42781  3.88997  3.03922  4.25926  4.55172  2.16387  3.68756  1.09994  2.22427  4.19670  4.52392  3.94588  3.88052  3.60880  3.36937  2.24652  5.04414  3.88786    667 l - - -
          2.68618  4.42225  2.77519  2.73123  3.46354  2.40513  3.72494  3.29354  2.67741  2.69355  4.24690  2.90347  2.73739  3.18146  2.89801  2.37887  2.77519  2.98518  4.58477  3.61503
          0.03171  3.86262  4.58496  0.61958  0.77255  0.48576  0.95510
    243   3.14684  4.57906  4.41845  3.89423  3.04308  4.25674  4.55558  2.15830  3.66972  1.01160  2.57009  4.19940  4.53346  3.95206  3.86347  3.61958  3.38907  2.23509  5.04995  3.86724    668 l - - -
          2.68618  4.42225  2.77519  2.73123  3.46354  2.40513  3.72494  3.29354  2.67741  2.69355  4.24690  2.90347  2.73739  3.18146  2.89801  2.37887  2.77519  2.98518  4.58477  3.61503
          0.03171  3.86262  4.58496  0.61958  0.77255  0.48576  0.95510
    244   2.73856  4.49750  3.34468  3.18233  4.17827  3.18557  4.26056  3.72119  3.23879  3.34908  4.39854  3.49000  0.84615  3.62787  3.48540  2.90575  3.17936  3.36768  5.36749  4.29882    669 p - - -
          2.68618  4.42225  2.77519  2.73123  3.46354  2.40513  3.72494  3.29354  2.67741  2.69355  4.24690  2.90347  2.73739  3.18146  2.89801  2.37887  2.77519  2.98518  4.58477  3.61503
          0.03171  3.86262  4.58496  0.61958  0.77255  0.48576  0.95510
    245   3.23296  4.72594  3.82374  3.55132  2.29375  3.81869  3.61408  3.24356  3.40912  2.70002  3.91963  3.71139  4.29279  3.71753  3.59483  3.37062  3.51960  3.11365  3.93712  0.98233    677 y - - -
          2.68618  4.42225  2.77519  2.73123  3.46354  2.40513  3.72494  3.29354  2.67741  2.69355  4.24690  2.90347  2.73739  3.18146  2.89801  2.37887  2.77519  2.98518  4.58477  3.61503
          0.03171  3.86262  4.58496  0.61958  0.77255  0.48576  0.95510
    246   2.58345  4.33795  3.36488  2.82861  2.39847  3.50828  3.72264  2.83817  2.70103  2.40288  3.43679  3.23119  3.90464  2.81740  2.85562  2.60136  2.82128  2.61993  4.76578  3.42566    678 f - - -
          2.68618  4.42225  2.77519  2.73123  3.46354  2.40513  3.72494  3.29354  2.67741  2.69355  4.24690  2.90347  2.73739  3.18146  2.89801  2.37887  2.77519  2.98518  4.58477  3.61503
          0.03171  3.86262  4.58496  0.61958  0.77255  0.48576  0.95510
    247   3.14427  4.60949  4.17365  3.81351  3.13205  3.96958  4.47234  2.33562  3.58136  0.88742  3.15818  4.08994  4.40668  3.95205  3.75901  3.53938  3.43899  2.37039  5.00770  3.72873    679 l - - -
          2.68618  4.42225  2.77519  2.73123  3.46354  2.40513  3.72494  3.29354  2.67741  2.69355  4.24690  2.90347  2.73739  3.18146  2.89801  2.37887  2.77519  2.98518  4.58477  3.61503
          0.03171  3.86262  4.58496  0.61958  0.77255  0.48576  0.95510
    248   2.73856  4.49750  3.34468  3.18233  4.17827  3.18557  4.26056  3.72119  3.23879  3.34908  4.39854  3.49000  0.84615  3.62787  3.48540  2.90575  3.17936  3.36768  5.36749  4.29882    681 p - - -
          2.68618  4.42225  2.77519  2.73123  3.46354  2.40513  3.72494  3.29354  2.67741  2.69355  4.24690  2.90347  2.73739  3.18146  2.89801  2.37887  2.77519  2.98518  4.58477  3.61503
          0.03171  3.86262  4.58496  0.61958  0.77255  0.48576  0.95510
    249   2.99677  4.37774  4.49466  3.95711  2.31820  4.19515  4.46518  1.54776  3.84424  1.71837  3.04620  4.18272  4.48855  4.03046  4.02060  3.53141  3.23882  1.85469  4.91665  3.62432    686 i - - -
          2.68618  4.42225  2.77519  2.73123  3.46354  2.40513  3.72494  3.29354  2.67741  2.69355  4.24690  2.90347  2.73739  3.18146  2.89801  2.37887  2.77519  2.98518  4.58477  3.61503
          0.03171  3.86262  4.58496  0.61958  0.77255  0.48576  0.95510
    250   2.98423  4.80333  3.11624  2.87525  3.27795  3.43928  1.16345  3.68563  2.71857  3.18081  4.22303  3.28495  3.99129  3.24137  2.98485  3.05502  3.28728  3.42095  4.74312  3.22910    687 h - - -
          2.68618  4.42225  2.77519  2.73123  3.46354  2.40513  3.72494  3.29354  2.67741  2.69355  4.24690  2.90347  2.73739  3.18146  2.89801  2.37887  2.77519  2.98518  4.58477  3.61503
          0.03171  3.86262  4.58496  0.61958  0.77255  0.48576  0.95510
    251   2.73856  4.49750  3.34468  3.18233  4.17827  3.18557  4.26056  3.72119  3.23879  3.34908  4.39854  3.49000  0.84615  3.62787  3.48540  2.90575  3.17936  3.36768  5.36749  4.29882    688 p - - -
          2.68618  4.42225  2.77519  2.73123  3.46354  2.40513  3.72494  3.29354  2.67741  2.69355  4.24690  2.90347  2.73739  3.18146  2.89801  2.37887  2.77519  2.98518  4.58477  3.61503
          0.03171  3.86262  4.58496  0.61958  0.77255  0.48576  0.95510
    252   2.65280  4.42915  3.32456  3.22274  4.36511  0.74448  4.34357  3.96238  3.40267  3.61773  4.59344  3.48887  3.81997  3.72762  3.63975  2.82444  3.13328  3.49260  5.46280  4.46669    697 g - - -
          2.68618  4.42225  2.77519  2.73123  3.46354  2.40513  3.72494  3.29354  2.67741  2.69355  4.24690  2.90347  2.73739  3.18146  2.89801  2.37887  2.77519  2.98518  4.58477  3.61503
          0.03171  3.86262  4.58496  0.61958  0.77255  0.48576  0.95510
    253   2.99444  4.83416  3.48410  2.99729  4.18625  3.48426  3.81730  3.72732  2.23365  3.24505  4.24553  3.35775  3.98737  3.03816  0.99355  3.07912  3.26110  3.45171  5.27331  4.11580    702 r - - -
          2.68618  4.42225  2.77519  2.73123  3.46354  2.40513  3.72494  3.29354  2.67741  2.69355  4.24690  2.90347  2.73739  3.18146  2.89801  2.37887  2.77519  2.98518  4.58477  3.61503
          0.03171  3.86262  4.58496  0.61958  0.77255  0.48576  0.95510
    254   2.96152  4.51187  4.03887  3.63163  3.20353  3.82672  4.36905  2.37814  3.40023  1.79972  1.39694  3.91032  4.28731  3.78278  3.60669  3.30958  3.26666  2.38310  5.04300  3.80388    703 m - - -
          2.68618  4.42225  2.77519  2.73123  3.46354  2.40513  3.72494  3.29354  2.67741  2.69355  4.24690  2.90347  2.73739  3.18146  2.89801  2.37887  2.77519  2.98518  4.58477  3.61503
          0.03171  3.86262  4.58496  0.61958  0.77255  0.48576  0.95510
    255   2.73054  4.40813  3.64137  3.22717  2.73817  3.51684  3.72023  3.04931  2.99458  2.64619  3.68218  3.46617  4.02484  3.40057  3.23039  2.53408  3.04150  2.83504  1.75429  2.75262    704 w - - -
          2.68618  4.42225  2.77519  2.73123  3.46354  2.40513  3.72494  3.29354  2.67741  2.69355  4.24690  2.90347  2.73739  3.18146  2.89801  2.37887  2.77519  2.98518  4.58477  3.61503
          0.03171  3.86262  4.58496  0.61958  0.77255  0.48576  0.95510
    256   2.17525  1.76748  3.80805  3.44983  3.81528  2.95146  4.22884  3.08819  3.31856  2.93628  3.85836  3.43907  3.68671  3.62630  3.53054  1.93496  2.65045  2.71327  5.27529  4.05365    705 c - - -
          2.68618  4.42225  2.77519  2.73123  3.46354  2.40513  3.72494  3.29354  2.67741  2.69355  4.24690  2.90347  2.73739  3.18146  2.89801  2.37887  2.77519  2.98518  4.58477  3.61503
          0.03171  3.86262  4.58496  0.61958  0.77255  0.48576  0.95510
    257   2.92958  4.75877  3.25995  2.87302  2.65030  3.62727  1.75391  3.38675  2.69588  2.88550  3.91025  3.25430  4.05858  3.14265  2.99570  2.99485  3.17171  3.16327  4.23978  2.32398    706 h - - -
          2.68618  4.42225  2.77519  2.73123  3.46354  2.40513  3.72494  3.29354  2.67741  2.69355  4.24690  2.90347  2.73739  3.18146  2.89801  2.37887  2.77519  2.98518  4.58477  3.61503
          0.03171  3.86262  4.58496  0.61958  0.77255  0.48576  0.95510
    258   2.56607  1.81917  4.12137  3.65677  3.42628  3.49663  4.32445  2.04838  3.47164  2.27838  3.43124  3.77496  4.06976  3.78925  3.67539  2.91802  2.93052  2.07991  5.09033  3.83359    707 c - - -
          2.68618  4.42225  2.77519  2.73123  3.46354  2.40513  3.72494  3.29354  2.67741  2.69355  4.24690  2.90347  2.73739  3.18146  2.89801  2.37887  2.77519  2.98518  4.58477  3.61503
          0.03171  3.86262  4.58496  0.61958  0.77255  0.48576  0.95510
    259   2.99444  4.83416  3.48410  2.99729  4.18625  3.48426  3.81730  3.72732  2.23365  3.24505  4.24553  3.35775  3.98737  3.03816  0.99355  3.07912  3.26110  3.45171  5.27331  4.11580    708 r - - -
          2.68618  4.42225  2.77519  2.73123  3.46354  2.40513  3.72494  3.29354  2.67741  2.69355  4.24690  2.90347  2.73739  3.18146  2.89801  2.37887  2.77519  2.98518  4.58477  3.61503
          0.03171  3.86262  4.58496  0.61958  0.77255  0.48576  0.95510
    260   3.03565  4.52423  4.23480  3.72364  3.08621  4.08390  4.41960  2.21961  3.49120  1.49529  1.68229  4.02814  4.41843  3.81857  3.70353  3.44975  3.29103  2.26051  5.01629  3.80179    709 l - - -
          2.68618  4.42225  2.77519  2.73123  3.46354  2.40513  3.72494  3.29354  2.67741  2.69355  4.24690  2.90347  2.73739  3.18146  2.89801  2.37887  2.77519  2.98518  4.58477  3.61503
          0.03171  3.86262  4.58496  0.61958  0.77255  0.48576  0.95510
    261   2.80032  4.34571  4.11164  3.77451  3.54294  3.71364  4.57796  2.05094  3.64215  2.23171  3.50963  3.96591  4.27473  4.00268  3.85559  3.21659  3.16213  1.03741  5.32570  4.05668    710 v - - -
          2.68618  4.42225  2.77519  2.73123  3.46354  2.40513  3.72494  3.29354  2.67741  2.69355  4.24690  2.90347  2.73739  3.18146  2.89801  2.37887  2.77519  2.98518  4.58477  3.61503
          0.03171  3.86262  4.58496  0.61958  0.77255  0.48576  0.95510
    262   3.32507  4.71134  4.20151  3.82774  1.80268  4.10789  3.45439  3.10686  3.69759  2.50864  3.74354  3.82494  4.45837  3.82433  3.84730  3.47192  3.56268  3.01387  3.66771  1.13881    711 y - - -
          2.68618  4.42225  2.77519  2.73123  3.46354  2.40513  3.72494  3.29354  2.67741  2.69355  4.24690  2.90347  2.73739  3.18146  2.89801  2.37887  2.77519  2.98518  4.58477  3.61503
          0.03171  3.86262  4.58496  0.61958  0.77255  0.48576  0.95510
    263   3.15722  4.53365  4.55734  4.01486  2.64039  4.34321  4.53955  1.94620  3.88696  1.08052  2.89758  4.28451  4.57652  4.05283  4.06062  3.67977  3.38589  2.16607  4.92392  3.66449    712 l - - -
          2.68618  4.42225  2.77519  2.73123  3.46354  2.40513  3.72494  3.29354  2.67741  2.69355  4.24690  2.90347  2.73739  3.18146  2.89801  2.37887  2.77519  2.98518  4.58477  3.61503
          0.03171  3.86262  4.58496  0.61958  0.77255  0.48576  0.95510
    264   2.73856  4.49750  3.34468  3.18233  4.17827  3.18557  4.26056  3.72119  3.23879  3.34908  4.39854  3.49000  0.84615  3.62787  3.48540  2.90575  3.17936  3.36768  5.36749  4.29882    713 p - - -
          2.68618  4.42225  2.77519  2.73123  3.46354  2.40513  3.72494  3.29354  2.67741  2.69355  4.24690  2.90347  2.73739  3.18146  2.89801  2.37887  2.77519  2.98518  4.58477  3.61503
          0.03171  3.86262  4.58496  0.61958  0.77255  0.48576  0.95510
    265   2.96152  4.51187  4.03887  3.63163  3.20353  3.82672  4.36905  2.37814  3.40023  1.79972  1.39694  3.91032  4.28731  3.78278  3.60669  3.30958  3.26666  2.38310  5.04300  3.80388    714 m - - -
          2.68618  4.42225  2.77519  2.73123  3.46354  2.40513  3.72494  3.29354  2.67741  2.69355  4.24690  2.90347  2.73739  3.18146  2.89801  2.37887  2.77519  2.98518  4.58477  3.61503
          0.03171  3.86262  4.58496  0.61958  0.77255  0.48576  0.95510
    266   2.16054  2.61241  3.69356  3.31236  3.89921  2.93017  4.17528  3.22031  3.21692  3.01914  3.91208  3.36589  3.66054  3.52407  3.47003  1.43562  2.63369  2.80927  5.32816  4.10696    715 s - - -
          2.68618  4.42225  2.77519  2.73123  3.46354  2.40513  3.72494  3.29354  2.67741  2.69355  4.24690  2.90347  2.73739  3.18146  2.89801  2.37887  2.77519  2.98518  4.58477  3.61503
          0.03171  3.86262  4.58496  0.61958  0.77255  0.48576  0.95510
    267   3.23296  4.72594  3.82374  3.55132  2.29375  3.81869  3.61408  3.24356  3.40912  2.70002  3.91963  3.71139  4.29279  3.71753  3.59483  3.37062  3.51960  3.11365  3.93712  0.98233    716 y - - -
          2.68618  4.42225  2.77519  2.73123  3.46354  2.40513  3.72494  3.29354  2.67741  2.69355  4.24690  2.90347  2.73739  3.18146  2.89801  2.37887  2.77519  2.98518  4.58477  3.61503
          0.03171  3.86262  4.58496  0.61958  0.77255  0.48576  0.95510
    268   3.07433  4.42892  4.59281  4.06441  3.28082  4.34465  4.75714  1.36229  3.92143  1.55069  3.10748  4.33625  4.62170  4.17153  4.12356  3.70252  3.32333  1.68491  5.26389  4.08500    717 i - - -
          2.68618  4.42225  2.77519  2.73123  3.46354  2.40513  3.72494  3.29354  2.67741  2.69355  4.24690  2.90347  2.73739  3.18146  2.89801  2.37887  2.77519  2.98518  4.58477  3.61503
          0.03171  3.86262  4.58496  0.61958  0.77255  0.48576  0.95510
    269   3.23296  4.72594  3.82374  3.55132  2.29375  3.81869  3.61408  3.24356  3.40912  2.70002  3.91963  3.71139  4.29279  3.71753  3.59483  3.37062  3.51960  3.11365  3.93712  0.98233    718 y - - -
          2.68618  4.42225  2.77519  2.73123  3.46354  2.40513  3.72494  3.29354  2.67741  2.69355  4.24690  2.90347  2.73739  3.18146  2.89801  2.37887  2.77519  2.98518  4.58477  3.61503
          0.03171  3.86262  4.58496  0.61958  0.77255  0.48576  0.95510
    270   2.02173  4.19282  3.14942  2.98735  4.26243  1.30620  4.16158  3.63547  3.14650  3.37937  4.26630  3.21127  3.66547  3.44954  3.44817  2.43099  2.75038  3.13419  5.58464  4.37625    719 g - - -
          2.68618  4.42225  2.77519  2.73123  3.46354  2.40513  3.72494  3.29354  2.67741  2.69355  4.24690  2.90347  2.73739  3.18146  2.89801  2.37887  2.77519  2.98518  4.58477  3.61503
          0.03171  3.86262  4.58496  0.61958  0.77255  0.48576  0.95510
    271   2.96320  4.92648  3.13852  2.76190  4.31066  3.45366  3.75388  3.73932  1.05183  3.30658  4.26861  3.18679  3.95474  2.94595  2.42996  3.00586  3.21722  3.44768  5.36940  4.18077    720 k - - -
          2.68618  4.42225  2.77519  2.73123  3.46354  2.40513  3.72494  3.29354  2.67741  2.69355  4.24690  2.90347  2.73739  3.18146  2.89801  2.37887  2.77519  2.98518  4.58477  3.61503
          0.03171  3.86262  4.58496  0.61958  0.77255  0.48576  0.95510
    272   2.99444  4.83416  3.48410  2.99729  4.18625  3.48426  3.81730  3.72732  2.23365  3.24505  4.24553  3.35775  3.98737  3.03816  0.99355  3.07912  3.26110  3.45171  5.27331  4.11580    721 r - - -
          2.68618  4.42225  2.77519  2.73123  3.46354  2.40513  3.72494  3.29354  2.67741  2.69355  4.24690  2.90347  2.73739  3.18146  2.89801  2.37887  2.77519  2.98518  4.58477  3.61503
          0.03171  3.86262  4.58496  0.61958  0.77255  0.48576  0.95510
    273   3.24590  4.65057  4.22519  3.93786  1.02798  3.93789  3.87300  2.77085  3.84515  2.14320  3.50249  4.00811  4.39673  4.01585  3.96731  3.51631  3.54704  2.76081  4.12508  2.49336    722 f - - -
          2.68618  4.42225  2.77519  2.73123  3.46354  2.40513  3.72494  3.29354  2.67741  2.69355  4.24690  2.90347  2.73739  3.18146  2.89801  2.37887  2.77519  2.98518  4.58477  3.61503
          0.03171  3.86262  4.58496  0.61958  0.77255  0.48576  0.95510
    274   2.64119  4.25459  3.98712  3.59846  3.62257  3.58542  4.45728  2.07606  3.47274  2.32332  3.52006  3.79488  4.15971  3.82671  3.71689  3.01493  2.71097  1.21123  5.35603  4.11579    724 v - - -
          2.68618  4.42225  2.77519  2.73123  3.46354  2.40513  3.72494  3.29354  2.67741  2.69355  4.24690  2.90347  2.73739  3.18146  2.89801  2.37887  2.77519  2.98518  4.58477  3.61503
          0.03171  3.86262  4.58496  0.61958  0.77255  0.48576  0.95510
    275   2.65280  4.42915  3.32456  3.22274  4.36511  0.74448  4.34357  3.96238  3.40267  3.61773  4.59344  3.48887  3.81997  3.72762  3.63975  2.82444  3.13328  3.49260  5.46280  4.46669    725 g - - -
          2.68618  4.42225  2.77519  2.73123  3.46354  2.40513  3.72494  3.29354  2.67741  2.69355  4.24690  2.90347  2.73739  3.18146  2.89801  2.37887  2.77519  2.98518  4.58477  3.61503
          0.03171  3.86262  4.58496  0.61958  0.77255  0.48576  0.95510
    276   2.36277  4.62046  2.95752  2.54196  4.05220  3.29017  3.69007  3.43640  2.27745  3.06332  3.91709  2.99753  2.24541  2.87436  2.58580  2.63974  2.85260  3.10356  5.30706  4.02446    726 p - - -
          2.68618  4.42225  2.77519  2.73123  3.46354  2.40513  3.72494  3.29354  2.67741  2.69355  4.24690  2.90347  2.73739  3.18146  2.89801  2.37887  2.77519  2.98518  4.58477  3.61503
          0.03171  3.86262  4.58496  0.61958  0.77255  0.48576  0.95510
    277   2.84536  4.29558  4.28077  3.77147  3.48061  4.00563  4.55366  1.40537  3.65258  2.09864  3.32588  4.03439  4.40251  3.95457  3.89863  3.36364  2.75989  1.54694  5.28764  4.08207    727 i - - -
          2.68618  4.42225  2.77519  2.73123  3.46354  2.40513  3.72494  3.29354  2.67741  2.69355  4.24690  2.90347  2.73739  3.18146  2.89801  2.37887  2.77519  2.98518  4.58477  3.61503
          0.03171  3.86262  4.58496  0.61958  0.77255  0.48576  0.95510
    278   2.40751  4.25254  3.41944  3.17105  3.96026  3.09213  4.18911  3.08620  3.11382  2.95004  4.00123  3.38197  3.79513  3.50915  3.37295  2.60867  1.18872  2.78223  5.39893  4.17691    728 t - - -
          2.68618  4.42226  2.77520  2.73124  3.46354  2.40513  3.72495  3.29355  2.67741  2.69355  4.24690  2.90347  2.73740  3.18147  2.89801  2.37880  2.77520  2.98519  4.58477  3.61504
          0.08576  2.63132  4.58496  0.46882  0.98280  0.48576  0.95510
    279   2.32859  4.28439  3.06334  2.84022  4.11790  2.99456  4.01104  3.57549  2.91794  3.26279  4.15097  3.14117  1.58702  3.27498  3.24202  2.18285  2.77541  3.12549  5.46096  4.18425    730 p - - -
          2.68618  4.42225  2.77519  2.73123  3.46354  2.40513  3.72494  3.29354  2.67741  2.69355  4.24690  2.90347  2.73739  3.18146  2.89801  2.37887  2.77519  2.98518  4.58477  3.61503
          0.03171  3.86262  4.58496  0.61958  0.77255  0.48576  0.95510
    280   3.06098  4.42987  4.54767  4.00782  3.24345  4.31185  4.70206  1.69861  3.87803  1.35913  3.06434  4.28871  4.58528  4.11160  4.08305  3.65772  3.30562  1.60217  5.21843  4.05921    731 l - - -
          2.68618  4.42225  2.77519  2.73123  3.46354  2.40513  3.72494  3.29354  2.67741  2.69355  4.24690  2.90347  2.73739  3.18146  2.89801  2.37887  2.77519  2.98518  4.58477  3.61503
          0.03171  3.86262  4.58496  0.61958  0.77255  0.48576  0.95510
    281   3.02023  4.37308  4.57542  4.05320  3.40476  4.31073  4.78169  1.47242  3.93122  1.82687  3.22789  4.31702  4.61394  4.19867  4.14979  3.67083  3.27679  1.31465  5.34604  4.14855    732 v - - -
          2.68618  4.42225  2.77519  2.73123  3.46354  2.40513  3.72494  3.29354  2.67741  2.69355  4.24690  2.90347  2.73739  3.18146  2.89801  2.37887  2.77519  2.98518  4.58477  3.61503
          0.03171  3.86262  4.58496  0.61958  0.77255  0.48576  0.95510
    282   2.88987  4.54028  3.63219  3.21392  3.20796  3.75075  4.05134  2.56496  2.94060  1.25533  3.24558  3.57791  4.17111  3.00635  3.18725  3.14695  3.15170  2.54475  4.93742  3.63010    733 l - - -
          2.68618  4.42225  2.77519  2.73123  3.46354  2.40513  3.72494  3.29354  2.67741  2.69355  4.24690  2.90347  2.73739  3.18146  2.89801  2.37887  2.77519  2.98518  4.58477  3.61503
          0.03171  3.86262  4.58496  0.61958  0.77255  0.48576  0.95510
    283   2.50919  5.10303  2.19356  1.78860  4.42151  3.22625  3.64104  3.88509  2.53183  3.42881  4.24381  2.51081  3.76101  2.79164  3.05238  2.34393  2.97201  3.49582  5.62083  4.20203    734 e - - -
          2.68618  4.42225  2.77519  2.73123  3.46354  2.40513  3.72494  3.29354  2.67741  2.69355  4.24690  2.90347  2.73739  3.18146  2.89801  2.37887  2.77519  2.98518  4.58477  3.61503
          0.03171  3.86262  4.58496  0.61958  0.77255  0.48576  0.95510
    284   3.14427  4.60949  4.17365  3.81351  3.13205  3.96958  4.47234  2.33562  3.58136  0.88742  3.15818  4.08994  4.40668  3.95205  3.75901  3.53938  3.43899  2.37039  5.00770  3.72873    735 l - - -
          2.68618  4.42225  2.77519  2.73123  3.46354  2.40513  3.72494  3.29354  2.67741  2.69355  4.24690  2.90347  2.73739  3.18146  2.89801  2.37887  2.77519  2.98518  4.58477  3.61503
          0.03171  3.86262  4.58496  0.61958  0.77255  0.48576  0.95510
    285   2.99444  4.83416  3.48410  2.99729  4.18625  3.48426  3.81730  3.72732  2.23365  3.24505  4.24553  3.35775  3.98737  3.03816  0.99355  3.07912  3.26110  3.45171  5.27331  4.11580    736 r - - -
          2.68618  4.42225  2.77519  2.73123  3.46354  2.40513  3.72494  3.29354  2.67741  2.69355  4.24690  2.90347  2.73739  3.18146  2.89801  2.37887  2.77519  2.98518  4.58477  3.61503
          0.03171  3.86262  4.58496  0.61958  0.77255  0.48576  0.95510
    286   2.72117  4.88641  2.83101  2.47106  4.31096  3.34255  3.63768  3.73583  1.54204  3.29100  4.13758  2.72700  3.83497  2.79697  2.51918  2.48258  2.98300  3.37944  5.42990  4.13568    737 k - - -
          2.68618  4.42225  2.77519  2.73123  3.46354  2.40513  3.72494  3.29354  2.67741  2.69355  4.24690  2.90347  2.73739  3.18146  2.89801  2.37887  2.77519  2.98518  4.58477  3.61503
          0.03171  3.86262  4.58496  0.61958  0.77255  0.48576  0.95510
    287   2.94393  5.05281  2.48362  1.03947  4.39781  3.26779  3.85381  3.84975  2.73311  3.46848  4.44301  2.92748  3.87193  3.06971  3.14088  2.92737  3.24811  3.53464  5.57124  4.29355    738 e - - -
          2.68618  4.42225  2.77519  2.73123  3.46354  2.40513  3.72494  3.29354  2.67741  2.69355  4.24690  2.90347  2.73739  3.18146  2.89801  2.37887  2.77519  2.98518  4.58477  3.61503
          0.03171  3.86262  4.58496  0.61958  0.77255  0.48576  0.95510
    288   3.14427  4.60949  4.17365  3.81351  3.13205  3.96958  4.47234  2.33562  3.58136  0.88742  3.15818  4.08994  4.40668  3.95205  3.75901  3.53938  3.43899  2.37039  5.00770  3.72873    739 l - - -
          2.68618  4.42225  2.77519  2.73123  3.46354  2.40513  3.72494  3.29354  2.67741  2.69355  4.24690  2.90347  2.73739  3.18146  2.89801  2.37887  2.77519  2.98518  4.58477  3.61503
          0.03171  3.86262  4.58496  0.61958  0.77255  0.48576  0.95510
    289   3.36492  4.70730  4.30952  3.93720  1.57014  4.16219  3.43813  3.10730  3.80478  2.49063  3.72909  3.87313  4.49468  3.88327  3.92358  3.51873  3.59535  3.02136  3.62813  1.24068    740 y - - -
          2.68618  4.42225  2.77519  2.73123  3.46354  2.40513  3.72494  3.29354  2.67741  2.69355  4.24690  2.90347  2.73739  3.18146  2.89801  2.37887  2.77519  2.98518  4.58477  3.61503
          0.03171  3.86262  4.58496  0.61958  0.77255  0.48576  0.95510
    290   2.49417  4.93993  2.64212  2.21121  4.27179  3.30663  3.61259  3.69850  2.04114  3.25951  4.07926  2.32802  3.78345  2.76143  2.77180  2.45830  2.91530  3.34055  5.45263  4.10429    743 k - - -
          2.68618  4.42225  2.77519  2.73123  3.46354  2.40513  3.72494  3.29354  2.67741  2.69355  4.24690  2.90347  2.73739  3.18146  2.89801  2.37887  2.77519  2.98518  4.58477  3.61503
          0.03171  3.86262  4.58496  0.61958  0.77255  0.48576  0.95510
    291   2.59381  4.40722  2.76844  2.77642  3.61801  3.49579  3.84758  2.59667  2.77763  2.30790  3.53680  3.21818  3.92751  3.10696  3.16571  2.78667  2.69482  1.96152  5.10030  3.82956    745 v - - -
          2.68618  4.42225  2.77519  2.73123  3.46354  2.40513  3.72494  3.29354  2.67741  2.69355  4.24690  2.90347  2.73739  3.18146  2.89801  2.37887  2.77519  2.98518  4.58477  3.61503
          0.03171  3.86262  4.58496  0.61958  0.77255  0.48576  0.95510
    292   2.34270  4.29298  3.06437  2.84946  4.10805  3.00171  4.01829  3.56903  2.92431  3.25990  4.15875  3.15031  1.52978  3.28709  3.24314  2.25464  2.79008  3.12622  5.45377  4.17580    747 p - - -
          2.68618  4.42225  2.77519  2.73123  3.46354  2.40513  3.72494  3.29354  2.67741  2.69355  4.24690  2.90347  2.73739  3.18146  2.89801  2.37887  2.77519  2.98518  4.58477  3.61503
          0.03171  3.86262  4.58496  0.61958  0.77255  0.48576  0.95510
    293   3.30756  4.71142  4.15828  3.78684  1.86656  4.08318  3.46330  3.10583  3.65585  2.51567  3.74916  3.80630  4.44256  3.80239  3.81554  3.45280  3.54886  3.00992  3.68692  1.12333    749 y - - -
          2.68618  4.42225  2.77519  2.73123  3.46354  2.40513  3.72494  3.29354  2.67741  2.69355  4.24690  2.90347  2.73739  3.18146  2.89801  2.37887  2.77519  2.98518  4.58477  3.61503
          0.03171  3.86262  4.58496  0.61958  0.77255  0.48576  0.95510
    294   2.44963  4.97690  1.69320  2.19468  4.43718  3.16077  3.70625  3.90143  2.64588  3.47309  4.30200  2.55714  3.75014  2.87361  3.16967  2.32158  2.97503  3.48869  5.66817  4.25216    750 d - - -
          2.68618  4.42225  2.77519  2.73123  3.46354  2.40513  3.72494  3.29354  2.67741  2.69355  4.24690  2.90347  2.73739  3.18146  2.89801  2.37887  2.77519  2.98518  4.58477  3.61503
          0.03171  3.86262  4.58496  0.61958  0.77255  0.48576  0.95510
    295   2.79274  5.14231  2.53572  1.70527  4.45684  3.32592  3.60940  3.89185  2.06987  3.40516  4.23795  2.81043  3.81903  2.40302  2.66084  2.74729  3.02915  3.52773  5.55437  4.20258    751 e - - -
          2.68618  4.42225  2.77519  2.73123  3.46354  2.40513  3.72494  3.29354  2.67741  2.69355  4.24690  2.90347  2.73739  3.18146  2.89801  2.37887  2.77519  2.98518  4.58477  3.61503
          0.03171  3.86262  4.58496  0.61958  0.77255  0.48576  0.95510
    296   3.07144  4.42709  4.58853  4.06294  3.29006  4.34033  4.75881  1.33434  3.91727  1.58750  3.11952  4.33395  4.62178  4.17333  4.12089  3.70027  3.32203  1.68036  5.27075  4.08603    752 i - - -
          2.68618  4.42225  2.77519  2.73123  3.46354  2.40513  3.72494  3.29354  2.67741  2.69355  4.24690  2.90347  2.73739  3.18146  2.89801  2.37887  2.77519  2.98518  4.58477  3.61503
          0.03171  3.86262  4.58496  0.61958  0.77255  0.48576  0.95510
    297   2.84095  5.22938  1.26637  2.11528  4.54891  3.14762  3.75517  4.11855  2.78955  3.68478  4.56607  2.43712  3.78843  2.94612  3.35332  2.76786  3.15971  3.70789  5.79396  4.31945    753 d - - -
          2.68618  4.42225  2.77519  2.73123  3.46354  2.40513  3.72494  3.29354  2.67741  2.69355  4.24690  2.90347  2.73739  3.18146  2.89801  2.37887  2.77519  2.98518  4.58477  3.61503
          0.03171  3.86262  4.58496  0.61958  0.77255  0.48576  0.95510
    298   3.31938  4.69755  4.07620  3.77989  2.65643  3.71919  3.88790  3.34261  3.50233  2.73918  3.97686  3.93095  4.23612  3.89046  3.63240  3.52317  3.61929  3.23267  0.90540  2.65905    754 w - - -
          2.68618  4.42225  2.77519  2.73123  3.46354  2.40513  3.72494  3.29354  2.67741  2.69355  4.24690  2.90347  2.73739  3.18146  2.89801  2.37887  2.77519  2.98518  4.58477  3.61503
          0.03171  3.86262  4.58496  0.61958  0.77255  0.48576  0.95510
    299   2.81412  5.23798  1.58983  2.10694  4.55745  3.16156  3.71951  4.10504  2.71497  3.64883  4.50561  1.92428  3.77933  2.89639  3.27222  2.73943  3.11753  3.69112  5.78166  4.30963    755 d - - -
          2.68618  4.42225  2.77519  2.73123  3.46354  2.40513  3.72494  3.29354  2.67741  2.69355  4.24690  2.90347  2.73739  3.18146  2.89801  2.37887  2.77519  2.98518  4.58477  3.61503
          0.03171  3.86262  4.58496  0.61958  0.77255  0.48576  0.95510
    300   2.73204  4.79415  3.08593  2.60729  4.09995  3.43075  3.63890  3.47032  1.51975  2.83254  3.98464  3.05349  3.87810  2.81237  2.44698  2.60191  2.97554  3.17405  5.28970  4.01015    756 k - - -
          2.68618  4.42225  2.77519  2.73123  3.46354  2.40513  3.72494  3.29354  2.67741  2.69355  4.24690  2.90347  2.73739  3.18146  2.89801  2.37887  2.77519  2.98518  4.58477  3.61503
          0.03171  3.86262  4.58496  0.61958  0.77255  0.48576  0.95510
    301   1.02806  4.18723  3.45268  3.24358  4.04265  3.01202  4.26678  3.16669  3.25959  3.04875  4.08171  3.39566  3.75031  3.60167  3.51076  2.53763  2.81431  2.82280  5.47079  4.26996    757 a - - -
          2.68618  4.42225  2.77519  2.73123  3.46354  2.40513  3.72494  3.29354  2.67741  2.69355  4.24690  2.90347  2.73739  3.18146  2.89801  2.37887  2.77519  2.98518  4.58477  3.61503
          0.03171  3.86262  4.58496  0.61958  0.77255  0.48576  0.95510
    302   2.99444  4.83416  3.48410  2.99729  4.18625  3.48426  3.81730  3.72732  2.23365  3.24505  4.24553  3.35775  3.98737  3.03816  0.99355  3.07912  3.26110  3.45171  5.27331  4.11580    758 r - - -
          2.68618  4.42225  2.77519  2.73123  3.46354  2.40513  3.72494  3.29354  2.67741  2.69355  4.24690  2.90347  2.73739  3.18146  2.89801  2.37887  2.77519  2.98518  4.58477  3.61503
          0.03171  3.86262  4.58496  0.61958  0.77255  0.48576  0.95510
    303   2.51685  4.57259  2.72143  2.52772  4.16461  3.12099  3.83813  3.59049  2.68495  3.28767  4.17736  1.60114  3.75694  3.05514  3.06083  2.60116  2.53145  3.20108  5.47883  4.13188    759 n - - -
          2.68618  4.42225  2.77519  2.73123  3.46354  2.40513  3.72494  3.29354  2.67741  2.69355  4.24690  2.90347  2.73739  3.18146  2.89801  2.37887  2.77519  2.98518  4.58477  3.61503
          0.03171  3.86262  4.58496  0.61958  0.77255  0.48576  0.95510
    304   2.63034  4.67925  2.90759  2.36276  3.89748  3.03673  3.64544  3.28560  2.40386  2.36040  3.79153  2.97399  3.82532  2.33863  2.77945  2.69768  2.86994  3.00435  5.20131  3.90298    760 q - - -
          2.68618  4.42225  2.77519  2.73123  3.46354  2.40513  3.72494  3.29354  2.67741  2.69355  4.24690  2.90347  2.73739  3.18146  2.89801  2.37887  2.77519  2.98518  4.58477  3.61503
          0.03171  3.86262  4.58496  0.61958  0.77255  0.48576  0.95510
    305   2.57525  0.96065  4.09184  3.82928  3.82294  3.20025  4.47854  2.96527  3.65618  2.88117  4.00216  3.81890  3.90643  4.00269  3.78228  2.84687  3.04120  2.71050  5.24108  4.11068    761 c - - -
          2.68618  4.42225  2.77519  2.73123  3.46354  2.40513  3.72494  3.29354  2.67741  2.69355  4.24690  2.90347  2.73739  3.18146  2.89801  2.37887  2.77519  2.98518  4.58477  3.61503
          0.03171  3.86262  4.58496  0.61958  0.77255  0.48576  0.95510
    306   1.02806  4.18723  3.45268  3.24358  4.04265  3.01202  4.26678  3.16669  3.25959  3.04875  4.08171  3.39566  3.75031  3.60167  3.51076  2.53763  2.81431  2.82280  5.47079  4.26996    762 a - - -
          2.68618  4.42225  2.77519  2.73123  3.46354  2.40513  3.72494  3.29354  2.67741  2.69355  4.24690  2.90347  2.73739  3.18146  2.89801  2.37887  2.77519  2.98518  4.58477  3.61503
          0.03171  3.86262  4.58496  0.61958  0.77255  0.48576  0.95510
    307   2.96320  4.92648  3.13852  2.76190  4.31066  3.45366  3.75388  3.73932  1.05183  3.30658  4.26861  3.18679  3.95474  2.94595  2.42996  3.00586  3.21722  3.44768  5.36940  4.18077    785 k - - -
          2.68618  4.42225  2.77519  2.73123  3.46354  2.40513  3.72494  3.29354  2.67741  2.69355  4.24690  2.90347  2.73739  3.18146  2.89801  2.37887  2.77519  2.98518  4.58477  3.61503
          0.03171  3.86262  4.58496  0.61958  0.77255  0.48576  0.95510
    308   2.94393  5.05281  2.48362  1.03947  4.39781  3.26779  3.85381  3.84975  2.73311  3.46848  4.44301  2.92748  3.87193  3.06971  3.14088  2.92737  3.24811  3.53464  5.57124  4.29355    798 e - - -
          2.68618  4.42225  2.77519  2.73123  3.46354  2.40513  3.72494  3.29354  2.67741  2.69355  4.24690  2.90347  2.73739  3.18146  2.89801  2.37887  2.77519  2.98518  4.58477  3.61503
          0.03171  3.86262  4.58496  0.61958  0.77255  0.48576  0.95510
    309   2.97910  5.10573  0.93229  2.32895  4.48144  3.20328  3.92250  4.06739  3.00477  3.67749  4.65544  2.88481  3.85538  3.16166  3.51961  2.94261  3.31748  3.70764  5.65196  4.35603    799 d - - -
          2.68618  4.42225  2.77519  2.73123  3.46354  2.40513  3.72494  3.29354  2.67741  2.69355  4.24690  2.90347  2.73739  3.18146  2.89801  2.37887  2.77519  2.98518  4.58477  3.61503
          0.03171  3.86262  4.58496  0.61958  0.77255  0.48576  0.95510
    310   3.14684  4.57899  4.41867  3.89432  3.04304  4.25693  4.55569  2.15829  3.66999  1.01185  2.56846  4.19953  4.53349  3.95212  3.86373  3.61966  3.38902  2.23515  5.04998  3.86751    800 l - - -
          2.68618  4.42225  2.77519  2.73123  3.46354  2.40513  3.72494  3.29354  2.67741  2.69355  4.24690  2.90347  2.73739  3.18146  2.89801  2.37887  2.77519  2.98518  4.58477  3.61503
          0.03171  3.86262  4.58496  0.61958  0.77255  0.48576  0.95510
    311   3.23296  4.72594  3.82374  3.55132  2.29375  3.81869  3.61408  3.24356  3.40912  2.70002  3.91963  3.71139  4.29279  3.71753  3.59483  3.37062  3.51960  3.11365  3.93712  0.98233    801 y - - -
          2.68618  4.42225  2.77519  2.73123  3.46354  2.40513  3.72494  3.29354  2.67741  2.69355  4.24690  2.90347  2.73739  3.18146  2.89801  2.37887  2.77519  2.98518  4.58477  3.61503
          0.03171  3.86262  4.58496  0.61958  0.77255  0.48576  0.95510
    312   2.75433  3.37191  3.85395  3.38447  2.63296  3.62681  3.74366  2.79590  3.22174  2.47400  3.53792  3.58263  4.09225  3.52281  3.45213  3.00091  3.04565  2.61375  4.25019  1.51410    802 y - - -
          2.68618  4.42225  2.77519  2.73123  3.46354  2.40513  3.72494  3.29354  2.67741  2.69355  4.24690  2.90347  2.73739  3.18146  2.89801  2.37887  2.77519  2.98518  4.58477  3.61503
          0.03171  3.86262  4.58496  0.61958  0.77255  0.48576  0.95510
    313   2.73856  4.49750  3.34468  3.18233  4.17827  3.18557  4.26056  3.72119  3.23879  3.34908  4.39854  3.49000  0.84615  3.62787  3.48540  2.90575  3.17936  3.36768  5.36749  4.29882    803 p - - -
          2.68618  4.42225  2.77519  2.73123  3.46354  2.40513  3.72494  3.29354  2.67741  2.69355  4.24690  2.90347  2.73739  3.18146  2.89801  2.37887  2.77519  2.98518  4.58477  3.61503
          0.03171  3.86262  4.58496  0.61958  0.77255  0.48576  0.95510
    314   2.82474  4.83293  3.07414  2.65650  3.67664  3.46253  1.79590  3.58311  2.24946  3.11947  4.03648  3.09564  3.92059  2.88578  2.27224  2.87065  3.06547  3.29278  5.01555  3.59275    804 h - - -
          2.68618  4.42225  2.77519  2.73123  3.46354  2.40513  3.72494  3.29354  2.67741  2.69355  4.24690  2.90347  2.73739  3.18146  2.89801  2.37887  2.77519  2.98518  4.58477  3.61503
          0.03171  3.86262  4.58496  0.61958  0.77255  0.48576  0.95510
    315   2.30236  4.26971  3.07030  2.82221  4.13579  2.98384  3.99392  3.58663  2.90285  3.26399  4.13117  3.12484  1.78450  3.24678  3.24031  1.95909  2.74636  3.12366  5.47152  4.19882    805 p - - -
          2.68618  4.42225  2.77519  2.73123  3.46354  2.40513  3.72494  3.29354  2.67741  2.69355  4.24690  2.90347  2.73739  3.18146  2.89801  2.37887  2.77519  2.98518  4.58477  3.61503
          0.03171  3.86262  4.58496  0.61958  0.77255  0.48576  0.95510
    316   2.74040  4.29849  3.87820  3.36488  2.39858  3.74146  3.95490  2.45813  3.25317  1.58634  3.21379  3.64065  4.13543  3.52673  3.50245  2.73211  2.99705  2.35487  4.58755  3.17233    807 l - - -
          2.68618  4.42225  2.77519  2.73123  3.46354  2.40513  3.72494  3.29354  2.67741  2.69355  4.24690  2.90347  2.73739  3.18146  2.89801  2.37887  2.77519  2.98518  4.58477  3.61503
          0.03171  3.86262  4.58496  0.61958  0.77255  0.48576  0.95510
    317   2.58074  4.24318  3.54743  2.99121  3.39975  3.22001  3.87275  2.17757  2.66347  2.25059  3.35120  3.36812  3.96750  3.21979  3.19406  2.85068  2.82293  2.05000  4.89592  3.66659    808 v - - -
          2.68618  4.42225  2.77519  2.73123  3.46354  2.40513  3.72494  3.29354  2.67741  2.69355  4.24690  2.90347  2.73739  3.18146  2.89801  2.37887  2.77519  2.98518  4.58477  3.61503
          0.03171  3.86262  4.58496  0.61958  0.77255  0.48576  0.95510
    318   2.77686  4.76799  3.05753  2.66043  3.73965  3.46066  3.71984  3.25373  2.37535  2.48254  3.82973  3.11271  3.92677  1.70771  2.67147  2.85147  3.03320  3.05357  5.14932  3.79207    820 q - - -
          2.68618  4.42225  2.77519  2.73123  3.46354  2.40513  3.72494  3.29354  2.67741  2.69355  4.24690  2.90347  2.73739  3.18146  2.89801  2.37887  2.77519  2.98518  4.58477  3.61503
          0.03171  3.86262  4.58496  0.61958  0.77255  0.48576  0.95510
    319   2.97910  5.10573  0.93229  2.32895  4.48144  3.20328  3.92250  4.06739  3.00477  3.67749  4.65544  2.88481  3.85538  3.16166  3.51961  2.94261  3.31748  3.70764  5.65196  4.35603    821 d - - -
          2.68618  4.42225  2.77519  2.73123  3.46354  2.40513  3.72494  3.29354  2.67741  2.69355  4.24690  2.90347  2.73739  3.18146  2.89801  2.37887  2.77519  2.98518  4.58477  3.61503
          0.03171  3.86262  4.58496  0.61958  0.77255  0.48576  0.95510
    320   2.98189  4.35936  4.48832  3.94036  3.28916  4.22967  4.63088  1.61647  3.82606  1.79833  2.52473  4.21037  4.52174  4.05915  4.03481  3.56466  3.22635  1.48542  5.19645  4.04092    822 v - - -
          2.68618  4.42225  2.77519  2.73123  3.46354  2.40513  3.72494  3.29354  2.67741  2.69355  4.24690  2.90347  2.73739  3.18146  2.89801  2.37887  2.77519  2.98518  4.58477  3.61503
          0.03171  3.86262  4.58496  0.61958  0.77255  0.48576  0.95510
    321   3.08782  4.49756  4.45066  3.91687  2.62575  4.23679  4.46770  2.12872  3.79268  1.13464  2.94270  4.18511  4.51120  3.98292  3.98324  3.57443  3.32680  1.99478  4.90288  3.62242    823 l - - -
          2.68618  4.42225  2.77519  2.73123  3.46354  2.40513  3.72494  3.29354  2.67741  2.69355  4.24690  2.90347  2.73739  3.18146  2.89801  2.37887  2.77519  2.98518  4.58477  3.61503
          0.03171  3.86262  4.58496  0.61958  0.77255  0.48576  0.95510
    322   3.31938  4.69755  4.07620  3.77989  2.65643  3.71919  3.88790  3.34261  3.50233  2.73918  3.97686  3.93095  4.23612  3.89046  3.63240  3.52317  3.61929  3.23267  0.90540  2.65905    824 w - - -
          2.68618  4.42225  2.77519  2.73123  3.46354  2.40513  3.72494  3.29354  2.67741  2.69355  4.24690  2.90347  2.73739  3.18146  2.89801  2.37887  2.77519  2.98518  4.58477  3.61503
          0.03171  3.86262  4.58496  0.61958  0.77255  0.48576  0.95510
    323   1.34575  4.08778  3.39599  3.09455  4.10944  2.90974  4.13314  3.36279  3.10648  3.17056  4.04182  3.25129  3.64392  3.41816  3.40406  2.10737  2.36997  2.91334  5.49164  4.27917    825 a - - -
          2.68618  4.42225  2.77519  2.73123  3.46354  2.40513  3.72494  3.29354  2.67741  2.69355  4.24690  2.90347  2.73739  3.18146  2.89801  2.37887  2.77519  2.98518  4.58477  3.61503
          0.03171  3.86262  4.58496  0.61958  0.77255  0.48576  0.95510
    324   2.37968  3.49750  3.57255  3.05148  3.04259  3.27618  3.91889  2.77682  2.98268  2.56519  3.47960  3.33060  3.81644  3.27930  3.29405  2.31824  2.01879  2.51697  4.95497  3.71888    826 t - - -
          2.68618  4.42225  2.77519  2.73123  3.46354  2.40513  3.72494  3.29354  2.67741  2.69355  4.24690  2.90347  2.73739  3.18146  2.89801  2.37887  2.77519  2.98518  4.58477  3.61503
          0.03171  3.86262  4.58496  0.61958  0.77255  0.48576  0.95510
    325   3.14427  4.60949  4.17365  3.81351  3.13205  3.96958  4.47234  2.33562  3.58136  0.88742  3.15818  4.08994  4.40668  3.95205  3.75901  3.53938  3.43899  2.37039  5.00770  3.72873    827 l - - -
          2.68618  4.42225  2.77519  2.73123  3.46354  2.40513  3.72494  3.29354  2.67741  2.69355  4.24690  2.90347  2.73739  3.18146  2.89801  2.37887  2.77519  2.98518  4.58477  3.61503
          0.03171  3.86262  4.58496  0.61958  0.77255  0.48576  0.95510
    326   2.82910  4.88854  2.90256  2.55873  3.82475  3.42794  1.82199  3.62398  2.07226  3.17297  4.07810  3.02504  3.90269  2.86698  2.54749  2.85677  3.07029  3.32542  5.12852  3.72541    831 h - - -
          2.68618  4.42225  2.77519  2.73123  3.46354  2.40513  3.72494  3.29354  2.67741  2.69355  4.24690  2.90347  2.73739  3.18146  2.89801  2.37887  2.77519  2.98518  4.58477  3.61503
          0.03171  3.86262  4.58496  0.61958  0.77255  0.48576  0.95510
    327   2.96320  4.92648  3.13852  2.76190  4.31066  3.45366  3.75388  3.73932  1.05183  3.30658  4.26861  3.18679  3.95474  2.94595  2.42996  3.00586  3.21722  3.44768  5.36940  4.18077    832 k - - -
          2.68618  4.42225  2.77519  2.73123  3.46354  2.40513  3.72494  3.29354  2.67741  2.69355  4.24690  2.90347  2.73739  3.18146  2.89801  2.37887  2.77519  2.98518  4.58477  3.61503
          0.03171  3.86262  4.58496  0.61958  0.77255  0.48576  0.95510
    328   2.96621  4.42961  4.27025  3.80594  1.66508  3.98297  4.11587  2.29299  3.69012  1.85772  3.17495  3.97699  4.36998  3.89057  3.87505  3.35362  3.24091  1.92984  4.50965  3.00277    833 f - - -
          2.68618  4.42225  2.77519  2.73123  3.46354  2.40513  3.72494  3.29354  2.67741  2.69355  4.24690  2.90347  2.73739  3.18146  2.89801  2.37887  2.77519  2.98518  4.58477  3.61503
          0.03171  3.86262  4.58496  0.61958  0.77255  0.48576  0.95510
    329   2.60482  4.21615  3.83998  3.35492  3.49403  3.07520  4.19104  2.03499  3.25211  2.34833  3.43026  3.62918  4.08336  3.57519  3.52869  2.95027  2.91553  1.46181  5.10793  3.87064    843 v - - -
          2.68618  4.42225  2.77519  2.73123  3.46354  2.40513  3.72494  3.29354  2.67741  2.69355  4.24690  2.90347  2.73739  3.18146  2.89801  2.37887  2.77519  2.98518  4.58477  3.61503
          0.03171  3.86262  4.58496  0.61958  0.77255  0.48576  0.95510
    330   2.94393  5.05281  2.48362  1.03947  4.39781  3.26779  3.85381  3.84975  2.73311  3.46848  4.44301  2.92748  3.87193  3.06971  3.14088  2.92737  3.24811  3.53464  5.57124  4.29355    844 e - - -
          2.68618  4.42225  2.77519  2.73123  3.46354  2.40513  3.72494  3.29354  2.67741  2.69355  4.24690  2.90347  2.73739  3.18146  2.89801  2.37887  2.77519  2.98518  4.58477  3.61503
          0.03171  3.86262  4.58496  0.61958  0.77255  0.48576  0.95510
    331   2.73856  4.49750  3.34468  3.18233  4.17827  3.18557  4.26056  3.72119  3.23879  3.34908  4.39854  3.49000  0.84615  3.62787  3.48540  2.90575  3.17936  3.36768  5.36749  4.29882    845 p - - -
          2.68618  4.42225  2.77519  2.73123  3.46354  2.40513  3.72494  3.29354  2.67741  2.69355  4.24690  2.90347  2.73739  3.18146  2.89801  2.37887  2.77519  2.98518  4.58477  3.61503
          0.03171  3.86262  4.58496  0.61958  0.77255  0.48576  0.95510
    332   2.70997  4.31663  4.38254  3.84899  3.43020  4.14607  4.60412  1.57422  3.74073  1.88016  3.26490  4.12640  4.48195  4.01775  3.98085  3.48615  3.17237  1.39538  5.27337  4.07878    847 v - - -
          2.68618  4.42225  2.77519  2.73123  3.46354  2.40513  3.72494  3.29354  2.67741  2.69355  4.24690  2.90347  2.73739  3.18146  2.89801  2.37887  2.77519  2.98518  4.58477  3.61503
          0.03171  3.86262  4.58496  0.61958  0.77255  0.48576  0.95510
    333   3.13927  4.56563  4.43220  3.89610  3.03897  4.26482  4.55756  2.16125  3.69056  1.06963  2.31416  4.20296  4.52939  3.95118  3.88315  3.61643  3.37614  2.24431  5.04719  3.88829    848 l - - -
          2.68618  4.42225  2.77519  2.73123  3.46354  2.40513  3.72494  3.29354  2.67741  2.69355  4.24690  2.90347  2.73739  3.18146  2.89801  2.37887  2.77519  2.98518  4.58477  3.61503
          0.03171  3.86262  4.58496  0.61958  0.77255  0.48576  0.95510
    334   2.69785  4.29830  3.79607  3.26032  3.23243  3.69967  4.04509  2.40490  3.09704  1.75276  2.23431  3.58645  4.09780  3.43779  3.36469  2.74457  2.95548  2.30174  4.89380  3.65805    849 l - - -
          2.68618  4.42225  2.77519  2.73123  3.46354  2.40513  3.72494  3.29354  2.67741  2.69355  4.24690  2.90347  2.73739  3.18146  2.89801  2.37887  2.77519  2.98518  4.58477  3.61503
          0.03171  3.86262  4.58496  0.61958  0.77255  0.48576  0.95510
    335   2.83400  4.89538  3.16507  2.64807  3.92904  3.50152  2.23464  3.63792  2.09490  3.16114  4.04782  3.08634  3.91861  2.79316  1.83344  2.86560  3.04946  3.33724  5.14872  3.80013    850 r - - -
          2.68618  4.42225  2.77519  2.73123  3.46354  2.40513  3.72494  3.29354  2.67741  2.69355  4.24690  2.90347  2.73739  3.18146  2.89801  2.37887  2.77519  2.98518  4.58477  3.61503
          0.03171  3.86262  4.58496  0.61958  0.77255  0.48576  0.95510
    336   3.31938  4.69755  4.07620  3.77989  2.65643  3.71919  3.88790  3.34261  3.50233  2.73918  3.97686  3.93095  4.23612  3.89046  3.63240  3.52317  3.61929  3.23267  0.90540  2.65905    852 w - - -
          2.68618  4.42225  2.77519  2.73123  3.46354  2.40513  3.72494  3.29354  2.67741  2.69355  4.24690  2.90347  2.73739  3.18146  2.89801  2.37887  2.77519  2.98518  4.58477  3.61503
          0.03171  3.86262  4.58496  0.61958  0.77255  0.48576  0.95510
    337   2.73856  4.49750  3.34468  3.18233  4.17827  3.18557  4.26056  3.72119  3.23879  3.34908  4.39854  3.49000  0.84615  3.62787  3.48540  2.90575  3.17936  3.36768  5.36749  4.29882    853 p - - -
          2.68618  4.42225  2.77519  2.73123  3.46354  2.40513  3.72494  3.29354  2.67741  2.69355  4.24690  2.90347  2.73739  3.18146  2.89801  2.37887  2.77519  2.98518  4.58477  3.61503
          0.03171  3.86262  4.58496  0.61958  0.77255  0.48576  0.95510
    338   2.65280  4.42915  3.32456  3.22274  4.36511  0.74448  4.34357  3.96238  3.40267  3.61773  4.59344  3.48887  3.81997  3.72762  3.63975  2.82444  3.13328  3.49260  5.46280  4.46669    854 g - - -
          2.68618  4.42225  2.77519  2.73123  3.46354  2.40513  3.72494  3.29354  2.67741  2.69355  4.24690  2.90347  2.73739  3.18146  2.89801  2.37887  2.77519  2.98518  4.58477  3.61503
          0.03171  3.86262  4.58496  0.61958  0.77255  0.48576  0.95510
    339   2.42017  3.63882  3.17354  2.65815  3.84534  3.23892  3.74166  3.23416  2.58426  2.89791  3.74581  2.70076  3.75150  2.95707  2.70385  2.06151  2.55274  2.90582  5.18323  3.91314    855 s - - -
          2.68618  4.42225  2.77519  2.73123  3.46354  2.40513  3.72494  3.29354  2.67741  2.69355  4.24690  2.90347  2.73739  3.18146  2.89801  2.37887  2.77519  2.98518  4.58477  3.61503
          0.03171  3.86262  4.58496  0.61958  0.77255  0.48576  0.95510
    340   2.84542  4.91242  3.25970  2.67126  4.20646  3.53825  3.59118  3.57677  1.43329  2.82829  4.01988  3.10114  3.92916  2.74880  2.12022  2.88008  3.04537  3.29168  5.29278  4.05777    856 k - - -
          2.68618  4.42225  2.77519  2.73123  3.46354  2.40513  3.72494  3.29354  2.67741  2.69355  4.24690  2.90347  2.73739  3.18146  2.89801  2.37887  2.77519  2.98518  4.58477  3.61503
          0.03171  3.86262  4.58496  0.61958  0.77255  0.48576  0.95510
    341   3.14427  4.60949  4.17365  3.81351  3.13205  3.96958  4.47234  2.33562  3.58136  0.88742  3.15818  4.08994  4.40668  3.95205  3.75901  3.53938  3.43899  2.37039  5.00770  3.72873    858 l - - -
          2.68618  4.42225  2.77519  2.73123  3.46354  2.40513  3.72494  3.29354  2.67741  2.69355  4.24690  2.90347  2.73739  3.18146  2.89801  2.37887  2.77519  2.98518  4.58477  3.61503
          0.03171  3.86262  4.58496  0.61958  0.77255  0.48576  0.95510
    342   2.99444  4.83416  3.48410  2.99729  4.18625  3.48426  3.81730  3.72732  2.23365  3.24505  4.24553  3.35775  3.98737  3.03816  0.99355  3.07912  3.26110  3.45171  5.27331  4.11580    860 r - - -
          2.68618  4.42225  2.77519  2.73123  3.46354  2.40513  3.72494  3.29354  2.67741  2.69355  4.24690  2.90347  2.73739  3.18146  2.89801  2.37887  2.77519  2.98518  4.58477  3.61503
          0.03171  3.86262  4.58496  0.61958  0.77255  0.48576  0.95510
    343   2.83317  5.15728  2.37114  1.41153  4.42958  3.26202  3.68060  3.89928  2.47548  3.43939  4.32229  2.77456  3.82107  2.53115  2.89405  2.78256  3.10021  3.54903  5.61454  4.22794    869 e - - -
          2.68618  4.42225  2.77519  2.73123  3.46354  2.40513  3.72494  3.29354  2.67741  2.69355  4.24690  2.90347  2.73739  3.18146  2.89801  2.37887  2.77519  2.98518  4.58477  3.61503
          0.03171  3.86262  4.58496  0.61958  0.77255  0.48576  0.95510
    344   2.94625  5.04027  3.29861  2.70641  4.45173  3.56433  3.57875  3.81999  1.34340  3.30106  4.17942  3.12089  3.95802  2.72332  1.83307  2.95444  3.13229  3.50799  5.37385  4.18354    870 k - - -
          2.68618  4.42225  2.77519  2.73123  3.46354  2.40513  3.72494  3.29354  2.67741  2.69355  4.24690  2.90347  2.73739  3.18146  2.89801  2.37887  2.77519  2.98518  4.58477  3.61503
          0.03171  3.86262  4.58496  0.61958  0.77255  0.48576  0.95510
    345   1.02806  4.18723  3.45268  3.24358  4.04265  3.01202  4.26678  3.16669  3.25959  3.04875  4.08171  3.39566  3.75031  3.60167  3.51076  2.53763  2.81431  2.82280  5.47079  4.26996    871 a - - -
          2.68618  4.42225  2.77519  2.73123  3.46354  2.40513  3.72494  3.29354  2.67741  2.69355  4.24690  2.90347  2.73739  3.18146  2.89801  2.37887  2.77519  2.98518  4.58477  3.61503
          0.03171  3.86262  4.58496  0.61958  0.77255  0.48576  0.95510
    346   3.04840  4.52141  4.31063  3.84432  3.12423  4.09742  4.53117  2.12563  3.63088  1.06797  3.03845  4.11799  4.46687  3.94726  3.83296  3.49775  3.32727  1.99863  5.08287  3.84195    872 l - - -
          2.68618  4.42225  2.77519  2.73123  3.46354  2.40513  3.72494  3.29354  2.67741  2.69355  4.24690  2.90347  2.73739  3.18146  2.89801  2.37887  2.77519  2.98518  4.58477  3.61503
          0.03171  3.86262  4.58496  0.61958  0.77255  0.48576  0.95510
    347   2.47369  5.08055  2.26698  2.12179  4.37181  3.28294  3.25833  3.83436  2.25971  3.35937  4.15134  2.48019  3.75462  2.55055  2.87985  2.61883  2.90278  3.44545  5.53375  4.13180    873 e - - -
          2.68618  4.42225  2.77519  2.73123  3.46354  2.40513  3.72494  3.29354  2.67741  2.69355  4.24690  2.90347  2.73739  3.18146  2.89801  2.37887  2.77519  2.98518  4.58477  3.61503
          0.03171  3.86262  4.58496  0.61958  0.77255  0.48576  0.95510
    348   2.48817  4.45722  3.06725  2.60208  3.79154  3.29763  3.36435  3.18919  2.56768  2.86028  3.71925  2.79817  3.78265  2.93727  2.95648  2.46574  2.12031  2.65139  5.14351  3.85810    874 t - - -
          2.68618  4.42225  2.77519  2.73123  3.46354  2.40513  3.72494  3.29354  2.67741  2.69355  4.24690  2.90347  2.73739  3.18146  2.89801  2.37887  2.77519  2.98518  4.58477  3.61503
          0.03171  3.86262  4.58496  0.61958  0.77255  0.48576  0.95510
    349   2.20906  4.13368  3.63000  3.20335  3.70998  3.21782  4.11435  2.60427  3.13445  2.66858  3.64182  3.41778  3.83947  3.45351  3.42277  2.36011  2.52994  1.62636  5.21159  3.99427    875 v - - -
          2.68618  4.42225  2.77519  2.73123  3.46354  2.40513  3.72494  3.29354  2.67741  2.69355  4.24690  2.90347  2.73739  3.18146  2.89801  2.37887  2.77519  2.98518  4.58477  3.61503
          0.03171  3.86262  4.58496  0.61958  0.77255  0.48576  0.95510
    350   2.96152  4.51187  4.03887  3.63163  3.20353  3.82672  4.36905  2.37814  3.40023  1.79972  1.39694  3.91032  4.28731  3.78278  3.60669  3.30958  3.26666  2.38310  5.04300  3.80388    876 m - - -
          2.68618  4.42225  2.77519  2.73123  3.46354  2.40513  3.72494  3.29354  2.67741  2.69355  4.24690  2.90347  2.73739  3.18146  2.89801  2.37887  2.77519  2.98518  4.58477  3.61503
          0.03171  3.86262  4.58496  0.61958  0.77255  0.48576  0.95510
    351   2.77237  5.04140  2.75637  2.09272  4.36014  3.38908  3.58874  3.78268  2.17550  3.30105  4.13755  2.89348  3.83812  1.96992  2.31892  2.75347  2.99608  3.43717  5.44820  4.13733    877 q - - -
          2.68618  4.42225  2.77519  2.73123  3.46354  2.40513  3.72494  3.29354  2.67741  2.69355  4.24690  2.90347  2.73739  3.18146  2.89801  2.37887  2.77519  2.98518  4.58477  3.61503
          0.03171  3.86262  4.58496  0.61958  0.77255  0.48576  0.95510
    352   2.77373  4.83770  2.76772  2.51240  3.57254  3.34934  1.79113  3.65044  2.46716  3.20447  4.11717  2.61401  3.87634  2.94702  2.80013  2.80370  3.05410  3.33123  4.99206  3.48771    878 h - - -
          2.68618  4.42225  2.77519  2.73123  3.46354  2.40513  3.72494  3.29354  2.67741  2.69355  4.24690  2.90347  2.73739  3.18146  2.89801  2.37887  2.77519  2.98518  4.58477  3.61503
          0.03171  3.86262  4.58496  0.61958  0.77255  0.48576  0.95510
    353   2.99633  4.36524  4.55501  4.06062  3.44699  4.25225  4.80393  1.35058  3.93542  1.96553  3.27558  4.30651  4.59701  4.21876  4.15356  3.63371  3.26875  1.34566  5.38588  4.17456    879 v - - -
          2.68618  4.42225  2.77519  2.73123  3.46354  2.40513  3.72494  3.29354  2.67741  2.69355  4.24690  2.90347  2.73739  3.18146  2.89801  2.37887  2.77519  2.98518  4.58477  3.61503
          0.03171  3.86262  4.58496  0.61958  0.77255  0.48576  0.95510
    354   2.82481  4.83273  3.07380  2.65663  3.67549  3.46237  1.79457  3.58303  2.25023  3.11940  4.03659  3.09575  3.92064  2.88629  2.27384  2.87077  3.06567  3.29274  5.01489  3.59174    880 h - - -
          2.68618  4.42225  2.77519  2.73123  3.46354  2.40513  3.72494  3.29354  2.67741  2.69355  4.24690  2.90347  2.73739  3.18146  2.89801  2.37887  2.77519  2.98518  4.58477  3.61503
          0.03171  3.86262  4.58496  0.61958  0.77255  0.48576  0.95510
    355   3.23296  4.72594  3.82374  3.55132  2.29375  3.81869  3.61408  3.24356  3.40912  2.70002  3.91963  3.71139  4.29279  3.71753  3.59483  3.37062  3.51960  3.11365  3.93712  0.98233    881 y - - -
          2.68618  4.42225  2.77519  2.73123  3.46354  2.40513  3.72494  3.29354  2.67741  2.69355  4.24690  2.90347  2.73739  3.18146  2.89801  2.37887  2.77519  2.98518  4.58477  3.61503
          0.03171  3.86262  4.58496  0.61958  0.77255  0.48576  0.95510
    356   2.94393  5.05281  2.48362  1.03947  4.39781  3.26779  3.85381  3.84975  2.73311  3.46848  4.44301  2.92748  3.87193  3.06971  3.14088  2.92737  3.24811  3.53464  5.57124  4.29355    882 e - - -
          2.68618  4.42225  2.77519  2.73123  3.46354  2.40513  3.72494  3.29354  2.67741  2.69355  4.24690  2.90347  2.73739  3.18146  2.89801  2.37887  2.77519  2.98518  4.58477  3.61503
          0.03171  3.86262  4.58496  0.61958  0.77255  0.48576  0.95510
    357   2.97910  5.10573  0.93229  2.32895  4.48144  3.20328  3.92250  4.06739  3.00477  3.67749  4.65544  2.88481  3.85538  3.16166  3.51961  2.94261  3.31748  3.70764  5.65196  4.35603    892 d - - -
          2.68618  4.42225  2.77519  2.73123  3.46354  2.40513  3.72494  3.29354  2.67741  2.69355  4.24690  2.90347  2.73739  3.18146  2.89801  2.37887  2.77519  2.98518  4.58477  3.61503
          0.03171  3.86262  4.58496  0.61958  0.77255  0.48576  0.95510
    358   2.94393  5.05281  2.48362  1.03947  4.39781  3.26779  3.85381  3.84975  2.73311  3.46848  4.44301  2.92748  3.87193  3.06971  3.14088  2.92737  3.24811  3.53464  5.57124  4.29355    893 e - - -
          2.68618  4.42225  2.77519  2.73123  3.46354  2.40513  3.72494  3.29354  2.67741  2.69355  4.24690  2.90347  2.73739  3.18146  2.89801  2.37887  2.77519  2.98518  4.58477  3.61503
          0.03171  3.86262  4.58496  0.61958  0.77255  0.48576  0.95510
    359   2.34614  3.37248  3.22990  2.80630  3.90482  3.12123  3.88077  3.22286  2.76234  2.97849  3.85174  1.89807  3.72898  3.12455  3.11755  2.50200  2.45452  2.86964  5.27490  4.00479    894 n - - -
          2.68618  4.42225  2.77519  2.73123  3.46354  2.40513  3.72494  3.29354  2.67741  2.69355  4.24690  2.90347  2.73739  3.18146  2.89801  2.37887  2.77519  2.98518  4.58477  3.61503
          0.03171  3.86262  4.58496  0.61958  0.77255  0.48576  0.95510
    360   2.40751  4.25254  3.41944  3.17105  3.96026  3.09213  4.18911  3.08620  3.11382  2.95004  4.00123  3.38197  3.79513  3.50915  3.37295  2.60867  1.18872  2.78223  5.39893  4.17691    895 t - - -
          2.68618  4.42225  2.77519  2.73123  3.46354  2.40513  3.72494  3.29354  2.67741  2.69355  4.24690  2.90347  2.73739  3.18146  2.89801  2.37887  2.77519  2.98518  4.58477  3.61503
          0.03171  3.86262  4.58496  0.61958  0.77255  0.48576  0.95510
    361   2.89388  4.97860  3.21704  2.67491  4.30934  3.52536  3.59564  3.74467  1.97309  3.23289  4.12548  3.10029  3.93777  2.27461  1.51410  2.91295  3.09742  3.44025  5.33623  4.10739    896 r - - -
          2.68618  4.42225  2.77519  2.73123  3.46354  2.40513  3.72494  3.29354  2.67741  2.69355  4.24690  2.90347  2.73739  3.18146  2.89801  2.37887  2.77519  2.98518  4.58477  3.61503
          0.03171  3.86262  4.58496  0.61958  0.77255  0.48576  0.95510
    362   3.23296  4.72594  3.82374  3.55132  2.29375  3.81869  3.61408  3.24356  3.40912  2.70002  3.91963  3.71139  4.29279  3.71753  3.59483  3.37062  3.51960  3.11365  3.93712  0.98233    897 y - - -
          2.68618  4.42225  2.77519  2.73123  3.46354  2.40513  3.72494  3.29354  2.67741  2.69355  4.24690  2.90347  2.73739  3.18146  2.89801  2.37887  2.77519  2.98518  4.58477  3.61503
          0.03171  3.86262  4.58496  0.61958  0.77255  0.48576  0.95510
    363   2.81286  4.32454  4.11315  3.67220  3.47182  3.86490  4.48575  1.30428  3.51881  2.10464  3.35359  3.93059  4.32438  3.87165  3.75839  3.26181  2.72859  1.82987  5.27103  4.04071    898 i - - -
          2.68618  4.42225  2.77519  2.73123  3.46354  2.40513  3.72494  3.29354  2.67741  2.69355  4.24690  2.90347  2.73739  3.18146  2.89801  2.37887  2.77519  2.98518  4.58477  3.61503
          0.03171  3.86262  4.58496  0.61958  0.77255  0.48576  0.95510
    364   2.57525  0.96065  4.09184  3.82928  3.82294  3.20025  4.47854  2.96527  3.65618  2.88117  4.00216  3.81890  3.90643  4.00269  3.78228  2.84687  3.04120  2.71050  5.24108  4.11068    899 c - - -
          2.68618  4.42225  2.77519  2.73123  3.46354  2.40513  3.72494  3.29354  2.67741  2.69355  4.24690  2.90347  2.73739  3.18146  2.89801  2.37887  2.77519  2.98518  4.58477  3.61503
          0.03171  3.86262  4.58496  0.61958  0.77255  0.48576  0.95510
    365   2.71714  4.23904  3.97535  3.45885  2.81683  3.77506  4.12844  1.58675  3.35324  2.10679  3.24895  3.72878  4.17662  3.63036  3.59843  2.80118  2.98107  2.05592  4.83049  3.51477    900 i - - -
          2.68618  4.42225  2.77519  2.73123  3.46354  2.40513  3.72494  3.29354  2.67741  2.69355  4.24690  2.90347  2.73739  3.18146  2.89801  2.37887  2.77519  2.98518  4.58477  3.61503
          0.03171  3.86262  4.58496  0.61958  0.77255  0.48576  0.95510
    366   1.97598  4.18313  3.15825  2.98946  4.26018  1.34061  4.15915  3.62665  3.14425  3.37218  4.25473  3.20917  3.66051  3.44519  3.44740  2.42038  2.73895  3.12391  5.58603  4.37648    901 g - - -
          2.68618  4.42225  2.77519  2.73123  3.46354  2.40513  3.72494  3.29354  2.67741  2.69355  4.24690  2.90347  2.73739  3.18146  2.89801  2.37887  2.77519  2.98518  4.58477  3.61503
          0.03171  3.86262  4.58496  0.61958  0.77255  0.48576  0.95510
    367   2.06208  4.23922  3.08790  2.83151  4.18436  2.54342  4.00933  3.57288  2.93602  3.26444  4.11695  3.12543  1.77893  3.25598  3.28277  2.42495  2.72021  3.10148  5.50804  4.26529    902 p - - -
          2.68618  4.42225  2.77519  2.73123  3.46354  2.40513  3.72494  3.29354  2.67741  2.69355  4.24690  2.90347  2.73739  3.18146  2.89801  2.37887  2.77519  2.98518  4.58477  3.61503
          0.03171  3.86262  4.58496  0.61958  0.77255  0.48576  0.95510
    368   2.90881  4.37563  4.28370  3.82606  3.39126  4.00444  4.58296  1.91254  3.65624  1.85118  3.30516  4.07483  4.43178  3.99661  3.88516  3.40640  3.20734  1.19487  5.25856  3.98969    906 v - - -
          2.68618  4.42225  2.77519  2.73123  3.46354  2.40513  3.72494  3.29354  2.67741  2.69355  4.24690  2.90347  2.73739  3.18146  2.89801  2.37887  2.77519  2.98518  4.58477  3.61503
          0.03171  3.86262  4.58496  0.61958  0.77255  0.48576  0.95510
    369   2.51171  4.63102  2.63298  2.42847  4.28664  2.73415  3.79336  3.75988  2.66927  3.36456  4.20158  1.73876  3.06322  2.98590  3.09503  2.57210  2.87557  3.32611  5.54397  4.20729    907 n - - -
          2.68618  4.42225  2.77519  2.73123  3.46354  2.40513  3.72494  3.29354  2.67741  2.69355  4.24690  2.90347  2.73739  3.18146  2.89801  2.37887  2.77519  2.98518  4.58477  3.61503
          0.03171  3.86262  4.58496  0.61958  0.77255  0.48576  0.95510
    370   2.96320  4.92648  3.13852  2.76190  4.31066  3.45366  3.75388  3.73932  1.05183  3.30658  4.26861  3.18679  3.95474  2.94595  2.42996  3.00586  3.21722  3.44768  5.36940  4.18077    908 k - - -
          2.68618  4.42225  2.77519  2.73123  3.46354  2.40513  3.72494  3.29354  2.67741  2.69355  4.24690  2.90347  2.73739  3.18146  2.89801  2.37887  2.77519  2.98518  4.58477  3.61503
          0.03171  3.86262  4.58496  0.61958  0.77255  0.48576  0.95510
    371   2.41033  4.24125  3.91385  3.41542  3.53585  3.65709  4.26965  2.10389  3.30619  2.12639  3.42108  3.69417  4.13928  3.63226  3.58709  3.01359  2.69257  1.48096  5.19353  3.97618    913 v - - -
          2.68618  4.42225  2.77519  2.73123  3.46354  2.40513  3.72494  3.29354  2.67741  2.69355  4.24690  2.90347  2.73739  3.18146  2.89801  2.37887  2.77519  2.98518  4.58477  3.61503
          0.03171  3.86262  4.58496  0.61958  0.77255  0.48576  0.95510
    372   3.14427  4.60949  4.17365  3.81351  3.13205  3.96958  4.47234  2.33562  3.58136  0.88742  3.15818  4.08994  4.40668  3.95205  3.75901  3.53938  3.43899  2.37039  5.00770  3.72873    914 l - - -
          2.68618  4.42225  2.77519  2.73123  3.46354  2.40513  3.72494  3.29354  2.67741  2.69355  4.24690  2.90347  2.73739  3.18146  2.89801  2.37887  2.77519  2.98518  4.58477  3.61503
          0.03171  3.86262  4.58496  0.61958  0.77255  0.48576  0.95510
    373   2.71535  4.71150  2.70301  2.58752  4.07349  3.17743  3.91319  3.78179  2.81608  3.42979  4.38514  1.17562  3.82884  3.18597  3.17037  2.78294  3.09691  3.40500  5.38054  4.02256    915 n - - -
          2.68618  4.42225  2.77519  2.73123  3.46354  2.40513  3.72494  3.29354  2.67741  2.69355  4.24690  2.90347  2.73739  3.18146  2.89801  2.37887  2.77519  2.98518  4.58477  3.61503
          0.03171  3.86262  4.58496  0.61958  0.77255  0.48576  0.95510
    374   3.01106  4.47820  4.28898  3.76517  3.13043  4.10635  4.47158  1.97342  3.57272  1.62084  1.71566  4.06355  4.43297  3.86616  3.78719  3.45894  3.26524  2.14508  5.06475  3.88240    916 l - - -
          2.68618  4.42225  2.77519  2.73123  3.46354  2.40513  3.72494  3.29354  2.67741  2.69355  4.24690  2.90347  2.73739  3.18146  2.89801  2.37887  2.77519  2.98518  4.58477  3.61503
          0.03171  3.86262  4.58496  0.61958  0.77255  0.48576  0.95510
    375   3.14316  4.55319  4.45953  3.95584  3.08522  4.27801  4.60744  1.90443  3.74543  1.04914  2.97129  4.24591  4.56655  4.02641  3.93716  3.65558  3.39313  2.09158  5.08604  3.87037    917 l - - -
          2.68618  4.42225  2.77519  2.73123  3.46354  2.40513  3.72494  3.29354  2.67741  2.69355  4.24690  2.90347  2.73739  3.18146  2.89801  2.37887  2.77519  2.98518  4.58477  3.61503
          0.03171  3.86262  4.58496  0.61958  0.77255  0.48576  0.95510
    376   1.74556  2.27099  3.78486  3.36569  3.82345  2.95936  4.17824  3.05637  3.27305  2.89223  3.78112  3.39921  3.67424  3.54857  3.51649  2.16723  2.40086  2.68302  5.26620  4.08200    918 a - - -
          2.68618  4.42225  2.77519  2.73123  3.46354  2.40513  3.72494  3.29354  2.67741  2.69355  4.24690  2.90347  2.73739  3.18146  2.89801  2.37887  2.77519  2.98518  4.58477  3.61503
          0.03171  3.86262  4.58496  0.61958  0.77255  0.48576  0.95510
    377   2.45654  1.64005  3.72845  3.26930  3.64286  3.23708  4.04714  2.93566  2.94570  2.72105  3.70298  3.46047  3.84878  3.41627  2.64901  2.69139  2.83889  2.66899  5.08174  3.85824    919 c - - -
          2.68618  4.42225  2.77519  2.73123  3.46354  2.40513  3.72494  3.29354  2.67741  2.69355  4.24690  2.90347  2.73739  3.18146  2.89801  2.37887  2.77519  2.98518  4.58477  3.61503
          0.03171  3.86262  4.58496  0.61958  0.77255  0.48576  0.95510
    378   3.31938  4.69755  4.07620  3.77989  2.65643  3.71919  3.88790  3.34261  3.50233  2.73918  3.97686  3.93095  4.23612  3.89046  3.63240  3.52317  3.61929  3.23267  0.90540  2.65905    920 w - - -
          2.68618  4.42225  2.77519  2.73123  3.46354  2.40513  3.72494  3.29354  2.67741  2.69355  4.24690  2.90347  2.73739  3.18146  2.89801  2.37887  2.77519  2.98518  4.58477  3.61503
          0.03171  3.86262  4.58496  0.61958  0.77255  0.48576  0.95510
    379   2.99932  4.36930  4.55438  4.06148  3.43957  4.25178  4.80340  1.31221  3.93391  1.95493  3.26903  4.30724  4.59704  4.21766  4.15093  3.63448  3.27217  1.39250  5.38206  4.17097    922 i - - -
          2.68618  4.42225  2.77519  2.73123  3.46354  2.40513  3.72494  3.29354  2.67741  2.69355  4.24690  2.90347  2.73739  3.18146  2.89801  2.37887  2.77519  2.98518  4.58477  3.61503
          0.03171  3.86262  4.58496  0.61958  0.77255  0.48576  0.95510
    380   2.94393  5.05281  2.48362  1.03947  4.39781  3.26779  3.85381  3.84975  2.73311  3.46848  4.44301  2.92748  3.87193  3.06971  3.14088  2.92737  3.24811  3.53464  5.57124  4.29355    923 e - - -
          2.68618  4.42225  2.77519  2.73123  3.46354  2.40513  3.72494  3.29354  2.67741  2.69355  4.24690  2.90347  2.73739  3.18146  2.89801  2.37887  2.77519  2.98518  4.58477  3.61503
          0.03171  3.86262  4.58496  0.61958  0.77255  0.48576  0.95510
    381   2.97910  5.10573  0.93229  2.32895  4.48144  3.20328  3.92250  4.06739  3.00477  3.67749  4.65544  2.88481  3.85538  3.16166  3.51961  2.94261  3.31748  3.70764  5.65196  4.35603    924 d - - -
          2.68618  4.42225  2.77519  2.73123  3.46354  2.40513  3.72494  3.29354  2.67741  2.69355  4.24690  2.90347  2.73739  3.18146  2.89801  2.37887  2.77519  2.98518  4.58477  3.61503
          0.03171  3.86262  4.58496  0.61958  0.77255  0.48576  0.95510
    382   2.73856  4.49750  3.34468  3.18233  4.17827  3.18557  4.26056  3.72119  3.23879  3.34908  4.39854  3.49000  0.84615  3.62787  3.48540  2.90575  3.17936  3.36768  5.36749  4.29882    927 p - - -
          2.68618  4.42225  2.77519  2.73123  3.46354  2.40513  3.72494  3.29354  2.67741  2.69355  4.24690  2.90347  2.73739  3.18146  2.89801  2.37887  2.77519  2.98518  4.58477  3.61503
          0.03171  3.86262  4.58496  0.61958  0.77255  0.48576  0.95510
    383   2.45302  4.52310  2.74797  2.51798  4.21067  3.09166  3.82217  3.64454  2.68046  3.29684  4.14327  1.76887  3.72300  3.02559  3.07625  2.29102  2.54062  3.22040  5.49961  4.17362    928 n - - -
          2.68618  4.42225  2.77519  2.73123  3.46354  2.40513  3.72494  3.29354  2.67741  2.69355  4.24690  2.90347  2.73739  3.18146  2.89801  2.37887  2.77519  2.98518  4.58477  3.61503
          0.03171  3.86262  4.58496  0.61958  0.77255  0.48576  0.95510
    384   2.31024  4.23048  3.19794  3.01331  4.06650  2.96055  4.12341  3.58780  3.08641  3.30881  4.23576  3.23963  3.69855  3.43651  3.37271  1.10601  2.78964  3.12506  5.43979  4.14998    931 s - - -
          2.68618  4.42225  2.77519  2.73123  3.46354  2.40513  3.72494  3.29354  2.67741  2.69355  4.24690  2.90347  2.73739  3.18146  2.89801  2.37887  2.77519  2.98518  4.58477  3.61503
          0.03171  3.86262  4.58496  0.61958  0.77255  0.48576  0.95510
    385   2.83544  5.15664  2.36720  1.39714  4.42809  3.26016  3.68410  3.89844  2.48284  3.44022  4.32590  2.77465  3.82177  2.56037  2.90214  2.78500  3.10387  3.54915  5.61614  4.22900    932 e - - -
          2.68618  4.42225  2.77519  2.73123  3.46354  2.40513  3.72494  3.29354  2.67741  2.69355  4.24690  2.90347  2.73739  3.18146  2.89801  2.37887  2.77519  2.98518  4.58477  3.61503
          0.03171  3.86262  4.58496  0.61958  0.77255  0.48576  0.95510
    386   1.45539  4.46106  2.88271  2.38444  4.05293  3.15972  3.89257  3.26476  2.76413  3.06307  3.98985  3.06178  3.78103  3.12614  3.12638  2.62009  2.86707  2.94167  5.41006  4.13176    938 a - - -
          2.68618  4.42225  2.77519  2.73123  3.46354  2.40513  3.72494  3.29354  2.67741  2.69355  4.24690  2.90347  2.73739  3.18146  2.89801  2.37887  2.77519  2.98518  4.58477  3.61503
          0.03171  3.86262  4.58496  0.61958  0.77255  0.48576  0.95510
    387   3.24590  4.65057  4.22519  3.93786  1.02798  3.93789  3.87300  2.77085  3.84515  2.14320  3.50249  4.00811  4.39673  4.01585  3.96731  3.51631  3.54704  2.76081  4.12508  2.49336    939 f - - -
          2.68618  4.42225  2.77519  2.73123  3.46354  2.40513  3.72494  3.29354  2.67741  2.69355  4.24690  2.90347  2.73739  3.18146  2.89801  2.37887  2.77519  2.98518  4.58477  3.61503
          0.03171  3.86262  4.58496  0.61958  0.77255  0.48576  0.95510
    388   2.96320  4.92648  3.13852  2.76190  4.31066  3.45366  3.75388  3.73932  1.05183  3.30658  4.26861  3.18679  3.95474  2.94595  2.42996  3.00586  3.21722  3.44768  5.36940  4.18077    940 k - - -
          2.68618  4.42225  2.77519  2.73123  3.46354  2.40513  3.72494  3.29354  2.67741  2.69355  4.24690  2.90347  2.73739  3.18146  2.89801  2.37887  2.77519  2.98518  4.58477  3.61503
          0.03171  3.86262  4.58496  0.61958  0.77255  0.48576  0.95510
    389   2.83135  3.42415  4.24015  3.69365  2.78405  3.92549  4.25352  2.19636  3.56274  1.31433  3.06693  3.92519  4.28650  3.79024  3.76255  3.25604  3.08741  2.13678  4.81854  3.53693    941 l - - -
          2.68618  4.42225  2.77519  2.73123  3.46354  2.40513  3.72494  3.29354  2.67741  2.69355  4.24690  2.90347  2.73739  3.18146  2.89801  2.37887  2.77519  2.98518  4.58477  3.61503
          0.03171  3.86262  4.58496  0.61958  0.77255  0.48576  0.95510
    390   2.98423  4.80333  3.11624  2.87525  3.27795  3.43928  1.16345  3.68563  2.71857  3.18081  4.22303  3.28495  3.99129  3.24137  2.98485  3.05502  3.28728  3.42095  4.74312  3.22910    958 h - - -
          2.68618  4.42225  2.77519  2.73123  3.46354  2.40513  3.72494  3.29354  2.67741  2.69355  4.24690  2.90347  2.73739  3.18146  2.89801  2.37887  2.77519  2.98518  4.58477  3.61503
          0.03171  3.86262  4.58496  0.61958  0.77255  0.48576  0.95510
    391   3.08770  4.45785  4.52875  4.02986  3.24577  4.30525  4.70695  1.28638  3.84622  1.57768  3.11862  4.30027  4.60550  4.13655  4.04506  3.68585  3.34321  1.81332  5.21707  3.99084    959 i - - -
          2.68618  4.42225  2.77519  2.73123  3.46354  2.40513  3.72494  3.29354  2.67741  2.69355  4.24690  2.90347  2.73739  3.18146  2.89801  2.37887  2.77519  2.98518  4.58477  3.61503
          0.03171  3.86262  4.58496  0.61958  0.77255  0.48576  0.95510
    392   2.39403  4.79632  2.43579  2.32466  4.17948  3.23952  3.67153  3.60431  2.52151  3.20631  4.04089  2.84390  2.33603  2.58900  2.97975  2.62078  2.88274  3.24712  5.43851  4.08606    963 e - - -
          2.68618  4.42225  2.77519  2.73123  3.46354  2.40513  3.72494  3.29354  2.67741  2.69355  4.24690  2.90347  2.73739  3.18146  2.89801  2.37887  2.77519  2.98518  4.58477  3.61503
          0.03171  3.86262  4.58496  0.61958  0.77255  0.48576  0.95510
    393   2.99444  4.83416  3.48410  2.99729  4.18625  3.48426  3.81730  3.72732  2.23365  3.24505  4.24553  3.35775  3.98737  3.03816  0.99355  3.07912  3.26110  3.45171  5.27331  4.11580    964 r - - -
          2.68618  4.42225  2.77519  2.73123  3.46354  2.40513  3.72494  3.29354  2.67741  2.69355  4.24690  2.90347  2.73739  3.18146  2.89801  2.37887  2.77519  2.98518  4.58477  3.61503
          0.03171  3.86262  4.58496  0.61958  0.77255  0.48576  0.95510
    394   2.98081  4.35854  4.52601  4.03259  3.45997  4.22545  4.78420  1.47987  3.90799  1.99156  3.29307  4.27972  4.57981  4.19720  4.13115  3.60649  3.25567  1.23390  5.38588  4.16855    965 v - - -
          2.68618  4.42225  2.77519  2.73123  3.46354  2.40513  3.72494  3.29354  2.67741  2.69355  4.24690  2.90347  2.73739  3.18146  2.89801  2.37887  2.77519  2.98518  4.58477  3.61503
          0.03171  3.86262  4.58496  0.61958  0.77255  0.48576  0.95510
    395   2.81544  4.52044  3.52721  3.01603  2.59706  3.68507  2.67294  3.04126  2.85820  2.61645  3.19957  3.35489  4.06241  3.21716  3.16246  2.96745  3.04516  2.84078  4.19410  1.85641    966 y - - -
          2.68618  4.42225  2.77519  2.73123  3.46354  2.40513  3.72494  3.29354  2.67741  2.69355  4.24690  2.90347  2.73739  3.18146  2.89801  2.37887  2.77519  2.98518  4.58477  3.61503
          0.03171  3.86262  4.58496  0.61958  0.77255  0.48576  0.95510
    396   2.97910  5.10573  0.93229  2.32895  4.48144  3.20328  3.92250  4.06739  3.00477  3.67749  4.65544  2.88481  3.85538  3.16166  3.51961  2.94261  3.31748  3.70764  5.65196  4.35603    967 d - - -
          2.68618  4.42225  2.77519  2.73123  3.46354  2.40513  3.72494  3.29354  2.67741  2.69355  4.24690  2.90347  2.73739  3.18146  2.89801  2.37887  2.77519  2.98518  4.58477  3.61503
          0.03171  3.86262  4.58496  0.61958  0.77255  0.48576  0.95510
    397   3.32476  4.71134  4.20076  3.82702  1.80387  4.10748  3.45453  3.10683  3.69686  2.50875  3.74363  3.82461  4.45810  3.82394  3.84675  3.47159  3.56244  3.01380  3.66804  1.13848    968 y - - -
          2.68618  4.42225  2.77519  2.73123  3.46354  2.40513  3.72494  3.29354  2.67741  2.69355  4.24690  2.90347  2.73739  3.18146  2.89801  2.37887  2.77519  2.98518  4.58477  3.61503
          0.03171  3.86262  4.58496  0.61958  0.77255  0.48576  0.95510
    398   3.14427  4.60949  4.17365  3.81351  3.13205  3.96958  4.47234  2.33562  3.58136  0.88742  3.15818  4.08994  4.40668  3.95205  3.75901  3.53938  3.43899  2.37039  5.00770  3.72873    969 l - - -
          2.68618  4.42225  2.77519  2.73123  3.46354  2.40513  3.72494  3.29354  2.67741  2.69355  4.24690  2.90347  2.73739  3.18146  2.89801  2.37887  2.77519  2.98518  4.58477  3.61503
          0.03171  3.86262  4.58496  0.61958  0.77255  0.48576  0.95510
    399   3.31938  4.69755  4.07620  3.77989  2.65643  3.71919  3.88790  3.34261  3.50233  2.73918  3.97686  3.93095  4.23612  3.89046  3.63240  3.52317  3.61929  3.23267  0.90540  2.65905    970 w - - -
          2.68618  4.42225  2.77519  2.73123  3.46354  2.40513  3.72494  3.29354  2.67741  2.69355  4.24690  2.90347  2.73739  3.18146  2.89801  2.37887  2.77519  2.98518  4.58477  3.61503
          0.03171  3.86262  4.58496  0.61958  0.77255  0.48576  0.95510
    400   3.01904  4.38116  4.54152  4.01191  3.36514  4.29443  4.73603  1.61222  3.88893  1.70331  3.19185  4.28424  4.59230  4.15105  4.10863  3.64699  3.27190  1.31539  5.30277  4.11158    971 v - - -
          2.68618  4.42225  2.77519  2.73123  3.46354  2.40513  3.72494  3.29354  2.67741  2.69355  4.24690  2.90347  2.73739  3.18146  2.89801  2.37887  2.77519  2.98518  4.58477  3.61503
          0.03171  3.86262  4.58496  0.61958  0.77255  0.48576  0.95510
    401   1.02806  4.18723  3.45268  3.24358  4.04265  3.01202  4.26678  3.16669  3.25959  3.04875  4.08171  3.39566  3.75031  3.60167  3.51076  2.53763  2.81431  2.82280  5.47079  4.26996    972 a - - -
          2.68618  4.42225  2.77519  2.73123  3.46354  2.40513  3.72494  3.29354  2.67741  2.69355  4.24690  2.90347  2.73739  3.18146  2.89801  2.37887  2.77519  2.98518  4.58477  3.61503
          0.03171  3.86262  4.58496  0.61958  0.77255  0.48576  0.95510
    402   2.94393  5.05281  2.48362  1.03947  4.39781  3.26779  3.85381  3.84975  2.73311  3.46848  4.44301  2.92748  3.87193  3.06971  3.14088  2.92737  3.24811  3.53464  5.57124  4.29355    973 e - - -
          2.68618  4.42225  2.77519  2.73123  3.46354  2.40513  3.72494  3.29354  2.67741  2.69355  4.24690  2.90347  2.73739  3.18146  2.89801  2.37887  2.77519  2.98518  4.58477  3.61503
          0.03171  3.86262  4.58496  0.61958  0.77255  0.48576  0.95510
    403   2.97910  5.10573  0.93229  2.32895  4.48144  3.20328  3.92250  4.06739  3.00477  3.67749  4.65544  2.88481  3.85538  3.16166  3.51961  2.94261  3.31748  3.70764  5.65196  4.35603    974 d - - -
          2.68618  4.42225  2.77519  2.73123  3.46354  2.40513  3.72494  3.29354  2.67741  2.69355  4.24690  2.90347  2.73739  3.18146  2.89801  2.37887  2.77519  2.98518  4.58477  3.61503
          0.03171  3.86262  4.58496  0.61958  0.77255  0.48576  0.95510
    404   2.65280  4.42915  3.32456  3.22274  4.36511  0.74448  4.34357  3.96238  3.40267  3.61773  4.59344  3.48887  3.81997  3.72762  3.63975  2.82444  3.13328  3.49260  5.46280  4.46669    975 g - - -
          2.68618  4.42225  2.77519  2.73123  3.46354  2.40513  3.72494  3.29354  2.67741  2.69355  4.24690  2.90347  2.73739  3.18146  2.89801  2.37887  2.77519  2.98518  4.58477  3.61503
          0.03171  3.86262  4.58496  0.61958  0.77255  0.48576  0.95510
    405   2.96152  4.51187  4.03887  3.63163  3.20353  3.82672  4.36905  2.37814  3.40023  1.79972  1.39694  3.91032  4.28731  3.78278  3.60669  3.30958  3.26666  2.38310  5.04300  3.80388    976 m - - -
          2.68618  4.42225  2.77519  2.73123  3.46354  2.40513  3.72494  3.29354  2.67741  2.69355  4.24690  2.90347  2.73739  3.18146  2.89801  2.37887  2.77519  2.98518  4.58477  3.61503
          0.03171  3.86262  4.58496  0.61958  0.77255  0.48576  0.95510
    406   2.96320  4.92648  3.13852  2.76190  4.31066  3.45366  3.75388  3.73932  1.05183  3.30658  4.26861  3.18679  3.95474  2.94595  2.42996  3.00586  3.21722  3.44768  5.36940  4.18077    977 k - - -
          2.68618  4.42225  2.77519  2.73123  3.46354  2.40513  3.72494  3.29354  2.67741  2.69355  4.24690  2.90347  2.73739  3.18146  2.89801  2.37887  2.77519  2.98518  4.58477  3.61503
          0.03171  3.86262  4.58496  0.61958  0.77255  0.48576  0.95510
    407   2.96152  4.51187  4.03887  3.63163  3.20353  3.82672  4.36905  2.37814  3.40023  1.79972  1.39694  3.91032  4.28731  3.78278  3.60669  3.30958  3.26666  2.38310  5.04300  3.80388    978 m - - -
          2.68618  4.42225  2.77519  2.73123  3.46354  2.40513  3.72494  3.29354  2.67741  2.69355  4.24690  2.90347  2.73739  3.18146  2.89801  2.37887  2.77519  2.98518  4.58477  3.61503
          0.03171  3.86262  4.58496  0.61958  0.77255  0.48576  0.95510
    408   2.81912  4.91961  2.95676  2.56731  4.17777  3.42235  3.64648  3.68381  2.16490  3.19603  4.10909  3.02830  3.89256  1.61320  2.26899  2.84224  3.06069  3.37874  5.33581  4.04495    990 q - - -
          2.68618  4.42225  2.77519  2.73123  3.46354  2.40513  3.72494  3.29354  2.67741  2.69355  4.24690  2.90347  2.73739  3.18146  2.89801  2.37887  2.77519  2.98518  4.58477  3.61503
          0.03171  3.86262  4.58496  0.61958  0.77255  0.48576  0.95510
    409   2.32749  4.24210  3.21864  2.86117  3.88513  1.82127  3.93811  2.77321  2.86478  2.97591  3.86465  3.17080  3.72492  3.20752  3.20538  2.25745  2.72787  2.85912  5.28039  4.01051    996 g - - -
          2.68618  4.42225  2.77519  2.73123  3.46354  2.40513  3.72494  3.29354  2.67741  2.69355  4.24690  2.90347  2.73739  3.18146  2.89801  2.37887  2.77519  2.98518  4.58477  3.61503
          0.03171  3.86262  4.58496  0.61958  0.77255  0.48576  0.95510
    410   3.23296  4.72594  3.82374  3.55132  2.29375  3.81869  3.61408  3.24356  3.40912  2.70002  3.91963  3.71139  4.29279  3.71753  3.59483  3.37062  3.51960  3.11365  3.93712  0.98233   1004 y - - -
          2.68618  4.42225  2.77519  2.73123  3.46354  2.40513  3.72494  3.29354  2.67741  2.69355  4.24690  2.90347  2.73739  3.18146  2.89801  2.37887  2.77519  2.98518  4.58477  3.61503
          0.03171  3.86262  4.58496  0.61958  0.77255  0.48576  0.95510
    411   2.76012  5.05318  2.07601  2.19855  4.39865  3.16905  3.74247  3.95571  2.70208  3.53917  4.40693  1.54289  3.78386  2.93313  3.20607  2.72641  3.07661  3.55896  5.65468  4.22132   1007 n - - -
          2.68618  4.42225  2.77519  2.73123  3.46354  2.40513  3.72494  3.29354  2.67741  2.69355  4.24690  2.90347  2.73739  3.18146  2.89801  2.37887  2.77519  2.98518  4.58477  3.61503
          0.03171  3.86262  4.58496  0.61958  0.77255  0.48576  0.95510
    412   2.65280  4.42915  3.32456  3.22274  4.36511  0.74448  4.34357  3.96238  3.40267  3.61773  4.59344  3.48887  3.81997  3.72762  3.63975  2.82444  3.13328  3.49260  5.46280  4.46669   1008 g - - -
          2.68618  4.42225  2.77519  2.73123  3.46354  2.40513  3.72494  3.29354  2.67741  2.69355  4.24690  2.90347  2.73739  3.18146  2.89801  2.37887  2.77519  2.98518  4.58477  3.61503
          0.03171  3.86262  4.58496  0.61958  0.77255  0.48576  0.95510
    413   2.31024  4.23048  3.19794  3.01331  4.06650  2.96055  4.12341  3.58780  3.08641  3.30881  4.23576  3.23963  3.69855  3.43651  3.37271  1.10601  2.78964  3.12506  5.43979  4.14998   1009 s - - -
          2.68618  4.42225  2.77519  2.73123  3.46354  2.40513  3.72494  3.29354  2.67741  2.69355  4.24690  2.90347  2.73739  3.18146  2.89801  2.37887  2.77519  2.98518  4.58477  3.61503
          0.03171  3.86262  4.58496  0.61958  0.77255  0.48576  0.95510
    414   2.87305  4.85837  2.89654  2.65119  4.02561  3.35959  3.80939  3.65491  2.47267  3.15824  4.18644  3.11081  3.91295  1.25166  2.75701  2.92125  3.17006  3.38522  5.29940  3.99251   1010 q - - -
          2.68618  4.42225  2.77519  2.73123  3.46354  2.40513  3.72494  3.29354  2.67741  2.69355  4.24690  2.90347  2.73739  3.18146  2.89801  2.37887  2.77519  2.98518  4.58477  3.61503
          0.03171  3.86262  4.58496  0.61958  0.77255  0.48576  0.95510
    415   3.04090  4.50740  4.32625  3.85032  3.13974  4.10768  4.54284  2.10114  3.64690  1.09821  3.04175  4.12505  4.47103  3.95483  3.85146  3.50049  3.31713  1.92938  5.09832  3.86771   1011 l - - -
          2.68618  4.42225  2.77519  2.73123  3.46354  2.40513  3.72494  3.29354  2.67741  2.69355  4.24690  2.90347  2.73739  3.18146  2.89801  2.37887  2.77519  2.98518  4.58477  3.61503
          0.03171  3.86262  4.58496  0.61958  0.77255  0.48576  0.95510
    416   3.31938  4.69755  4.07620  3.77989  2.65643  3.71919  3.88790  3.34261  3.50233  2.73918  3.97686  3.93095  4.23612  3.89046  3.63240  3.52317  3.61929  3.23267  0.90540  2.65905   1012 w - - -
          2.68618  4.42225  2.77519  2.73123  3.46354  2.40513  3.72494  3.29354  2.67741  2.69355  4.24690  2.90347  2.73739  3.18146  2.89801  2.37887  2.77519  2.98518  4.58477  3.61503
          0.03171  3.86262  4.58496  0.61958  0.77255  0.48576  0.95510
    417   2.97910  5.10573  0.93229  2.32895  4.48144  3.20328  3.92250  4.06739  3.00477  3.67749  4.65544  2.88481  3.85538  3.16166  3.51961  2.94261  3.31748  3.70764  5.65196  4.35603   1013 d - - -
          2.68618  4.42225  2.77519  2.73123  3.46354  2.40513  3.72494  3.29354  2.67741  2.69355  4.24690  2.90347  2.73739  3.18146  2.89801  2.37887  2.77519  2.98518  4.58477  3.61503
          0.03171  3.86262  4.58496  0.61958  0.77255  0.48576  0.95510
    418   2.03611  4.15361  3.40621  3.11132  4.01261  3.01165  4.14454  3.07038  3.07809  2.98229  3.95308  3.30136  3.72303  3.43354  3.36352  2.46939  1.45326  2.72681  5.45457  4.23009   1014 t - - -
          2.68618  4.42225  2.77519  2.73123  3.46354  2.40513  3.72494  3.29354  2.67741  2.69355  4.24690  2.90347  2.73739  3.18146  2.89801  2.37887  2.77519  2.98518  4.58477  3.61503
          0.03171  3.86262  4.58496  0.61958  0.77255  0.48576  0.95510
    419   1.19052  4.12007  3.31750  3.08969  4.17300  2.45306  4.17339  3.46747  3.16509  3.25948  4.14322  3.25661  3.65333  3.46914  3.45465  2.39126  2.69215  2.99807  5.53324  4.33057   1015 a - - -
          2.68618  4.42225  2.77519  2.73123  3.46354  2.40513  3.72494  3.29354  2.67741  2.69355  4.24690  2.90347  2.73739  3.18146  2.89801  2.37887  2.77519  2.98518  4.58477  3.61503
          0.03171  3.86262  4.58496  0.61958  0.77255  0.48576  0.95510
    420   3.18095  4.57610  4.40832  3.95018  1.57133  4.19075  4.03881  2.39630  3.80532  1.47941  3.10401  4.09302  4.50024  3.96627  3.95745  3.56193  3.42464  2.44247  4.32179  2.76073   1020 l - - -
          2.68618  4.42225  2.77519  2.73123  3.46354  2.40513  3.72494  3.29354  2.67741  2.69355  4.24690  2.90347  2.73739  3.18146  2.89801  2.37887  2.77519  2.98518  4.58477  3.61503
          0.03171  3.86262  4.58496  0.61958  0.77255  0.48576  0.95510
    421   1.92709  4.14164  3.41789  3.11127  4.01722  3.00193  4.14028  3.08534  3.08214  2.99483  3.95112  3.29708  3.71336  3.42828  3.37157  2.45474  1.51919  2.73360  5.45248  4.23154   1021 t - - -
          2.68618  4.42225  2.77519  2.73123  3.46354  2.40513  3.72494  3.29354  2.67741  2.69355  4.24690  2.90347  2.73739  3.18146  2.89801  2.37887  2.77519  2.98518  4.58477  3.61503
          0.03171  3.86262  4.58496  0.61958  0.77255  0.48576  0.95510
    422   2.80032  4.34571  4.11164  3.77451  3.54294  3.71364  4.57796  2.05094  3.64215  2.23171  3.50963  3.96591  4.27473  4.00268  3.85559  3.21659  3.16213  1.03741  5.32570  4.05668   1022 v - - -
          2.68618  4.42225  2.77519  2.73123  3.46354  2.40513  3.72494  3.29354  2.67741  2.69355  4.24690  2.90347  2.73739  3.18146  2.89801  2.37887  2.77519  2.98518  4.58477  3.61503
          0.03171  3.86262  4.58496  0.61958  0.77255  0.48576  0.95510
    423   2.80990  5.08601  2.52857  1.97793  4.36901  3.31564  3.64930  3.82349  2.34517  3.35807  4.23024  2.83518  3.83329  1.78492  2.71478  2.77848  3.06042  3.48267  5.52467  4.17520   1023 q - - -
          2.68618  4.42225  2.77519  2.73123  3.46354  2.40513  3.72494  3.29354  2.67741  2.69355  4.24690  2.90347  2.73739  3.18146  2.89801  2.37887  2.77519  2.98518  4.58477  3.61503
          0.03171  3.86262  4.58496  0.61958  0.77255  0.48576  0.95510
    424   1.02806  4.18723  3.45268  3.24358  4.04265  3.01202  4.26678  3.16669  3.25959  3.04875  4.08171  3.39566  3.75031  3.60167  3.51076  2.53763  2.81431  2.82280  5.47079  4.26996   1024 a - - -
          2.68618  4.42225  2.77519  2.73123  3.46354  2.40513  3.72494  3.29354  2.67741  2.69355  4.24690  2.90347  2.73739  3.18146  2.89801  2.37887  2.77519  2.98518  4.58477  3.61503
          0.03171  3.86262  4.58496  0.61958  0.77255  0.48576  0.95510
    425   3.10067  4.45983  4.58708  4.03566  3.17349  4.35442  4.69523  1.44322  3.88870  1.43180  2.69869  4.31862  4.59871  4.10794  4.07731  3.69481  3.33540  1.90916  5.16956  4.02960   1025 l - - -
          2.68618  4.42225  2.77519  2.73123  3.46354  2.40513  3.72494  3.29354  2.67741  2.69355  4.24690  2.90347  2.73739  3.18146  2.89801  2.37887  2.77519  2.98518  4.58477  3.61503
          0.03171  3.86262  4.58496  0.61958  0.77255  0.48576  0.95510
    426   2.72916  3.43448  4.19189  3.64120  3.39243  3.87855  4.33936  1.86557  3.53521  2.04792  3.29133  3.88783  4.26649  3.80154  3.76864  3.20436  2.78175  1.45275  5.06888  3.86551   1026 v - - -
          2.68618  4.42225  2.77519  2.73123  3.46354  2.40513  3.72494  3.29354  2.67741  2.69355  4.24690  2.90347  2.73739  3.18146  2.89801  2.37887  2.77519  2.98518  4.58477  3.61503
          0.03171  3.86262  4.58496  0.61958  0.77255  0.48576  0.95510
    427   1.39612  4.10097  3.33395  3.06759  4.13955  2.89514  4.13630  3.45599  3.11301  3.23097  4.10055  3.23319  3.63785  3.42107  3.41270  1.80619  2.65589  2.98064  5.51642  4.28824   1027 a - - -
          2.68618  4.42225  2.77519  2.73123  3.46354  2.40513  3.72494  3.29354  2.67741  2.69355  4.24690  2.90347  2.73739  3.18146  2.89801  2.37887  2.77519  2.98518  4.58477  3.61503
          0.03171  3.86262  4.58496  0.61958  0.77255  0.48576  0.95510
    428   2.40751  4.25254  3.41944  3.17105  3.96026  3.09213  4.18911  3.08620  3.11382  2.95004  4.00123  3.38197  3.79513  3.50915  3.37295  2.60867  1.18872  2.78223  5.39893  4.17691   1029 t - - -
          2.68618  4.42225  2.77519  2.73123  3.46354  2.40513  3.72494  3.29354  2.67741  2.69355  4.24690  2.90347  2.73739  3.18146  2.89801  2.37887  2.77519  2.98518  4.58477  3.61503
          0.03171  3.86262  4.58496  0.61958  0.77255  0.48576  0.95510
    429   2.77931  5.24925  1.83971  1.96081  4.56703  2.43407  3.67071  4.05664  2.62256  3.57895  4.40580  2.31388  3.76766  2.82838  3.17866  2.70278  3.05829  3.64750  5.75835  4.30012   1037 d - - -
          2.68618  4.42225  2.77519  2.73123  3.46354  2.40513  3.72494  3.29354  2.67741  2.69355  4.24690  2.90347  2.73739  3.18146  2.89801  2.37887  2.77519  2.98518  4.58477  3.61503
          0.03171  3.86262  4.58496  0.61958  0.77255  0.48576  0.95510
    430   3.14427  4.60949  4.17365  3.81351  3.13205  3.96958  4.47234  2.33562  3.58136  0.88742  3.15818  4.08994  4.40668  3.95205  3.75901  3.53938  3.43899  2.37039  5.00770  3.72873   1038 l - - -
          2.68618  4.42225  2.77519  2.73123  3.46354  2.40513  3.72494  3.29354  2.67741  2.69355  4.24690  2.90347  2.73739  3.18146  2.89801  2.37887  2.77519  2.98518  4.58477  3.61503
          0.03171  3.86262  4.58496  0.61958  0.77255  0.48576  0.95510
    431   2.56858  4.12574  3.76397  3.19648  2.98379  3.62567  3.91747  2.04541  3.10879  2.23568  3.21252  3.50370  4.00201  3.37816  3.37572  2.73813  2.62785  2.11053  4.73188  3.18810   1040 i - - -
          2.68618  4.42225  2.77519  2.73123  3.46354  2.40513  3.72494  3.29354  2.67741  2.69355  4.24690  2.90347  2.73739  3.18146  2.89801  2.37887  2.77519  2.98518  4.58477  3.61503
          0.03171  3.86262  4.58496  0.61958  0.77255  0.48576  0.95510
    432   2.80234  5.24024  2.15686  1.48292  4.53135  3.22997  3.65659  3.99412  2.30321  3.52685  4.36257  2.70629  3.78801  2.81278  3.01458  2.73020  3.06639  3.60856  5.69803  4.27189   1042 e - - -
          2.68618  4.42225  2.77519  2.73123  3.46354  2.40513  3.72494  3.29354  2.67741  2.69355  4.24690  2.90347  2.73739  3.18146  2.89801  2.37887  2.77519  2.98518  4.58477  3.61503
          0.03171  3.86262  4.58496  0.61958  0.77255  0.48576  0.95510
    433   2.94393  5.05281  2.48362  1.03947  4.39781  3.26779  3.85381  3.84975  2.73311  3.46848  4.44301  2.92748  3.87193  3.06971  3.14088  2.92737  3.24811  3.53464  5.57124  4.29355   1043 e - - -
          2.68618  4.42225  2.77519  2.73123  3.46354  2.40513  3.72494  3.29354  2.67741  2.69355  4.24690  2.90347  2.73739  3.18146  2.89801  2.37887  2.77519  2.98518  4.58477  3.61503
          0.03171  3.86262  4.58496  0.61958  0.77255  0.48576  0.95510
    434   3.11403  4.51516  4.28942  3.81083  1.58287  4.09473  3.73228  2.63394  3.67424  1.71286  3.27597  3.90515  4.40519  3.81928  3.83089  3.41781  3.34078  2.61312  4.00933  2.19026   1045 f - - -
          2.68618  4.42225  2.77519  2.73123  3.46354  2.40513  3.72494  3.29354  2.67741  2.69355  4.24690  2.90347  2.73739  3.18146  2.89801  2.37887  2.77519  2.98518  4.58477  3.61503
          0.03171  3.86262  4.58496  0.61958  0.77255  0.48576  0.95510
    435   2.06588  4.20337  3.14217  2.98648  4.26398  1.27273  4.16449  3.64509  3.14951  3.38679  4.27846  3.21463  3.67110  3.45479  3.44949  2.44309  2.76316  3.14557  5.58182  4.37526   1046 g - - -
          2.68618  4.42225  2.77519  2.73123  3.46354  2.40513  3.72494  3.29354  2.67741  2.69355  4.24690  2.90347  2.73739  3.18146  2.89801  2.37887  2.77519  2.98518  4.58477  3.61503
          0.03171  3.86262  4.58496  0.61958  0.77255  0.48576  0.95510
    436   2.61188  4.62186  2.87781  2.36057  3.92255  3.31002  3.74387  3.27214  2.54232  2.70869  3.87121  3.01378  2.04070  2.95608  2.91077  2.69934  2.90293  2.99016  5.26667  3.96025   1047 p - - -
          2.68618  4.42225  2.77519  2.73123  3.46354  2.40513  3.72494  3.29354  2.67741  2.69355  4.24690  2.90347  2.73739  3.18146  2.89801  2.37887  2.77519  2.98518  4.58477  3.61503
          0.03171  3.86262  4.58496  0.61958  0.77255  0.48576  0.95510
    437   2.08208  4.17150  3.27989  2.92142  4.04296  2.98488  3.99781  3.37853  2.92779  3.10667  3.96065  3.17788  3.13535  3.25480  3.26486  2.20664  1.68037  2.95148  5.40186  4.16978   1048 t - - -
          2.68618  4.42225  2.77519  2.73123  3.46354  2.40513  3.72494  3.29354  2.67741  2.69355  4.24690  2.90347  2.73739  3.18146  2.89801  2.37887  2.77519  2.98518  4.58477  3.61503
          0.03171  3.86262  4.58496  0.61958  0.77255  0.48576  0.95510
    438   3.14316  4.55319  4.45953  3.95584  3.08522  4.27801  4.60744  1.90443  3.74543  1.04914  2.97129  4.24591  4.56655  4.02641  3.93716  3.65558  3.39313  2.09158  5.08604  3.87037   1049 l - - -
          2.68618  4.42225  2.77519  2.73123  3.46354  2.40513  3.72494  3.29354  2.67741  2.69355  4.24690  2.90347  2.73739  3.18146  2.89801  2.37887  2.77519  2.98518  4.58477  3.61503
          0.03171  3.86262  4.58496  0.61958  0.77255  0.48576  0.95510
    439   2.68163  4.67716  3.17258  2.64967  3.95827  3.45767  3.67982  2.83084  1.65260  2.89031  3.82067  3.09630  3.88609  2.86306  2.58113  2.77211  2.72200  2.90063  5.24066  3.97503   1050 k - - -
          2.68618  4.42225  2.77519  2.73123  3.46354  2.40513  3.72494  3.29354  2.67741  2.69355  4.24690  2.90347  2.73739  3.18146  2.89801  2.37887  2.77519  2.98518  4.58477  3.61503
          0.03171  3.86262  4.58496  0.61958  0.77255  0.48576  0.95510
    440   2.74388  4.66244  3.31196  2.73169  3.83549  3.53820  3.65438  3.18092  1.90890  2.08257  3.73639  3.15548  3.92607  2.85826  2.28954  2.84903  2.95814  2.94786  5.12420  3.87913   1051 k - - -
          2.68618  4.42225  2.77519  2.73123  3.46354  2.40513  3.72494  3.29354  2.67741  2.69355  4.24690  2.90347  2.73739  3.18146  2.89801  2.37887  2.77519  2.98518  4.58477  3.61503
          0.03171  3.86262  4.58496  0.61958  0.77255  0.48576  0.95510
    441   1.02806  4.18723  3.45268  3.24358  4.04265  3.01202  4.26678  3.16669  3.25959  3.04875  4.08171  3.39566  3.75031  3.60167  3.51076  2.53763  2.81431  2.82280  5.47079  4.26996   1052 a - - -
          2.68618  4.42225  2.77519  2.73123  3.46354  2.40513  3.72494  3.29354  2.67741  2.69355  4.24690  2.90347  2.73739  3.18146  2.89801  2.37887  2.77519  2.98518  4.58477  3.61503
          0.03171  3.86262  4.58496  0.61958  0.77255  0.48576  0.95510
    442   2.98423  4.80333  3.11624  2.87525  3.27795  3.43928  1.16345  3.68563  2.71857  3.18081  4.22303  3.28495  3.99129  3.24137  2.98485  3.05502  3.28728  3.42095  4.74312  3.22910   1053 h - - -
          2.68618  4.42225  2.77519  2.73123  3.46354  2.40513  3.72494  3.29354  2.67741  2.69355  4.24690  2.90347  2.73739  3.18146  2.89801  2.37887  2.77519  2.98518  4.58477  3.61503
          0.03171  3.86262  4.58496  0.61958  0.77255  0.48576  0.95510
    443   2.76367  5.24543  1.86380  1.87508  4.55443  2.93620  3.65450  4.04304  2.58689  3.55951  4.37725  2.35983  3.76385  2.80614  3.13867  2.44159  3.03568  3.63293  5.73607  4.28074   1054 d - - -
          2.68618  4.42225  2.77519  2.73123  3.46354  2.40513  3.72494  3.29354  2.67741  2.69355  4.24690  2.90347  2.73739  3.18146  2.89801  2.37887  2.77519  2.98518  4.58477  3.61503
          0.03171  3.86262  4.58496  0.61958  0.77255  0.48576  0.95510
    444   3.36651  4.70660  4.31545  3.94339  1.55061  4.16474  3.43783  3.10637  3.81065  2.48876  3.72749  3.87590  4.49640  3.88662  3.92754  3.52109  3.59664  3.02093  3.62670  1.25341   1055 y - - -
          2.68618  4.42225  2.77519  2.73123  3.46354  2.40513  3.72494  3.29354  2.67741  2.69355  4.24690  2.90347  2.73739  3.18146  2.89801  2.37887  2.77519  2.98518  4.58477  3.61503
          0.03171  3.86262  4.58496  0.61958  0.77255  0.48576  0.95510
    445   3.07532  4.45202  4.50299  4.01603  3.26687  4.27914  4.70113  1.24039  3.82693  1.66281  3.15103  4.28338  4.59611  4.13272  4.02862  3.66825  3.33629  1.79701  5.22739  3.98632   1056 i - - -
          2.68618  4.42225  2.77519  2.73123  3.46354  2.40513  3.72494  3.29354  2.67741  2.69355  4.24690  2.90347  2.73739  3.18146  2.89801  2.37887  2.77519  2.98518  4.58477  3.61503
          0.03171  3.86262  4.58496  0.61958  0.77255  0.48576  0.95510
    446   2.96320  4.92648  3.13852  2.76190  4.31066  3.45366  3.75388  3.73932  1.05183  3.30658  4.26861  3.18679  3.95474  2.94595  2.42996  3.00586  3.21722  3.44768  5.36940  4.18077   1057 k - - -
          2.68618  4.42225  2.77519  2.73123  3.46354  2.40513  3.72494  3.29354  2.67741  2.69355  4.24690  2.90347  2.73739  3.18146  2.89801  2.37887  2.77519  2.98518  4.58477  3.61503
          0.03171  3.86262  4.58496  0.61958  0.77255  0.48576  0.95510
    447   2.50756  4.89367  2.82624  2.41583  4.24692  3.36103  3.60501  3.65795  2.04641  3.21755  4.04812  2.13605  3.81470  2.75527  2.39203  2.69740  2.92804  3.31320  5.39399  4.08645   1058 k - - -
          2.68618  4.42225  2.77519  2.73123  3.46354  2.40513  3.72494  3.29354  2.67741  2.69355  4.24690  2.90347  2.73739  3.18146  2.89801  2.37887  2.77519  2.98518  4.58477  3.61503
          0.03171  3.86262  4.58496  0.61958  0.77255  0.48576  0.95510
    448   2.22036  4.15730  3.27665  2.97612  4.10114  2.94554  4.05899  3.43390  2.98801  3.18625  4.05666  3.19860  3.65960  3.32586  3.30335  1.59193  1.91644  2.98420  5.46753  4.22457   1059 s - - -
          2.68618  4.42225  2.77519  2.73123  3.46354  2.40513  3.72494  3.29354  2.67741  2.69355  4.24690  2.90347  2.73739  3.18146  2.89801  2.37887  2.77519  2.98518  4.58477  3.61503
          0.03171  3.86262  4.58496  0.61958  0.77255  0.48576  0.95510
    449   2.87305  4.85837  2.89654  2.65119  4.02561  3.35959  3.80939  3.65491  2.47267  3.15824  4.18644  3.11081  3.91295  1.25166  2.75701  2.92125  3.17006  3.38522  5.29940  3.99251   1060 q - - -
          2.68618  4.42225  2.77519  2.73123  3.46354  2.40513  3.72494  3.29354  2.67741  2.69355  4.24690  2.90347  2.73739  3.18146  2.89801  2.37887  2.77519  2.98518  4.58477  3.61503
          0.03171  3.86262  4.58496  0.61958  0.77255  0.48576  0.95510
    450   2.99634  4.37767  4.48655  3.96562  3.38803  4.24352  4.70732  1.68494  3.83256  1.78796  3.22883  4.23887  4.56582  4.11678  4.06120  3.60153  3.25676  1.23657  5.30912  4.09749   1074 v - - -
          2.68618  4.42225  2.77519  2.73123  3.46354  2.40513  3.72494  3.29354  2.67741  2.69355  4.24690  2.90347  2.73739  3.18146  2.89801  2.37887  2.77519  2.98518  4.58477  3.61503
          0.03171  3.86262  4.58496  0.61958  0.77255  0.48576  0.95510
    451   2.78411  4.36582  3.85318  3.27461  3.20799  3.81898  4.06330  2.28054  3.05737  1.47027  2.84335  3.62920  4.15802  3.42500  2.94840  3.10531  3.01421  2.33398  4.91624  3.71838   1076 l - - -
          2.68618  4.42225  2.77519  2.73123  3.46354  2.40513  3.72494  3.29354  2.67741  2.69355  4.24690  2.90347  2.73739  3.18146  2.89801  2.37887  2.77519  2.98518  4.58477  3.61503
          0.03171  3.86262  4.58496  0.61958  0.77255  0.48576  0.95510
    452   2.65941  5.03670  2.07627  2.02754  4.30540  3.27715  3.20758  3.76764  2.43747  3.31616  4.12045  2.58684  3.75831  2.74144  2.93576  2.62728  2.90673  3.03336  5.50593  4.10657   1079 e - - -
          2.68618  4.42225  2.77519  2.73123  3.46354  2.40513  3.72494  3.29354  2.67741  2.69355  4.24690  2.90347  2.73739  3.18146  2.89801  2.37887  2.77519  2.98518  4.58477  3.61503
          0.03171  3.86262  4.58496  0.61958  0.77255  0.48576  0.95510
    453   2.83836  5.24145  1.30126  2.10786  4.56038  3.14898  3.74681  4.12550  2.77563  3.68427  4.55991  2.36708  3.78619  2.93438  3.34094  2.76266  3.15372  3.71280  5.80053  4.32334   1080 d - - -
          2.68618  4.42225  2.77519  2.73123  3.46354  2.40513  3.72494  3.29354  2.67741  2.69355  4.24690  2.90347  2.73739  3.18146  2.89801  2.37887  2.77519  2.98518  4.58477  3.61503
          0.03171  3.86262  4.58496  0.61958  0.77255  0.48576  0.95510
    454   2.57525  0.96065  4.09184  3.82928  3.82294  3.20025  4.47854  2.96527  3.65618  2.88117  4.00216  3.81890  3.90643  4.00269  3.78228  2.84687  3.04120  2.71050  5.24108  4.11068   1081 c - - -
          2.68618  4.42225  2.77519  2.73123  3.46354  2.40513  3.72494  3.29354  2.67741  2.69355  4.24690  2.90347  2.73739  3.18146  2.89801  2.37887  2.77519  2.98518  4.58477  3.61503
          0.03171  3.86262  4.58496  0.61958  0.77255  0.48576  0.95510
    455   2.63804  4.62063  2.90332  2.62774  3.82207  3.25592  3.06627  3.54488  2.61737  3.13854  4.05219  3.06613  1.65635  3.05176  2.95601  2.72493  2.96707  3.21115  5.17735  3.80513   1082 p - - -
          2.68618  4.42225  2.77519  2.73123  3.46354  2.40513  3.72494  3.29354  2.67741  2.69355  4.24690  2.90347  2.73739  3.18146  2.89801  2.37887  2.77519  2.98518  4.58477  3.61503
          0.03171  3.86262  4.58496  0.61958  0.77255  0.48576  0.95510
    456   2.52895  4.47914  3.04917  2.77668  4.17657  1.40831  3.92129  3.66361  2.69183  3.29174  4.17813  3.14869  3.77753  3.16104  2.49427  2.64961  2.91901  3.25598  5.40576  4.18569   1087 g - - -
          2.68618  4.42225  2.77519  2.73123  3.46354  2.40513  3.72494  3.29354  2.67741  2.69355  4.24690  2.90347  2.73739  3.18146  2.89801  2.37887  2.77519  2.98518  4.58477  3.61503
          0.03171  3.86262  4.58496  0.61958  0.77255  0.48576  0.95510
    457   2.97910  5.10573  0.93229  2.32895  4.48144  3.20328  3.92250  4.06739  3.00477  3.67749  4.65544  2.88481  3.85538  3.16166  3.51961  2.94261  3.31748  3.70764  5.65196  4.35603   1088 d - - -
          2.68618  4.42225  2.77519  2.73123  3.46354  2.40513  3.72494  3.29354  2.67741  2.69355  4.24690  2.90347  2.73739  3.18146  2.89801  2.37887  2.77519  2.98518  4.58477  3.61503
          0.03171  3.86262  4.58496  0.61958  0.77255  0.48576  0.95510
    458   2.85239  4.43907  3.81509  3.29728  2.67632  3.84194  4.00929  2.48902  3.14661  1.37565  3.11896  3.64268  4.19161  3.00843  3.41555  3.14766  3.08802  2.47199  4.71901  3.35898   1089 l - - -
          2.68618  4.42225  2.77519  2.73123  3.46354  2.40513  3.72494  3.29354  2.67741  2.69355  4.24690  2.90347  2.73739  3.18146  2.89801  2.37887  2.77519  2.98518  4.58477  3.61503
          0.03171  3.86262  4.58496  0.61958  0.77255  0.48576  0.95510
    459   2.41713  4.46488  2.77959  2.57036  4.17866  3.05138  3.86479  3.69524  2.75099  3.33571  4.18380  2.21857  3.70997  3.08552  3.13782  1.62565  2.82025  3.24271  5.49019  4.15133   1090 s - - -
          2.68618  4.42225  2.77519  2.73123  3.46354  2.40513  3.72494  3.29354  2.67741  2.69355  4.24690  2.90347  2.73739  3.18146  2.89801  2.37887  2.77519  2.98518  4.58477  3.61503
          0.03171  3.86262  4.58496  0.61958  0.77255  0.48576  0.95510
    460   2.43718  4.54998  2.91839  2.51692  3.20768  3.41431  3.62999  3.13005  2.35760  2.78425  3.63726  3.00472  3.80482  2.72227  2.71856  2.64161  2.77783  2.85618  5.07102  3.21202   1091 k - - -
          2.68618  4.42225  2.77519  2.73123  3.46354  2.40513  3.72494  3.29354  2.67741  2.69355  4.24690  2.90347  2.73739  3.18146  2.89801  2.37887  2.77519  2.98518  4.58477  3.61503
          0.03171  3.86262  4.58496  0.61958  0.77255  0.48576  0.95510
    461   3.31938  4.69755  4.07620  3.77989  2.65643  3.71919  3.88790  3.34261  3.50233  2.73918  3.97686  3.93095  4.23612  3.89046  3.63240  3.52317  3.61929  3.23267  0.90540  2.65905   1092 w - - -
          2.68618  4.42225  2.77519  2.73123  3.46354  2.40513  3.72494  3.29354  2.67741  2.69355  4.24690  2.90347  2.73739  3.18146  2.89801  2.37887  2.77519  2.98518  4.58477  3.61503
          0.03171  3.86262  4.58496  0.61958  0.77255  0.48576  0.95510
    462   3.23296  4.72594  3.82374  3.55132  2.29375  3.81869  3.61408  3.24356  3.40912  2.70002  3.91963  3.71139  4.29279  3.71753  3.59483  3.37062  3.51960  3.11365  3.93712  0.98233   1094 y - - -
          2.68618  4.42225  2.77519  2.73123  3.46354  2.40513  3.72494  3.29354  2.67741  2.69355  4.24690  2.90347  2.73739  3.18146  2.89801  2.37887  2.77519  2.98518  4.58477  3.61503
          0.03171  3.86262  4.58496  0.61958  0.77255  0.48576  0.95510
    463   2.99444  4.83416  3.48410  2.99729  4.18625  3.48426  3.81730  3.72732  2.23365  3.24505  4.24553  3.35775  3.98737  3.03816  0.99355  3.07912  3.26110  3.45171  5.27331  4.11580   1095 r - - -
          2.68618  4.42225  2.77519  2.73123  3.46354  2.40513  3.72494  3.29354  2.67741  2.69355  4.24690  2.90347  2.73739  3.18146  2.89801  2.37887  2.77519  2.98518  4.58477  3.61503
          0.03171  3.86262  4.58496  0.61958  0.77255  0.48576  0.95510
    464   2.98423  4.80333  3.11624  2.87525  3.27795  3.43928  1.16345  3.68563  2.71857  3.18081  4.22303  3.28495  3.99129  3.24137  2.98485  3.05502  3.28728  3.42095  4.74312  3.22910   1096 h - - -
          2.68618  4.42225  2.77519  2.73123  3.46354  2.40513  3.72494  3.29354  2.67741  2.69355  4.24690  2.90347  2.73739  3.18146  2.89801  2.37887  2.77519  2.98518  4.58477  3.61503
          0.03171  3.86262  4.58496  0.61958  0.77255  0.48576  0.95510
    465   2.85090  4.34408  4.16391  3.73286  3.45795  3.91476  4.53710  1.25415  3.57273  2.06708  3.33935  3.98727  4.36726  3.92779  3.80482  3.32048  2.86684  1.81040  5.28824  4.05375   1097 i - - -
          2.68618  4.42225  2.77519  2.73123  3.46354  2.40513  3.72494  3.29354  2.67741  2.69355  4.24690  2.90347  2.73739  3.18146  2.89801  2.37887  2.77519  2.98518  4.58477  3.61503
          0.03171  3.86262  4.58496  0.61958  0.77255  0.48576  0.95510
    466   2.31024  4.23048  3.19794  3.01331  4.06650  2.96055  4.12341  3.58780  3.08641  3.30881  4.23576  3.23963  3.69855  3.43651  3.37271  1.10601  2.78964  3.12506  5.43979  4.14998   1098 s - - -
          2.68618  4.42225  2.77519  2.73123  3.46354  2.40513  3.72494  3.29354  2.67741  2.69355  4.24690  2.90347  2.73739  3.18146  2.89801  2.37887  2.77519  2.98518  4.58477  3.61503
          0.03171  3.86262  4.58496  0.61958  0.77255  0.48576  0.95510
    467   2.96320  4.92648  3.13852  2.76190  4.31066  3.45366  3.75388  3.73932  1.05183  3.30658  4.26861  3.18679  3.95474  2.94595  2.42996  3.00586  3.21722  3.44768  5.36940  4.18077   1099 k - - -
          2.68618  4.42225  2.77519  2.73123  3.46354  2.40513  3.72494  3.29354  2.67741  2.69355  4.24690  2.90347  2.73739  3.18146  2.89801  2.37887  2.77519  2.98518  4.58477  3.61503
          0.03171  3.86262  4.58496  0.61958  0.77255  0.48576  0.95510
    468   2.65280  4.42915  3.32456  3.22274  4.36511  0.74448  4.34357  3.96238  3.40267  3.61773  4.59344  3.48887  3.81997  3.72762  3.63975  2.82444  3.13328  3.49260  5.46280  4.46669   1100 g - - -
          2.68618  4.42225  2.77519  2.73123  3.46354  2.40513  3.72494  3.29354  2.67741  2.69355  4.24690  2.90347  2.73739  3.18146  2.89801  2.37887  2.77519  2.98518  4.58477  3.61503
          0.03171  3.86262  4.58496  0.61958  0.77255  0.48576  0.95510
    469   1.30820  4.12100  3.28882  3.05526  4.19257  2.15236  4.15523  3.51764  3.14629  3.28250  4.15077  3.23358  3.64302  3.44190  3.44765  2.37656  2.68080  3.02966  5.54453  4.33836   1101 a - - -
          2.68618  4.42225  2.77519  2.73123  3.46354  2.40513  3.72494  3.29354  2.67741  2.69355  4.24690  2.90347  2.73739  3.18146  2.89801  2.37887  2.77519  2.98518  4.58477  3.61503
          0.03171  3.86262  4.58496  0.61958  0.77255  0.48576  0.95510
    470   3.31938  4.69755  4.07620  3.77989  2.65643  3.71919  3.88790  3.34261  3.50233  2.73918  3.97686  3.93095  4.23612  3.89046  3.63240  3.52317  3.61929  3.23267  0.90540  2.65905   1102 w - - -
          2.68618  4.42225  2.77519  2.73123  3.46354  2.40513  3.72494  3.29354  2.67741  2.69355  4.24690  2.90347  2.73739  3.18146  2.89801  2.37887  2.77519  2.98518  4.58477  3.61503
          0.03171  3.86262  4.58496  0.61958  0.77255  0.48576  0.95510
    471   2.32398  4.26025  3.19641  2.88126  4.04608  3.04140  3.99155  3.34648  2.88100  3.08341  3.99321  3.17699  1.99135  3.24484  3.20992  2.48543  1.97215  2.96101  5.40990  4.16552   1103 t - - -
          2.68618  4.42225  2.77519  2.73123  3.46354  2.40513  3.72494  3.29354  2.67741  2.69355  4.24690  2.90347  2.73739  3.18146  2.89801  2.37887  2.77519  2.98518  4.58477  3.61503
          0.03171  3.86262  4.58496  0.61958  0.77255  0.48576  0.95510
    472   3.10810  4.61272  3.89156  3.51416  1.27533  3.89988  2.87852  3.07748  3.39337  2.51689  3.68379  3.66212  4.29705  3.63184  3.60039  3.27541  3.35922  2.95137  3.84691  2.16587   1104 f - - -
          2.68618  4.42225  2.77519  2.73123  3.46354  2.40513  3.72494  3.29354  2.67741  2.69355  4.24690  2.90347  2.73739  3.18146  2.89801  2.37887  2.77519  2.98518  4.58477  3.61503
          0.03171  3.86262  4.58496  0.61958  0.77255  0.48576  0.95510
    473   2.21913  4.16080  3.23751  2.98092  4.13876  2.92625  4.08442  3.49272  3.01457  3.24311  4.12131  3.19626  3.65599  3.35571  3.32139  1.33084  2.34631  3.02476  5.50642  4.25290   1105 s - - -
          2.68618  4.42225  2.77519  2.73123  3.46354  2.40513  3.72494  3.29354  2.67741  2.69355  4.24690  2.90347  2.73739  3.18146  2.89801  2.37887  2.77519  2.98518  4.58477  3.61503
          0.03171  3.86262  4.58496  0.61958  0.77255  0.48576  0.95510
    474   2.40751  4.25254  3.41944  3.17105  3.96026  3.09213  4.18911  3.08620  3.11382  2.95004  4.00123  3.38197  3.79513  3.50915  3.37295  2.60867  1.18872  2.78223  5.39893  4.17691   1106 t - - -
          2.68618  4.42225  2.77519  2.73123  3.46354  2.40513  3.72494  3.29354  2.67741  2.69355  4.24690  2.90347  2.73739  3.18146  2.89801  2.37887  2.77519  2.98518  4.58477  3.61503
          0.03171  3.86262  4.58496  0.61958  0.77255  0.48576  0.95510
    475   1.02806  4.18723  3.45268  3.24358  4.04265  3.01202  4.26678  3.16669  3.25959  3.04875  4.08171  3.39566  3.75031  3.60167  3.51076  2.53763  2.81431  2.82280  5.47079  4.26996   1107 a - - -
          2.68618  4.42225  2.77519  2.73123  3.46354  2.40513  3.72494  3.29354  2.67741  2.69355  4.24690  2.90347  2.73739  3.18146  2.89801  2.37887  2.77519  2.98518  4.58477  3.61503
          0.03171  3.86262  4.58496  0.61958  0.77255  0.48576  0.95510
    476   2.97910  5.10573  0.93229  2.32895  4.48144  3.20328  3.92250  4.06739  3.00477  3.67749  4.65544  2.88481  3.85538  3.16166  3.51961  2.94261  3.31748  3.70764  5.65196  4.35603   1108 d - - -
          2.68618  4.42225  2.77519  2.73123  3.46354  2.40513  3.72494  3.29354  2.67741  2.69355  4.24690  2.90347  2.73739  3.18146  2.89801  2.37887  2.77519  2.98518  4.58477  3.61503
          0.03171  3.86262  4.58496  0.61958  0.77255  0.48576  0.95510
    477   2.73234  5.00529  2.32498  2.27495  4.09551  3.30152  2.11987  3.72816  2.44230  3.28218  4.12976  2.81364  3.80491  2.57617  2.87476  2.71177  2.98414  3.38505  5.37330  3.95115   1109 h - - -
          2.68618  4.42225  2.77519  2.73123  3.46354  2.40513  3.72494  3.29354  2.67741  2.69355  4.24690  2.90347  2.73739  3.18146  2.89801  2.37887  2.77519  2.98518  4.58477  3.61503
          0.03171  3.86262  4.58496  0.61958  0.77255  0.48576  0.95510
    478   2.65280  4.42915  3.32456  3.22274  4.36511  0.74448  4.34357  3.96238  3.40267  3.61773  4.59344  3.48887  3.81997  3.72762  3.63975  2.82444  3.13328  3.49260  5.46280  4.46669   1110 g - - -
          2.68618  4.42225  2.77519  2.73123  3.46354  2.40513  3.72494  3.29354  2.67741  2.69355  4.24690  2.90347  2.73739  3.18146  2.89801  2.37887  2.77519  2.98518  4.58477  3.61503
          0.03171  3.86262  4.58496  0.61958  0.77255  0.48576  0.95510
    479   3.31938  4.69755  4.07620  3.77989  2.65643  3.71919  3.88790  3.34261  3.50233  2.73918  3.97686  3.93095  4.23612  3.89046  3.63240  3.52317  3.61929  3.23267  0.90540  2.65905   1112 w - - -
          2.68618  4.42225  2.77519  2.73123  3.46354  2.40513  3.72494  3.29354  2.67741  2.69355  4.24690  2.90347  2.73739  3.18146  2.89801  2.37887  2.77519  2.98518  4.58477  3.61503
          0.03171  3.86262  4.58496  0.61958  0.77255  0.48576  0.95510
    480   2.51814  4.55250  2.87944  2.56378  4.05952  3.20254  3.77046  3.45893  2.55254  3.08894  3.97459  3.00264  2.01675  2.64082  2.91222  2.61009  2.62066  3.11205  5.36236  4.06601   1113 p - - -
          2.68618  4.42225  2.77519  2.73123  3.46354  2.40513  3.72494  3.29354  2.67741  2.69355  4.24690  2.90347  2.73739  3.18146  2.89801  2.37887  2.77519  2.98518  4.58477  3.61503
          0.03171  3.86262  4.58496  0.61958  0.77255  0.48576  0.95510
    481   2.99759  4.36666  4.55541  4.06147  3.44438  4.25265  4.80417  1.33563  3.93551  1.96163  3.27314  4.30729  4.59737  4.21884  4.15320  3.63450  3.27010  1.36292  5.38468  4.17358   1114 i - - -
          2.68618  4.42225  2.77519  2.73123  3.46354  2.40513  3.72494  3.29354  2.67741  2.69355  4.24690  2.90347  2.73739  3.18146  2.89801  2.37887  2.77519  2.98518  4.58477  3.61503
          0.03171  3.86262  4.58496  0.61958  0.77255  0.48576  0.95510
    482   2.31024  4.23048  3.19794  3.01331  4.06650  2.96055  4.12341  3.58780  3.08641  3.30881  4.23576  3.23963  3.69855  3.43651  3.37271  1.10601  2.78964  3.12506  5.43979  4.14998   1115 s - - -
          2.68618  4.42225  2.77519  2.73123  3.46354  2.40513  3.72494  3.29354  2.67741  2.69355  4.24690  2.90347  2.73739  3.18146  2.89801  2.37887  2.77519  2.98518  4.58477  3.61503
          0.03171  3.86262  4.58496  0.61958  0.77255  0.48576  0.95510
    483   2.97910  5.10573  0.93229  2.32895  4.48144  3.20328  3.92250  4.06739  3.00477  3.67749  4.65544  2.88481  3.85538  3.16166  3.51961  2.94261  3.31748  3.70764  5.65196  4.35603   1116 d - - -
          2.68618  4.42225  2.77519  2.73123  3.46354  2.40513  3.72494  3.29354  2.67741  2.69355  4.24690  2.90347  2.73739  3.18146  2.89801  2.37887  2.77519  2.98518  4.58477  3.61503
          0.03171  3.86262  4.58496  0.61958  0.77255  0.48576  0.95510
    484   2.57525  0.96065  4.09184  3.82928  3.82294  3.20025  4.47854  2.96527  3.65618  2.88117  4.00216  3.81890  3.90643  4.00269  3.78228  2.84687  3.04120  2.71050  5.24108  4.11068   1117 c - - -
          2.68618  4.42225  2.77519  2.73123  3.46354  2.40513  3.72494  3.29354  2.67741  2.69355  4.24690  2.90347  2.73739  3.18146  2.89801  2.37887  2.77519  2.98518  4.58477  3.61503
          0.03171  3.86262  4.58496  0.61958  0.77255  0.48576  0.95510
    485   2.40751  4.25254  3.41944  3.17105  3.96026  3.09213  4.18911  3.08620  3.11382  2.95004  4.00123  3.38197  3.79513  3.50915  3.37295  2.60867  1.18872  2.78223  5.39893  4.17691   1118 t - - -
          2.68618  4.42225  2.77519  2.73123  3.46354  2.40513  3.72494  3.29354  2.67741  2.69355  4.24690  2.90347  2.73739  3.18146  2.89801  2.37887  2.77519  2.98518  4.58477  3.61503
          0.03171  3.86262  4.58496  0.61958  0.77255  0.48576  0.95510
    486   1.29087  4.09233  3.30163  3.04787  4.17989  2.52710  4.13552  3.53797  3.12477  3.27767  4.12238  3.21570  3.62323  3.41742  3.42983  2.14327  2.64406  3.03014  5.53891  4.32268   1119 a - - -
          2.68618  4.42225  2.77519  2.73123  3.46354  2.40513  3.72494  3.29354  2.67741  2.69355  4.24690  2.90347  2.73739  3.18146  2.89801  2.37887  2.77519  2.98518  4.58477  3.61503
          0.03171  3.86262  4.58496  0.61958  0.77255  0.48576  0.95510
    487   2.66224  4.77850  2.74400  1.72509  4.04551  3.33880  3.69128  3.30117  2.47420  2.74553  3.92959  2.92961  3.82686  2.87049  2.87685  2.70750  2.65280  3.02397  5.35871  4.02722   1120 e - - -
          2.68618  4.42225  2.77519  2.73123  3.46354  2.40513  3.72494  3.29354  2.67741  2.69355  4.24690  2.90347  2.73739  3.18146  2.89801  2.37887  2.77519  2.98518  4.58477  3.61503
          0.03171  3.86262  4.58496  0.61958  0.77255  0.48576  0.95510
    488   1.75975  4.15095  3.20495  3.00547  4.24273  1.51705  4.15107  3.59336  3.13791  3.34147  4.20991  3.20900  3.64578  3.43224  3.44558  2.38869  2.70266  3.08830  5.57924  4.36856   1121 g - - -
          2.68618  4.42225  2.77519  2.73123  3.46354  2.40513  3.72494  3.29354  2.67741  2.69355  4.24690  2.90347  2.73739  3.18146  2.89801  2.37887  2.77519  2.98518  4.58477  3.61503
          0.03171  3.86262  4.58496  0.61958  0.77255  0.48576  0.95510
    489   3.14427  4.60949  4.17365  3.81351  3.13205  3.96958  4.47234  2.33562  3.58136  0.88742  3.15818  4.08994  4.40668  3.95205  3.75901  3.53938  3.43899  2.37039  5.00770  3.72873   1122 l - - -
          2.68618  4.42225  2.77519  2.73123  3.46354  2.40513  3.72494  3.29354  2.67741  2.69355  4.24690  2.90347  2.73739  3.18146  2.89801  2.37887  2.77519  2.98518  4.58477  3.61503
          0.03171  3.86262  4.58496  0.61958  0.77255  0.48576  0.95510
    490   2.96320  4.92648  3.13852  2.76190  4.31066  3.45366  3.75388  3.73932  1.05183  3.30658  4.26861  3.18679  3.95474  2.94595  2.42996  3.00586  3.21722  3.44768  5.36940  4.18077   1123 k - - -
          2.68618  4.42225  2.77519  2.73123  3.46354  2.40513  3.72494  3.29354  2.67741  2.69355  4.24690  2.90347  2.73739  3.18146  2.89801  2.37887  2.77519  2.98518  4.58477  3.61503
          0.03171  3.86262  4.58496  0.61958  0.77255  0.48576  0.95510
    491   1.48730  4.15949  3.67531  3.30006  3.78342  3.18806  4.23419  2.58156  3.23176  2.64054  3.71274  3.47298  3.85377  3.56003  3.50928  2.62030  2.79334  1.95711  5.35105  4.12111   1135 a - - -
          2.68618  4.42225  2.77519  2.73123  3.46354  2.40513  3.72494  3.29354  2.67741  2.69355  4.24690  2.90347  2.73739  3.18146  2.89801  2.37887  2.77519  2.98518  4.58477  3.61503
          0.03171  3.86262  4.58496  0.61958  0.77255  0.48576  0.95510
    492   1.84471  3.31319  3.58018  3.08709  3.65972  3.15057  3.98525  2.89785  3.00811  2.45134  3.61907  3.31915  3.75932  3.31677  3.31606  2.07103  2.68467  2.59841  5.10589  3.88463   1136 a - - -
          2.68618  4.42225  2.77519  2.73123  3.46354  2.40513  3.72494  3.29354  2.67741  2.69355  4.24690  2.90347  2.73739  3.18146  2.89801  2.37887  2.77519  2.98518  4.58477  3.61503
          0.03171  3.86262  4.58496  0.61958  0.77255  0.48576  0.95510
    493   3.14427  4.60949  4.17365  3.81351  3.13205  3.96958  4.47234  2.33562  3.58136  0.88742  3.15818  4.08994  4.40668  3.95205  3.75901  3.53938  3.43899  2.37039  5.00770  3.72873   1139 l - - -
          2.68618  4.42225  2.77519  2.73123  3.46354  2.40513  3.72494  3.29354  2.67741  2.69355  4.24690  2.90347  2.73739  3.18146  2.89801  2.37887  2.77519  2.98518  4.58477  3.61503
          0.03171  3.86262  4.58496  0.61958  0.77255  0.48576  0.95510
    494   3.14427  4.60949  4.17365  3.81351  3.13205  3.96958  4.47234  2.33562  3.58136  0.88742  3.15818  4.08994  4.40668  3.95205  3.75901  3.53938  3.43899  2.37039  5.00770  3.72873   1140 l - - -
          2.68618  4.42225  2.77519  2.73123  3.46354  2.40513  3.72494  3.29354  2.67741  2.69355  4.24690  2.90347  2.73739  3.18146  2.89801  2.37887  2.77519  2.98518  4.58477  3.61503
          0.03171  3.86262  4.58496  0.61958  0.77255  0.48576  0.95510
    495   3.14427  4.60949  4.17365  3.81351  3.13205  3.96958  4.47234  2.33562  3.58136  0.88742  3.15818  4.08994  4.40668  3.95205  3.75901  3.53938  3.43899  2.37039  5.00770  3.72873   1141 l - - -
          2.68618  4.42225  2.77519  2.73123  3.46354  2.40513  3.72494  3.29354  2.67741  2.69355  4.24690  2.90347  2.73739  3.18146  2.89801  2.37887  2.77519  2.98518  4.58477  3.61503
          0.03171  3.86262  4.58496  0.61958  0.77255  0.48576  0.95510
    496   2.21917  4.16085  3.23729  2.98093  4.13882  2.92621  4.08452  3.49292  3.01469  3.24331  4.12159  3.19626  3.65601  3.35585  3.32146  1.33014  2.34783  3.02492  5.50652  4.25291   1142 s - - -
          2.68618  4.42225  2.77519  2.73123  3.46354  2.40513  3.72494  3.29354  2.67741  2.69355  4.24690  2.90347  2.73739  3.18146  2.89801  2.37887  2.77519  2.98518  4.58477  3.61503
          0.03171  3.86262  4.58496  0.61958  0.77255  0.48576  0.95510
    497   2.95718  5.05027  3.33953  2.72050  4.46853  3.57944  3.57172  3.83008  1.44766  3.30431  4.18082  3.12993  3.96420  2.71423  1.65744  2.96418  3.13735  3.51859  5.37246  4.18910   1153 k - - -
          2.68618  4.42225  2.77519  2.73123  3.46354  2.40513  3.72494  3.29354  2.67741  2.69355  4.24690  2.90347  2.73739  3.18146  2.89801  2.37887  2.77519  2.98518  4.58477  3.61503
          0.03171  3.86262  4.58496  0.61958  0.77255  0.48576  0.95510
    498   3.05195  4.40827  4.58263  4.06362  3.34135  4.32527  4.77605  1.28491  3.92176  1.72538  3.17087  4.33001  4.62157  4.18967  4.13171  3.68984  3.30777  1.59708  5.31032  4.11491   1154 i - - -
          2.68618  4.42225  2.77519  2.73123  3.46354  2.40513  3.72494  3.29354  2.67741  2.69355  4.24690  2.90347  2.73739  3.18146  2.89801  2.37887  2.77519  2.98518  4.58477  3.61503
          0.03171  3.86262  4.58496  0.61958  0.77255  0.48576  0.95510
    499   2.27414  4.24611  3.09958  2.83365  4.15332  2.96644  3.99764  3.60316  2.91282  3.27495  4.12903  3.12569  2.59455  3.24604  3.25606  1.45577  2.72168  3.12425  5.48505  4.21733   1160 s - - -
          2.68618  4.42225  2.77519  2.73123  3.46354  2.40513  3.72494  3.29354  2.67741  2.69355  4.24690  2.90347  2.73739  3.18146  2.89801  2.37887  2.77519  2.98518  4.58477  3.61503
          0.03171  3.86262  4.58496  0.61958  0.77255  0.48576  0.95510
    500   2.11276  4.27733  3.15211  2.92335  4.10403  3.02021  4.06708  3.42525  2.97888  3.15614  4.10455  3.20577  1.50591  3.33936  3.28923  2.51525  2.80105  3.02989  5.46592  4.22848   1163 p - - -
          2.68618  4.42225  2.77519  2.73123  3.46354  2.40513  3.72494  3.29354  2.67741  2.69355  4.24690  2.90347  2.73739  3.18146  2.89801  2.37887  2.77519  2.98518  4.58477  3.61503
          0.03171  3.86262  4.58496  0.61958  0.77255  0.48576  0.95510
    501   2.78327  5.23199  2.19875  1.55271  4.51899  3.24134  3.63829  3.98876  2.34773  3.50668  4.33122  2.71079  3.78317  2.56377  2.97107  2.71298  3.04059  3.59945  5.67536  4.25237   1164 e - - -
          2.68618  4.42225  2.77519  2.73123  3.46354  2.40513  3.72494  3.29354  2.67741  2.69355  4.24690  2.90347  2.73739  3.18146  2.89801  2.37887  2.77519  2.98518  4.58477  3.61503
          0.03171  3.86262  4.58496  0.61958  0.77255  0.48576  0.95510
    502   3.07007  4.42253  4.59705  4.06680  3.28980  4.34622  4.76169  1.37601  3.92953  1.55891  3.11275  4.33820  4.62226  4.17618  4.13237  3.70253  3.31859  1.65254  5.27053  4.09512   1165 i - - -
          2.68618  4.42225  2.77519  2.73123  3.46354  2.40513  3.72494  3.29354  2.67741  2.69355  4.24690  2.90347  2.73739  3.18146  2.89801  2.37887  2.77519  2.98518  4.58477  3.61503
          0.03171  3.86262  4.58496  0.61958  0.77255  0.48576  0.95510
    503   2.33396  4.23775  3.96586  3.58788  3.64597  3.53843  4.45634  2.09945  3.48747  2.35720  3.54315  3.77291  4.12952  3.82579  3.73426  2.97169  2.98473  1.23338  5.36839  4.13108   1166 v - - -
          2.68618  4.42225  2.77519  2.73123  3.46354  2.40513  3.72494  3.29354  2.67741  2.69355  4.24690  2.90347  2.73739  3.18146  2.89801  2.37887  2.77519  2.98518  4.58477  3.61503
          0.03171  3.86262  4.58496  0.61958  0.77255  0.48576  0.95510
    504   2.65280  4.42915  3.32456  3.22274  4.36511  0.74448  4.34357  3.96238  3.40267  3.61773  4.59344  3.48887  3.81997  3.72762  3.63975  2.82444  3.13328  3.49260  5.46280  4.46669   1167 g - - -
          2.68618  4.42225  2.77519  2.73123  3.46354  2.40513  3.72494  3.29354  2.67741  2.69355  4.24690  2.90347  2.73739  3.18146  2.89801  2.37887  2.77519  2.98518  4.58477  3.61503
          0.03171  3.86262  4.58496  0.61958  0.77255  0.48576  0.95510
    505   2.70047  4.98928  2.31451  1.58462  4.27328  3.26092  3.66286  3.64038  2.53177  3.28346  4.13850  2.78417  3.78538  2.82627  3.01561  2.68337  2.96672  2.94711  5.52484  4.13459   1175 e - - -
          2.68618  4.42225  2.77519  2.73123  3.46354  2.40513  3.72494  3.29354  2.67741  2.69355  4.24690  2.90347  2.73739  3.18146  2.89801  2.37887  2.77519  2.98518  4.58477  3.61503
          0.03171  3.86262  4.58496  0.61958  0.77255  0.48576  0.95510
    506   2.31935  4.50091  2.87499  2.55589  4.08695  3.15525  3.77986  3.49902  2.60539  3.13611  3.98655  2.98864  2.12773  2.70168  2.98890  2.35003  2.80748  3.11974  5.38364  4.08747   1179 p - - -
          2.68618  4.42225  2.77519  2.73123  3.46354  2.40513  3.72494  3.29354  2.67741  2.69355  4.24690  2.90347  2.73739  3.18146  2.89801  2.37887  2.77519  2.98518  4.58477  3.61503
          0.03171  3.86262  4.58496  0.61958  0.77255  0.48576  0.95510
    507   3.03401  4.41787  4.48928  3.92762  3.16696  4.26188  4.59992  1.87160  3.81372  1.38933  2.48529  4.21524  4.52056  4.01568  4.01270  3.58537  3.26647  1.70291  5.11899  3.99735   1180 l - - -
          2.68618  4.42225  2.77519  2.73123  3.46354  2.40513  3.72494  3.29354  2.67741  2.69355  4.24690  2.90347  2.73739  3.18146  2.89801  2.37887  2.77519  2.98518  4.58477  3.61503
          0.03171  3.86262  4.58496  0.61958  0.77255  0.48576  0.95510
    508   2.86685  5.36345  1.76158  1.43013  4.65189  3.17782  3.70660  4.14589  2.69644  3.67866  4.53738  2.65600  3.78797  2.87561  3.26287  2.76772  3.15290  3.74244  5.83802  4.36625   1181 e - - -
          2.68618  4.42225  2.77519  2.73123  3.46354  2.40513  3.72494  3.29354  2.67741  2.69355  4.24690  2.90347  2.73739  3.18146  2.89801  2.37887  2.77519  2.98518  4.58477  3.61503
          0.03171  3.86262  4.58496  0.61958  0.77255  0.48576  0.95510
    509   1.93181  4.19040  3.52635  3.01852  3.60262  3.01305  3.95429  2.43044  2.95839  2.59741  3.53701  3.33027  3.85129  3.27263  3.28924  2.65699  2.53542  2.17643  5.07452  3.84698   1182 a - - -
          2.68618  4.42225  2.77519  2.73123  3.46354  2.40513  3.72494  3.29354  2.67741  2.69355  4.24690  2.90347  2.73739  3.18146  2.89801  2.37887  2.77519  2.98518  4.58477  3.61503
          0.03171  3.86262  4.58496  0.61958  0.77255  0.48576  0.95510
    510   2.65460  5.01059  2.44258  2.26416  4.32142  3.30745  3.58476  3.76926  2.13829  3.30482  4.10544  2.28359  3.76771  2.71988  2.57537  2.47749  2.89655  3.39354  5.48015  4.10754   1184 k - - -
          2.68618  4.42225  2.77519  2.73123  3.46354  2.40513  3.72494  3.29354  2.67741  2.69355  4.24690  2.90347  2.73739  3.18146  2.89801  2.37887  2.77519  2.98518  4.58477  3.61503
          0.03171  3.86262  4.58496  0.61958  0.77255  0.48576  0.95510
    511   2.47390  4.79381  3.11116  2.58668  4.19542  3.41724  3.61463  3.57011  2.01121  3.14376  3.99292  3.03448  3.85407  2.77333  1.78944  2.56745  2.94071  3.24455  5.32152  4.07027   1186 r - - -
          2.68618  4.42225  2.77519  2.73123  3.46354  2.40513  3.72494  3.29354  2.67741  2.69355  4.24690  2.90347  2.73739  3.18146  2.89801  2.37887  2.77519  2.98518  4.58477  3.61503
          0.03171  3.86262  4.58496  0.61958  0.77255  0.48576  0.95510
    512   2.85357  4.45605  3.78007  3.26921  2.80302  3.83018  4.01506  2.49449  3.10614  1.35388  3.13178  3.62445  4.18598  2.99065  3.37829  3.14080  3.09123  2.47756  4.76155  3.41406   1187 l - - -
          2.68618  4.42225  2.77519  2.73123  3.46354  2.40513  3.72494  3.29354  2.67741  2.69355  4.24690  2.90347  2.73739  3.18146  2.89801  2.37887  2.77519  2.98518  4.58477  3.61503
          0.03171  3.86262  4.58496  0.61958  0.77255  0.48576  0.95510
    513   2.76927  4.69071  2.68013  2.63669  2.92801  3.50332  3.11498  3.29387  2.70881  2.87503  3.81688  3.09043  3.94245  3.03313  3.09898  2.83864  3.01118  3.04253  4.48211  1.87772   1188 y - - -
          2.68618  4.42225  2.77519  2.73123  3.46354  2.40513  3.72494  3.29354  2.67741  2.69355  4.24690  2.90347  2.73739  3.18146  2.89801  2.37887  2.77519  2.98518  4.58477  3.61503
          0.03171  3.86262  4.58496  0.61958  0.77255  0.48576  0.95510
    514   2.84095  5.22938  1.26637  2.11528  4.54891  3.14762  3.75517  4.11855  2.78955  3.68478  4.56607  2.43712  3.78843  2.94612  3.35332  2.76786  3.15971  3.70789  5.79396  4.31945   1189 d - - -
          2.68618  4.42225  2.77519  2.73123  3.46354  2.40513  3.72494  3.29354  2.67741  2.69355  4.24690  2.90347  2.73739  3.18146  2.89801  2.37887  2.77519  2.98518  4.58477  3.61503
          0.03171  3.86262  4.58496  0.61958  0.77255  0.48576  0.95510
    515   1.19391  4.10494  3.35551  3.11905  4.10399  2.91197  4.17399  3.34233  3.15316  3.18350  4.09352  3.26854  3.66047  3.47533  3.43237  2.19985  2.68155  2.90700  5.50975  4.27453   1190 a - - -
          2.68618  4.42225  2.77519  2.73123  3.46354  2.40513  3.72494  3.29354  2.67741  2.69355  4.24690  2.90347  2.73739  3.18146  2.89801  2.37887  2.77519  2.98518  4.58477  3.61503
          0.03171  3.86262  4.58496  0.61958  0.77255  0.48576  0.95510
    516   2.80032  4.34571  4.11164  3.77451  3.54294  3.71364  4.57796  2.05094  3.64215  2.23171  3.50963  3.96591  4.27473  4.00268  3.85559  3.21659  3.16213  1.03741  5.32570  4.05668   1191 v - - -
          2.68618  4.42225  2.77519  2.73123  3.46354  2.40513  3.72494  3.29354  2.67741  2.69355  4.24690  2.90347  2.73739  3.18146  2.89801  2.37887  2.77519  2.98518  4.58477  3.61503
          0.03171  3.86262  4.58496  0.61958  0.77255  0.48576  0.95510
    517   2.54449  4.62721  2.61639  2.47182  4.16647  3.10150  3.83217  3.75709  2.71126  3.40002  4.27826  1.51625  3.75405  3.05878  3.09809  2.40709  2.92981  3.33214  5.48728  4.09625   1192 n - - -
          2.68618  4.42225  2.77519  2.73123  3.46354  2.40513  3.72494  3.29354  2.67741  2.69355  4.24690  2.90347  2.73739  3.18146  2.89801  2.37887  2.77519  2.98518  4.58477  3.61503
          0.03171  3.86262  4.58496  0.61958  0.77255  0.48576  0.95510
    518   2.64805  2.40392  4.17763  3.65616  3.37370  3.69402  4.32578  2.08340  3.51169  2.01342  3.31282  3.83808  4.17295  3.79292  3.72746  3.06068  2.95815  1.65691  5.05735  3.83311   1193 v - - -
          2.68618  4.42225  2.77519  2.73123  3.46354  2.40513  3.72494  3.29354  2.67741  2.69355  4.24690  2.90347  2.73739  3.18146  2.89801  2.37887  2.77519  2.98518  4.58477  3.61503
          0.03171  3.86262  4.58496  0.61958  0.77255  0.48576  0.95510
    519   3.13681  4.51644  4.53708  4.01909  3.12842  4.33063  4.67166  1.67581  3.83540  1.16433  2.98567  4.30368  4.59888  4.08950  4.02358  3.69780  3.38129  1.98702  5.13614  3.94750   1196 l - - -
          2.68618  4.42225  2.77519  2.73123  3.46354  2.40513  3.72494  3.29354  2.67741  2.69355  4.24690  2.90347  2.73739  3.18146  2.89801  2.37887  2.77519  2.98518  4.58477  3.61503
          0.03171  3.86262  4.58496  0.61958  0.77255  0.48576  0.95510
    520   3.12377  4.55371  4.41645  3.87781  3.04106  4.24796  4.54103  2.16762  3.67701  1.14251  2.12149  4.18444  4.51518  3.93610  3.87122  3.59597  3.36014  2.24806  5.04001  3.88350   1197 l - - -
          2.68618  4.42225  2.77519  2.73123  3.46354  2.40513  3.72494  3.29354  2.67741  2.69355  4.24690  2.90347  2.73739  3.18146  2.89801  2.37887  2.77519  2.98518  4.58477  3.61503
          0.03171  3.86262  4.58496  0.61958  0.77255  0.48576  0.95510
    521   2.31024  4.23048  3.19794  3.01331  4.06650  2.96055  4.12341  3.58780  3.08641  3.30881  4.23576  3.23963  3.69855  3.43651  3.37271  1.10601  2.78964  3.12506  5.43979  4.14998   1200 s - - -
          2.68618  4.42225  2.77519  2.73123  3.46354  2.40513  3.72494  3.29354  2.67741  2.69355  4.24690  2.90347  2.73739  3.18146  2.89801  2.37887  2.77519  2.98518  4.58477  3.61503
          0.03171  3.86262  4.58496  0.61958  0.77255  0.48576  0.95510
    522   2.74315  4.22920  4.01485  3.45422  2.72195  3.79387  3.84045  2.53699  3.31224  1.68426  2.82437  3.67414  4.13774  3.54684  3.51679  3.08336  2.97102  2.42868  3.23129  2.56851   1206 l - - -
          2.68618  4.42225  2.77519  2.73123  3.46354  2.40513  3.72494  3.29354  2.67741  2.69355  4.24690  2.90347  2.73739  3.18146  2.89801  2.37887  2.77519  2.98518  4.58477  3.61503
          0.03171  3.86262  4.58496  0.61958  0.77255  0.48576  0.95510
    523   2.73897  4.42675  3.64296  3.12849  3.35651  3.62435  3.95542  2.64566  2.77841  2.15062  1.81609  3.47621  4.05448  3.28120  2.73438  2.98231  3.00391  2.54693  4.96778  3.71836   1221 m - - -
          2.68618  4.42225  2.77519  2.73123  3.46354  2.40513  3.72494  3.29354  2.67741  2.69355  4.24690  2.90347  2.73739  3.18146  2.89801  2.37887  2.77519  2.98518  4.58477  3.61503
          0.03171  3.86262  4.58496  0.61958  0.77255  0.48576  0.95510
    524   2.71535  4.71150  2.70301  2.58752  4.07349  3.17743  3.91319  3.78179  2.81608  3.42979  4.38514  1.17562  3.82884  3.18597  3.17037  2.78294  3.09691  3.40500  5.38054  4.02256   1248 n - - -
          2.68618  4.42225  2.77519  2.73123  3.46354  2.40513  3.72494  3.29354  2.67741  2.69355  4.24690  2.90347  2.73739  3.18146  2.89801  2.37887  2.77519  2.98518  4.58477  3.61503
          0.03171  3.86262  4.58496  0.61958  0.77255  0.48576  0.95510
    525   2.79829  5.30675  1.84467  1.85378  4.60761  2.82727  3.66674  4.10456  2.62078  3.61496  4.44040  2.13162  3.76909  2.82223  3.18314  2.71076  3.07403  3.68989  5.78714  4.31730   1261 d - - -
          2.68618  4.42225  2.77519  2.73123  3.46354  2.40513  3.72494  3.29354  2.67741  2.69355  4.24690  2.90347  2.73739  3.18146  2.89801  2.37887  2.77519  2.98518  4.58477  3.61503
          0.03171  3.86262  4.58496  0.61958  0.77255  0.48576  0.95510
    526   2.80733  5.22216  1.66610  2.11373  4.54347  3.16378  3.71831  4.08968  2.70775  3.63569  4.49150  1.84272  3.77898  2.89506  3.26025  2.73599  3.11039  3.67739  5.76877  4.30074   1262 d - - -
          2.68618  4.42225  2.77519  2.73123  3.46354  2.40513  3.72494  3.29354  2.67741  2.69355  4.24690  2.90347  2.73739  3.18146  2.89801  2.37887  2.77519  2.98518  4.58477  3.61503
          0.03171  3.86262  4.58496  0.61958  0.77255  0.48576  0.95510
    527   2.65280  4.42915  3.32456  3.22274  4.36511  0.74448  4.34357  3.96238  3.40267  3.61773  4.59344  3.48887  3.81997  3.72762  3.63975  2.82444  3.13328  3.49260  5.46280  4.46669   1263 g - - -
          2.68618  4.42225  2.77519  2.73123  3.46354  2.40513  3.72494  3.29354  2.67741  2.69355  4.24690  2.90347  2.73739  3.18146  2.89801  2.37887  2.77519  2.98518  4.58477  3.61503
          0.03171  3.86262  4.58496  0.61958  0.77255  0.48576  0.95510
    528   2.24596  4.20116  3.06641  2.90919  4.26335  1.37544  4.11393  3.74368  3.09267  3.43279  4.28596  3.15576  3.64911  3.39181  3.41007  2.10453  2.73250  3.19976  5.58682  4.33881   1264 g - - -
          2.68618  4.42225  2.77519  2.73123  3.46354  2.40513  3.72494  3.29354  2.67741  2.69355  4.24690  2.90347  2.73739  3.18146  2.89801  2.37887  2.77519  2.98518  4.58477  3.61503
          0.03171  3.86262  4.58496  0.61958  0.77255  0.48576  0.95510
    529   3.24590  4.65057  4.22519  3.93786  1.02798  3.93789  3.87300  2.77085  3.84515  2.14320  3.50249  4.00811  4.39673  4.01585  3.96731  3.51631  3.54704  2.76081  4.12508  2.49336   1265 f - - -
          2.68618  4.42225  2.77519  2.73123  3.46354  2.40513  3.72494  3.29354  2.67741  2.69355  4.24690  2.90347  2.73739  3.18146  2.89801  2.37887  2.77519  2.98518  4.58477  3.61503
          0.03171  3.86262  4.58496  0.61958  0.77255  0.48576  0.95510
    530   1.33985  4.09405  3.29729  3.03524  4.18486  2.47258  4.12641  3.55723  3.11505  3.28242  4.12134  3.20844  3.62005  3.40413  3.42617  2.08091  2.64013  3.04268  5.53934  4.32304   1266 a - - -
          2.68618  4.42225  2.77519  2.73123  3.46354  2.40513  3.72494  3.29354  2.67741  2.69355  4.24690  2.90347  2.73739  3.18146  2.89801  2.37887  2.77519  2.98518  4.58477  3.61503
          0.03171  3.86262  4.58496  0.61958  0.77255  0.48576  0.95510
    531   1.87013  4.16684  3.32068  2.95703  4.01597  3.00032  4.01772  3.28041  2.95098  3.05456  3.93366  3.20450  3.06259  3.28037  3.28162  2.42234  1.75689  2.88235  5.39424  4.16569   1267 t - - -
          2.68618  4.42225  2.77519  2.73123  3.46354  2.40513  3.72494  3.29354  2.67741  2.69355  4.24690  2.90347  2.73739  3.18146  2.89801  2.37887  2.77519  2.98518  4.58477  3.61503
          0.03171  3.86262  4.58496  0.61958  0.77255  0.48576  0.95510
    532   3.32507  4.71134  4.20151  3.82774  1.80268  4.10789  3.45439  3.10686  3.69759  2.50864  3.74354  3.82494  4.45837  3.82433  3.84730  3.47192  3.56268  3.01387  3.66771  1.13881   1268 y - - -
          2.68618  4.42225  2.77519  2.73123  3.46354  2.40513  3.72494  3.29354  2.67741  2.69355  4.24690  2.90347  2.73739  3.18146  2.89801  2.37887  2.77519  2.98518  4.58477  3.61503
          0.03171  3.86262  4.58496  0.61958  0.77255  0.48576  0.95510
    533   2.94393  5.05281  2.48362  1.03947  4.39781  3.26779  3.85381  3.84975  2.73311  3.46848  4.44301  2.92748  3.87193  3.06971  3.14088  2.92737  3.24811  3.53464  5.57124  4.29355   1269 e - - -
          2.68618  4.42225  2.77519  2.73123  3.46354  2.40513  3.72494  3.29354  2.67741  2.69355  4.24690  2.90347  2.73739  3.18146  2.89801  2.37887  2.77519  2.98518  4.58477  3.61503
          0.03171  3.86262  4.58496  0.61958  0.77255  0.48576  0.95510
    534   2.88060  4.54028  3.60820  3.18754  3.22094  3.73863  4.03399  2.58147  2.91346  1.27811  3.25823  3.55587  4.15896  2.95924  3.16300  3.13123  3.14096  2.55579  4.93952  3.63261   1275 l - - -
          2.68618  4.42225  2.77519  2.73123  3.46354  2.40513  3.72494  3.29354  2.67741  2.69355  4.24690  2.90347  2.73739  3.18146  2.89801  2.37887  2.77519  2.98518  4.58477  3.61503
          0.03171  3.86262  4.58496  0.61958  0.77255  0.48576  0.95510
    535   2.38834  4.20068  3.58202  3.20223  3.77913  3.19263  4.15849  2.68013  3.09818  2.65710  3.72547  3.41632  3.84498  3.46661  3.38127  2.62121  1.55362  2.19075  5.32366  4.07953   1276 t - - -
          2.68618  4.42225  2.77519  2.73123  3.46354  2.40513  3.72494  3.29354  2.67741  2.69355  4.24690  2.90347  2.73739  3.18146  2.89801  2.37887  2.77519  2.98518  4.58477  3.61503
          0.03171  3.86262  4.58496  0.61958  0.77255  0.48576  0.95510
    536   2.99444  4.83416  3.48410  2.99729  4.18625  3.48426  3.81730  3.72732  2.23365  3.24505  4.24553  3.35775  3.98737  3.03816  0.99355  3.07912  3.26110  3.45171  5.27331  4.11580   1278 r - - -
          2.68618  4.42225  2.77519  2.73123  3.46354  2.40513  3.72494  3.29354  2.67741  2.69355  4.24690  2.90347  2.73739  3.18146  2.89801  2.37887  2.77519  2.98518  4.58477  3.61503
          0.03171  3.86262  4.58496  0.61958  0.77255  0.48576  0.95510
    537   2.31024  4.23048  3.19794  3.01331  4.06650  2.96055  4.12341  3.58780  3.08641  3.30881  4.23576  3.23963  3.69855  3.43651  3.37271  1.10601  2.78964  3.12506  5.43979  4.14998   1279 s - - -
          2.68618  4.42225  2.77519  2.73123  3.46354  2.40513  3.72494  3.29354  2.67741  2.69355  4.24690  2.90347  2.73739  3.18146  2.89801  2.37887  2.77519  2.98518  4.58477  3.61503
          0.03171  3.86262  4.58496  0.61958  0.77255  0.48576  0.95510
    538   2.88704  4.62445  3.31020  2.99312  2.56836  3.59983  3.58186  3.23982  2.93301  2.81132  3.84623  2.80685  4.07346  3.29681  3.22312  3.00214  3.16211  3.02064  4.17645  1.46223   1281 y - - -
          2.68618  4.42225  2.77519  2.73123  3.46354  2.40513  3.72494  3.29354  2.67741  2.69355  4.24690  2.90347  2.73739  3.18146  2.89801  2.37887  2.77519  2.98518  4.58477  3.61503
          0.03171  3.86262  4.58496  0.61958  0.77255  0.48576  0.95510
    539   1.89770  4.49743  2.91291  2.34356  3.99975  3.20278  3.75360  3.35043  2.61074  3.03176  3.88378  2.99082  3.00559  2.95411  3.02086  2.56281  2.53874  3.00689  5.31813  4.02579   1287 a - - -
          2.68618  4.42225  2.77519  2.73123  3.46354  2.40513  3.72494  3.29354  2.67741  2.69355  4.24690  2.90347  2.73739  3.18146  2.89801  2.37887  2.77519  2.98518  4.58477  3.61503
          0.03171  3.86262  4.58496  0.61958  0.77255  0.48576  0.95510
    540   3.31938  4.69755  4.07620  3.77989  2.65643  3.71919  3.88790  3.34261  3.50233  2.73918  3.97686  3.93095  4.23612  3.89046  3.63240  3.52317  3.61929  3.23267  0.90540  2.65905   1288 w - - -
          2.68618  4.42225  2.77519  2.73123  3.46354  2.40513  3.72494  3.29354  2.67741  2.69355  4.24690  2.90347  2.73739  3.18146  2.89801  2.37887  2.77519  2.98518  4.58477  3.61503
          0.03171  3.86262  4.58496  0.61958  0.77255  0.48576  0.95510
    541   3.14535  4.58237  4.40477  3.88790  3.04518  4.24418  4.54788  2.16018  3.65367  1.00054  2.65218  4.19084  4.53009  3.94809  3.84783  3.61338  3.39102  2.23265  5.04720  3.85042   1289 l - - -
          2.68618  4.42225  2.77519  2.73123  3.46354  2.40513  3.72494  3.29354  2.67741  2.69355  4.24690  2.90347  2.73739  3.18146  2.89801  2.37887  2.77519  2.98518  4.58477  3.61503
          0.03171  3.86262  4.58496  0.61958  0.77255  0.48576  0.95510
    542   2.94393  5.05281  2.48362  1.03947  4.39781  3.26779  3.85381  3.84975  2.73311  3.46848  4.44301  2.92748  3.87193  3.06971  3.14088  2.92737  3.24811  3.53464  5.57124  4.29355   1291 e - - -
          2.68618  4.42225  2.77519  2.73123  3.46354  2.40513  3.72494  3.29354  2.67741  2.69355  4.24690  2.90347  2.73739  3.18146  2.89801  2.37887  2.77519  2.98518  4.58477  3.61503
          0.03171  3.86262  4.58496  0.61958  0.77255  0.48576  0.95510
    543   2.67490  4.21904  3.84524  3.27847  2.80220  3.73111  3.37446  2.20537  3.17577  1.74057  3.14287  3.58617  4.08385  3.44132  3.43544  3.00945  2.90637  2.19338  4.67331  3.37488   1292 l - - -
          2.68618  4.42225  2.77519  2.73123  3.46354  2.40513  3.72494  3.29354  2.67741  2.69355  4.24690  2.90347  2.73739  3.18146  2.89801  2.37887  2.77519  2.98518  4.58477  3.61503
          0.03171  3.86262  4.58496  0.61958  0.77255  0.48576  0.95510
    544   3.09556  4.46293  4.54210  4.03691  3.22978  4.31829  4.70853  1.32533  3.85659  1.51523  3.09609  4.30899  4.60921  4.13680  4.05306  3.69444  3.34804  1.82966  5.20807  3.99173   1295 i - - -
          2.68618  4.42225  2.77519  2.73123  3.46354  2.40513  3.72494  3.29354  2.67741  2.69355  4.24690  2.90347  2.73739  3.18146  2.89801  2.37887  2.77519  2.98518  4.58477  3.61503
          0.03171  3.86262  4.58496  0.61958  0.77255  0.48576  0.95510
    545   2.71535  4.71150  2.70301  2.58752  4.07349  3.17743  3.91319  3.78179  2.81608  3.42979  4.38514  1.17562  3.82884  3.18597  3.17037  2.78294  3.09691  3.40500  5.38054  4.02256   1296 n - - -
          2.68618  4.42225  2.77519  2.73123  3.46354  2.40513  3.72494  3.29354  2.67741  2.69355  4.24690  2.90347  2.73739  3.18146  2.89801  2.37887  2.77519  2.98518  4.58477  3.61503
          0.03171  3.86262  4.58496  0.61958  0.77255  0.48576  0.95510
    546   2.73856  4.49750  3.34468  3.18233  4.17827  3.18557  4.26056  3.72119  3.23879  3.34908  4.39854  3.49000  0.84615  3.62787  3.48540  2.90575  3.17936  3.36768  5.36749  4.29882   1297 p - - -
          2.68618  4.42225  2.77519  2.73123  3.46354  2.40513  3.72494  3.29354  2.67741  2.69355  4.24690  2.90347  2.73739  3.18146  2.89801  2.37887  2.77519  2.98518  4.58477  3.61503
          0.03171  3.86262  4.58496  0.61958  0.77255  0.48576  0.95510
    547   1.47241  4.09397  3.38500  3.06399  4.11096  2.91074  4.10836  3.40470  3.07816  3.17926  4.03714  3.23481  3.63835  3.38565  3.38727  1.92844  2.32228  2.94355  5.48234  4.26812   1298 a - - -
          2.68618  4.42225  2.77519  2.73123  3.46354  2.40513  3.72494  3.29354  2.67741  2.69355  4.24690  2.90347  2.73739  3.18146  2.89801  2.37887  2.77519  2.98518  4.58477  3.61503
          0.03171  3.86262  4.58496  0.61958  0.77255  0.48576  0.95510
    548   2.94393  5.05281  2.48362  1.03947  4.39781  3.26779  3.85381  3.84975  2.73311  3.46848  4.44301  2.92748  3.87193  3.06971  3.14088  2.92737  3.24811  3.53464  5.57124  4.29355   1299 e - - -
          2.68618  4.42225  2.77519  2.73123  3.46354  2.40513  3.72494  3.29354  2.67741  2.69355  4.24690  2.90347  2.73739  3.18146  2.89801  2.37887  2.77519  2.98518  4.58477  3.61503
          0.03171  3.86262  4.58496  0.61958  0.77255  0.48576  0.95510
    549   2.23744  4.23039  3.54847  3.09727  3.69750  3.30709  4.06122  2.34189  3.00785  2.58491  3.61224  3.38584  3.88554  3.36068  3.32106  2.68679  1.79883  2.34904  5.22114  3.98773   1300 t - - -
          2.68618  4.42225  2.77519  2.73123  3.46354  2.40513  3.72494  3.29354  2.67741  2.69355  4.24690  2.90347  2.73739  3.18146  2.89801  2.37887  2.77519  2.98518  4.58477  3.61503
          0.03171  3.86262  4.58496  0.61958  0.77255  0.48576  0.95510
    550   3.24590  4.65057  4.22519  3.93786  1.02798  3.93789  3.87300  2.77085  3.84515  2.14320  3.50249  4.00811  4.39673  4.01585  3.96731  3.51631  3.54704  2.76081  4.12508  2.49336   1306 f - - -
          2.68618  4.42225  2.77519  2.73123  3.46354  2.40513  3.72494  3.29354  2.67741  2.69355  4.24690  2.90347  2.73739  3.18146  2.89801  2.37887  2.77519  2.98518  4.58477  3.61503
          0.03171  3.86262  4.58496  0.61958  0.77255  0.48576  0.95510
    551   2.65280  4.42915  3.32456  3.22274  4.36511  0.74448  4.34357  3.96238  3.40267  3.61773  4.59344  3.48887  3.81997  3.72762  3.63975  2.82444  3.13328  3.49260  5.46280  4.46669   1307 g - - -
          2.68618  4.42225  2.77519  2.73123  3.46354  2.40513  3.72494  3.29354  2.67741  2.69355  4.24690  2.90347  2.73739  3.18146  2.89801  2.37887  2.77519  2.98518  4.58477  3.61503
          0.03171  3.86262  4.58496  0.61958  0.77255  0.48576  0.95510
    552   2.70788  5.03887  1.63151  2.20876  4.41155  2.81083  3.67726  3.88971  2.55819  3.44401  4.27375  2.75871  3.76960  2.83876  2.69737  2.67647  2.99237  3.49695  5.61251  4.21353   1308 d - - -
          2.68618  4.42225  2.77519  2.73123  3.46354  2.40513  3.72494  3.29354  2.67741  2.69355  4.24690  2.90347  2.73739  3.18146  2.89801  2.37887  2.77519  2.98518  4.58477  3.61503
          0.03171  3.86262  4.58496  0.61958  0.77255  0.48576  0.95510
    553   3.00107  4.39108  4.50690  4.03128  3.40022  4.20947  4.76981  1.20993  3.88341  1.91592  3.24798  4.27574  4.57356  4.18211  4.09694  3.60365  3.28115  1.58131  5.34882  4.12565   1309 i - - -
          2.68618  4.42225  2.77519  2.73123  3.46354  2.40513  3.72494  3.29354  2.67741  2.69355  4.24690  2.90347  2.73739  3.18146  2.89801  2.37887  2.77519  2.98518  4.58477  3.61503
          0.03171  3.86262  4.58496  0.61958  0.77255  0.48576  0.95510
    554   2.89661  4.36546  4.26290  3.74382  3.27852  4.01247  4.47823  2.01583  3.59354  1.83320  2.29069  4.01763  4.38487  3.88283  3.82150  3.36631  3.16680  1.46652  5.14088  3.95184   1311 v - - -
          2.68618  4.42225  2.77519  2.73123  3.46354  2.40513  3.72494  3.29354  2.67741  2.69355  4.24690  2.90347  2.73739  3.18146  2.89801  2.37887  2.77519  2.98518  4.58477  3.61503
          0.03171  3.86262  4.58496  0.61958  0.77255  0.48576  0.95510
    555   3.02344  4.44498  4.32158  3.93705  3.36760  4.05581  4.66703  1.09019  3.76499  1.95571  3.30456  4.18377  4.48802  4.11433  3.96269  3.55020  3.32280  1.84578  5.25636  3.99377   1312 i - - -
          2.68618  4.42225  2.77519  2.73123  3.46354  2.40513  3.72494  3.29354  2.67741  2.69355  4.24690  2.90347  2.73739  3.18146  2.89801  2.37887  2.77519  2.98518  4.58477  3.61503
          0.03171  3.86262  4.58496  0.61958  0.77255  0.48576  0.95510
    556   2.89020  5.39619  1.39409  1.73879  4.68322  3.16631  3.72125  4.18340  2.74041  3.71783  4.58695  2.64510  3.79095  2.89528  3.32246  2.78390  3.18252  3.77786  5.87560  4.39326   1313 d - - -
          2.68618  4.42225  2.77519  2.73123  3.46354  2.40513  3.72494  3.29354  2.67741  2.69355  4.24690  2.90347  2.73739  3.18146  2.89801  2.37887  2.77519  2.98518  4.58477  3.61503
          0.03171  3.86262  4.58496  0.61958  0.77255  0.48576  0.95510
    557   3.23296  4.72594  3.82374  3.55132  2.29375  3.81869  3.61408  3.24356  3.40912  2.70002  3.91963  3.71139  4.29279  3.71753  3.59483  3.37062  3.51960  3.11365  3.93712  0.98233   1316 y - - -
          2.68618  4.42225  2.77519  2.73123  3.46354  2.40513  3.72494  3.29354  2.67741  2.69355  4.24690  2.90347  2.73739  3.18146  2.89801  2.37887  2.77519  2.98518  4.58477  3.61503
          0.03171  3.86262  4.58496  0.61958  0.77255  0.48576  0.95510
    558   2.35893  4.28762  3.15514  2.90409  4.07956  3.03757  4.03643  3.39530  2.92292  3.12300  4.06960  3.19568  1.55241  3.30154  3.23360  2.51967  2.46040  3.01088  5.44493  4.20000   1317 p - - -
          2.68618  4.42225  2.77519  2.73123  3.46354  2.40513  3.72494  3.29354  2.67741  2.69355  4.24690  2.90347  2.73739  3.18146  2.89801  2.37887  2.77519  2.98518  4.58477  3.61503
          0.03171  3.86262  4.58496  0.61958  0.77255  0.48576  0.95510
    559   3.23296  4.72594  3.82374  3.55132  2.29375  3.81869  3.61408  3.24356  3.40912  2.70002  3.91963  3.71139  4.29279  3.71753  3.59483  3.37062  3.51960  3.11365  3.93712  0.98233   1318 y - - -
          2.68618  4.42225  2.77519  2.73123  3.46354  2.40513  3.72494  3.29354  2.67741  2.69355  4.24690  2.90347  2.73739  3.18146  2.89801  2.37887  2.77519  2.98518  4.58477  3.61503
          0.03171  3.86262  4.58496  0.61958  0.77255  0.48576  0.95510
    560   2.80032  4.34571  4.11164  3.77451  3.54294  3.71364  4.57796  2.05094  3.64215  2.23171  3.50963  3.96591  4.27473  4.00268  3.85559  3.21659  3.16213  1.03741  5.32570  4.05668   1319 v - - -
          2.68618  4.42225  2.77519  2.73123  3.46354  2.40513  3.72494  3.29354  2.67741  2.69355  4.24690  2.90347  2.73739  3.18146  2.89801  2.37887  2.77519  2.98518  4.58477  3.61503
          0.03171  3.86262  4.58496  0.61958  0.77255  0.48576  0.95510
    561   2.94393  5.05281  2.48362  1.03947  4.39781  3.26779  3.85381  3.84975  2.73311  3.46848  4.44301  2.92748  3.87193  3.06971  3.14088  2.92737  3.24811  3.53464  5.57124  4.29355   1328 e - - -
          2.68618  4.42225  2.77519  2.73123  3.46354  2.40513  3.72494  3.29354  2.67741  2.69355  4.24690  2.90347  2.73739  3.18146  2.89801  2.37887  2.77519  2.98518  4.58477  3.61503
          0.03171  3.86262  4.58496  0.61958  0.77255  0.48576  0.95510
    562   2.57525  0.96065  4.09184  3.82928  3.82294  3.20025  4.47854  2.96527  3.65618  2.88117  4.00216  3.81890  3.90643  4.00269  3.78228  2.84687  3.04120  2.71050  5.24108  4.11068   1329 c - - -
          2.68618  4.42225  2.77519  2.73123  3.46354  2.40513  3.72494  3.29354  2.67741  2.69355  4.24690  2.90347  2.73739  3.18146  2.89801  2.37887  2.77519  2.98518  4.58477  3.61503
          0.03171  3.86262  4.58496  0.61958  0.77255  0.48576  0.95510
    563   2.40751  4.25254  3.41944  3.17105  3.96026  3.09213  4.18911  3.08620  3.11382  2.95004  4.00123  3.38197  3.79513  3.50915  3.37295  2.60867  1.18872  2.78223  5.39893  4.17691   1330 t - - -
          2.68618  4.42225  2.77519  2.73123  3.46354  2.40513  3.72494  3.29354  2.67741  2.69355  4.24690  2.90347  2.73739  3.18146  2.89801  2.37887  2.77519  2.98518  4.58477  3.61503
          0.03171  3.86262  4.58496  0.61958  0.77255  0.48576  0.95510
    564   2.31024  4.23048  3.19794  3.01331  4.06650  2.96055  4.12341  3.58780  3.08641  3.30881  4.23576  3.23963  3.69855  3.43651  3.37271  1.10601  2.78964  3.12506  5.43979  4.14998   1331 s - - -
          2.68618  4.42225  2.77519  2.73123  3.46354  2.40513  3.72494  3.29354  2.67741  2.69355  4.24690  2.90347  2.73739  3.18146  2.89801  2.37887  2.77519  2.98518  4.58477  3.61503
          0.03171  3.86262  4.58496  0.61958  0.77255  0.48576  0.95510
    565   1.34164  4.09897  3.33949  3.07752  4.13457  2.89583  4.14287  3.44131  3.12142  3.22501  4.09893  3.23886  3.63992  3.43064  3.41752  1.88983  2.65784  2.97058  5.51528  4.28727   1332 a - - -
          2.68618  4.42225  2.77519  2.73123  3.46354  2.40513  3.72494  3.29354  2.67741  2.69355  4.24690  2.90347  2.73739  3.18146  2.89801  2.37887  2.77519  2.98518  4.58477  3.61503
          0.03171  3.86262  4.58496  0.61958  0.77255  0.48576  0.95510
    566   1.68478  4.11958  3.50205  3.09761  3.85711  3.05599  4.06909  2.98563  3.05876  2.88079  3.79878  3.30228  3.72514  3.37228  3.36773  2.06063  2.68589  2.16769  5.29606  4.07134   1333 a - - -
          2.68618  4.42225  2.77519  2.73123  3.46354  2.40513  3.72494  3.29354  2.67741  2.69355  4.24690  2.90347  2.73739  3.18146  2.89801  2.37887  2.77519  2.98518  4.58477  3.61503
          0.03171  3.86262  4.58496  0.61958  0.77255  0.48576  0.95510
    567   3.02344  4.44498  4.32158  3.93705  3.36760  4.05581  4.66703  1.09019  3.76499  1.95571  3.30456  4.18377  4.48802  4.11433  3.96269  3.55020  3.32280  1.84578  5.25636  3.99377   1334 i - - -
          2.68618  4.42225  2.77519  2.73123  3.46354  2.40513  3.72494  3.29354  2.67741  2.69355  4.24690  2.90347  2.73739  3.18146  2.89801  2.37887  2.77519  2.98518  4.58477  3.61503
          0.03171  3.86262  4.58496  0.61958  0.77255  0.48576  0.95510
    568   2.87305  4.85837  2.89654  2.65119  4.02561  3.35959  3.80939  3.65491  2.47267  3.15824  4.18644  3.11081  3.91295  1.25166  2.75701  2.92125  3.17006  3.38522  5.29940  3.99251   1335 q - - -
          2.68618  4.42225  2.77519  2.73123  3.46354  2.40513  3.72494  3.29354  2.67741  2.69355  4.24690  2.90347  2.73739  3.18146  2.89801  2.37887  2.77519  2.98518  4.58477  3.61503
          0.03171  3.86262  4.58496  0.61958  0.77255  0.48576  0.95510
    569   1.34412  3.08618  3.70657  3.31606  3.95795  2.50403  4.19147  3.22114  3.24656  3.03485  3.91040  3.35953  3.64392  3.52914  3.50652  2.35025  2.61018  2.79925  5.37351  4.18689   1336 a - - -
          2.68618  4.42225  2.77519  2.73123  3.46354  2.40513  3.72494  3.29354  2.67741  2.69355  4.24690  2.90347  2.73739  3.18146  2.89801  2.37887  2.77519  2.98518  4.58477  3.61503
          0.03171  3.86262  4.58496  0.61958  0.77255  0.48576  0.95510
    570   3.14427  4.60949  4.17365  3.81351  3.13205  3.96958  4.47234  2.33562  3.58136  0.88742  3.15818  4.08994  4.40668  3.95205  3.75901  3.53938  3.43899  2.37039  5.00770  3.72873   1337 l - - -
          2.68618  4.42225  2.77519  2.73123  3.46354  2.40513  3.72494  3.29354  2.67741  2.69355  4.24690  2.90347  2.73739  3.18146  2.89801  2.37887  2.77519  2.98518  4.58477  3.61503
          0.03171  3.86262  4.58496  0.61958  0.77255  0.48576  0.95510
    571   2.28649  4.37205  3.16685  2.53551  3.79762  3.28541  3.82845  2.94125  2.70948  2.79208  3.70401  3.13771  3.81119  3.06872  3.08094  2.62851  1.99455  2.44972  5.19783  3.93706   1338 t - - -
          2.68618  4.42225  2.77519  2.73123  3.46354  2.40513  3.72494  3.29354  2.67741  2.69355  4.24690  2.90347  2.73739  3.18146  2.89801  2.37887  2.77519  2.98518  4.58477  3.61503
          0.03171  3.86262  4.58496  0.61958  0.77255  0.48576  0.95510
    572   2.13287  4.24840  3.36455  2.93215  3.67571  3.23423  3.92585  2.89352  2.86433  2.11284  3.64988  3.25346  3.80932  3.22107  3.19041  2.02603  2.76671  2.62620  5.13380  3.87408   1339 s - - -
          2.68618  4.42225  2.77519  2.73123  3.46354  2.40513  3.72494  3.29354  2.67741  2.69355  4.24690  2.90347  2.73739  3.18146  2.89801  2.37887  2.77519  2.98518  4.58477  3.61503
          0.03171  3.86262  4.58496  0.61958  0.77255  0.48576  0.95510
    573   3.24590  4.65057  4.22519  3.93786  1.02798  3.93789  3.87300  2.77085  3.84515  2.14320  3.50249  4.00811  4.39673  4.01585  3.96731  3.51631  3.54704  2.76081  4.12508  2.49336   1340 f - - -
          2.68618  4.42225  2.77519  2.73123  3.46354  2.40513  3.72494  3.29354  2.67741  2.69355  4.24690  2.90347  2.73739  3.18146  2.89801  2.37887  2.77519  2.98518  4.58477  3.61503
          0.03171  3.86262  4.58496  0.61958  0.77255  0.48576  0.95510
    574   2.95376  5.04885  3.32764  2.71530  4.46562  3.57538  3.57292  3.82879  1.40598  3.30429  4.18074  3.12653  3.96212  2.71567  1.71986  2.96064  3.13530  3.51677  5.37347  4.18802   1341 k - - -
          2.68618  4.42225  2.77519  2.73123  3.46354  2.40513  3.72494  3.29354  2.67741  2.69355  4.24690  2.90347  2.73739  3.18146  2.89801  2.37887  2.77519  2.98518  4.58477  3.61503
          0.03171  3.86262  4.58496  0.61958  0.77255  0.48576  0.95510
    575   2.87884  5.06229  2.81771  2.25274  4.43077  3.42368  3.62473  3.80648  1.37700  3.34302  4.21820  2.96467  3.89283  2.77875  2.39814  2.86593  3.10228  3.48080  5.46324  4.20106   1342 k - - -
          2.68618  4.42225  2.77519  2.73123  3.46354  2.40513  3.72494  3.29354  2.67741  2.69355  4.24690  2.90347  2.73739  3.18146  2.89801  2.37887  2.77519  2.98518  4.58477  3.61503
          0.03171  3.86262  4.58496  0.61958  0.77255  0.48576  0.95510
    576   2.61530  4.37054  3.38058  2.88940  3.37200  3.50249  3.30534  2.79037  2.70888  1.83609  3.45665  3.27750  3.93490  3.13029  3.01336  2.81746  2.47474  2.59876  4.87520  3.56085   1343 l - - -
          2.68618  4.42225  2.77519  2.73123  3.46354  2.40513  3.72494  3.29354  2.67741  2.69355  4.24690  2.90347  2.73739  3.18146  2.89801  2.37887  2.77519  2.98518  4.58477  3.61503
          0.03171  3.86262  4.58496  0.61958  0.77255  0.48576  0.95510
    577   3.14470  4.73917  3.64884  3.28669  2.19247  3.85635  2.83776  3.34111  3.11875  2.79079  3.89958  3.51495  4.25751  3.45948  3.36046  3.23190  3.38369  3.16345  3.83310  1.25596   1344 y - - -
          2.68618  4.42225  2.77519  2.73123  3.46354  2.40513  3.72494  3.29354  2.67741  2.69355  4.24690  2.90347  2.73739  3.18146  2.89801  2.37887  2.77519  2.98518  4.58477  3.61503
          0.03171  3.86262  4.58496  0.61958  0.77255  0.48576  0.95510
    578   2.73856  4.49750  3.34468  3.18233  4.17827  3.18557  4.26056  3.72119  3.23879  3.34908  4.39854  3.49000  0.84615  3.62787  3.48540  2.90575  3.17936  3.36768  5.36749  4.29882   1345 p - - -
          2.68618  4.42225  2.77519  2.73123  3.46354  2.40513  3.72494  3.29354  2.67741  2.69355  4.24690  2.90347  2.73739  3.18146  2.89801  2.37887  2.77519  2.98518  4.58477  3.61503
          0.03171  3.86262  4.58496  0.61958  0.77255  0.48576  0.95510
    579   2.57406  4.57345  2.82840  2.62194  4.23951  1.47548  3.87735  3.68420  2.31268  3.32618  4.20972  3.04663  3.78168  3.10186  3.00388  2.66767  2.94943  3.28617  5.46790  4.21741   1346 g - - -
          2.68618  4.42225  2.77519  2.73123  3.46354  2.40513  3.72494  3.29354  2.67741  2.69355  4.24690  2.90347  2.73739  3.18146  2.89801  2.37887  2.77519  2.98518  4.58477  3.61503
          0.03171  3.86262  4.58496  0.61958  0.77255  0.48576  0.95510
    580   2.98423  4.80333  3.11624  2.87525  3.27795  3.43928  1.16345  3.68563  2.71857  3.18081  4.22303  3.28495  3.99129  3.24137  2.98485  3.05502  3.28728  3.42095  4.74312  3.22910   1348 h - - -
          2.68618  4.42169  2.77520  2.73124  3.46354  2.40513  3.72495  3.29355  2.67741  2.69355  4.24690  2.90347  2.73740  3.18147  2.89801  2.37887  2.77520  2.98519  4.58477  3.61504
          0.08576  2.63132  4.58496  0.46882  0.98280  0.48576  0.95510
    581   2.99444  4.83416  3.48410  2.99729  4.18625  3.48426  3.81730  3.72732  2.23365  3.24505  4.24553  3.35775  3.98737  3.03816  0.99355  3.07912  3.26110  3.45171  5.27331  4.11580   1350 r - - -
          2.68618  4.42225  2.77519  2.73123  3.46354  2.40513  3.72494  3.29354  2.67741  2.69355  4.24690  2.90347  2.73739  3.18146  2.89801  2.37887  2.77519  2.98518  4.58477  3.61503
          0.03171  3.86262  4.58496  0.61958  0.77255  0.48576  0.95510
    582   2.81433  4.92801  3.18297  2.62531  4.32856  3.49028  3.58492  3.70698  1.79799  3.23075  4.08552  3.06239  3.90122  2.73314  1.66638  2.56747  3.02685  3.38298  5.35223  4.12431   1352 r - - -
          2.68618  4.42225  2.77519  2.73123  3.46354  2.40513  3.72494  3.29354  2.67741  2.69355  4.24690  2.90347  2.73739  3.18146  2.89801  2.37887  2.77519  2.98518  4.58477  3.61503
          0.03171  3.86262  4.58496  0.61958  0.77255  0.48576  0.95510
    583   2.76742  5.08529  2.47109  1.59523  4.41298  3.28373  3.64154  3.84129  2.14389  3.39424  4.23528  2.79394  3.80669  2.79770  2.79265  2.56086  3.02362  3.47947  5.56689  4.20050   1353 e - - -
          2.68618  4.42225  2.77519  2.73123  3.46354  2.40513  3.72494  3.29354  2.67741  2.69355  4.24690  2.90347  2.73739  3.18146  2.89801  2.37887  2.77519  2.98518  4.58477  3.61503
          0.03171  3.86262  4.58496  0.61958  0.77255  0.48576  0.95510
    584   2.85920  5.25458  2.06790  1.27976  4.55630  3.19742  3.72367  4.02691  2.67904  3.59659  4.47179  2.70589  3.80122  2.90061  3.20174  2.78315  3.14716  3.64882  5.75295  4.32435   1354 e - - -
          2.68618  4.42225  2.77519  2.73123  3.46354  2.40513  3.72494  3.29354  2.67741  2.69355  4.24690  2.90347  2.73739  3.18146  2.89801  2.37887  2.77519  2.98518  4.58477  3.61503
          0.03171  3.86262  4.58496  0.61958  0.77255  0.48576  0.95510
    585   3.00033  4.37147  4.55229  4.06043  3.43564  4.24996  4.80190  1.29606  3.93136  1.94984  3.26598  4.30617  4.59609  4.21576  4.14795  3.63343  3.27358  1.41499  5.37960  4.16823   1356 i - - -
          2.68618  4.42225  2.77519  2.73123  3.46354  2.40513  3.72494  3.29354  2.67741  2.69355  4.24690  2.90347  2.73739  3.18146  2.89801  2.37887  2.77519  2.98518  4.58477  3.61503
          0.03171  3.86262  4.58496  0.61958  0.77255  0.48576  0.95510
    586   2.84134  5.34109  1.50762  1.79787  4.65425  2.80365  3.70022  4.15235  2.69800  3.67472  4.52093  2.64756  3.77830  2.86693  3.27533  2.74611  3.13000  3.73822  5.84469  4.36667   1357 d - - -
          2.68618  4.42225  2.77519  2.73123  3.46354  2.40513  3.72494  3.29354  2.67741  2.69355  4.24690  2.90347  2.73739  3.18146  2.89801  2.37887  2.77519  2.98518  4.58477  3.61503
          0.03171  3.86262  4.58496  0.61958  0.77255  0.48576  0.95510
    587   2.56988  3.95647  2.61191  2.37677  4.06652  3.30187  3.62965  3.48252  2.30156  3.09680  3.92296  2.10493  3.76606  2.79283  2.87729  2.60484  2.83115  3.14522  5.32830  3.99032   1358 n - - -
          2.68618  4.42225  2.77519  2.73123  3.46354  2.40513  3.72494  3.29354  2.67741  2.69355  4.24690  2.90347  2.73739  3.18146  2.89801  2.37887  2.77519  2.98518  4.58477  3.61503
          0.03171  3.86262  4.58496  0.61958  0.77255  0.48576  0.95510
    588   2.57525  0.96065  4.09184  3.82928  3.82294  3.20025  4.47854  2.96527  3.65618  2.88117  4.00216  3.81890  3.90643  4.00269  3.78228  2.84687  3.04120  2.71050  5.24108  4.11068   1359 c - - -
          2.68618  4.42225  2.77519  2.73123  3.46354  2.40513  3.72494  3.29354  2.67741  2.69355  4.24690  2.90347  2.73739  3.18146  2.89801  2.37887  2.77519  2.98518  4.58477  3.61503
          0.03171  3.86262  4.58496  0.61958  0.77255  0.48576  0.95510
    589   3.02344  4.44498  4.32158  3.93705  3.36760  4.05581  4.66703  1.09019  3.76499  1.95571  3.30456  4.18377  4.48802  4.11433  3.96269  3.55020  3.32280  1.84578  5.25636  3.99377   1360 i - - -
          2.68618  4.42225  2.77519  2.73123  3.46354  2.40513  3.72494  3.29354  2.67741  2.69355  4.24690  2.90347  2.73739  3.18146  2.89801  2.37887  2.77519  2.98518  4.58477  3.61503
          0.03171  3.86262  4.58496  0.61958  0.77255  0.48576  0.95510
    590   2.46065  4.76902  2.95183  2.47131  4.13810  3.35548  3.61363  3.54237  2.16214  3.12383  3.95309  2.77453  3.80086  2.77006  2.18615  2.25669  2.86909  3.20380  5.32630  4.03116   1361 k - - -
          2.68618  4.42225  2.77519  2.73123  3.46354  2.40513  3.72494  3.29354  2.67741  2.69355  4.24690  2.90347  2.73739  3.18146  2.89801  2.37887  2.77519  2.98518  4.58477  3.61503
          0.03171  3.86262  4.58496  0.61958  0.77255  0.48576  0.95510
    591   2.77784  4.85377  2.93960  2.58838  4.34015  2.88209  3.70221  3.75305  1.31707  3.32365  4.20153  3.04092  3.86734  2.87603  2.51398  2.81489  3.05356  3.40483  5.42510  4.18708   1362 k - - -
          2.68618  4.42225  2.77519  2.73123  3.46354  2.40513  3.72494  3.29354  2.67741  2.69355  4.24690  2.90347  2.73739  3.18146  2.89801  2.37887  2.77519  2.98518  4.58477  3.61503
          0.03171  3.86262  4.58496  0.61958  0.77255  0.48576  0.95510
    592   1.30991  4.09356  3.29704  3.04137  4.18357  2.46891  4.13208  3.54745  3.12147  3.28124  4.12358  3.21201  3.62190  3.41218  3.42923  2.14246  2.64288  3.03643  5.54052  4.32421   1372 a - - -
          2.68618  4.42225  2.77519  2.73123  3.46354  2.40513  3.72494  3.29354  2.67741  2.69355  4.24690  2.90347  2.73739  3.18146  2.89801  2.37887  2.77519  2.98518  4.58477  3.61503
          0.03171  3.86262  4.58496  0.61958  0.77255  0.48576  0.95510
    593   1.68699  4.37726  2.70845  2.65006  3.95970  3.14690  3.83676  3.24442  2.75217  3.00449  3.87225  3.05440  3.73578  3.06074  3.15811  2.38053  2.75623  2.66855  5.31997  4.03627   1373 a - - -
          2.68618  4.42225  2.77519  2.73123  3.46354  2.40513  3.72494  3.29354  2.67741  2.69355  4.24690  2.90347  2.73739  3.18146  2.89801  2.37887  2.77519  2.98518  4.58477  3.61503
          0.03171  3.86262  4.58496  0.61958  0.77255  0.48576  0.95510
    594   2.63488  4.94346  2.40900  2.27300  4.28365  3.27429  3.61520  3.73755  2.40849  3.29245  4.10199  2.20668  3.76218  2.76120  2.51174  2.36521  2.89465  3.36191  5.47868  4.10514   1374 n - - -
          2.68618  4.42225  2.77519  2.73123  3.46354  2.40513  3.72494  3.29354  2.67741  2.69355  4.24690  2.90347  2.73739  3.18146  2.89801  2.37887  2.77519  2.98518  4.58477  3.61503
          0.03171  3.86262  4.58496  0.61958  0.77255  0.48576  0.95510
    595   3.30411  4.66530  4.29723  3.92046  1.19048  4.13673  3.52758  2.94754  3.78762  2.31201  3.58444  3.89651  4.47648  3.88890  3.91136  3.50436  3.54133  2.89540  3.73252  1.84113   1375 f - - -
          2.68618  4.42225  2.77519  2.73123  3.46354  2.40513  3.72494  3.29354  2.67741  2.69355  4.24690  2.90347  2.73739  3.18146  2.89801  2.37887  2.77519  2.98518  4.58477  3.61503
          0.03171  3.86262  4.58496  0.61958  0.77255  0.48576  0.95510
    596   3.02344  4.44498  4.32158  3.93705  3.36760  4.05581  4.66703  1.09019  3.76499  1.95571  3.30456  4.18377  4.48802  4.11433  3.96269  3.55020  3.32280  1.84578  5.25636  3.99377   1376 i - - -
          2.68618  4.42225  2.77519  2.73123  3.46354  2.40513  3.72494  3.29354  2.67741  2.69355  4.24690  2.90347  2.73739  3.18146  2.89801  2.37887  2.77519  2.98518  4.58477  3.61503
          0.03171  3.86262  4.58496  0.61958  0.77255  0.48576  0.95510
    597   2.83544  5.15664  2.36720  1.39714  4.42809  3.26016  3.68410  3.89844  2.48284  3.44022  4.32590  2.77465  3.82177  2.56037  2.90214  2.78500  3.10387  3.54915  5.61614  4.22900   1377 e - - -
          2.68618  4.42225  2.77519  2.73123  3.46354  2.40513  3.72494  3.29354  2.67741  2.69355  4.24690  2.90347  2.73739  3.18146  2.89801  2.37887  2.77519  2.98518  4.58477  3.61503
          0.03171  3.86262  4.58496  0.61958  0.77255  0.48576  0.95510
    598   2.53360  4.62661  2.84303  2.50703  4.18451  2.93777  3.72467  3.60311  2.03743  3.21233  4.05144  2.96148  3.76266  2.90548  2.82157  1.85677  2.85718  3.22036  5.41619  4.11707   1378 s - - -
          2.68618  4.42225  2.77519  2.73123  3.46354  2.40513  3.72494  3.29354  2.67741  2.69355  4.24690  2.90347  2.73739  3.18146  2.89801  2.37887  2.77519  2.98518  4.58477  3.61503
          0.03171  3.86262  4.58496  0.61958  0.77255  0.48576  0.95510
    599   2.65691  4.26705  3.81227  3.39811  3.44431  3.60385  4.22392  1.43234  3.26410  2.29859  3.44347  3.66180  4.11763  3.62716  3.51713  2.65017  2.97988  2.04468  5.10125  3.81835   1379 i - - -
          2.68618  4.42225  2.77519  2.73123  3.46354  2.40513  3.72494  3.29354  2.67741  2.69355  4.24690  2.90347  2.73739  3.18146  2.89801  2.37887  2.77519  2.98518  4.58477  3.61503
          0.03171  3.86262  4.58496  0.61958  0.77255  0.48576  0.95510
    600   2.87305  4.85837  2.89654  2.65119  4.02561  3.35959  3.80939  3.65491  2.47267  3.15824  4.18644  3.11081  3.91295  1.25166  2.75701  2.92125  3.17006  3.38522  5.29940  3.99251   1380 q - - -
          2.68618  4.42225  2.77519  2.73123  3.46354  2.40513  3.72494  3.29354  2.67741  2.69355  4.24690  2.90347  2.73739  3.18146  2.89801  2.37887  2.77519  2.98518  4.58477  3.61503
          0.03171  3.86262  4.58496  0.61958  0.77255  0.48576  0.95510
    601   2.87522  4.95457  3.33644  2.69217  4.28753  3.56805  3.57048  3.65016  1.62584  2.89405  4.05115  3.11361  3.93998  2.71948  1.71692  2.90119  3.06154  3.35609  5.30826  4.09487   1381 k - - -
          2.68618  4.42225  2.77519  2.73123  3.46354  2.40513  3.72494  3.29354  2.67741  2.69355  4.24690  2.90347  2.73739  3.18146  2.89801  2.37887  2.77519  2.98518  4.58477  3.61503
          0.03171  3.86262  4.58496  0.61958  0.77255  0.48576  0.95510
    602   2.30986  4.58326  2.47813  2.43563  4.18735  3.13574  3.75137  3.61134  2.63773  3.23225  4.05671  2.90648  2.91867  2.93230  3.09239  1.87801  2.80424  3.20452  5.46504  4.13456   1382 s - - -
          2.68618  4.42225  2.77519  2.73123  3.46354  2.40513  3.72494  3.29354  2.67741  2.69355  4.24690  2.90347  2.73739  3.18146  2.89801  2.37887  2.77519  2.98518  4.58477  3.61503
          0.03171  3.86262  4.58496  0.61958  0.77255  0.48576  0.95510
    603   2.97910  5.10573  0.93229  2.32895  4.48144  3.20328  3.92250  4.06739  3.00477  3.67749  4.65544  2.88481  3.85538  3.16166  3.51961  2.94261  3.31748  3.70764  5.65196  4.35603   1383 d - - -
          2.68618  4.42225  2.77519  2.73123  3.46354  2.40513  3.72494  3.29354  2.67741  2.69355  4.24690  2.90347  2.73739  3.18146  2.89801  2.37887  2.77519  2.98518  4.58477  3.61503
          0.03171  3.86262  4.58496  0.61958  0.77255  0.48576  0.95510
    604   2.65280  4.42915  3.32456  3.22274  4.36511  0.74448  4.34357  3.96238  3.40267  3.61773  4.59344  3.48887  3.81997  3.72762  3.63975  2.82444  3.13328  3.49260  5.46280  4.46669   1384 g - - -
          2.68618  4.42225  2.77519  2.73123  3.46354  2.40513  3.72494  3.29354  2.67741  2.69355  4.24690  2.90347  2.73739  3.18146  2.89801  2.37887  2.77519  2.98518  4.58477  3.61503
          0.03171  3.86262  4.58496  0.61958  0.77255  0.48576  0.95510
    605   2.31024  4.23048  3.19794  3.01331  4.06650  2.96055  4.12341  3.58780  3.08641  3.30881  4.23576  3.23963  3.69855  3.43651  3.37271  1.10601  2.78964  3.12506  5.43979  4.14998   1385 s - - -
          2.68618  4.42225  2.77519  2.73123  3.46354  2.40513  3.72494  3.29354  2.67741  2.69355  4.24690  2.90347  2.73739  3.18146  2.89801  2.37887  2.77519  2.98518  4.58477  3.61503
          0.03171  3.86262  4.58496  0.61958  0.77255  0.48576  0.95510
    606   3.31938  4.69755  4.07620  3.77989  2.65643  3.71919  3.88790  3.34261  3.50233  2.73918  3.97686  3.93095  4.23612  3.89046  3.63240  3.52317  3.61929  3.23267  0.90540  2.65905   1386 w - - -
          2.68618  4.42225  2.77519  2.73123  3.46354  2.40513  3.72494  3.29354  2.67741  2.69355  4.24690  2.90347  2.73739  3.18146  2.89801  2.37887  2.77519  2.98518  4.58477  3.61503
          0.03171  3.86262  4.58496  0.61958  0.77255  0.48576  0.95510
    607   3.23296  4.72594  3.82374  3.55132  2.29375  3.81869  3.61408  3.24356  3.40912  2.70002  3.91963  3.71139  4.29279  3.71753  3.59483  3.37062  3.51960  3.11365  3.93712  0.98233   1390 y - - -
          2.68618  4.42225  2.77519  2.73123  3.46354  2.40513  3.72494  3.29354  2.67741  2.69355  4.24690  2.90347  2.73739  3.18146  2.89801  2.37887  2.77519  2.98518  4.58477  3.61503
          0.03171  3.86262  4.58496  0.61958  0.77255  0.48576  0.95510
    608   2.65280  4.42915  3.32456  3.22274  4.36511  0.74448  4.34357  3.96238  3.40267  3.61773  4.59344  3.48887  3.81997  3.72762  3.63975  2.82444  3.13328  3.49260  5.46280  4.46669   1397 g - - -
          2.68618  4.42225  2.77519  2.73123  3.46354  2.40513  3.72494  3.29354  2.67741  2.69355  4.24690  2.90347  2.73739  3.18146  2.89801  2.37887  2.77519  2.98518  4.58477  3.61503
          0.03171  3.86262  4.58496  0.61958  0.77255  0.48576  0.95510
    609   2.15940  3.08459  3.64348  3.27049  3.95255  2.91841  4.16768  3.28900  3.18205  3.07961  3.96882  3.34229  3.65264  3.49853  3.44592  1.31144  2.63667  2.85900  5.36967  4.14002   1404 s - - -
          2.68618  4.42225  2.77519  2.73123  3.46354  2.40513  3.72494  3.29354  2.67741  2.69355  4.24690  2.90347  2.73739  3.18146  2.89801  2.37887  2.77519  2.98518  4.58477  3.61503
          0.03171  3.86262  4.58496  0.61958  0.77255  0.48576  0.95510
    610   3.31938  4.69755  4.07620  3.77989  2.65643  3.71919  3.88790  3.34261  3.50233  2.73918  3.97686  3.93095  4.23612  3.89046  3.63240  3.52317  3.61929  3.23267  0.90540  2.65905   1405 w - - -
          2.68618  4.42225  2.77519  2.73123  3.46354  2.40513  3.72494  3.29354  2.67741  2.69355  4.24690  2.90347  2.73739  3.18146  2.89801  2.37887  2.77519  2.98518  4.58477  3.61503
          0.03171  3.86262  4.58496  0.61958  0.77255  0.48576  0.95510
    611   1.38495  4.12433  3.27447  3.04173  4.20215  1.99860  4.14980  3.53611  3.13973  3.29314  4.15769  3.22551  3.64081  3.43331  3.44503  2.37401  2.67989  3.04217  5.55067  4.34292   1406 a - - -
          2.68618  4.42225  2.77519  2.73123  3.46354  2.40513  3.72494  3.29354  2.67741  2.69355  4.24690  2.90347  2.73739  3.18146  2.89801  2.37887  2.77519  2.98518  4.58477  3.61503
          0.03171  3.86262  4.58496  0.61958  0.77255  0.48576  0.95510
    612   2.96856  4.35732  4.49590  4.00595  3.46274  4.19617  4.76370  1.54842  3.87850  2.00317  3.30192  4.25351  4.56165  4.17414  4.10480  3.57893  3.24689  1.19422  5.38062  4.15749   1407 v - - -
          2.68618  4.42225  2.77519  2.73123  3.46354  2.40513  3.72494  3.29354  2.67741  2.69355  4.24690  2.90347  2.73739  3.18146  2.89801  2.37887  2.77519  2.98518  4.58477  3.61503
          0.03171  3.86262  4.58496  0.61958  0.77255  0.48576  0.95510
    613   2.57525  0.96065  4.09184  3.82928  3.82294  3.20025  4.47854  2.96527  3.65618  2.88117  4.00216  3.81890  3.90643  4.00269  3.78228  2.84687  3.04120  2.71050  5.24108  4.11068   1408 c - - -
          2.68618  4.42225  2.77519  2.73123  3.46354  2.40513  3.72494  3.29354  2.67741  2.69355  4.24690  2.90347  2.73739  3.18146  2.89801  2.37887  2.77519  2.98518  4.58477  3.61503
          0.03171  3.86262  4.58496  0.61958  0.77255  0.48576  0.95510
    614   3.24590  4.65057  4.22519  3.93786  1.02798  3.93789  3.87300  2.77085  3.84515  2.14320  3.50249  4.00811  4.39673  4.01585  3.96731  3.51631  3.54704  2.76081  4.12508  2.49336   1409 f - - -
          2.68618  4.42225  2.77519  2.73123  3.46354  2.40513  3.72494  3.29354  2.67741  2.69355  4.24690  2.90347  2.73739  3.18146  2.89801  2.37887  2.77519  2.98518  4.58477  3.61503
          0.03171  3.86262  4.58496  0.61958  0.77255  0.48576  0.95510
    615   2.40751  4.25254  3.41944  3.17105  3.96026  3.09213  4.18911  3.08620  3.11382  2.95004  4.00123  3.38197  3.79513  3.50915  3.37295  2.60867  1.18872  2.78223  5.39893  4.17691   1410 t - - -
          2.68618  4.42225  2.77519  2.73123  3.46354  2.40513  3.72494  3.29354  2.67741  2.69355  4.24690  2.90347  2.73739  3.18146  2.89801  2.37887  2.77519  2.98518  4.58477  3.61503
          0.03171  3.86262  4.58496  0.61958  0.77255  0.48576  0.95510
    616   3.15103  4.73951  3.65665  3.29886  2.18657  3.85991  2.88452  3.34098  3.13074  2.78883  3.90117  3.52217  4.26234  3.46969  3.36952  3.23896  3.39094  3.16486  3.82795  1.23912   1411 y - - -
          2.68618  4.42225  2.77519  2.73123  3.46354  2.40513  3.72494  3.29354  2.67741  2.69355  4.24690  2.90347  2.73739  3.18146  2.89801  2.37887  2.77519  2.98518  4.58477  3.61503
          0.03171  3.86262  4.58496  0.61958  0.77255  0.48576  0.95510
    617   1.97460  4.18285  3.15854  2.98953  4.26010  1.34165  4.15908  3.62640  3.14419  3.37197  4.25440  3.20912  3.66037  3.44507  3.44739  2.42008  2.73863  3.12362  5.58605  4.37648   1412 g - - -
          2.68618  4.42225  2.77519  2.73123  3.46354  2.40513  3.72494  3.29354  2.67741  2.69355  4.24690  2.90347  2.73739  3.18146  2.89801  2.37887  2.77519  2.98518  4.58477  3.61503
          0.03171  3.86262  4.58496  0.61958  0.77255  0.48576  0.95510
    618   2.49311  4.27335  3.56217  3.14986  3.66658  3.32652  4.10444  2.37805  3.02218  2.52479  3.62362  3.42732  3.91954  3.41102  3.31446  2.73281  1.60224  2.36710  5.23666  3.97536   1413 t - - -
          2.68618  4.42225  2.77519  2.73123  3.46354  2.40513  3.72494  3.29354  2.67741  2.69355  4.24690  2.90347  2.73739  3.18146  2.89801  2.37887  2.77519  2.98518  4.58477  3.61503
          0.03171  3.86262  4.58496  0.61958  0.77255  0.48576  0.95510
    619   3.31938  4.69755  4.07620  3.77989  2.65643  3.71919  3.88790  3.34261  3.50233  2.73918  3.97686  3.93095  4.23612  3.89046  3.63240  3.52317  3.61929  3.23267  0.90540  2.65905   1414 w - - -
          2.68618  4.42225  2.77519  2.73123  3.46354  2.40513  3.72494  3.29354  2.67741  2.69355  4.24690  2.90347  2.73739  3.18146  2.89801  2.37887  2.77519  2.98518  4.58477  3.61503
          0.03171  3.86262  4.58496  0.61958  0.77255  0.48576  0.95510
    620   3.24590  4.65057  4.22519  3.93786  1.02798  3.93789  3.87300  2.77085  3.84515  2.14320  3.50249  4.00811  4.39673  4.01585  3.96731  3.51631  3.54704  2.76081  4.12508  2.49336   1415 f - - -
          2.68618  4.42225  2.77519  2.73123  3.46354  2.40513  3.72494  3.29354  2.67741  2.69355  4.24690  2.90347  2.73739  3.18146  2.89801  2.37887  2.77519  2.98518  4.58477  3.61503
          0.03171  3.86262  4.58496  0.61958  0.77255  0.48576  0.95510
    621   1.77849  4.15303  3.20098  3.00397  4.24455  1.50009  4.15165  3.59596  3.13835  3.34400  4.21329  3.20866  3.64661  3.43304  3.44576  2.39053  2.70492  3.09083  5.58038  4.36967   1416 g - - -
          2.68618  4.42225  2.77519  2.73123  3.46354  2.40513  3.72494  3.29354  2.67741  2.69355  4.24690  2.90347  2.73739  3.18146  2.89801  2.37887  2.77519  2.98518  4.58477  3.61503
          0.03171  3.86262  4.58496  0.61958  0.77255  0.48576  0.95510
    622   2.88227  4.35636  4.27348  3.78556  3.39186  3.98872  4.55112  1.93055  3.62321  1.97657  2.92698  4.04207  4.40414  3.94853  3.85743  3.36919  3.17396  1.20962  5.25005  4.02069   1417 v - - -
          2.68618  4.42225  2.77519  2.73123  3.46354  2.40513  3.72494  3.29354  2.67741  2.69355  4.24690  2.90347  2.73739  3.18146  2.89801  2.37887  2.77519  2.98518  4.58477  3.61503
          0.03171  3.86262  4.58496  0.61958  0.77255  0.48576  0.95510
    623   2.75030  4.84553  3.20138  2.60213  4.16274  3.49550  3.58354  3.51879  1.69795  2.85967  3.95090  3.05360  3.88213  2.73758  2.07106  2.78994  2.69175  3.21896  5.28123  4.03598   1418 k - - -
          2.68618  4.42225  2.77519  2.73123  3.46354  2.40513  3.72494  3.29354  2.67741  2.69355  4.24690  2.90347  2.73739  3.18146  2.89801  2.37887  2.77519  2.98518  4.58477  3.61503
          0.03171  3.86262  4.58496  0.61958  0.77255  0.48576  0.95510
    624   2.06588  4.20337  3.14217  2.98648  4.26398  1.27273  4.16449  3.64509  3.14951  3.38679  4.27846  3.21463  3.67110  3.45479  3.44949  2.44309  2.76316  3.14557  5.58182  4.37526   1421 g - - -
          2.68618  4.42225  2.77519  2.73123  3.46354  2.40513  3.72494  3.29354  2.67741  2.69355  4.24690  2.90347  2.73739  3.18146  2.89801  2.37887  2.77519  2.98518  4.58477  3.61503
          0.03171  3.86262  4.58496  0.61958  0.77255  0.48576  0.95510
    625   3.14427  4.60949  4.17365  3.81351  3.13205  3.96958  4.47234  2.33562  3.58136  0.88742  3.15818  4.08994  4.40668  3.95205  3.75901  3.53938  3.43899  2.37039  5.00770  3.72873   1422 l - - -
          2.68618  4.42225  2.77519  2.73123  3.46354  2.40513  3.72494  3.29354  2.67741  2.69355  4.24690  2.90347  2.73739  3.18146  2.89801  2.37887  2.77519  2.98518  4.58477  3.61503
          0.03171  3.86262  4.58496  0.61958  0.77255  0.48576  0.95510
    626   3.01724  4.37300  4.56417  4.04098  3.40209  4.30372  4.77101  1.51431  3.91876  1.81671  3.22679  4.30673  4.60786  4.18719  4.13884  3.66251  3.27361  1.29360  5.34014  4.14187   1423 v - - -
          2.68618  4.42225  2.77519  2.73123  3.46354  2.40513  3.72494  3.29354  2.67741  2.69355  4.24690  2.90347  2.73739  3.18146  2.89801  2.37887  2.77519  2.98518  4.58477  3.61503
          0.03171  3.86262  4.58496  0.61958  0.77255  0.48576  0.95510
    627   1.23172  4.09986  3.34998  3.10462  4.11751  2.90319  4.16292  3.38472  3.14311  3.20277  4.09650  3.25678  3.65079  3.45952  3.42811  2.10347  2.67026  2.93376  5.51271  4.28144   1424 a - - -
          2.68618  4.42225  2.77519  2.73123  3.46354  2.40513  3.72494  3.29354  2.67741  2.69355  4.24690  2.90347  2.73739  3.18146  2.89801  2.37887  2.77519  2.98518  4.58477  3.61503
          0.03171  3.86262  4.58496  0.61958  0.77255  0.48576  0.95510
    628   1.15897  4.12250  3.32886  3.10425  4.16469  2.54974  4.18170  3.44298  3.17267  3.24887  4.14151  3.26752  3.65957  3.48136  3.45718  2.40057  2.69994  2.98331  5.52864  4.32697   1425 a - - -
          2.68618  4.42225  2.77519  2.73123  3.46354  2.40513  3.72494  3.29354  2.67741  2.69355  4.24690  2.90347  2.73739  3.18146  2.89801  2.37887  2.77519  2.98518  4.58477  3.61503
          0.03171  3.86262  4.58496  0.61958  0.77255  0.48576  0.95510
    629   2.65280  4.42915  3.32456  3.22274  4.36511  0.74448  4.34357  3.96238  3.40267  3.61773  4.59344  3.48887  3.81997  3.72762  3.63975  2.82444  3.13328  3.49260  5.46280  4.46669   1426 g - - -
          2.68618  4.42225  2.77519  2.73123  3.46354  2.40513  3.72494  3.29354  2.67741  2.69355  4.24690  2.90347  2.73739  3.18146  2.89801  2.37887  2.77519  2.98518  4.58477  3.61503
          0.03171  3.86262  4.58496  0.61958  0.77255  0.48576  0.95510
    630   2.94626  4.96765  3.34862  2.77237  4.35929  3.55389  3.61394  3.74923  1.82470  3.25598  4.15908  3.16679  3.96923  2.77339  1.32444  2.97778  3.14781  3.45111  5.33861  4.15086   1427 r - - -
          2.68618  4.42225  2.77519  2.73123  3.46354  2.40513  3.72494  3.29354  2.67741  2.69355  4.24690  2.90347  2.73739  3.18146  2.89801  2.37887  2.77519  2.98518  4.58477  3.61503
          0.03171  3.86262  4.58496  0.61958  0.77255  0.48576  0.95510
    631   2.40751  4.25254  3.41944  3.17105  3.96026  3.09213  4.18911  3.08620  3.11382  2.95004  4.00123  3.38197  3.79513  3.50915  3.37295  2.60867  1.18872  2.78223  5.39893  4.17691   1429 t - - -
          2.68618  4.42225  2.77519  2.73123  3.46354  2.40513  3.72494  3.29354  2.67741  2.69355  4.24690  2.90347  2.73739  3.18146  2.89801  2.37887  2.77519  2.98518  4.58477  3.61503
          0.03171  3.86262  4.58496  0.61958  0.77255  0.48576  0.95510
    632   3.06957  4.52506  4.06222  3.58773  1.66770  3.96486  2.98212  3.01440  3.46777  2.25878  3.61535  3.69121  4.30486  3.63972  3.66573  3.26825  3.29399  2.86234  3.77475  1.70197   1431 f - - -
          2.68618  4.42225  2.77519  2.73123  3.46354  2.40513  3.72494  3.29354  2.67741  2.69355  4.24690  2.90347  2.73739  3.18146  2.89801  2.37887  2.77519  2.98518  4.58477  3.61503
          0.03171  3.86262  4.58496  0.61958  0.77255  0.48576  0.95510
    633   2.74358  5.07251  2.61971  1.98577  4.39645  2.95419  3.59537  3.82617  1.84924  3.34824  4.16896  2.83085  3.80827  2.56127  2.64528  2.71228  2.97800  3.46222  5.50460  4.16116   1432 k - - -
          2.68618  4.42225  2.77519  2.73123  3.46354  2.40513  3.72494  3.29354  2.67741  2.69355  4.24690  2.90347  2.73739  3.18146  2.89801  2.37887  2.77519  2.98518  4.58477  3.61503
          0.03171  3.86262  4.58496  0.61958  0.77255  0.48576  0.95510
    634   2.44391  4.51513  2.75555  2.52002  4.21377  3.08695  3.82237  3.65241  2.68400  3.29821  4.14078  1.82054  3.71844  3.02461  3.08293  2.17872  2.58012  3.22325  5.50102  4.17674   1433 n - - -
          2.68618  4.42225  2.77519  2.73123  3.46354  2.40513  3.72494  3.29354  2.67741  2.69355  4.24690  2.90347  2.73739  3.18146  2.89801  2.37887  2.77519  2.98518  4.58477  3.61503
          0.03171  3.86262  4.58496  0.61958  0.77255  0.48576  0.95510
    635   2.31024  4.23048  3.19794  3.01331  4.06650  2.96055  4.12341  3.58780  3.08641  3.30881  4.23576  3.23963  3.69855  3.43651  3.37271  1.10601  2.78964  3.12506  5.43979  4.14998   1434 s - - -
          2.68618  4.42225  2.77519  2.73123  3.46354  2.40513  3.72494  3.29354  2.67741  2.69355  4.24690  2.90347  2.73739  3.18146  2.89801  2.37887  2.77519  2.98518  4.58477  3.61503
          0.03171  3.86262  4.58496  0.61958  0.77255  0.48576  0.95510
    636   2.11559  4.49055  2.91554  2.55737  4.05440  3.16918  3.76444  3.45786  2.59679  3.09839  3.94284  2.99238  2.39214  2.65673  2.99089  2.38364  2.78771  3.08583  5.35417  4.06089   1435 a - - -
          2.68618  4.42225  2.77519  2.73123  3.46354  2.40513  3.72494  3.29354  2.67741  2.69355  4.24690  2.90347  2.73739  3.18146  2.89801  2.37887  2.77519  2.98518  4.58477  3.61503
          0.03171  3.86262  4.58496  0.61958  0.77255  0.48576  0.95510
    637   1.56536  2.88941  3.71728  3.28485  3.86068  2.95598  4.14353  3.12004  3.20705  2.93175  3.80939  3.35960  3.66520  3.48753  3.47516  2.14054  2.31865  2.73270  5.28780  4.09764   1436 a - - -
          2.68618  4.42225  2.77519  2.73123  3.46354  2.40513  3.72494  3.29354  2.67741  2.69355  4.24690  2.90347  2.73739  3.18146  2.89801  2.37887  2.77519  2.98518  4.58477  3.61503
          0.03171  3.86262  4.58496  0.61958  0.77255  0.48576  0.95510
    638   3.00183  4.37741  4.54279  4.05452  3.42496  4.24151  4.79515  1.26125  3.92070  1.93740  3.25879  4.30016  4.59143  4.20796  4.13633  3.62749  3.27662  1.47083  5.37183  4.15861   1440 i - - -
          2.68618  4.42225  2.77519  2.73123  3.46354  2.40513  3.72494  3.29354  2.67741  2.69355  4.24690  2.90347  2.73739  3.18146  2.89801  2.37887  2.77519  2.98518  4.58477  3.61503
          0.03171  3.86262  4.58496  0.61958  0.77255  0.48576  0.95510
    639   2.99444  4.83416  3.48410  2.99729  4.18625  3.48426  3.81730  3.72732  2.23365  3.24505  4.24553  3.35775  3.98737  3.03816  0.99355  3.07912  3.26110  3.45171  5.27331  4.11580   1441 r - - -
          2.68618  4.42225  2.77519  2.73123  3.46354  2.40513  3.72494  3.29354  2.67741  2.69355  4.24690  2.90347  2.73739  3.18146  2.89801  2.37887  2.77519  2.98518  4.58477  3.61503
          0.03171  3.86262  4.58496  0.61958  0.77255  0.48576  0.95510
    640   2.93120  5.01114  3.22432  2.69243  4.40825  3.53235  3.60225  3.79265  1.26431  3.29187  4.18104  3.11282  3.94997  2.75433  2.02490  2.94537  3.13206  3.48276  5.37356  4.17134   1442 k - - -
          2.68618  4.42225  2.77519  2.73123  3.46354  2.40513  3.72494  3.29354  2.67741  2.69355  4.24690  2.90347  2.73739  3.18146  2.89801  2.37887  2.77519  2.98518  4.58477  3.61503
          0.03171  3.86262  4.58496  0.61958  0.77255  0.48576  0.95510
    641   1.02806  4.18723  3.45268  3.24358  4.04265  3.01202  4.26678  3.16669  3.25959  3.04875  4.08171  3.39566  3.75031  3.60167  3.51076  2.53763  2.81431  2.82280  5.47079  4.26996   1443 a - - -
          2.68618  4.42225  2.77519  2.73123  3.46354  2.40513  3.72494  3.29354  2.67741  2.69355  4.24690  2.90347  2.73739  3.18146  2.89801  2.37887  2.77519  2.98518  4.58477  3.61503
          0.03171  3.86262  4.58496  0.61958  0.77255  0.48576  0.95510
    642   2.57525  0.96065  4.09184  3.82928  3.82294  3.20025  4.47854  2.96527  3.65618  2.88117  4.00216  3.81890  3.90643  4.00269  3.78228  2.84687  3.04120  2.71050  5.24108  4.11068   1444 c - - -
          2.68618  4.42225  2.77519  2.73123  3.46354  2.40513  3.72494  3.29354  2.67741  2.69355  4.24690  2.90347  2.73739  3.18146  2.89801  2.37887  2.77519  2.98518  4.58477  3.61503
          0.03171  3.86262  4.58496  0.61958  0.77255  0.48576  0.95510
    643   2.80808  5.24494  1.52592  1.97853  4.59794  2.47069  3.70953  4.08677  2.70165  3.62649  4.47335  2.67062  3.77532  2.87956  3.26663  2.73181  3.10392  3.67684  5.80153  4.34395   1445 d - - -
          2.68618  4.42225  2.77519  2.73123  3.46354  2.40513  3.72494  3.29354  2.67741  2.69355  4.24690  2.90347  2.73739  3.18146  2.89801  2.37887  2.77519  2.98518  4.58477  3.61503
          0.03171  3.86262  4.58496  0.61958  0.77255  0.48576  0.95510
    644   3.24590  4.65057  4.22519  3.93786  1.02798  3.93789  3.87300  2.77085  3.84515  2.14320  3.50249  4.00811  4.39673  4.01585  3.96731  3.51631  3.54704  2.76081  4.12508  2.49336   1446 f - - -
          2.68618  4.42225  2.77519  2.73123  3.46354  2.40513  3.72494  3.29354  2.67741  2.69355  4.24690  2.90347  2.73739  3.18146  2.89801  2.37887  2.77519  2.98518  4.58477  3.61503
          0.03171  3.86262  4.58496  0.61958  0.77255  0.48576  0.95510
    645   3.14427  4.60949  4.17365  3.81351  3.13205  3.96958  4.47234  2.33562  3.58136  0.88742  3.15818  4.08994  4.40668  3.95205  3.75901  3.53938  3.43899  2.37039  5.00770  3.72873   1447 l - - -
          2.68618  4.42225  2.77519  2.73123  3.46354  2.40513  3.72494  3.29354  2.67741  2.69355  4.24690  2.90347  2.73739  3.18146  2.89801  2.37887  2.77519  2.98518  4.58477  3.61503
          0.03171  3.86262  4.58496  0.61958  0.77255  0.48576  0.95510
    646   3.14453  4.58314  4.40010  3.88568  3.04575  4.23964  4.54507  2.16112  3.64853  0.99811  2.67432  4.18779  4.52864  3.94665  3.84276  3.61092  3.39132  2.23224  5.04597  3.84474   1448 l - - -
          2.68618  4.42225  2.77519  2.73123  3.46354  2.40513  3.72494  3.29354  2.67741  2.69355  4.24690  2.90347  2.73739  3.18146  2.89801  2.37887  2.77519  2.98518  4.58477  3.61503
          0.03171  3.86262  4.58496  0.61958  0.77255  0.48576  0.95510
    647   2.31024  4.23048  3.19794  3.01331  4.06650  2.96055  4.12341  3.58780  3.08641  3.30881  4.23576  3.23963  3.69855  3.43651  3.37271  1.10601  2.78964  3.12506  5.43979  4.14998   1449 s - - -
          2.68618  4.42225  2.77519  2.73123  3.46354  2.40513  3.72494  3.29354  2.67741  2.69355  4.24690  2.90347  2.73739  3.18146  2.89801  2.37887  2.77519  2.98518  4.58477  3.61503
          0.03171  3.86262  4.58496  0.61958  0.77255  0.48576  0.95510
    648   2.96320  4.92648  3.13852  2.76190  4.31066  3.45366  3.75388  3.73932  1.05183  3.30658  4.26861  3.18679  3.95474  2.94595  2.42996  3.00586  3.21722  3.44768  5.36940  4.18077   1450 k - - -
          2.68618  4.42225  2.77519  2.73123  3.46354  2.40513  3.72494  3.29354  2.67741  2.69355  4.24690  2.90347  2.73739  3.18146  2.89801  2.37887  2.77519  2.98518  4.58477  3.61503
          0.03171  3.86262  4.58496  0.61958  0.77255  0.48576  0.95510
    649   2.80985  5.14371  2.43047  1.60848  4.42565  3.28341  3.65305  3.88791  2.40743  3.41781  4.28099  2.78665  3.81737  2.18853  2.81414  2.76254  3.06572  3.53261  5.58572  4.20942   1451 e - - -
          2.68618  4.42225  2.77519  2.73123  3.46354  2.40513  3.72494  3.29354  2.67741  2.69355  4.24690  2.90347  2.73739  3.18146  2.89801  2.37887  2.77519  2.98518  4.58477  3.61503
          0.03171  3.86262  4.58496  0.61958  0.77255  0.48576  0.95510
    650   3.04840  4.52141  4.31063  3.84432  3.12423  4.09742  4.53117  2.12563  3.63088  1.06797  3.03845  4.11799  4.46687  3.94726  3.83296  3.49775  3.32727  1.99863  5.08287  3.84195   1453 l - - -
          2.68618  4.42225  2.77519  2.73123  3.46354  2.40513  3.72494  3.29354  2.67741  2.69355  4.24690  2.90347  2.73739  3.18146  2.89801  2.37887  2.77519  2.98518  4.58477  3.61503
          0.03171  3.86262  4.58496  0.61958  0.77255  0.48576  0.95510
    651   2.14025  4.28386  3.14954  2.92486  4.10284  3.02415  4.06952  3.42880  2.98061  3.15695  4.10996  3.20888  1.48124  3.34338  3.28933  2.52325  2.80932  3.03559  5.46396  4.22686   1457 p - - -
          2.68618  4.42225  2.77519  2.73123  3.46354  2.40513  3.72494  3.29354  2.67741  2.69355  4.24690  2.90347  2.73739  3.18146  2.89801  2.37887  2.77519  2.98518  4.58477  3.61503
          0.03171  3.86262  4.58496  0.61958  0.77255  0.48576  0.95510
    652   2.40430  4.28330  3.30566  2.94585  3.07210  3.16372  3.91649  3.13391  2.94310  2.84499  3.81829  3.24227  3.78952  3.27488  3.27303  1.46895  2.79745  2.82880  5.00909  3.59346   1459 s - - -
          2.68618  4.42225  2.77519  2.73123  3.46354  2.40513  3.72494  3.29354  2.67741  2.69355  4.24690  2.90347  2.73739  3.18146  2.89801  2.37887  2.77519  2.98518  4.58477  3.61503
          0.03171  3.86262  4.58496  0.61958  0.77255  0.48576  0.95510
    653   2.65280  4.42915  3.32456  3.22274  4.36511  0.74448  4.34357  3.96238  3.40267  3.61773  4.59344  3.48887  3.81997  3.72762  3.63975  2.82444  3.13328  3.49260  5.46280  4.46669   1463 g - - -
          2.68618  4.42225  2.77519  2.73123  3.46354  2.40513  3.72494  3.29354  2.67741  2.69355  4.24690  2.90347  2.73739  3.18146  2.89801  2.37887  2.77519  2.98518  4.58477  3.61503
          0.03171  3.86262  4.58496  0.61958  0.77255  0.48576  0.95510
    654   2.65280  4.42915  3.32456  3.22274  4.36511  0.74448  4.34357  3.96238  3.40267  3.61773  4.59344  3.48887  3.81997  3.72762  3.63975  2.82444  3.13328  3.49260  5.46280  4.46669   1464 g - - -
          2.68618  4.42225  2.77519  2.73123  3.46354  2.40513  3.72494  3.29354  2.67741  2.69355  4.24690  2.90347  2.73739  3.18146  2.89801  2.37887  2.77519  2.98518  4.58477  3.61503
          0.03171  3.86262  4.58496  0.61958  0.77255  0.48576  0.95510
    655   3.31938  4.69755  4.07620  3.77989  2.65643  3.71919  3.88790  3.34261  3.50233  2.73918  3.97686  3.93095  4.23612  3.89046  3.63240  3.52317  3.61929  3.23267  0.90540  2.65905   1465 w - - -
          2.68618  4.42225  2.77519  2.73123  3.46354  2.40513  3.72494  3.29354  2.67741  2.69355  4.24690  2.90347  2.73739  3.18146  2.89801  2.37887  2.77519  2.98518  4.58477  3.61503
          0.03171  3.86262  4.58496  0.61958  0.77255  0.48576  0.95510
    656   2.65280  4.42915  3.32456  3.22274  4.36511  0.74448  4.34357  3.96238  3.40267  3.61773  4.59344  3.48887  3.81997  3.72762  3.63975  2.82444  3.13328  3.49260  5.46280  4.46669   1466 g - - -
          2.68618  4.42225  2.77519  2.73123  3.46354  2.40513  3.72494  3.29354  2.67741  2.69355  4.24690  2.90347  2.73739  3.18146  2.89801  2.37887  2.77519  2.98518  4.58477  3.61503
          0.03171  3.86262  4.58496  0.61958  0.77255  0.48576  0.95510
    657   2.84308  5.13649  2.40325  1.36998  4.44959  3.27182  3.69056  3.87020  2.29286  3.44535  4.32721  2.79740  3.82981  2.86138  2.86346  2.79883  3.11024  3.52401  5.61210  4.24872   1467 e - - -
          2.68618  4.42225  2.77519  2.73123  3.46354  2.40513  3.72494  3.29354  2.67741  2.69355  4.24690  2.90347  2.73739  3.18146  2.89801  2.37887  2.77519  2.98518  4.58477  3.61503
          0.03171  3.86262  4.58496  0.61958  0.77255  0.48576  0.95510
    658   2.31024  4.23048  3.19794  3.01331  4.06650  2.96055  4.12341  3.58780  3.08641  3.30881  4.23576  3.23963  3.69855  3.43651  3.37271  1.10601  2.78964  3.12506  5.43979  4.14998   1468 s - - -
          2.68618  4.42225  2.77519  2.73123  3.46354  2.40513  3.72494  3.29354  2.67741  2.69355  4.24690  2.90347  2.73739  3.18146  2.89801  2.37887  2.77519  2.98518  4.58477  3.61503
          0.03171  3.86262  4.58496  0.61958  0.77255  0.48576  0.95510
    659   3.23296  4.72594  3.82374  3.55132  2.29375  3.81869  3.61408  3.24356  3.40912  2.70002  3.91963  3.71139  4.29279  3.71753  3.59483  3.37062  3.51960  3.11365  3.93712  0.98233   1469 y - - -
          2.68618  4.42225  2.77519  2.73123  3.46354  2.40513  3.72494  3.29354  2.67741  2.69355  4.24690  2.90347  2.73739  3.18146  2.89801  2.37887  2.77519  2.98518  4.58477  3.61503
          0.03171  3.86262  4.58496  0.61958  0.77255  0.48576  0.95510
    660   3.14427  4.60949  4.17365  3.81351  3.13205  3.96958  4.47234  2.33562  3.58136  0.88742  3.15818  4.08994  4.40668  3.95205  3.75901  3.53938  3.43899  2.37039  5.00770  3.72873   1470 l - - -
          2.68618  4.42225  2.77519  2.73123  3.46354  2.40513  3.72494  3.29354  2.67741  2.69355  4.24690  2.90347  2.73739  3.18146  2.89801  2.37887  2.77519  2.98518  4.58477  3.61503
          0.03171  3.86262  4.58496  0.61958  0.77255  0.48576  0.95510
    661   2.31024  4.23048  3.19794  3.01331  4.06650  2.96055  4.12341  3.58780  3.08641  3.30881  4.23576  3.23963  3.69855  3.43651  3.37271  1.10601  2.78964  3.12506  5.43979  4.14998   1471 s - - -
          2.68618  4.42225  2.77519  2.73123  3.46354  2.40513  3.72494  3.29354  2.67741  2.69355  4.24690  2.90347  2.73739  3.18146  2.89801  2.37887  2.77519  2.98518  4.58477  3.61503
          0.03171  3.86262  4.58496  0.61958  0.77255  0.48576  0.95510
    662   2.17085  1.84659  3.79250  3.42886  3.82442  2.94746  4.21924  3.10738  3.30461  2.94469  3.86025  3.42735  3.68149  3.60996  3.52276  1.85743  2.64522  2.72692  5.27948  4.06002   1472 c - - -
          2.68618  4.42225  2.77519  2.73123  3.46354  2.40513  3.72494  3.29354  2.67741  2.69355  4.24690  2.90347  2.73739  3.18146  2.89801  2.37887  2.77519  2.98518  4.58477  3.61503
          0.03171  3.86262  4.58496  0.61958  0.77255  0.48576  0.95510
    663   2.79041  4.96295  2.96939  2.50482  4.16643  3.45435  3.09892  3.69253  2.10428  3.21350  4.06765  2.98293  3.87385  1.85877  2.23989  2.79613  3.00395  3.37068  5.30515  3.99148   1473 q - - -
          2.68618  4.42225  2.77519  2.73123  3.46354  2.40513  3.72494  3.29354  2.67741  2.69355  4.24690  2.90347  2.73739  3.18146  2.89801  2.37887  2.77519  2.98518  4.58477  3.61503
          0.03171  3.86262  4.58496  0.61958  0.77255  0.48576  0.95510
    664   2.83121  5.25505  1.39317  2.10012  4.57286  3.15358  3.73232  4.12915  2.74814  3.67683  4.54259  2.19836  3.78256  2.91397  3.31355  2.75275  3.14018  3.71412  5.80341  4.32485   1474 d - - -
          2.68618  4.42225  2.77519  2.73123  3.46354  2.40513  3.72494  3.29354  2.67741  2.69355  4.24690  2.90347  2.73739  3.18146  2.89801  2.37887  2.77519  2.98518  4.58477  3.61503
          0.03171  3.86262  4.58496  0.61958  0.77255  0.48576  0.95510
    665   2.83054  5.09944  2.79953  2.23377  4.45140  3.42190  3.58069  3.85360  1.61860  3.35000  4.18966  2.91766  3.86424  2.28711  2.39866  2.80329  3.04306  3.50715  5.47000  4.18377   1475 k - - -
          2.68618  4.42225  2.77519  2.73123  3.46354  2.40513  3.72494  3.29354  2.67741  2.69355  4.24690  2.90347  2.73739  3.18146  2.89801  2.37887  2.77519  2.98518  4.58477  3.61503
          0.03171  3.86262  4.58496  0.61958  0.77255  0.48576  0.95510
    666   2.80032  4.34571  4.11164  3.77451  3.54294  3.71364  4.57796  2.05094  3.64215  2.23171  3.50963  3.96591  4.27473  4.00268  3.85559  3.21659  3.16213  1.03741  5.32570  4.05668   1490 v - - -
          2.68618  4.42225  2.77519  2.73123  3.46354  2.40513  3.72494  3.29354  2.67741  2.69355  4.24690  2.90347  2.73739  3.18146  2.89801  2.37887  2.77519  2.98518  4.58477  3.61503
          0.03171  3.86262  4.58496  0.61958  0.77255  0.48576  0.95510
    667   3.23296  4.72594  3.82374  3.55132  2.29375  3.81869  3.61408  3.24356  3.40912  2.70002  3.91963  3.71139  4.29279  3.71753  3.59483  3.37062  3.51960  3.11365  3.93712  0.98233   1496 y - - -
          2.68618  4.42225  2.77519  2.73123  3.46354  2.40513  3.72494  3.29354  2.67741  2.69355  4.24690  2.90347  2.73739  3.18146  2.89801  2.37887  2.77519  2.98518  4.58477  3.61503
          0.03171  3.86262  4.58496  0.61958  0.77255  0.48576  0.95510
    668   2.40751  4.25254  3.41944  3.17105  3.96026  3.09213  4.18911  3.08620  3.11382  2.95004  4.00123  3.38197  3.79513  3.50915  3.37295  2.60867  1.18872  2.78223  5.39893  4.17691   1497 t - - -
          2.68618  4.42225  2.77519  2.73123  3.46354  2.40513  3.72494  3.29354  2.67741  2.69355  4.24690  2.90347  2.73739  3.18146  2.89801  2.37887  2.77519  2.98518  4.58477  3.61503
          0.03171  3.86262  4.58496  0.61958  0.77255  0.48576  0.95510
    669   2.77735  5.01907  2.37973  2.07514  4.36091  3.21381  3.72876  3.86078  2.57962  3.45624  4.33550  1.55938  3.80770  2.91806  3.00671  2.75619  3.07981  3.49296  5.59296  4.20066   1498 n - - -
          2.68618  4.42225  2.77519  2.73123  3.46354  2.40513  3.72494  3.29354  2.67741  2.69355  4.24690  2.90347  2.73739  3.18146  2.89801  2.37887  2.77519  2.98518  4.58477  3.61503
          0.03171  3.86262  4.58496  0.61958  0.77255  0.48576  0.95510
    670   3.14427  4.60949  4.17365  3.81351  3.13205  3.96958  4.47234  2.33562  3.58136  0.88742  3.15818  4.08994  4.40668  3.95205  3.75901  3.53938  3.43899  2.37039  5.00770  3.72873   1501 l - - -
          2.68618  4.42225  2.77519  2.73123  3.46354  2.40513  3.72494  3.29354  2.67741  2.69355  4.24690  2.90347  2.73739  3.18146  2.89801  2.37887  2.77519  2.98518  4.58477  3.61503
          0.03171  3.86262  4.58496  0.61958  0.77255  0.48576  0.95510
    671   2.74119  5.06231  2.53183  1.67708  4.38599  3.30024  3.62408  3.81490  2.08635  3.35967  4.19085  2.80714  3.29512  2.77369  2.76453  2.71031  2.99000  3.45262  5.53336  4.17427   1507 e - - -
          2.68618  4.42225  2.77519  2.73123  3.46354  2.40513  3.72494  3.29354  2.67741  2.69355  4.24690  2.90347  2.73739  3.18146  2.89801  2.37887  2.77519  2.98518  4.58477  3.61503
          0.03171  3.86262  4.58496  0.61958  0.77255  0.48576  0.95510
    672   2.63412  4.66511  2.63920  2.20836  4.30987  1.41202  3.89213  3.75308  2.79441  3.40024  4.29131  2.97645  3.78494  3.11929  3.18494  2.70327  3.00755  3.35655  5.53805  4.27432   1508 g - - -
          2.68618  4.42225  2.77519  2.73123  3.46354  2.40513  3.72494  3.29354  2.67741  2.69355  4.24690  2.90347  2.73739  3.18146  2.89801  2.37887  2.77519  2.98518  4.58477  3.61503
          0.03171  3.86262  4.58496  0.61958  0.77255  0.48576  0.95510
    673   2.69597  5.04324  2.41985  2.26353  4.35271  3.30616  3.59855  3.80190  2.14143  3.33577  4.14747  2.07318  3.78298  2.73957  2.56296  2.66685  2.93935  3.43013  5.50354  4.13431   1510 n - - -
          2.68618  4.42225  2.77519  2.73123  3.46354  2.40513  3.72494  3.29354  2.67741  2.69355  4.24690  2.90347  2.73739  3.18146  2.89801  2.37887  2.77519  2.98518  4.58477  3.61503
          0.03171  3.86262  4.58496  0.61958  0.77255  0.48576  0.95510
    674   2.91558  5.01339  3.28185  2.67939  4.33907  3.56781  3.18294  3.76182  1.79239  3.25232  4.11884  3.10234  3.94772  2.71275  1.49972  2.92690  3.09726  3.45365  5.32446  4.10383   1512 r - - -
          2.68618  4.42225  2.77519  2.73123  3.46354  2.40513  3.72494  3.29354  2.67741  2.69355  4.24690  2.90347  2.73739  3.18146  2.89801  2.37887  2.77519  2.98518  4.58477  3.61503
          0.03171  3.86262  4.58496  0.61958  0.77255  0.48576  0.95510
    675   1.77696  4.22449  3.20125  2.92646  4.09894  2.99400  4.04934  3.40048  2.97328  3.14521  4.05529  3.19302  1.83907  3.31261  3.29710  2.45757  2.73839  2.98864  5.46313  4.22751   1514 a - - -
          2.68618  4.42225  2.77519  2.73123  3.46354  2.40513  3.72494  3.29354  2.67741  2.69355  4.24690  2.90347  2.73739  3.18146  2.89801  2.37887  2.77519  2.98518  4.58477  3.61503
          0.03171  3.86262  4.58496  0.61958  0.77255  0.48576  0.95510
    676   2.98423  4.80333  3.11624  2.87525  3.27795  3.43928  1.16345  3.68563  2.71857  3.18081  4.22303  3.28495  3.99129  3.24137  2.98485  3.05502  3.28728  3.42095  4.74312  3.22910   1515 h - - -
          2.68618  4.42225  2.77519  2.73123  3.46354  2.40513  3.72494  3.29354  2.67741  2.69355  4.24690  2.90347  2.73739  3.18146  2.89801  2.37887  2.77519  2.98518  4.58477  3.61503
          0.03171  3.86262  4.58496  0.61958  0.77255  0.48576  0.95510
    677   1.39646  4.10421  3.45062  3.10357  3.98265  2.56704  4.10909  3.16628  3.09236  3.02169  3.92465  3.28003  3.68286  3.40388  3.39483  2.41272  2.66846  2.48643  5.39780  4.17759   1516 a - - -
          2.68618  4.42225  2.77519  2.73123  3.46354  2.40513  3.72494  3.29354  2.67741  2.69355  4.24690  2.90347  2.73739  3.18146  2.89801  2.37887  2.77519  2.98518  4.58477  3.61503
          0.03171  3.86262  4.58496  0.61958  0.77255  0.48576  0.95510
    678   2.61884  4.24393  3.95950  3.56252  3.62980  3.55762  4.42562  2.10230  3.44017  2.34585  3.52648  3.76228  4.13393  3.79127  3.68906  2.98196  2.61303  1.24870  5.34385  4.10771   1517 v - - -
          2.68618  4.42225  2.77519  2.73123  3.46354  2.40513  3.72494  3.29354  2.67741  2.69355  4.24690  2.90347  2.73739  3.18146  2.89801  2.37887  2.77519  2.98518  4.58477  3.61503
          0.03171  3.86262  4.58496  0.61958  0.77255  0.48576  0.95510
    679   2.74598  4.90520  2.58375  2.38077  3.88659  3.27814  3.05029  3.75507  2.50275  3.31106  4.19678  1.64547  3.83072  2.91272  2.88384  2.75268  3.03584  3.40535  5.23986  3.77451   1518 n - - -
          2.68618  4.42225  2.77519  2.73123  3.46354  2.40513  3.72494  3.29354  2.67741  2.69355  4.24690  2.90347  2.73739  3.18146  2.89801  2.37887  2.77519  2.98518  4.58477  3.61503
          0.03171  3.86262  4.58496  0.61958  0.77255  0.48576  0.95510
    680   2.40751  4.25254  3.41944  3.17105  3.96026  3.09213  4.18911  3.08620  3.11382  2.95004  4.00123  3.38197  3.79513  3.50915  3.37295  2.60867  1.18872  2.78223  5.39893  4.17691   1519 t - - -
          2.68618  4.42225  2.77519  2.73123  3.46354  2.40513  3.72494  3.29354  2.67741  2.69355  4.24690  2.90347  2.73739  3.18146  2.89801  2.37887  2.77519  2.98518  4.58477  3.61503
          0.03171  3.86262  4.58496  0.61958  0.77255  0.48576  0.95510
    681   1.80276  4.12491  3.23225  2.95891  4.22607  2.18096  4.08688  3.63580  3.05969  3.32220  4.14637  3.16891  3.61585  3.34468  3.39523  1.67559  2.64274  3.09946  5.56031  4.33365   1520 s - - -
          2.68618  4.42225  2.77519  2.73123  3.46354  2.40513  3.72494  3.29354  2.67741  2.69355  4.24690  2.90347  2.73739  3.18146  2.89801  2.37887  2.77519  2.98518  4.58477  3.61503
          0.03171  3.86262  4.58496  0.61958  0.77255  0.48576  0.95510
    682   3.31938  4.69755  4.07620  3.77989  2.65643  3.71919  3.88790  3.34261  3.50233  2.73918  3.97686  3.93095  4.23612  3.89046  3.63240  3.52317  3.61929  3.23267  0.90540  2.65905   1521 w - - -
          2.68618  4.42225  2.77519  2.73123  3.46354  2.40513  3.72494  3.29354  2.67741  2.69355  4.24690  2.90347  2.73739  3.18146  2.89801  2.37887  2.77519  2.98518  4.58477  3.61503
          0.03171  3.86262  4.58496  0.61958  0.77255  0.48576  0.95510
    683   1.29972  4.14132  3.59202  3.26380  3.87410  3.07956  4.22502  2.79982  3.20659  2.77750  3.82957  3.41240  3.78269  3.54270  3.47845  2.53094  2.75605  2.29756  5.40559  4.16923   1522 a - - -
          2.68618  4.42225  2.77519  2.73123  3.46354  2.40513  3.72494  3.29354  2.67741  2.69355  4.24690  2.90347  2.73739  3.18146  2.89801  2.37887  2.77519  2.98518  4.58477  3.61503
          0.03171  3.86262  4.58496  0.61958  0.77255  0.48576  0.95510
    684   2.96152  4.51187  4.03887  3.63163  3.20353  3.82672  4.36905  2.37814  3.40023  1.79972  1.39694  3.91032  4.28731  3.78278  3.60669  3.30958  3.26666  2.38310  5.04300  3.80388   1523 m - - -
          2.68618  4.42225  2.77519  2.73123  3.46354  2.40513  3.72494  3.29354  2.67741  2.69355  4.24690  2.90347  2.73739  3.18146  2.89801  2.37887  2.77519  2.98518  4.58477  3.61503
          0.03171  3.86262  4.58496  0.61958  0.77255  0.48576  0.95510
    685   3.14319  4.55302  4.46007  3.95625  3.08540  4.27844  4.60787  1.90330  3.74602  1.04955  2.97124  4.24632  4.56679  4.02678  3.93774  3.65592  3.39311  2.09104  5.08634  3.87090   1526 l - - -
          2.68618  4.42225  2.77519  2.73123  3.46354  2.40513  3.72494  3.29354  2.67741  2.69355  4.24690  2.90347  2.73739  3.18146  2.89801  2.37887  2.77519  2.98518  4.58477  3.61503
          0.03171  3.86262  4.58496  0.61958  0.77255  0.48576  0.95510
    686   1.32624  4.10986  3.45070  3.15397  4.05109  2.96462  4.17422  3.12678  3.13858  3.03740  3.98371  3.30700  3.69237  3.46793  3.42238  2.42206  2.20982  2.75493  5.48351  4.27038   1527 a - - -
          2.68618  4.42225  2.77519  2.73123  3.46354  2.40513  3.72494  3.29354  2.67741  2.69355  4.24690  2.90347  2.73739  3.18146  2.89801  2.37887  2.77519  2.98518  4.58477  3.61503
          0.03171  3.86262  4.58496  0.61958  0.77255  0.48576  0.95510
    687   3.14427  4.60949  4.17365  3.81351  3.13205  3.96958  4.47234  2.33562  3.58136  0.88742  3.15818  4.08994  4.40668  3.95205  3.75901  3.53938  3.43899  2.37039  5.00770  3.72873   1528 l - - -
          2.68618  4.42225  2.77519  2.73123  3.46354  2.40513  3.72494  3.29354  2.67741  2.69355  4.24690  2.90347  2.73739  3.18146  2.89801  2.37887  2.77519  2.98518  4.58477  3.61503
          0.03171  3.86262  4.58496  0.61958  0.77255  0.48576  0.95510
    688   3.02344  4.44498  4.32158  3.93705  3.36760  4.05581  4.66703  1.09019  3.76499  1.95571  3.30456  4.18377  4.48802  4.11433  3.96269  3.55020  3.32280  1.84578  5.25636  3.99377   1531 i - - -
          2.68618  4.42225  2.77519  2.73123  3.46354  2.40513  3.72494  3.29354  2.67741  2.69355  4.24690  2.90347  2.73739  3.18146  2.89801  2.37887  2.77519  2.98518  4.58477  3.61503
          0.03171  3.86262  4.58496  0.61958  0.77255  0.48576  0.95510
    689   2.43575  4.96302  1.46712  2.20078  4.48670  2.79618  3.75936  3.92642  2.74588  3.53507  4.38807  2.74369  3.75594  2.94047  3.27841  2.66730  3.01859  3.50946  5.73073  4.31415   1532 d - - -
          2.68618  4.42225  2.77519  2.73123  3.46354  2.40513  3.72494  3.29354  2.67741  2.69355  4.24690  2.90347  2.73739  3.18146  2.89801  2.37887  2.77519  2.98518  4.58477  3.61503
          0.03171  3.86262  4.58496  0.61958  0.77255  0.48576  0.95510
    690   1.02806  4.18723  3.45268  3.24358  4.04265  3.01202  4.26678  3.16669  3.25959  3.04875  4.08171  3.39566  3.75031  3.60167  3.51076  2.53763  2.81431  2.82280  5.47079  4.26996   1533 a - - -
          2.68618  4.42225  2.77519  2.73123  3.46354  2.40513  3.72494  3.29354  2.67741  2.69355  4.24690  2.90347  2.73739  3.18146  2.89801  2.37887  2.77519  2.98518  4.58477  3.61503
          0.03171  3.86262  4.58496  0.61958  0.77255  0.48576  0.95510
    691   2.65280  4.42915  3.32456  3.22274  4.36511  0.74448  4.34357  3.96238  3.40267  3.61773  4.59344  3.48887  3.81997  3.72762  3.63975  2.82444  3.13328  3.49260  5.46280  4.46669   1534 g - - -
          2.68618  4.42225  2.77519  2.73123  3.46354  2.40513  3.72494  3.29354  2.67741  2.69355  4.24690  2.90347  2.73739  3.18146  2.89801  2.37887  2.77519  2.98518  4.58477  3.61503
          0.03171  3.86262  4.58496  0.61958  0.77255  0.48576  0.95510
    692   2.87305  4.85837  2.89654  2.65119  4.02561  3.35959  3.80939  3.65491  2.47267  3.15824  4.18644  3.11081  3.91295  1.25166  2.75701  2.92125  3.17006  3.38522  5.29940  3.99251   1538 q - - -
          2.68618  4.42225  2.77519  2.73123  3.46354  2.40513  3.72494  3.29354  2.67741  2.69355  4.24690  2.90347  2.73739  3.18146  2.89801  2.37887  2.77519  2.98518  4.58477  3.61503
          0.03171  3.86262  4.58496  0.61958  0.77255  0.48576  0.95510
    693   1.37644  4.12392  3.27600  3.04302  4.20113  2.01431  4.15023  3.53432  3.14029  3.29202  4.15685  3.22625  3.64097  3.43402  3.44524  2.37415  2.67985  3.04093  5.55000  4.34239   1545 a - - -
          2.68618  4.42225  2.77519  2.73123  3.46354  2.40513  3.72494  3.29354  2.67741  2.69355  4.24690  2.90347  2.73739  3.18146  2.89801  2.37887  2.77519  2.98518  4.58477  3.61503
          0.03171  3.86262  4.58496  0.61958  0.77255  0.48576  0.95510
    694   2.83588  5.13787  2.42800  1.42383  4.45270  3.28325  3.67451  3.87300  2.20132  3.43735  4.30967  2.80095  3.82918  2.84027  2.81470  2.79152  3.09647  3.52422  5.60082  4.24139   1547 e - - -
          2.68618  4.42225  2.77519  2.73123  3.46354  2.40513  3.72494  3.29354  2.67741  2.69355  4.24690  2.90347  2.73739  3.18146  2.89801  2.37887  2.77519  2.98518  4.58477  3.61503
          0.03171  3.86262  4.58496  0.61958  0.77255  0.48576  0.95510
    695   2.99444  4.83416  3.48410  2.99729  4.18625  3.48426  3.81730  3.72732  2.23365  3.24505  4.24553  3.35775  3.98737  3.03816  0.99355  3.07912  3.26110  3.45171  5.27331  4.11580   1549 r - - -
          2.68618  4.42225  2.77519  2.73123  3.46354  2.40513  3.72494  3.29354  2.67741  2.69355  4.24690  2.90347  2.73739  3.18146  2.89801  2.37887  2.77519  2.98518  4.58477  3.61503
          0.03171  3.86262  4.58496  0.61958  0.77255  0.48576  0.95510
    696   2.97910  5.10573  0.93229  2.32895  4.48144  3.20328  3.92250  4.06739  3.00477  3.67749  4.65544  2.88481  3.85538  3.16166  3.51961  2.94261  3.31748  3.70764  5.65196  4.35603   1550 d - - -
          2.68618  4.42225  2.77519  2.73123  3.46354  2.40513  3.72494  3.29354  2.67741  2.69355  4.24690  2.90347  2.73739  3.18146  2.89801  2.37887  2.77519  2.98518  4.58477  3.61503
          0.03171  3.86262  4.58496  0.61958  0.77255  0.48576  0.95510
    697   2.73856  4.49750  3.34468  3.18233  4.17827  3.18557  4.26056  3.72119  3.23879  3.34908  4.39854  3.49000  0.84615  3.62787  3.48540  2.90575  3.17936  3.36768  5.36749  4.29882   1551 p - - -
          2.68618  4.42225  2.77519  2.73123  3.46354  2.40513  3.72494  3.29354  2.67741  2.69355  4.24690  2.90347  2.73739  3.18146  2.89801  2.37887  2.77519  2.98518  4.58477  3.61503
          0.03171  3.86262  4.58496  0.61958  0.77255  0.48576  0.95510
    698   2.27296  4.29736  3.40489  2.84794  3.49371  3.49797  3.81009  2.52845  2.62974  2.49284  3.16717  3.25615  3.90451  3.10861  3.12792  2.76208  2.41533  2.28639  4.95302  3.71347   1552 a - - -
          2.68618  4.42225  2.77519  2.73123  3.46354  2.40513  3.72494  3.29354  2.67741  2.69355  4.24690  2.90347  2.73739  3.18146  2.89801  2.37887  2.77519  2.98518  4.58477  3.61503
          0.03171  3.86262  4.58496  0.61958  0.77255  0.48576  0.95510
    699   2.31630  3.03754  3.60422  3.22221  3.90019  3.04936  4.13953  3.19936  3.12245  2.97488  3.92362  3.38646  1.49022  3.47124  3.39311  2.52225  2.76033  2.84517  5.29611  4.09862   1553 p - - -
          2.68618  4.42225  2.77519  2.73123  3.46354  2.40513  3.72494  3.29354  2.67741  2.69355  4.24690  2.90347  2.73739  3.18146  2.89801  2.37887  2.77519  2.98518  4.58477  3.61503
          0.03171  3.86262  4.58496  0.61958  0.77255  0.48576  0.95510
    700   3.14427  4.60949  4.17365  3.81351  3.13205  3.96958  4.47234  2.33562  3.58136  0.88742  3.15818  4.08994  4.40668  3.95205  3.75901  3.53938  3.43899  2.37039  5.00770  3.72873   1554 l - - -
          2.68618  4.42225  2.77519  2.73123  3.46354  2.40513  3.72494  3.29354  2.67741  2.69355  4.24690  2.90347  2.73739  3.18146  2.89801  2.37887  2.77519  2.98518  4.58477  3.61503
          0.03171  3.86262  4.58496  0.61958  0.77255  0.48576  0.95510
    701   2.98423  4.80333  3.11624  2.87525  3.27795  3.43928  1.16345  3.68563  2.71857  3.18081  4.22303  3.28495  3.99129  3.24137  2.98485  3.05502  3.28728  3.42095  4.74312  3.22910   1555 h - - -
          2.68618  4.42225  2.77519  2.73123  3.46354  2.40513  3.72494  3.29354  2.67741  2.69355  4.24690  2.90347  2.73739  3.18146  2.89801  2.37887  2.77519  2.98518  4.58477  3.61503
          0.03171  3.86262  4.58496  0.61958  0.77255  0.48576  0.95510
    702   2.99444  4.83416  3.48410  2.99729  4.18625  3.48426  3.81730  3.72732  2.23365  3.24505  4.24553  3.35775  3.98737  3.03816  0.99355  3.07912  3.26110  3.45171  5.27331  4.11580   1557 r - - -
          2.68618  4.42225  2.77519  2.73123  3.46354  2.40513  3.72494  3.29354  2.67741  2.69355  4.24690  2.90347  2.73739  3.18146  2.89801  2.37887  2.77519  2.98518  4.58477  3.61503
          0.03171  3.86262  4.58496  0.61958  0.77255  0.48576  0.95510
    703   1.15897  4.12250  3.32886  3.10425  4.16469  2.54974  4.18170  3.44298  3.17267  3.24887  4.14151  3.26752  3.65957  3.48136  3.45718  2.40057  2.69994  2.98331  5.52864  4.32697   1558 a - - -
          2.68618  4.42225  2.77519  2.73123  3.46354  2.40513  3.72494  3.29354  2.67741  2.69355  4.24690  2.90347  2.73739  3.18146  2.89801  2.37887  2.77519  2.98518  4.58477  3.61503
          0.03171  3.86262  4.58496  0.61958  0.77255  0.48576  0.95510
    704   1.02806  4.18723  3.45268  3.24358  4.04265  3.01202  4.26678  3.16669  3.25959  3.04875  4.08171  3.39566  3.75031  3.60167  3.51076  2.53763  2.81431  2.82280  5.47079  4.26996   1559 a - - -
          2.68618  4.42225  2.77519  2.73123  3.46354  2.40513  3.72494  3.29354  2.67741  2.69355  4.24690  2.90347  2.73739  3.18146  2.89801  2.37887  2.77519  2.98518  4.58477  3.61503
          0.03171  3.86262  4.58496  0.61958  0.77255  0.48576  0.95510
    705   2.93120  5.01114  3.22432  2.69243  4.40825  3.53235  3.60225  3.79265  1.26431  3.29187  4.18104  3.11282  3.94997  2.75433  2.02490  2.94537  3.13206  3.48276  5.37356  4.17134   1560 k - - -
          2.68618  4.42225  2.77519  2.73123  3.46354  2.40513  3.72494  3.29354  2.67741  2.69355  4.24690  2.90347  2.73739  3.18146  2.89801  2.37887  2.77519  2.98518  4.58477  3.61503
          0.03171  3.86262  4.58496  0.61958  0.77255  0.48576  0.95510
    706   2.11444  4.20993  3.89760  3.50732  3.66823  3.45453  4.38654  2.18304  3.41844  2.41895  3.56797  3.69271  4.05877  3.74756  3.67547  2.88026  2.92872  1.34644  5.34541  4.11537   1561 v - - -
          2.68618  4.42225  2.77519  2.73123  3.46354  2.40513  3.72494  3.29354  2.67741  2.69355  4.24690  2.90347  2.73739  3.18146  2.89801  2.37887  2.77519  2.98518  4.58477  3.61503
          0.03171  3.86262  4.58496  0.61958  0.77255  0.48576  0.95510
    707   3.14427  4.60949  4.17365  3.81351  3.13205  3.96958  4.47234  2.33562  3.58136  0.88742  3.15818  4.08994  4.40668  3.95205  3.75901  3.53938  3.43899  2.37039  5.00770  3.72873   1562 l - - -
          2.68618  4.42225  2.77519  2.73123  3.46354  2.40513  3.72494  3.29354  2.67741  2.69355  4.24690  2.90347  2.73739  3.18146  2.89801  2.37887  2.77519  2.98518  4.58477  3.61503
          0.03171  3.86262  4.58496  0.61958  0.77255  0.48576  0.95510
    708   3.07532  4.45202  4.50299  4.01603  3.26687  4.27914  4.70113  1.24039  3.82693  1.66281  3.15103  4.28338  4.59611  4.13272  4.02862  3.66825  3.33629  1.79701  5.22739  3.98632   1563 i - - -
          2.68618  4.42225  2.77519  2.73123  3.46354  2.40513  3.72494  3.29354  2.67741  2.69355  4.24690  2.90347  2.73739  3.18146  2.89801  2.37887  2.77519  2.98518  4.58477  3.61503
          0.03171  3.86262  4.58496  0.61958  0.77255  0.48576  0.95510
    709   2.53328  4.61723  2.62252  2.47212  4.17838  3.09737  3.83120  3.75679  2.71045  3.39656  4.26927  1.54562  3.74901  3.05477  3.10005  2.35505  2.91879  3.32817  5.49463  4.10922   1564 n - - -
          2.68618  4.42225  2.77519  2.73123  3.46354  2.40513  3.72494  3.29354  2.67741  2.69355  4.24690  2.90347  2.73739  3.18146  2.89801  2.37887  2.77519  2.98518  4.58477  3.61503
          0.03171  3.86262  4.58496  0.61958  0.77255  0.48576  0.95510
    710   2.65359  4.36665  4.18532  3.62355  2.74009  4.01161  4.29228  2.22297  3.51438  1.34398  2.54590  3.92298  4.31860  3.73905  3.73941  3.31478  3.12829  2.21860  4.90183  3.71217   1565 l - - -
          2.68618  4.42225  2.77519  2.73123  3.46354  2.40513  3.72494  3.29354  2.67741  2.69355  4.24690  2.90347  2.73739  3.18146  2.89801  2.37887  2.77519  2.98518  4.58477  3.61503
          0.03171  3.86262  4.58496  0.61958  0.77255  0.48576  0.95510
    711   2.87305  4.85837  2.89654  2.65119  4.02561  3.35959  3.80939  3.65491  2.47267  3.15824  4.18644  3.11081  3.91295  1.25166  2.75701  2.92125  3.17006  3.38522  5.29940  3.99251   1566 q - - -
          2.68618  4.42225  2.77519  2.73123  3.46354  2.40513  3.72494  3.29354  2.67741  2.69355  4.24690  2.90347  2.73739  3.18146  2.89801  2.37887  2.77519  2.98518  4.58477  3.61503
          0.03171  3.86262  4.58496  0.61958  0.77255  0.48576  0.95510
    712   2.59892  4.29121  3.57250  3.04096  3.34891  3.54980  3.91720  2.56966  2.91433  1.89485  2.80455  3.40051  3.97809  3.26454  3.22241  2.29570  2.86577  2.41007  4.91344  3.66055   1578 l - - -
          2.68618  4.42225  2.77519  2.73123  3.46354  2.40513  3.72494  3.29354  2.67741  2.69355  4.24690  2.90347  2.73739  3.18146  2.89801  2.37887  2.77519  2.98518  4.58477  3.61503
          0.03171  3.86262  4.58496  0.61958  0.77255  0.48576  0.95510
    713   2.70532  4.81812  2.65608  1.52245  4.08972  3.30827  3.74555  3.31653  2.55963  3.05950  4.02058  2.92680  3.84093  2.93489  2.96633  2.74591  2.99057  2.72144  5.42606  4.07698   1580 e - - -
          2.68618  4.42225  2.77519  2.73123  3.46354  2.40513  3.72494  3.29354  2.67741  2.69355  4.24690  2.90347  2.73739  3.18146  2.89801  2.37887  2.77519  2.98518  4.58477  3.61503
          0.03171  3.86262  4.58496  0.61958  0.77255  0.48576  0.95510
    714   2.82515  5.25386  1.46409  2.10031  4.57169  3.15687  3.72568  4.12370  2.73314  3.66789  4.52906  2.08709  3.78091  2.90471  3.29643  2.74704  3.13116  3.70843  5.79813  4.32108   1581 d - - -
          2.68618  4.42225  2.77519  2.73123  3.46354  2.40513  3.72494  3.29354  2.67741  2.69355  4.24690  2.90347  2.73739  3.18146  2.89801  2.37887  2.77519  2.98518  4.58477  3.61503
          0.03171  3.86262  4.58496  0.61958  0.77255  0.48576  0.95510
    715   2.65280  4.42915  3.32456  3.22274  4.36511  0.74448  4.34357  3.96238  3.40267  3.61773  4.59344  3.48887  3.81997  3.72762  3.63975  2.82444  3.13328  3.49260  5.46280  4.46669   1582 g - - -
          2.68618  4.42225  2.77519  2.73123  3.46354  2.40513  3.72494  3.29354  2.67741  2.69355  4.24690  2.90347  2.73739  3.18146  2.89801  2.37887  2.77519  2.98518  4.58477  3.61503
          0.03171  3.86262  4.58496  0.61958  0.77255  0.48576  0.95510
    716   2.85906  5.27275  2.03136  1.29524  4.57160  3.19399  3.71936  4.04593  2.68070  3.60909  4.48054  2.69609  3.79831  2.89454  3.21143  2.77894  3.14631  3.66357  5.76691  4.33051   1583 e - - -
          2.68618  4.42225  2.77519  2.73123  3.46354  2.40513  3.72494  3.29354  2.67741  2.69355  4.24690  2.90347  2.73739  3.18146  2.89801  2.37887  2.77519  2.98518  4.58477  3.61503
          0.03171  3.86262  4.58496  0.61958  0.77255  0.48576  0.95510
    717   3.24590  4.65057  4.22519  3.93786  1.02798  3.93789  3.87300  2.77085  3.84515  2.14320  3.50249  4.00811  4.39673  4.01585  3.96731  3.51631  3.54704  2.76081  4.12508  2.49336   1584 f - - -
          2.68618  4.42225  2.77519  2.73123  3.46354  2.40513  3.72494  3.29354  2.67741  2.69355  4.24690  2.90347  2.73739  3.18146  2.89801  2.37887  2.77519  2.98518  4.58477  3.61503
          0.03171  3.86262  4.58496  0.61958  0.77255  0.48576  0.95510
    718   2.73856  4.49750  3.34468  3.18233  4.17827  3.18557  4.26056  3.72119  3.23879  3.34908  4.39854  3.49000  0.84615  3.62787  3.48540  2.90575  3.17936  3.36768  5.36749  4.29882   1585 p - - -
          2.68618  4.42225  2.77519  2.73123  3.46354  2.40513  3.72494  3.29354  2.67741  2.69355  4.24690  2.90347  2.73739  3.18146  2.89801  2.37887  2.77519  2.98518  4.58477  3.61503
          0.03171  3.86262  4.58496  0.61958  0.77255  0.48576  0.95510
    719   2.87305  4.85837  2.89654  2.65119  4.02561  3.35959  3.80939  3.65491  2.47267  3.15824  4.18644  3.11081  3.91295  1.25166  2.75701  2.92125  3.17006  3.38522  5.29940  3.99251   1586 q - - -
          2.68618  4.42225  2.77519  2.73123  3.46354  2.40513  3.72494  3.29354  2.67741  2.69355  4.24690  2.90347  2.73739  3.18146  2.89801  2.37887  2.77519  2.98518  4.58477  3.61503
          0.03171  3.86262  4.58496  0.61958  0.77255  0.48576  0.95510
    720   2.87305  4.85837  2.89654  2.65119  4.02561  3.35959  3.80939  3.65491  2.47267  3.15824  4.18644  3.11081  3.91295  1.25166  2.75701  2.92125  3.17006  3.38522  5.29940  3.99251   1608 q - - -
          2.68618  4.42225  2.77519  2.73123  3.46354  2.40513  3.72494  3.29354  2.67741  2.69355  4.24690  2.90347  2.73739  3.18146  2.89801  2.37887  2.77519  2.98518  4.58477  3.61503
          0.03171  3.86262  4.58496  0.61958  0.77255  0.48576  0.95510
    721   2.86312  5.34066  1.85231  1.37899  4.63118  3.18196  3.70809  4.12019  2.69034  3.65988  4.52056  2.66492  3.78980  2.87807  3.24834  2.76861  3.14895  3.72181  5.81956  4.35618   1619 e - - -
          2.68618  4.42225  2.77519  2.73123  3.46354  2.40513  3.72494  3.29354  2.67741  2.69355  4.24690  2.90347  2.73739  3.18146  2.89801  2.37887  2.77519  2.98518  4.58477  3.61503
          0.03171  3.86262  4.58496  0.61958  0.77255  0.48576  0.95510
    722   3.02344  4.44498  4.32158  3.93705  3.36760  4.05581  4.66703  1.09019  3.76499  1.95571  3.30456  4.18377  4.48802  4.11433  3.96269  3.55020  3.32280  1.84578  5.25636  3.99377   1620 i - - -
          2.68618  4.42225  2.77519  2.73123  3.46354  2.40513  3.72494  3.29354  2.67741  2.69355  4.24690  2.90347  2.73739  3.18146  2.89801  2.37887  2.77519  2.98518  4.58477  3.61503
          0.03171  3.86262  4.58496  0.61958  0.77255  0.48576  0.95510
    723   2.99880  4.40154  4.43805  3.88589  3.19448  4.20053  4.56997  1.70060  3.75723  1.67355  2.07532  4.16787  4.48866  3.98530  3.96273  3.53155  3.24035  1.81457  5.12369  3.98441   1621 l - - -
          2.68618  4.42225  2.77519  2.73123  3.46354  2.40513  3.72494  3.29354  2.67741  2.69355  4.24690  2.90347  2.73739  3.18146  2.89801  2.37887  2.77519  2.98518  4.58477  3.61503
          0.03171  3.86262  4.58496  0.61958  0.77255  0.48576  0.95510
    724   2.65280  4.42915  3.32456  3.22274  4.36511  0.74448  4.34357  3.96238  3.40267  3.61773  4.59344  3.48887  3.81997  3.72762  3.63975  2.82444  3.13328  3.49260  5.46280  4.46669   1622 g - - -
          2.68618  4.42225  2.77519  2.73123  3.46354  2.40513  3.72494  3.29354  2.67741  2.69355  4.24690  2.90347  2.73739  3.18146  2.89801  2.37887  2.77519  2.98518  4.58477  3.61503
          0.03171  3.86262  4.58496  0.61958  0.77255  0.48576  0.95510
    725   2.33396  4.23775  3.96586  3.58788  3.64597  3.53843  4.45634  2.09945  3.48747  2.35720  3.54315  3.77291  4.12952  3.82579  3.73426  2.97169  2.98473  1.23338  5.36839  4.13108   1623 v - - -
          2.68618  4.42225  2.77519  2.73123  3.46354  2.40513  3.72494  3.29354  2.67741  2.69355  4.24690  2.90347  2.73739  3.18146  2.89801  2.37887  2.77519  2.98518  4.58477  3.61503
          0.03171  3.86262  4.58496  0.61958  0.77255  0.48576  0.95510
    726   2.45271  4.37550  3.90299  3.51680  1.54397  3.66733  3.97777  2.55029  3.44329  2.13295  3.36978  3.71156  4.16447  3.69637  3.66507  3.07588  3.10665  2.45130  4.48485  2.95608   1624 f - - -
          2.68618  4.42225  2.77519  2.73123  3.46354  2.40513  3.72494  3.29354  2.67741  2.69355  4.24690  2.90347  2.73739  3.18146  2.89801  2.37887  2.77519  2.98518  4.58477  3.61503
          0.03171  3.86262  4.58496  0.61958  0.77255  0.48576  0.95510
    727   2.54942  4.59155  2.84177  2.53195  3.91049  3.23442  3.74226  3.40732  2.56920  2.73302  3.96759  1.87821  3.78774  2.96340  2.94737  2.41748  2.87040  3.07500  5.26309  3.89686   1625 n - - -
          2.68618  4.42225  2.77519  2.73123  3.46354  2.40513  3.72494  3.29354  2.67741  2.69355  4.24690  2.90347  2.73739  3.18146  2.89801  2.37887  2.77519  2.98518  4.58477  3.61503
          0.03171  3.86262  4.58496  0.61958  0.77255  0.48576  0.95510
    728   2.85438  5.05139  3.17125  2.57740  4.41684  3.52994  3.08059  3.80606  1.58763  3.28631  4.12537  3.03292  3.90515  2.45556  1.97242  2.84730  3.04003  3.47451  5.37700  4.14143   1626 k - - -
          2.68618  4.42225  2.77519  2.73123  3.46354  2.40513  3.72494  3.29354  2.67741  2.69355  4.24690  2.90347  2.73739  3.18146  2.89801  2.37887  2.77519  2.98518  4.58477  3.61503
          0.03171  3.86262  4.58496  0.61958  0.77255  0.48576  0.95510
    729   2.51685  4.57259  2.72143  2.52772  4.16461  3.12099  3.83813  3.59049  2.68495  3.28767  4.17736  1.60114  3.75694  3.05514  3.06083  2.60116  2.53145  3.20108  5.47883  4.13188   1627 n - - -
          2.68618  4.42225  2.77519  2.73123  3.46354  2.40513  3.72494  3.29354  2.67741  2.69355  4.24690  2.90347  2.73739  3.18146  2.89801  2.37887  2.77519  2.98518  4.58477  3.61503
          0.03171  3.86262  4.58496  0.61958  0.77255  0.48576  0.95510
    730   2.20622  2.03399  3.93977  3.47037  3.50771  3.32748  4.20477  2.43904  3.30752  2.20346  3.48654  3.60057  3.93025  3.62636  3.53477  2.73191  2.80865  2.22913  5.09189  3.86383   1628 c - - -
          2.68618  4.42225  2.77519  2.73123  3.46354  2.40513  3.72494  3.29354  2.67741  2.69355  4.24690  2.90347  2.73739  3.18146  2.89801  2.37887  2.77519  2.98518  4.58477  3.61503
          0.03171  3.86262  4.58496  0.61958  0.77255  0.48576  0.95510
    731   2.71298  4.35356  3.82298  3.36272  3.34013  3.63920  4.19497  2.38670  3.16910  1.99683  1.76812  3.65440  4.12100  3.54959  3.42071  3.02063  2.69749  2.30085  5.07654  3.86153   1629 m - - -
          2.68618  4.42225  2.77519  2.73123  3.46354  2.40513  3.72494  3.29354  2.67741  2.69355  4.24690  2.90347  2.73739  3.18146  2.89801  2.37887  2.77519  2.98518  4.58477  3.61503
          0.03171  3.86262  4.58496  0.61958  0.77255  0.48576  0.95510
    732   3.07515  4.45196  4.50263  4.01583  3.26712  4.27876  4.70104  1.23990  3.82667  1.66380  3.15143  4.28314  4.59596  4.13265  4.02839  3.66799  3.33620  1.79686  5.22749  3.98624   1630 i - - -
          2.68618  4.42225  2.77519  2.73123  3.46354  2.40513  3.72494  3.29354  2.67741  2.69355  4.24690  2.90347  2.73739  3.18146  2.89801  2.37887  2.77519  2.98518  4.58477  3.61503
          0.03171  3.86262  4.58496  0.61958  0.77255  0.48576  0.95510
    733   2.21917  4.16085  3.23729  2.98093  4.13882  2.92621  4.08452  3.49292  3.01469  3.24331  4.12159  3.19626  3.65601  3.35585  3.32146  1.33014  2.34783  3.02492  5.50652  4.25291   1631 s - - -
          2.68618  4.42225  2.77519  2.73123  3.46354  2.40513  3.72494  3.29354  2.67741  2.69355  4.24690  2.90347  2.73739  3.18146  2.89801  2.37887  2.77519  2.98518  4.58477  3.61503
          0.03171  3.86262  4.58496  0.61958  0.77255  0.48576  0.95510
    734   3.23296  4.72594  3.82374  3.55132  2.29375  3.81869  3.61408  3.24356  3.40912  2.70002  3.91963  3.71139  4.29279  3.71753  3.59483  3.37062  3.51960  3.11365  3.93712  0.98233   1632 y - - -
          2.68618  4.42225  2.77519  2.73123  3.46354  2.40513  3.72494  3.29354  2.67741  2.69355  4.24690  2.90347  2.73739  3.18146  2.89801  2.37887  2.77519  2.98518  4.58477  3.61503
          0.03171  3.86262  4.58496  0.61958  0.77255  0.48576  0.95510
    735   1.97094  4.14199  3.23734  3.00429  4.16510  2.90256  4.11637  3.52337  3.07206  3.27826  4.15484  3.20273  3.64549  3.39418  3.37653  1.30375  2.68286  3.03822  5.53555  4.28449   1633 s - - -
          2.68618  4.42225  2.77519  2.73123  3.46354  2.40513  3.72494  3.29354  2.67741  2.69355  4.24690  2.90347  2.73739  3.18146  2.89801  2.37887  2.77519  2.98518  4.58477  3.61503
          0.03171  3.86262  4.58496  0.61958  0.77255  0.48576  0.95510
    736   2.35891  4.92716  2.61995  2.11002  4.24991  3.30650  3.64039  3.65410  2.37837  3.23680  4.08595  2.85218  3.80277  2.01329  2.77572  2.69762  2.95367  3.31580  5.45268  4.11228   1634 q - - -
          2.68618  4.42225  2.77519  2.73123  3.46354  2.40513  3.72494  3.29354  2.67741  2.69355  4.24690  2.90347  2.73739  3.18146  2.89801  2.37887  2.77519  2.98518  4.58477  3.61503
          0.03171  3.86262  4.58496  0.61958  0.77255  0.48576  0.95510
    737   3.32476  4.71134  4.20076  3.82702  1.80387  4.10748  3.45453  3.10683  3.69686  2.50875  3.74363  3.82461  4.45810  3.82394  3.84675  3.47159  3.56244  3.01380  3.66804  1.13848   1635 y - - -
          2.68618  4.42225  2.77519  2.73123  3.46354  2.40513  3.72494  3.29354  2.67741  2.69355  4.24690  2.90347  2.73739  3.18146  2.89801  2.37887  2.77519  2.98518  4.58477  3.61503
          0.03171  3.86262  4.58496  0.61958  0.77255  0.48576  0.95510
    738   2.99444  4.83416  3.48410  2.99729  4.18625  3.48426  3.81730  3.72732  2.23365  3.24505  4.24553  3.35775  3.98737  3.03816  0.99355  3.07912  3.26110  3.45171  5.27331  4.11580   1636 r - - -
          2.68618  4.42225  2.77519  2.73123  3.46354  2.40513  3.72494  3.29354  2.67741  2.69355  4.24690  2.90347  2.73739  3.18146  2.89801  2.37887  2.77519  2.98518  4.58477  3.61503
          0.03171  3.86262  4.58496  0.61958  0.77255  0.48576  0.95510
    739   2.74488  4.99329  2.16928  2.23652  4.34845  3.16843  3.75733  3.91597  2.70752  3.51316  4.38781  1.49324  3.78675  2.95551  3.19199  2.72572  3.06911  3.52273  5.61571  4.19315   1637 n - - -
          2.68618  4.42225  2.77519  2.73123  3.46354  2.40513  3.72494  3.29354  2.67741  2.69355  4.24690  2.90347  2.73739  3.18146  2.89801  2.37887  2.77519  2.98518  4.58477  3.61503
          0.03171  3.86262  4.58496  0.61958  0.77255  0.48576  0.95510
    740   3.02344  4.44498  4.32158  3.93705  3.36760  4.05581  4.66703  1.09019  3.76499  1.95571  3.30456  4.18377  4.48802  4.11433  3.96269  3.55020  3.32280  1.84578  5.25636  3.99377   1638 i - - -
          2.68618  4.42225  2.77519  2.73123  3.46354  2.40513  3.72494  3.29354  2.67741  2.69355  4.24690  2.90347  2.73739  3.18146  2.89801  2.37887  2.77519  2.98518  4.58477  3.61503
          0.03171  3.86262  4.58496  0.61958  0.77255  0.48576  0.95510
    741   3.24590  4.65057  4.22519  3.93786  1.02798  3.93789  3.87300  2.77085  3.84515  2.14320  3.50249  4.00811  4.39673  4.01585  3.96731  3.51631  3.54704  2.76081  4.12508  2.49336   1639 f - - -
          2.68618  4.42225  2.77519  2.73123  3.46354  2.40513  3.72494  3.29354  2.67741  2.69355  4.24690  2.90347  2.73739  3.18146  2.89801  2.37887  2.77519  2.98518  4.58477  3.61503
          0.03171  3.86262  4.58496  0.61958  0.77255  0.48576  0.95510
    742   2.73856  4.49750  3.34468  3.18233  4.17827  3.18557  4.26056  3.72119  3.23879  3.34908  4.39854  3.49000  0.84615  3.62787  3.48540  2.90575  3.17936  3.36768  5.36749  4.29882   1640 p - - -
          2.68618  4.42225  2.77519  2.73123  3.46354  2.40513  3.72494  3.29354  2.67741  2.69355  4.24690  2.90347  2.73739  3.18146  2.89801  2.37887  2.77519  2.98518  4.58477  3.61503
          0.03171  3.86262  4.58496  0.61958  0.77255  0.48576  0.95510
    743   3.00209  4.38089  4.53531  4.04963  3.41869  4.23480  4.78984  1.24523  3.91263  1.93098  3.25526  4.29512  4.58768  4.20219  4.12777  3.62252  3.27802  1.50084  5.36665  4.15166   1641 i - - -
          2.68618  4.42225  2.77519  2.73123  3.46354  2.40513  3.72494  3.29354  2.67741  2.69355  4.24690  2.90347  2.73739  3.18146  2.89801  2.37887  2.77519  2.98518  4.58477  3.61503
          0.03171  3.86262  4.58496  0.61958  0.77255  0.48576  0.95510
    744   2.90683  4.43801  3.99034  3.47719  2.63198  3.82982  3.81144  2.67528  3.20642  2.10679  2.82769  3.69849  4.21266  3.55774  3.41549  3.18270  3.15547  2.60415  1.86123  2.75291   1642 w - - -
          2.68618  4.42225  2.77519  2.73123  3.46354  2.40513  3.72494  3.29354  2.67741  2.69355  4.24690  2.90347  2.73739  3.18146  2.89801  2.37887  2.77519  2.98518  4.58477  3.61503
          0.03171  3.86262  4.58496  0.61958  0.77255  0.48576  0.95510
    745   1.02806  4.18723  3.45268  3.24358  4.04265  3.01202  4.26678  3.16669  3.25959  3.04875  4.08171  3.39566  3.75031  3.60167  3.51076  2.53763  2.81431  2.82280  5.47079  4.26996   1643 a - - -
          2.68618  4.42225  2.77519  2.73123  3.46354  2.40513  3.72494  3.29354  2.67741  2.69355  4.24690  2.90347  2.73739  3.18146  2.89801  2.37887  2.77519  2.98518  4.58477  3.61503
          0.03171  3.86262  4.58496  0.61958  0.77255  0.48576  0.95510
    746   3.14427  4.60949  4.17365  3.81351  3.13205  3.96958  4.47234  2.33562  3.58136  0.88742  3.15818  4.08994  4.40668  3.95205  3.75901  3.53938  3.43899  2.37039  5.00770  3.72873   1644 l - - -
          2.68618  4.42225  2.77519  2.73123  3.46354  2.40513  3.72494  3.29354  2.67741  2.69355  4.24690  2.90347  2.73739  3.18146  2.89801  2.37887  2.77519  2.98518  4.58477  3.61503
          0.03171  3.86262  4.58496  0.61958  0.77255  0.48576  0.95510
    747   2.25882  4.19497  3.15830  2.96623  4.22796  1.38129  4.12459  3.58729  3.08030  3.33031  4.21352  3.19868  3.66686  3.40275  3.38567  2.42702  2.33728  3.10200  5.55904  4.33913   1645 g - - -
          2.68618  4.42225  2.77519  2.73123  3.46354  2.40513  3.72494  3.29354  2.67741  2.69355  4.24690  2.90347  2.73739  3.18146  2.89801  2.37887  2.77519  2.98518  4.58477  3.61503
          0.03171  3.86262  4.58496  0.61958  0.77255  0.48576  0.95510
    748   2.78691  5.01780  2.38728  1.31234  4.45041  2.69891  3.76096  3.90407  2.64978  3.49651  4.37314  2.81073  3.80437  2.94766  3.10277  2.76587  3.09388  3.52727  5.63724  4.28808   1647 e - - -
          2.68618  4.42225  2.77519  2.73123  3.46354  2.40513  3.72494  3.29354  2.67741  2.69355  4.24690  2.90347  2.73739  3.18146  2.89801  2.37887  2.77519  2.98518  4.58477  3.61503
          0.03171  3.86262  4.58496  0.61958  0.77255  0.48576  0.95510
    749   3.23296  4.72594  3.82374  3.55132  2.29375  3.81869  3.61408  3.24356  3.40912  2.70002  3.91963  3.71139  4.29279  3.71753  3.59483  3.37062  3.51960  3.11365  3.93712  0.98233   1648 y - - -
          2.68618  4.42225  2.77519  2.73123  3.46354  2.40513  3.72494  3.29354  2.67741  2.69355  4.24690  2.90347  2.73739  3.18146  2.89801  2.37887  2.77519  2.98518  4.58477  3.61503
          0.03171  3.86262  4.58496  0.61958  0.77255  0.48576  0.95510
    750   2.82166  4.77032  3.32231  2.76549  3.62768  3.53986  3.62800  3.40120  2.18696  2.95321  3.90260  3.17471  3.95083  2.87489  1.53908  2.89557  3.04409  3.15022  4.97470  3.03287   1649 r - - -
          2.68618  4.42225  2.77519  2.73123  3.46354  2.40513  3.72494  3.29354  2.67741  2.69355  4.24690  2.90347  2.73739  3.18146  2.89801  2.37887  2.77519  2.98518  4.58477  3.61503
          0.03171  3.86262  4.58496  0.61958  0.77255  0.48576  0.95510
    751   2.29669  2.90858  3.43521  2.89055  3.74787  3.29023  3.81902  3.04138  2.58280  2.77740  3.68304  3.22738  3.81660  3.07698  2.02041  2.63735  2.78483  2.75707  5.12001  3.88515   1650 r - - -
          2.68618  4.42225  2.77519  2.73123  3.46354  2.40513  3.72494  3.29354  2.67741  2.69355  4.24690  2.90347  2.73739  3.18146  2.89801  2.37887  2.77519  2.98518  4.58477  3.61503
          0.03171  3.86262  4.58496  0.61958  0.77255  0.48576  0.95510
    752   2.91197  4.94533  3.27622  2.73749  4.26405  3.52812  3.61873  3.72220  1.98075  3.21228  4.12835  3.14301  3.95435  2.54458  1.36370  2.94493  3.12397  3.42820  5.31394  4.08929   1651 r - - -
          2.68618  4.42225  2.77519  2.73123  3.46354  2.40513  3.72494  3.29354  2.67741  2.69355  4.24690  2.90347  2.73739  3.18146  2.89801  2.37887  2.77519  2.98518  4.58477  3.61503
          0.03171  3.86262  4.58496  0.61958  0.77255  0.48576  0.95510
    753   2.80032  4.34571  4.11164  3.77451  3.54294  3.71364  4.57796  2.05094  3.64215  2.23171  3.50963  3.96591  4.27473  4.00268  3.85559  3.21659  3.16213  1.03741  5.32570  4.05668   1652 v - - -
          2.68618  4.42225  2.77519  2.73123  3.46354  2.40513  3.72494  3.29354  2.67741  2.69355  4.24690  2.90347  2.73739  3.18146  2.89801  2.37887  2.77519  2.98518  4.58477  3.61503
          0.03171  3.86262  4.58496  0.61958  0.77255  0.48576  0.95510
    754   3.14427  4.60949  4.17365  3.81351  3.13205  3.96958  4.47234  2.33562  3.58136  0.88742  3.15818  4.08994  4.40668  3.95205  3.75901  3.53938  3.43899  2.37039  5.00770  3.72873   1653 l - - -
          2.68618  4.42225  2.77519  2.73123  3.46354  2.40513  3.72494  3.29354  2.67741  2.69355  4.24690  2.90347  2.73739  3.18146  2.89801  2.37887  2.77519  2.98518  4.58477  3.61503
          0.03284  3.82830  4.55065  0.61958  0.77255  0.48576  0.95510
    755   2.28865  3.71936  3.37119  2.82894  3.48469  3.40854  3.78051  2.79361  2.73596  2.13426  3.43694  3.21856  3.45348  2.82097  3.07944  2.69364  2.75719  2.56029  4.92742  3.68806   1654 l - - -
          2.68611  4.42228  2.77523  2.73126  3.46357  2.40516  3.72498  3.29357  2.67737  2.69351  4.24693  2.90350  2.73743  3.18133  2.89804  2.37885  2.77523  2.98522  4.58480  3.61487
          0.17898  1.87523  4.55065  0.77919  0.61393  0.48576  0.95510
    756   2.07657  4.78593  2.42172  2.30268  4.05360  3.26173  3.24809  3.50133  2.46594  3.10785  3.95035  2.82679  3.75627  2.62062  2.91209  2.62905  2.86951  3.17229  5.33375  3.98066   1685 a - - -
          2.68618  4.42225  2.77519  2.73123  3.46354  2.40513  3.72494  3.29354  2.67741  2.69355  4.24690  2.90347  2.73739  3.18146  2.89801  2.37887  2.77519  2.98518  4.58477  3.61503
          0.11043  3.62524  2.55227  0.61958  0.77255  0.48576  0.95510
    757   2.46709  4.39349  2.57485  2.51597  3.03288  2.83432  3.68119  3.04214  2.66531  2.77204  3.70825  2.96073  3.71739  2.97321  3.06146  2.58763  2.78146  2.76739  4.95194  3.56524   1686 a - - -
          2.68618  4.42225  2.77519  2.73123  3.46354  2.40513  3.72494  3.29354  2.67741  2.69355  4.24690  2.90347  2.73739  3.18146  2.89801  2.37887  2.77519  2.98518  4.58477  3.61503
          0.04325  3.55807  4.28042  0.61958  0.77255  0.45845  1.00039
    758   2.63231  4.71456  2.70612  2.39601  3.98283  2.81360  3.13338  3.48431  2.01428  3.07661  3.94632  2.87699  3.75823  2.78042  2.57842  2.67335  2.89709  3.16444  5.22399  3.90405   1687 k - - -
          2.68618  4.42225  2.77519  2.73123  3.46354  2.40513  3.72494  3.29354  2.67741  2.69355  4.24690  2.90347  2.73739  3.18146  2.89801  2.37887  2.77519  2.98518  4.58477  3.61503
          0.04682  3.48067  4.20302  0.61958  0.77255  0.48576  0.95510
    759   2.41912  4.28682  2.68781  2.55611  3.56987  2.91744  3.71894  3.23594  2.62757  2.96598  3.99145  2.23072  3.57951  3.06087  2.91241  2.54362  2.82270  2.91439  4.93971  3.58949   1688 n - - -
          2.68618  4.42225  2.77519  2.73123  3.46354  2.40513  3.72494  3.29354  2.67741  2.69355  4.24690  2.90347  2.73739  3.18146  2.89801  2.37887  2.77519  2.98518  4.58477  3.61503
          0.04682  3.48067  4.20302  0.61958  0.77255  0.48576  0.95510
    760   2.65690  4.27529  3.57488  3.25604  3.14455  3.42666  4.07836  1.87262  3.06651  1.96607  3.28558  3.53935  3.97452  3.50278  3.29657  2.96133  3.00511  2.07417  4.87071  3.52111   1700 i - - -
          2.68618  4.42225  2.77519  2.73123  3.46354  2.40513  3.72494  3.29354  2.67741  2.69355  4.24690  2.90347  2.73739  3.18146  2.89801  2.37887  2.77519  2.98518  4.58477  3.61503
          0.03442  3.38634        *  0.61958  0.77255  0.00000        *
//
