# Supplementary material for: Large-scale mining of plant genomes unlocks the diversity of oxidosqualene cyclases
Source: Nat Chem Biol. Author manuscript; Available in PMC 2026 Feb 3. (PMC12858397; doi:10.1038/s41589-025-02034-8)
Supplement: SI Data S3 [file EMS212204-supplement-SI_Data_S3.zip › SIdata_S3/N__Divergent_triterpene.hmm]

HMMER3/f [3.2 | June 2018]
NAME  N__Divergent_triterpene
LENG  765
ALPH  amino
RF    no
MM    no
CONS  yes
CS    no
MAP   yes
DATE  Wed Nov  6 11:05:43 2019
NSEQ  7
EFFN  0.468262
CKSUM 409221717
STATS LOCAL MSV      -12.3903  0.69632
STATS LOCAL VITERBI  -13.2987  0.69632
STATS LOCAL FORWARD   -7.0018  0.69632
HMM          A        C        D        E        F        G        H        I        K        L        M        N        P        Q        R        S        T        V        W        Y   
            m->m     m->i     m->d     i->m     i->i     d->m     d->d
  COMPO   2.55086  4.06116  2.95126  2.72030  3.17757  2.81068  3.73187  2.79592  2.74337  2.40145  3.61170  3.12806  3.40401  3.15390  2.96683  2.72268  2.89317  2.63990  4.03458  3.31127
          2.68618  4.42225  2.77519  2.73123  3.46354  2.40513  3.72494  3.29354  2.67741  2.69355  4.24690  2.90347  2.73739  3.18146  2.89801  2.37887  2.77519  2.98518  4.58477  3.61503
          0.05071  3.40264  4.12498  0.61958  0.77255  0.00000        *
      1   2.95016  4.50295  4.02304  3.61489  3.19754  3.81566  4.35577  2.37070  3.38422  1.79618  1.42615  3.89536  4.27634  3.76786  3.59239  3.29657  3.25510  2.37388  5.03491  3.79437     20 m - - -
          2.68618  4.42225  2.77519  2.73123  3.46354  2.40513  3.72494  3.29354  2.67741  2.69355  4.24690  2.90347  2.73739  3.18146  2.89801  2.37887  2.77519  2.98518  4.58477  3.61503
          0.03220  3.84774  4.57009  0.61958  0.77255  0.48576  0.95510
      2   3.29542  4.67875  4.05393  3.75413  2.64224  3.70293  3.87044  3.31825  3.47699  2.71728  3.95316  3.90825  4.21867  3.86591  3.60960  3.49934  3.59464  3.20790  0.93668  2.64568     25 w - - -
          2.68618  4.42225  2.77519  2.73123  3.46354  2.40513  3.72494  3.29354  2.67741  2.69355  4.24690  2.90347  2.73739  3.18146  2.89801  2.37887  2.77519  2.98518  4.58477  3.61503
          0.03220  3.84774  4.57009  0.61958  0.77255  0.48576  0.95510
      3   2.97813  4.81839  3.46632  2.98296  4.16672  3.47047  3.80730  3.70698  2.22877  3.22743  4.22855  3.34443  3.97452  3.02911  1.01685  3.06367  3.24595  3.43207  5.25996  4.09975     26 r - - -
          2.68618  4.42225  2.77519  2.73123  3.46354  2.40513  3.72494  3.29354  2.67741  2.69355  4.24690  2.90347  2.73739  3.18146  2.89801  2.37887  2.77519  2.98518  4.58477  3.61503
          0.03220  3.84774  4.57009  0.61958  0.77255  0.48576  0.95510
      4   3.12784  4.59762  4.14966  3.78972  3.12683  3.95048  4.45322  2.32990  3.55770  0.90626  3.15808  4.06755  4.39031  3.93195  3.73768  3.51892  3.42334  2.36076  4.99682  3.71432     27 l - - -
          2.68618  4.42225  2.77519  2.73123  3.46354  2.40513  3.72494  3.29354  2.67741  2.69355  4.24690  2.90347  2.73739  3.18146  2.89801  2.37887  2.77519  2.98518  4.58477  3.61503
          0.03220  3.84774  4.57009  0.61958  0.77255  0.48576  0.95510
      5   2.93893  4.97087  3.33537  2.75410  4.36373  3.55134  3.59970  3.74707  1.78669  3.25149  4.14956  3.15196  3.96115  2.75658  1.37079  2.96709  3.13671  3.44779  5.33550  4.14772     28 r - - -
          2.68618  4.42225  2.77519  2.73123  3.46354  2.40513  3.72494  3.29354  2.67741  2.69355  4.24690  2.90347  2.73739  3.18146  2.89801  2.37887  2.77519  2.98518  4.58477  3.61503
          0.03220  3.84774  4.57009  0.61958  0.77255  0.48576  0.95510
      6   2.71994  4.28759  3.95690  3.49801  3.48495  3.73007  4.34044  1.49495  3.36015  2.18271  3.37911  3.77299  4.20720  3.71085  3.62039  3.11024  2.38420  1.91364  5.21002  3.98102     29 i - - -
          2.68618  4.42225  2.77519  2.73123  3.46354  2.40513  3.72494  3.29354  2.67741  2.69355  4.24690  2.90347  2.73739  3.18146  2.89801  2.37887  2.77519  2.98518  4.58477  3.61503
          0.03220  3.84774  4.57009  0.61958  0.77255  0.48576  0.95510
      7   2.63499  4.41251  3.30367  3.20011  4.34220  0.76830  4.32161  3.93607  3.37799  3.59325  4.56903  3.46805  3.80285  3.70416  3.61646  2.80625  3.11431  3.46919  5.44358  4.44337     31 g - - -
          2.68618  4.42225  2.77519  2.73123  3.46354  2.40513  3.72494  3.29354  2.67741  2.69355  4.24690  2.90347  2.73739  3.18146  2.89801  2.37887  2.77519  2.98518  4.58477  3.61503
          0.09750  3.84774  2.63704  0.61958  0.77255  0.48576  0.95510
      8   1.38417  4.13960  3.23360  2.96383  4.03040  2.93791  4.05275  3.28846  2.99749  3.06991  3.99267  3.19215  2.90185  3.33274  3.30376  2.40601  2.68382  2.88652  5.41553  4.18985     32 a - - -
          2.68618  4.42225  2.77519  2.73123  3.46354  2.40513  3.72494  3.29354  2.67741  2.69355  4.24690  2.90347  2.73739  3.18146  2.89801  2.37887  2.77519  2.98518  4.58477  3.61503
          0.03433  3.78457  4.50692  0.61958  0.77255  0.45393  1.00820
      9   2.86830  5.05408  2.79909  2.23140  4.41886  3.41309  3.61964  3.79535  1.40671  3.33437  4.20908  2.95321  3.88397  2.77414  2.40433  2.85528  3.09287  3.46966  5.45800  4.19261     34 k - - -
          2.68618  4.42225  2.77519  2.73123  3.46354  2.40513  3.72494  3.29354  2.67741  2.69355  4.24690  2.90347  2.73739  3.18146  2.89801  2.37887  2.77519  2.98518  4.58477  3.61503
          0.03220  3.84774  4.57009  0.61958  0.77255  0.48576  0.95510
     10   1.34993  4.11659  3.27050  3.03778  4.18378  2.11378  4.14202  3.50946  3.13109  3.27337  4.14193  3.22100  3.63548  3.42743  3.43412  2.37020  2.67430  3.02263  5.53513  4.32747     46 a - - -
          2.68618  4.42225  2.77519  2.73123  3.46354  2.40513  3.72494  3.29354  2.67741  2.69355  4.24690  2.90347  2.73739  3.18146  2.89801  2.37887  2.77519  2.98518  4.58477  3.61503
          0.03220  3.84774  4.57009  0.61958  0.77255  0.48576  0.95510
     11   2.62839  4.70462  2.89549  2.53018  4.16794  1.98574  3.68622  3.58106  2.16656  3.17631  4.03089  2.98739  3.80733  2.86605  2.39068  2.68782  2.91803  3.23275  5.36333  4.08820     50 g - - -
          2.68618  4.42225  2.77519  2.73123  3.46354  2.40513  3.72494  3.29354  2.67741  2.69355  4.24690  2.90347  2.73739  3.18146  2.89801  2.37887  2.77519  2.98518  4.58477  3.61503
          0.03220  3.84774  4.57009  0.61958  0.77255  0.48576  0.95510
     12   2.81367  5.33576  1.63686  1.92438  4.61441  3.18823  3.65929  4.11508  2.60368  3.62071  4.45022  2.41346  3.76945  2.51088  3.15641  2.71974  3.08572  3.70396  5.78785  4.31635     55 d - - -
          2.68618  4.42225  2.77519  2.73123  3.46354  2.40513  3.72494  3.29354  2.67741  2.69355  4.24690  2.90347  2.73739  3.18146  2.89801  2.37887  2.77519  2.98518  4.58477  3.61503
          0.03220  3.84774  4.57009  0.61958  0.77255  0.48576  0.95510
     13   2.85863  5.38099  1.43348  1.89159  4.66596  3.15754  3.69660  4.17740  2.70484  3.69727  4.55068  2.38704  3.77596  2.86624  3.28593  2.75419  3.14821  3.76362  5.86360  4.36964     61 d - - -
          2.68618  4.42225  2.77519  2.73123  3.46354  2.40513  3.72494  3.29354  2.67741  2.69355  4.24690  2.90347  2.73739  3.18146  2.89801  2.37887  2.77519  2.98518  4.58477  3.61503
          0.03220  3.84774  4.57009  0.61958  0.77255  0.48576  0.95510
     14   2.31527  4.24913  3.19973  2.87548  4.02476  3.03842  3.97957  3.32138  2.87080  3.06149  3.96943  3.17124  2.23128  3.23334  3.20076  2.47789  1.83117  2.93974  5.39104  4.14713     66 t - - -
          2.68618  4.42225  2.77519  2.73123  3.46354  2.40513  3.72494  3.29354  2.67741  2.69355  4.24690  2.90347  2.73739  3.18146  2.89801  2.37887  2.77519  2.98518  4.58477  3.61503
          0.03220  3.84774  4.57009  0.61958  0.77255  0.48576  0.95510
     15   2.96874  4.79005  3.10246  2.86021  3.26810  3.42721  1.19574  3.66780  2.70397  3.16475  4.20601  3.27042  3.97852  3.22621  2.97101  3.03974  3.27139  3.40343  4.73343  3.21971     69 h - - -
          2.68618  4.42225  2.77519  2.73123  3.46354  2.40513  3.72494  3.29354  2.67741  2.69355  4.24690  2.90347  2.73739  3.18146  2.89801  2.37887  2.77519  2.98518  4.58477  3.61503
          0.03220  3.84774  4.57009  0.61958  0.77255  0.48576  0.95510
     16   3.12784  4.59762  4.14966  3.78972  3.12683  3.95048  4.45322  2.32990  3.55770  0.90626  3.15808  4.06755  4.39031  3.93195  3.73768  3.51892  3.42334  2.36076  4.99682  3.71432     79 l - - -
          2.68618  4.42225  2.77519  2.73123  3.46354  2.40513  3.72494  3.29354  2.67741  2.69355  4.24690  2.90347  2.73739  3.18146  2.89801  2.37887  2.77519  2.98518  4.58477  3.61503
          0.03220  3.84774  4.57009  0.61958  0.77255  0.48576  0.95510
     17   2.76591  3.27651  4.17210  3.69919  1.56841  3.70928  3.98298  2.46629  3.56585  2.10888  3.30559  3.81357  4.17713  3.77885  3.74005  3.10374  3.07004  2.35370  4.42464  2.91649     80 f - - -
          2.68618  4.42225  2.77519  2.73123  3.46354  2.40513  3.72494  3.29354  2.67741  2.69355  4.24690  2.90347  2.73739  3.18146  2.89801  2.37887  2.77519  2.98518  4.58477  3.61503
          0.03220  3.84774  4.57009  0.61958  0.77255  0.48576  0.95510
     18   2.23877  4.15438  3.29076  3.00432  4.03835  2.96473  4.06726  3.31053  2.99139  3.11323  4.01400  3.22016  3.67671  3.34816  3.28926  2.11435  1.50350  2.90090  5.42901  4.18313     81 t - - -
          2.68618  4.42225  2.77519  2.73123  3.46354  2.40513  3.72494  3.29354  2.67741  2.69355  4.24690  2.90347  2.73739  3.18146  2.89801  2.37887  2.77519  2.98518  4.58477  3.61503
          0.03220  3.84774  4.57009  0.61958  0.77255  0.48576  0.95510
     19   2.39997  4.24489  3.40670  3.15792  3.94758  3.08489  4.17706  3.07172  3.10041  2.93607  3.98844  3.37105  3.78681  3.49655  3.36009  2.60100  1.21452  2.76934  5.38757  4.16430     82 t - - -
          2.68618  4.42225  2.77519  2.73123  3.46354  2.40513  3.72494  3.29354  2.67741  2.69355  4.24690  2.90347  2.73739  3.18146  2.89801  2.37887  2.77519  2.98518  4.58477  3.61503
          0.03220  3.84774  4.57009  0.61958  0.77255  0.48576  0.95510
     20   2.70345  4.69869  2.69557  2.57870  4.05839  3.16779  3.90191  3.76374  2.80370  3.41351  4.36914  1.20259  3.81859  3.17487  3.15730  2.77175  3.08466  3.38845  5.36718  4.00870     84 n - - -
          2.68618  4.42225  2.77519  2.73123  3.46354  2.40513  3.72494  3.29354  2.67741  2.69355  4.24690  2.90347  2.73739  3.18146  2.89801  2.37887  2.77519  2.98518  4.58477  3.61503
          0.03220  3.84774  4.57009  0.61958  0.77255  0.48576  0.95510
     21   2.75850  5.06796  2.02769  2.17877  4.40833  3.16288  3.73001  3.96069  2.69268  3.53976  4.40510  1.59569  3.77605  2.91805  3.20355  2.71969  3.07193  3.56328  5.66065  4.22333     85 n - - -
          2.68618  4.42225  2.77519  2.73123  3.46354  2.40513  3.72494  3.29354  2.67741  2.69355  4.24690  2.90347  2.73739  3.18146  2.89801  2.37887  2.77519  2.98518  4.58477  3.61503
          0.03220  3.84774  4.57009  0.61958  0.77255  0.48576  0.95510
     22   3.33820  4.69325  4.27319  3.89614  1.61133  4.13814  3.43724  3.08826  3.76565  2.47748  3.71339  3.85157  4.47396  3.85678  3.89389  3.49402  3.56982  3.00089  3.63445  1.24673     86 y - - -
          2.68618  4.42225  2.77519  2.73123  3.46354  2.40513  3.72494  3.29354  2.67741  2.69355  4.24690  2.90347  2.73739  3.18146  2.89801  2.37887  2.77519  2.98518  4.58477  3.61503
          0.03220  3.84774  4.57009  0.61958  0.77255  0.48576  0.95510
     23   2.17086  4.22237  3.76970  3.26761  3.55046  3.53230  4.15382  2.24340  3.17279  2.19366  3.44941  3.55978  4.03497  3.49796  3.47185  2.88326  2.61240  1.69834  5.15028  3.92991     87 v - - -
          2.68618  4.42225  2.77519  2.73123  3.46354  2.40513  3.72494  3.29354  2.67741  2.69355  4.24690  2.90347  2.73739  3.18146  2.89801  2.37887  2.77519  2.98518  4.58477  3.61503
          0.03220  3.84774  4.57009  0.61958  0.77255  0.48576  0.95510
     24   2.63499  4.41251  3.30367  3.20011  4.34220  0.76830  4.32161  3.93607  3.37799  3.59325  4.56903  3.46805  3.80285  3.70416  3.61646  2.80625  3.11431  3.46919  5.44358  4.44337     88 g - - -
          2.68618  4.42225  2.77519  2.73123  3.46354  2.40513  3.72494  3.29354  2.67741  2.69355  4.24690  2.90347  2.73739  3.18146  2.89801  2.37887  2.77519  2.98518  4.58477  3.61503
          0.03220  3.84774  4.57009  0.61958  0.77255  0.48576  0.95510
     25   2.97813  4.81839  3.46632  2.98296  4.16672  3.47047  3.80730  3.70698  2.22877  3.22743  4.22855  3.34443  3.97452  3.02911  1.01685  3.06367  3.24595  3.43207  5.25996  4.09975     89 r - - -
          2.68618  4.42225  2.77519  2.73123  3.46354  2.40513  3.72494  3.29354  2.67741  2.69355  4.24690  2.90347  2.73739  3.18146  2.89801  2.37887  2.77519  2.98518  4.58477  3.61503
          0.03220  3.84774  4.57009  0.61958  0.77255  0.48576  0.95510
     26   2.86180  4.84616  2.88728  2.64199  4.01135  3.35007  3.79996  3.63864  2.46458  3.14342  4.17233  3.10138  3.90340  1.27868  2.74910  2.91076  3.15895  3.36996  5.28792  3.98015     90 q - - -
          2.68618  4.42225  2.77519  2.73123  3.46354  2.40513  3.72494  3.29354  2.67741  2.69355  4.24690  2.90347  2.73739  3.18146  2.89801  2.37887  2.77519  2.98518  4.58477  3.61503
          0.03220  3.84774  4.57009  0.61958  0.77255  0.48576  0.95510
     27   2.83539  4.29720  4.25010  3.74652  3.47029  3.97886  4.53619  1.38966  3.62152  2.08370  3.31787  4.01087  4.38436  3.93062  3.86869  3.34042  2.76736  1.60330  5.28021  4.07296    101 i - - -
          2.68618  4.42225  2.77519  2.73123  3.46354  2.40513  3.72494  3.29354  2.67741  2.69355  4.24690  2.90347  2.73739  3.18146  2.89801  2.37887  2.77519  2.98518  4.58477  3.61503
          0.03220  3.84774  4.57009  0.61958  0.77255  0.48576  0.95510
     28   3.29542  4.67875  4.05393  3.75413  2.64224  3.70293  3.87044  3.31825  3.47699  2.71728  3.95316  3.90825  4.21867  3.86591  3.60960  3.49934  3.59464  3.20790  0.93668  2.64568    102 w - - -
          2.68618  4.42225  2.77519  2.73123  3.46354  2.40513  3.72494  3.29354  2.67741  2.69355  4.24690  2.90347  2.73739  3.18146  2.89801  2.37887  2.77519  2.98518  4.58477  3.61503
          0.03220  3.84774  4.57009  0.61958  0.77255  0.48576  0.95510
     29   2.93164  5.03677  2.47816  1.06107  4.37998  3.25856  3.84364  3.82899  2.72110  3.45024  4.42570  2.91982  3.86207  3.06003  3.12712  2.91677  3.23580  3.51552  5.55624  4.27885    104 e - - -
          2.68618  4.42225  2.77519  2.73123  3.46354  2.40513  3.72494  3.29354  2.67741  2.69355  4.24690  2.90347  2.73739  3.18146  2.89801  2.37887  2.77519  2.98518  4.58477  3.61503
          0.03220  3.84774  4.57009  0.61958  0.77255  0.48576  0.95510
     30   3.22735  4.63649  4.20474  3.91479  1.05307  3.92239  3.86704  2.75438  3.82251  2.13028  3.48839  3.99151  4.38174  3.99738  3.94833  3.49838  3.52858  2.74321  4.12393  2.49424    105 f - - -
          2.68618  4.42225  2.77519  2.73123  3.46354  2.40513  3.72494  3.29354  2.67741  2.69355  4.24690  2.90347  2.73739  3.18146  2.89801  2.37887  2.77519  2.98518  4.58477  3.61503
          0.03220  3.84774  4.57009  0.61958  0.77255  0.48576  0.95510
     31   2.96356  5.08718  0.95417  2.32054  4.46101  3.19240  3.91006  4.04366  2.98963  3.65654  4.63441  2.87554  3.84348  3.14938  3.50224  2.92892  3.30171  3.68559  5.63440  4.33838    108 d - - -
          2.68618  4.42225  2.77519  2.73123  3.46354  2.40513  3.72494  3.29354  2.67741  2.69355  4.24690  2.90347  2.73739  3.18146  2.89801  2.37887  2.77519  2.98518  4.58477  3.61503
          0.03220  3.84774  4.57009  0.61958  0.77255  0.48576  0.95510
     32   1.48937  4.35153  3.22057  2.83962  3.96473  3.15476  3.88585  3.26831  2.64537  2.99109  3.91329  3.17177  3.76729  3.12638  2.51393  2.57756  2.80512  2.93254  5.30861  4.05875    109 a - - -
          2.68618  4.42225  2.77519  2.73123  3.46354  2.40513  3.72494  3.29354  2.67741  2.69355  4.24690  2.90347  2.73739  3.18146  2.89801  2.37887  2.77519  2.98518  4.58477  3.61503
          0.03220  3.84774  4.57009  0.61958  0.77255  0.48576  0.95510
     33   2.78188  5.15544  1.84213  2.13395  4.48319  3.16128  3.71565  4.02862  2.69212  3.58768  4.44565  1.71848  3.77320  2.89561  3.22817  2.72340  3.08742  3.62335  5.71867  4.26397    111 n - - -
          2.68618  4.42225  2.77519  2.73123  3.46354  2.40513  3.72494  3.29354  2.67741  2.69355  4.24690  2.90347  2.73739  3.18146  2.89801  2.37887  2.77519  2.98518  4.58477  3.61503
          0.03220  3.84774  4.57009  0.61958  0.77255  0.48576  0.95510
     34   1.21975  4.11437  3.30099  3.07288  4.16270  2.43041  4.15977  3.45787  3.14965  3.24877  4.13241  3.24414  3.64527  3.45429  3.44086  2.38400  2.68450  2.98966  5.52270  4.31863    126 a - - -
          2.68618  4.42225  2.77519  2.73123  3.46354  2.40513  3.72494  3.29354  2.67741  2.69355  4.24690  2.90347  2.73739  3.18146  2.89801  2.37887  2.77519  2.98518  4.58477  3.61503
          0.03220  3.84774  4.57009  0.61958  0.77255  0.48576  0.95510
     35   1.87683  3.10501  3.62637  3.25799  4.01799  1.65219  4.17624  3.31635  3.20560  3.10324  3.96942  3.32168  3.62382  3.49614  3.47588  2.32912  2.60423  2.86483  5.41517  4.22424    128 g - - -
          2.68618  4.42225  2.77519  2.73123  3.46354  2.40513  3.72494  3.29354  2.67741  2.69355  4.24690  2.90347  2.73739  3.18146  2.89801  2.37887  2.77519  2.98518  4.58477  3.61503
          0.03220  3.84774  4.57009  0.61958  0.77255  0.48576  0.95510
     36   2.21286  4.15372  3.23381  2.97012  4.12387  2.92293  4.07088  3.47143  2.99965  3.22349  4.10090  3.18799  3.64950  3.34107  3.30801  1.38004  2.29068  3.00817  5.49138  4.23963    131 s - - -
          2.68618  4.42225  2.77519  2.73123  3.46354  2.40513  3.72494  3.29354  2.67741  2.69355  4.24690  2.90347  2.73739  3.18146  2.89801  2.37887  2.77519  2.98518  4.58477  3.61503
          0.03220  3.84774  4.57009  0.61958  0.77255  0.48576  0.95510
     37   2.71964  4.48077  3.32420  3.15991  4.15667  3.16969  4.23917  3.69601  3.21515  3.32543  4.37443  3.46896  0.87490  3.60470  3.46323  2.88643  3.15933  3.34417  5.34973  4.27710    132 p - - -
          2.68618  4.42225  2.77519  2.73123  3.46354  2.40513  3.72494  3.29354  2.67741  2.69355  4.24690  2.90347  2.73739  3.18146  2.89801  2.37887  2.77519  2.98518  4.58477  3.61503
          0.03220  3.84774  4.57009  0.61958  0.77255  0.48576  0.95510
     38   2.48524  5.00570  2.52976  1.87427  4.31742  3.28873  3.63127  3.73620  2.38692  3.30096  4.14545  2.80904  3.79465  2.15626  2.80084  2.69999  2.97429  3.38725  5.50350  4.14420    133 e - - -
          2.68618  4.42225  2.77519  2.73123  3.46354  2.40513  3.72494  3.29354  2.67741  2.69355  4.24690  2.90347  2.73739  3.18146  2.89801  2.37887  2.77519  2.98518  4.58477  3.61503
          0.03220  3.84774  4.57009  0.61958  0.77255  0.48576  0.95510
     39   2.93164  5.03677  2.47816  1.06107  4.37998  3.25856  3.84364  3.82899  2.72110  3.45024  4.42570  2.91982  3.86207  3.06003  3.12712  2.91677  3.23580  3.51552  5.55624  4.27885    141 e - - -
          2.68618  4.42225  2.77519  2.73123  3.46354  2.40513  3.72494  3.29354  2.67741  2.69355  4.24690  2.90347  2.73739  3.18146  2.89801  2.37887  2.77519  2.98518  4.58477  3.61503
          0.03220  3.84774  4.57009  0.61958  0.77255  0.48576  0.95510
     40   3.12905  4.54457  4.43319  3.93084  3.08236  4.25767  4.58763  1.90520  3.71928  1.06629  2.97330  4.22254  4.55123  4.00629  3.91417  3.63518  3.38005  2.08533  5.07681  3.85556    143 l - - -
          2.68618  4.42225  2.77519  2.73123  3.46354  2.40513  3.72494  3.29354  2.67741  2.69355  4.24690  2.90347  2.73739  3.18146  2.89801  2.37887  2.77519  2.98518  4.58477  3.61503
          0.03220  3.84774  4.57009  0.61958  0.77255  0.48576  0.95510
     41   1.25354  4.09512  3.33629  3.09136  4.10579  2.89830  4.15160  3.37031  3.12979  3.19020  4.08571  3.24714  3.64469  3.44777  3.41537  2.10179  2.66465  2.92247  5.50181  4.26912    153 a - - -
          2.68618  4.42225  2.77519  2.73123  3.46354  2.40513  3.72494  3.29354  2.67741  2.69355  4.24690  2.90347  2.73739  3.18146  2.89801  2.37887  2.77519  2.98518  4.58477  3.61503
          0.03220  3.84774  4.57009  0.61958  0.77255  0.48576  0.95510
     42   2.85191  5.29287  1.95119  1.34934  4.58677  3.18213  3.70630  4.06630  2.67682  3.62006  4.48615  2.67504  3.78722  2.87900  3.21979  2.76590  3.13812  3.67773  5.78064  4.33236    154 e - - -
          2.68618  4.42225  2.77519  2.73123  3.46354  2.40513  3.72494  3.29354  2.67741  2.69355  4.24690  2.90347  2.73739  3.18146  2.89801  2.37887  2.77519  2.98518  4.58477  3.61503
          0.03220  3.84774  4.57009  0.61958  0.77255  0.48576  0.95510
     43   2.78866  4.33844  4.09084  3.75351  3.53236  3.69799  4.55961  2.05257  3.62090  2.22390  3.50157  3.94722  4.26010  3.98263  3.83573  3.20021  3.15095  1.05669  5.31252  4.04246    155 v - - -
          2.68618  4.42225  2.77519  2.73123  3.46354  2.40513  3.72494  3.29354  2.67741  2.69355  4.24690  2.90347  2.73739  3.18146  2.89801  2.37887  2.77519  2.98518  4.58477  3.61503
          0.03220  3.84774  4.57009  0.61958  0.77255  0.48576  0.95510
     44   2.85643  5.33620  1.81725  1.41729  4.62559  3.17457  3.70102  4.11464  2.68500  3.65408  4.51454  2.65667  3.78270  2.87094  3.24464  2.76143  3.14226  3.71604  5.81477  4.35002    156 e - - -
          2.68618  4.42225  2.77519  2.73123  3.46354  2.40513  3.72494  3.29354  2.67741  2.69355  4.24690  2.90347  2.73739  3.18146  2.89801  2.37887  2.77519  2.98518  4.58477  3.61503
          0.03220  3.84774  4.57009  0.61958  0.77255  0.48576  0.95510
     45   2.81324  5.32382  1.85879  1.59811  4.60083  3.19362  3.65887  4.09613  2.59234  3.60612  4.43876  2.65692  3.77193  2.52566  3.13552  2.72191  3.08417  3.69003  5.77414  4.30882    157 e - - -
          2.68618  4.42225  2.77519  2.73123  3.46354  2.40513  3.72494  3.29354  2.67741  2.69355  4.24690  2.90347  2.73739  3.18146  2.89801  2.37887  2.77519  2.98518  4.58477  3.61503
          0.03220  3.84774  4.57009  0.61958  0.77255  0.48576  0.95510
     46   1.05000  4.18025  3.43794  3.22845  4.02818  3.00538  4.25336  3.15003  3.24408  3.03274  4.06756  3.38417  3.74230  3.58759  3.49612  2.53090  2.80656  2.80872  5.45782  4.25539    158 a - - -
          2.68618  4.42225  2.77519  2.73123  3.46354  2.40513  3.72494  3.29354  2.67741  2.69355  4.24690  2.90347  2.73739  3.18146  2.89801  2.37887  2.77519  2.98518  4.58477  3.61503
          0.03220  3.84774  4.57009  0.61958  0.77255  0.48576  0.95510
     47   2.97813  4.81839  3.46632  2.98296  4.16672  3.47047  3.80730  3.70698  2.22877  3.22743  4.22855  3.34443  3.97452  3.02911  1.01685  3.06367  3.24595  3.43207  5.25996  4.09975    163 r - - -
          2.68618  4.42225  2.77519  2.73123  3.46354  2.40513  3.72494  3.29354  2.67741  2.69355  4.24690  2.90347  2.73739  3.18146  2.89801  2.37887  2.77519  2.98518  4.58477  3.61503
          0.03220  3.84774  4.57009  0.61958  0.77255  0.48576  0.95510
     48   2.73979  4.84942  3.14822  2.56514  4.06135  3.48963  3.14510  3.52197  2.09077  2.77718  3.93087  3.02810  3.87074  2.35574  1.97918  2.77354  2.94503  3.22166  5.22711  3.94164    164 r - - -
          2.68618  4.42225  2.77519  2.73123  3.46354  2.40513  3.72494  3.29354  2.67741  2.69355  4.24690  2.90347  2.73739  3.18146  2.89801  2.37887  2.77519  2.98518  4.58477  3.61503
          0.03220  3.84774  4.57009  0.61958  0.77255  0.48576  0.95510
     49   2.73601  4.90874  2.56474  2.36730  4.26407  3.25255  3.70054  3.76752  2.20615  3.35795  4.23331  1.65206  3.81512  2.88729  2.78701  2.74376  3.03077  3.40839  5.47744  4.12155    165 n - - -
          2.68618  4.42225  2.77519  2.73123  3.46354  2.40513  3.72494  3.29354  2.67741  2.69355  4.24690  2.90347  2.73739  3.18146  2.89801  2.37887  2.77519  2.98518  4.58477  3.61503
          0.03220  3.84774  4.57009  0.61958  0.77255  0.48576  0.95510
     50   3.22735  4.63649  4.20474  3.91479  1.05307  3.92239  3.86704  2.75438  3.82251  2.13028  3.48839  3.99151  4.38174  3.99738  3.94833  3.49838  3.52858  2.74321  4.12393  2.49424    166 f - - -
          2.68618  4.42225  2.77519  2.73123  3.46354  2.40513  3.72494  3.29354  2.67741  2.69355  4.24690  2.90347  2.73739  3.18146  2.89801  2.37887  2.77519  2.98518  4.58477  3.61503
          0.03220  3.84774  4.57009  0.61958  0.77255  0.48576  0.95510
     51   1.95415  4.13468  3.22910  2.99444  4.15296  2.89663  4.10600  3.50737  3.06112  3.26411  4.14125  3.19431  3.63838  3.38364  3.36599  1.33487  2.67513  3.02524  5.52404  4.27324    167 s - - -
          2.68618  4.42225  2.77519  2.73123  3.46354  2.40513  3.72494  3.29354  2.67741  2.69355  4.24690  2.90347  2.73739  3.18146  2.89801  2.37887  2.77519  2.98518  4.58477  3.61503
          0.03220  3.84774  4.57009  0.61958  0.77255  0.48576  0.95510
     52   2.64975  4.93649  2.37743  2.09486  4.19810  3.28438  3.61718  3.19464  2.45952  3.21884  4.04422  2.13002  3.76769  2.77287  2.93913  2.64032  2.90051  3.27763  5.43850  4.06198    168 e - - -
          2.68618  4.42225  2.77519  2.73123  3.46354  2.40513  3.72494  3.29354  2.67741  2.69355  4.24690  2.90347  2.73739  3.18146  2.89801  2.37887  2.77519  2.98518  4.58477  3.61503
          0.03220  3.84774  4.57009  0.61958  0.77255  0.48576  0.95510
     53   2.70345  4.69869  2.69557  2.57870  4.05839  3.16779  3.90191  3.76374  2.80370  3.41351  4.36914  1.20259  3.81859  3.17487  3.15730  2.77175  3.08466  3.38845  5.36718  4.00870    170 n - - -
          2.68618  4.42225  2.77519  2.73123  3.46354  2.40513  3.72494  3.29354  2.67741  2.69355  4.24690  2.90347  2.73739  3.18146  2.89801  2.37887  2.77519  2.98518  4.58477  3.61503
          0.03220  3.84774  4.57009  0.61958  0.77255  0.48576  0.95510
     54   2.79934  4.87089  3.22805  2.65748  4.26632  3.48933  3.59424  3.61523  1.87362  3.16842  4.03776  3.08370  3.90232  2.74892  1.62949  2.83884  2.70400  3.30635  5.32225  4.10262    175 r - - -
          2.68618  4.42225  2.77519  2.73123  3.46354  2.40513  3.72494  3.29354  2.67741  2.69355  4.24690  2.90347  2.73739  3.18146  2.89801  2.37887  2.77519  2.98518  4.58477  3.61503
          0.03220  3.84774  4.57009  0.61958  0.77255  0.48576  0.95510
     55   2.21286  4.15372  3.23381  2.97012  4.12387  2.92293  4.07088  3.47143  2.99965  3.22349  4.10090  3.18799  3.64950  3.34107  3.30801  1.38004  2.29068  3.00817  5.49138  4.23963    176 s - - -
          2.68618  4.42225  2.77519  2.73123  3.46354  2.40513  3.72494  3.29354  2.67741  2.69355  4.24690  2.90347  2.73739  3.18146  2.89801  2.37887  2.77519  2.98518  4.58477  3.61503
          0.03220  3.84774  4.57009  0.61958  0.77255  0.48576  0.95510
     56   2.82104  4.95868  3.13011  2.57989  4.18528  3.50484  2.73180  3.68570  2.01238  3.19897  4.05529  3.03443  3.89705  2.48578  1.77429  2.83328  3.01976  3.37167  5.28004  3.99772    178 r - - -
          2.68618  4.42225  2.77519  2.73123  3.46354  2.40513  3.72494  3.29354  2.67741  2.69355  4.24690  2.90347  2.73739  3.18146  2.89801  2.37887  2.77519  2.98518  4.58477  3.61503
          0.03220  3.84774  4.57009  0.61958  0.77255  0.48576  0.95510
     57   3.15134  4.54119  4.27042  3.81309  1.55277  4.08365  3.59002  2.78745  3.67802  1.95384  3.42386  3.85668  4.40231  3.80403  3.82648  3.40727  3.37720  2.72852  3.83788  1.82242    181 f - - -
          2.68618  4.42225  2.77519  2.73123  3.46354  2.40513  3.72494  3.29354  2.67741  2.69355  4.24690  2.90347  2.73739  3.18146  2.89801  2.37887  2.77519  2.98518  4.58477  3.61503
          0.03220  3.84774  4.57009  0.61958  0.77255  0.48576  0.95510
     58   2.94999  4.91216  3.12430  2.75079  4.29293  3.44178  3.74631  3.72073  1.07263  3.29137  4.25444  3.17624  3.94411  2.93940  2.42806  2.99377  3.20525  3.43001  5.35798  4.16731    183 k - - -
          2.68618  4.42225  2.77519  2.73123  3.46354  2.40513  3.72494  3.29354  2.67741  2.69355  4.24690  2.90347  2.73739  3.18146  2.89801  2.37887  2.77519  2.98518  4.58477  3.61503
          0.03220  3.84774  4.57009  0.61958  0.77255  0.48576  0.95510
     59   1.78040  4.20143  3.53311  3.07837  3.71521  3.25596  4.04462  2.39297  3.00455  2.63073  3.63029  3.35753  3.84677  3.34345  3.32300  2.63606  2.24185  2.38648  5.21797  3.98794    185 a - - -
          2.68618  4.42225  2.77519  2.73123  3.46354  2.40513  3.72494  3.29354  2.67741  2.69355  4.24690  2.90347  2.73739  3.18146  2.89801  2.37887  2.77519  2.98518  4.58477  3.61503
          0.03220  3.84774  4.57009  0.61958  0.77255  0.48576  0.95510
     60   2.15693  2.60738  3.67668  3.25869  3.86585  2.94626  4.12920  3.15087  3.16918  2.94738  3.82843  3.34192  3.65778  3.46801  3.43611  1.65895  2.32208  2.75707  5.29051  4.08970    186 s - - -
          2.68618  4.42225  2.77519  2.73123  3.46354  2.40513  3.72494  3.29354  2.67741  2.69355  4.24690  2.90347  2.73739  3.18146  2.89801  2.37887  2.77519  2.98518  4.58477  3.61503
          0.03220  3.84774  4.57009  0.61958  0.77255  0.48576  0.95510
     61   1.45626  4.14083  3.25312  2.94308  4.10519  2.92851  4.03900  3.46657  2.98935  3.18500  4.03460  3.17359  2.92762  3.30110  3.32011  2.08594  2.65516  3.00046  5.46061  4.22865    187 a - - -
          2.68618  4.42225  2.77519  2.73123  3.46354  2.40513  3.72494  3.29354  2.67741  2.69355  4.24690  2.90347  2.73739  3.18146  2.89801  2.37887  2.77519  2.98518  4.58477  3.61503
          0.03220  3.84774  4.57009  0.61958  0.77255  0.48576  0.95510
     62   2.96356  5.08718  0.95417  2.32054  4.46101  3.19240  3.91006  4.04366  2.98963  3.65654  4.63441  2.87554  3.84348  3.14938  3.50224  2.92892  3.30171  3.68559  5.63440  4.33838    188 d - - -
          2.68618  4.42225  2.77519  2.73123  3.46354  2.40513  3.72494  3.29354  2.67741  2.69355  4.24690  2.90347  2.73739  3.18146  2.89801  2.37887  2.77519  2.98518  4.58477  3.61503
          0.03220  3.84774  4.57009  0.61958  0.77255  0.48576  0.95510
     63   3.12784  4.59762  4.14966  3.78972  3.12683  3.95048  4.45322  2.32990  3.55770  0.90626  3.15808  4.06755  4.39031  3.93195  3.73768  3.51892  3.42334  2.36076  4.99682  3.71432    190 l - - -
          2.68618  4.42225  2.77519  2.73123  3.46354  2.40513  3.72494  3.29354  2.67741  2.69355  4.24690  2.90347  2.73739  3.18146  2.89801  2.37887  2.77519  2.98518  4.58477  3.61503
          0.03220  3.84774  4.57009  0.61958  0.77255  0.48576  0.95510
     64   3.16406  4.57636  4.41530  3.92766  2.47229  4.23609  4.35462  2.23057  3.77956  1.04139  2.95448  4.17536  4.52356  3.98080  3.95838  3.60938  3.40729  2.30680  4.72290  3.32569    191 l - - -
          2.68618  4.42225  2.77519  2.73123  3.46354  2.40513  3.72494  3.29354  2.67741  2.69355  4.24690  2.90347  2.73739  3.18146  2.89801  2.37887  2.77519  2.98518  4.58477  3.61503
          0.03220  3.84774  4.57009  0.61958  0.77255  0.48576  0.95510
     65   3.29542  4.67875  4.05393  3.75413  2.64224  3.70293  3.87044  3.31825  3.47699  2.71728  3.95316  3.90825  4.21867  3.86591  3.60960  3.49934  3.59464  3.20790  0.93668  2.64568    192 w - - -
          2.68618  4.42225  2.77519  2.73123  3.46354  2.40513  3.72494  3.29354  2.67741  2.69355  4.24690  2.90347  2.73739  3.18146  2.89801  2.37887  2.77519  2.98518  4.58477  3.61503
          0.03220  3.84774  4.57009  0.61958  0.77255  0.48576  0.95510
     66   2.97813  4.81839  3.46632  2.98296  4.16672  3.47047  3.80730  3.70698  2.22877  3.22743  4.22855  3.34443  3.97452  3.02911  1.01685  3.06367  3.24595  3.43207  5.25996  4.09975    193 r - - -
          2.68618  4.42225  2.77519  2.73123  3.46354  2.40513  3.72494  3.29354  2.67741  2.69355  4.24690  2.90347  2.73739  3.18146  2.89801  2.37887  2.77519  2.98518  4.58477  3.61503
          0.03220  3.84774  4.57009  0.61958  0.77255  0.48576  0.95510
     67   2.72197  4.42812  3.59996  3.07423  3.38274  3.60388  3.91358  2.67852  2.71183  2.19680  1.90472  3.43132  4.02946  3.22675  2.63344  2.95286  2.98222  2.56707  4.96714  3.71785    194 m - - -
          2.68618  4.42225  2.77519  2.73123  3.46354  2.40513  3.72494  3.29354  2.67741  2.69355  4.24690  2.90347  2.73739  3.18146  2.89801  2.37887  2.77519  2.98518  4.58477  3.61503
          0.03220  3.84774  4.57009  0.61958  0.77255  0.48576  0.95510
     68   2.86180  4.84616  2.88728  2.64199  4.01135  3.35007  3.79996  3.63864  2.46458  3.14342  4.17233  3.10138  3.90340  1.27868  2.74910  2.91076  3.15895  3.36996  5.28792  3.98015    209 q - - -
          2.68618  4.42225  2.77519  2.73123  3.46354  2.40513  3.72494  3.29354  2.67741  2.69355  4.24690  2.90347  2.73739  3.18146  2.89801  2.37887  2.77519  2.98518  4.58477  3.61503
          0.03220  3.84774  4.57009  0.61958  0.77255  0.48576  0.95510
     69   3.22735  4.63649  4.20474  3.91479  1.05307  3.92239  3.86704  2.75438  3.82251  2.13028  3.48839  3.99151  4.38174  3.99738  3.94833  3.49838  3.52858  2.74321  4.12393  2.49424    237 f - - -
          2.68618  4.42225  2.77519  2.73123  3.46354  2.40513  3.72494  3.29354  2.67741  2.69355  4.24690  2.90347  2.73739  3.18146  2.89801  2.37887  2.77519  2.98518  4.58477  3.61503
          0.03220  3.84774  4.57009  0.61958  0.77255  0.48576  0.95510
     70   3.12784  4.59762  4.14966  3.78972  3.12683  3.95048  4.45322  2.32990  3.55770  0.90626  3.15808  4.06755  4.39031  3.93195  3.73768  3.51892  3.42334  2.36076  4.99682  3.71432    238 l - - -
          2.68618  4.42225  2.77519  2.73123  3.46354  2.40513  3.72494  3.29354  2.67741  2.69355  4.24690  2.90347  2.73739  3.18146  2.89801  2.37887  2.77519  2.98518  4.58477  3.61503
          0.03220  3.84774  4.57009  0.61958  0.77255  0.48576  0.95510
     71   2.97813  4.81839  3.46632  2.98296  4.16672  3.47047  3.80730  3.70698  2.22877  3.22743  4.22855  3.34443  3.97452  3.02911  1.01685  3.06367  3.24595  3.43207  5.25996  4.09975    239 r - - -
          2.68618  4.42225  2.77519  2.73123  3.46354  2.40513  3.72494  3.29354  2.67741  2.69355  4.24690  2.90347  2.73739  3.18146  2.89801  2.37887  2.77519  2.98518  4.58477  3.61503
          0.03220  3.84774  4.57009  0.61958  0.77255  0.48576  0.95510
     72   2.93164  5.03677  2.47816  1.06107  4.37998  3.25856  3.84364  3.82899  2.72110  3.45024  4.42570  2.91982  3.86207  3.06003  3.12712  2.91677  3.23580  3.51552  5.55624  4.27885    241 e - - -
          2.68618  4.42225  2.77519  2.73123  3.46354  2.40513  3.72494  3.29354  2.67741  2.69355  4.24690  2.90347  2.73739  3.18146  2.89801  2.37887  2.77519  2.98518  4.58477  3.61503
          0.03220  3.84774  4.57009  0.61958  0.77255  0.48576  0.95510
     73   2.94999  4.91216  3.12430  2.75079  4.29293  3.44178  3.74631  3.72073  1.07263  3.29137  4.25444  3.17624  3.94411  2.93940  2.42806  2.99377  3.20525  3.43001  5.35798  4.16731    242 k - - -
          2.68618  4.42225  2.77519  2.73123  3.46354  2.40513  3.72494  3.29354  2.67741  2.69355  4.24690  2.90347  2.73739  3.18146  2.89801  2.37887  2.77519  2.98518  4.58477  3.61503
          0.03220  3.84774  4.57009  0.61958  0.77255  0.48576  0.95510
     74   2.69743  4.92168  2.68063  2.37013  4.32927  2.91820  3.63425  3.76369  1.76347  3.31460  4.14925  2.33878  3.80260  2.79030  2.65405  2.69985  2.96206  3.39650  5.47049  4.14715    252 k - - -
          2.68618  4.42225  2.77519  2.73123  3.46354  2.40513  3.72494  3.29354  2.67741  2.69355  4.24690  2.90347  2.73739  3.18146  2.89801  2.37887  2.77519  2.98518  4.58477  3.61503
          0.03220  3.84774  4.57009  0.61958  0.77255  0.48576  0.95510
     75   3.22735  4.63649  4.20474  3.91479  1.05307  3.92239  3.86704  2.75438  3.82251  2.13028  3.48839  3.99151  4.38174  3.99738  3.94833  3.49838  3.52858  2.74321  4.12393  2.49424    254 f - - -
          2.68618  4.42225  2.77519  2.73123  3.46354  2.40513  3.72494  3.29354  2.67741  2.69355  4.24690  2.90347  2.73739  3.18146  2.89801  2.37887  2.77519  2.98518  4.58477  3.61503
          0.03220  3.84774  4.57009  0.61958  0.77255  0.48576  0.95510
     76   2.85191  5.29287  1.95119  1.34934  4.58677  3.18213  3.70630  4.06630  2.67682  3.62006  4.48615  2.67504  3.78722  2.87900  3.21979  2.76590  3.13812  3.67773  5.78064  4.33236    265 e - - -
          2.68618  4.42225  2.77519  2.73123  3.46354  2.40513  3.72494  3.29354  2.67741  2.69355  4.24690  2.90347  2.73739  3.18146  2.89801  2.37887  2.77519  2.98518  4.58477  3.61503
          0.03220  3.84774  4.57009  0.61958  0.77255  0.48576  0.95510
     77   2.86180  4.84616  2.88728  2.64199  4.01135  3.35007  3.79996  3.63864  2.46458  3.14342  4.17233  3.10138  3.90340  1.27868  2.74910  2.91076  3.15895  3.36996  5.28792  3.98015    269 q - - -
          2.68618  4.42225  2.77519  2.73123  3.46354  2.40513  3.72494  3.29354  2.67741  2.69355  4.24690  2.90347  2.73739  3.18146  2.89801  2.37887  2.77519  2.98518  4.58477  3.61503
          0.03220  3.84774  4.57009  0.61958  0.77255  0.48576  0.95510
     78   2.94999  4.91216  3.12430  2.75079  4.29293  3.44178  3.74631  3.72073  1.07263  3.29137  4.25444  3.17624  3.94411  2.93940  2.42806  2.99377  3.20525  3.43001  5.35798  4.16731    273 k - - -
          2.68618  4.42225  2.77519  2.73123  3.46354  2.40513  3.72494  3.29354  2.67741  2.69355  4.24690  2.90347  2.73739  3.18146  2.89801  2.37887  2.77519  2.98518  4.58477  3.61503
          0.03220  3.84774  4.57009  0.61958  0.77255  0.48576  0.95510
     79   3.01189  4.43790  4.29995  3.91506  3.35786  4.03935  4.64799  1.10907  3.74270  1.94931  3.29743  4.16389  4.47321  4.09372  3.94212  3.53251  3.31162  1.84609  5.24335  3.97931    277 i - - -
          2.68618  4.42225  2.77519  2.73123  3.46354  2.40513  3.72494  3.29354  2.67741  2.69355  4.24690  2.90347  2.73739  3.18146  2.89801  2.37887  2.77519  2.98518  4.58477  3.61503
          0.03220  3.84774  4.57009  0.61958  0.77255  0.48576  0.95510
     80   2.71964  4.48077  3.32420  3.15991  4.15667  3.16969  4.23917  3.69601  3.21515  3.32543  4.37443  3.46896  0.87490  3.60470  3.46323  2.88643  3.15933  3.34417  5.34973  4.27710    286 p - - -
          2.68618  4.42225  2.77519  2.73123  3.46354  2.40513  3.72494  3.29354  2.67741  2.69355  4.24690  2.90347  2.73739  3.18146  2.89801  2.37887  2.77519  2.98518  4.58477  3.61503
          0.03220  3.84774  4.57009  0.61958  0.77255  0.48576  0.95510
     81   2.97813  4.81839  3.46632  2.98296  4.16672  3.47047  3.80730  3.70698  2.22877  3.22743  4.22855  3.34443  3.97452  3.02911  1.01685  3.06367  3.24595  3.43207  5.25996  4.09975    297 r - - -
          2.68618  4.42225  2.77519  2.73123  3.46354  2.40513  3.72494  3.29354  2.67741  2.69355  4.24690  2.90347  2.73739  3.18146  2.89801  2.37887  2.77519  2.98518  4.58477  3.61503
          0.03220  3.84774  4.57009  0.61958  0.77255  0.48576  0.95510
     82   2.78866  4.33844  4.09084  3.75351  3.53236  3.69799  4.55961  2.05257  3.62090  2.22390  3.50157  3.94722  4.26010  3.98263  3.83573  3.20021  3.15095  1.05669  5.31252  4.04246    300 v - - -
          2.68618  4.42225  2.77519  2.73123  3.46354  2.40513  3.72494  3.29354  2.67741  2.69355  4.24690  2.90347  2.73739  3.18146  2.89801  2.37887  2.77519  2.98518  4.58477  3.61503
          0.03220  3.84774  4.57009  0.61958  0.77255  0.48576  0.95510
     83   2.63178  4.52466  3.25215  2.51274  3.68258  3.50228  3.68379  2.56939  2.41463  2.45375  3.59094  3.13168  3.88634  2.90796  2.25695  2.76497  2.85685  2.73541  5.05531  3.79682    305 r - - -
          2.68618  4.42225  2.77519  2.73123  3.46354  2.40513  3.72494  3.29354  2.67741  2.69355  4.24690  2.90347  2.73739  3.18146  2.89801  2.37887  2.77519  2.98518  4.58477  3.61503
          0.03220  3.84774  4.57009  0.61958  0.77255  0.48576  0.95510
     84   2.98565  4.36074  4.52893  4.03486  3.43622  4.23213  4.78181  1.36503  3.90842  1.95717  3.26747  4.28352  4.58044  4.19420  4.12879  3.61299  3.25882  1.35694  5.37168  4.15905    307 v - - -
          2.68618  4.42225  2.77519  2.73123  3.46354  2.40513  3.72494  3.29354  2.67741  2.69355  4.24690  2.90347  2.73739  3.18146  2.89801  2.37887  2.77519  2.98518  4.58477  3.61503
          0.03220  3.84774  4.57009  0.61958  0.77255  0.48576  0.95510
     85   2.78033  5.00501  2.38467  1.32627  4.43627  2.71334  3.75533  3.88792  2.64243  3.48340  4.36197  2.80710  3.79819  2.94308  3.09264  2.76080  3.08749  3.51338  5.62441  4.27776    310 e - - -
          2.68618  4.42225  2.77519  2.73123  3.46354  2.40513  3.72494  3.29354  2.67741  2.69355  4.24690  2.90347  2.73739  3.18146  2.89801  2.37887  2.77519  2.98518  4.58477  3.61503
          0.03220  3.84774  4.57009  0.61958  0.77255  0.48576  0.95510
     86   2.96356  5.08718  0.95417  2.32054  4.46101  3.19240  3.91006  4.04366  2.98963  3.65654  4.63441  2.87554  3.84348  3.14938  3.50224  2.92892  3.30171  3.68559  5.63440  4.33838    318 d - - -
          2.68618  4.42225  2.77519  2.73123  3.46354  2.40513  3.72494  3.29354  2.67741  2.69355  4.24690  2.90347  2.73739  3.18146  2.89801  2.37887  2.77519  2.98518  4.58477  3.61503
          0.03220  3.84774  4.57009  0.61958  0.77255  0.48576  0.95510
     87   1.05000  4.18025  3.43794  3.22845  4.02818  3.00538  4.25336  3.15003  3.24408  3.03274  4.06756  3.38417  3.74230  3.58759  3.49612  2.53090  2.80656  2.80872  5.45782  4.25539    322 a - - -
          2.68618  4.42225  2.77519  2.73123  3.46354  2.40513  3.72494  3.29354  2.67741  2.69355  4.24690  2.90347  2.73739  3.18146  2.89801  2.37887  2.77519  2.98518  4.58477  3.61503
          0.03220  3.84774  4.57009  0.61958  0.77255  0.48576  0.95510
     88   2.50809  4.97193  2.71797  1.83454  4.28975  3.35283  3.59120  3.69765  2.11168  3.25029  4.07765  2.86625  3.80652  2.73642  2.42948  2.69737  2.94023  3.35196  5.42964  4.10390    324 e - - -
          2.68618  4.42225  2.77519  2.73123  3.46354  2.40513  3.72494  3.29354  2.67741  2.69355  4.24690  2.90347  2.73739  3.18146  2.89801  2.37887  2.77519  2.98518  4.58477  3.61503
          0.03220  3.84774  4.57009  0.61958  0.77255  0.48576  0.95510
     89   2.81739  4.96207  2.86096  2.51191  4.33931  3.38765  3.63303  3.78044  1.39929  3.32597  4.19781  2.64398  3.87443  2.79638  2.40983  2.82576  3.06380  3.44102  5.41857  4.13841    325 k - - -
          2.68618  4.42225  2.77519  2.73123  3.46354  2.40513  3.72494  3.29354  2.67741  2.69355  4.24690  2.90347  2.73739  3.18146  2.89801  2.37887  2.77519  2.98518  4.58477  3.61503
          0.03220  3.84774  4.57009  0.61958  0.77255  0.48576  0.95510
     90   3.01189  4.43790  4.29995  3.91506  3.35786  4.03935  4.64799  1.10907  3.74270  1.94931  3.29743  4.16389  4.47321  4.09372  3.94212  3.53251  3.31162  1.84609  5.24335  3.97931    336 i - - -
          2.68618  4.42225  2.77519  2.73123  3.46354  2.40513  3.72494  3.29354  2.67741  2.69355  4.24690  2.90347  2.73739  3.18146  2.89801  2.37887  2.77519  2.98518  4.58477  3.61503
          0.03220  3.84774  4.57009  0.61958  0.77255  0.48576  0.95510
     91   2.61394  4.61994  3.09013  2.62017  4.00206  3.35807  3.67660  3.34780  2.14741  2.99540  3.86999  3.05626  3.83165  2.86662  2.40848  2.70289  1.94162  3.04498  5.24879  3.99059    338 t - - -
          2.68618  4.42225  2.77519  2.73123  3.46354  2.40513  3.72494  3.29354  2.67741  2.69355  4.24690  2.90347  2.73739  3.18146  2.89801  2.37887  2.77519  2.98518  4.58477  3.61503
          0.03220  3.84774  4.57009  0.61958  0.77255  0.48576  0.95510
     92   3.30291  4.69689  4.17749  3.80020  1.80759  4.08943  3.45208  3.08822  3.67118  2.49414  3.72681  3.80861  4.44151  3.80467  3.82590  3.45245  3.54103  2.99448  3.67068  1.16457    344 y - - -
          2.68618  4.42225  2.77519  2.73123  3.46354  2.40513  3.72494  3.29354  2.67741  2.69355  4.24690  2.90347  2.73739  3.18146  2.89801  2.37887  2.77519  2.98518  4.58477  3.61503
          0.03220  3.84774  4.57009  0.61958  0.77255  0.48576  0.95510
     93   2.82995  5.12563  2.42270  1.43733  4.43940  3.27677  3.67077  3.85785  2.20783  3.42588  4.30042  2.79678  3.82378  2.83774  2.81185  2.78703  3.09132  3.51108  5.59137  4.23296    345 e - - -
          2.68618  4.42225  2.77519  2.73123  3.46354  2.40513  3.72494  3.29354  2.67741  2.69355  4.24690  2.90347  2.73739  3.18146  2.89801  2.37887  2.77519  2.98518  4.58477  3.61503
          0.03220  3.84774  4.57009  0.61958  0.77255  0.48576  0.95510
     94   2.34138  4.94560  1.42054  2.22486  4.41455  3.14002  3.77928  3.78801  2.77264  3.46813  4.36529  2.76563  3.76992  2.97042  3.29457  2.69531  3.04123  3.41353  5.69209  4.28111    347 d - - -
          2.68618  4.42225  2.77519  2.73123  3.46354  2.40513  3.72494  3.29354  2.67741  2.69355  4.24690  2.90347  2.73739  3.18146  2.89801  2.37887  2.77519  2.98518  4.58477  3.61503
          0.03220  3.84774  4.57009  0.61958  0.77255  0.48576  0.95510
     95   1.05000  4.18025  3.43794  3.22845  4.02818  3.00538  4.25336  3.15003  3.24408  3.03274  4.06756  3.38417  3.74230  3.58759  3.49612  2.53090  2.80656  2.80872  5.45782  4.25539    348 a - - -
          2.68618  4.42225  2.77519  2.73123  3.46354  2.40513  3.72494  3.29354  2.67741  2.69355  4.24690  2.90347  2.73739  3.18146  2.89801  2.37887  2.77519  2.98518  4.58477  3.61503
          0.03220  3.84774  4.57009  0.61958  0.77255  0.48576  0.95510
     96   2.94999  4.91216  3.12430  2.75079  4.29293  3.44178  3.74631  3.72073  1.07263  3.29137  4.25444  3.17624  3.94411  2.93940  2.42806  2.99377  3.20525  3.43001  5.35798  4.16731    350 k - - -
          2.68618  4.42225  2.77519  2.73123  3.46354  2.40513  3.72494  3.29354  2.67741  2.69355  4.24690  2.90347  2.73739  3.18146  2.89801  2.37887  2.77519  2.98518  4.58477  3.61503
          0.03220  3.84774  4.57009  0.61958  0.77255  0.48576  0.95510
     97   2.37439  4.32296  3.04579  2.77684  4.01406  3.07049  3.93112  3.33981  2.79806  3.10982  4.00872  2.67562  3.72853  3.18366  3.12781  2.52208  1.56363  2.96569  5.37817  4.09183    351 t - - -
          2.68618  4.42225  2.77519  2.73123  3.46354  2.40513  3.72494  3.29354  2.67741  2.69355  4.24690  2.90347  2.73739  3.18146  2.89801  2.37887  2.77519  2.98518  4.58477  3.61503
          0.03220  3.84774  4.57009  0.61958  0.77255  0.48576  0.95510
     98   1.28474  4.10630  3.43350  3.15420  4.04812  2.95706  4.18002  3.10965  3.14319  3.02693  3.98655  3.30464  3.68903  3.47611  3.42211  2.42074  2.34652  2.74223  5.48772  4.27256    352 a - - -
          2.68618  4.42225  2.77519  2.73123  3.46354  2.40513  3.72494  3.29354  2.67741  2.69355  4.24690  2.90347  2.73739  3.18146  2.89801  2.37887  2.77519  2.98518  4.58477  3.61503
          0.03220  3.84774  4.57009  0.61958  0.77255  0.48576  0.95510
     99   3.12784  4.59762  4.14966  3.78972  3.12683  3.95048  4.45322  2.32990  3.55770  0.90626  3.15808  4.06755  4.39031  3.93195  3.73768  3.51892  3.42334  2.36076  4.99682  3.71432    353 l - - -
          2.68618  4.42225  2.77519  2.73123  3.46354  2.40513  3.72494  3.29354  2.67741  2.69355  4.24690  2.90347  2.73739  3.18146  2.89801  2.37887  2.77519  2.98518  4.58477  3.61503
          0.03220  3.84774  4.57009  0.61958  0.77255  0.48576  0.95510
    100   2.94899  5.01333  3.34155  2.73368  4.42019  3.56874  3.57778  3.78748  1.65076  3.27518  4.16021  3.13724  3.96144  2.72605  1.46738  2.96516  3.13452  3.48256  5.35148  4.16830    354 r - - -
          2.68618  4.42225  2.77519  2.73123  3.46354  2.40513  3.72494  3.29354  2.67741  2.69355  4.24690  2.90347  2.73739  3.18146  2.89801  2.37887  2.77519  2.98518  4.58477  3.61503
          0.03220  3.84774  4.57009  0.61958  0.77255  0.48576  0.95510
    101   2.97813  4.81839  3.46632  2.98296  4.16672  3.47047  3.80730  3.70698  2.22877  3.22743  4.22855  3.34443  3.97452  3.02911  1.01685  3.06367  3.24595  3.43207  5.25996  4.09975    357 r - - -
          2.68618  4.42225  2.77519  2.73123  3.46354  2.40513  3.72494  3.29354  2.67741  2.69355  4.24690  2.90347  2.73739  3.18146  2.89801  2.37887  2.77519  2.98518  4.58477  3.61503
          0.03220  3.84774  4.57009  0.61958  0.77255  0.48576  0.95510
    102   2.63499  4.41251  3.30367  3.20011  4.34220  0.76830  4.32161  3.93607  3.37799  3.59325  4.56903  3.46805  3.80285  3.70416  3.61646  2.80625  3.11431  3.46919  5.44358  4.44337    358 g - - -
          2.68618  4.42225  2.77519  2.73123  3.46354  2.40513  3.72494  3.29354  2.67741  2.69355  4.24690  2.90347  2.73739  3.18146  2.89801  2.37887  2.77519  2.98518  4.58477  3.61503
          0.03220  3.84774  4.57009  0.61958  0.77255  0.48576  0.95510
    103   3.04246  4.40738  4.54194  4.00382  3.27382  4.30460  4.70691  1.62686  3.87843  1.46633  3.09489  4.28290  4.58278  4.11845  4.08792  3.65109  3.28856  1.53806  5.23750  4.07086    359 l - - -
          2.68618  4.42225  2.77519  2.73123  3.46354  2.40513  3.72494  3.29354  2.67741  2.69355  4.24690  2.90347  2.73739  3.18146  2.89801  2.37887  2.77519  2.98518  4.58477  3.61503
          0.03220  3.84774  4.57009  0.61958  0.77255  0.48576  0.95510
    104   2.79011  4.51354  3.44172  2.98913  3.02477  3.61793  2.76814  2.86896  2.73542  1.63533  3.50160  3.35927  4.03808  3.20288  3.00897  2.97237  3.03787  2.72923  4.60974  3.13004    360 l - - -
          2.68618  4.42225  2.77519  2.73123  3.46354  2.40513  3.72494  3.29354  2.67741  2.69355  4.24690  2.90347  2.73739  3.18146  2.89801  2.37887  2.77519  2.98518  4.58477  3.61503
          0.03220  3.84774  4.57009  0.61958  0.77255  0.48576  0.95510
    105   3.21195  4.71095  3.80199  3.52701  2.29467  3.80153  3.60786  3.22467  3.38524  2.68491  3.90236  3.69341  4.27609  3.69721  3.57390  3.35101  3.49859  3.09410  3.93739  1.00791    361 y - - -
          2.68618  4.42225  2.77519  2.73123  3.46354  2.40513  3.72494  3.29354  2.67741  2.69355  4.24690  2.90347  2.73739  3.18146  2.89801  2.37887  2.77519  2.98518  4.58477  3.61503
          0.03220  3.84774  4.57009  0.61958  0.77255  0.48576  0.95510
    106   2.98022  4.42223  4.17222  3.66476  1.63473  3.98360  3.76505  2.59454  3.53773  1.99761  2.79872  3.81650  4.30890  3.71555  3.72081  3.29384  3.20926  2.54798  4.11045  2.27362    362 f - - -
          2.68618  4.42225  2.77519  2.73123  3.46354  2.40513  3.72494  3.29354  2.67741  2.69355  4.24690  2.90347  2.73739  3.18146  2.89801  2.37887  2.77519  2.98518  4.58477  3.61503
          0.03220  3.84774  4.57009  0.61958  0.77255  0.48576  0.95510
    107   2.05363  4.37747  3.11233  2.71802  3.94626  3.18590  3.82671  3.19605  2.40725  2.95947  3.84533  3.10126  3.76178  3.05193  2.98162  2.56764  1.96862  2.87060  5.29030  4.03260    363 t - - -
          2.68618  4.42225  2.77519  2.73123  3.46354  2.40513  3.72494  3.29354  2.67741  2.69355  4.24690  2.90347  2.73739  3.18146  2.89801  2.37887  2.77519  2.98518  4.58477  3.61503
          0.03220  3.84774  4.57009  0.61958  0.77255  0.48576  0.95510
    108   1.05000  4.18025  3.43794  3.22845  4.02818  3.00538  4.25336  3.15003  3.24408  3.03274  4.06756  3.38417  3.74230  3.58759  3.49612  2.53090  2.80656  2.80872  5.45782  4.25539    364 a - - -
          2.68618  4.42225  2.77519  2.73123  3.46354  2.40513  3.72494  3.29354  2.67741  2.69355  4.24690  2.90347  2.73739  3.18146  2.89801  2.37887  2.77519  2.98518  4.58477  3.61503
          0.03220  3.84774  4.57009  0.61958  0.77255  0.48576  0.95510
    109   2.76840  3.28910  4.17314  3.67087  3.22201  3.76173  4.32331  2.21127  3.47611  1.27567  3.19359  3.88141  4.22111  3.78610  3.68266  3.15737  3.07311  2.12398  4.99060  3.74456    365 l - - -
          2.68618  4.42225  2.77519  2.73123  3.46354  2.40513  3.72494  3.29354  2.67741  2.69355  4.24690  2.90347  2.73739  3.18146  2.89801  2.37887  2.77519  2.98518  4.58477  3.61503
          0.03220  3.84774  4.57009  0.61958  0.77255  0.48576  0.95510
    110   2.86180  4.84616  2.88728  2.64199  4.01135  3.35007  3.79996  3.63864  2.46458  3.14342  4.17233  3.10138  3.90340  1.27868  2.74910  2.91076  3.15895  3.36996  5.28792  3.98015    366 q - - -
          2.68618  4.42225  2.77519  2.73123  3.46354  2.40513  3.72494  3.29354  2.67741  2.69355  4.24690  2.90347  2.73739  3.18146  2.89801  2.37887  2.77519  2.98518  4.58477  3.61503
          0.03220  3.84774  4.57009  0.61958  0.77255  0.48576  0.95510
    111   1.25354  4.09512  3.33629  3.09136  4.10579  2.89830  4.15160  3.37031  3.12979  3.19020  4.08571  3.24714  3.64469  3.44777  3.41537  2.10179  2.66465  2.92247  5.50181  4.26912    367 a - - -
          2.68618  4.42225  2.77519  2.73123  3.46354  2.40513  3.72494  3.29354  2.67741  2.69355  4.24690  2.90347  2.73739  3.18146  2.89801  2.37887  2.77519  2.98518  4.58477  3.61503
          0.03220  3.84774  4.57009  0.61958  0.77255  0.48576  0.95510
    112   2.85576  5.38017  1.45544  1.89292  4.66516  3.15885  3.69413  4.17652  2.69926  3.69446  4.54586  2.34614  3.77520  2.86273  3.27971  2.75159  3.14428  3.76211  5.86087  4.36750    368 d - - -
          2.68618  4.42225  2.77519  2.73123  3.46354  2.40513  3.72494  3.29354  2.67741  2.69355  4.24690  2.90347  2.73739  3.18146  2.89801  2.37887  2.77519  2.98518  4.58477  3.61503
          0.03220  3.84774  4.57009  0.61958  0.77255  0.48576  0.95510
    113   2.96356  5.08718  0.95417  2.32054  4.46101  3.19240  3.91006  4.04366  2.98963  3.65654  4.63441  2.87554  3.84348  3.14938  3.50224  2.92892  3.30171  3.68559  5.63440  4.33838    369 d - - -
          2.68618  4.42225  2.77519  2.73123  3.46354  2.40513  3.72494  3.29354  2.67741  2.69355  4.24690  2.90347  2.73739  3.18146  2.89801  2.37887  2.77519  2.98518  4.58477  3.61503
          0.03220  3.84774  4.57009  0.61958  0.77255  0.48576  0.95510
    114   2.63499  4.41251  3.30367  3.20011  4.34220  0.76830  4.32161  3.93607  3.37799  3.59325  4.56903  3.46805  3.80285  3.70416  3.61646  2.80625  3.11431  3.46919  5.44358  4.44337    370 g - - -
          2.68618  4.42225  2.77519  2.73123  3.46354  2.40513  3.72494  3.29354  2.67741  2.69355  4.24690  2.90347  2.73739  3.18146  2.89801  2.37887  2.77519  2.98518  4.58477  3.61503
          0.03220  3.84774  4.57009  0.61958  0.77255  0.48576  0.95510
    115   2.96874  4.79005  3.10246  2.86021  3.26810  3.42721  1.19574  3.66780  2.70397  3.16475  4.20601  3.27042  3.97852  3.22621  2.97101  3.03974  3.27139  3.40343  4.73343  3.21971    371 h - - -
          2.68618  4.42225  2.77519  2.73123  3.46354  2.40513  3.72494  3.29354  2.67741  2.69355  4.24690  2.90347  2.73739  3.18146  2.89801  2.37887  2.77519  2.98518  4.58477  3.61503
          0.03220  3.84774  4.57009  0.61958  0.77255  0.48576  0.95510
    116   3.29542  4.67875  4.05393  3.75413  2.64224  3.70293  3.87044  3.31825  3.47699  2.71728  3.95316  3.90825  4.21867  3.86591  3.60960  3.49934  3.59464  3.20790  0.93668  2.64568    372 w - - -
          2.68618  4.42225  2.77519  2.73123  3.46354  2.40513  3.72494  3.29354  2.67741  2.69355  4.24690  2.90347  2.73739  3.18146  2.89801  2.37887  2.77519  2.98518  4.58477  3.61503
          0.03220  3.84774  4.57009  0.61958  0.77255  0.48576  0.95510
    117   2.71964  4.48077  3.32420  3.15991  4.15667  3.16969  4.23917  3.69601  3.21515  3.32543  4.37443  3.46896  0.87490  3.60470  3.46323  2.88643  3.15933  3.34417  5.34973  4.27710    373 p - - -
          2.68618  4.42225  2.77519  2.73123  3.46354  2.40513  3.72494  3.29354  2.67741  2.69355  4.24690  2.90347  2.73739  3.18146  2.89801  2.37887  2.77519  2.98518  4.58477  3.61503
          0.03220  3.84774  4.57009  0.61958  0.77255  0.48576  0.95510
    118   1.37215  4.09445  3.32470  3.06303  4.12428  2.89055  4.13096  3.43033  3.10746  3.21433  4.08912  3.22838  3.63339  3.41796  3.40454  1.87754  2.65190  2.96173  5.50506  4.27573    374 a - - -
          2.68618  4.42225  2.77519  2.73123  3.46354  2.40513  3.72494  3.29354  2.67741  2.69355  4.24690  2.90347  2.73739  3.18146  2.89801  2.37887  2.77519  2.98518  4.58477  3.61503
          0.03220  3.84774  4.57009  0.61958  0.77255  0.48576  0.95510
    119   2.85089  5.26984  2.00549  1.32505  4.56671  3.18616  3.71049  4.04128  2.67388  3.60312  4.47318  2.68597  3.79025  2.88510  3.20738  2.76984  3.13771  3.65814  5.76285  4.32381    375 e - - -
          2.68618  4.42225  2.77519  2.73123  3.46354  2.40513  3.72494  3.29354  2.67741  2.69355  4.24690  2.90347  2.73739  3.18146  2.89801  2.37887  2.77519  2.98518  4.58477  3.61503
          0.03220  3.84774  4.57009  0.61958  0.77255  0.48576  0.95510
    120   2.52037  4.50828  2.90834  2.63480  3.87495  3.19682  3.83064  3.26059  2.68697  3.03769  3.98156  1.71342  3.79431  3.07561  3.04789  2.63273  2.87763  2.57527  5.27794  3.90695    376 n - - -
          2.68618  4.42225  2.77519  2.73123  3.46354  2.40513  3.72494  3.29354  2.67741  2.69355  4.24690  2.90347  2.73739  3.18146  2.89801  2.37887  2.77519  2.98518  4.58477  3.61503
          0.03220  3.84774  4.57009  0.61958  0.77255  0.48576  0.95510
    121   1.79652  4.11861  3.26435  3.01086  4.15271  2.89183  4.10854  3.49415  3.07019  3.25243  4.12120  3.20106  3.63228  3.38500  3.37733  1.43181  2.66051  3.01054  5.52145  4.28153    377 s - - -
          2.68618  4.42225  2.77519  2.73123  3.46354  2.40513  3.72494  3.29354  2.67741  2.69355  4.24690  2.90347  2.73739  3.18146  2.89801  2.37887  2.77519  2.98518  4.58477  3.61503
          0.03220  3.84774  4.57009  0.61958  0.77255  0.48576  0.95510
    122   2.63499  4.41251  3.30367  3.20011  4.34220  0.76830  4.32161  3.93607  3.37799  3.59325  4.56903  3.46805  3.80285  3.70416  3.61646  2.80625  3.11431  3.46919  5.44358  4.44337    379 g - - -
          2.68618  4.42225  2.77519  2.73123  3.46354  2.40513  3.72494  3.29354  2.67741  2.69355  4.24690  2.90347  2.73739  3.18146  2.89801  2.37887  2.77519  2.98518  4.58477  3.61503
          0.03220  3.84774  4.57009  0.61958  0.77255  0.48576  0.95510
    123   2.19424  2.75888  3.52867  3.09263  3.86519  2.98248  4.03428  3.22948  3.03027  2.95778  3.82250  3.26889  2.64390  3.33980  3.33616  1.79775  2.63024  2.83098  5.26598  4.04814    380 s - - -
          2.68618  4.42225  2.77519  2.73123  3.46354  2.40513  3.72494  3.29354  2.67741  2.69355  4.24690  2.90347  2.73739  3.18146  2.89801  2.37887  2.77519  2.98518  4.58477  3.61503
          0.03220  3.84774  4.57009  0.61958  0.77255  0.48576  0.95510
    124   2.63751  4.28706  3.59632  3.03984  3.32552  3.64319  3.91295  2.17999  2.93090  1.97846  2.95047  2.81936  4.01779  3.26468  3.24771  2.91483  2.87517  2.28844  4.89021  3.64651    381 l - - -
          2.68618  4.42225  2.77519  2.73123  3.46354  2.40513  3.72494  3.29354  2.67741  2.69355  4.24690  2.90347  2.73739  3.18146  2.89801  2.37887  2.77519  2.98518  4.58477  3.61503
          0.03220  3.84774  4.57009  0.61958  0.77255  0.48576  0.95510
    125   3.22735  4.63649  4.20474  3.91479  1.05307  3.92239  3.86704  2.75438  3.82251  2.13028  3.48839  3.99151  4.38174  3.99738  3.94833  3.49838  3.52858  2.74321  4.12393  2.49424    383 f - - -
          2.68618  4.42225  2.77519  2.73123  3.46354  2.40513  3.72494  3.29354  2.67741  2.69355  4.24690  2.90347  2.73739  3.18146  2.89801  2.37887  2.77519  2.98518  4.58477  3.61503
          0.03220  3.84774  4.57009  0.61958  0.77255  0.48576  0.95510
    126   3.15608  4.54942  4.27643  3.81961  1.45666  4.09717  3.63909  2.72710  3.68110  1.91052  3.37071  3.88016  4.41385  3.81682  3.83272  3.42527  3.38374  2.68991  3.89237  2.03277    384 f - - -
          2.68618  4.42225  2.77519  2.73123  3.46354  2.40513  3.72494  3.29354  2.67741  2.69355  4.24690  2.90347  2.73739  3.18146  2.89801  2.37887  2.77519  2.98518  4.58477  3.61503
          0.03220  3.84774  4.57009  0.61958  0.77255  0.48576  0.95510
    127   2.61019  4.88955  2.46471  2.03254  4.15914  3.30358  3.59722  3.20928  2.42008  3.17002  3.98495  2.46863  3.75897  2.74584  2.89755  2.61003  2.65127  3.23250  5.39431  4.02892    385 e - - -
          2.68618  4.42225  2.77519  2.73123  3.46354  2.40513  3.72494  3.29354  2.67741  2.69355  4.24690  2.90347  2.73739  3.18146  2.89801  2.37887  2.77519  2.98518  4.58477  3.61503
          0.03220  3.84774  4.57009  0.61958  0.77255  0.48576  0.95510
    128   1.27685  4.15822  3.28947  3.01743  4.07518  2.95844  4.09859  3.34051  3.05096  3.11935  4.03538  3.23253  2.92870  3.38059  3.35526  2.42628  2.70695  2.92822  5.45795  4.23662    386 a - - -
          2.68618  4.42225  2.77519  2.73123  3.46354  2.40513  3.72494  3.29354  2.67741  2.69355  4.24690  2.90347  2.73739  3.18146  2.89801  2.37887  2.77519  2.98518  4.58477  3.61503
          0.03220  3.84774  4.57009  0.61958  0.77255  0.48576  0.95510
    129   2.71964  4.48077  3.32420  3.15991  4.15667  3.16969  4.23917  3.69601  3.21515  3.32543  4.37443  3.46896  0.87490  3.60470  3.46323  2.88643  3.15933  3.34417  5.34973  4.27710    387 p - - -
          2.68618  4.42225  2.77519  2.73123  3.46354  2.40513  3.72494  3.29354  2.67741  2.69355  4.24690  2.90347  2.73739  3.18146  2.89801  2.37887  2.77519  2.98518  4.58477  3.61503
          0.03220  3.84774  4.57009  0.61958  0.77255  0.48576  0.95510
    130   3.18258  4.59006  4.33754  3.91671  1.40303  4.12769  3.92156  2.47973  3.77088  1.69324  3.20585  4.02905  4.47179  3.94056  3.92285  3.52028  3.43830  2.50416  4.19139  2.58564    394 f - - -
          2.68618  4.42225  2.77519  2.73123  3.46354  2.40513  3.72494  3.29354  2.67741  2.69355  4.24690  2.90347  2.73739  3.18146  2.89801  2.37887  2.77519  2.98518  4.58477  3.61503
          0.03220  3.84774  4.57009  0.61958  0.77255  0.48576  0.95510
    131   2.89784  4.37054  4.26111  3.80463  3.38327  3.98612  4.56505  1.91594  3.63418  1.85003  3.30027  4.05515  4.41669  3.97681  3.86461  3.38831  3.19747  1.21253  5.24738  3.97669    398 v - - -
          2.68618  4.42225  2.77519  2.73123  3.46354  2.40513  3.72494  3.29354  2.67741  2.69355  4.24690  2.90347  2.73739  3.18146  2.89801  2.37887  2.77519  2.98518  4.58477  3.61503
          0.03220  3.84774  4.57009  0.61958  0.77255  0.48576  0.95510
    132   3.01189  4.43790  4.29995  3.91506  3.35786  4.03935  4.64799  1.10907  3.74270  1.94931  3.29743  4.16389  4.47321  4.09372  3.94212  3.53251  3.31162  1.84609  5.24335  3.97931    401 i - - -
          2.68618  4.42225  2.77519  2.73123  3.46354  2.40513  3.72494  3.29354  2.67741  2.69355  4.24690  2.90347  2.73739  3.18146  2.89801  2.37887  2.77519  2.98518  4.58477  3.61503
          0.03220  3.84774  4.57009  0.61958  0.77255  0.48576  0.95510
    133   2.55912  0.99202  4.07189  3.80613  3.80347  3.18703  4.45869  2.94355  3.63302  2.86000  3.98061  3.79972  3.89202  3.98016  3.76167  2.83067  3.02385  2.68973  5.22447  4.09124    402 c - - -
          2.68618  4.42225  2.77519  2.73123  3.46354  2.40513  3.72494  3.29354  2.67741  2.69355  4.24690  2.90347  2.73739  3.18146  2.89801  2.37887  2.77519  2.98518  4.58477  3.61503
          0.03220  3.84774  4.57009  0.61958  0.77255  0.48576  0.95510
    134   3.12784  4.59762  4.14966  3.78972  3.12683  3.95048  4.45322  2.32990  3.55770  0.90626  3.15808  4.06755  4.39031  3.93195  3.73768  3.51892  3.42334  2.36076  4.99682  3.71432    403 l - - -
          2.68618  4.42225  2.77519  2.73123  3.46354  2.40513  3.72494  3.29354  2.67741  2.69355  4.24690  2.90347  2.73739  3.18146  2.89801  2.37887  2.77519  2.98518  4.58477  3.61503
          0.03220  3.84774  4.57009  0.61958  0.77255  0.48576  0.95510
    135   3.21195  4.71095  3.80199  3.52701  2.29467  3.80153  3.60786  3.22467  3.38524  2.68491  3.90236  3.69341  4.27609  3.69721  3.57390  3.35101  3.49859  3.09410  3.93739  1.00791    404 y - - -
          2.68618  4.42225  2.77519  2.73123  3.46354  2.40513  3.72494  3.29354  2.67741  2.69355  4.24690  2.90347  2.73739  3.18146  2.89801  2.37887  2.77519  2.98518  4.58477  3.61503
          0.03220  3.84774  4.57009  0.61958  0.77255  0.48576  0.95510
    136   3.01189  4.43790  4.29995  3.91506  3.35786  4.03935  4.64799  1.10907  3.74270  1.94931  3.29743  4.16389  4.47321  4.09372  3.94212  3.53251  3.31162  1.84609  5.24335  3.97931    405 i - - -
          2.68618  4.42225  2.77519  2.73123  3.46354  2.40513  3.72494  3.29354  2.67741  2.69355  4.24690  2.90347  2.73739  3.18146  2.89801  2.37887  2.77519  2.98518  4.58477  3.61503
          0.03220  3.84774  4.57009  0.61958  0.77255  0.48576  0.95510
    137   2.39997  4.24489  3.40670  3.15792  3.94758  3.08489  4.17706  3.07172  3.10041  2.93607  3.98844  3.37105  3.78681  3.49655  3.36009  2.60100  1.21452  2.76934  5.38757  4.16430    409 t - - -
          2.68618  4.42225  2.77519  2.73123  3.46354  2.40513  3.72494  3.29354  2.67741  2.69355  4.24690  2.90347  2.73739  3.18146  2.89801  2.37887  2.77519  2.98518  4.58477  3.61503
          0.03220  3.84774  4.57009  0.61958  0.77255  0.48576  0.95510
    138   2.63499  4.41251  3.30367  3.20011  4.34220  0.76830  4.32161  3.93607  3.37799  3.59325  4.56903  3.46805  3.80285  3.70416  3.61646  2.80625  3.11431  3.46919  5.44358  4.44337    413 g - - -
          2.68618  4.42225  2.77519  2.73123  3.46354  2.40513  3.72494  3.29354  2.67741  2.69355  4.24690  2.90347  2.73739  3.18146  2.89801  2.37887  2.77519  2.98518  4.58477  3.61503
          0.03220  3.84774  4.57009  0.61958  0.77255  0.48576  0.95510
    139   2.96874  4.79005  3.10246  2.86021  3.26810  3.42721  1.19574  3.66780  2.70397  3.16475  4.20601  3.27042  3.97852  3.22621  2.97101  3.03974  3.27139  3.40343  4.73343  3.21971    414 h - - -
          2.68618  4.42225  2.77519  2.73123  3.46354  2.40513  3.72494  3.29354  2.67741  2.69355  4.24690  2.90347  2.73739  3.18146  2.89801  2.37887  2.77519  2.98518  4.58477  3.61503
          0.03220  3.84774  4.57009  0.61958  0.77255  0.48576  0.95510
    140   3.12784  4.59762  4.14966  3.78972  3.12683  3.95048  4.45322  2.32990  3.55770  0.90626  3.15808  4.06755  4.39031  3.93195  3.73768  3.51892  3.42334  2.36076  4.99682  3.71432    415 l - - -
          2.68618  4.42225  2.77519  2.73123  3.46354  2.40513  3.72494  3.29354  2.67741  2.69355  4.24690  2.90347  2.73739  3.18146  2.89801  2.37887  2.77519  2.98518  4.58477  3.61503
          0.03220  3.84774  4.57009  0.61958  0.77255  0.48576  0.95510
    141   2.85803  5.34531  1.78013  1.43872  4.63391  3.17289  3.70052  4.12495  2.68762  3.66168  4.52142  2.65312  3.78201  2.87009  3.25064  2.76118  3.14398  3.72436  5.82222  4.35414    416 e - - -
          2.68618  4.42225  2.77519  2.73123  3.46354  2.40513  3.72494  3.29354  2.67741  2.69355  4.24690  2.90347  2.73739  3.18146  2.89801  2.37887  2.77519  2.98518  4.58477  3.61503
          0.03220  3.84774  4.57009  0.61958  0.77255  0.48576  0.95510
    142   2.80948  4.96702  2.83676  2.49306  4.34213  3.38097  3.63074  3.78419  1.43428  3.32806  4.19581  2.57170  3.86812  2.79278  2.42796  2.81506  3.05605  3.44221  5.42504  4.13960    417 k - - -
          2.68618  4.42225  2.77519  2.73123  3.46354  2.40513  3.72494  3.29354  2.67741  2.69355  4.24690  2.90347  2.73739  3.18146  2.89801  2.37887  2.77519  2.98518  4.58477  3.61503
          0.03220  3.84774  4.57009  0.61958  0.77255  0.48576  0.95510
    143   2.99052  4.38567  4.48359  4.00810  3.39097  4.19162  4.74975  1.22823  3.85949  1.90963  3.24124  4.25495  4.55845  4.16039  4.07497  3.58514  3.27113  1.58443  5.33590  4.11126    418 i - - -
          2.68618  4.42225  2.77519  2.73123  3.46354  2.40513  3.72494  3.29354  2.67741  2.69355  4.24690  2.90347  2.73739  3.18146  2.89801  2.37887  2.77519  2.98518  4.58477  3.61503
          0.03220  3.84774  4.57009  0.61958  0.77255  0.48576  0.95510
    144   3.18224  4.58949  4.33882  3.91693  1.40693  4.12905  3.92383  2.47738  3.77107  1.68833  3.20321  4.03011  4.47225  3.94066  3.92316  3.52093  3.43762  2.50225  4.19405  2.58919    419 f - - -
          2.68618  4.42225  2.77519  2.73123  3.46354  2.40513  3.72494  3.29354  2.67741  2.69355  4.24690  2.90347  2.73739  3.18146  2.89801  2.37887  2.77519  2.98518  4.58477  3.61503
          0.03220  3.84774  4.57009  0.61958  0.77255  0.48576  0.95510
    145   2.22552  4.15111  3.28226  2.98305  4.05871  2.95369  4.05391  3.36398  2.98186  3.13828  4.02104  3.20412  3.66415  3.32751  3.29000  1.91042  1.63574  2.93608  5.43651  4.19376    420 t - - -
          2.68618  4.42225  2.77519  2.73123  3.46354  2.40513  3.72494  3.29354  2.67741  2.69355  4.24690  2.90347  2.73739  3.18146  2.89801  2.37887  2.77519  2.98518  4.58477  3.61503
          0.03220  3.84774  4.57009  0.61958  0.77255  0.48576  0.95510
    146   2.56114  4.52058  3.07341  2.41471  3.69401  3.41591  3.31103  3.08286  2.49564  2.42637  3.62206  3.03430  3.03418  2.87510  2.88923  2.67073  2.79765  2.64712  5.05796  3.76918    423 e - - -
          2.68618  4.42225  2.77519  2.73123  3.46354  2.40513  3.72494  3.29354  2.67741  2.69355  4.24690  2.90347  2.73739  3.18146  2.89801  2.37887  2.77519  2.98518  4.58477  3.61503
          0.03220  3.84774  4.57009  0.61958  0.77255  0.48576  0.95510
    147   2.93164  5.03677  2.47816  1.06107  4.37998  3.25856  3.84364  3.82899  2.72110  3.45024  4.42570  2.91982  3.86207  3.06003  3.12712  2.91677  3.23580  3.51552  5.55624  4.27885    424 e - - -
          2.68618  4.42225  2.77519  2.73123  3.46354  2.40513  3.72494  3.29354  2.67741  2.69355  4.24690  2.90347  2.73739  3.18146  2.89801  2.37887  2.77519  2.98518  4.58477  3.61503
          0.03220  3.84774  4.57009  0.61958  0.77255  0.48576  0.95510
    148   2.96874  4.79005  3.10246  2.86021  3.26810  3.42721  1.19574  3.66780  2.70397  3.16475  4.20601  3.27042  3.97852  3.22621  2.97101  3.03974  3.27139  3.40343  4.73343  3.21971    425 h - - -
          2.68618  4.42225  2.77519  2.73123  3.46354  2.40513  3.72494  3.29354  2.67741  2.69355  4.24690  2.90347  2.73739  3.18146  2.89801  2.37887  2.77519  2.98518  4.58477  3.61503
          0.03220  3.84774  4.57009  0.61958  0.77255  0.48576  0.95510
    149   2.67190  4.55959  3.38847  2.84105  3.79947  3.45375  3.75809  3.03720  2.34948  2.74668  3.74982  3.22574  3.91714  2.97934  1.76818  2.81065  2.94499  2.30237  5.16127  3.89801    426 r - - -
          2.68618  4.42225  2.77519  2.73123  3.46354  2.40513  3.72494  3.29354  2.67741  2.69355  4.24690  2.90347  2.73739  3.18146  2.89801  2.37887  2.77519  2.98518  4.58477  3.61503
          0.03220  3.84774  4.57009  0.61958  0.77255  0.48576  0.95510
    150   2.58933  4.70825  2.68861  2.44348  3.94889  3.38515  3.62051  2.99197  1.95511  2.94825  3.80770  2.94774  3.80033  2.78858  2.80259  2.64318  2.82720  2.77424  5.24026  3.92223    427 k - - -
          2.68618  4.42225  2.77519  2.73123  3.46354  2.40513  3.72494  3.29354  2.67741  2.69355  4.24690  2.90347  2.73739  3.18146  2.89801  2.37887  2.77519  2.98518  4.58477  3.61503
          0.03220  3.84774  4.57009  0.61958  0.77255  0.48576  0.95510
    151   2.93164  5.03677  2.47816  1.06107  4.37998  3.25856  3.84364  3.82899  2.72110  3.45024  4.42570  2.91982  3.86207  3.06003  3.12712  2.91677  3.23580  3.51552  5.55624  4.27885    435 e - - -
          2.68618  4.42225  2.77519  2.73123  3.46354  2.40513  3.72494  3.29354  2.67741  2.69355  4.24690  2.90347  2.73739  3.18146  2.89801  2.37887  2.77519  2.98518  4.58477  3.61503
          0.03220  3.84774  4.57009  0.61958  0.77255  0.48576  0.95510
    152   3.13911  4.52369  4.53490  3.97692  3.07274  4.34495  4.64002  1.87531  3.82026  1.11368  2.57142  4.28228  4.57446  4.03073  4.00986  3.67883  3.36764  2.09680  5.09899  3.97738    437 l - - -
          2.68618  4.42225  2.77519  2.73123  3.46354  2.40513  3.72494  3.29354  2.67741  2.69355  4.24690  2.90347  2.73739  3.18146  2.89801  2.37887  2.77519  2.98518  4.58477  3.61503
          0.03220  3.84774  4.57009  0.61958  0.77255  0.48576  0.95510
    153   3.12866  4.54597  4.42840  3.92728  3.08076  4.25378  4.58386  1.91482  3.71406  1.06284  2.97390  4.21892  4.54908  4.00303  3.90908  3.63222  3.38019  2.09004  5.07419  3.85084    438 l - - -
          2.68618  4.42225  2.77519  2.73123  3.46354  2.40513  3.72494  3.29354  2.67741  2.69355  4.24690  2.90347  2.73739  3.18146  2.89801  2.37887  2.77519  2.98518  4.58477  3.61503
          0.03220  3.84774  4.57009  0.61958  0.77255  0.48576  0.95510
    154   2.97813  4.81839  3.46632  2.98296  4.16672  3.47047  3.80730  3.70698  2.22877  3.22743  4.22855  3.34443  3.97452  3.02911  1.01685  3.06367  3.24595  3.43207  5.25996  4.09975    439 r - - -
          2.68618  4.42225  2.77519  2.73123  3.46354  2.40513  3.72494  3.29354  2.67741  2.69355  4.24690  2.90347  2.73739  3.18146  2.89801  2.37887  2.77519  2.98518  4.58477  3.61503
          0.03220  3.84774  4.57009  0.61958  0.77255  0.48576  0.95510
    155   3.12698  4.72720  3.62969  3.26663  2.19715  3.84025  2.85002  3.32752  3.09942  2.78074  3.88682  3.50020  4.24279  3.44318  3.34307  3.21565  3.36642  3.14892  3.83680  1.28094    440 y - - -
          2.68618  4.42225  2.77519  2.73123  3.46354  2.40513  3.72494  3.29354  2.67741  2.69355  4.24690  2.90347  2.73739  3.18146  2.89801  2.37887  2.77519  2.98518  4.58477  3.61503
          0.03220  3.84774  4.57009  0.61958  0.77255  0.48576  0.95510
    156   3.00092  4.47218  4.26983  3.74673  3.12736  4.09232  4.45781  1.97555  3.55387  1.62113  1.74164  4.04695  4.42150  3.85074  3.77060  3.44477  3.25570  2.14113  5.05836  3.87326    441 l - - -
          2.68618  4.42225  2.77519  2.73123  3.46354  2.40513  3.72494  3.29354  2.67741  2.69355  4.24690  2.90347  2.73739  3.18146  2.89801  2.37887  2.77519  2.98518  4.58477  3.61503
          0.03220  3.84774  4.57009  0.61958  0.77255  0.48576  0.95510
    157   3.21195  4.71095  3.80199  3.52701  2.29467  3.80153  3.60786  3.22467  3.38524  2.68491  3.90236  3.69341  4.27609  3.69721  3.57390  3.35101  3.49859  3.09410  3.93739  1.00791    442 y - - -
          2.68618  4.42225  2.77519  2.73123  3.46354  2.40513  3.72494  3.29354  2.67741  2.69355  4.24690  2.90347  2.73739  3.18146  2.89801  2.37887  2.77519  2.98518  4.58477  3.61503
          0.03220  3.84774  4.57009  0.61958  0.77255  0.48576  0.95510
    158   2.70345  4.69869  2.69557  2.57870  4.05839  3.16779  3.90191  3.76374  2.80370  3.41351  4.36914  1.20259  3.81859  3.17487  3.15730  2.77175  3.08466  3.38845  5.36718  4.00870    443 n - - -
          2.68618  4.42225  2.77519  2.73123  3.46354  2.40513  3.72494  3.29354  2.67741  2.69355  4.24690  2.90347  2.73739  3.18146  2.89801  2.37887  2.77519  2.98518  4.58477  3.61503
          0.03220  3.84774  4.57009  0.61958  0.77255  0.48576  0.95510
    159   2.60110  4.51601  3.17360  2.67343  3.55906  3.42866  2.30645  3.07197  2.49821  2.71554  3.20046  3.11219  3.86252  2.94611  2.83927  2.72518  2.61086  2.82791  4.97924  3.63171    444 h - - -
          2.68618  4.42225  2.77519  2.73123  3.46354  2.40513  3.72494  3.29354  2.67741  2.69355  4.24690  2.90347  2.73739  3.18146  2.89801  2.37887  2.77519  2.98518  4.58477  3.61503
          0.03220  3.84774  4.57009  0.61958  0.77255  0.48576  0.95510
    160   2.86180  4.84616  2.88728  2.64199  4.01135  3.35007  3.79996  3.63864  2.46458  3.14342  4.17233  3.10138  3.90340  1.27868  2.74910  2.91076  3.15895  3.36996  5.28792  3.98015    458 q - - -
          2.68618  4.42225  2.77519  2.73123  3.46354  2.40513  3.72494  3.29354  2.67741  2.69355  4.24690  2.90347  2.73739  3.18146  2.89801  2.37887  2.77519  2.98518  4.58477  3.61503
          0.03220  3.84774  4.57009  0.61958  0.77255  0.48576  0.95510
    161   2.70345  4.69869  2.69557  2.57870  4.05839  3.16779  3.90191  3.76374  2.80370  3.41351  4.36914  1.20259  3.81859  3.17487  3.15730  2.77175  3.08466  3.38845  5.36718  4.00870    471 n - - -
          2.68618  4.42225  2.77519  2.73123  3.46354  2.40513  3.72494  3.29354  2.67741  2.69355  4.24690  2.90347  2.73739  3.18146  2.89801  2.37887  2.77519  2.98518  4.58477  3.61503
          0.03220  3.84774  4.57009  0.61958  0.77255  0.48576  0.95510
    162   2.85109  5.27607  1.99157  1.33115  4.57209  3.18506  3.70928  4.04799  2.67462  3.60763  4.47656  2.68292  3.78939  2.88335  3.21073  2.76868  3.13772  3.66338  5.76766  4.32608    480 e - - -
          2.68618  4.42225  2.77519  2.73123  3.46354  2.40513  3.72494  3.29354  2.67741  2.69355  4.24690  2.90347  2.73739  3.18146  2.89801  2.37887  2.77519  2.98518  4.58477  3.61503
          0.03220  3.84774  4.57009  0.61958  0.77255  0.48576  0.95510
    163   2.96356  5.08718  0.95417  2.32054  4.46101  3.19240  3.91006  4.04366  2.98963  3.65654  4.63441  2.87554  3.84348  3.14938  3.50224  2.92892  3.30171  3.68559  5.63440  4.33838    489 d - - -
          2.68618  4.42225  2.77519  2.73123  3.46354  2.40513  3.72494  3.29354  2.67741  2.69355  4.24690  2.90347  2.73739  3.18146  2.89801  2.37887  2.77519  2.98518  4.58477  3.61503
          0.03220  3.84774  4.57009  0.61958  0.77255  0.48576  0.95510
    164   2.63499  4.41251  3.30367  3.20011  4.34220  0.76830  4.32161  3.93607  3.37799  3.59325  4.56903  3.46805  3.80285  3.70416  3.61646  2.80625  3.11431  3.46919  5.44358  4.44337    499 g - - -
          2.68618  4.42225  2.77519  2.73123  3.46354  2.40513  3.72494  3.29354  2.67741  2.69355  4.24690  2.90347  2.73739  3.18146  2.89801  2.37887  2.77519  2.98518  4.58477  3.61503
          0.03220  3.84774  4.57009  0.61958  0.77255  0.48576  0.95510
    165   2.63499  4.41251  3.30367  3.20011  4.34220  0.76830  4.32161  3.93607  3.37799  3.59325  4.56903  3.46805  3.80285  3.70416  3.61646  2.80625  3.11431  3.46919  5.44358  4.44337    500 g - - -
          2.68618  4.42225  2.77519  2.73123  3.46354  2.40513  3.72494  3.29354  2.67741  2.69355  4.24690  2.90347  2.73739  3.18146  2.89801  2.37887  2.77519  2.98518  4.58477  3.61503
          0.03220  3.84774  4.57009  0.61958  0.77255  0.48576  0.95510
    166   3.29542  4.67875  4.05393  3.75413  2.64224  3.70293  3.87044  3.31825  3.47699  2.71728  3.95316  3.90825  4.21867  3.86591  3.60960  3.49934  3.59464  3.20790  0.93668  2.64568    503 w - - -
          2.68618  4.42225  2.77519  2.73123  3.46354  2.40513  3.72494  3.29354  2.67741  2.69355  4.24690  2.90347  2.73739  3.18146  2.89801  2.37887  2.77519  2.98518  4.58477  3.61503
          0.03220  3.84774  4.57009  0.61958  0.77255  0.48576  0.95510
    167   2.63499  4.41251  3.30367  3.20011  4.34220  0.76830  4.32161  3.93607  3.37799  3.59325  4.56903  3.46805  3.80285  3.70416  3.61646  2.80625  3.11431  3.46919  5.44358  4.44337    504 g - - -
          2.68618  4.42225  2.77519  2.73123  3.46354  2.40513  3.72494  3.29354  2.67741  2.69355  4.24690  2.90347  2.73739  3.18146  2.89801  2.37887  2.77519  2.98518  4.58477  3.61503
          0.03220  3.84774  4.57009  0.61958  0.77255  0.48576  0.95510
    168   3.12691  4.51678  4.49906  3.98355  3.11502  4.30474  4.64166  1.72915  3.79476  1.14949  2.97988  4.27208  4.57940  4.05785  3.98695  3.67258  3.37261  2.00350  5.11760  3.92104    505 l - - -
          2.68618  4.42225  2.77519  2.73123  3.46354  2.40513  3.72494  3.29354  2.67741  2.69355  4.24690  2.90347  2.73739  3.18146  2.89801  2.37887  2.77519  2.98518  4.58477  3.61503
          0.03220  3.84774  4.57009  0.61958  0.77255  0.48576  0.95510
    169   2.76337  5.02596  2.03398  2.25744  4.01462  3.26279  2.03372  3.79515  2.56511  3.34757  4.21669  2.80106  3.80522  2.86913  3.02831  2.73587  3.03430  3.44550  5.34290  3.87884    506 h - - -
          2.68618  4.42225  2.77519  2.73123  3.46354  2.40513  3.72494  3.29354  2.67741  2.69355  4.24690  2.90347  2.73739  3.18146  2.89801  2.37887  2.77519  2.98518  4.58477  3.61503
          0.03220  3.84774  4.57009  0.61958  0.77255  0.48576  0.95510
    170   2.78866  4.33844  4.09084  3.75351  3.53236  3.69799  4.55961  2.05257  3.62090  2.22390  3.50157  3.94722  4.26010  3.98263  3.83573  3.20021  3.15095  1.05669  5.31252  4.04246    507 v - - -
          2.68618  4.42225  2.77519  2.73123  3.46354  2.40513  3.72494  3.29354  2.67741  2.69355  4.24690  2.90347  2.73739  3.18146  2.89801  2.37887  2.77519  2.98518  4.58477  3.61503
          0.03220  3.84774  4.57009  0.61958  0.77255  0.48576  0.95510
    171   2.93164  5.03677  2.47816  1.06107  4.37998  3.25856  3.84364  3.82899  2.72110  3.45024  4.42570  2.91982  3.86207  3.06003  3.12712  2.91677  3.23580  3.51552  5.55624  4.27885    509 e - - -
          2.68618  4.42225  2.77519  2.73123  3.46354  2.40513  3.72494  3.29354  2.67741  2.69355  4.24690  2.90347  2.73739  3.18146  2.89801  2.37887  2.77519  2.98518  4.58477  3.61503
          0.03220  3.84774  4.57009  0.61958  0.77255  0.48576  0.95510
    172   2.21169  4.17648  3.10154  2.89142  4.23798  2.13274  4.07199  3.70299  3.03598  3.37888  4.21584  3.13775  3.62875  3.33469  3.36780  1.44549  2.68941  3.16176  5.56225  4.31422    510 s - - -
          2.68618  4.42225  2.77519  2.73123  3.46354  2.40513  3.72494  3.29354  2.67741  2.69355  4.24690  2.90347  2.73739  3.18146  2.89801  2.37887  2.77519  2.98518  4.58477  3.61503
          0.03220  3.84774  4.57009  0.61958  0.77255  0.48576  0.95510
    173   2.67212  4.81144  2.80038  2.42837  3.95933  3.35122  2.33831  3.53730  2.34522  3.11357  3.97062  2.92626  2.95796  2.57800  2.71162  2.70147  2.92189  3.21758  5.23996  3.87307    512 h - - -
          2.68618  4.42225  2.77519  2.73123  3.46354  2.40513  3.72494  3.29354  2.67741  2.69355  4.24690  2.90347  2.73739  3.18146  2.89801  2.37887  2.77519  2.98518  4.58477  3.61503
          0.03220  3.84774  4.57009  0.61958  0.77255  0.48576  0.95510
    174   2.30336  4.22326  3.18545  3.00039  4.05183  2.95363  4.11077  3.57125  3.07248  3.29351  4.22188  3.22892  3.69046  3.42380  3.35906  1.12895  2.78170  3.11177  5.42637  4.13531    514 s - - -
          2.68618  4.42225  2.77519  2.73123  3.46354  2.40513  3.72494  3.29354  2.67741  2.69355  4.24690  2.90347  2.73739  3.18146  2.89801  2.37887  2.77519  2.98518  4.58477  3.61503
          0.03220  3.84774  4.57009  0.61958  0.77255  0.48576  0.95510
    175   2.41727  4.19141  3.67832  3.12983  2.99291  3.60658  3.95196  2.22862  3.05653  2.31235  3.30849  3.13230  4.00804  3.35018  3.35915  2.89416  2.83499  1.83405  4.86488  3.62247    515 v - - -
          2.68618  4.42225  2.77519  2.73123  3.46354  2.40513  3.72494  3.29354  2.67741  2.69355  4.24690  2.90347  2.73739  3.18146  2.89801  2.37887  2.77519  2.98518  4.58477  3.61503
          0.03220  3.84774  4.57009  0.61958  0.77255  0.48576  0.95510
    176   2.95016  4.50295  4.02304  3.61489  3.19754  3.81566  4.35577  2.37070  3.38422  1.79618  1.42615  3.89536  4.27634  3.76786  3.59239  3.29657  3.25510  2.37388  5.03491  3.79437    516 m - - -
          2.68618  4.42225  2.77519  2.73123  3.46354  2.40513  3.72494  3.29354  2.67741  2.69355  4.24690  2.90347  2.73739  3.18146  2.89801  2.37887  2.77519  2.98518  4.58477  3.61503
          0.03220  3.84774  4.57009  0.61958  0.77255  0.48576  0.95510
    177   3.17823  4.58290  4.35320  3.91976  1.45394  4.14371  3.95141  2.45098  3.77376  1.63124  3.17322  4.04259  4.47708  3.94232  3.92721  3.52828  3.42988  2.48097  4.22637  2.63245    517 f - - -
          2.68618  4.42225  2.77519  2.73123  3.46354  2.40513  3.72494  3.29354  2.67741  2.69355  4.24690  2.90347  2.73739  3.18146  2.89801  2.37887  2.77519  2.98518  4.58477  3.61503
          0.03220  3.84774  4.57009  0.61958  0.77255  0.48576  0.95510
    178   2.55912  0.99202  4.07189  3.80613  3.80347  3.18703  4.45869  2.94355  3.63302  2.86000  3.98061  3.79972  3.89202  3.98016  3.76167  2.83067  3.02385  2.68973  5.22447  4.09124    518 c - - -
          2.68618  4.42225  2.77519  2.73123  3.46354  2.40513  3.72494  3.29354  2.67741  2.69355  4.24690  2.90347  2.73739  3.18146  2.89801  2.37887  2.77519  2.98518  4.58477  3.61503
          0.03220  3.84774  4.57009  0.61958  0.77255  0.48576  0.95510
    179   2.24734  4.15816  3.29499  3.01487  4.02801  2.97182  4.07433  3.28112  2.99554  3.09939  4.01141  3.22886  3.68432  3.35857  3.28855  2.19240  1.46307  2.88170  5.42604  4.17745    519 t - - -
          2.68618  4.42225  2.77519  2.73123  3.46354  2.40513  3.72494  3.29354  2.67741  2.69355  4.24690  2.90347  2.73739  3.18146  2.89801  2.37887  2.77519  2.98518  4.58477  3.61503
          0.03220  3.84774  4.57009  0.61958  0.77255  0.48576  0.95510
    180   2.78866  4.33844  4.09084  3.75351  3.53236  3.69799  4.55961  2.05257  3.62090  2.22390  3.50157  3.94722  4.26010  3.98263  3.83573  3.20021  3.15095  1.05669  5.31252  4.04246    520 v - - -
          2.68618  4.42225  2.77519  2.73123  3.46354  2.40513  3.72494  3.29354  2.67741  2.69355  4.24690  2.90347  2.73739  3.18146  2.89801  2.37887  2.77519  2.98518  4.58477  3.61503
          0.03220  3.84774  4.57009  0.61958  0.77255  0.48576  0.95510
    181   3.07375  4.44268  4.54081  3.99081  3.18080  4.31641  4.66094  1.42306  3.84154  1.52716  2.60716  4.27597  4.57189  4.07324  4.03711  3.65551  3.31032  1.89677  5.16026  4.01201    521 i - - -
          2.68618  4.42225  2.77519  2.73123  3.46354  2.40513  3.72494  3.29354  2.67741  2.69355  4.24690  2.90347  2.73739  3.18146  2.89801  2.37887  2.77519  2.98518  4.58477  3.61503
          0.03220  3.84774  4.57009  0.61958  0.77255  0.48576  0.95510
    182   2.70345  4.69869  2.69557  2.57870  4.05839  3.16779  3.90191  3.76374  2.80370  3.41351  4.36914  1.20259  3.81859  3.17487  3.15730  2.77175  3.08466  3.38845  5.36718  4.00870    522 n - - -
          2.68618  4.42225  2.77519  2.73123  3.46354  2.40513  3.72494  3.29354  2.67741  2.69355  4.24690  2.90347  2.73739  3.18146  2.89801  2.37887  2.77519  2.98518  4.58477  3.61503
          0.03220  3.84774  4.57009  0.61958  0.77255  0.48576  0.95510
    183   3.21195  4.71095  3.80199  3.52701  2.29467  3.80153  3.60786  3.22467  3.38524  2.68491  3.90236  3.69341  4.27609  3.69721  3.57390  3.35101  3.49859  3.09410  3.93739  1.00791    523 y - - -
          2.68618  4.42225  2.77519  2.73123  3.46354  2.40513  3.72494  3.29354  2.67741  2.69355  4.24690  2.90347  2.73739  3.18146  2.89801  2.37887  2.77519  2.98518  4.58477  3.61503
          0.03220  3.84774  4.57009  0.61958  0.77255  0.48576  0.95510
    184   2.99044  4.38606  4.48233  4.00731  3.39027  4.19052  4.74887  1.22712  3.85825  1.90919  3.24107  4.25410  4.55783  4.15956  4.07365  3.58433  3.27123  1.58733  5.33514  4.11008    524 i - - -
          2.68618  4.42225  2.77519  2.73123  3.46354  2.40513  3.72494  3.29354  2.67741  2.69355  4.24690  2.90347  2.73739  3.18146  2.89801  2.37887  2.77519  2.98518  4.58477  3.61503
          0.03220  3.84774  4.57009  0.61958  0.77255  0.48576  0.95510
    185   2.55912  0.99202  4.07189  3.80613  3.80347  3.18703  4.45869  2.94355  3.63302  2.86000  3.98061  3.79972  3.89202  3.98016  3.76167  2.83067  3.02385  2.68973  5.22447  4.09124    527 c - - -
          2.68618  4.42225  2.77519  2.73123  3.46354  2.40513  3.72494  3.29354  2.67741  2.69355  4.24690  2.90347  2.73739  3.18146  2.89801  2.37887  2.77519  2.98518  4.58477  3.61503
          0.03220  3.84774  4.57009  0.61958  0.77255  0.48576  0.95510
    186   3.12784  4.59762  4.14966  3.78972  3.12683  3.95048  4.45322  2.32990  3.55770  0.90626  3.15808  4.06755  4.39031  3.93195  3.73768  3.51892  3.42334  2.36076  4.99682  3.71432    528 l - - -
          2.68618  4.42225  2.77519  2.73123  3.46354  2.40513  3.72494  3.29354  2.67741  2.69355  4.24690  2.90347  2.73739  3.18146  2.89801  2.37887  2.77519  2.98518  4.58477  3.61503
          0.03220  3.84774  4.57009  0.61958  0.77255  0.48576  0.95510
    187   2.97813  4.81839  3.46632  2.98296  4.16672  3.47047  3.80730  3.70698  2.22877  3.22743  4.22855  3.34443  3.97452  3.02911  1.01685  3.06367  3.24595  3.43207  5.25996  4.09975    529 r - - -
          2.68618  4.42225  2.77519  2.73123  3.46354  2.40513  3.72494  3.29354  2.67741  2.69355  4.24690  2.90347  2.73739  3.18146  2.89801  2.37887  2.77519  2.98518  4.58477  3.61503
          0.03220  3.84774  4.57009  0.61958  0.77255  0.48576  0.95510
    188   3.01189  4.43790  4.29995  3.91506  3.35786  4.03935  4.64799  1.10907  3.74270  1.94931  3.29743  4.16389  4.47321  4.09372  3.94212  3.53251  3.31162  1.84609  5.24335  3.97931    531 i - - -
          2.68618  4.42225  2.77519  2.73123  3.46354  2.40513  3.72494  3.29354  2.67741  2.69355  4.24690  2.90347  2.73739  3.18146  2.89801  2.37887  2.77519  2.98518  4.58477  3.61503
          0.03220  3.84774  4.57009  0.61958  0.77255  0.48576  0.95510
    189   3.01018  4.42112  4.40200  3.86172  2.34142  4.16068  4.37206  2.12201  3.74622  1.37193  2.98334  4.11013  4.45007  3.93449  3.93524  3.48879  3.24816  1.83940  4.82440  3.51146    532 l - - -
          2.68618  4.42225  2.77519  2.73123  3.46354  2.40513  3.72494  3.29354  2.67741  2.69355  4.24690  2.90347  2.73739  3.18146  2.89801  2.37887  2.77519  2.98518  4.58477  3.61503
          0.03220  3.84774  4.57009  0.61958  0.77255  0.48576  0.95510
    190   2.63499  4.41251  3.30367  3.20011  4.34220  0.76830  4.32161  3.93607  3.37799  3.59325  4.56903  3.46805  3.80285  3.70416  3.61646  2.80625  3.11431  3.46919  5.44358  4.44337    535 g - - -
          2.68618  4.42225  2.77519  2.73123  3.46354  2.40513  3.72494  3.29354  2.67741  2.69355  4.24690  2.90347  2.73739  3.18146  2.89801  2.37887  2.77519  2.98518  4.58477  3.61503
          0.03220  3.84774  4.57009  0.61958  0.77255  0.48576  0.95510
    191   2.67895  4.38060  3.38077  2.68173  3.62244  3.54192  4.05832  2.37381  2.96882  2.47324  3.56474  3.41067  4.04042  3.36363  3.27764  2.94288  2.97776  1.45015  5.19246  3.92848    536 v - - -
          2.68618  4.42225  2.77519  2.73123  3.46354  2.40513  3.72494  3.29354  2.67741  2.69355  4.24690  2.90347  2.73739  3.18146  2.89801  2.37887  2.77519  2.98518  4.58477  3.61503
          0.03220  3.84774  4.57009  0.61958  0.77255  0.48576  0.95510
    192   2.79009  5.22336  2.03496  1.49984  4.54927  2.70871  3.68233  4.02797  2.63471  3.56801  4.40793  2.67789  3.77082  2.84687  3.17748  2.71781  3.07352  3.62891  5.74530  4.30059    543 e - - -
          2.68618  4.42225  2.77519  2.73123  3.46354  2.40513  3.72494  3.29354  2.67741  2.69355  4.24690  2.90347  2.73739  3.18146  2.89801  2.37887  2.77519  2.98518  4.58477  3.61503
          0.03220  3.84774  4.57009  0.61958  0.77255  0.48576  0.95510
    193   2.00893  4.26849  3.39454  2.90009  3.63578  3.31068  3.89441  2.77292  2.83426  2.35549  3.56593  3.25395  2.86837  3.17618  3.18176  2.64651  2.76996  2.34017  5.10319  3.85849    547 a - - -
          2.68618  4.42225  2.77519  2.73123  3.46354  2.40513  3.72494  3.29354  2.67741  2.69355  4.24690  2.90347  2.73739  3.18146  2.89801  2.37887  2.77519  2.98518  4.58477  3.61503
          0.03220  3.84774  4.57009  0.61958  0.77255  0.48576  0.95510
    194   2.72987  4.97801  1.52998  2.22350  4.50559  2.10981  3.78943  4.01195  2.79501  3.59126  4.45452  2.76765  3.76484  2.98160  3.32379  2.71073  3.06883  3.58626  5.71248  4.33373    551 d - - -
          2.68618  4.42225  2.77519  2.73123  3.46354  2.40513  3.72494  3.29354  2.67741  2.69355  4.24690  2.90347  2.73739  3.18146  2.89801  2.37887  2.77519  2.98518  4.58477  3.61503
          0.09750  3.84774  2.63704  0.61958  0.77255  0.48576  0.95510
    195   2.79125  4.65596  3.18130  2.78475  3.04473  3.49391  1.95942  3.21640  2.52897  2.45558  3.79811  3.18731  3.95481  3.04641  2.81566  2.88763  3.05088  3.00459  4.58040  3.03234    552 h - - -
          2.68618  4.42225  2.77510  2.73124  3.46354  2.40513  3.72495  3.29354  2.67741  2.69355  4.24690  2.90347  2.73740  3.18147  2.89801  2.37887  2.77520  2.98519  4.58477  3.61504
          0.08871  2.60568  4.50692  0.47715  0.96903  0.45393  1.00820
    196   2.78466  5.05115  1.29163  2.20108  4.54399  2.54495  3.79860  4.06436  2.82601  3.64254  4.51960  2.75428  3.77701  2.99500  3.36637  2.74971  3.12107  3.64348  5.74195  4.35775    558 d - - -
          2.68618  4.42225  2.77519  2.73123  3.46354  2.40513  3.72494  3.29354  2.67741  2.69355  4.24690  2.90347  2.73739  3.18146  2.89801  2.37887  2.77519  2.98518  4.58477  3.61503
          0.03220  3.84774  4.57009  0.61958  0.77255  0.48576  0.95510
    197   2.75114  5.01316  1.42278  2.20904  4.52521  2.28835  3.78926  4.03647  2.80267  3.61307  4.48003  2.75778  3.76879  2.98180  3.33786  2.72417  3.08800  3.61179  5.72842  4.34409    561 d - - -
          2.68618  4.42226  2.77520  2.73124  3.46354  2.40513  3.72495  3.29337  2.67741  2.69355  4.24690  2.90347  2.73740  3.18147  2.89801  2.37887  2.77520  2.98519  4.58477  3.61504
          0.14145  2.65477  2.78726  0.47492  0.97268  0.48576  0.95510
    198   2.83714  5.00362  3.07381  2.54888  4.36473  3.48550  3.54387  3.75049  1.74385  3.24652  4.10022  3.00555  3.88449  2.09956  2.02983  2.83637  3.03209  3.42788  5.35698  4.12097    569 k - - -
          2.68618  4.42225  2.77519  2.73123  3.46354  2.40513  3.72494  3.29354  2.67741  2.69355  4.24690  2.90347  2.73739  3.18146  2.89801  2.37887  2.77519  2.98518  4.58477  3.61503
          0.03397  3.79515  4.51750  0.61958  0.77255  0.45883  0.99973
    199   2.69189  4.95955  2.68953  2.02935  4.28079  2.53870  3.59655  3.70191  2.13195  3.25267  4.07625  2.85454  3.79722  2.74341  2.46784  2.68361  2.93091  3.35124  5.43368  4.10138    570 e - - -
          2.68618  4.42225  2.77519  2.73123  3.46354  2.40513  3.72494  3.29354  2.67741  2.69355  4.24690  2.90347  2.73739  3.18146  2.89801  2.37887  2.77519  2.98518  4.58477  3.61503
          0.03220  3.84774  4.57009  0.61958  0.77255  0.48576  0.95510
    200   2.40492  4.44635  2.78424  2.57588  4.16322  3.04097  3.86444  3.68027  2.75180  3.32428  4.17403  2.26947  3.70237  3.08812  3.13473  1.61754  2.81065  3.22793  5.47844  4.14103    573 s - - -
          2.68618  4.42225  2.77519  2.73123  3.46354  2.40513  3.72494  3.29354  2.67741  2.69355  4.24690  2.90347  2.73739  3.18146  2.89801  2.37887  2.77519  2.98518  4.58477  3.61503
          0.03220  3.84774  4.57009  0.61958  0.77255  0.48576  0.95510
    201   1.48507  4.09681  3.31915  3.02504  4.13884  2.22911  4.10088  3.44759  3.07570  3.20877  4.06181  3.20900  3.62679  3.37439  3.39089  2.34634  2.33544  2.97214  5.50134  4.28719    575 a - - -
          2.68618  4.42225  2.77519  2.73123  3.46354  2.40513  3.72494  3.29354  2.67741  2.69355  4.24690  2.90347  2.73739  3.18146  2.89801  2.37887  2.77519  2.98518  4.58477  3.61503
          0.03220  3.84774  4.57009  0.61958  0.77255  0.48576  0.95510
    202   2.55912  0.99202  4.07189  3.80613  3.80347  3.18703  4.45869  2.94355  3.63302  2.86000  3.98061  3.79972  3.89202  3.98016  3.76167  2.83067  3.02385  2.68973  5.22447  4.09124    580 c - - -
          2.68618  4.42225  2.77519  2.73123  3.46354  2.40513  3.72494  3.29354  2.67741  2.69355  4.24690  2.90347  2.73739  3.18146  2.89801  2.37887  2.77519  2.98518  4.58477  3.61503
          0.03220  3.84774  4.57009  0.61958  0.77255  0.48576  0.95510
    203   1.27683  4.10676  3.43250  3.15574  4.04881  2.95687  4.18220  3.10904  3.14544  3.02682  3.98833  3.30555  3.68954  3.47874  3.42361  2.42150  2.36511  2.74207  5.48943  4.27396    581 a - - -
          2.68618  4.42225  2.77519  2.73123  3.46354  2.40513  3.72494  3.29354  2.67741  2.69355  4.24690  2.90347  2.73739  3.18146  2.89801  2.37887  2.77519  2.98518  4.58477  3.61503
          0.03220  3.84774  4.57009  0.61958  0.77255  0.48576  0.95510
    204   2.94899  5.01333  3.34155  2.73368  4.42019  3.56874  3.57778  3.78748  1.65076  3.27518  4.16021  3.13724  3.96144  2.72605  1.46738  2.96516  3.13452  3.48256  5.35148  4.16830    582 r - - -
          2.68618  4.42225  2.77519  2.73123  3.46354  2.40513  3.72494  3.29354  2.67741  2.69355  4.24690  2.90347  2.73739  3.18146  2.89801  2.37887  2.77519  2.98518  4.58477  3.61503
          0.03220  3.84774  4.57009  0.61958  0.77255  0.48576  0.95510
    205   1.05000  4.18025  3.43794  3.22845  4.02818  3.00538  4.25336  3.15003  3.24408  3.03274  4.06756  3.38417  3.74230  3.58759  3.49612  2.53090  2.80656  2.80872  5.45782  4.25539    583 a - - -
          2.68618  4.42225  2.77519  2.73123  3.46354  2.40513  3.72494  3.29354  2.67741  2.69355  4.24690  2.90347  2.73739  3.18146  2.89801  2.37887  2.77519  2.98518  4.58477  3.61503
          0.03220  3.84774  4.57009  0.61958  0.77255  0.48576  0.95510
    206   2.88532  4.91712  3.25768  2.71227  4.03687  3.52542  3.02566  3.68488  2.01562  3.19045  4.08831  3.12673  3.94115  2.78464  1.44450  2.91869  3.09428  3.38735  5.18947  3.88652    584 r - - -
          2.68618  4.42225  2.77519  2.73123  3.46354  2.40513  3.72494  3.29354  2.67741  2.69355  4.24690  2.90347  2.73739  3.18146  2.89801  2.37887  2.77519  2.98518  4.58477  3.61503
          0.03220  3.84774  4.57009  0.61958  0.77255  0.48576  0.95510
    207   2.94999  4.91216  3.12430  2.75079  4.29293  3.44178  3.74631  3.72073  1.07263  3.29137  4.25444  3.17624  3.94411  2.93940  2.42806  2.99377  3.20525  3.43001  5.35798  4.16731    585 k - - -
          2.68618  4.42225  2.77519  2.73123  3.46354  2.40513  3.72494  3.29354  2.67741  2.69355  4.24690  2.90347  2.73739  3.18146  2.89801  2.37887  2.77519  2.98518  4.58477  3.61503
          0.03220  3.84774  4.57009  0.61958  0.77255  0.48576  0.95510
    208   3.29542  4.67875  4.05393  3.75413  2.64224  3.70293  3.87044  3.31825  3.47699  2.71728  3.95316  3.90825  4.21867  3.86591  3.60960  3.49934  3.59464  3.20790  0.93668  2.64568    586 w - - -
          2.68618  4.42225  2.77519  2.73123  3.46354  2.40513  3.72494  3.29354  2.67741  2.69355  4.24690  2.90347  2.73739  3.18146  2.89801  2.37887  2.77519  2.98518  4.58477  3.61503
          0.03220  3.84774  4.57009  0.61958  0.77255  0.48576  0.95510
    209   3.01189  4.43790  4.29995  3.91506  3.35786  4.03935  4.64799  1.10907  3.74270  1.94931  3.29743  4.16389  4.47321  4.09372  3.94212  3.53251  3.31162  1.84609  5.24335  3.97931    587 i - - -
          2.68618  4.42225  2.77519  2.73123  3.46354  2.40513  3.72494  3.29354  2.67741  2.69355  4.24690  2.90347  2.73739  3.18146  2.89801  2.37887  2.77519  2.98518  4.58477  3.61503
          0.03220  3.84774  4.57009  0.61958  0.77255  0.48576  0.95510
    210   3.14194  4.53056  4.52520  3.96799  3.06791  4.34124  4.63317  1.90959  3.80660  1.09642  2.57408  4.27550  4.57210  4.02202  3.99769  3.67564  3.37077  2.11071  5.09492  3.96986    588 l - - -
          2.68618  4.42225  2.77519  2.73123  3.46354  2.40513  3.72494  3.29354  2.67741  2.69355  4.24690  2.90347  2.73739  3.18146  2.89801  2.37887  2.77519  2.98518  4.58477  3.61503
          0.03220  3.84774  4.57009  0.61958  0.77255  0.48576  0.95510
    211   2.96356  5.08718  0.95417  2.32054  4.46101  3.19240  3.91006  4.04366  2.98963  3.65654  4.63441  2.87554  3.84348  3.14938  3.50224  2.92892  3.30171  3.68559  5.63440  4.33838    589 d - - -
          2.68618  4.42225  2.77519  2.73123  3.46354  2.40513  3.72494  3.29354  2.67741  2.69355  4.24690  2.90347  2.73739  3.18146  2.89801  2.37887  2.77519  2.98518  4.58477  3.61503
          0.03220  3.84774  4.57009  0.61958  0.77255  0.48576  0.95510
    212   2.96874  4.79005  3.10246  2.86021  3.26810  3.42721  1.19574  3.66780  2.70397  3.16475  4.20601  3.27042  3.97852  3.22621  2.97101  3.03974  3.27139  3.40343  4.73343  3.21971    590 h - - -
          2.68618  4.42225  2.77519  2.73123  3.46354  2.40513  3.72494  3.29354  2.67741  2.69355  4.24690  2.90347  2.73739  3.18146  2.89801  2.37887  2.77519  2.98518  4.58477  3.61503
          0.03220  3.84774  4.57009  0.61958  0.77255  0.48576  0.95510
    213   2.63499  4.41251  3.30367  3.20011  4.34220  0.76830  4.32161  3.93607  3.37799  3.59325  4.56903  3.46805  3.80285  3.70416  3.61646  2.80625  3.11431  3.46919  5.44358  4.44337    591 g - - -
          2.68618  4.42225  2.77519  2.73123  3.46354  2.40513  3.72494  3.29354  2.67741  2.69355  4.24690  2.90347  2.73739  3.18146  2.89801  2.37887  2.77519  2.98518  4.58477  3.61503
          0.03220  3.84774  4.57009  0.61958  0.77255  0.48576  0.95510
    214   2.63499  4.41251  3.30367  3.20011  4.34220  0.76830  4.32161  3.93607  3.37799  3.59325  4.56903  3.46805  3.80285  3.70416  3.61646  2.80625  3.11431  3.46919  5.44358  4.44337    592 g - - -
          2.68618  4.42225  2.77519  2.73123  3.46354  2.40513  3.72494  3.29354  2.67741  2.69355  4.24690  2.90347  2.73739  3.18146  2.89801  2.37887  2.77519  2.98518  4.58477  3.61503
          0.03220  3.84774  4.57009  0.61958  0.77255  0.48576  0.95510
    215   1.05000  4.18025  3.43794  3.22845  4.02818  3.00538  4.25336  3.15003  3.24408  3.03274  4.06756  3.38417  3.74230  3.58759  3.49612  2.53090  2.80656  2.80872  5.45782  4.25539    593 a - - -
          2.68618  4.42225  2.77519  2.73123  3.46354  2.40513  3.72494  3.29354  2.67741  2.69355  4.24690  2.90347  2.73739  3.18146  2.89801  2.37887  2.77519  2.98518  4.58477  3.61503
          0.03220  3.84774  4.57009  0.61958  0.77255  0.48576  0.95510
    216   2.39997  4.24489  3.40670  3.15792  3.94758  3.08489  4.17706  3.07172  3.10041  2.93607  3.98844  3.37105  3.78681  3.49655  3.36009  2.60100  1.21452  2.76934  5.38757  4.16430    594 t - - -
          2.68618  4.42225  2.77519  2.73123  3.46354  2.40513  3.72494  3.29354  2.67741  2.69355  4.24690  2.90347  2.73739  3.18146  2.89801  2.37887  2.77519  2.98518  4.58477  3.61503
          0.03220  3.84774  4.57009  0.61958  0.77255  0.48576  0.95510
    217   3.21195  4.71095  3.80199  3.52701  2.29467  3.80153  3.60786  3.22467  3.38524  2.68491  3.90236  3.69341  4.27609  3.69721  3.57390  3.35101  3.49859  3.09410  3.93739  1.00791    595 y - - -
          2.68618  4.42225  2.77519  2.73123  3.46354  2.40513  3.72494  3.29354  2.67741  2.69355  4.24690  2.90347  2.73739  3.18146  2.89801  2.37887  2.77519  2.98518  4.58477  3.61503
          0.03220  3.84774  4.57009  0.61958  0.77255  0.48576  0.95510
    218   1.98307  4.11878  3.34918  3.02908  4.05347  2.94819  4.07639  3.29155  3.02274  3.10466  3.98520  3.22773  3.66017  3.35383  3.32909  2.16908  1.60669  2.87426  5.43768  4.21537    596 t - - -
          2.68618  4.42225  2.77519  2.73123  3.46354  2.40513  3.72494  3.29354  2.67741  2.69355  4.24690  2.90347  2.73739  3.18146  2.89801  2.37887  2.77519  2.98518  4.58477  3.61503
          0.03220  3.84774  4.57009  0.61958  0.77255  0.48576  0.95510
    219   2.71964  4.48077  3.32420  3.15991  4.15667  3.16969  4.23917  3.69601  3.21515  3.32543  4.37443  3.46896  0.87490  3.60470  3.46323  2.88643  3.15933  3.34417  5.34973  4.27710    597 p - - -
          2.68618  4.42225  2.77519  2.73123  3.46354  2.40513  3.72494  3.29354  2.67741  2.69355  4.24690  2.90347  2.73739  3.18146  2.89801  2.37887  2.77519  2.98518  4.58477  3.61503
          0.03220  3.84774  4.57009  0.61958  0.77255  0.48576  0.95510
    220   3.13221  4.56873  4.39573  3.87090  3.04095  4.23947  4.53800  2.15397  3.64789  1.03287  2.55435  4.17809  4.51895  3.93330  3.84475  3.60055  3.37463  2.22722  5.04233  3.85757    598 l - - -
          2.68618  4.42225  2.77519  2.73123  3.46354  2.40513  3.72494  3.29354  2.67741  2.69355  4.24690  2.90347  2.73739  3.18146  2.89801  2.37887  2.77519  2.98518  4.58477  3.61503
          0.03220  3.84774  4.57009  0.61958  0.77255  0.48576  0.95510
    221   3.00042  4.37407  4.50908  3.97699  2.79271  4.23291  4.58812  1.39161  3.87067  1.77176  3.09900  4.22548  4.52934  4.08277  4.06769  3.57677  3.24825  1.69582  5.08539  3.84103    599 i - - -
          2.68618  4.42225  2.77519  2.73123  3.46354  2.40513  3.72494  3.29354  2.67741  2.69355  4.24690  2.90347  2.73739  3.18146  2.89801  2.37887  2.77519  2.98518  4.58477  3.61503
          0.03220  3.84774  4.57009  0.61958  0.77255  0.48576  0.95510
    222   1.95597  4.17340  3.14941  2.97701  4.24490  1.38225  4.14529  3.60759  3.12864  3.35460  4.23690  3.19801  3.65114  3.43033  3.43290  2.41029  2.72762  3.10791  5.57271  4.36165    600 g - - -
          2.68618  4.42225  2.77519  2.73123  3.46354  2.40513  3.72494  3.29354  2.67741  2.69355  4.24690  2.90347  2.73739  3.18146  2.89801  2.37887  2.77519  2.98518  4.58477  3.61503
          0.03220  3.84774  4.57009  0.61958  0.77255  0.48576  0.95510
    223   2.94999  4.91216  3.12430  2.75079  4.29293  3.44178  3.74631  3.72073  1.07263  3.29137  4.25444  3.17624  3.94411  2.93940  2.42806  2.99377  3.20525  3.43001  5.35798  4.16731    601 k - - -
          2.68618  4.42225  2.77519  2.73123  3.46354  2.40513  3.72494  3.29354  2.67741  2.69355  4.24690  2.90347  2.73739  3.18146  2.89801  2.37887  2.77519  2.98518  4.58477  3.61503
          0.03220  3.84774  4.57009  0.61958  0.77255  0.48576  0.95510
    224   1.05000  4.18025  3.43794  3.22845  4.02818  3.00538  4.25336  3.15003  3.24408  3.03274  4.06756  3.38417  3.74230  3.58759  3.49612  2.53090  2.80656  2.80872  5.45782  4.25539    602 a - - -
          2.68618  4.42225  2.77519  2.73123  3.46354  2.40513  3.72494  3.29354  2.67741  2.69355  4.24690  2.90347  2.73739  3.18146  2.89801  2.37887  2.77519  2.98518  4.58477  3.61503
          0.03220  3.84774  4.57009  0.61958  0.77255  0.48576  0.95510
    225   2.69101  3.43802  3.96275  3.41773  2.79186  3.68177  3.84074  2.56446  3.22195  2.04676  3.27472  3.62686  4.08680  3.51646  3.43215  3.00761  2.94851  2.41597  2.23228  2.94363    603 l - - -
          2.68618  4.42225  2.77519  2.73123  3.46354  2.40513  3.72494  3.29354  2.67741  2.69355  4.24690  2.90347  2.73739  3.18146  2.89801  2.37887  2.77519  2.98518  4.58477  3.61503
          0.03220  3.84774  4.57009  0.61958  0.77255  0.48576  0.95510
    226   3.12784  4.59762  4.14966  3.78972  3.12683  3.95048  4.45322  2.32990  3.55770  0.90626  3.15808  4.06755  4.39031  3.93195  3.73768  3.51892  3.42334  2.36076  4.99682  3.71432    604 l - - -
          2.68618  4.42225  2.77519  2.73123  3.46354  2.40513  3.72494  3.29354  2.67741  2.69355  4.24690  2.90347  2.73739  3.18146  2.89801  2.37887  2.77519  2.98518  4.58477  3.61503
          0.03220  3.84774  4.57009  0.61958  0.77255  0.48576  0.95510
    227   2.30336  4.22326  3.18545  3.00039  4.05183  2.95363  4.11077  3.57125  3.07248  3.29351  4.22188  3.22892  3.69046  3.42380  3.35906  1.12895  2.78170  3.11177  5.42637  4.13531    605 s - - -
          2.68618  4.42225  2.77519  2.73123  3.46354  2.40513  3.72494  3.29354  2.67741  2.69355  4.24690  2.90347  2.73739  3.18146  2.89801  2.37887  2.77519  2.98518  4.58477  3.61503
          0.03220  3.84774  4.57009  0.61958  0.77255  0.48576  0.95510
    228   2.96204  4.35308  4.48097  3.99004  3.45143  4.18663  4.74923  1.53504  3.86255  1.99124  3.29106  4.24012  4.55159  4.15816  4.08989  3.56818  3.23990  1.22197  5.36865  4.14633    622 v - - -
          2.68618  4.42225  2.77519  2.73123  3.46354  2.40513  3.72494  3.29354  2.67741  2.69355  4.24690  2.90347  2.73739  3.18146  2.89801  2.37887  2.77519  2.98518  4.58477  3.61503
          0.03220  3.84774  4.57009  0.61958  0.77255  0.48576  0.95510
    229   3.12784  4.59762  4.14966  3.78972  3.12683  3.95048  4.45322  2.32990  3.55770  0.90626  3.15808  4.06755  4.39031  3.93195  3.73768  3.51892  3.42334  2.36076  4.99682  3.71432    636 l - - -
          2.68618  4.42225  2.77519  2.73123  3.46354  2.40513  3.72494  3.29354  2.67741  2.69355  4.24690  2.90347  2.73739  3.18146  2.89801  2.37887  2.77519  2.98518  4.58477  3.61503
          0.03220  3.84774  4.57009  0.61958  0.77255  0.48576  0.95510
    230   2.63499  4.41251  3.30367  3.20011  4.34220  0.76830  4.32161  3.93607  3.37799  3.59325  4.56903  3.46805  3.80285  3.70416  3.61646  2.80625  3.11431  3.46919  5.44358  4.44337    637 g - - -
          2.68618  4.42225  2.77519  2.73123  3.46354  2.40513  3.72494  3.29354  2.67741  2.69355  4.24690  2.90347  2.73739  3.18146  2.89801  2.37887  2.77519  2.98518  4.58477  3.61503
          0.03220  3.84774  4.57009  0.61958  0.77255  0.48576  0.95510
    231   2.78866  4.33844  4.09084  3.75351  3.53236  3.69799  4.55961  2.05257  3.62090  2.22390  3.50157  3.94722  4.26010  3.98263  3.83573  3.20021  3.15095  1.05669  5.31252  4.04246    638 v - - -
          2.68618  4.42225  2.77519  2.73123  3.46354  2.40513  3.72494  3.29354  2.67741  2.69355  4.24690  2.90347  2.73739  3.18146  2.89801  2.37887  2.77519  2.98518  4.58477  3.61503
          0.03220  3.84774  4.57009  0.61958  0.77255  0.48576  0.95510
    232   3.21195  4.71095  3.80199  3.52701  2.29467  3.80153  3.60786  3.22467  3.38524  2.68491  3.90236  3.69341  4.27609  3.69721  3.57390  3.35101  3.49859  3.09410  3.93739  1.00791    653 y - - -
          2.68618  4.42225  2.77519  2.73123  3.46354  2.40513  3.72494  3.29354  2.67741  2.69355  4.24690  2.90347  2.73739  3.18146  2.89801  2.37887  2.77519  2.98518  4.58477  3.61503
          0.03220  3.84774  4.57009  0.61958  0.77255  0.48576  0.95510
    233   2.88851  5.34767  1.29741  1.88965  4.64281  3.15915  3.73225  4.13703  2.75954  3.69336  4.57643  2.65425  3.78989  2.91328  3.33476  2.79005  3.18688  3.74215  5.84692  4.37914    654 d - - -
          2.68618  4.42225  2.77519  2.73123  3.46354  2.40513  3.72494  3.29354  2.67741  2.69355  4.24690  2.90347  2.73739  3.18146  2.89801  2.37887  2.77519  2.98518  4.58477  3.61503
          0.03220  3.84774  4.57009  0.61958  0.77255  0.48576  0.95510
    234   3.29542  4.67875  4.05393  3.75413  2.64224  3.70293  3.87044  3.31825  3.47699  2.71728  3.95316  3.90825  4.21867  3.86591  3.60960  3.49934  3.59464  3.20790  0.93668  2.64568    655 w - - -
          2.68618  4.42225  2.77519  2.73123  3.46354  2.40513  3.72494  3.29354  2.67741  2.69355  4.24690  2.90347  2.73739  3.18146  2.89801  2.37887  2.77519  2.98518  4.58477  3.61503
          0.03220  3.84774  4.57009  0.61958  0.77255  0.48576  0.95510
    235   2.30336  4.22326  3.18545  3.00039  4.05183  2.95363  4.11077  3.57125  3.07248  3.29351  4.22188  3.22892  3.69046  3.42380  3.35906  1.12895  2.78170  3.11177  5.42637  4.13531    656 s - - -
          2.68618  4.42225  2.77519  2.73123  3.46354  2.40513  3.72494  3.29354  2.67741  2.69355  4.24690  2.90347  2.73739  3.18146  2.89801  2.37887  2.77519  2.98518  4.58477  3.61503
          0.03220  3.84774  4.57009  0.61958  0.77255  0.48576  0.95510
    236   2.63499  4.41251  3.30367  3.20011  4.34220  0.76830  4.32161  3.93607  3.37799  3.59325  4.56903  3.46805  3.80285  3.70416  3.61646  2.80625  3.11431  3.46919  5.44358  4.44337    657 g - - -
          2.68618  4.42225  2.77519  2.73123  3.46354  2.40513  3.72494  3.29354  2.67741  2.69355  4.24690  2.90347  2.73739  3.18146  2.89801  2.37887  2.77519  2.98518  4.58477  3.61503
          0.03220  3.84774  4.57009  0.61958  0.77255  0.48576  0.95510
    237   2.55912  0.99202  4.07189  3.80613  3.80347  3.18703  4.45869  2.94355  3.63302  2.86000  3.98061  3.79972  3.89202  3.98016  3.76167  2.83067  3.02385  2.68973  5.22447  4.09124    658 c - - -
          2.68618  4.42225  2.77519  2.73123  3.46354  2.40513  3.72494  3.29354  2.67741  2.69355  4.24690  2.90347  2.73739  3.18146  2.89801  2.37887  2.77519  2.98518  4.58477  3.61503
          0.03220  3.84774  4.57009  0.61958  0.77255  0.48576  0.95510
    238   2.68281  4.75188  3.03595  2.54651  4.01136  3.42635  3.62412  2.93026  1.70059  3.01547  3.88965  2.74334  3.85205  2.79931  2.55086  2.73949  2.91706  3.07276  5.24457  3.95467    659 k - - -
          2.68618  4.42225  2.77519  2.73123  3.46354  2.40513  3.72494  3.29354  2.67741  2.69355  4.24690  2.90347  2.73739  3.18146  2.89801  2.37887  2.77519  2.98518  4.58477  3.61503
          0.03220  3.84774  4.57009  0.61958  0.77255  0.48576  0.95510
    239   2.71964  4.48077  3.32420  3.15991  4.15667  3.16969  4.23917  3.69601  3.21515  3.32543  4.37443  3.46896  0.87490  3.60470  3.46323  2.88643  3.15933  3.34417  5.34973  4.27710    660 p - - -
          2.68618  4.42225  2.77519  2.73123  3.46354  2.40513  3.72494  3.29354  2.67741  2.69355  4.24690  2.90347  2.73739  3.18146  2.89801  2.37887  2.77519  2.98518  4.58477  3.61503
          0.03220  3.84774  4.57009  0.61958  0.77255  0.48576  0.95510
    240   3.06839  4.44487  4.52299  3.96736  3.14553  4.29675  4.62732  1.53618  3.82309  1.49134  2.36167  4.25333  4.54912  4.04142  4.01474  3.63005  3.30183  1.95975  5.12207  3.98738    661 l - - -
          2.68618  4.42225  2.77519  2.73123  3.46354  2.40513  3.72494  3.29354  2.67741  2.69355  4.24690  2.90347  2.73739  3.18146  2.89801  2.37887  2.77519  2.98518  4.58477  3.61503
          0.03220  3.84774  4.57009  0.61958  0.77255  0.48576  0.95510
    241   2.71964  4.48077  3.32420  3.15991  4.15667  3.16969  4.23917  3.69601  3.21515  3.32543  4.37443  3.46896  0.87490  3.60470  3.46323  2.88643  3.15933  3.34417  5.34973  4.27710    662 p - - -
          2.68618  4.42225  2.77519  2.73123  3.46354  2.40513  3.72494  3.29354  2.67741  2.69355  4.24690  2.90347  2.73739  3.18146  2.89801  2.37887  2.77519  2.98518  4.58477  3.61503
          0.03220  3.84774  4.57009  0.61958  0.77255  0.48576  0.95510
    242   2.71964  4.48077  3.32420  3.15991  4.15667  3.16969  4.23917  3.69601  3.21515  3.32543  4.37443  3.46896  0.87490  3.60470  3.46323  2.88643  3.15933  3.34417  5.34973  4.27710    663 p - - -
          2.68618  4.42225  2.77519  2.73123  3.46354  2.40513  3.72494  3.29354  2.67741  2.69355  4.24690  2.90347  2.73739  3.18146  2.89801  2.37887  2.77519  2.98518  4.58477  3.61503
          0.03220  3.84774  4.57009  0.61958  0.77255  0.48576  0.95510
    243   2.93164  5.03677  2.47816  1.06107  4.37998  3.25856  3.84364  3.82899  2.72110  3.45024  4.42570  2.91982  3.86207  3.06003  3.12712  2.91677  3.23580  3.51552  5.55624  4.27885    664 e - - -
          2.68618  4.42225  2.77519  2.73123  3.46354  2.40513  3.72494  3.29354  2.67741  2.69355  4.24690  2.90347  2.73739  3.18146  2.89801  2.37887  2.77519  2.98518  4.58477  3.61503
          0.03220  3.84774  4.57009  0.61958  0.77255  0.48576  0.95510
    244   2.97695  4.37514  4.42982  3.89304  2.06857  4.14363  4.37018  1.76474  3.77964  1.71102  3.03468  4.11687  4.44532  3.96567  3.95971  3.47564  3.21885  1.89157  4.81886  3.48853    665 l - - -
          2.68618  4.42225  2.77519  2.73123  3.46354  2.40513  3.72494  3.29354  2.67741  2.69355  4.24690  2.90347  2.73739  3.18146  2.89801  2.37887  2.77519  2.98518  4.58477  3.61503
          0.03220  3.84774  4.57009  0.61958  0.77255  0.48576  0.95510
    245   3.29542  4.67875  4.05393  3.75413  2.64224  3.70293  3.87044  3.31825  3.47699  2.71728  3.95316  3.90825  4.21867  3.86591  3.60960  3.49934  3.59464  3.20790  0.93668  2.64568    666 w - - -
          2.68618  4.42225  2.77519  2.73123  3.46354  2.40513  3.72494  3.29354  2.67741  2.69355  4.24690  2.90347  2.73739  3.18146  2.89801  2.37887  2.77519  2.98518  4.58477  3.61503
          0.03220  3.84774  4.57009  0.61958  0.77255  0.48576  0.95510
    246   3.04980  4.46467  4.40379  3.85276  2.16949  4.17921  4.32518  2.24412  3.72582  1.43481  2.11732  4.10580  4.44408  3.89766  3.90334  3.49846  3.27654  2.31516  4.74683  3.43754    667 l - - -
          2.68618  4.42225  2.77519  2.73123  3.46354  2.40513  3.72494  3.29354  2.67741  2.69355  4.24690  2.90347  2.73739  3.18146  2.89801  2.37887  2.77519  2.98518  4.58477  3.61503
          0.03220  3.84774  4.57009  0.61958  0.77255  0.48576  0.95510
    247   3.16356  4.57725  4.41181  3.92514  2.49352  4.23432  4.35976  2.22855  3.77597  1.03690  2.95516  4.17479  4.52320  3.98005  3.95577  3.60892  3.40744  2.30425  4.73124  3.33707    668 l - - -
          2.68618  4.42225  2.77519  2.73123  3.46354  2.40513  3.72494  3.29354  2.67741  2.69355  4.24690  2.90347  2.73739  3.18146  2.89801  2.37887  2.77519  2.98518  4.58477  3.61503
          0.03220  3.84774  4.57009  0.61958  0.77255  0.48576  0.95510
    248   2.71964  4.48077  3.32420  3.15991  4.15667  3.16969  4.23917  3.69601  3.21515  3.32543  4.37443  3.46896  0.87490  3.60470  3.46323  2.88643  3.15933  3.34417  5.34973  4.27710    669 p - - -
          2.68618  4.42225  2.77519  2.73123  3.46354  2.40513  3.72494  3.29354  2.67741  2.69355  4.24690  2.90347  2.73739  3.18146  2.89801  2.37887  2.77519  2.98518  4.58477  3.61503
          0.03220  3.84774  4.57009  0.61958  0.77255  0.48576  0.95510
    249   2.21461  4.15581  3.22450  2.97039  4.12693  2.92073  4.07526  3.48022  3.00446  3.23217  4.11262  3.18771  3.65001  3.34709  3.31079  1.34821  2.35735  3.01498  5.49600  4.24077    677 s - - -
          2.68618  4.42225  2.77519  2.73123  3.46354  2.40513  3.72494  3.29354  2.67741  2.69355  4.24690  2.90347  2.73739  3.18146  2.89801  2.37887  2.77519  2.98518  4.58477  3.61503
          0.03220  3.84774  4.57009  0.61958  0.77255  0.48576  0.95510
    250   2.75824  4.35693  3.70920  3.22889  1.84837  3.67683  3.64345  2.83016  3.15318  2.45000  3.47652  3.48718  4.08290  3.41033  3.42208  2.43518  3.01180  2.64702  4.16275  2.34903    678 f - - -
          2.68618  4.42225  2.77519  2.73123  3.46354  2.40513  3.72494  3.29354  2.67741  2.69355  4.24690  2.90347  2.73739  3.18146  2.89801  2.37887  2.77519  2.98518  4.58477  3.61503
          0.03220  3.84774  4.57009  0.61958  0.77255  0.48576  0.95510
    251   2.66230  4.28750  3.70607  3.21297  2.08093  3.60420  3.82780  2.62607  3.12200  2.08421  3.35628  3.49740  4.03952  3.40906  3.39652  2.40672  2.93544  2.46826  4.49719  3.02317    679 f - - -
          2.68618  4.42225  2.77519  2.73123  3.46354  2.40513  3.72494  3.29354  2.67741  2.69355  4.24690  2.90347  2.73739  3.18146  2.89801  2.37887  2.77519  2.98518  4.58477  3.61503
          0.03220  3.84774  4.57009  0.61958  0.77255  0.48576  0.95510
    252   2.71964  4.48077  3.32420  3.15991  4.15667  3.16969  4.23917  3.69601  3.21515  3.32543  4.37443  3.46896  0.87490  3.60470  3.46323  2.88643  3.15933  3.34417  5.34973  4.27710    681 p - - -
          2.68618  4.42225  2.77519  2.73123  3.46354  2.40513  3.72494  3.29354  2.67741  2.69355  4.24690  2.90347  2.73739  3.18146  2.89801  2.37887  2.77519  2.98518  4.58477  3.61503
          0.03220  3.84774  4.57009  0.61958  0.77255  0.48576  0.95510
    253   2.98687  4.35691  4.51226  3.97656  2.83484  4.23091  4.60117  1.44423  3.87415  1.80097  3.11617  4.22519  4.52754  4.08798  4.07288  3.57257  3.23412  1.58844  5.11327  3.88382    686 i - - -
          2.68618  4.42225  2.77519  2.73123  3.46354  2.40513  3.72494  3.29354  2.67741  2.69355  4.24690  2.90347  2.73739  3.18146  2.89801  2.37887  2.77519  2.98518  4.58477  3.61503
          0.03220  3.84774  4.57009  0.61958  0.77255  0.48576  0.95510
    254   2.70659  4.72238  2.82916  2.54009  3.37244  3.35784  3.65687  3.41836  2.59588  3.02685  3.95969  1.78069  3.86852  2.98237  2.97076  2.76365  2.98784  3.13135  4.85443  2.80762    687 n - - -
          2.68618  4.42225  2.77519  2.73123  3.46354  2.40513  3.72494  3.29354  2.67741  2.69355  4.24690  2.90347  2.73739  3.18146  2.89801  2.37887  2.77519  2.98518  4.58477  3.61503
          0.03220  3.84774  4.57009  0.61958  0.77255  0.48576  0.95510
    255   2.63499  4.41251  3.30367  3.20011  4.34220  0.76830  4.32161  3.93607  3.37799  3.59325  4.56903  3.46805  3.80285  3.70416  3.61646  2.80625  3.11431  3.46919  5.44358  4.44337    688 g - - -
          2.68618  4.42225  2.77519  2.73123  3.46354  2.40513  3.72494  3.29354  2.67741  2.69355  4.24690  2.90347  2.73739  3.18146  2.89801  2.37887  2.77519  2.98518  4.58477  3.61503
          0.03220  3.84774  4.57009  0.61958  0.77255  0.48576  0.95510
    256   2.63499  4.41251  3.30367  3.20011  4.34220  0.76830  4.32161  3.93607  3.37799  3.59325  4.56903  3.46805  3.80285  3.70416  3.61646  2.80625  3.11431  3.46919  5.44358  4.44337    697 g - - -
          2.68618  4.42225  2.77519  2.73123  3.46354  2.40513  3.72494  3.29354  2.67741  2.69355  4.24690  2.90347  2.73739  3.18146  2.89801  2.37887  2.77519  2.98518  4.58477  3.61503
          0.03220  3.84774  4.57009  0.61958  0.77255  0.48576  0.95510
    257   2.39997  4.24489  3.40670  3.15792  3.94758  3.08489  4.17706  3.07172  3.10041  2.93607  3.98844  3.37105  3.78681  3.49655  3.36009  2.60100  1.21452  2.76934  5.38757  4.16430    702 t - - -
          2.68618  4.42225  2.77519  2.73123  3.46354  2.40513  3.72494  3.29354  2.67741  2.69355  4.24690  2.90347  2.73739  3.18146  2.89801  2.37887  2.77519  2.98518  4.58477  3.61503
          0.03220  3.84774  4.57009  0.61958  0.77255  0.48576  0.95510
    258   3.12784  4.59762  4.14966  3.78972  3.12683  3.95048  4.45322  2.32990  3.55770  0.90626  3.15808  4.06755  4.39031  3.93195  3.73768  3.51892  3.42334  2.36076  4.99682  3.71432    703 l - - -
          2.68618  4.42225  2.77519  2.73123  3.46354  2.40513  3.72494  3.29354  2.67741  2.69355  4.24690  2.90347  2.73739  3.18146  2.89801  2.37887  2.77519  2.98518  4.58477  3.61503
          0.03220  3.84774  4.57009  0.61958  0.77255  0.48576  0.95510
    259   3.29542  4.67875  4.05393  3.75413  2.64224  3.70293  3.87044  3.31825  3.47699  2.71728  3.95316  3.90825  4.21867  3.86591  3.60960  3.49934  3.59464  3.20790  0.93668  2.64568    704 w - - -
          2.68618  4.42225  2.77519  2.73123  3.46354  2.40513  3.72494  3.29354  2.67741  2.69355  4.24690  2.90347  2.73739  3.18146  2.89801  2.37887  2.77519  2.98518  4.58477  3.61503
          0.03220  3.84774  4.57009  0.61958  0.77255  0.48576  0.95510
    260   3.01189  4.43790  4.29995  3.91506  3.35786  4.03935  4.64799  1.10907  3.74270  1.94931  3.29743  4.16389  4.47321  4.09372  3.94212  3.53251  3.31162  1.84609  5.24335  3.97931    705 i - - -
          2.68618  4.42225  2.77519  2.73123  3.46354  2.40513  3.72494  3.29354  2.67741  2.69355  4.24690  2.90347  2.73739  3.18146  2.89801  2.37887  2.77519  2.98518  4.58477  3.61503
          0.03220  3.84774  4.57009  0.61958  0.77255  0.48576  0.95510
    261   3.21195  4.71095  3.80199  3.52701  2.29467  3.80153  3.60786  3.22467  3.38524  2.68491  3.90236  3.69341  4.27609  3.69721  3.57390  3.35101  3.49859  3.09410  3.93739  1.00791    706 y - - -
          2.68618  4.42225  2.77519  2.73123  3.46354  2.40513  3.72494  3.29354  2.67741  2.69355  4.24690  2.90347  2.73739  3.18146  2.89801  2.37887  2.77519  2.98518  4.58477  3.61503
          0.03220  3.84774  4.57009  0.61958  0.77255  0.48576  0.95510
    262   2.81273  3.34935  4.28897  3.72289  2.77997  3.96824  4.27975  1.96966  3.60531  1.47031  3.04181  3.95277  4.29503  3.81206  3.79102  3.28038  3.05171  2.03173  4.84882  3.62913    707 l - - -
          2.68618  4.42225  2.77519  2.73123  3.46354  2.40513  3.72494  3.29354  2.67741  2.69355  4.24690  2.90347  2.73739  3.18146  2.89801  2.37887  2.77519  2.98518  4.58477  3.61503
          0.03220  3.84774  4.57009  0.61958  0.77255  0.48576  0.95510
    263   2.97813  4.81839  3.46632  2.98296  4.16672  3.47047  3.80730  3.70698  2.22877  3.22743  4.22855  3.34443  3.97452  3.02911  1.01685  3.06367  3.24595  3.43207  5.25996  4.09975    708 r - - -
          2.68618  4.42225  2.77519  2.73123  3.46354  2.40513  3.72494  3.29354  2.67741  2.69355  4.24690  2.90347  2.73739  3.18146  2.89801  2.37887  2.77519  2.98518  4.58477  3.61503
          0.03220  3.84774  4.57009  0.61958  0.77255  0.48576  0.95510
    264   2.96356  5.08718  0.95417  2.32054  4.46101  3.19240  3.91006  4.04366  2.98963  3.65654  4.63441  2.87554  3.84348  3.14938  3.50224  2.92892  3.30171  3.68559  5.63440  4.33838    709 d - - -
          2.68618  4.42225  2.77519  2.73123  3.46354  2.40513  3.72494  3.29354  2.67741  2.69355  4.24690  2.90347  2.73739  3.18146  2.89801  2.37887  2.77519  2.98518  4.58477  3.61503
          0.03220  3.84774  4.57009  0.61958  0.77255  0.48576  0.95510
    265   2.80050  4.28436  4.10681  3.56395  3.39846  3.93783  4.35831  1.66283  3.45414  1.92881  3.26411  3.87118  4.30594  3.75116  3.72141  3.25802  2.50183  1.70098  5.14349  3.94176    710 i - - -
          2.68618  4.42225  2.77519  2.73123  3.46354  2.40513  3.72494  3.29354  2.67741  2.69355  4.24690  2.90347  2.73739  3.18146  2.89801  2.37887  2.77519  2.98518  4.58477  3.61503
          0.03220  3.84774  4.57009  0.61958  0.77255  0.48576  0.95510
    266   3.18044  4.58647  4.34550  3.91818  1.42798  4.13596  3.93615  2.46514  3.77217  1.66228  3.18939  4.03575  4.47454  3.94130  3.92491  3.52433  3.43405  2.49234  4.20848  2.60847    711 f - - -
          2.68618  4.42225  2.77519  2.73123  3.46354  2.40513  3.72494  3.29354  2.67741  2.69355  4.24690  2.90347  2.73739  3.18146  2.89801  2.37887  2.77519  2.98518  4.58477  3.61503
          0.03220  3.84774  4.57009  0.61958  0.77255  0.48576  0.95510
    267   2.55240  4.27895  3.55832  3.11981  3.41055  3.41832  3.99297  2.64514  2.96154  2.32576  1.90896  3.42130  3.94483  3.35107  3.23631  2.46790  2.87811  2.47504  4.99136  3.71552    712 m - - -
          2.68618  4.42225  2.77519  2.73123  3.46354  2.40513  3.72494  3.29354  2.67741  2.69355  4.24690  2.90347  2.73739  3.18146  2.89801  2.37887  2.77519  2.98518  4.58477  3.61503
          0.03220  3.84774  4.57009  0.61958  0.77255  0.48576  0.95510
    268   1.97168  4.17643  3.14611  2.97603  4.24576  1.37005  4.14597  3.61038  3.12921  3.35694  4.24062  3.19843  3.65262  3.43157  3.43301  2.41351  2.73114  3.11112  5.57249  4.36169    713 g - - -
          2.68618  4.42225  2.77519  2.73123  3.46354  2.40513  3.72494  3.29354  2.67741  2.69355  4.24690  2.90347  2.73739  3.18146  2.89801  2.37887  2.77519  2.98518  4.58477  3.61503
          0.03220  3.84774  4.57009  0.61958  0.77255  0.48576  0.95510
    269   3.06190  4.48542  4.41001  3.85549  3.09326  4.22448  4.54516  2.09253  3.70262  1.21147  2.34638  4.16171  4.49313  3.93499  3.90864  3.55435  3.29794  1.97415  5.07307  3.94158    714 l - - -
          2.68618  4.42225  2.77519  2.73123  3.46354  2.40513  3.72494  3.29354  2.67741  2.69355  4.24690  2.90347  2.73739  3.18146  2.89801  2.37887  2.77519  2.98518  4.58477  3.61503
          0.03220  3.84774  4.57009  0.61958  0.77255  0.48576  0.95510
    270   2.30336  4.22326  3.18545  3.00039  4.05183  2.95363  4.11077  3.57125  3.07248  3.29351  4.22188  3.22892  3.69046  3.42380  3.35906  1.12895  2.78170  3.11177  5.42637  4.13531    715 s - - -
          2.68618  4.42225  2.77519  2.73123  3.46354  2.40513  3.72494  3.29354  2.67741  2.69355  4.24690  2.90347  2.73739  3.18146  2.89801  2.37887  2.77519  2.98518  4.58477  3.61503
          0.03220  3.84774  4.57009  0.61958  0.77255  0.48576  0.95510
    271   3.21195  4.71095  3.80199  3.52701  2.29467  3.80153  3.60786  3.22467  3.38524  2.68491  3.90236  3.69341  4.27609  3.69721  3.57390  3.35101  3.49859  3.09410  3.93739  1.00791    716 y - - -
          2.68618  4.42225  2.77519  2.73123  3.46354  2.40513  3.72494  3.29354  2.67741  2.69355  4.24690  2.90347  2.73739  3.18146  2.89801  2.37887  2.77519  2.98518  4.58477  3.61503
          0.03220  3.84774  4.57009  0.61958  0.77255  0.48576  0.95510
    272   3.12784  4.59762  4.14966  3.78972  3.12683  3.95048  4.45322  2.32990  3.55770  0.90626  3.15808  4.06755  4.39031  3.93195  3.73768  3.51892  3.42334  2.36076  4.99682  3.71432    717 l - - -
          2.68618  4.42225  2.77519  2.73123  3.46354  2.40513  3.72494  3.29354  2.67741  2.69355  4.24690  2.90347  2.73739  3.18146  2.89801  2.37887  2.77519  2.98518  4.58477  3.61503
          0.03220  3.84774  4.57009  0.61958  0.77255  0.48576  0.95510
    273   3.21195  4.71095  3.80199  3.52701  2.29467  3.80153  3.60786  3.22467  3.38524  2.68491  3.90236  3.69341  4.27609  3.69721  3.57390  3.35101  3.49859  3.09410  3.93739  1.00791    718 y - - -
          2.68618  4.42225  2.77519  2.73123  3.46354  2.40513  3.72494  3.29354  2.67741  2.69355  4.24690  2.90347  2.73739  3.18146  2.89801  2.37887  2.77519  2.98518  4.58477  3.61503
          0.03220  3.84774  4.57009  0.61958  0.77255  0.48576  0.95510
    274   2.63499  4.41251  3.30367  3.20011  4.34220  0.76830  4.32161  3.93607  3.37799  3.59325  4.56903  3.46805  3.80285  3.70416  3.61646  2.80625  3.11431  3.46919  5.44358  4.44337    719 g - - -
          2.68618  4.42225  2.77519  2.73123  3.46354  2.40513  3.72494  3.29354  2.67741  2.69355  4.24690  2.90347  2.73739  3.18146  2.89801  2.37887  2.77519  2.98518  4.58477  3.61503
          0.03220  3.84774  4.57009  0.61958  0.77255  0.48576  0.95510
    275   2.94999  4.91216  3.12430  2.75079  4.29293  3.44178  3.74631  3.72073  1.07263  3.29137  4.25444  3.17624  3.94411  2.93940  2.42806  2.99377  3.20525  3.43001  5.35798  4.16731    720 k - - -
          2.68618  4.42225  2.77519  2.73123  3.46354  2.40513  3.72494  3.29354  2.67741  2.69355  4.24690  2.90347  2.73739  3.18146  2.89801  2.37887  2.77519  2.98518  4.58477  3.61503
          0.03220  3.84774  4.57009  0.61958  0.77255  0.48576  0.95510
    276   2.84680  5.01400  3.07279  2.56544  4.40072  3.48495  3.56921  3.79243  1.47792  3.29141  4.14181  2.73394  3.89748  2.71169  2.05167  2.84715  3.05057  3.46047  5.38841  4.14944    721 k - - -
          2.68618  4.42225  2.77519  2.73123  3.46354  2.40513  3.72494  3.29354  2.67741  2.69355  4.24690  2.90347  2.73739  3.18146  2.89801  2.37887  2.77519  2.98518  4.58477  3.61503
          0.03220  3.84774  4.57009  0.61958  0.77255  0.48576  0.95510
    277   3.22735  4.63649  4.20474  3.91479  1.05307  3.92239  3.86704  2.75438  3.82251  2.13028  3.48839  3.99151  4.38174  3.99738  3.94833  3.49838  3.52858  2.74321  4.12393  2.49424    722 f - - -
          2.68618  4.42225  2.77519  2.73123  3.46354  2.40513  3.72494  3.29354  2.67741  2.69355  4.24690  2.90347  2.73739  3.18146  2.89801  2.37887  2.77519  2.98518  4.58477  3.61503
          0.03220  3.84774  4.57009  0.61958  0.77255  0.48576  0.95510
    278   2.93136  4.35122  4.41026  3.93118  3.45483  4.11105  4.70178  1.65740  3.79460  2.01624  3.31175  4.17869  4.50574  4.10605  4.02675  3.49962  3.21952  1.17008  5.35426  4.11703    724 v - - -
          2.68618  4.42225  2.77519  2.73123  3.46354  2.40513  3.72494  3.29354  2.67741  2.69355  4.24690  2.90347  2.73739  3.18146  2.89801  2.37887  2.77519  2.98518  4.58477  3.61503
          0.03220  3.84774  4.57009  0.61958  0.77255  0.48576  0.95510
    279   1.30902  4.10544  3.43590  3.14953  4.04557  2.95799  4.17367  3.11116  3.13657  3.02668  3.98130  3.30205  3.68784  3.46853  3.41767  2.41903  2.29194  2.74273  5.48247  4.26795    725 a - - -
          2.68618  4.42225  2.77519  2.73123  3.46354  2.40513  3.72494  3.29354  2.67741  2.69355  4.24690  2.90347  2.73739  3.18146  2.89801  2.37887  2.77519  2.98518  4.58477  3.61503
          0.03220  3.84774  4.57009  0.61958  0.77255  0.48576  0.95510
    280   2.48925  4.50503  2.98914  2.58931  3.99488  3.22982  3.74138  3.34757  2.31766  3.01814  3.88121  3.02269  2.77927  2.94201  2.88070  2.59179  2.04812  3.01234  5.29479  4.01630    726 t - - -
          2.68618  4.42225  2.77519  2.73123  3.46354  2.40513  3.72494  3.29354  2.67741  2.69355  4.24690  2.90347  2.73739  3.18146  2.89801  2.37887  2.77519  2.98518  4.58477  3.61503
          0.03220  3.84774  4.57009  0.61958  0.77255  0.48576  0.95510
    281   2.52030  4.58700  2.79958  2.50484  4.09614  3.18529  3.74646  3.54476  2.53897  3.16147  4.02100  2.95798  2.10857  2.57249  2.91261  2.38666  2.85355  3.17520  5.38045  4.06576    727 p - - -
          2.68618  4.42225  2.77519  2.73123  3.46354  2.40513  3.72494  3.29354  2.67741  2.69355  4.24690  2.90347  2.73739  3.18146  2.89801  2.37887  2.77519  2.98518  4.58477  3.61503
          0.03220  3.84774  4.57009  0.61958  0.77255  0.48576  0.95510
    282   2.39997  4.24489  3.40670  3.15792  3.94758  3.08489  4.17706  3.07172  3.10041  2.93607  3.98844  3.37105  3.78681  3.49655  3.36009  2.60100  1.21452  2.76934  5.38757  4.16430    728 t - - -
          2.68618  4.42225  2.77519  2.73123  3.46354  2.40513  3.72494  3.29354  2.67741  2.69355  4.24690  2.90347  2.73739  3.18146  2.89801  2.37887  2.77519  2.98518  4.58477  3.61503
          0.03220  3.84774  4.57009  0.61958  0.77255  0.48576  0.95510
    283   2.04716  4.25768  3.14914  2.91001  4.09324  3.00667  4.05096  3.40498  2.96373  3.14131  4.08090  3.19083  1.59655  3.31997  3.27795  2.49298  2.77710  3.00741  5.45704  4.21851    730 p - - -
          2.68618  4.42225  2.77519  2.73123  3.46354  2.40513  3.72494  3.29354  2.67741  2.69355  4.24690  2.90347  2.73739  3.18146  2.89801  2.37887  2.77519  2.98518  4.58477  3.61503
          0.03220  3.84774  4.57009  0.61958  0.77255  0.48576  0.95510
    284   3.12784  4.59762  4.14966  3.78972  3.12683  3.95048  4.45322  2.32990  3.55770  0.90626  3.15808  4.06755  4.39031  3.93195  3.73768  3.51892  3.42334  2.36076  4.99682  3.71432    731 l - - -
          2.68618  4.42225  2.77519  2.73123  3.46354  2.40513  3.72494  3.29354  2.67741  2.69355  4.24690  2.90347  2.73739  3.18146  2.89801  2.37887  2.77519  2.98518  4.58477  3.61503
          0.03220  3.84774  4.57009  0.61958  0.77255  0.48576  0.95510
    285   2.99115  4.38192  4.49510  4.01536  3.39784  4.20182  4.75781  1.23988  3.87104  1.91443  3.24329  4.26275  4.56411  4.16811  4.08721  3.59263  3.27009  1.55560  5.34298  4.12198    732 i - - -
          2.68618  4.42225  2.77519  2.73123  3.46354  2.40513  3.72494  3.29354  2.67741  2.69355  4.24690  2.90347  2.73739  3.18146  2.89801  2.37887  2.77519  2.98518  4.58477  3.61503
          0.03220  3.84774  4.57009  0.61958  0.77255  0.48576  0.95510
    286   3.12784  4.59762  4.14966  3.78972  3.12683  3.95048  4.45322  2.32990  3.55770  0.90626  3.15808  4.06755  4.39031  3.93195  3.73768  3.51892  3.42334  2.36076  4.99682  3.71432    733 l - - -
          2.68618  4.42225  2.77519  2.73123  3.46354  2.40513  3.72494  3.29354  2.67741  2.69355  4.24690  2.90347  2.73739  3.18146  2.89801  2.37887  2.77519  2.98518  4.58477  3.61503
          0.03220  3.84774  4.57009  0.61958  0.77255  0.48576  0.95510
    287   2.86180  4.84616  2.88728  2.64199  4.01135  3.35007  3.79996  3.63864  2.46458  3.14342  4.17233  3.10138  3.90340  1.27868  2.74910  2.91076  3.15895  3.36996  5.28792  3.98015    734 q - - -
          2.68618  4.42225  2.77519  2.73123  3.46354  2.40513  3.72494  3.29354  2.67741  2.69355  4.24690  2.90347  2.73739  3.18146  2.89801  2.37887  2.77519  2.98518  4.58477  3.61503
          0.03220  3.84774  4.57009  0.61958  0.77255  0.48576  0.95510
    288   3.12784  4.59762  4.14966  3.78972  3.12683  3.95048  4.45322  2.32990  3.55770  0.90626  3.15808  4.06755  4.39031  3.93195  3.73768  3.51892  3.42334  2.36076  4.99682  3.71432    735 l - - -
          2.68618  4.42225  2.77519  2.73123  3.46354  2.40513  3.72494  3.29354  2.67741  2.69355  4.24690  2.90347  2.73739  3.18146  2.89801  2.37887  2.77519  2.98518  4.58477  3.61503
          0.03220  3.84774  4.57009  0.61958  0.77255  0.48576  0.95510
    289   2.89902  4.94308  3.25073  2.71411  4.26166  3.52002  3.60740  3.71408  1.97579  3.20585  4.11656  3.12512  3.94339  2.48974  1.41361  2.92943  3.10935  3.41848  5.31075  4.08410    736 r - - -
          2.68618  4.42225  2.77519  2.73123  3.46354  2.40513  3.72494  3.29354  2.67741  2.69355  4.24690  2.90347  2.73739  3.18146  2.89801  2.37887  2.77519  2.98518  4.58477  3.61503
          0.03220  3.84774  4.57009  0.61958  0.77255  0.48576  0.95510
    290   2.93164  5.03677  2.47816  1.06107  4.37998  3.25856  3.84364  3.82899  2.72110  3.45024  4.42570  2.91982  3.86207  3.06003  3.12712  2.91677  3.23580  3.51552  5.55624  4.27885    737 e - - -
          2.68618  4.42225  2.77519  2.73123  3.46354  2.40513  3.72494  3.29354  2.67741  2.69355  4.24690  2.90347  2.73739  3.18146  2.89801  2.37887  2.77519  2.98518  4.58477  3.61503
          0.03220  3.84774  4.57009  0.61958  0.77255  0.48576  0.95510
    291   2.93164  5.03677  2.47816  1.06107  4.37998  3.25856  3.84364  3.82899  2.72110  3.45024  4.42570  2.91982  3.86207  3.06003  3.12712  2.91677  3.23580  3.51552  5.55624  4.27885    738 e - - -
          2.68618  4.42225  2.77519  2.73123  3.46354  2.40513  3.72494  3.29354  2.67741  2.69355  4.24690  2.90347  2.73739  3.18146  2.89801  2.37887  2.77519  2.98518  4.58477  3.61503
          0.03220  3.84774  4.57009  0.61958  0.77255  0.48576  0.95510
    292   3.12806  4.54775  4.42202  3.92260  3.07873  4.24851  4.57887  1.92722  3.70717  1.05856  2.97484  4.21409  4.54619  3.99875  3.90234  3.62823  3.38031  2.09616  5.07074  3.84457    739 l - - -
          2.68618  4.42225  2.77519  2.73123  3.46354  2.40513  3.72494  3.29354  2.67741  2.69355  4.24690  2.90347  2.73739  3.18146  2.89801  2.37887  2.77519  2.98518  4.58477  3.61503
          0.03220  3.84774  4.57009  0.61958  0.77255  0.48576  0.95510
    293   3.21195  4.71095  3.80199  3.52701  2.29467  3.80153  3.60786  3.22467  3.38524  2.68491  3.90236  3.69341  4.27609  3.69721  3.57390  3.35101  3.49859  3.09410  3.93739  1.00791    740 y - - -
          2.68618  4.42225  2.77519  2.73123  3.46354  2.40513  3.72494  3.29354  2.67741  2.69355  4.24690  2.90347  2.73739  3.18146  2.89801  2.37887  2.77519  2.98518  4.58477  3.61503
          0.03220  3.84774  4.57009  0.61958  0.77255  0.48576  0.95510
    294   2.33815  4.27040  3.15615  2.88616  4.06352  3.02961  4.01307  3.36910  2.89857  3.10220  4.03678  3.17933  1.67440  3.27336  3.21503  2.49897  2.34369  2.98439  5.42910  4.18368    743 p - - -
          2.68618  4.42225  2.77519  2.73123  3.46354  2.40513  3.72494  3.29354  2.67741  2.69355  4.24690  2.90347  2.73739  3.18146  2.89801  2.37887  2.77519  2.98518  4.58477  3.61503
          0.03220  3.84774  4.57009  0.61958  0.77255  0.48576  0.95510
    295   2.75749  5.04486  2.72713  1.95950  4.36298  3.37455  3.58208  3.78807  2.18570  3.30554  4.13688  2.87436  3.82513  2.15751  2.30817  2.73527  2.98257  3.43760  5.45374  4.13483    745 e - - -
          2.68618  4.42225  2.77519  2.73123  3.46354  2.40513  3.72494  3.29354  2.67741  2.69355  4.24690  2.90347  2.73739  3.18146  2.89801  2.37887  2.77519  2.98518  4.58477  3.61503
          0.03220  3.84774  4.57009  0.61958  0.77255  0.48576  0.95510
    296   2.71964  4.48077  3.32420  3.15991  4.15667  3.16969  4.23917  3.69601  3.21515  3.32543  4.37443  3.46896  0.87490  3.60470  3.46323  2.88643  3.15933  3.34417  5.34973  4.27710    747 p - - -
          2.68618  4.42225  2.77519  2.73123  3.46354  2.40513  3.72494  3.29354  2.67741  2.69355  4.24690  2.90347  2.73739  3.18146  2.89801  2.37887  2.77519  2.98518  4.58477  3.61503
          0.03220  3.84774  4.57009  0.61958  0.77255  0.48576  0.95510
    297   3.21195  4.71095  3.80199  3.52701  2.29467  3.80153  3.60786  3.22467  3.38524  2.68491  3.90236  3.69341  4.27609  3.69721  3.57390  3.35101  3.49859  3.09410  3.93739  1.00791    749 y - - -
          2.68618  4.42225  2.77519  2.73123  3.46354  2.40513  3.72494  3.29354  2.67741  2.69355  4.24690  2.90347  2.73739  3.18146  2.89801  2.37887  2.77519  2.98518  4.58477  3.61503
          0.03220  3.84774  4.57009  0.61958  0.77255  0.48576  0.95510
    298   2.11791  4.58866  2.26362  2.42616  4.15200  3.15301  3.73783  3.53448  2.62521  3.18754  4.01893  2.90276  3.72081  2.91886  3.08273  2.32071  2.37141  3.14983  5.43853  4.10915    750 a - - -
          2.68618  4.42225  2.77519  2.73123  3.46354  2.40513  3.72494  3.29354  2.67741  2.69355  4.24690  2.90347  2.73739  3.18146  2.89801  2.37887  2.77519  2.98518  4.58477  3.61503
          0.03220  3.84774  4.57009  0.61958  0.77255  0.48576  0.95510
    299   2.78714  5.09489  2.69808  2.18447  4.43309  3.37632  3.57990  3.85169  1.70324  3.35555  4.18337  2.63176  3.83213  2.44944  2.49912  2.75485  3.00914  3.49400  5.48729  4.17244    751 k - - -
          2.68618  4.42225  2.77519  2.73123  3.46354  2.40513  3.72494  3.29354  2.67741  2.69355  4.24690  2.90347  2.73739  3.18146  2.89801  2.37887  2.77519  2.98518  4.58477  3.61503
          0.03220  3.84774  4.57009  0.61958  0.77255  0.48576  0.95510
    300   3.01189  4.43790  4.29995  3.91506  3.35786  4.03935  4.64799  1.10907  3.74270  1.94931  3.29743  4.16389  4.47321  4.09372  3.94212  3.53251  3.31162  1.84609  5.24335  3.97931    752 i - - -
          2.68618  4.42225  2.77519  2.73123  3.46354  2.40513  3.72494  3.29354  2.67741  2.69355  4.24690  2.90347  2.73739  3.18146  2.89801  2.37887  2.77519  2.98518  4.58477  3.61503
          0.03220  3.84774  4.57009  0.61958  0.77255  0.48576  0.95510
    301   2.53712  4.54275  2.77621  2.51346  3.75454  3.38868  3.65075  2.85714  2.51363  2.63199  3.65910  2.63208  3.80008  2.85478  2.94239  2.50156  2.77963  2.64581  5.10848  3.80996    753 s - - -
          2.68618  4.42225  2.77519  2.73123  3.46354  2.40513  3.72494  3.29354  2.67741  2.69355  4.24690  2.90347  2.73739  3.18146  2.89801  2.37887  2.77519  2.98518  4.58477  3.61503
          0.03220  3.84774  4.57009  0.61958  0.77255  0.48576  0.95510
    302   3.29542  4.67875  4.05393  3.75413  2.64224  3.70293  3.87044  3.31825  3.47699  2.71728  3.95316  3.90825  4.21867  3.86591  3.60960  3.49934  3.59464  3.20790  0.93668  2.64568    754 w - - -
          2.68618  4.42225  2.77519  2.73123  3.46354  2.40513  3.72494  3.29354  2.67741  2.69355  4.24690  2.90347  2.73739  3.18146  2.89801  2.37887  2.77519  2.98518  4.58477  3.61503
          0.03220  3.84774  4.57009  0.61958  0.77255  0.48576  0.95510
    303   2.60759  4.71189  3.01819  2.52027  4.09405  3.35554  3.62441  3.48539  2.09735  3.08174  3.92053  2.98703  3.80533  2.78888  2.27671  2.15395  2.62995  3.15524  5.29418  4.01422    755 k - - -
          2.68618  4.42225  2.77519  2.73123  3.46354  2.40513  3.72494  3.29354  2.67741  2.69355  4.24690  2.90347  2.73739  3.18146  2.89801  2.37887  2.77519  2.98518  4.58477  3.61503
          0.03220  3.84774  4.57009  0.61958  0.77255  0.48576  0.95510
    304   2.65172  4.64178  3.14166  2.59660  3.80440  3.47319  3.64342  2.82320  2.18822  2.59048  3.69987  3.06335  3.86509  2.19963  2.65973  2.74188  2.87576  2.90149  5.13162  3.85272    756 k - - -
          2.68618  4.42225  2.77519  2.73123  3.46354  2.40513  3.72494  3.29354  2.67741  2.69355  4.24690  2.90347  2.73739  3.18146  2.89801  2.37887  2.77519  2.98518  4.58477  3.61503
          0.03220  3.84774  4.57009  0.61958  0.77255  0.48576  0.95510
    305   1.39875  4.10637  3.43871  3.13372  4.03465  2.96362  4.15463  3.11305  3.11602  3.02184  3.96525  3.29464  3.68668  3.44625  3.40336  2.41774  2.11792  2.74371  5.46533  4.25115    757 a - - -
          2.68618  4.42225  2.77519  2.73123  3.46354  2.40513  3.72494  3.29354  2.67741  2.69355  4.24690  2.90347  2.73739  3.18146  2.89801  2.37887  2.77519  2.98518  4.58477  3.61503
          0.03220  3.84774  4.57009  0.61958  0.77255  0.48576  0.95510
    306   2.97813  4.81839  3.46632  2.98296  4.16672  3.47047  3.80730  3.70698  2.22877  3.22743  4.22855  3.34443  3.97452  3.02911  1.01685  3.06367  3.24595  3.43207  5.25996  4.09975    758 r - - -
          2.68618  4.42225  2.77519  2.73123  3.46354  2.40513  3.72494  3.29354  2.67741  2.69355  4.24690  2.90347  2.73739  3.18146  2.89801  2.37887  2.77519  2.98518  4.58477  3.61503
          0.03220  3.84774  4.57009  0.61958  0.77255  0.48576  0.95510
    307   2.54084  4.57167  2.86367  2.53827  3.88048  3.23998  3.73433  3.36420  2.56282  2.66137  3.92946  1.96444  3.78512  2.95719  2.94019  2.39853  2.85741  3.03926  5.23724  3.87749    759 n - - -
          2.68618  4.42225  2.77519  2.73123  3.46354  2.40513  3.72494  3.29354  2.67741  2.69355  4.24690  2.90347  2.73739  3.18146  2.89801  2.37887  2.77519  2.98518  4.58477  3.61503
          0.03220  3.84774  4.57009  0.61958  0.77255  0.48576  0.95510
    308   2.89881  4.94395  3.24959  2.71280  4.26286  3.52013  3.60682  3.71467  1.97539  3.20637  4.11653  3.12423  3.94311  2.48458  1.41630  2.92888  3.10888  3.41886  5.31127  4.08462    760 r - - -
          2.68618  4.42225  2.77519  2.73123  3.46354  2.40513  3.72494  3.29354  2.67741  2.69355  4.24690  2.90347  2.73739  3.18146  2.89801  2.37887  2.77519  2.98518  4.58477  3.61503
          0.03220  3.84774  4.57009  0.61958  0.77255  0.48576  0.95510
    309   2.55912  0.99202  4.07189  3.80613  3.80347  3.18703  4.45869  2.94355  3.63302  2.86000  3.98061  3.79972  3.89202  3.98016  3.76167  2.83067  3.02385  2.68973  5.22447  4.09124    761 c - - -
          2.68618  4.42225  2.77519  2.73123  3.46354  2.40513  3.72494  3.29354  2.67741  2.69355  4.24690  2.90347  2.73739  3.18146  2.89801  2.37887  2.77519  2.98518  4.58477  3.61503
          0.03220  3.84774  4.57009  0.61958  0.77255  0.48576  0.95510
    310   1.20994  4.11476  3.30408  3.07678  4.16044  2.45876  4.16194  3.45147  3.15168  3.24597  4.13181  3.24697  3.64678  3.45752  3.44152  2.38624  2.68633  2.98573  5.52144  4.31767    762 a - - -
          2.68618  4.42225  2.77519  2.73123  3.46354  2.40513  3.72494  3.29354  2.67741  2.69355  4.24690  2.90347  2.73739  3.18146  2.89801  2.37887  2.77519  2.98518  4.58477  3.61503
          0.03220  3.84774  4.57009  0.61958  0.77255  0.48576  0.95510
    311   2.94999  4.91216  3.12430  2.75079  4.29293  3.44178  3.74631  3.72073  1.07263  3.29137  4.25444  3.17624  3.94411  2.93940  2.42806  2.99377  3.20525  3.43001  5.35798  4.16731    785 k - - -
          2.68618  4.42225  2.77519  2.73123  3.46354  2.40513  3.72494  3.29354  2.67741  2.69355  4.24690  2.90347  2.73739  3.18146  2.89801  2.37887  2.77519  2.98518  4.58477  3.61503
          0.03220  3.84774  4.57009  0.61958  0.77255  0.48576  0.95510
    312   2.93164  5.03677  2.47816  1.06107  4.37998  3.25856  3.84364  3.82899  2.72110  3.45024  4.42570  2.91982  3.86207  3.06003  3.12712  2.91677  3.23580  3.51552  5.55624  4.27885    798 e - - -
          2.68618  4.42225  2.77519  2.73123  3.46354  2.40513  3.72494  3.29354  2.67741  2.69355  4.24690  2.90347  2.73739  3.18146  2.89801  2.37887  2.77519  2.98518  4.58477  3.61503
          0.03220  3.84774  4.57009  0.61958  0.77255  0.48576  0.95510
    313   2.96356  5.08718  0.95417  2.32054  4.46101  3.19240  3.91006  4.04366  2.98963  3.65654  4.63441  2.87554  3.84348  3.14938  3.50224  2.92892  3.30171  3.68559  5.63440  4.33838    799 d - - -
          2.68618  4.42225  2.77519  2.73123  3.46354  2.40513  3.72494  3.29354  2.67741  2.69355  4.24690  2.90347  2.73739  3.18146  2.89801  2.37887  2.77519  2.98518  4.58477  3.61503
          0.03220  3.84774  4.57009  0.61958  0.77255  0.48576  0.95510
    314   3.12784  4.59762  4.14966  3.78972  3.12683  3.95048  4.45322  2.32990  3.55770  0.90626  3.15808  4.06755  4.39031  3.93195  3.73768  3.51892  3.42334  2.36076  4.99682  3.71432    800 l - - -
          2.68618  4.42225  2.77519  2.73123  3.46354  2.40513  3.72494  3.29354  2.67741  2.69355  4.24690  2.90347  2.73739  3.18146  2.89801  2.37887  2.77519  2.98518  4.58477  3.61503
          0.03220  3.84774  4.57009  0.61958  0.77255  0.48576  0.95510
    315   2.71289  3.47105  3.85347  3.32392  2.73876  3.68867  3.78093  2.59823  3.17232  2.11598  3.35088  3.56795  4.08934  3.46248  3.41483  3.00049  2.96748  2.43581  4.35266  1.89563    801 y - - -
          2.68618  4.42225  2.77519  2.73123  3.46354  2.40513  3.72494  3.29354  2.67741  2.69355  4.24690  2.90347  2.73739  3.18146  2.89801  2.37887  2.77519  2.98518  4.58477  3.61503
          0.03220  3.84774  4.57009  0.61958  0.77255  0.48576  0.95510
    316   2.87847  4.63583  3.30125  2.92939  2.69759  3.61820  3.59352  3.17456  2.76229  2.70212  3.75101  3.29488  4.05521  2.69411  3.04745  2.99418  3.12677  2.98055  4.29070  1.61589    802 y - - -
          2.68618  4.42225  2.77519  2.73123  3.46354  2.40513  3.72494  3.29354  2.67741  2.69355  4.24690  2.90347  2.73739  3.18146  2.89801  2.37887  2.77519  2.98518  4.58477  3.61503
          0.03220  3.84774  4.57009  0.61958  0.77255  0.48576  0.95510
    317   2.71964  4.48077  3.32420  3.15991  4.15667  3.16969  4.23917  3.69601  3.21515  3.32543  4.37443  3.46896  0.87490  3.60470  3.46323  2.88643  3.15933  3.34417  5.34973  4.27710    803 p - - -
          2.68618  4.42225  2.77519  2.73123  3.46354  2.40513  3.72494  3.29354  2.67741  2.69355  4.24690  2.90347  2.73739  3.18146  2.89801  2.37887  2.77519  2.98518  4.58477  3.61503
          0.03220  3.84774  4.57009  0.61958  0.77255  0.48576  0.95510
    318   2.75102  4.94858  2.95738  2.47710  4.29045  3.43111  3.57317  3.69276  1.96682  3.22298  4.05897  2.96042  3.84930  2.03091  2.23863  2.54270  2.96799  3.35871  5.37043  4.09397    804 k - - -
          2.68618  4.42225  2.77519  2.73123  3.46354  2.40513  3.72494  3.29354  2.67741  2.69355  4.24690  2.90347  2.73739  3.18146  2.89801  2.37887  2.77519  2.98518  4.58477  3.61503
          0.03220  3.84774  4.57009  0.61958  0.77255  0.48576  0.95510
    319   1.92595  4.13122  3.23603  2.99756  4.15396  2.89538  4.10656  3.50512  3.06295  3.26225  4.13740  3.19547  3.63692  3.38377  3.36840  1.35043  2.67186  3.02240  5.52430  4.27601    805 s - - -
          2.68618  4.42225  2.77519  2.73123  3.46354  2.40513  3.72494  3.29354  2.67741  2.69355  4.24690  2.90347  2.73739  3.18146  2.89801  2.37887  2.77519  2.98518  4.58477  3.61503
          0.03220  3.84774  4.57009  0.61958  0.77255  0.48576  0.95510
    320   3.18149  4.58821  4.34168  3.91746  1.41577  4.13202  3.92899  2.47216  3.77151  1.67729  3.19733  4.03249  4.47324  3.94091  3.92388  3.52238  3.43610  2.49801  4.20009  2.59725    807 f - - -
          2.68618  4.42225  2.77519  2.73123  3.46354  2.40513  3.72494  3.29354  2.67741  2.69355  4.24690  2.90347  2.73739  3.18146  2.89801  2.37887  2.77519  2.98518  4.58477  3.61503
          0.03220  3.84774  4.57009  0.61958  0.77255  0.48576  0.95510
    321   2.60296  4.24777  3.71508  3.22298  3.38903  3.04762  4.06534  2.36731  3.10198  1.75669  3.35520  3.53004  4.03175  3.44095  3.38414  2.90561  2.89906  1.89839  4.99590  3.74965    808 l - - -
          2.68618  4.42225  2.77519  2.73123  3.46354  2.40513  3.72494  3.29354  2.67741  2.69355  4.24690  2.90347  2.73739  3.18146  2.89801  2.37887  2.77519  2.98518  4.58477  3.61503
          0.03220  3.84774  4.57009  0.61958  0.77255  0.48576  0.95510
    322   2.79994  4.94391  2.80400  2.46847  3.92784  3.39691  2.98408  3.68461  2.25109  3.20318  4.09752  2.95652  3.87021  1.74266  2.56302  2.80625  3.03919  3.37234  5.20573  3.80255    820 q - - -
          2.68618  4.42225  2.77519  2.73123  3.46354  2.40513  3.72494  3.29354  2.67741  2.69355  4.24690  2.90347  2.73739  3.18146  2.89801  2.37887  2.77519  2.98518  4.58477  3.61503
          0.03220  3.84774  4.57009  0.61958  0.77255  0.48576  0.95510
    323   2.85367  5.37906  1.47172  1.89401  4.66413  3.15980  3.69248  4.17534  2.69539  3.69218  4.54227  2.31721  3.77470  2.86041  3.27527  2.74979  3.14149  3.76059  5.85862  4.36579    821 d - - -
          2.68618  4.42225  2.77519  2.73123  3.46354  2.40513  3.72494  3.29354  2.67741  2.69355  4.24690  2.90347  2.73739  3.18146  2.89801  2.37887  2.77519  2.98518  4.58477  3.61503
          0.03220  3.84774  4.57009  0.61958  0.77255  0.48576  0.95510
    324   3.13210  4.57015  4.39152  3.86910  3.04169  4.23579  4.53583  2.15429  3.64265  1.02776  2.58663  4.17563  4.51821  3.93222  3.83967  3.59901  3.37565  2.22610  5.04170  3.85216    822 l - - -
          2.68618  4.42225  2.77519  2.73123  3.46354  2.40513  3.72494  3.29354  2.67741  2.69355  4.24690  2.90347  2.73739  3.18146  2.89801  2.37887  2.77519  2.98518  4.58477  3.61503
          0.03220  3.84774  4.57009  0.61958  0.77255  0.48576  0.95510
    325   3.22735  4.63649  4.20474  3.91479  1.05307  3.92239  3.86704  2.75438  3.82251  2.13028  3.48839  3.99151  4.38174  3.99738  3.94833  3.49838  3.52858  2.74321  4.12393  2.49424    823 f - - -
          2.68618  4.42225  2.77519  2.73123  3.46354  2.40513  3.72494  3.29354  2.67741  2.69355  4.24690  2.90347  2.73739  3.18146  2.89801  2.37887  2.77519  2.98518  4.58477  3.61503
          0.03220  3.84774  4.57009  0.61958  0.77255  0.48576  0.95510
    326   3.29542  4.67875  4.05393  3.75413  2.64224  3.70293  3.87044  3.31825  3.47699  2.71728  3.95316  3.90825  4.21867  3.86591  3.60960  3.49934  3.59464  3.20790  0.93668  2.64568    824 w - - -
          2.68618  4.42225  2.77519  2.73123  3.46354  2.40513  3.72494  3.29354  2.67741  2.69355  4.24690  2.90347  2.73739  3.18146  2.89801  2.37887  2.77519  2.98518  4.58477  3.61503
          0.03220  3.84774  4.57009  0.61958  0.77255  0.48576  0.95510
    327   2.86830  5.05408  2.79909  2.23140  4.41886  3.41309  3.61964  3.79535  1.40671  3.33437  4.20908  2.95321  3.88397  2.77414  2.40433  2.85528  3.09287  3.46966  5.45800  4.19261    825 k - - -
          2.68618  4.42225  2.77519  2.73123  3.46354  2.40513  3.72494  3.29354  2.67741  2.69355  4.24690  2.90347  2.73739  3.18146  2.89801  2.37887  2.77519  2.98518  4.58477  3.61503
          0.03220  3.84774  4.57009  0.61958  0.77255  0.48576  0.95510
    328   2.27650  3.32803  3.48115  3.01213  3.72966  2.04431  3.95497  3.06229  2.94039  2.51948  3.69865  3.25790  3.71992  3.26330  3.25905  2.26155  2.66986  2.72693  5.14887  3.91440    826 g - - -
          2.68618  4.42225  2.77519  2.73123  3.46354  2.40513  3.72494  3.29354  2.67741  2.69355  4.24690  2.90347  2.73739  3.18146  2.89801  2.37887  2.77519  2.98518  4.58477  3.61503
          0.03220  3.84774  4.57009  0.61958  0.77255  0.48576  0.95510
    329   2.78866  4.33844  4.09084  3.75351  3.53236  3.69799  4.55961  2.05257  3.62090  2.22390  3.50157  3.94722  4.26010  3.98263  3.83573  3.20021  3.15095  1.05669  5.31252  4.04246    827 v - - -
          2.68618  4.42225  2.77519  2.73123  3.46354  2.40513  3.72494  3.29354  2.67741  2.69355  4.24690  2.90347  2.73739  3.18146  2.89801  2.37887  2.77519  2.98518  4.58477  3.61503
          0.03220  3.84774  4.57009  0.61958  0.77255  0.48576  0.95510
    330   2.65305  4.66441  2.87533  2.58574  3.57545  3.29319  1.88182  3.52842  2.51794  3.11687  4.02632  3.02664  3.83974  2.98460  2.84749  2.38829  2.96343  3.20191  5.00021  3.52463    831 h - - -
          2.68618  4.42225  2.77519  2.73123  3.46354  2.40513  3.72494  3.29354  2.67741  2.69355  4.24690  2.90347  2.73739  3.18146  2.89801  2.37887  2.77519  2.98518  4.58477  3.61503
          0.03220  3.84774  4.57009  0.61958  0.77255  0.48576  0.95510
    331   2.99921  4.39404  4.45366  3.90311  3.20499  4.21280  4.58796  1.59879  3.77496  1.68357  2.22634  4.18315  4.49897  4.00411  3.97986  3.54595  3.24120  1.79431  5.13772  3.99604    832 i - - -
          2.68618  4.42225  2.77519  2.73123  3.46354  2.40513  3.72494  3.29354  2.67741  2.69355  4.24690  2.90347  2.73739  3.18146  2.89801  2.37887  2.77519  2.98518  4.58477  3.61503
          0.03220  3.84774  4.57009  0.61958  0.77255  0.48576  0.95510
    332   3.16756  4.56687  4.38933  3.92977  1.60451  4.17754  4.03683  2.38567  3.78571  1.47419  3.09647  4.07928  4.48848  3.95133  3.94169  3.54800  3.41163  2.43029  4.32612  2.76820    833 l - - -
          2.68618  4.42225  2.77519  2.73123  3.46354  2.40513  3.72494  3.29354  2.67741  2.69355  4.24690  2.90347  2.73739  3.18146  2.89801  2.37887  2.77519  2.98518  4.58477  3.61503
          0.03220  3.84774  4.57009  0.61958  0.77255  0.48576  0.95510
    333   2.40846  4.29834  3.26387  2.91333  3.70311  3.15743  3.93502  3.09779  2.84125  2.45349  3.83103  3.22211  3.78447  3.23575  3.15373  1.54964  2.80054  2.79959  5.16871  3.82726    843 s - - -
          2.68618  4.42225  2.77519  2.73123  3.46354  2.40513  3.72494  3.29354  2.67741  2.69355  4.24690  2.90347  2.73739  3.18146  2.89801  2.37887  2.77519  2.98518  4.58477  3.61503
          0.03220  3.84774  4.57009  0.61958  0.77255  0.48576  0.95510
    334   2.93164  5.03677  2.47816  1.06107  4.37998  3.25856  3.84364  3.82899  2.72110  3.45024  4.42570  2.91982  3.86207  3.06003  3.12712  2.91677  3.23580  3.51552  5.55624  4.27885    844 e - - -
          2.68618  4.42225  2.77519  2.73123  3.46354  2.40513  3.72494  3.29354  2.67741  2.69355  4.24690  2.90347  2.73739  3.18146  2.89801  2.37887  2.77519  2.98518  4.58477  3.61503
          0.03220  3.84774  4.57009  0.61958  0.77255  0.48576  0.95510
    335   2.45849  4.56201  2.71731  2.46283  4.21490  3.10382  3.77767  3.67787  2.63989  3.29060  4.12184  2.00155  3.01125  2.96863  3.05953  2.12540  2.82142  3.24998  5.48802  4.15585    845 n - - -
          2.68618  4.42225  2.77519  2.73123  3.46354  2.40513  3.72494  3.29354  2.67741  2.69355  4.24690  2.90347  2.73739  3.18146  2.89801  2.37887  2.77519  2.98518  4.58477  3.61503
          0.03220  3.84774  4.57009  0.61958  0.77255  0.48576  0.95510
    336   3.03919  4.42452  4.46485  3.96398  2.61770  4.21176  4.48601  1.34236  3.84290  1.73722  3.08757  4.19910  4.52135  4.05778  4.03126  3.57457  3.29102  1.92949  4.92788  3.58688    847 i - - -
          2.68618  4.42225  2.77519  2.73123  3.46354  2.40513  3.72494  3.29354  2.67741  2.69355  4.24690  2.90347  2.73739  3.18146  2.89801  2.37887  2.77519  2.98518  4.58477  3.61503
          0.03220  3.84774  4.57009  0.61958  0.77255  0.48576  0.95510
    337   3.12958  4.54206  4.44127  3.93691  3.08522  4.26411  4.59403  1.88830  3.72818  1.07260  2.97254  4.22865  4.55482  4.01193  3.92283  3.64012  3.37974  2.07715  5.08129  3.86353    848 l - - -
          2.68618  4.42225  2.77519  2.73123  3.46354  2.40513  3.72494  3.29354  2.67741  2.69355  4.24690  2.90347  2.73739  3.18146  2.89801  2.37887  2.77519  2.98518  4.58477  3.61503
          0.03220  3.84774  4.57009  0.61958  0.77255  0.48576  0.95510
    338   2.66827  4.95577  2.15745  2.20675  4.38535  3.15934  3.70723  3.88123  2.63612  3.45517  4.29305  1.81313  3.75267  2.88238  3.13913  2.35409  2.98133  3.47513  5.63028  4.21511    849 n - - -
          2.68618  4.42225  2.77519  2.73123  3.46354  2.40513  3.72494  3.29354  2.67741  2.69355  4.24690  2.90347  2.73739  3.18146  2.89801  2.37887  2.77519  2.98518  4.58477  3.61503
          0.03220  3.84774  4.57009  0.61958  0.77255  0.48576  0.95510
    339   2.97813  4.81839  3.46632  2.98296  4.16672  3.47047  3.80730  3.70698  2.22877  3.22743  4.22855  3.34443  3.97452  3.02911  1.01685  3.06367  3.24595  3.43207  5.25996  4.09975    850 r - - -
          2.68618  4.42225  2.77519  2.73123  3.46354  2.40513  3.72494  3.29354  2.67741  2.69355  4.24690  2.90347  2.73739  3.18146  2.89801  2.37887  2.77519  2.98518  4.58477  3.61503
          0.03220  3.84774  4.57009  0.61958  0.77255  0.48576  0.95510
    340   3.29542  4.67875  4.05393  3.75413  2.64224  3.70293  3.87044  3.31825  3.47699  2.71728  3.95316  3.90825  4.21867  3.86591  3.60960  3.49934  3.59464  3.20790  0.93668  2.64568    852 w - - -
          2.68618  4.42225  2.77519  2.73123  3.46354  2.40513  3.72494  3.29354  2.67741  2.69355  4.24690  2.90347  2.73739  3.18146  2.89801  2.37887  2.77519  2.98518  4.58477  3.61503
          0.03220  3.84774  4.57009  0.61958  0.77255  0.48576  0.95510
    341   2.71964  4.48077  3.32420  3.15991  4.15667  3.16969  4.23917  3.69601  3.21515  3.32543  4.37443  3.46896  0.87490  3.60470  3.46323  2.88643  3.15933  3.34417  5.34973  4.27710    853 p - - -
          2.68618  4.42225  2.77519  2.73123  3.46354  2.40513  3.72494  3.29354  2.67741  2.69355  4.24690  2.90347  2.73739  3.18146  2.89801  2.37887  2.77519  2.98518  4.58477  3.61503
          0.03220  3.84774  4.57009  0.61958  0.77255  0.48576  0.95510
    342   2.80426  3.44176  4.22273  3.68024  2.02351  3.88344  4.08906  2.28275  3.55032  1.65627  3.10163  3.87081  4.24602  3.75630  3.73228  3.20849  3.05566  2.20661  4.58217  3.18913    854 l - - -
          2.68618  4.42225  2.77519  2.73123  3.46354  2.40513  3.72494  3.29354  2.67741  2.69355  4.24690  2.90347  2.73739  3.18146  2.89801  2.37887  2.77519  2.98518  4.58477  3.61503
          0.03220  3.84774  4.57009  0.61958  0.77255  0.48576  0.95510
    343   2.75850  5.06796  2.02769  2.17877  4.40833  3.16288  3.73001  3.96069  2.69268  3.53976  4.40510  1.59569  3.77605  2.91805  3.20355  2.71969  3.07193  3.56328  5.66065  4.22333    855 n - - -
          2.68618  4.42225  2.77519  2.73123  3.46354  2.40513  3.72494  3.29354  2.67741  2.69355  4.24690  2.90347  2.73739  3.18146  2.89801  2.37887  2.77519  2.98518  4.58477  3.61503
          0.03220  3.84774  4.57009  0.61958  0.77255  0.48576  0.95510
    344   2.82015  4.96018  2.86952  2.51868  4.33803  3.38989  3.63401  3.77890  1.38778  3.32519  4.19858  2.66838  3.87664  2.79788  2.40395  2.82955  3.06658  3.44041  5.41625  4.13786    856 k - - -
          2.68618  4.42225  2.77519  2.73123  3.46354  2.40513  3.72494  3.29354  2.67741  2.69355  4.24690  2.90347  2.73739  3.18146  2.89801  2.37887  2.77519  2.98518  4.58477  3.61503
          0.03220  3.84774  4.57009  0.61958  0.77255  0.48576  0.95510
    345   3.16406  4.57636  4.41530  3.92766  2.47229  4.23609  4.35462  2.23057  3.77956  1.04139  2.95448  4.17536  4.52356  3.98080  3.95838  3.60938  3.40729  2.30680  4.72290  3.32569    858 l - - -
          2.68618  4.42225  2.77519  2.73123  3.46354  2.40513  3.72494  3.29354  2.67741  2.69355  4.24690  2.90347  2.73739  3.18146  2.89801  2.37887  2.77519  2.98518  4.58477  3.61503
          0.03220  3.84774  4.57009  0.61958  0.77255  0.48576  0.95510
    346   2.98987  4.36727  4.52621  4.03492  3.42432  4.22979  4.77977  1.30900  3.90431  1.94088  3.25755  4.28332  4.57957  4.19134  4.12297  3.61285  3.26394  1.42844  5.36506  4.15219    859 i - - -
          2.68618  4.42225  2.77519  2.73123  3.46354  2.40513  3.72494  3.29354  2.67741  2.69355  4.24690  2.90347  2.73739  3.18146  2.89801  2.37887  2.77519  2.98518  4.58477  3.61503
          0.03220  3.84774  4.57009  0.61958  0.77255  0.48576  0.95510
    347   2.97813  4.81839  3.46632  2.98296  4.16672  3.47047  3.80730  3.70698  2.22877  3.22743  4.22855  3.34443  3.97452  3.02911  1.01685  3.06367  3.24595  3.43207  5.25996  4.09975    860 r - - -
          2.68618  4.42225  2.77519  2.73123  3.46354  2.40513  3.72494  3.29354  2.67741  2.69355  4.24690  2.90347  2.73739  3.18146  2.89801  2.37887  2.77519  2.98518  4.58477  3.61503
          0.03220  3.84774  4.57009  0.61958  0.77255  0.48576  0.95510
    348   2.81355  5.03135  2.58505  2.15142  4.30616  3.32638  3.65616  3.76351  2.32190  3.30583  4.19771  2.87028  3.84357  1.68150  2.66607  2.79663  3.06627  3.43789  5.47556  4.14211    869 q - - -
          2.68618  4.42225  2.77519  2.73123  3.46354  2.40513  3.72494  3.29354  2.67741  2.69355  4.24690  2.90347  2.73739  3.18146  2.89801  2.37887  2.77519  2.98518  4.58477  3.61503
          0.03220  3.84774  4.57009  0.61958  0.77255  0.48576  0.95510
    349   2.55760  4.90244  3.19688  2.63053  4.29765  3.48905  3.58473  3.65228  1.77061  3.19354  4.05561  3.06575  3.89772  2.73458  1.71814  2.83288  3.01607  3.33736  5.33718  4.11288    870 r - - -
          2.68618  4.42225  2.77519  2.73123  3.46354  2.40513  3.72494  3.29354  2.67741  2.69355  4.24690  2.90347  2.73739  3.18146  2.89801  2.37887  2.77519  2.98518  4.58477  3.61503
          0.03220  3.84774  4.57009  0.61958  0.77255  0.48576  0.95510
    350   1.05000  4.18025  3.43794  3.22845  4.02818  3.00538  4.25336  3.15003  3.24408  3.03274  4.06756  3.38417  3.74230  3.58759  3.49612  2.53090  2.80656  2.80872  5.45782  4.25539    871 a - - -
          2.68618  4.42225  2.77519  2.73123  3.46354  2.40513  3.72494  3.29354  2.67741  2.69355  4.24690  2.90347  2.73739  3.18146  2.89801  2.37887  2.77519  2.98518  4.58477  3.61503
          0.03220  3.84774  4.57009  0.61958  0.77255  0.48576  0.95510
    351   3.12919  4.54398  4.43514  3.93229  3.08303  4.25924  4.58918  1.90119  3.72142  1.06775  2.97309  4.22402  4.55210  4.00764  3.91626  3.63638  3.37999  2.08339  5.07789  3.85749    872 l - - -
          2.68618  4.42225  2.77519  2.73123  3.46354  2.40513  3.72494  3.29354  2.67741  2.69355  4.24690  2.90347  2.73739  3.18146  2.89801  2.37887  2.77519  2.98518  4.58477  3.61503
          0.03220  3.84774  4.57009  0.61958  0.77255  0.48576  0.95510
    352   2.89851  4.94506  3.24812  2.71112  4.26437  3.52024  3.60609  3.71541  1.97491  3.20703  4.11650  3.12308  3.94275  2.47790  1.41979  2.92817  3.10826  3.41933  5.31194  4.08527    873 r - - -
          2.68618  4.42225  2.77519  2.73123  3.46354  2.40513  3.72494  3.29354  2.67741  2.69355  4.24690  2.90347  2.73739  3.18146  2.89801  2.37887  2.77519  2.98518  4.58477  3.61503
          0.03220  3.84774  4.57009  0.61958  0.77255  0.48576  0.95510
    353   2.24418  4.15667  3.29343  3.01116  4.03174  2.96918  4.07184  3.29171  2.99411  3.10447  4.01236  3.22573  3.68153  3.35492  3.28878  2.16642  1.47598  2.88860  5.42710  4.17953    874 t - - -
          2.68618  4.42225  2.77519  2.73123  3.46354  2.40513  3.72494  3.29354  2.67741  2.69355  4.24690  2.90347  2.73739  3.18146  2.89801  2.37887  2.77519  2.98518  4.58477  3.61503
          0.03220  3.84774  4.57009  0.61958  0.77255  0.48576  0.95510
    354   2.03411  4.14858  3.39515  3.10077  4.00279  3.00679  4.13532  3.05793  3.06732  2.97089  3.94349  3.29313  3.71721  3.42395  3.35299  2.46457  1.47924  2.71626  5.44573  4.22045    875 t - - -
          2.68618  4.42225  2.77519  2.73123  3.46354  2.40513  3.72494  3.29354  2.67741  2.69355  4.24690  2.90347  2.73739  3.18146  2.89801  2.37887  2.77519  2.98518  4.58477  3.61503
          0.03220  3.84774  4.57009  0.61958  0.77255  0.48576  0.95510
    355   2.95016  4.50295  4.02304  3.61489  3.19754  3.81566  4.35577  2.37070  3.38422  1.79618  1.42615  3.89536  4.27634  3.76786  3.59239  3.29657  3.25510  2.37388  5.03491  3.79437    876 m - - -
          2.68618  4.42225  2.77519  2.73123  3.46354  2.40513  3.72494  3.29354  2.67741  2.69355  4.24690  2.90347  2.73739  3.18146  2.89801  2.37887  2.77519  2.98518  4.58477  3.61503
          0.03220  3.84774  4.57009  0.61958  0.77255  0.48576  0.95510
    356   2.48965  5.01109  2.49067  1.62126  4.34462  3.27567  3.65017  3.72976  2.23964  3.32541  4.17744  2.80419  3.79960  2.81130  2.82982  2.71631  2.99813  3.38376  5.53323  4.17404    877 e - - -
          2.68618  4.42225  2.77519  2.73123  3.46354  2.40513  3.72494  3.29354  2.67741  2.69355  4.24690  2.90347  2.73739  3.18146  2.89801  2.37887  2.77519  2.98518  4.58477  3.61503
          0.03220  3.84774  4.57009  0.61958  0.77255  0.48576  0.95510
    357   3.12784  4.59762  4.14966  3.78972  3.12683  3.95048  4.45322  2.32990  3.55770  0.90626  3.15808  4.06755  4.39031  3.93195  3.73768  3.51892  3.42334  2.36076  4.99682  3.71432    878 l - - -
          2.68618  4.42225  2.77519  2.73123  3.46354  2.40513  3.72494  3.29354  2.67741  2.69355  4.24690  2.90347  2.73739  3.18146  2.89801  2.37887  2.77519  2.98518  4.58477  3.61503
          0.03220  3.84774  4.57009  0.61958  0.77255  0.48576  0.95510
    358   3.04303  4.39753  4.57141  4.03716  3.30793  4.32333  4.74257  1.48272  3.91282  1.58008  3.12712  4.31048  4.60265  4.15723  4.12186  3.67424  3.29096  1.52781  5.27173  4.09886    879 i - - -
          2.68618  4.42225  2.77519  2.73123  3.46354  2.40513  3.72494  3.29354  2.67741  2.69355  4.24690  2.90347  2.73739  3.18146  2.89801  2.37887  2.77519  2.98518  4.58477  3.61503
          0.03220  3.84774  4.57009  0.61958  0.77255  0.48576  0.95510
    359   2.96874  4.79005  3.10246  2.86021  3.26810  3.42721  1.19574  3.66780  2.70397  3.16475  4.20601  3.27042  3.97852  3.22621  2.97101  3.03974  3.27139  3.40343  4.73343  3.21971    880 h - - -
          2.68618  4.42225  2.77519  2.73123  3.46354  2.40513  3.72494  3.29354  2.67741  2.69355  4.24690  2.90347  2.73739  3.18146  2.89801  2.37887  2.77519  2.98518  4.58477  3.61503
          0.03220  3.84774  4.57009  0.61958  0.77255  0.48576  0.95510
    360   3.21195  4.71095  3.80199  3.52701  2.29467  3.80153  3.60786  3.22467  3.38524  2.68491  3.90236  3.69341  4.27609  3.69721  3.57390  3.35101  3.49859  3.09410  3.93739  1.00791    881 y - - -
          2.68618  4.42225  2.77519  2.73123  3.46354  2.40513  3.72494  3.29354  2.67741  2.69355  4.24690  2.90347  2.73739  3.18146  2.89801  2.37887  2.77519  2.98518  4.58477  3.61503
          0.03220  3.84774  4.57009  0.61958  0.77255  0.48576  0.95510
    361   2.73793  4.95164  2.70588  2.37409  4.04648  3.35871  2.36255  3.68313  2.29098  3.22921  4.07896  2.57482  3.82778  2.36130  2.65045  2.73448  2.97661  3.34978  5.29345  3.90242    882 k - - -
          2.68618  4.42225  2.77519  2.73123  3.46354  2.40513  3.72494  3.29354  2.67741  2.69355  4.24690  2.90347  2.73739  3.18146  2.89801  2.37887  2.77519  2.98518  4.58477  3.61503
          0.03220  3.84774  4.57009  0.61958  0.77255  0.48576  0.95510
    362   2.96356  5.08718  0.95417  2.32054  4.46101  3.19240  3.91006  4.04366  2.98963  3.65654  4.63441  2.87554  3.84348  3.14938  3.50224  2.92892  3.30171  3.68559  5.63440  4.33838    892 d - - -
          2.68618  4.42225  2.77519  2.73123  3.46354  2.40513  3.72494  3.29354  2.67741  2.69355  4.24690  2.90347  2.73739  3.18146  2.89801  2.37887  2.77519  2.98518  4.58477  3.61503
          0.03220  3.84774  4.57009  0.61958  0.77255  0.48576  0.95510
    363   2.93164  5.03677  2.47816  1.06107  4.37998  3.25856  3.84364  3.82899  2.72110  3.45024  4.42570  2.91982  3.86207  3.06003  3.12712  2.91677  3.23580  3.51552  5.55624  4.27885    893 e - - -
          2.68618  4.42225  2.77519  2.73123  3.46354  2.40513  3.72494  3.29354  2.67741  2.69355  4.24690  2.90347  2.73739  3.18146  2.89801  2.37887  2.77519  2.98518  4.58477  3.61503
          0.03220  3.84774  4.57009  0.61958  0.77255  0.48576  0.95510
    364   1.39613  4.08418  3.38716  3.07843  4.09219  2.90878  4.11651  3.34386  3.08711  3.15159  4.02278  3.24135  3.63893  3.40006  3.38725  2.11257  2.30503  2.89932  5.47428  4.26111    894 a - - -
          2.68618  4.42225  2.77519  2.73123  3.46354  2.40513  3.72494  3.29354  2.67741  2.69355  4.24690  2.90347  2.73739  3.18146  2.89801  2.37887  2.77519  2.98518  4.58477  3.61503
          0.03220  3.84774  4.57009  0.61958  0.77255  0.48576  0.95510
    365   2.31516  4.29605  3.04638  2.73179  4.07439  3.03268  3.89903  3.46698  2.78565  3.15503  4.00164  2.69897  3.68535  3.13071  3.14810  2.00682  1.86964  3.04408  5.40520  4.13462    895 t - - -
          2.68618  4.42225  2.77519  2.73123  3.46354  2.40513  3.72494  3.29354  2.67741  2.69355  4.24690  2.90347  2.73739  3.18146  2.89801  2.37887  2.77519  2.98518  4.58477  3.61503
          0.03220  3.84774  4.57009  0.61958  0.77255  0.48576  0.95510
    366   2.88265  4.91743  3.25349  2.70774  4.03416  3.52498  2.99335  3.68311  2.01679  3.18932  4.08584  3.12368  3.93971  2.78286  1.45713  2.91545  3.09126  3.38524  5.18842  3.88378    896 r - - -
          2.68618  4.42225  2.77519  2.73123  3.46354  2.40513  3.72494  3.29354  2.67741  2.69355  4.24690  2.90347  2.73739  3.18146  2.89801  2.37887  2.77519  2.98518  4.58477  3.61503
          0.03220  3.84774  4.57009  0.61958  0.77255  0.48576  0.95510
    367   3.21195  4.71095  3.80199  3.52701  2.29467  3.80153  3.60786  3.22467  3.38524  2.68491  3.90236  3.69341  4.27609  3.69721  3.57390  3.35101  3.49859  3.09410  3.93739  1.00791    897 y - - -
          2.68618  4.42225  2.77519  2.73123  3.46354  2.40513  3.72494  3.29354  2.67741  2.69355  4.24690  2.90347  2.73739  3.18146  2.89801  2.37887  2.77519  2.98518  4.58477  3.61503
          0.03220  3.84774  4.57009  0.61958  0.77255  0.48576  0.95510
    368   3.03972  4.42609  4.46163  3.96509  2.70929  4.21368  4.51183  1.31143  3.84282  1.74947  3.10072  4.20514  4.52772  4.06674  4.03544  3.58089  3.29408  1.90617  4.96503  3.63206    898 i - - -
          2.68618  4.42225  2.77519  2.73123  3.46354  2.40513  3.72494  3.29354  2.67741  2.69355  4.24690  2.90347  2.73739  3.18146  2.89801  2.37887  2.77519  2.98518  4.58477  3.61503
          0.03220  3.84774  4.57009  0.61958  0.77255  0.48576  0.95510
    369   2.39997  4.24489  3.40670  3.15792  3.94758  3.08489  4.17706  3.07172  3.10041  2.93607  3.98844  3.37105  3.78681  3.49655  3.36009  2.60100  1.21452  2.76934  5.38757  4.16430    899 t - - -
          2.68618  4.42225  2.77519  2.73123  3.46354  2.40513  3.72494  3.29354  2.67741  2.69355  4.24690  2.90347  2.73739  3.18146  2.89801  2.37887  2.77519  2.98518  4.58477  3.61503
          0.03220  3.84774  4.57009  0.61958  0.77255  0.48576  0.95510
    370   2.63499  4.41251  3.30367  3.20011  4.34220  0.76830  4.32161  3.93607  3.37799  3.59325  4.56903  3.46805  3.80285  3.70416  3.61646  2.80625  3.11431  3.46919  5.44358  4.44337    900 g - - -
          2.68618  4.42225  2.77519  2.73123  3.46354  2.40513  3.72494  3.29354  2.67741  2.69355  4.24690  2.90347  2.73739  3.18146  2.89801  2.37887  2.77519  2.98518  4.58477  3.61503
          0.03220  3.84774  4.57009  0.61958  0.77255  0.48576  0.95510
    371   1.95597  4.17340  3.14941  2.97701  4.24490  1.38225  4.14529  3.60759  3.12864  3.35460  4.23690  3.19801  3.65114  3.43033  3.43290  2.41029  2.72762  3.10791  5.57271  4.36165    901 g - - -
          2.68618  4.42225  2.77519  2.73123  3.46354  2.40513  3.72494  3.29354  2.67741  2.69355  4.24690  2.90347  2.73739  3.18146  2.89801  2.37887  2.77519  2.98518  4.58477  3.61503
          0.03220  3.84774  4.57009  0.61958  0.77255  0.48576  0.95510
    372   1.93569  2.03746  3.78021  3.39294  3.84549  2.92882  4.20060  3.08768  3.29061  2.92604  3.82182  3.39932  3.65912  3.57564  3.52109  1.95323  2.61008  2.70225  5.29136  4.09951    902 a - - -
          2.68618  4.42225  2.77519  2.73123  3.46354  2.40513  3.72494  3.29354  2.67741  2.69355  4.24690  2.90347  2.73739  3.18146  2.89801  2.37887  2.77519  2.98518  4.58477  3.61503
          0.03220  3.84774  4.57009  0.61958  0.77255  0.48576  0.95510
    373   2.89784  4.37054  4.26111  3.80463  3.38327  3.98612  4.56505  1.91594  3.63418  1.85003  3.30027  4.05515  4.41669  3.97681  3.86461  3.38831  3.19747  1.21253  5.24738  3.97669    906 v - - -
          2.68618  4.42225  2.77519  2.73123  3.46354  2.40513  3.72494  3.29354  2.67741  2.69355  4.24690  2.90347  2.73739  3.18146  2.89801  2.37887  2.77519  2.98518  4.58477  3.61503
          0.03220  3.84774  4.57009  0.61958  0.77255  0.48576  0.95510
    374   2.31253  4.63455  2.70390  2.20384  4.12938  3.19535  3.74913  3.48810  2.59048  3.15179  4.02002  2.92251  2.14481  2.94328  2.99865  2.61745  2.87417  3.13933  5.41987  4.10587    907 p - - -
          2.68618  4.42225  2.77519  2.73123  3.46354  2.40513  3.72494  3.29354  2.67741  2.69355  4.24690  2.90347  2.73739  3.18146  2.89801  2.37887  2.77519  2.98518  4.58477  3.61503
          0.03220  3.84774  4.57009  0.61958  0.77255  0.48576  0.95510
    375   2.94999  4.91216  3.12430  2.75079  4.29293  3.44178  3.74631  3.72073  1.07263  3.29137  4.25444  3.17624  3.94411  2.93940  2.42806  2.99377  3.20525  3.43001  5.35798  4.16731    908 k - - -
          2.68611  4.42227  2.77521  2.73125  3.46355  2.40514  3.72496  3.29340  2.67742  2.69356  4.24691  2.90348  2.73741  3.18148  2.89802  2.37888  2.77521  2.98508  4.58478  3.61505
          0.07995  2.71085  4.57009  0.77577  0.61684  0.48576  0.95510
    376   1.98446  4.20132  3.38782  2.96574  3.80865  3.13787  3.98383  2.93512  2.92834  2.79071  3.73683  3.25156  2.39479  3.26194  3.26228  2.52956  2.72504  2.19615  5.25244  4.01419    913 a - - -
          2.68618  4.42225  2.77519  2.73123  3.46354  2.40513  3.72494  3.29354  2.67741  2.69355  4.24690  2.90347  2.73739  3.18146  2.89801  2.37887  2.77519  2.98518  4.58477  3.61503
          0.03220  3.84774  4.57009  0.61958  0.77255  0.48576  0.95510
    377   3.22735  4.63649  4.20474  3.91479  1.05307  3.92239  3.86704  2.75438  3.82251  2.13028  3.48839  3.99151  4.38174  3.99738  3.94833  3.49838  3.52858  2.74321  4.12393  2.49424    914 f - - -
          2.68618  4.42225  2.77519  2.73123  3.46354  2.40513  3.72494  3.29354  2.67741  2.69355  4.24690  2.90347  2.73739  3.18146  2.89801  2.37887  2.77519  2.98518  4.58477  3.61503
          0.03220  3.84774  4.57009  0.61958  0.77255  0.48576  0.95510
    378   2.57597  3.24181  3.35414  2.88888  3.34880  3.35606  1.86978  3.12150  2.69401  2.78844  3.73163  3.24585  3.87016  3.13433  2.99749  2.73539  2.88607  2.85470  4.82089  3.39938    915 h - - -
          2.68618  4.42225  2.77519  2.73123  3.46354  2.40513  3.72494  3.29354  2.67741  2.69355  4.24690  2.90347  2.73739  3.18146  2.89801  2.37887  2.77519  2.98518  4.58477  3.61503
          0.03220  3.84774  4.57009  0.61958  0.77255  0.48576  0.95510
    379   2.95016  4.50295  4.02304  3.61489  3.19754  3.81566  4.35577  2.37070  3.38422  1.79618  1.42615  3.89536  4.27634  3.76786  3.59239  3.29657  3.25510  2.37388  5.03491  3.79437    916 m - - -
          2.68618  4.42225  2.77519  2.73123  3.46354  2.40513  3.72494  3.29354  2.67741  2.69355  4.24690  2.90347  2.73739  3.18146  2.89801  2.37887  2.77519  2.98518  4.58477  3.61503
          0.03220  3.84774  4.57009  0.61958  0.77255  0.48576  0.95510
    380   3.12784  4.59762  4.14966  3.78972  3.12683  3.95048  4.45322  2.32990  3.55770  0.90626  3.15808  4.06755  4.39031  3.93195  3.73768  3.51892  3.42334  2.36076  4.99682  3.71432    917 l - - -
          2.68618  4.42225  2.77519  2.73123  3.46354  2.40513  3.72494  3.29354  2.67741  2.69355  4.24690  2.90347  2.73739  3.18146  2.89801  2.37887  2.77519  2.98518  4.58477  3.61503
          0.03220  3.84774  4.57009  0.61958  0.77255  0.48576  0.95510
    381   1.05000  4.18025  3.43794  3.22845  4.02818  3.00538  4.25336  3.15003  3.24408  3.03274  4.06756  3.38417  3.74230  3.58759  3.49612  2.53090  2.80656  2.80872  5.45782  4.25539    918 a - - -
          2.68618  4.42225  2.77519  2.73123  3.46354  2.40513  3.72494  3.29354  2.67741  2.69355  4.24690  2.90347  2.73739  3.18146  2.89801  2.37887  2.77519  2.98518  4.58477  3.61503
          0.03220  3.84774  4.57009  0.61958  0.77255  0.48576  0.95510
    382   2.55912  0.99202  4.07189  3.80613  3.80347  3.18703  4.45869  2.94355  3.63302  2.86000  3.98061  3.79972  3.89202  3.98016  3.76167  2.83067  3.02385  2.68973  5.22447  4.09124    919 c - - -
          2.68618  4.42225  2.77519  2.73123  3.46354  2.40513  3.72494  3.29354  2.67741  2.69355  4.24690  2.90347  2.73739  3.18146  2.89801  2.37887  2.77519  2.98518  4.58477  3.61503
          0.03220  3.84774  4.57009  0.61958  0.77255  0.48576  0.95510
    383   3.29542  4.67875  4.05393  3.75413  2.64224  3.70293  3.87044  3.31825  3.47699  2.71728  3.95316  3.90825  4.21867  3.86591  3.60960  3.49934  3.59464  3.20790  0.93668  2.64568    920 w - - -
          2.68618  4.42225  2.77519  2.73123  3.46354  2.40513  3.72494  3.29354  2.67741  2.69355  4.24690  2.90347  2.73739  3.18146  2.89801  2.37887  2.77519  2.98518  4.58477  3.61503
          0.03220  3.84774  4.57009  0.61958  0.77255  0.48576  0.95510
    384   2.91966  4.35035  4.38587  3.91231  3.45570  4.08236  4.68581  1.69185  3.77208  2.02535  3.31968  4.15751  4.48867  4.08917  4.00501  3.47439  3.21219  1.16023  5.34891  4.10609    922 v - - -
          2.68618  4.42225  2.77519  2.73123  3.46354  2.40513  3.72494  3.29354  2.67741  2.69355  4.24690  2.90347  2.73739  3.18146  2.89801  2.37887  2.77519  2.98518  4.58477  3.61503
          0.03220  3.84774  4.57009  0.61958  0.77255  0.48576  0.95510
    385   2.93164  5.03677  2.47816  1.06107  4.37998  3.25856  3.84364  3.82899  2.72110  3.45024  4.42570  2.91982  3.86207  3.06003  3.12712  2.91677  3.23580  3.51552  5.55624  4.27885    923 e - - -
          2.68618  4.42225  2.77519  2.73123  3.46354  2.40513  3.72494  3.29354  2.67741  2.69355  4.24690  2.90347  2.73739  3.18146  2.89801  2.37887  2.77519  2.98518  4.58477  3.61503
          0.03220  3.84774  4.57009  0.61958  0.77255  0.48576  0.95510
    386   2.96356  5.08718  0.95417  2.32054  4.46101  3.19240  3.91006  4.04366  2.98963  3.65654  4.63441  2.87554  3.84348  3.14938  3.50224  2.92892  3.30171  3.68559  5.63440  4.33838    924 d - - -
          2.68618  4.42225  2.77519  2.73123  3.46354  2.40513  3.72494  3.29354  2.67741  2.69355  4.24690  2.90347  2.73739  3.18146  2.89801  2.37887  2.77519  2.98518  4.58477  3.61503
          0.03220  3.84774  4.57009  0.61958  0.77255  0.48576  0.95510
    387   2.48934  4.50089  2.81009  2.60502  4.12208  3.09794  3.87229  3.63706  2.73839  3.28551  4.16774  2.50679  1.69880  3.10756  3.09984  2.59046  2.88022  3.22713  5.42503  4.11199    927 p - - -
          2.68618  4.42225  2.77519  2.73123  3.46354  2.40513  3.72494  3.29354  2.67741  2.69355  4.24690  2.90347  2.73739  3.18146  2.89801  2.37887  2.77519  2.98518  4.58477  3.61503
          0.03220  3.84774  4.57009  0.61958  0.77255  0.48576  0.95510
    388   2.80908  5.31613  1.74439  1.71136  4.60124  3.19807  3.65565  4.08682  2.34822  3.60020  4.43013  2.66184  3.77212  2.81029  3.11386  2.71956  3.07838  3.68116  5.76745  4.30737    928 e - - -
          2.68618  4.42225  2.77519  2.73123  3.46354  2.40513  3.72494  3.29354  2.67741  2.69355  4.24690  2.90347  2.73739  3.18146  2.89801  2.37887  2.77519  2.98518  4.58477  3.61503
          0.03220  3.84774  4.57009  0.61958  0.77255  0.48576  0.95510
    389   2.21081  4.17702  3.09499  2.88679  4.24428  1.95182  4.07188  3.70893  3.03779  3.38318  4.21888  3.13468  3.62763  3.33361  3.37146  1.55059  2.68880  3.16524  5.56743  4.31979    931 s - - -
          2.68618  4.42225  2.77519  2.73123  3.46354  2.40513  3.72494  3.29354  2.67741  2.69355  4.24690  2.90347  2.73739  3.18146  2.89801  2.37887  2.77519  2.98518  4.58477  3.61503
          0.03220  3.84774  4.57009  0.61958  0.77255  0.48576  0.95510
    390   2.88895  5.34332  1.28920  1.90122  4.63958  3.15915  3.73421  4.13353  2.76230  3.69195  4.57642  2.65615  3.79048  2.91596  3.33681  2.79135  3.18799  3.73954  5.84461  4.37842    932 d - - -
          2.68618  4.42225  2.77519  2.73123  3.46354  2.40513  3.72494  3.29354  2.67741  2.69355  4.24690  2.90347  2.73739  3.18146  2.89801  2.37887  2.77519  2.98518  4.58477  3.61503
          0.03220  3.84774  4.57009  0.61958  0.77255  0.48576  0.95510
    391   2.71505  3.19998  3.83926  3.36101  2.68041  3.60202  3.75826  2.75550  3.20224  2.44894  3.50013  3.56578  4.06718  3.50271  3.43463  2.97041  3.00549  2.57042  4.29121  1.61884    938 y - - -
          2.68618  4.42225  2.77519  2.73123  3.46354  2.40513  3.72494  3.29354  2.67741  2.69355  4.24690  2.90347  2.73739  3.18146  2.89801  2.37887  2.77519  2.98518  4.58477  3.61503
          0.03220  3.84774  4.57009  0.61958  0.77255  0.48576  0.95510
    392   3.22735  4.63649  4.20474  3.91479  1.05307  3.92239  3.86704  2.75438  3.82251  2.13028  3.48839  3.99151  4.38174  3.99738  3.94833  3.49838  3.52858  2.74321  4.12393  2.49424    939 f - - -
          2.68618  4.42225  2.77519  2.73123  3.46354  2.40513  3.72494  3.29354  2.67741  2.69355  4.24690  2.90347  2.73739  3.18146  2.89801  2.37887  2.77519  2.98518  4.58477  3.61503
          0.03220  3.84774  4.57009  0.61958  0.77255  0.48576  0.95510
    393   2.94999  4.91216  3.12430  2.75079  4.29293  3.44178  3.74631  3.72073  1.07263  3.29137  4.25444  3.17624  3.94411  2.93940  2.42806  2.99377  3.20525  3.43001  5.35798  4.16731    940 k - - -
          2.68618  4.42225  2.77519  2.73123  3.46354  2.40513  3.72494  3.29354  2.67741  2.69355  4.24690  2.90347  2.73739  3.18146  2.89801  2.37887  2.77519  2.98518  4.58477  3.61503
          0.03220  3.84774  4.57009  0.61958  0.77255  0.48576  0.95510
    394   2.94999  4.91216  3.12430  2.75079  4.29293  3.44178  3.74631  3.72073  1.07263  3.29137  4.25444  3.17624  3.94411  2.93940  2.42806  2.99377  3.20525  3.43001  5.35798  4.16731    941 k - - -
          2.68618  4.42225  2.77519  2.73123  3.46354  2.40513  3.72494  3.29354  2.67741  2.69355  4.24690  2.90347  2.73739  3.18146  2.89801  2.37887  2.77519  2.98518  4.58477  3.61503
          0.03220  3.84774  4.57009  0.61958  0.77255  0.48576  0.95510
    395   2.96874  4.79005  3.10246  2.86021  3.26810  3.42721  1.19574  3.66780  2.70397  3.16475  4.20601  3.27042  3.97852  3.22621  2.97101  3.03974  3.27139  3.40343  4.73343  3.21971    958 h - - -
          2.68618  4.42225  2.77519  2.73123  3.46354  2.40513  3.72494  3.29354  2.67741  2.69355  4.24690  2.90347  2.73739  3.18146  2.89801  2.37887  2.77519  2.98518  4.58477  3.61503
          0.03220  3.84774  4.57009  0.61958  0.77255  0.48576  0.95510
    396   3.12784  4.59762  4.14966  3.78972  3.12683  3.95048  4.45322  2.32990  3.55770  0.90626  3.15808  4.06755  4.39031  3.93195  3.73768  3.51892  3.42334  2.36076  4.99682  3.71432    959 l - - -
          2.68618  4.42225  2.77519  2.73123  3.46354  2.40513  3.72494  3.29354  2.67741  2.69355  4.24690  2.90347  2.73739  3.18146  2.89801  2.37887  2.77519  2.98518  4.58477  3.61503
          0.03220  3.84774  4.57009  0.61958  0.77255  0.48576  0.95510
    397   1.05000  4.18025  3.43794  3.22845  4.02818  3.00538  4.25336  3.15003  3.24408  3.03274  4.06756  3.38417  3.74230  3.58759  3.49612  2.53090  2.80656  2.80872  5.45782  4.25539    963 a - - -
          2.68618  4.42225  2.77519  2.73123  3.46354  2.40513  3.72494  3.29354  2.67741  2.69355  4.24690  2.90347  2.73739  3.18146  2.89801  2.37887  2.77519  2.98518  4.58477  3.61503
          0.03220  3.84774  4.57009  0.61958  0.77255  0.48576  0.95510
    398   2.97813  4.81839  3.46632  2.98296  4.16672  3.47047  3.80730  3.70698  2.22877  3.22743  4.22855  3.34443  3.97452  3.02911  1.01685  3.06367  3.24595  3.43207  5.25996  4.09975    964 r - - -
          2.68618  4.42225  2.77519  2.73123  3.46354  2.40513  3.72494  3.29354  2.67741  2.69355  4.24690  2.90347  2.73739  3.18146  2.89801  2.37887  2.77519  2.98518  4.58477  3.61503
          0.03220  3.84774  4.57009  0.61958  0.77255  0.48576  0.95510
    399   2.78866  4.33844  4.09084  3.75351  3.53236  3.69799  4.55961  2.05257  3.62090  2.22390  3.50157  3.94722  4.26010  3.98263  3.83573  3.20021  3.15095  1.05669  5.31252  4.04246    965 v - - -
          2.68618  4.42225  2.77519  2.73123  3.46354  2.40513  3.72494  3.29354  2.67741  2.69355  4.24690  2.90347  2.73739  3.18146  2.89801  2.37887  2.77519  2.98518  4.58477  3.61503
          0.03220  3.84774  4.57009  0.61958  0.77255  0.48576  0.95510
    400   2.44733  4.47710  3.00262  2.61275  4.05955  3.17031  3.76194  3.48553  2.52749  3.11497  3.96208  3.02551  2.26937  2.96113  2.58876  2.15645  2.79205  3.10594  5.34012  4.05470    966 s - - -
          2.68618  4.42225  2.77519  2.73123  3.46354  2.40513  3.72494  3.29354  2.67741  2.69355  4.24690  2.90347  2.73739  3.18146  2.89801  2.37887  2.77519  2.98518  4.58477  3.61503
          0.03220  3.84774  4.57009  0.61958  0.77255  0.48576  0.95510
    401   2.80830  5.27999  1.55072  1.94354  4.51157  3.19825  3.08154  4.04345  2.60444  3.56553  4.40422  2.66867  3.77539  2.82607  3.14458  2.72495  3.07993  3.64913  5.71821  4.25438    967 d - - -
          2.68618  4.42225  2.77519  2.73123  3.46354  2.40513  3.72494  3.29354  2.67741  2.69355  4.24690  2.90347  2.73739  3.18146  2.89801  2.37887  2.77519  2.98518  4.58477  3.61503
          0.03220  3.84774  4.57009  0.61958  0.77255  0.48576  0.95510
    402   3.34098  4.67974  4.32072  3.94421  1.38134  4.15488  3.44531  3.05922  3.81085  2.43932  3.68046  3.87671  4.48464  3.88421  3.92389  3.50999  3.57079  2.97969  3.63513  1.44901    968 f - - -
          2.68618  4.42225  2.77519  2.73123  3.46354  2.40513  3.72494  3.29354  2.67741  2.69355  4.24690  2.90347  2.73739  3.18146  2.89801  2.37887  2.77519  2.98518  4.58477  3.61503
          0.03220  3.84774  4.57009  0.61958  0.77255  0.48576  0.95510
    403   2.99115  4.38192  4.49510  4.01536  3.39784  4.20182  4.75781  1.23988  3.87104  1.91443  3.24329  4.26275  4.56411  4.16811  4.08721  3.59263  3.27009  1.55560  5.34298  4.12198    969 i - - -
          2.68618  4.42225  2.77519  2.73123  3.46354  2.40513  3.72494  3.29354  2.67741  2.69355  4.24690  2.90347  2.73739  3.18146  2.89801  2.37887  2.77519  2.98518  4.58477  3.61503
          0.03220  3.84774  4.57009  0.61958  0.77255  0.48576  0.95510
    404   3.29542  4.67875  4.05393  3.75413  2.64224  3.70293  3.87044  3.31825  3.47699  2.71728  3.95316  3.90825  4.21867  3.86591  3.60960  3.49934  3.59464  3.20790  0.93668  2.64568    970 w - - -
          2.68618  4.42225  2.77519  2.73123  3.46354  2.40513  3.72494  3.29354  2.67741  2.69355  4.24690  2.90347  2.73739  3.18146  2.89801  2.37887  2.77519  2.98518  4.58477  3.61503
          0.03220  3.84774  4.57009  0.61958  0.77255  0.48576  0.95510
    405   2.99115  4.38192  4.49510  4.01536  3.39784  4.20182  4.75781  1.23988  3.87104  1.91443  3.24329  4.26275  4.56411  4.16811  4.08721  3.59263  3.27009  1.55560  5.34298  4.12198    971 i - - -
          2.68618  4.42225  2.77519  2.73123  3.46354  2.40513  3.72494  3.29354  2.67741  2.69355  4.24690  2.90347  2.73739  3.18146  2.89801  2.37887  2.77519  2.98518  4.58477  3.61503
          0.03220  3.84774  4.57009  0.61958  0.77255  0.48576  0.95510
    406   1.55783  4.12795  3.23258  3.01026  4.20813  1.77153  4.13544  3.54917  3.12211  3.30087  4.16551  3.20575  3.63367  3.41595  3.43094  2.37036  2.67893  3.05136  5.55180  4.34117    972 a - - -
          2.68618  4.42225  2.77519  2.73123  3.46354  2.40513  3.72494  3.29354  2.67741  2.69355  4.24690  2.90347  2.73739  3.18146  2.89801  2.37887  2.77519  2.98518  4.58477  3.61503
          0.03220  3.84774  4.57009  0.61958  0.77255  0.48576  0.95510
    407   2.93164  5.03677  2.47816  1.06107  4.37998  3.25856  3.84364  3.82899  2.72110  3.45024  4.42570  2.91982  3.86207  3.06003  3.12712  2.91677  3.23580  3.51552  5.55624  4.27885    973 e - - -
          2.68618  4.42225  2.77519  2.73123  3.46354  2.40513  3.72494  3.29354  2.67741  2.69355  4.24690  2.90347  2.73739  3.18146  2.89801  2.37887  2.77519  2.98518  4.58477  3.61503
          0.03220  3.84774  4.57009  0.61958  0.77255  0.48576  0.95510
    408   2.96356  5.08718  0.95417  2.32054  4.46101  3.19240  3.91006  4.04366  2.98963  3.65654  4.63441  2.87554  3.84348  3.14938  3.50224  2.92892  3.30171  3.68559  5.63440  4.33838    974 d - - -
          2.68618  4.42225  2.77519  2.73123  3.46354  2.40513  3.72494  3.29354  2.67741  2.69355  4.24690  2.90347  2.73739  3.18146  2.89801  2.37887  2.77519  2.98518  4.58477  3.61503
          0.03220  3.84774  4.57009  0.61958  0.77255  0.48576  0.95510
    409   2.63499  4.41251  3.30367  3.20011  4.34220  0.76830  4.32161  3.93607  3.37799  3.59325  4.56903  3.46805  3.80285  3.70416  3.61646  2.80625  3.11431  3.46919  5.44358  4.44337    975 g - - -
          2.68618  4.42225  2.77519  2.73123  3.46354  2.40513  3.72494  3.29354  2.67741  2.69355  4.24690  2.90347  2.73739  3.18146  2.89801  2.37887  2.77519  2.98518  4.58477  3.61503
          0.03220  3.84774  4.57009  0.61958  0.77255  0.48576  0.95510
    410   3.13192  4.56691  4.39982  3.87249  3.04011  4.24282  4.53987  2.15392  3.65323  1.03976  2.51559  4.18028  4.51934  3.93417  3.84990  3.60164  3.37317  2.22867  5.04266  3.86296    976 l - - -
          2.68618  4.42225  2.77519  2.73123  3.46354  2.40513  3.72494  3.29354  2.67741  2.69355  4.24690  2.90347  2.73739  3.18146  2.89801  2.37887  2.77519  2.98518  4.58477  3.61503
          0.03220  3.84774  4.57009  0.61958  0.77255  0.48576  0.95510
    411   2.94999  4.91216  3.12430  2.75079  4.29293  3.44178  3.74631  3.72073  1.07263  3.29137  4.25444  3.17624  3.94411  2.93940  2.42806  2.99377  3.20525  3.43001  5.35798  4.16731    977 k - - -
          2.68618  4.42225  2.77519  2.73123  3.46354  2.40513  3.72494  3.29354  2.67741  2.69355  4.24690  2.90347  2.73739  3.18146  2.89801  2.37887  2.77519  2.98518  4.58477  3.61503
          0.03220  3.84774  4.57009  0.61958  0.77255  0.48576  0.95510
    412   3.03954  4.42536  4.46333  3.96467  2.66755  4.21307  4.50008  1.32522  3.84304  1.74360  3.09446  4.20252  4.52490  4.06267  4.03372  3.57815  3.29268  1.91674  4.94798  3.61142    978 i - - -
          2.68618  4.42225  2.77519  2.73123  3.46354  2.40513  3.72494  3.29354  2.67741  2.69355  4.24690  2.90347  2.73739  3.18146  2.89801  2.37887  2.77519  2.98518  4.58477  3.61503
          0.03220  3.84774  4.57009  0.61958  0.77255  0.48576  0.95510
    413   2.86180  4.84616  2.88728  2.64199  4.01135  3.35007  3.79996  3.63864  2.46458  3.14342  4.17233  3.10138  3.90340  1.27868  2.74910  2.91076  3.15895  3.36996  5.28792  3.98015    990 q - - -
          2.68618  4.42225  2.77519  2.73123  3.46354  2.40513  3.72494  3.29354  2.67741  2.69355  4.24690  2.90347  2.73739  3.18146  2.89801  2.37887  2.77519  2.98518  4.58477  3.61503
          0.03220  3.84774  4.57009  0.61958  0.77255  0.48576  0.95510
    414   2.35658  4.25843  3.27523  2.87605  3.82568  3.13324  3.91900  3.10027  2.81059  2.54276  3.80283  3.19096  3.75010  3.18581  3.14133  1.69015  2.45810  2.78041  5.24055  3.96727    996 s - - -
          2.68618  4.42225  2.77519  2.73123  3.46354  2.40513  3.72494  3.29354  2.67741  2.69355  4.24690  2.90347  2.73739  3.18146  2.89801  2.37887  2.77519  2.98518  4.58477  3.61503
          0.03220  3.84774  4.57009  0.61958  0.77255  0.48576  0.95510
    415   3.06627  4.50323  4.31040  3.82273  1.57669  4.09239  4.07774  2.37179  3.68294  1.70740  2.64839  4.01130  4.41819  3.87302  3.85987  3.44463  3.31375  2.40566  4.43248  2.92341   1004 f - - -
          2.68618  4.42225  2.77519  2.73123  3.46354  2.40513  3.72494  3.29354  2.67741  2.69355  4.24690  2.90347  2.73739  3.18146  2.89801  2.37887  2.77519  2.98518  4.58477  3.61503
          0.03220  3.84774  4.57009  0.61958  0.77255  0.48576  0.95510
    416   2.63499  4.41251  3.30367  3.20011  4.34220  0.76830  4.32161  3.93607  3.37799  3.59325  4.56903  3.46805  3.80285  3.70416  3.61646  2.80625  3.11431  3.46919  5.44358  4.44337   1008 g - - -
          2.68618  4.42225  2.77519  2.73123  3.46354  2.40513  3.72494  3.29354  2.67741  2.69355  4.24690  2.90347  2.73739  3.18146  2.89801  2.37887  2.77519  2.98518  4.58477  3.61503
          0.03220  3.84774  4.57009  0.61958  0.77255  0.48576  0.95510
    417   2.40307  4.28580  3.31193  2.89770  3.70842  3.18912  3.90984  3.03517  2.80794  2.76669  3.07755  3.21949  3.78589  3.19245  3.13273  1.60523  2.77498  2.75079  5.16369  3.86469   1009 s - - -
          2.68618  4.42225  2.77519  2.73123  3.46354  2.40513  3.72494  3.29354  2.67741  2.69355  4.24690  2.90347  2.73739  3.18146  2.89801  2.37887  2.77519  2.98518  4.58477  3.61503
          0.03220  3.84774  4.57009  0.61958  0.77255  0.48576  0.95510
    418   2.86180  4.84616  2.88728  2.64199  4.01135  3.35007  3.79996  3.63864  2.46458  3.14342  4.17233  3.10138  3.90340  1.27868  2.74910  2.91076  3.15895  3.36996  5.28792  3.98015   1010 q - - -
          2.68618  4.42225  2.77519  2.73123  3.46354  2.40513  3.72494  3.29354  2.67741  2.69355  4.24690  2.90347  2.73739  3.18146  2.89801  2.37887  2.77519  2.98518  4.58477  3.61503
          0.03220  3.84774  4.57009  0.61958  0.77255  0.48576  0.95510
    419   2.70152  4.26612  3.88085  3.33997  3.29809  3.74695  4.12840  2.07512  3.21187  1.64510  3.23631  3.65689  4.14339  3.52679  3.48486  2.73830  2.96239  1.97315  4.96439  3.73401   1011 l - - -
          2.68618  4.42225  2.77519  2.73123  3.46354  2.40513  3.72494  3.29354  2.67741  2.69355  4.24690  2.90347  2.73739  3.18146  2.89801  2.37887  2.77519  2.98518  4.58477  3.61503
          0.03220  3.84774  4.57009  0.61958  0.77255  0.48576  0.95510
    420   3.29542  4.67875  4.05393  3.75413  2.64224  3.70293  3.87044  3.31825  3.47699  2.71728  3.95316  3.90825  4.21867  3.86591  3.60960  3.49934  3.59464  3.20790  0.93668  2.64568   1012 w - - -
          2.68618  4.42225  2.77519  2.73123  3.46354  2.40513  3.72494  3.29354  2.67741  2.69355  4.24690  2.90347  2.73739  3.18146  2.89801  2.37887  2.77519  2.98518  4.58477  3.61503
          0.03220  3.84774  4.57009  0.61958  0.77255  0.48576  0.95510
    421   2.82718  5.22678  1.33115  2.10340  4.54539  3.14330  3.73792  4.10810  2.76300  3.66812  4.54267  2.35091  3.77864  2.92513  3.32588  2.75310  3.14178  3.69678  5.78621  4.31090   1013 d - - -
          2.68618  4.42225  2.77519  2.73123  3.46354  2.40513  3.72494  3.29354  2.67741  2.69355  4.24690  2.90347  2.73739  3.18146  2.89801  2.37887  2.77519  2.98518  4.58477  3.61503
          0.03220  3.84774  4.57009  0.61958  0.77255  0.48576  0.95510
    422   2.02025  4.14680  3.39673  3.10075  4.00370  3.00534  4.13478  3.05992  3.06795  2.97282  3.94329  3.29249  3.71580  3.42324  3.35419  2.46240  1.48723  2.71708  5.44565  4.22094   1014 t - - -
          2.68618  4.42225  2.77519  2.73123  3.46354  2.40513  3.72494  3.29354  2.67741  2.69355  4.24690  2.90347  2.73739  3.18146  2.89801  2.37887  2.77519  2.98518  4.58477  3.61503
          0.03220  3.84774  4.57009  0.61958  0.77255  0.48576  0.95510
    423   1.46903  4.09912  3.47726  3.11041  3.93378  2.99146  4.09702  3.08735  3.07724  2.96611  3.88037  3.28745  3.68978  3.39541  3.37756  2.13286  2.66676  2.42016  5.36239  4.13687   1015 a - - -
          2.68618  4.42225  2.77519  2.73123  3.46354  2.40513  3.72494  3.29354  2.67741  2.69355  4.24690  2.90347  2.73739  3.18146  2.89801  2.37887  2.77519  2.98518  4.58477  3.61503
          0.03220  3.84774  4.57009  0.61958  0.77255  0.48576  0.95510
    424   3.09946  4.49666  4.46911  3.92037  2.08553  4.24030  4.35346  2.22868  3.79258  1.25488  2.58537  4.16610  4.48909  3.94904  3.96050  3.56333  3.32399  2.31230  4.73620  3.40926   1020 l - - -
          2.68618  4.42225  2.77519  2.73123  3.46354  2.40513  3.72494  3.29354  2.67741  2.69355  4.24690  2.90347  2.73739  3.18146  2.89801  2.37887  2.77519  2.98518  4.58477  3.61503
          0.03220  3.84774  4.57009  0.61958  0.77255  0.48576  0.95510
    425   2.26444  4.16599  3.35791  3.03450  3.90053  3.00809  4.05777  3.18355  3.00383  2.99891  3.94185  3.25154  3.70461  3.35421  3.30624  1.42118  2.71101  2.45893  5.34040  4.05344   1021 s - - -
          2.68618  4.42225  2.77519  2.73123  3.46354  2.40513  3.72494  3.29354  2.67741  2.69355  4.24690  2.90347  2.73739  3.18146  2.89801  2.37887  2.77519  2.98518  4.58477  3.61503
          0.03220  3.84774  4.57009  0.61958  0.77255  0.48576  0.95510
    426   3.12784  4.59762  4.14966  3.78972  3.12683  3.95048  4.45322  2.32990  3.55770  0.90626  3.15808  4.06755  4.39031  3.93195  3.73768  3.51892  3.42334  2.36076  4.99682  3.71432   1022 l - - -
          2.68618  4.42225  2.77519  2.73123  3.46354  2.40513  3.72494  3.29354  2.67741  2.69355  4.24690  2.90347  2.73739  3.18146  2.89801  2.37887  2.77519  2.98518  4.58477  3.61503
          0.03220  3.84774  4.57009  0.61958  0.77255  0.48576  0.95510
    427   2.78570  4.93591  2.82118  2.46494  3.89316  3.40342  2.52250  3.66613  2.25023  3.19006  4.07565  2.95447  3.86586  1.96460  2.56888  2.79252  3.02106  3.35296  5.18061  3.76900   1023 q - - -
          2.68618  4.42225  2.77519  2.73123  3.46354  2.40513  3.72494  3.29354  2.67741  2.69355  4.24690  2.90347  2.73739  3.18146  2.89801  2.37887  2.77519  2.98518  4.58477  3.61503
          0.03220  3.84774  4.57009  0.61958  0.77255  0.48576  0.95510
    428   2.19416  4.22721  3.90912  3.40683  2.96622  3.64819  4.20202  2.17593  3.32937  2.19967  3.33682  3.67806  4.11731  3.61416  3.60448  2.99641  2.94006  1.58621  5.03591  3.78049   1024 v - - -
          2.68618  4.42225  2.77519  2.73123  3.46354  2.40513  3.72494  3.29354  2.67741  2.69355  4.24690  2.90347  2.73739  3.18146  2.89801  2.37887  2.77519  2.98518  4.58477  3.61503
          0.03220  3.84774  4.57009  0.61958  0.77255  0.48576  0.95510
    429   3.10222  4.50904  4.45898  3.90027  2.65242  4.25979  4.47562  2.18836  3.77466  1.20687  2.12312  4.18760  4.49949  3.94615  3.95748  3.58070  3.32620  2.28261  4.91068  3.70919   1025 l - - -
          2.68618  4.42225  2.77519  2.73123  3.46354  2.40513  3.72494  3.29354  2.67741  2.69355  4.24690  2.90347  2.73739  3.18146  2.89801  2.37887  2.77519  2.98518  4.58477  3.61503
          0.03220  3.84774  4.57009  0.61958  0.77255  0.48576  0.95510
    430   3.12806  4.54775  4.42202  3.92260  3.07873  4.24851  4.57887  1.92722  3.70717  1.05856  2.97484  4.21409  4.54619  3.99875  3.90234  3.62823  3.38031  2.09616  5.07074  3.84457   1026 l - - -
          2.68618  4.42225  2.77519  2.73123  3.46354  2.40513  3.72494  3.29354  2.67741  2.69355  4.24690  2.90347  2.73739  3.18146  2.89801  2.37887  2.77519  2.98518  4.58477  3.61503
          0.03220  3.84774  4.57009  0.61958  0.77255  0.48576  0.95510
    431   1.76301  4.69494  1.95154  2.36601  4.24827  3.13634  3.79410  3.57545  2.74018  3.29114  4.16993  2.86438  3.74919  2.98963  3.21446  2.61430  2.91392  3.20660  5.55127  4.19544   1027 a - - -
          2.68618  4.42225  2.77519  2.73123  3.46354  2.40513  3.72494  3.29354  2.67741  2.69355  4.24690  2.90347  2.73739  3.18146  2.89801  2.37887  2.77519  2.98518  4.58477  3.61503
          0.03220  3.84774  4.57009  0.61958  0.77255  0.48576  0.95510
    432   2.07281  4.32040  3.15446  2.71919  3.76341  2.42450  3.80367  3.13128  2.72111  2.83919  3.71124  3.10752  3.75585  3.05614  3.09778  2.55568  2.46172  2.81776  5.14874  3.29414   1029 a - - -
          2.68618  4.42225  2.77519  2.73123  3.46354  2.40513  3.72494  3.29354  2.67741  2.69355  4.24690  2.90347  2.73739  3.18146  2.89801  2.37887  2.77519  2.98518  4.58477  3.61503
          0.22129  3.84774  1.73056  0.61958  0.77255  0.48576  0.95510
    433   2.65797  4.31117  3.58915  3.05212  2.85582  3.64328  3.90062  2.23976  2.94478  2.02622  3.19052  3.42978  4.02180  2.91975  3.25809  2.92958  2.90253  2.15347  4.80056  3.49685   1030 l - - -
          2.68619  4.42226  2.77500  2.73124  3.46355  2.40514  3.72496  3.29355  2.67742  2.69356  4.24691  2.90348  2.73741  3.18147  2.89802  2.37888  2.77521  2.98519  4.58478  3.61504
          0.17098  1.93285  4.38757  0.38381  1.14338  0.62432  0.76706
    434   2.61980  4.80958  2.09984  2.07420  4.08540  3.20370  3.63236  3.40054  2.52372  3.10629  3.98891  2.76406  3.73466  2.81436  2.99494  2.63292  2.89454  2.75516  5.39044  4.01945   1035 e - - -
          2.68618  4.42225  2.77519  2.73123  3.46354  2.40513  3.72494  3.29354  2.67741  2.69355  4.24690  2.90347  2.73739  3.18146  2.89801  2.37887  2.77519  2.98518  4.58477  3.61503
          0.03877  3.66523  4.38757  0.61958  0.77255  0.62432  0.76706
    435   2.71200  4.97688  1.76372  2.14915  4.02835  3.15361  2.97056  3.75568  2.56164  3.31883  4.20221  2.69907  3.72708  2.82749  3.04317  2.67794  2.99614  3.40468  5.35065  3.89253   1036 d - - -
          2.68618  4.42225  2.77519  2.73123  3.46354  2.40513  3.72494  3.29354  2.67741  2.69355  4.24690  2.90347  2.73739  3.18146  2.89801  2.37887  2.77519  2.98518  4.58477  3.61503
          0.03877  3.66523  4.38757  0.61958  0.77255  0.40795  1.09366
    436   2.82718  5.22678  1.33115  2.10340  4.54539  3.14330  3.73792  4.10810  2.76300  3.66812  4.54267  2.35091  3.77864  2.92513  3.32588  2.75310  3.14178  3.69678  5.78621  4.31090   1037 d - - -
          2.68618  4.42225  2.77519  2.73123  3.46354  2.40513  3.72494  3.29354  2.67741  2.69355  4.24690  2.90347  2.73739  3.18146  2.89801  2.37887  2.77519  2.98518  4.58477  3.61503
          0.03220  3.84774  4.57009  0.61958  0.77255  0.48576  0.95510
    437   2.65429  4.31213  3.17251  3.03781  3.40939  3.66217  3.96749  2.34489  2.97872  2.10809  2.97519  3.43458  4.04464  3.29475  3.31863  2.93810  2.89833  1.78354  4.98845  3.74861   1038 v - - -
          2.68618  4.42225  2.77519  2.73123  3.46354  2.40513  3.72494  3.29354  2.67741  2.69355  4.24690  2.90347  2.73739  3.18146  2.89801  2.37887  2.77519  2.98518  4.58477  3.61503
          0.03220  3.84774  4.57009  0.61958  0.77255  0.48576  0.95510
    438   2.34138  4.94560  1.42054  2.22486  4.41455  3.14002  3.77928  3.78801  2.77264  3.46813  4.36529  2.76563  3.76992  2.97042  3.29457  2.69531  3.04123  3.41353  5.69209  4.28111   1040 d - - -
          2.68618  4.42225  2.77519  2.73123  3.46354  2.40513  3.72494  3.29354  2.67741  2.69355  4.24690  2.90347  2.73739  3.18146  2.89801  2.37887  2.77519  2.98518  4.58477  3.61503
          0.03220  3.84774  4.57009  0.61958  0.77255  0.48576  0.95510
    439   2.88933  5.33906  1.28177  1.91177  4.63644  3.15916  3.73611  4.13017  2.76492  3.69056  4.57637  2.65802  3.79104  2.91853  3.33873  2.79257  3.18902  3.73701  5.84230  4.37768   1042 d - - -
          2.68618  4.42225  2.77519  2.73123  3.46354  2.40513  3.72494  3.29354  2.67741  2.69355  4.24690  2.90347  2.73739  3.18146  2.89801  2.37887  2.77519  2.98518  4.58477  3.61503
          0.03220  3.84774  4.57009  0.61958  0.77255  0.48576  0.95510
    440   2.93164  5.03677  2.47816  1.06107  4.37998  3.25856  3.84364  3.82899  2.72110  3.45024  4.42570  2.91982  3.86207  3.06003  3.12712  2.91677  3.23580  3.51552  5.55624  4.27885   1043 e - - -
          2.68618  4.42225  2.77519  2.73123  3.46354  2.40513  3.72494  3.29354  2.67741  2.69355  4.24690  2.90347  2.73739  3.18146  2.89801  2.37887  2.77519  2.98518  4.58477  3.61503
          0.03220  3.84774  4.57009  0.61958  0.77255  0.48576  0.95510
    441   3.01189  4.43790  4.29995  3.91506  3.35786  4.03935  4.64799  1.10907  3.74270  1.94931  3.29743  4.16389  4.47321  4.09372  3.94212  3.53251  3.31162  1.84609  5.24335  3.97931   1045 i - - -
          2.68618  4.42225  2.77519  2.73123  3.46354  2.40513  3.72494  3.29354  2.67741  2.69355  4.24690  2.90347  2.73739  3.18146  2.89801  2.37887  2.77519  2.98518  4.58477  3.61503
          0.03220  3.84774  4.57009  0.61958  0.77255  0.48576  0.95510
    442   2.93942  4.97257  3.33560  2.75326  4.36597  3.55215  3.59874  3.74855  1.78231  3.25235  4.14986  3.15135  3.96122  2.75526  1.37355  2.96710  3.13664  3.44908  5.33611  4.14857   1046 r - - -
          2.68618  4.42225  2.77519  2.73123  3.46354  2.40513  3.72494  3.29354  2.67741  2.69355  4.24690  2.90347  2.73739  3.18146  2.89801  2.37887  2.77519  2.98518  4.58477  3.61503
          0.03220  3.84774  4.57009  0.61958  0.77255  0.48576  0.95510
    443   2.25090  4.22522  3.14735  2.81555  4.11650  2.97693  3.95301  3.51011  2.85650  3.19131  4.03273  3.11322  2.54860  3.18833  3.21239  1.70358  2.38866  3.05252  5.44712  4.19305   1047 s - - -
          2.68618  4.42225  2.77519  2.73123  3.46354  2.40513  3.72494  3.29354  2.67741  2.69355  4.24690  2.90347  2.73739  3.18146  2.89801  2.37887  2.77519  2.98518  4.58477  3.61503
          0.03220  3.84774  4.57009  0.61958  0.77255  0.48576  0.95510
    444   2.39997  4.24489  3.40670  3.15792  3.94758  3.08489  4.17706  3.07172  3.10041  2.93607  3.98844  3.37105  3.78681  3.49655  3.36009  2.60100  1.21452  2.76934  5.38757  4.16430   1048 t - - -
          2.68618  4.42225  2.77519  2.73123  3.46354  2.40513  3.72494  3.29354  2.67741  2.69355  4.24690  2.90347  2.73739  3.18146  2.89801  2.37887  2.77519  2.98518  4.58477  3.61503
          0.03220  3.84774  4.57009  0.61958  0.77255  0.48576  0.95510
    445   3.12784  4.59762  4.14966  3.78972  3.12683  3.95048  4.45322  2.32990  3.55770  0.90626  3.15808  4.06755  4.39031  3.93195  3.73768  3.51892  3.42334  2.36076  4.99682  3.71432   1049 l - - -
          2.68618  4.42225  2.77519  2.73123  3.46354  2.40513  3.72494  3.29354  2.67741  2.69355  4.24690  2.90347  2.73739  3.18146  2.89801  2.37887  2.77519  2.98518  4.58477  3.61503
          0.03220  3.84774  4.57009  0.61958  0.77255  0.48576  0.95510
    446   3.01952  4.37452  4.56124  4.03535  3.37642  4.30581  4.76096  1.46536  3.91292  1.76905  3.19931  4.30373  4.60343  4.17610  4.13098  3.66255  3.27371  1.37637  5.32116  4.12895   1050 v - - -
          2.68618  4.42225  2.77519  2.73123  3.46354  2.40513  3.72494  3.29354  2.67741  2.69355  4.24690  2.90347  2.73739  3.18146  2.89801  2.37887  2.77519  2.98518  4.58477  3.61503
          0.03220  3.84774  4.57009  0.61958  0.77255  0.48576  0.95510
    447   2.94999  4.91216  3.12430  2.75079  4.29293  3.44178  3.74631  3.72073  1.07263  3.29137  4.25444  3.17624  3.94411  2.93940  2.42806  2.99377  3.20525  3.43001  5.35798  4.16731   1051 k - - -
          2.68618  4.42225  2.77519  2.73123  3.46354  2.40513  3.72494  3.29354  2.67741  2.69355  4.24690  2.90347  2.73739  3.18146  2.89801  2.37887  2.77519  2.98518  4.58477  3.61503
          0.03220  3.84774  4.57009  0.61958  0.77255  0.48576  0.95510
    448   2.63499  4.41251  3.30367  3.20011  4.34220  0.76830  4.32161  3.93607  3.37799  3.59325  4.56903  3.46805  3.80285  3.70416  3.61646  2.80625  3.11431  3.46919  5.44358  4.44337   1052 g - - -
          2.68618  4.42225  2.77519  2.73123  3.46354  2.40513  3.72494  3.29354  2.67741  2.69355  4.24690  2.90347  2.73739  3.18146  2.89801  2.37887  2.77519  2.98518  4.58477  3.61503
          0.03220  3.84774  4.57009  0.61958  0.77255  0.48576  0.95510
    449   3.21195  4.71095  3.80199  3.52701  2.29467  3.80153  3.60786  3.22467  3.38524  2.68491  3.90236  3.69341  4.27609  3.69721  3.57390  3.35101  3.49859  3.09410  3.93739  1.00791   1053 y - - -
          2.68618  4.42225  2.77519  2.73123  3.46354  2.40513  3.72494  3.29354  2.67741  2.69355  4.24690  2.90347  2.73739  3.18146  2.89801  2.37887  2.77519  2.98518  4.58477  3.61503
          0.03220  3.84774  4.57009  0.61958  0.77255  0.48576  0.95510
    450   2.70581  5.06314  1.70288  2.15149  4.47346  3.15666  3.69698  3.97155  2.65051  3.52517  4.35843  2.39440  3.75245  2.86546  3.18545  2.21002  3.01171  3.55582  5.70009  4.26179   1054 d - - -
          2.68618  4.42225  2.77519  2.73123  3.46354  2.40513  3.72494  3.29354  2.67741  2.69355  4.24690  2.90347  2.73739  3.18146  2.89801  2.37887  2.77519  2.98518  4.58477  3.61503
          0.03220  3.84774  4.57009  0.61958  0.77255  0.48576  0.95510
    451   3.33742  4.69346  4.27070  3.89358  1.61819  4.13700  3.43747  3.08847  3.76318  2.47810  3.71390  3.85042  4.47319  3.85539  3.89219  3.49299  3.56919  3.00092  3.63519  1.24280   1055 y - - -
          2.68618  4.42225  2.77519  2.73123  3.46354  2.40513  3.72494  3.29354  2.67741  2.69355  4.24690  2.90347  2.73739  3.18146  2.89801  2.37887  2.77519  2.98518  4.58477  3.61503
          0.03220  3.84774  4.57009  0.61958  0.77255  0.48576  0.95510
    452   3.12784  4.59762  4.14966  3.78972  3.12683  3.95048  4.45322  2.32990  3.55770  0.90626  3.15808  4.06755  4.39031  3.93195  3.73768  3.51892  3.42334  2.36076  4.99682  3.71432   1056 l - - -
          2.68618  4.42225  2.77519  2.73123  3.46354  2.40513  3.72494  3.29354  2.67741  2.69355  4.24690  2.90347  2.73739  3.18146  2.89801  2.37887  2.77519  2.98518  4.58477  3.61503
          0.03220  3.84774  4.57009  0.61958  0.77255  0.48576  0.95510
    453   2.79669  5.04852  2.89528  2.28851  4.40721  3.43572  3.56332  3.80508  1.62544  3.30637  4.13756  2.67336  3.85658  2.69962  2.19911  2.78007  3.00578  3.45926  5.42732  4.15000   1057 k - - -
          2.68618  4.42225  2.77519  2.73123  3.46354  2.40513  3.72494  3.29354  2.67741  2.69355  4.24690  2.90347  2.73739  3.18146  2.89801  2.37887  2.77519  2.98518  4.58477  3.61503
          0.03220  3.84774  4.57009  0.61958  0.77255  0.48576  0.95510
    454   2.89205  5.03067  2.98644  2.56618  4.37815  3.47046  3.60021  3.79185  1.36414  3.29177  4.17919  3.02276  3.91345  2.45758  2.27027  2.89144  3.10420  3.47644  5.39869  4.15251   1058 k - - -
          2.68618  4.42225  2.77519  2.73123  3.46354  2.40513  3.72494  3.29354  2.67741  2.69355  4.24690  2.90347  2.73739  3.18146  2.89801  2.37887  2.77519  2.98518  4.58477  3.61503
          0.03220  3.84774  4.57009  0.61958  0.77255  0.48576  0.95510
    455   2.30336  4.22326  3.18545  3.00039  4.05183  2.95363  4.11077  3.57125  3.07248  3.29351  4.22188  3.22892  3.69046  3.42380  3.35906  1.12895  2.78170  3.11177  5.42637  4.13531   1059 s - - -
          2.68618  4.42225  2.77519  2.73123  3.46354  2.40513  3.72494  3.29354  2.67741  2.69355  4.24690  2.90347  2.73739  3.18146  2.89801  2.37887  2.77519  2.98518  4.58477  3.61503
          0.03220  3.84774  4.57009  0.61958  0.77255  0.48576  0.95510
    456   2.86180  4.84616  2.88728  2.64199  4.01135  3.35007  3.79996  3.63864  2.46458  3.14342  4.17233  3.10138  3.90340  1.27868  2.74910  2.91076  3.15895  3.36996  5.28792  3.98015   1060 q - - -
          2.68618  4.42225  2.77519  2.73123  3.46354  2.40513  3.72494  3.29354  2.67741  2.69355  4.24690  2.90347  2.73739  3.18146  2.89801  2.37887  2.77519  2.98518  4.58477  3.61503
          0.03220  3.84774  4.57009  0.61958  0.77255  0.48576  0.95510
    457   2.98424  4.35359  4.49963  3.94896  2.80982  4.23155  4.57012  1.67034  3.84860  1.65693  3.07344  4.20586  4.51115  4.05130  4.04453  3.56059  3.22279  1.52018  5.08389  3.88017   1074 v - - -
          2.68618  4.42225  2.77519  2.73123  3.46354  2.40513  3.72494  3.29354  2.67741  2.69355  4.24690  2.90347  2.73739  3.18146  2.89801  2.37887  2.77519  2.98518  4.58477  3.61503
          0.03220  3.84774  4.57009  0.61958  0.77255  0.48576  0.95510
    458   1.95557  4.11644  3.35102  3.02478  4.05567  2.94469  4.07203  3.30889  3.02108  3.11048  3.98511  3.22400  3.65598  3.34804  3.33059  2.12580  1.64873  2.88570  5.43625  4.21474   1076 t - - -
          2.68618  4.42225  2.77519  2.73123  3.46354  2.40513  3.72494  3.29354  2.67741  2.69355  4.24690  2.90347  2.73739  3.18146  2.89801  2.37887  2.77519  2.98518  4.58477  3.61503
          0.03220  3.84774  4.57009  0.61958  0.77255  0.48576  0.95510
    459   2.82716  5.14448  2.36779  1.42585  4.41531  3.25636  3.67632  3.88390  2.47106  3.42659  4.31187  2.77114  3.81595  2.54065  2.88802  2.77813  3.09474  3.53587  5.60366  4.21846   1079 e - - -
          2.68618  4.42225  2.77519  2.73123  3.46354  2.40513  3.72494  3.29354  2.67741  2.69355  4.24690  2.90347  2.73739  3.18146  2.89801  2.37887  2.77519  2.98518  4.58477  3.61503
          0.03220  3.84774  4.57009  0.61958  0.77255  0.48576  0.95510
    460   2.70345  4.69869  2.69557  2.57870  4.05839  3.16779  3.90191  3.76374  2.80370  3.41351  4.36914  1.20259  3.81859  3.17487  3.15730  2.77175  3.08466  3.38845  5.36718  4.00870   1080 n - - -
          2.68618  4.42225  2.77519  2.73123  3.46354  2.40513  3.72494  3.29354  2.67741  2.69355  4.24690  2.90347  2.73739  3.18146  2.89801  2.37887  2.77519  2.98518  4.58477  3.61503
          0.03220  3.84774  4.57009  0.61958  0.77255  0.48576  0.95510
    461   2.71964  4.48077  3.32420  3.15991  4.15667  3.16969  4.23917  3.69601  3.21515  3.32543  4.37443  3.46896  0.87490  3.60470  3.46323  2.88643  3.15933  3.34417  5.34973  4.27710   1081 p - - -
          2.68618  4.42225  2.77519  2.73123  3.46354  2.40513  3.72494  3.29354  2.67741  2.69355  4.24690  2.90347  2.73739  3.18146  2.89801  2.37887  2.77519  2.98518  4.58477  3.61503
          0.03220  3.84774  4.57009  0.61958  0.77255  0.48576  0.95510
    462   2.64736  4.73993  2.91323  2.51023  4.09482  3.33578  3.65388  3.52837  2.30144  3.10854  3.97357  2.97969  2.20281  2.55262  2.41237  2.69875  2.91432  3.20298  5.31418  4.02155   1082 p - - -
          2.68618  4.42225  2.77519  2.73123  3.46354  2.40513  3.72494  3.29354  2.67741  2.69355  4.24690  2.90347  2.73739  3.18146  2.89801  2.37887  2.77519  2.98518  4.58477  3.61503
          0.03220  3.84774  4.57009  0.61958  0.77255  0.48576  0.95510
    463   2.24220  4.19654  3.05416  2.89758  4.24845  1.39303  4.10256  3.72855  3.07972  3.41953  4.27506  3.14674  3.64280  3.38104  3.39669  2.11755  2.72770  3.18902  5.57245  4.32330   1087 g - - -
          2.68618  4.42225  2.77519  2.73123  3.46354  2.40513  3.72494  3.29354  2.67741  2.69355  4.24690  2.90347  2.73739  3.18146  2.89801  2.37887  2.77519  2.98518  4.58477  3.61503
          0.03220  3.84774  4.57009  0.61958  0.77255  0.48576  0.95510
    464   2.82597  5.23067  1.34844  2.10122  4.54905  3.14420  3.73476  4.10988  2.75727  3.66721  4.53958  2.31814  3.77788  2.92063  3.32044  2.75108  3.13917  3.69792  5.78777  4.31188   1088 d - - -
          2.68618  4.42225  2.77519  2.73123  3.46354  2.40513  3.72494  3.29354  2.67741  2.69355  4.24690  2.90347  2.73739  3.18146  2.89801  2.37887  2.77519  2.98518  4.58477  3.61503
          0.03220  3.84774  4.57009  0.61958  0.77255  0.48576  0.95510
    465   2.99642  4.72585  3.43891  3.03102  2.39257  3.72953  2.08869  3.33448  2.87027  2.81968  3.87068  3.35601  4.13375  3.25753  3.15954  3.07353  3.23172  3.12945  4.01132  1.77580   1089 y - - -
          2.68618  4.42225  2.77519  2.73123  3.46354  2.40513  3.72494  3.29354  2.67741  2.69355  4.24690  2.90347  2.73739  3.18146  2.89801  2.37887  2.77519  2.98518  4.58477  3.61503
          0.03220  3.84774  4.57009  0.61958  0.77255  0.48576  0.95510
    466   2.66088  4.26133  3.71742  3.14328  2.90981  3.69561  3.94368  2.18016  3.02797  1.93306  2.90195  3.50070  4.04884  3.33419  2.70969  2.96363  2.89087  2.34144  4.81543  3.59179   1090 l - - -
          2.68618  4.42225  2.77519  2.73123  3.46354  2.40513  3.72494  3.29354  2.67741  2.69355  4.24690  2.90347  2.73739  3.18146  2.89801  2.37887  2.77519  2.98518  4.58477  3.61503
          0.03220  3.84774  4.57009  0.61958  0.77255  0.48576  0.95510
    467   2.81585  4.96310  2.85618  2.50816  4.33996  3.38637  3.63252  3.78124  1.40589  3.32639  4.19739  2.63011  3.87319  2.79559  2.41323  2.82365  3.06226  3.44131  5.41986  4.13868   1091 k - - -
          2.68618  4.42225  2.77519  2.73123  3.46354  2.40513  3.72494  3.29354  2.67741  2.69355  4.24690  2.90347  2.73739  3.18146  2.89801  2.37887  2.77519  2.98518  4.58477  3.61503
          0.03220  3.84774  4.57009  0.61958  0.77255  0.48576  0.95510
    468   2.95016  4.50295  4.02304  3.61489  3.19754  3.81566  4.35577  2.37070  3.38422  1.79618  1.42615  3.89536  4.27634  3.76786  3.59239  3.29657  3.25510  2.37388  5.03491  3.79437   1092 m - - -
          2.68618  4.42225  2.77519  2.73123  3.46354  2.40513  3.72494  3.29354  2.67741  2.69355  4.24690  2.90347  2.73739  3.18146  2.89801  2.37887  2.77519  2.98518  4.58477  3.61503
          0.03220  3.84774  4.57009  0.61958  0.77255  0.48576  0.95510
    469   3.16736  4.55635  4.27850  3.82650  1.44665  4.09814  3.60982  2.76419  3.68833  1.96237  3.40489  3.87341  4.41600  3.81775  3.83659  3.42634  3.39459  2.71883  3.85596  1.95642   1094 f - - -
          2.68618  4.42225  2.77519  2.73123  3.46354  2.40513  3.72494  3.29354  2.67741  2.69355  4.24690  2.90347  2.73739  3.18146  2.89801  2.37887  2.77519  2.98518  4.58477  3.61503
          0.03220  3.84774  4.57009  0.61958  0.77255  0.48576  0.95510
    470   2.93893  4.97087  3.33537  2.75410  4.36373  3.55134  3.59970  3.74707  1.78669  3.25149  4.14956  3.15196  3.96115  2.75658  1.37079  2.96709  3.13671  3.44779  5.33550  4.14772   1095 r - - -
          2.68618  4.42225  2.77519  2.73123  3.46354  2.40513  3.72494  3.29354  2.67741  2.69355  4.24690  2.90347  2.73739  3.18146  2.89801  2.37887  2.77519  2.98518  4.58477  3.61503
          0.03220  3.84774  4.57009  0.61958  0.77255  0.48576  0.95510
    471   2.67251  4.88984  2.16142  2.33186  3.68846  3.34314  2.65650  3.56770  2.48165  3.13389  3.98839  2.85975  3.80372  2.80720  2.94212  2.67406  2.91631  3.24481  5.08338  3.08542   1096 d - - -
          2.68618  4.42225  2.77519  2.73123  3.46354  2.40513  3.72494  3.29354  2.67741  2.69355  4.24690  2.90347  2.73739  3.18146  2.89801  2.37887  2.77519  2.98518  4.58477  3.61503
          0.03220  3.84774  4.57009  0.61958  0.77255  0.48576  0.95510
    472   2.57851  4.26743  3.49742  2.94741  3.41382  3.54892  3.83931  2.03899  2.60037  2.40296  3.07150  3.32945  3.94619  3.17204  3.10934  2.58636  2.82200  2.37051  4.89873  3.66524   1097 i - - -
          2.68618  4.42225  2.77519  2.73123  3.46354  2.40513  3.72494  3.29354  2.67741  2.69355  4.24690  2.90347  2.73739  3.18146  2.89801  2.37887  2.77519  2.98518  4.58477  3.61503
          0.03220  3.84774  4.57009  0.61958  0.77255  0.48576  0.95510
    473   1.83786  4.11073  3.35636  3.01308  4.06803  2.93315  4.06176  3.36266  3.01693  3.13194  3.99108  3.21336  3.64356  3.33254  3.33594  1.94494  1.87372  2.92075  5.43833  4.21796   1098 a - - -
          2.68618  4.42225  2.77519  2.73123  3.46354  2.40513  3.72494  3.29354  2.67741  2.69355  4.24690  2.90347  2.73739  3.18146  2.89801  2.37887  2.77519  2.98518  4.58477  3.61503
          0.03220  3.84774  4.57009  0.61958  0.77255  0.48576  0.95510
    474   2.94999  4.91216  3.12430  2.75079  4.29293  3.44178  3.74631  3.72073  1.07263  3.29137  4.25444  3.17624  3.94411  2.93940  2.42806  2.99377  3.20525  3.43001  5.35798  4.16731   1099 k - - -
          2.68618  4.42225  2.77519  2.73123  3.46354  2.40513  3.72494  3.29354  2.67741  2.69355  4.24690  2.90347  2.73739  3.18146  2.89801  2.37887  2.77519  2.98518  4.58477  3.61503
          0.03220  3.84774  4.57009  0.61958  0.77255  0.48576  0.95510
    475   2.63499  4.41251  3.30367  3.20011  4.34220  0.76830  4.32161  3.93607  3.37799  3.59325  4.56903  3.46805  3.80285  3.70416  3.61646  2.80625  3.11431  3.46919  5.44358  4.44337   1100 g - - -
          2.68618  4.42225  2.77519  2.73123  3.46354  2.40513  3.72494  3.29354  2.67741  2.69355  4.24690  2.90347  2.73739  3.18146  2.89801  2.37887  2.77519  2.98518  4.58477  3.61503
          0.03220  3.84774  4.57009  0.61958  0.77255  0.48576  0.95510
    476   1.92341  4.16753  3.15645  2.97926  4.24288  1.40777  4.14399  3.60208  3.12762  3.34984  4.22947  3.19748  3.64835  3.42800  3.43274  2.40420  2.72087  3.10167  5.57273  4.36128   1101 g - - -
          2.68618  4.42225  2.77519  2.73123  3.46354  2.40513  3.72494  3.29354  2.67741  2.69355  4.24690  2.90347  2.73739  3.18146  2.89801  2.37887  2.77519  2.98518  4.58477  3.61503
          0.03220  3.84774  4.57009  0.61958  0.77255  0.48576  0.95510
    477   3.29542  4.67875  4.05393  3.75413  2.64224  3.70293  3.87044  3.31825  3.47699  2.71728  3.95316  3.90825  4.21867  3.86591  3.60960  3.49934  3.59464  3.20790  0.93668  2.64568   1102 w - - -
          2.68618  4.42225  2.77519  2.73123  3.46354  2.40513  3.72494  3.29354  2.67741  2.69355  4.24690  2.90347  2.73739  3.18146  2.89801  2.37887  2.77519  2.98518  4.58477  3.61503
          0.03220  3.84774  4.57009  0.61958  0.77255  0.48576  0.95510
    478   2.26125  4.17456  3.25973  2.99536  4.08852  2.51851  4.08184  3.37467  3.01652  3.16181  4.05812  3.22262  3.68037  3.36335  3.31679  2.43952  1.42387  2.95393  5.45017  4.22928   1103 t - - -
          2.68618  4.42225  2.77519  2.73123  3.46354  2.40513  3.72494  3.29354  2.67741  2.69355  4.24690  2.90347  2.73739  3.18146  2.89801  2.37887  2.77519  2.98518  4.58477  3.61503
          0.03220  3.84774  4.57009  0.61958  0.77255  0.48576  0.95510
    479   3.28484  4.65244  4.27499  3.89498  1.21595  4.12020  3.52506  2.93134  3.76340  2.29911  3.57004  3.88146  4.46133  3.87092  3.89208  3.48688  3.52249  2.87844  3.73459  1.84536   1104 f - - -
          2.68618  4.42225  2.77519  2.73123  3.46354  2.40513  3.72494  3.29354  2.67741  2.69355  4.24690  2.90347  2.73739  3.18146  2.89801  2.37887  2.77519  2.98518  4.58477  3.61503
          0.03220  3.84774  4.57009  0.61958  0.77255  0.48576  0.95510
    480   2.43291  4.45339  2.93448  2.60296  4.05889  3.13930  3.79451  3.46440  2.60951  3.11488  3.97238  3.01533  3.73255  2.64523  2.97638  1.74572  2.46071  3.08536  5.36475  4.07436   1105 s - - -
          2.68618  4.42225  2.77519  2.73123  3.46354  2.40513  3.72494  3.29354  2.67741  2.69355  4.24690  2.90347  2.73739  3.18146  2.89801  2.37887  2.77519  2.98518  4.58477  3.61503
          0.03220  3.84774  4.57009  0.61958  0.77255  0.48576  0.95510
    481   2.96356  5.08718  0.95417  2.32054  4.46101  3.19240  3.91006  4.04366  2.98963  3.65654  4.63441  2.87554  3.84348  3.14938  3.50224  2.92892  3.30171  3.68559  5.63440  4.33838   1106 d - - -
          2.68618  4.42225  2.77519  2.73123  3.46354  2.40513  3.72494  3.29354  2.67741  2.69355  4.24690  2.90347  2.73739  3.18146  2.89801  2.37887  2.77519  2.98518  4.58477  3.61503
          0.03220  3.84774  4.57009  0.61958  0.77255  0.48576  0.95510
    482   2.85167  5.03474  3.07945  2.55507  4.40073  3.49934  3.55883  3.78849  1.75307  3.27887  4.12882  3.01517  3.89822  1.97562  2.07051  2.84685  3.04685  3.46094  5.38484  4.14533   1107 k - - -
          2.68618  4.42225  2.77519  2.73123  3.46354  2.40513  3.72494  3.29354  2.67741  2.69355  4.24690  2.90347  2.73739  3.18146  2.89801  2.37887  2.77519  2.98518  4.58477  3.61503
          0.03220  3.84774  4.57009  0.61958  0.77255  0.48576  0.95510
    483   2.88806  5.35149  1.30525  1.87872  4.64565  3.15918  3.73049  4.14014  2.75704  3.69460  4.57639  2.65261  3.78937  2.91089  3.33286  2.78886  3.18583  3.74445  5.84891  4.37974   1108 d - - -
          2.68618  4.42225  2.77519  2.73123  3.46354  2.40513  3.72494  3.29354  2.67741  2.69355  4.24690  2.90347  2.73739  3.18146  2.89801  2.37887  2.77519  2.98518  4.58477  3.61503
          0.03220  3.84774  4.57009  0.61958  0.77255  0.48576  0.95510
    484   2.86180  4.84616  2.88728  2.64199  4.01135  3.35007  3.79996  3.63864  2.46458  3.14342  4.17233  3.10138  3.90340  1.27868  2.74910  2.91076  3.15895  3.36996  5.28792  3.98015   1109 q - - -
          2.68618  4.42225  2.77519  2.73123  3.46354  2.40513  3.72494  3.29354  2.67741  2.69355  4.24690  2.90347  2.73739  3.18146  2.89801  2.37887  2.77519  2.98518  4.58477  3.61503
          0.03220  3.84774  4.57009  0.61958  0.77255  0.48576  0.95510
    485   2.63499  4.41251  3.30367  3.20011  4.34220  0.76830  4.32161  3.93607  3.37799  3.59325  4.56903  3.46805  3.80285  3.70416  3.61646  2.80625  3.11431  3.46919  5.44358  4.44337   1110 g - - -
          2.68618  4.42225  2.77519  2.73123  3.46354  2.40513  3.72494  3.29354  2.67741  2.69355  4.24690  2.90347  2.73739  3.18146  2.89801  2.37887  2.77519  2.98518  4.58477  3.61503
          0.03220  3.84774  4.57009  0.61958  0.77255  0.48576  0.95510
    486   3.05195  4.54351  4.05269  3.59036  2.43584  3.88098  3.71727  2.81669  3.28245  1.98751  3.46678  3.75424  4.27614  3.63902  3.46675  3.29310  3.30453  2.74763  1.69866  2.48396   1112 w - - -
          2.68618  4.42225  2.77519  2.73123  3.46354  2.40513  3.72494  3.29354  2.67741  2.69355  4.24690  2.90347  2.73739  3.18146  2.89801  2.37887  2.77519  2.98518  4.58477  3.61503
          0.03220  3.84774  4.57009  0.61958  0.77255  0.48576  0.95510
    487   2.41668  4.33818  3.08041  2.87715  4.23238  2.36580  4.06571  3.70757  3.00361  3.36757  4.25397  3.19503  1.41110  3.34042  3.32704  2.56374  2.86191  3.24413  5.47395  4.29885   1113 p - - -
          2.68618  4.42225  2.77519  2.73123  3.46354  2.40513  3.72494  3.29354  2.67741  2.69355  4.24690  2.90347  2.73739  3.18146  2.89801  2.37887  2.77519  2.98518  4.58477  3.61503
          0.03220  3.84774  4.57009  0.61958  0.77255  0.48576  0.95510
    488   2.92439  4.35073  4.39557  3.91972  3.45534  4.09392  4.69212  1.67846  3.78095  2.02165  3.31645  4.16593  4.49554  4.09580  4.01363  3.48452  3.21513  1.16385  5.35104  4.11047   1114 v - - -
          2.68618  4.42225  2.77519  2.73123  3.46354  2.40513  3.72494  3.29354  2.67741  2.69355  4.24690  2.90347  2.73739  3.18146  2.89801  2.37887  2.77519  2.98518  4.58477  3.61503
          0.03220  3.84774  4.57009  0.61958  0.77255  0.48576  0.95510
    489   2.30336  4.22326  3.18545  3.00039  4.05183  2.95363  4.11077  3.57125  3.07248  3.29351  4.22188  3.22892  3.69046  3.42380  3.35906  1.12895  2.78170  3.11177  5.42637  4.13531   1115 s - - -
          2.68618  4.42225  2.77519  2.73123  3.46354  2.40513  3.72494  3.29354  2.67741  2.69355  4.24690  2.90347  2.73739  3.18146  2.89801  2.37887  2.77519  2.98518  4.58477  3.61503
          0.03220  3.84774  4.57009  0.61958  0.77255  0.48576  0.95510
    490   2.96356  5.08718  0.95417  2.32054  4.46101  3.19240  3.91006  4.04366  2.98963  3.65654  4.63441  2.87554  3.84348  3.14938  3.50224  2.92892  3.30171  3.68559  5.63440  4.33838   1116 d - - -
          2.68618  4.42225  2.77519  2.73123  3.46354  2.40513  3.72494  3.29354  2.67741  2.69355  4.24690  2.90347  2.73739  3.18146  2.89801  2.37887  2.77519  2.98518  4.58477  3.61503
          0.03220  3.84774  4.57009  0.61958  0.77255  0.48576  0.95510
    491   2.26033  1.42798  3.83736  3.51974  3.88941  2.40458  4.29140  3.15888  3.40090  3.00939  3.94750  3.51314  3.71658  3.71225  3.59096  2.49659  2.73774  2.78758  5.28628  4.13403   1117 c - - -
          2.68618  4.42225  2.77519  2.73123  3.46354  2.40513  3.72494  3.29354  2.67741  2.69355  4.24690  2.90347  2.73739  3.18146  2.89801  2.37887  2.77519  2.98518  4.58477  3.61503
          0.03220  3.84774  4.57009  0.61958  0.77255  0.48576  0.95510
    492   2.51592  4.27404  3.58643  3.15908  3.62692  3.37058  4.10492  2.26696  3.03182  2.46565  3.57371  3.44613  3.94375  3.41520  3.32593  2.76708  1.68598  2.30227  5.21205  3.95487   1118 t - - -
          2.68618  4.42225  2.77519  2.73123  3.46354  2.40513  3.72494  3.29354  2.67741  2.69355  4.24690  2.90347  2.73739  3.18146  2.89801  2.37887  2.77519  2.98518  4.58477  3.61503
          0.03220  3.84774  4.57009  0.61958  0.77255  0.48576  0.95510
    493   1.25354  4.09512  3.33629  3.09136  4.10579  2.89830  4.15160  3.37031  3.12979  3.19020  4.08571  3.24714  3.64469  3.44777  3.41537  2.10179  2.66465  2.92247  5.50181  4.26912   1119 a - - -
          2.68618  4.42225  2.77519  2.73123  3.46354  2.40513  3.72494  3.29354  2.67741  2.69355  4.24690  2.90347  2.73739  3.18146  2.89801  2.37887  2.77519  2.98518  4.58477  3.61503
          0.03220  3.84774  4.57009  0.61958  0.77255  0.48576  0.95510
    494   2.93164  5.03677  2.47816  1.06107  4.37998  3.25856  3.84364  3.82899  2.72110  3.45024  4.42570  2.91982  3.86207  3.06003  3.12712  2.91677  3.23580  3.51552  5.55624  4.27885   1120 e - - -
          2.68618  4.42225  2.77519  2.73123  3.46354  2.40513  3.72494  3.29354  2.67741  2.69355  4.24690  2.90347  2.73739  3.18146  2.89801  2.37887  2.77519  2.98518  4.58477  3.61503
          0.03220  3.84774  4.57009  0.61958  0.77255  0.48576  0.95510
    495   2.30336  4.22326  3.18545  3.00039  4.05183  2.95363  4.11077  3.57125  3.07248  3.29351  4.22188  3.22892  3.69046  3.42380  3.35906  1.12895  2.78170  3.11177  5.42637  4.13531   1121 s - - -
          2.68618  4.42225  2.77519  2.73123  3.46354  2.40513  3.72494  3.29354  2.67741  2.69355  4.24690  2.90347  2.73739  3.18146  2.89801  2.37887  2.77519  2.98518  4.58477  3.61503
          0.03220  3.84774  4.57009  0.61958  0.77255  0.48576  0.95510
    496   3.12958  4.54206  4.44127  3.93691  3.08522  4.26411  4.59403  1.88830  3.72818  1.07260  2.97254  4.22865  4.55482  4.01193  3.92283  3.64012  3.37974  2.07715  5.08129  3.86353   1122 l - - -
          2.68618  4.42225  2.77519  2.73123  3.46354  2.40513  3.72494  3.29354  2.67741  2.69355  4.24690  2.90347  2.73739  3.18146  2.89801  2.37887  2.77519  2.98518  4.58477  3.61503
          0.03220  3.84774  4.57009  0.61958  0.77255  0.48576  0.95510
    497   2.83032  5.12561  2.42113  1.43414  4.43925  3.27608  3.67163  3.85772  2.21310  3.42634  4.30139  2.79648  3.82378  2.83887  2.81462  2.78738  3.09205  3.51109  5.59204  4.23337   1123 e - - -
          2.68618  4.42225  2.77519  2.73123  3.46354  2.40513  3.72494  3.29354  2.67741  2.69355  4.24690  2.90347  2.73739  3.18146  2.89801  2.37887  2.77519  2.98518  4.58477  3.61503
          0.03220  3.84774  4.57009  0.61958  0.77255  0.48576  0.95510
    498   2.55912  0.99202  4.07189  3.80613  3.80347  3.18703  4.45869  2.94355  3.63302  2.86000  3.98061  3.79972  3.89202  3.98016  3.76167  2.83067  3.02385  2.68973  5.22447  4.09124   1135 c - - -
          2.68618  4.42225  2.77519  2.73123  3.46354  2.40513  3.72494  3.29354  2.67741  2.69355  4.24690  2.90347  2.73739  3.18146  2.89801  2.37887  2.77519  2.98518  4.58477  3.61503
          0.03220  3.84774  4.57009  0.61958  0.77255  0.48576  0.95510
    499   2.55912  0.99202  4.07189  3.80613  3.80347  3.18703  4.45869  2.94355  3.63302  2.86000  3.98061  3.79972  3.89202  3.98016  3.76167  2.83067  3.02385  2.68973  5.22447  4.09124   1136 c - - -
          2.68618  4.42225  2.77519  2.73123  3.46354  2.40513  3.72494  3.29354  2.67741  2.69355  4.24690  2.90347  2.73739  3.18146  2.89801  2.37887  2.77519  2.98518  4.58477  3.61503
          0.03220  3.84774  4.57009  0.61958  0.77255  0.48576  0.95510
    500   3.12958  4.54206  4.44127  3.93691  3.08522  4.26411  4.59403  1.88830  3.72818  1.07260  2.97254  4.22865  4.55482  4.01193  3.92283  3.64012  3.37974  2.07715  5.08129  3.86353   1139 l - - -
          2.68618  4.42225  2.77519  2.73123  3.46354  2.40513  3.72494  3.29354  2.67741  2.69355  4.24690  2.90347  2.73739  3.18146  2.89801  2.37887  2.77519  2.98518  4.58477  3.61503
          0.03220  3.84774  4.57009  0.61958  0.77255  0.48576  0.95510
    501   2.64543  4.19326  3.81376  3.24899  2.57884  3.69544  3.33315  2.29658  3.15012  2.00666  3.17764  3.55042  4.05528  3.41472  3.41074  2.97328  2.87808  2.03599  4.61652  3.28771   1140 l - - -
          2.68618  4.42225  2.77519  2.73123  3.46354  2.40513  3.72494  3.29354  2.67741  2.69355  4.24690  2.90347  2.73739  3.18146  2.89801  2.37887  2.77519  2.98518  4.58477  3.61503
          0.03220  3.84774  4.57009  0.61958  0.77255  0.48576  0.95510
    502   3.22735  4.63649  4.20474  3.91479  1.05307  3.92239  3.86704  2.75438  3.82251  2.13028  3.48839  3.99151  4.38174  3.99738  3.94833  3.49838  3.52858  2.74321  4.12393  2.49424   1141 f - - -
          2.68618  4.42225  2.77519  2.73123  3.46354  2.40513  3.72494  3.29354  2.67741  2.69355  4.24690  2.90347  2.73739  3.18146  2.89801  2.37887  2.77519  2.98518  4.58477  3.61503
          0.03220  3.84774  4.57009  0.61958  0.77255  0.48576  0.95510
    503   2.67494  4.96447  2.50623  1.78125  4.26468  2.91757  3.12269  3.72355  2.45407  3.28941  4.11588  2.78973  3.77230  2.79043  2.91129  2.41102  2.93583  3.36352  5.48380  4.10727   1142 e - - -
          2.68618  4.42225  2.77519  2.73123  3.46354  2.40513  3.72494  3.29354  2.67741  2.69355  4.24690  2.90347  2.73739  3.18146  2.89801  2.37887  2.77519  2.98518  4.58477  3.61503
          0.03220  3.84774  4.57009  0.61958  0.77255  0.48576  0.95510
    504   2.45354  4.46721  3.10421  2.65680  4.03889  3.20048  3.74977  3.42864  2.46918  3.07219  3.92333  3.05709  3.75286  2.94657  2.32266  1.90758  2.47943  3.06401  5.31156  4.04180   1153 s - - -
          2.68618  4.42225  2.77519  2.73123  3.46354  2.40513  3.72494  3.29354  2.67741  2.69355  4.24690  2.90347  2.73739  3.18146  2.89801  2.37887  2.77519  2.98518  4.58477  3.61503
          0.03220  3.84774  4.57009  0.61958  0.77255  0.48576  0.95510
    505   2.95016  4.50295  4.02304  3.61489  3.19754  3.81566  4.35577  2.37070  3.38422  1.79618  1.42615  3.89536  4.27634  3.76786  3.59239  3.29657  3.25510  2.37388  5.03491  3.79437   1154 m - - -
          2.68618  4.42225  2.77519  2.73123  3.46354  2.40513  3.72494  3.29354  2.67741  2.69355  4.24690  2.90347  2.73739  3.18146  2.89801  2.37887  2.77519  2.98518  4.58477  3.61503
          0.03220  3.84774  4.57009  0.61958  0.77255  0.48576  0.95510
    506   2.29844  4.26469  3.06007  2.81369  4.12310  2.97887  3.98536  3.57336  2.89339  3.25224  4.12172  3.11749  1.79969  3.23908  3.22984  1.98090  2.74177  3.11356  5.46013  4.18655   1160 p - - -
          2.68618  4.42225  2.77519  2.73123  3.46354  2.40513  3.72494  3.29354  2.67741  2.69355  4.24690  2.90347  2.73739  3.18146  2.89801  2.37887  2.77519  2.98518  4.58477  3.61503
          0.03220  3.84774  4.57009  0.61958  0.77255  0.48576  0.95510
    507   1.92595  4.13122  3.23603  2.99756  4.15396  2.89538  4.10656  3.50512  3.06295  3.26225  4.13740  3.19547  3.63692  3.38377  3.36840  1.35043  2.67186  3.02240  5.52430  4.27601   1163 s - - -
          2.68618  4.42225  2.77519  2.73123  3.46354  2.40513  3.72494  3.29354  2.67741  2.69355  4.24690  2.90347  2.73739  3.18146  2.89801  2.37887  2.77519  2.98518  4.58477  3.61503
          0.03220  3.84774  4.57009  0.61958  0.77255  0.48576  0.95510
    508   2.93164  5.03677  2.47816  1.06107  4.37998  3.25856  3.84364  3.82899  2.72110  3.45024  4.42570  2.91982  3.86207  3.06003  3.12712  2.91677  3.23580  3.51552  5.55624  4.27885   1164 e - - -
          2.68618  4.42225  2.77519  2.73123  3.46354  2.40513  3.72494  3.29354  2.67741  2.69355  4.24690  2.90347  2.73739  3.18146  2.89801  2.37887  2.77519  2.98518  4.58477  3.61503
          0.03220  3.84774  4.57009  0.61958  0.77255  0.48576  0.95510
    509   3.16835  4.56803  4.38640  3.92878  1.59022  4.17490  4.02911  2.39084  3.78449  1.48753  3.10265  4.07603  4.48753  3.95034  3.94031  3.54628  3.41293  2.43418  4.31713  2.75583   1165 l - - -
          2.68618  4.42225  2.77519  2.73123  3.46354  2.40513  3.72494  3.29354  2.67741  2.69355  4.24690  2.90347  2.73739  3.18146  2.89801  2.37887  2.77519  2.98518  4.58477  3.61503
          0.03220  3.84774  4.57009  0.61958  0.77255  0.48576  0.95510
    510   2.99023  4.38699  4.47922  4.00537  3.38856  4.18780  4.74671  1.22451  3.85521  1.90816  3.24069  4.25201  4.55633  4.15756  4.07042  3.58234  3.27146  1.59430  5.33326  4.10718   1166 i - - -
          2.68618  4.42225  2.77519  2.73123  3.46354  2.40513  3.72494  3.29354  2.67741  2.69355  4.24690  2.90347  2.73739  3.18146  2.89801  2.37887  2.77519  2.98518  4.58477  3.61503
          0.03220  3.84774  4.57009  0.61958  0.77255  0.48576  0.95510
    511   2.63499  4.41251  3.30367  3.20011  4.34220  0.76830  4.32161  3.93607  3.37799  3.59325  4.56903  3.46805  3.80285  3.70416  3.61646  2.80625  3.11431  3.46919  5.44358  4.44337   1167 g - - -
          2.68618  4.42225  2.77519  2.73123  3.46354  2.40513  3.72494  3.29354  2.67741  2.69355  4.24690  2.90347  2.73739  3.18146  2.89801  2.37887  2.77519  2.98518  4.58477  3.61503
          0.03220  3.84774  4.57009  0.61958  0.77255  0.48576  0.95510
    512   2.79403  5.13156  2.54717  1.72570  4.44857  3.32813  3.60421  3.87915  1.98410  3.39343  4.22908  2.81478  3.81921  2.51597  2.63174  2.75059  3.02899  3.51846  5.54145  4.19653   1175 e - - -
          2.68618  4.42225  2.77519  2.73123  3.46354  2.40513  3.72494  3.29354  2.67741  2.69355  4.24690  2.90347  2.73739  3.18146  2.89801  2.37887  2.77519  2.98518  4.58477  3.61503
          0.03220  3.84774  4.57009  0.61958  0.77255  0.48576  0.95510
    513   2.94999  4.91216  3.12430  2.75079  4.29293  3.44178  3.74631  3.72073  1.07263  3.29137  4.25444  3.17624  3.94411  2.93940  2.42806  2.99377  3.20525  3.43001  5.35798  4.16731   1179 k - - -
          2.68618  4.42225  2.77519  2.73123  3.46354  2.40513  3.72494  3.29354  2.67741  2.69355  4.24690  2.90347  2.73739  3.18146  2.89801  2.37887  2.77519  2.98518  4.58477  3.61503
          0.03220  3.84774  4.57009  0.61958  0.77255  0.48576  0.95510
    514   2.95016  4.50295  4.02304  3.61489  3.19754  3.81566  4.35577  2.37070  3.38422  1.79618  1.42615  3.89536  4.27634  3.76786  3.59239  3.29657  3.25510  2.37388  5.03491  3.79437   1180 m - - -
          2.68618  4.42225  2.77519  2.73123  3.46354  2.40513  3.72494  3.29354  2.67741  2.69355  4.24690  2.90347  2.73739  3.18146  2.89801  2.37887  2.77519  2.98518  4.58477  3.61503
          0.03220  3.84774  4.57009  0.61958  0.77255  0.48576  0.95510
    515   2.81705  5.30345  1.56453  1.93742  4.58868  3.19762  3.66354  4.06852  2.30606  3.59189  4.42938  2.66632  3.77666  2.82211  3.11632  2.72986  3.08859  3.66984  5.76251  4.30753   1181 d - - -
          2.68618  4.42225  2.77519  2.73123  3.46354  2.40513  3.72494  3.29354  2.67741  2.69355  4.24690  2.90347  2.73739  3.18146  2.89801  2.37887  2.77519  2.98518  4.58477  3.61503
          0.03220  3.84774  4.57009  0.61958  0.77255  0.48576  0.95510
    516   2.51342  4.23300  3.63900  3.24830  3.60458  3.36544  4.16242  2.45838  3.16013  2.47115  3.56910  3.50276  3.05855  3.51246  3.43666  2.78647  2.88106  1.42846  5.18883  3.94414   1182 v - - -
          2.68618  4.42225  2.77519  2.73123  3.46354  2.40513  3.72494  3.29354  2.67741  2.69355  4.24690  2.90347  2.73739  3.18146  2.89801  2.37887  2.77519  2.98518  4.58477  3.61503
          0.03220  3.84774  4.57009  0.61958  0.77255  0.48576  0.95510
    517   2.93164  5.03677  2.47816  1.06107  4.37998  3.25856  3.84364  3.82899  2.72110  3.45024  4.42570  2.91982  3.86207  3.06003  3.12712  2.91677  3.23580  3.51552  5.55624  4.27885   1184 e - - -
          2.68618  4.42225  2.77519  2.73123  3.46354  2.40513  3.72494  3.29354  2.67741  2.69355  4.24690  2.90347  2.73739  3.18146  2.89801  2.37887  2.77519  2.98518  4.58477  3.61503
          0.03220  3.84774  4.57009  0.61958  0.77255  0.48576  0.95510
    518   2.94586  5.03649  3.32387  2.71156  4.45009  3.56911  3.56813  3.81346  1.46062  3.29199  4.16926  3.12213  3.95620  2.71173  1.67149  2.95443  3.12797  3.50280  5.36382  4.17813   1186 k - - -
          2.68618  4.42225  2.77519  2.73123  3.46354  2.40513  3.72494  3.29354  2.67741  2.69355  4.24690  2.90347  2.73739  3.18146  2.89801  2.37887  2.77519  2.98518  4.58477  3.61503
          0.03220  3.84774  4.57009  0.61958  0.77255  0.48576  0.95510
    519   3.12784  4.59762  4.14966  3.78972  3.12683  3.95048  4.45322  2.32990  3.55770  0.90626  3.15808  4.06755  4.39031  3.93195  3.73768  3.51892  3.42334  2.36076  4.99682  3.71432   1187 l - - -
          2.68618  4.42225  2.77519  2.73123  3.46354  2.40513  3.72494  3.29354  2.67741  2.69355  4.24690  2.90347  2.73739  3.18146  2.89801  2.37887  2.77519  2.98518  4.58477  3.61503
          0.03220  3.84774  4.57009  0.61958  0.77255  0.48576  0.95510
    520   3.29923  4.69699  4.16824  3.79135  1.82210  4.08427  3.45389  3.08801  3.66221  2.49565  3.72802  3.80456  4.43818  3.79987  3.81914  3.44836  3.53810  2.99366  3.67471  1.16062   1188 y - - -
          2.68618  4.42225  2.77519  2.73123  3.46354  2.40513  3.72494  3.29354  2.67741  2.69355  4.24690  2.90347  2.73739  3.18146  2.89801  2.37887  2.77519  2.98518  4.58477  3.61503
          0.03220  3.84774  4.57009  0.61958  0.77255  0.48576  0.95510
    521   2.96356  5.08718  0.95417  2.32054  4.46101  3.19240  3.91006  4.04366  2.98963  3.65654  4.63441  2.87554  3.84348  3.14938  3.50224  2.92892  3.30171  3.68559  5.63440  4.33838   1189 d - - -
          2.68618  4.42225  2.77519  2.73123  3.46354  2.40513  3.72494  3.29354  2.67741  2.69355  4.24690  2.90347  2.73739  3.18146  2.89801  2.37887  2.77519  2.98518  4.58477  3.61503
          0.03220  3.84774  4.57009  0.61958  0.77255  0.48576  0.95510
    522   1.05000  4.18025  3.43794  3.22845  4.02818  3.00538  4.25336  3.15003  3.24408  3.03274  4.06756  3.38417  3.74230  3.58759  3.49612  2.53090  2.80656  2.80872  5.45782  4.25539   1190 a - - -
          2.68618  4.42225  2.77519  2.73123  3.46354  2.40513  3.72494  3.29354  2.67741  2.69355  4.24690  2.90347  2.73739  3.18146  2.89801  2.37887  2.77519  2.98518  4.58477  3.61503
          0.03220  3.84774  4.57009  0.61958  0.77255  0.48576  0.95510
    523   2.78866  4.33844  4.09084  3.75351  3.53236  3.69799  4.55961  2.05257  3.62090  2.22390  3.50157  3.94722  4.26010  3.98263  3.83573  3.20021  3.15095  1.05669  5.31252  4.04246   1191 v - - -
          2.68618  4.42225  2.77519  2.73123  3.46354  2.40513  3.72494  3.29354  2.67741  2.69355  4.24690  2.90347  2.73739  3.18146  2.89801  2.37887  2.77519  2.98518  4.58477  3.61503
          0.03220  3.84774  4.57009  0.61958  0.77255  0.48576  0.95510
    524   2.79221  5.18939  1.74024  2.11833  4.51274  3.15934  3.71270  4.05767  2.69621  3.60957  4.46606  1.80237  3.77261  2.89063  3.24167  2.72642  3.09597  3.64886  5.74252  4.28043   1192 d - - -
          2.68618  4.42225  2.77519  2.73123  3.46354  2.40513  3.72494  3.29354  2.67741  2.69355  4.24690  2.90347  2.73739  3.18146  2.89801  2.37887  2.77519  2.98518  4.58477  3.61503
          0.03220  3.84774  4.57009  0.61958  0.77255  0.48576  0.95510
    525   2.92034  4.36592  4.18206  3.64547  1.85748  3.97087  3.88866  2.48312  3.52351  1.75613  2.74842  3.83524  4.28611  3.70698  3.71095  3.27240  3.14650  2.45247  4.28835  2.50342   1193 l - - -
          2.68618  4.42225  2.77519  2.73123  3.46354  2.40513  3.72494  3.29354  2.67741  2.69355  4.24690  2.90347  2.73739  3.18146  2.89801  2.37887  2.77519  2.98518  4.58477  3.61503
          0.03220  3.84774  4.57009  0.61958  0.77255  0.48576  0.95510
    526   3.12784  4.59762  4.14966  3.78972  3.12683  3.95048  4.45322  2.32990  3.55770  0.90626  3.15808  4.06755  4.39031  3.93195  3.73768  3.51892  3.42334  2.36076  4.99682  3.71432   1196 l - - -
          2.68618  4.42225  2.77519  2.73123  3.46354  2.40513  3.72494  3.29354  2.67741  2.69355  4.24690  2.90347  2.73739  3.18146  2.89801  2.37887  2.77519  2.98518  4.58477  3.61503
          0.03220  3.84774  4.57009  0.61958  0.77255  0.48576  0.95510
    527   3.12958  4.54206  4.44127  3.93691  3.08522  4.26411  4.59403  1.88830  3.72818  1.07260  2.97254  4.22865  4.55482  4.01193  3.92283  3.64012  3.37974  2.07715  5.08129  3.86353   1197 l - - -
          2.68618  4.42225  2.77519  2.73123  3.46354  2.40513  3.72494  3.29354  2.67741  2.69355  4.24690  2.90347  2.73739  3.18146  2.89801  2.37887  2.77519  2.98518  4.58477  3.61503
          0.03220  3.84774  4.57009  0.61958  0.77255  0.48576  0.95510
    528   2.75037  4.48485  3.39141  3.04077  2.67075  3.51532  3.64357  3.11018  2.96324  2.72484  3.74793  3.34644  4.01567  3.31650  3.24735  2.49639  3.05163  2.88469  4.27205  1.58471   1200 y - - -
          2.68618  4.42225  2.77519  2.73123  3.46354  2.40513  3.72494  3.29354  2.67741  2.69355  4.24690  2.90347  2.73739  3.18146  2.89801  2.37887  2.77519  2.98518  4.58477  3.61503
          0.03220  3.84774  4.57009  0.61958  0.77255  0.48576  0.95510
    529   3.14089  4.53982  4.49133  3.93879  2.60902  4.30028  4.49250  2.17788  3.80829  1.06852  2.54118  4.22464  4.53271  3.97832  3.98897  3.62702  3.36543  2.27710  4.90056  3.66916   1206 l - - -
          2.68618  4.42225  2.77519  2.73123  3.46354  2.40513  3.72494  3.29354  2.67741  2.69355  4.24690  2.90347  2.73739  3.18146  2.89801  2.37887  2.77519  2.98518  4.58477  3.61503
          0.03220  3.84774  4.57009  0.61958  0.77255  0.48576  0.95510
    530   2.86180  4.84616  2.88728  2.64199  4.01135  3.35007  3.79996  3.63864  2.46458  3.14342  4.17233  3.10138  3.90340  1.27868  2.74910  2.91076  3.15895  3.36996  5.28792  3.98015   1221 q - - -
          2.68618  4.42225  2.77519  2.73123  3.46354  2.40513  3.72494  3.29354  2.67741  2.69355  4.24690  2.90347  2.73739  3.18146  2.89801  2.37887  2.77519  2.98518  4.58477  3.61503
          0.03220  3.84774  4.57009  0.61958  0.77255  0.48576  0.95510
    531   2.30336  4.22326  3.18545  3.00039  4.05183  2.95363  4.11077  3.57125  3.07248  3.29351  4.22188  3.22892  3.69046  3.42380  3.35906  1.12895  2.78170  3.11177  5.42637  4.13531   1248 s - - -
          2.68618  4.42225  2.77519  2.73123  3.46354  2.40513  3.72494  3.29354  2.67741  2.69355  4.24690  2.90347  2.73739  3.18146  2.89801  2.37887  2.77519  2.98518  4.58477  3.61503
          0.03220  3.84774  4.57009  0.61958  0.77255  0.48576  0.95510
    532   2.65077  4.97527  2.02297  2.26154  4.28656  3.29040  3.59962  3.72121  2.23660  3.27991  4.09177  2.80155  3.76557  2.74263  2.60615  2.63334  2.62043  3.35538  5.47237  4.10096   1261 d - - -
          2.68618  4.42225  2.77519  2.73123  3.46354  2.40513  3.72494  3.29354  2.67741  2.69355  4.24690  2.90347  2.73739  3.18146  2.89801  2.37887  2.77519  2.98518  4.58477  3.61503
          0.03220  3.84774  4.57009  0.61958  0.77255  0.48576  0.95510
    533   2.70345  4.69869  2.69557  2.57870  4.05839  3.16779  3.90191  3.76374  2.80370  3.41351  4.36914  1.20259  3.81859  3.17487  3.15730  2.77175  3.08466  3.38845  5.36718  4.00870   1262 n - - -
          2.68618  4.42225  2.77519  2.73123  3.46354  2.40513  3.72494  3.29354  2.67741  2.69355  4.24690  2.90347  2.73739  3.18146  2.89801  2.37887  2.77519  2.98518  4.58477  3.61503
          0.03220  3.84774  4.57009  0.61958  0.77255  0.48576  0.95510
    534   2.63499  4.41251  3.30367  3.20011  4.34220  0.76830  4.32161  3.93607  3.37799  3.59325  4.56903  3.46805  3.80285  3.70416  3.61646  2.80625  3.11431  3.46919  5.44358  4.44337   1263 g - - -
          2.68618  4.42225  2.77519  2.73123  3.46354  2.40513  3.72494  3.29354  2.67741  2.69355  4.24690  2.90347  2.73739  3.18146  2.89801  2.37887  2.77519  2.98518  4.58477  3.61503
          0.03220  3.84774  4.57009  0.61958  0.77255  0.48576  0.95510
    535   2.63499  4.41251  3.30367  3.20011  4.34220  0.76830  4.32161  3.93607  3.37799  3.59325  4.56903  3.46805  3.80285  3.70416  3.61646  2.80625  3.11431  3.46919  5.44358  4.44337   1264 g - - -
          2.68618  4.42225  2.77519  2.73123  3.46354  2.40513  3.72494  3.29354  2.67741  2.69355  4.24690  2.90347  2.73739  3.18146  2.89801  2.37887  2.77519  2.98518  4.58477  3.61503
          0.03220  3.84774  4.57009  0.61958  0.77255  0.48576  0.95510
    536   3.01179  4.38299  4.51986  3.97939  3.29336  4.26708  4.68338  1.38045  3.85398  1.77688  2.72414  4.25281  4.55633  4.09744  4.06369  3.61150  3.25947  1.63659  5.23518  4.07581   1265 i - - -
          2.68618  4.42225  2.77519  2.73123  3.46354  2.40513  3.72494  3.29354  2.67741  2.69355  4.24690  2.90347  2.73739  3.18146  2.89801  2.37887  2.77519  2.98518  4.58477  3.61503
          0.03220  3.84774  4.57009  0.61958  0.77255  0.48576  0.95510
    537   2.04024  4.17603  3.26249  2.88934  4.03271  2.98601  3.97135  3.38250  2.89877  3.09738  3.94589  3.15861  2.98769  3.22238  3.24533  2.17179  1.82000  2.95475  5.38670  4.15106   1266 t - - -
          2.68618  4.42225  2.77519  2.73123  3.46354  2.40513  3.72494  3.29354  2.67741  2.69355  4.24690  2.90347  2.73739  3.18146  2.89801  2.37887  2.77519  2.98518  4.58477  3.61503
          0.03220  3.84774  4.57009  0.61958  0.77255  0.48576  0.95510
    538   1.89194  4.23876  3.85675  3.36451  3.55412  3.57921  4.24615  2.00630  3.27414  2.31552  3.44334  3.64119  4.08885  3.59275  3.56787  2.94193  2.92787  1.73625  5.20838  3.98416   1267 v - - -
          2.68618  4.42225  2.77519  2.73123  3.46354  2.40513  3.72494  3.29354  2.67741  2.69355  4.24690  2.90347  2.73739  3.18146  2.89801  2.37887  2.77519  2.98518  4.58477  3.61503
          0.03220  3.84774  4.57009  0.61958  0.77255  0.48576  0.95510
    539   3.29542  4.67875  4.05393  3.75413  2.64224  3.70293  3.87044  3.31825  3.47699  2.71728  3.95316  3.90825  4.21867  3.86591  3.60960  3.49934  3.59464  3.20790  0.93668  2.64568   1268 w - - -
          2.68618  4.42225  2.77519  2.73123  3.46354  2.40513  3.72494  3.29354  2.67741  2.69355  4.24690  2.90347  2.73739  3.18146  2.89801  2.37887  2.77519  2.98518  4.58477  3.61503
          0.03220  3.84774  4.57009  0.61958  0.77255  0.48576  0.95510
    540   2.81175  5.14049  2.40381  1.54365  4.41786  3.27055  3.65622  3.88165  2.42406  3.41588  4.28577  2.77664  3.81293  2.32340  2.83425  2.76373  3.07111  3.52900  5.58766  4.20834   1269 e - - -
          2.68618  4.42225  2.77519  2.73123  3.46354  2.40513  3.72494  3.29354  2.67741  2.69355  4.24690  2.90347  2.73739  3.18146  2.89801  2.37887  2.77519  2.98518  4.58477  3.61503
          0.03220  3.84774  4.57009  0.61958  0.77255  0.48576  0.95510
    541   1.85755  4.22787  3.17856  2.91295  4.09081  2.99223  4.04167  3.39189  2.96176  3.13602  4.05358  3.18459  1.78483  3.30573  3.28365  2.46073  2.74198  2.98479  5.45553  4.21842   1275 p - - -
          2.68618  4.42225  2.77519  2.73123  3.46354  2.40513  3.72494  3.29354  2.67741  2.69355  4.24690  2.90347  2.73739  3.18146  2.89801  2.37887  2.77519  2.98518  4.58477  3.61503
          0.03220  3.84774  4.57009  0.61958  0.77255  0.48576  0.95510
    542   1.36612  4.14116  3.60329  3.26043  3.83950  3.10203  4.21582  2.73028  3.19883  2.72787  3.78685  3.41846  3.79431  3.53410  3.47348  2.54754  2.75902  2.20160  5.38146  4.14616   1276 a - - -
          2.68618  4.42225  2.77519  2.73123  3.46354  2.40513  3.72494  3.29354  2.67741  2.69355  4.24690  2.90347  2.73739  3.18146  2.89801  2.37887  2.77519  2.98518  4.58477  3.61503
          0.03220  3.84774  4.57009  0.61958  0.77255  0.48576  0.95510
    543   2.62973  4.97840  2.28144  2.11526  4.28333  3.27881  3.59345  3.73218  2.40649  3.28334  4.08534  2.78343  2.89404  2.73315  2.67103  2.43359  2.87935  3.35840  5.47754  4.09371   1278 e - - -
          2.68618  4.42225  2.77519  2.73123  3.46354  2.40513  3.72494  3.29354  2.67741  2.69355  4.24690  2.90347  2.73739  3.18146  2.89801  2.37887  2.77519  2.98518  4.58477  3.61503
          0.03220  3.84774  4.57009  0.61958  0.77255  0.48576  0.95510
    544   2.63499  4.41251  3.30367  3.20011  4.34220  0.76830  4.32161  3.93607  3.37799  3.59325  4.56903  3.46805  3.80285  3.70416  3.61646  2.80625  3.11431  3.46919  5.44358  4.44337   1279 g - - -
          2.68618  4.42225  2.77519  2.73123  3.46354  2.40513  3.72494  3.29354  2.67741  2.69355  4.24690  2.90347  2.73739  3.18146  2.89801  2.37887  2.77519  2.98518  4.58477  3.61503
          0.03220  3.84774  4.57009  0.61958  0.77255  0.48576  0.95510
    545   2.92294  5.00380  3.22370  2.68578  4.39955  3.52853  3.59328  3.78199  1.29326  3.28142  4.16902  3.10612  3.94338  2.74485  1.99916  2.93726  3.12250  3.47244  5.36497  4.16287   1281 k - - -
          2.68618  4.42225  2.77519  2.73123  3.46354  2.40513  3.72494  3.29354  2.67741  2.69355  4.24690  2.90347  2.73739  3.18146  2.89801  2.37887  2.77519  2.98518  4.58477  3.61503
          0.03220  3.84774  4.57009  0.61958  0.77255  0.48576  0.95510
    546   2.40676  4.58549  3.10600  2.60153  3.90960  3.38144  3.68034  3.17238  1.95530  2.67678  3.77846  3.05403  3.82967  2.87206  2.72032  2.68364  2.44734  2.89418  5.21038  3.93925   1287 k - - -
          2.68618  4.42225  2.77519  2.73123  3.46354  2.40513  3.72494  3.29354  2.67741  2.69355  4.24690  2.90347  2.73739  3.18146  2.89801  2.37887  2.77519  2.98518  4.58477  3.61503
          0.07995  3.84774  2.89120  0.61958  0.77255  0.48576  0.95510
    547   3.22302  4.62208  3.98604  3.67579  2.60108  3.65339  3.81842  3.24510  3.40009  2.65153  3.88204  3.83953  4.16566  3.79157  3.54043  3.42728  3.52023  3.13348  1.04150  2.60718   1288 w - - -
          2.68618  4.42225  2.77519  2.73123  3.46354  2.40513  3.72494  3.29354  2.67741  2.69355  4.24690  2.90347  2.73739  3.18146  2.89801  2.37887  2.77519  2.98518  4.58477  3.61503
          0.03375  3.80154  4.52389  0.61958  0.77255  0.52520  0.89511
    548   3.07722  4.56152  4.07464  3.71598  3.11167  3.89034  4.39402  2.31407  3.48435  0.96792  3.16009  3.99811  4.33914  3.86975  3.67130  3.45550  3.37542  2.33262  4.96340  3.66977   1289 l - - -
          2.68618  4.42225  2.77519  2.73123  3.46354  2.40513  3.72494  3.29354  2.67741  2.69355  4.24690  2.90347  2.73739  3.18146  2.89801  2.37887  2.77519  2.98518  4.58477  3.61503
          0.03375  3.80154  4.52389  0.61958  0.77255  0.52520  0.89511
    549   2.89450  4.98616  2.46325  1.13091  4.32403  3.23058  3.81359  3.76387  2.68537  3.39331  4.37235  2.89796  3.83236  3.03196  3.08539  2.88535  3.19883  3.45578  5.50918  4.23345   1291 e - - -
          2.68618  4.42225  2.77519  2.73123  3.46354  2.40513  3.72494  3.29354  2.67741  2.69355  4.24690  2.90347  2.73739  3.18146  2.89801  2.37887  2.77519  2.98518  4.58477  3.61503
          0.03375  3.80154  4.52389  0.61958  0.77255  0.52520  0.89511
    550   3.00301  4.50352  4.00914  3.53621  2.44244  3.85130  3.70655  2.76207  3.23852  1.92578  3.41334  3.71570  4.24136  3.59412  3.42998  3.24961  3.25315  2.69321  1.88076  2.50100   1292 w - - -
          2.68618  4.42225  2.77519  2.73123  3.46354  2.40513  3.72494  3.29354  2.67741  2.69355  4.24690  2.90347  2.73739  3.18146  2.89801  2.37887  2.77519  2.98518  4.58477  3.61503
          0.03375  3.80154  4.52389  0.61958  0.77255  0.52520  0.89511
    551   3.11995  4.54962  4.33354  3.85045  2.49693  4.17539  4.30758  2.21657  3.70101  1.09455  2.96286  4.10741  4.47820  3.92256  3.89222  3.54986  3.36698  2.27855  4.70339  3.29817   1295 l - - -
          2.68618  4.42225  2.77519  2.73123  3.46354  2.40513  3.72494  3.29354  2.67741  2.69355  4.24690  2.90347  2.73739  3.18146  2.89801  2.37887  2.77519  2.98518  4.58477  3.61503
          0.03375  3.80154  4.52389  0.61958  0.77255  0.52520  0.89511
    552   2.19997  4.15851  3.07435  2.87013  4.18489  2.37807  4.04477  3.65076  3.00350  3.33658  4.18299  3.11813  3.61183  3.31317  3.32797  1.40909  2.67599  3.12439  5.51515  4.26255   1296 s - - -
          2.68618  4.42225  2.77519  2.73123  3.46354  2.40513  3.72494  3.29354  2.67741  2.69355  4.24690  2.90347  2.73739  3.18146  2.89801  2.37887  2.77519  2.98518  4.58477  3.61503
          0.03375  3.80154  4.52389  0.61958  0.77255  0.52520  0.89511
    553   2.66298  4.43021  3.26282  3.09303  4.09116  3.12182  4.17501  3.61985  3.14452  3.25385  4.30190  3.40602  0.97076  3.53555  3.39669  2.82866  3.09937  3.27318  5.29569  4.21145   1297 p - - -
          2.68618  4.42225  2.77519  2.73123  3.46354  2.40513  3.72494  3.29354  2.67741  2.69355  4.24690  2.90347  2.73739  3.18146  2.89801  2.37887  2.77519  2.98518  4.58477  3.61503
          0.03375  3.80154  4.52389  0.61958  0.77255  0.46187  0.99454
    554   2.92081  4.35045  4.38820  3.91408  3.45561  4.08515  4.68733  1.68867  3.77420  2.02445  3.31889  4.15953  4.49033  4.09075  4.00708  3.47683  3.21290  1.16107  5.34942  4.10715   1298 v - - -
          2.68618  4.42225  2.77519  2.73123  3.46354  2.40513  3.72494  3.29354  2.67741  2.69355  4.24690  2.90347  2.73739  3.18146  2.89801  2.37887  2.77519  2.98518  4.58477  3.61503
          0.03220  3.84774  4.57009  0.61958  0.77255  0.48576  0.95510
    555   2.93164  5.03677  2.47816  1.06107  4.37998  3.25856  3.84364  3.82899  2.72110  3.45024  4.42570  2.91982  3.86207  3.06003  3.12712  2.91677  3.23580  3.51552  5.55624  4.27885   1299 e - - -
          2.68618  4.42225  2.77519  2.73123  3.46354  2.40513  3.72494  3.29354  2.67741  2.69355  4.24690  2.90347  2.73739  3.18146  2.89801  2.37887  2.77519  2.98518  4.58477  3.61503
          0.03220  3.84774  4.57009  0.61958  0.77255  0.48576  0.95510
    556   3.08759  4.60139  3.86384  3.48228  1.31215  3.88159  2.85272  3.06758  3.36251  2.51184  3.67366  3.64101  4.27929  3.60695  3.57513  3.25435  3.33840  2.93884  3.85154  2.17246   1300 f - - -
          2.68618  4.42225  2.77519  2.73123  3.46354  2.40513  3.72494  3.29354  2.67741  2.69355  4.24690  2.90347  2.73739  3.18146  2.89801  2.37887  2.77519  2.98518  4.58477  3.61503
          0.03220  3.84774  4.57009  0.61958  0.77255  0.48576  0.95510
    557   3.03147  4.39937  4.52423  3.96697  3.21042  4.28721  4.64508  1.69041  3.85677  1.46727  2.69616  4.24918  4.54595  4.06359  4.05681  3.61588  3.26643  1.63706  5.16328  4.03313   1306 l - - -
          2.68618  4.42225  2.77519  2.73123  3.46354  2.40513  3.72494  3.29354  2.67741  2.69355  4.24690  2.90347  2.73739  3.18146  2.89801  2.37887  2.77519  2.98518  4.58477  3.61503
          0.03220  3.84774  4.57009  0.61958  0.77255  0.48576  0.95510
    558   2.75540  5.08864  2.37345  1.57997  4.41647  2.77003  3.65971  3.87275  2.49026  3.42285  4.26588  2.75265  3.78640  2.55420  2.94259  2.71473  3.02583  3.50118  5.60413  4.21436   1307 e - - -
          2.68618  4.42225  2.77519  2.73123  3.46354  2.40513  3.72494  3.29354  2.67741  2.69355  4.24690  2.90347  2.73739  3.18146  2.89801  2.37887  2.77519  2.98518  4.58477  3.61503
          0.03220  3.84774  4.57009  0.61958  0.77255  0.48576  0.95510
    559   2.70666  5.00651  1.76688  2.21829  4.06620  3.25786  3.63655  3.72068  2.55265  3.29620  4.14250  2.51034  3.78115  2.82276  3.05242  2.68095  2.96983  3.37195  5.38526  3.20663   1308 d - - -
          2.68618  4.42225  2.77519  2.73123  3.46354  2.40513  3.72494  3.29354  2.67741  2.69355  4.24690  2.90347  2.73739  3.18146  2.89801  2.37887  2.77519  2.98518  4.58477  3.61503
          0.03220  3.84774  4.57009  0.61958  0.77255  0.48576  0.95510
    560   2.01390  4.12859  3.29558  2.99063  4.08869  2.47428  4.06659  3.36980  3.01796  3.14808  4.01520  3.20370  3.65080  3.33788  3.33417  2.38288  1.61621  2.93118  5.45749  4.23616   1309 t - - -
          2.68618  4.42225  2.77519  2.73123  3.46354  2.40513  3.72494  3.29354  2.67741  2.69355  4.24690  2.90347  2.73739  3.18146  2.89801  2.37887  2.77519  2.98518  4.58477  3.61503
          0.03220  3.84774  4.57009  0.61958  0.77255  0.48576  0.95510
    561   2.97520  4.35520  4.51178  4.01771  3.44685  4.21628  4.77018  1.45552  3.89256  1.97684  3.28046  4.26718  4.57011  4.18165  4.11636  3.59640  3.24967  1.27360  5.37314  4.15685   1311 v - - -
          2.68618  4.42225  2.77519  2.73123  3.46354  2.40513  3.72494  3.29354  2.67741  2.69355  4.24690  2.90347  2.73739  3.18146  2.89801  2.37887  2.77519  2.98518  4.58477  3.61503
          0.03220  3.84774  4.57009  0.61958  0.77255  0.48576  0.95510
    562   2.98535  4.37409  4.45853  3.93835  3.37810  4.22175  4.68449  1.69677  3.80301  1.78335  3.22258  4.21432  4.54859  4.09116  4.03421  3.57948  3.24681  1.25241  5.29549  4.08102   1312 v - - -
          2.68618  4.42225  2.77519  2.73123  3.46354  2.40513  3.72494  3.29354  2.67741  2.69355  4.24690  2.90347  2.73739  3.18146  2.89801  2.37887  2.77519  2.98518  4.58477  3.61503
          0.03220  3.84774  4.57009  0.61958  0.77255  0.48576  0.95510
    563   2.93164  5.03677  2.47816  1.06107  4.37998  3.25856  3.84364  3.82899  2.72110  3.45024  4.42570  2.91982  3.86207  3.06003  3.12712  2.91677  3.23580  3.51552  5.55624  4.27885   1313 e - - -
          2.68618  4.42225  2.77519  2.73123  3.46354  2.40513  3.72494  3.29354  2.67741  2.69355  4.24690  2.90347  2.73739  3.18146  2.89801  2.37887  2.77519  2.98518  4.58477  3.61503
          0.03220  3.84774  4.57009  0.61958  0.77255  0.48576  0.95510
    564   2.75619  4.75536  3.03807  2.60115  3.22658  3.49287  2.18241  3.38420  2.41988  2.94340  3.86158  3.05963  3.91068  2.61637  2.75570  2.80851  2.98458  3.11749  4.70644  2.83725   1316 h - - -
          2.68618  4.42225  2.77519  2.73123  3.46354  2.40513  3.72494  3.29354  2.67741  2.69355  4.24690  2.90347  2.73739  3.18146  2.89801  2.37887  2.77519  2.98518  4.58477  3.61503
          0.03220  3.84774  4.57009  0.61958  0.77255  0.48576  0.95510
    565   2.93164  5.03677  2.47816  1.06107  4.37998  3.25856  3.84364  3.82899  2.72110  3.45024  4.42570  2.91982  3.86207  3.06003  3.12712  2.91677  3.23580  3.51552  5.55624  4.27885   1317 e - - -
          2.68618  4.42225  2.77519  2.73123  3.46354  2.40513  3.72494  3.29354  2.67741  2.69355  4.24690  2.90347  2.73739  3.18146  2.89801  2.37887  2.77519  2.98518  4.58477  3.61503
          0.03220  3.84774  4.57009  0.61958  0.77255  0.48576  0.95510
    566   3.21195  4.71095  3.80199  3.52701  2.29467  3.80153  3.60786  3.22467  3.38524  2.68491  3.90236  3.69341  4.27609  3.69721  3.57390  3.35101  3.49859  3.09410  3.93739  1.00791   1318 y - - -
          2.68618  4.42225  2.77519  2.73123  3.46354  2.40513  3.72494  3.29354  2.67741  2.69355  4.24690  2.90347  2.73739  3.18146  2.89801  2.37887  2.77519  2.98518  4.58477  3.61503
          0.03220  3.84774  4.57009  0.61958  0.77255  0.48576  0.95510
    567   2.93793  4.38911  4.30828  3.82539  3.32310  4.05995  4.56717  1.92391  3.65899  1.64159  3.21919  4.09036  4.44887  3.97914  3.88640  3.44347  3.22027  1.32331  5.21157  3.96509   1319 v - - -
          2.68618  4.42225  2.77519  2.73123  3.46354  2.40513  3.72494  3.29354  2.67741  2.69355  4.24690  2.90347  2.73739  3.18146  2.89801  2.37887  2.77519  2.98518  4.58477  3.61503
          0.03220  3.84774  4.57009  0.61958  0.77255  0.48576  0.95510
    568   2.93164  5.03677  2.47816  1.06107  4.37998  3.25856  3.84364  3.82899  2.72110  3.45024  4.42570  2.91982  3.86207  3.06003  3.12712  2.91677  3.23580  3.51552  5.55624  4.27885   1328 e - - -
          2.68618  4.42225  2.77519  2.73123  3.46354  2.40513  3.72494  3.29354  2.67741  2.69355  4.24690  2.90347  2.73739  3.18146  2.89801  2.37887  2.77519  2.98518  4.58477  3.61503
          0.03220  3.84774  4.57009  0.61958  0.77255  0.48576  0.95510
    569   2.55912  0.99202  4.07189  3.80613  3.80347  3.18703  4.45869  2.94355  3.63302  2.86000  3.98061  3.79972  3.89202  3.98016  3.76167  2.83067  3.02385  2.68973  5.22447  4.09124   1329 c - - -
          2.68618  4.42225  2.77519  2.73123  3.46354  2.40513  3.72494  3.29354  2.67741  2.69355  4.24690  2.90347  2.73739  3.18146  2.89801  2.37887  2.77519  2.98518  4.58477  3.61503
          0.03220  3.84774  4.57009  0.61958  0.77255  0.48576  0.95510
    570   2.39997  4.24489  3.40670  3.15792  3.94758  3.08489  4.17706  3.07172  3.10041  2.93607  3.98844  3.37105  3.78681  3.49655  3.36009  2.60100  1.21452  2.76934  5.38757  4.16430   1330 t - - -
          2.68618  4.42225  2.77519  2.73123  3.46354  2.40513  3.72494  3.29354  2.67741  2.69355  4.24690  2.90347  2.73739  3.18146  2.89801  2.37887  2.77519  2.98518  4.58477  3.61503
          0.03220  3.84774  4.57009  0.61958  0.77255  0.48576  0.95510
    571   1.92341  4.16753  3.15645  2.97926  4.24288  1.40777  4.14399  3.60208  3.12762  3.34984  4.22947  3.19748  3.64835  3.42800  3.43274  2.40420  2.72087  3.10167  5.57273  4.36128   1331 g - - -
          2.68618  4.42225  2.77519  2.73123  3.46354  2.40513  3.72494  3.29354  2.67741  2.69355  4.24690  2.90347  2.73739  3.18146  2.89801  2.37887  2.77519  2.98518  4.58477  3.61503
          0.03220  3.84774  4.57009  0.61958  0.77255  0.48576  0.95510
    572   2.30336  4.22326  3.18545  3.00039  4.05183  2.95363  4.11077  3.57125  3.07248  3.29351  4.22188  3.22892  3.69046  3.42380  3.35906  1.12895  2.78170  3.11177  5.42637  4.13531   1332 s - - -
          2.68618  4.42225  2.77519  2.73123  3.46354  2.40513  3.72494  3.29354  2.67741  2.69355  4.24690  2.90347  2.73739  3.18146  2.89801  2.37887  2.77519  2.98518  4.58477  3.61503
          0.03220  3.84774  4.57009  0.61958  0.77255  0.48576  0.95510
    573   1.58076  4.16121  3.69229  3.30918  3.75119  3.22026  4.23668  2.50852  3.23829  2.59365  3.67531  3.48975  3.87421  3.56621  3.51567  2.64860  2.80376  1.85423  5.33239  4.10280   1333 a - - -
          2.68618  4.42225  2.77519  2.73123  3.46354  2.40513  3.72494  3.29354  2.67741  2.69355  4.24690  2.90347  2.73739  3.18146  2.89801  2.37887  2.77519  2.98518  4.58477  3.61503
          0.03220  3.84774  4.57009  0.61958  0.77255  0.48576  0.95510
    574   3.01189  4.43790  4.29995  3.91506  3.35786  4.03935  4.64799  1.10907  3.74270  1.94931  3.29743  4.16389  4.47321  4.09372  3.94212  3.53251  3.31162  1.84609  5.24335  3.97931   1334 i - - -
          2.68618  4.42225  2.77519  2.73123  3.46354  2.40513  3.72494  3.29354  2.67741  2.69355  4.24690  2.90347  2.73739  3.18146  2.89801  2.37887  2.77519  2.98518  4.58477  3.61503
          0.03220  3.84774  4.57009  0.61958  0.77255  0.48576  0.95510
    575   2.06296  4.19977  3.86299  3.47168  3.66734  3.42277  4.35753  2.20944  3.38488  2.42816  3.56980  3.65968  4.03123  3.71420  3.64542  2.84752  2.90838  1.39841  5.33303  4.10304   1335 v - - -
          2.68618  4.42225  2.77519  2.73123  3.46354  2.40513  3.72494  3.29354  2.67741  2.69355  4.24690  2.90347  2.73739  3.18146  2.89801  2.37887  2.77519  2.98518  4.58477  3.61503
          0.03220  3.84774  4.57009  0.61958  0.77255  0.48576  0.95510
    576   1.45577  4.10258  3.44548  3.08936  3.95331  2.56084  4.09212  3.12509  3.07503  2.98794  3.89418  3.27416  3.68371  3.38727  3.37988  2.41676  2.66571  2.42090  5.37243  4.15117   1336 a - - -
          2.68618  4.42225  2.77519  2.73123  3.46354  2.40513  3.72494  3.29354  2.67741  2.69355  4.24690  2.90347  2.73739  3.18146  2.89801  2.37887  2.77519  2.98518  4.58477  3.61503
          0.03220  3.84774  4.57009  0.61958  0.77255  0.48576  0.95510
    577   3.12784  4.59762  4.14966  3.78972  3.12683  3.95048  4.45322  2.32990  3.55770  0.90626  3.15808  4.06755  4.39031  3.93195  3.73768  3.51892  3.42334  2.36076  4.99682  3.71432   1337 l - - -
          2.68618  4.42225  2.77519  2.73123  3.46354  2.40513  3.72494  3.29354  2.67741  2.69355  4.24690  2.90347  2.73739  3.18146  2.89801  2.37887  2.77519  2.98518  4.58477  3.61503
          0.03220  3.84774  4.57009  0.61958  0.77255  0.48576  0.95510
    578   1.85449  4.14489  3.63542  3.19883  3.75610  3.20362  4.13390  2.58806  3.13081  2.66352  3.66564  3.41453  3.83392  3.45076  3.43063  2.60460  2.25001  1.92483  5.27250  4.05560   1338 a - - -
          2.68618  4.42225  2.77519  2.73123  3.46354  2.40513  3.72494  3.29354  2.67741  2.69355  4.24690  2.90347  2.73739  3.18146  2.89801  2.37887  2.77519  2.98518  4.58477  3.61503
          0.03220  3.84774  4.57009  0.61958  0.77255  0.48576  0.95510
    579   2.56010  3.70411  3.11525  2.56494  3.89285  3.37441  3.63788  3.28632  2.34908  2.91796  3.76804  3.02468  3.80392  2.32778  2.36778  2.43908  2.81275  2.98542  5.17397  3.89473   1339 q - - -
          2.68618  4.42225  2.77519  2.73123  3.46354  2.40513  3.72494  3.29354  2.67741  2.69355  4.24690  2.90347  2.73739  3.18146  2.89801  2.37887  2.77519  2.98518  4.58477  3.61503
          0.03220  3.84774  4.57009  0.61958  0.77255  0.48576  0.95510
    580   3.22735  4.63649  4.20474  3.91479  1.05307  3.92239  3.86704  2.75438  3.82251  2.13028  3.48839  3.99151  4.38174  3.99738  3.94833  3.49838  3.52858  2.74321  4.12393  2.49424   1340 f - - -
          2.68618  4.42225  2.77519  2.73123  3.46354  2.40513  3.72494  3.29354  2.67741  2.69355  4.24690  2.90347  2.73739  3.18146  2.89801  2.37887  2.77519  2.98518  4.58477  3.61503
          0.03220  3.84774  4.57009  0.61958  0.77255  0.48576  0.95510
    581   2.58146  4.63351  3.04076  2.50657  3.86056  3.40485  3.61768  3.24538  2.10788  2.69761  3.32321  2.61573  3.80843  2.80232  2.74888  2.50390  2.81525  2.95809  5.15711  3.86293   1341 k - - -
          2.68618  4.42225  2.77519  2.73123  3.46354  2.40513  3.72494  3.29354  2.67741  2.69355  4.24690  2.90347  2.73739  3.18146  2.89801  2.37887  2.77519  2.98518  4.58477  3.61503
          0.03220  3.84774  4.57009  0.61958  0.77255  0.48576  0.95510
    582   2.94999  4.91216  3.12430  2.75079  4.29293  3.44178  3.74631  3.72073  1.07263  3.29137  4.25444  3.17624  3.94411  2.93940  2.42806  2.99377  3.20525  3.43001  5.35798  4.16731   1342 k - - -
          2.68618  4.42225  2.77519  2.73123  3.46354  2.40513  3.72494  3.29354  2.67741  2.69355  4.24690  2.90347  2.73739  3.18146  2.89801  2.37887  2.77519  2.98518  4.58477  3.61503
          0.03220  3.84774  4.57009  0.61958  0.77255  0.48576  0.95510
    583   2.70346  4.88331  2.77280  2.09819  4.09914  3.37706  3.61532  3.51045  2.30359  2.74250  3.96617  2.90837  3.82564  2.10596  2.67147  2.71891  2.93749  3.21128  5.33424  4.00702   1343 e - - -
          2.68618  4.42225  2.77519  2.73123  3.46354  2.40513  3.72494  3.29354  2.67741  2.69355  4.24690  2.90347  2.73739  3.18146  2.89801  2.37887  2.77519  2.98518  4.58477  3.61503
          0.03220  3.84774  4.57009  0.61958  0.77255  0.48576  0.95510
    584   3.29296  4.65513  4.28444  3.90375  1.22600  4.12640  3.50965  2.95289  3.77168  2.32308  3.58770  3.88028  4.46479  3.87262  3.89734  3.48995  3.52879  2.89506  3.71545  1.79387   1344 f - - -
          2.68618  4.42225  2.77519  2.73123  3.46354  2.40513  3.72494  3.29354  2.67741  2.69355  4.24690  2.90347  2.73739  3.18146  2.89801  2.37887  2.77519  2.98518  4.58477  3.61503
          0.03220  3.84774  4.57009  0.61958  0.77255  0.48576  0.95510
    585   2.71964  4.48077  3.32420  3.15991  4.15667  3.16969  4.23917  3.69601  3.21515  3.32543  4.37443  3.46896  0.87490  3.60470  3.46323  2.88643  3.15933  3.34417  5.34973  4.27710   1345 p - - -
          2.68618  4.42225  2.77519  2.73123  3.46354  2.40513  3.72494  3.29354  2.67741  2.69355  4.24690  2.90347  2.73739  3.18146  2.89801  2.37887  2.77519  2.98518  4.58477  3.61503
          0.03220  3.84774  4.57009  0.61958  0.77255  0.48576  0.95510
    586   2.58995  4.75317  2.56438  2.12666  3.97084  2.61931  3.61351  3.40976  2.45127  3.02405  3.85744  2.87970  3.77479  2.78589  2.90726  2.62420  2.83311  3.09533  3.87752  3.92000   1346 e - - -
          2.68618  4.42225  2.77519  2.73123  3.46354  2.40513  3.72494  3.29354  2.67741  2.69355  4.24690  2.90347  2.73739  3.18146  2.89801  2.37887  2.77519  2.98518  4.58477  3.61503
          0.03220  3.84774  4.57009  0.61958  0.77255  0.48576  0.95510
    587   3.01473  4.64874  3.67937  3.20763  2.04986  3.83260  2.05620  3.20589  3.10572  2.69648  3.76397  3.46903  4.19727  3.38090  3.39653  3.12524  3.24272  3.02177  3.86829  1.86370   1348 y - - -
          2.68618  4.42225  2.77519  2.73123  3.46354  2.40513  3.72494  3.29354  2.67741  2.69355  4.24690  2.90347  2.73739  3.18146  2.89801  2.37887  2.77519  2.98518  4.58477  3.61503
          0.03220  3.84774  4.57009  0.61958  0.77255  0.48576  0.95510
    588   2.94875  5.01176  3.34144  2.73450  4.41807  3.56824  3.57852  3.78584  1.65742  3.27420  4.15969  3.13782  3.96151  2.72710  1.46195  2.96537  3.13466  3.48118  5.35083  4.16756   1350 r - - -
          2.68618  4.42225  2.77519  2.73123  3.46354  2.40513  3.72494  3.29354  2.67741  2.69355  4.24690  2.90347  2.73739  3.18146  2.89801  2.37887  2.77519  2.98518  4.58477  3.61503
          0.03220  3.84774  4.57009  0.61958  0.77255  0.48576  0.95510
    589   2.64800  4.85807  2.92761  2.43001  4.19407  3.38131  3.57815  3.60120  1.87869  3.16057  3.98148  2.69738  3.28924  2.72204  2.39912  2.66508  2.65647  3.25987  5.34515  4.04159   1352 k - - -
          2.68618  4.42225  2.77519  2.73123  3.46354  2.40513  3.72494  3.29354  2.67741  2.69355  4.24690  2.90347  2.73739  3.18146  2.89801  2.37887  2.77519  2.98518  4.58477  3.61503
          0.03220  3.84774  4.57009  0.61958  0.77255  0.48576  0.95510
    590   2.69308  4.89441  2.80038  2.00515  4.18966  3.37438  3.60495  3.54432  1.87471  3.15423  4.00422  2.90750  3.81868  2.75808  2.62422  2.70521  2.92734  2.90327  5.37310  4.05835   1353 k - - -
          2.68618  4.42225  2.77519  2.73123  3.46354  2.40513  3.72494  3.29354  2.67741  2.69355  4.24690  2.90347  2.73739  3.18146  2.89801  2.37887  2.77519  2.98518  4.58477  3.61503
          0.03220  3.84774  4.57009  0.61958  0.77255  0.48576  0.95510
    591   2.93164  5.03677  2.47816  1.06107  4.37998  3.25856  3.84364  3.82899  2.72110  3.45024  4.42570  2.91982  3.86207  3.06003  3.12712  2.91677  3.23580  3.51552  5.55624  4.27885   1354 e - - -
          2.68618  4.42225  2.77519  2.73123  3.46354  2.40513  3.72494  3.29354  2.67741  2.69355  4.24690  2.90347  2.73739  3.18146  2.89801  2.37887  2.77519  2.98518  4.58477  3.61503
          0.03220  3.84774  4.57009  0.61958  0.77255  0.48576  0.95510
    592   2.96421  4.35329  4.48620  3.99463  3.45094  4.19179  4.75278  1.52359  3.86765  1.98919  3.28948  4.24468  4.55478  4.16214  4.09447  3.57301  3.24145  1.22841  5.36956  4.14827   1356 v - - -
          2.68618  4.42225  2.77519  2.73123  3.46354  2.40513  3.72494  3.29354  2.67741  2.69355  4.24690  2.90347  2.73739  3.18146  2.89801  2.37887  2.77519  2.98518  4.58477  3.61503
          0.03220  3.84774  4.57009  0.61958  0.77255  0.48576  0.95510
    593   2.81767  5.11860  2.50152  1.58758  4.44115  3.30788  3.64071  3.85664  1.98242  3.40450  4.26346  2.81805  3.82690  2.79788  2.69931  2.77768  3.06567  3.50659  5.55913  4.21558   1357 e - - -
          2.68618  4.42225  2.77519  2.73123  3.46354  2.40513  3.72494  3.29354  2.67741  2.69355  4.24690  2.90347  2.73739  3.18146  2.89801  2.37887  2.77519  2.98518  4.58477  3.61503
          0.03220  3.84774  4.57009  0.61958  0.77255  0.48576  0.95510
    594   2.79191  4.92966  3.13908  2.58787  4.32292  3.47434  3.57512  3.70475  1.67748  3.22782  4.07593  3.03572  3.88378  2.72053  1.88174  2.51215  3.00493  3.37634  5.35338  4.11533   1358 k - - -
          2.68618  4.42225  2.77519  2.73123  3.46354  2.40513  3.72494  3.29354  2.67741  2.69355  4.24690  2.90347  2.73739  3.18146  2.89801  2.37887  2.77519  2.98518  4.58477  3.61503
          0.03220  3.84774  4.57009  0.61958  0.77255  0.48576  0.95510
    595   2.78064  3.29433  4.19501  3.66176  1.89657  3.83645  4.03921  2.31957  3.52920  1.81903  3.15127  3.83693  4.22007  3.73972  3.71190  3.16832  3.04044  2.22635  4.52541  3.09725   1359 l - - -
          2.68618  4.42225  2.77519  2.73123  3.46354  2.40513  3.72494  3.29354  2.67741  2.69355  4.24690  2.90347  2.73739  3.18146  2.89801  2.37887  2.77519  2.98518  4.58477  3.61503
          0.03220  3.84774  4.57009  0.61958  0.77255  0.48576  0.95510
    596   3.01189  4.43790  4.29995  3.91506  3.35786  4.03935  4.64799  1.10907  3.74270  1.94931  3.29743  4.16389  4.47321  4.09372  3.94212  3.53251  3.31162  1.84609  5.24335  3.97931   1360 i - - -
          2.68618  4.42225  2.77519  2.73123  3.46354  2.40513  3.72494  3.29354  2.67741  2.69355  4.24690  2.90347  2.73739  3.18146  2.89801  2.37887  2.77519  2.98518  4.58477  3.61503
          0.03220  3.84774  4.57009  0.61958  0.77255  0.48576  0.95510
    597   2.57607  4.56560  3.03346  2.64680  4.03023  3.28542  3.75152  3.30661  2.05003  3.02126  3.92486  3.06915  3.81820  2.95302  2.73471  2.67946  1.86036  2.99977  5.31152  4.04595   1361 t - - -
          2.68618  4.42225  2.77519  2.73123  3.46354  2.40513  3.72494  3.29354  2.67741  2.69355  4.24690  2.90347  2.73739  3.18146  2.89801  2.37887  2.77519  2.98518  4.58477  3.61503
          0.03220  3.84774  4.57009  0.61958  0.77255  0.48576  0.95510
    598   2.77186  4.97647  2.71731  2.41179  4.33686  3.33986  3.63299  3.79004  1.68269  3.33719  4.19266  2.15395  3.83878  2.79370  2.54600  2.76836  3.02555  3.43784  5.45394  4.13905   1362 k - - -
          2.68618  4.42225  2.77519  2.73123  3.46354  2.40513  3.72494  3.29354  2.67741  2.69355  4.24690  2.90347  2.73739  3.18146  2.89801  2.37887  2.77519  2.98518  4.58477  3.61503
          0.03220  3.84774  4.57009  0.61958  0.77255  0.48576  0.95510
    599   1.57563  4.12915  3.22929  3.00855  4.21008  1.74848  4.13550  3.55184  3.12202  3.30315  4.16795  3.20494  3.63386  3.41588  3.43096  2.37098  2.67994  3.05349  5.55320  4.34242   1372 a - - -
          2.68618  4.42225  2.77519  2.73123  3.46354  2.40513  3.72494  3.29354  2.67741  2.69355  4.24690  2.90347  2.73739  3.18146  2.89801  2.37887  2.77519  2.98518  4.58477  3.61503
          0.03220  3.84774  4.57009  0.61958  0.77255  0.48576  0.95510
    600   2.47894  4.28803  4.06239  3.58421  3.48721  3.79121  4.41248  1.99127  3.45505  1.98837  3.36883  3.84881  4.25772  3.78752  3.71585  3.16543  3.05289  1.35644  5.24577  4.01605   1373 v - - -
          2.68618  4.42225  2.77519  2.73123  3.46354  2.40513  3.72494  3.29354  2.67741  2.69355  4.24690  2.90347  2.73739  3.18146  2.89801  2.37887  2.77519  2.98518  4.58477  3.61503
          0.03220  3.84774  4.57009  0.61958  0.77255  0.48576  0.95510
    601   2.77013  5.03997  2.28921  2.31431  4.37144  3.30235  3.64719  3.81120  1.53884  3.37241  4.22453  2.84286  3.81544  2.80611  2.73183  2.74660  3.02605  3.45603  5.51294  4.17077   1374 k - - -
          2.68618  4.42225  2.77519  2.73123  3.46354  2.40513  3.72494  3.29354  2.67741  2.69355  4.24690  2.90347  2.73739  3.18146  2.89801  2.37887  2.77519  2.98518  4.58477  3.61503
          0.03220  3.84774  4.57009  0.61958  0.77255  0.48576  0.95510
    602   3.21195  4.71095  3.80199  3.52701  2.29467  3.80153  3.60786  3.22467  3.38524  2.68491  3.90236  3.69341  4.27609  3.69721  3.57390  3.35101  3.49859  3.09410  3.93739  1.00791   1375 y - - -
          2.68618  4.42225  2.77519  2.73123  3.46354  2.40513  3.72494  3.29354  2.67741  2.69355  4.24690  2.90347  2.73739  3.18146  2.89801  2.37887  2.77519  2.98518  4.58477  3.61503
          0.03220  3.84774  4.57009  0.61958  0.77255  0.48576  0.95510
    603   2.78521  4.31156  4.06634  3.62121  3.47048  3.82548  4.44326  1.35363  3.47109  2.11820  3.35529  3.88448  4.28986  3.82449  3.71616  3.21814  2.65531  1.84587  5.25154  4.02139   1376 i - - -
          2.68618  4.42225  2.77519  2.73123  3.46354  2.40513  3.72494  3.29354  2.67741  2.69355  4.24690  2.90347  2.73739  3.18146  2.89801  2.37887  2.77519  2.98518  4.58477  3.61503
          0.03220  3.84774  4.57009  0.61958  0.77255  0.48576  0.95510
    604   2.93164  5.03677  2.47816  1.06107  4.37998  3.25856  3.84364  3.82899  2.72110  3.45024  4.42570  2.91982  3.86207  3.06003  3.12712  2.91677  3.23580  3.51552  5.55624  4.27885   1377 e - - -
          2.68618  4.42225  2.77519  2.73123  3.46354  2.40513  3.72494  3.29354  2.67741  2.69355  4.24690  2.90347  2.73739  3.18146  2.89801  2.37887  2.77519  2.98518  4.58477  3.61503
          0.03220  3.84774  4.57009  0.61958  0.77255  0.48576  0.95510
    605   2.70409  5.06177  1.79716  2.17918  4.41100  3.21017  3.65737  3.87494  2.29344  3.43217  4.25908  2.73364  3.76213  2.81566  3.04023  2.24716  2.98297  3.48616  5.61797  4.20546   1378 d - - -
          2.68618  4.42225  2.77519  2.73123  3.46354  2.40513  3.72494  3.29354  2.67741  2.69355  4.24690  2.90347  2.73739  3.18146  2.89801  2.37887  2.77519  2.98518  4.58477  3.61503
          0.03220  3.84774  4.57009  0.61958  0.77255  0.48576  0.95510
    606   2.78323  4.36808  3.81964  3.25794  2.79468  3.81418  4.03013  2.45097  3.13674  1.49225  2.76931  3.61629  4.14801  2.96220  3.41845  3.09226  3.01160  2.42427  4.81039  3.55890   1379 l - - -
          2.68618  4.42225  2.77519  2.73123  3.46354  2.40513  3.72494  3.29354  2.67741  2.69355  4.24690  2.90347  2.73739  3.18146  2.89801  2.37887  2.77519  2.98518  4.58477  3.61503
          0.03220  3.84774  4.57009  0.61958  0.77255  0.48576  0.95510
    607   2.86180  4.84616  2.88728  2.64199  4.01135  3.35007  3.79996  3.63864  2.46458  3.14342  4.17233  3.10138  3.90340  1.27868  2.74910  2.91076  3.15895  3.36996  5.28792  3.98015   1380 q - - -
          2.68618  4.42225  2.77519  2.73123  3.46354  2.40513  3.72494  3.29354  2.67741  2.69355  4.24690  2.90347  2.73739  3.18146  2.89801  2.37887  2.77519  2.98518  4.58477  3.61503
          0.03220  3.84774  4.57009  0.61958  0.77255  0.48576  0.95510
    608   2.84060  4.33825  4.08434  3.52320  3.20445  3.94940  4.27553  2.01351  3.39040  1.67664  2.17370  3.84341  4.27989  3.67075  3.64029  3.25300  2.76294  2.09262  4.99908  3.83288   1381 l - - -
          2.68618  4.42225  2.77519  2.73123  3.46354  2.40513  3.72494  3.29354  2.67741  2.69355  4.24690  2.90347  2.73739  3.18146  2.89801  2.37887  2.77519  2.98518  4.58477  3.61503
          0.03220  3.84774  4.57009  0.61958  0.77255  0.48576  0.95510
    609   2.30515  4.41275  3.13831  2.67185  3.79771  3.29233  3.76033  3.07159  2.41767  2.81589  3.70527  3.09282  2.61091  2.98802  2.96870  2.61614  2.78013  2.39463  5.16606  3.90011   1382 a - - -
          2.68618  4.42225  2.77519  2.73123  3.46354  2.40513  3.72494  3.29354  2.67741  2.69355  4.24690  2.90347  2.73739  3.18146  2.89801  2.37887  2.77519  2.98518  4.58477  3.61503
          0.03220  3.84774  4.57009  0.61958  0.77255  0.48576  0.95510
    610   2.96356  5.08718  0.95417  2.32054  4.46101  3.19240  3.91006  4.04366  2.98963  3.65654  4.63441  2.87554  3.84348  3.14938  3.50224  2.92892  3.30171  3.68559  5.63440  4.33838   1383 d - - -
          2.68618  4.42225  2.77519  2.73123  3.46354  2.40513  3.72494  3.29354  2.67741  2.69355  4.24690  2.90347  2.73739  3.18146  2.89801  2.37887  2.77519  2.98518  4.58477  3.61503
          0.03220  3.84774  4.57009  0.61958  0.77255  0.48576  0.95510
    611   2.63499  4.41251  3.30367  3.20011  4.34220  0.76830  4.32161  3.93607  3.37799  3.59325  4.56903  3.46805  3.80285  3.70416  3.61646  2.80625  3.11431  3.46919  5.44358  4.44337   1384 g - - -
          2.68618  4.42225  2.77519  2.73123  3.46354  2.40513  3.72494  3.29354  2.67741  2.69355  4.24690  2.90347  2.73739  3.18146  2.89801  2.37887  2.77519  2.98518  4.58477  3.61503
          0.03220  3.84774  4.57009  0.61958  0.77255  0.48576  0.95510
    612   2.30336  4.22326  3.18545  3.00039  4.05183  2.95363  4.11077  3.57125  3.07248  3.29351  4.22188  3.22892  3.69046  3.42380  3.35906  1.12895  2.78170  3.11177  5.42637  4.13531   1385 s - - -
          2.68618  4.42225  2.77519  2.73123  3.46354  2.40513  3.72494  3.29354  2.67741  2.69355  4.24690  2.90347  2.73739  3.18146  2.89801  2.37887  2.77519  2.98518  4.58477  3.61503
          0.03220  3.84774  4.57009  0.61958  0.77255  0.48576  0.95510
    613   3.29542  4.67875  4.05393  3.75413  2.64224  3.70293  3.87044  3.31825  3.47699  2.71728  3.95316  3.90825  4.21867  3.86591  3.60960  3.49934  3.59464  3.20790  0.93668  2.64568   1386 w - - -
          2.68618  4.42225  2.77519  2.73123  3.46354  2.40513  3.72494  3.29354  2.67741  2.69355  4.24690  2.90347  2.73739  3.18146  2.89801  2.37887  2.77519  2.98518  4.58477  3.61503
          0.03220  3.84774  4.57009  0.61958  0.77255  0.48576  0.95510
    614   2.73842  3.34910  3.83850  3.36663  2.64511  3.61380  3.74310  2.78092  3.20516  2.46303  3.52418  3.56966  4.07929  3.50795  3.43776  2.98619  3.02951  2.59809  4.26045  1.55667   1390 y - - -
          2.68618  4.42225  2.77519  2.73123  3.46354  2.40513  3.72494  3.29354  2.67741  2.69355  4.24690  2.90347  2.73739  3.18146  2.89801  2.37887  2.77519  2.98518  4.58477  3.61503
          0.03220  3.84774  4.57009  0.61958  0.77255  0.48576  0.95510
    615   2.63499  4.41251  3.30367  3.20011  4.34220  0.76830  4.32161  3.93607  3.37799  3.59325  4.56903  3.46805  3.80285  3.70416  3.61646  2.80625  3.11431  3.46919  5.44358  4.44337   1397 g - - -
          2.68618  4.42225  2.77519  2.73123  3.46354  2.40513  3.72494  3.29354  2.67741  2.69355  4.24690  2.90347  2.73739  3.18146  2.89801  2.37887  2.77519  2.98518  4.58477  3.61503
          0.03220  3.84774  4.57009  0.61958  0.77255  0.48576  0.95510
    616   2.50762  4.59011  2.63354  2.47132  4.18046  3.08525  3.82338  3.73970  2.70240  3.37667  4.24205  1.63107  3.73476  3.04330  3.09493  2.25477  2.89331  3.30764  5.49166  4.11585   1404 n - - -
          2.68618  4.42225  2.77519  2.73123  3.46354  2.40513  3.72494  3.29354  2.67741  2.69355  4.24690  2.90347  2.73739  3.18146  2.89801  2.37887  2.77519  2.98518  4.58477  3.61503
          0.03220  3.84774  4.57009  0.61958  0.77255  0.48576  0.95510
    617   3.29542  4.67875  4.05393  3.75413  2.64224  3.70293  3.87044  3.31825  3.47699  2.71728  3.95316  3.90825  4.21867  3.86591  3.60960  3.49934  3.59464  3.20790  0.93668  2.64568   1405 w - - -
          2.68618  4.42225  2.77519  2.73123  3.46354  2.40513  3.72494  3.29354  2.67741  2.69355  4.24690  2.90347  2.73739  3.18146  2.89801  2.37887  2.77519  2.98518  4.58477  3.61503
          0.03220  3.84774  4.57009  0.61958  0.77255  0.48576  0.95510
    618   2.63499  4.41251  3.30367  3.20011  4.34220  0.76830  4.32161  3.93607  3.37799  3.59325  4.56903  3.46805  3.80285  3.70416  3.61646  2.80625  3.11431  3.46919  5.44358  4.44337   1406 g - - -
          2.68618  4.42225  2.77519  2.73123  3.46354  2.40513  3.72494  3.29354  2.67741  2.69355  4.24690  2.90347  2.73739  3.18146  2.89801  2.37887  2.77519  2.98518  4.58477  3.61503
          0.03220  3.84774  4.57009  0.61958  0.77255  0.48576  0.95510
    619   2.92081  4.35045  4.38820  3.91408  3.45561  4.08515  4.68733  1.68867  3.77420  2.02445  3.31889  4.15953  4.49033  4.09075  4.00708  3.47683  3.21290  1.16107  5.34942  4.10715   1407 v - - -
          2.68618  4.42225  2.77519  2.73123  3.46354  2.40513  3.72494  3.29354  2.67741  2.69355  4.24690  2.90347  2.73739  3.18146  2.89801  2.37887  2.77519  2.98518  4.58477  3.61503
          0.03220  3.84774  4.57009  0.61958  0.77255  0.48576  0.95510
    620   2.55912  0.99202  4.07189  3.80613  3.80347  3.18703  4.45869  2.94355  3.63302  2.86000  3.98061  3.79972  3.89202  3.98016  3.76167  2.83067  3.02385  2.68973  5.22447  4.09124   1408 c - - -
          2.68618  4.42225  2.77519  2.73123  3.46354  2.40513  3.72494  3.29354  2.67741  2.69355  4.24690  2.90347  2.73739  3.18146  2.89801  2.37887  2.77519  2.98518  4.58477  3.61503
          0.03220  3.84774  4.57009  0.61958  0.77255  0.48576  0.95510
    621   3.22735  4.63649  4.20474  3.91479  1.05307  3.92239  3.86704  2.75438  3.82251  2.13028  3.48839  3.99151  4.38174  3.99738  3.94833  3.49838  3.52858  2.74321  4.12393  2.49424   1409 f - - -
          2.68618  4.42225  2.77519  2.73123  3.46354  2.40513  3.72494  3.29354  2.67741  2.69355  4.24690  2.90347  2.73739  3.18146  2.89801  2.37887  2.77519  2.98518  4.58477  3.61503
          0.03220  3.84774  4.57009  0.61958  0.77255  0.48576  0.95510
    622   2.80920  4.26382  4.17552  3.61376  2.77824  3.95502  4.27922  1.67254  3.50927  1.85179  2.77717  3.89181  4.28379  3.74574  3.73355  3.25985  2.72506  2.00514  4.93117  3.73718   1410 i - - -
          2.68618  4.42225  2.77519  2.73123  3.46354  2.40513  3.72494  3.29354  2.67741  2.69355  4.24690  2.90347  2.73739  3.18146  2.89801  2.37887  2.77519  2.98518  4.58477  3.61503
          0.03220  3.84774  4.57009  0.61958  0.77255  0.48576  0.95510
    623   3.21195  4.71095  3.80199  3.52701  2.29467  3.80153  3.60786  3.22467  3.38524  2.68491  3.90236  3.69341  4.27609  3.69721  3.57390  3.35101  3.49859  3.09410  3.93739  1.00791   1411 y - - -
          2.68618  4.42225  2.77519  2.73123  3.46354  2.40513  3.72494  3.29354  2.67741  2.69355  4.24690  2.90347  2.73739  3.18146  2.89801  2.37887  2.77519  2.98518  4.58477  3.61503
          0.03220  3.84774  4.57009  0.61958  0.77255  0.48576  0.95510
    624   1.92341  4.16753  3.15645  2.97926  4.24288  1.40777  4.14399  3.60208  3.12762  3.34984  4.22947  3.19748  3.64835  3.42800  3.43274  2.40420  2.72087  3.10167  5.57273  4.36128   1412 g - - -
          2.68618  4.42225  2.77519  2.73123  3.46354  2.40513  3.72494  3.29354  2.67741  2.69355  4.24690  2.90347  2.73739  3.18146  2.89801  2.37887  2.77519  2.98518  4.58477  3.61503
          0.03220  3.84774  4.57009  0.61958  0.77255  0.48576  0.95510
    625   2.39997  4.24489  3.40670  3.15792  3.94758  3.08489  4.17706  3.07172  3.10041  2.93607  3.98844  3.37105  3.78681  3.49655  3.36009  2.60100  1.21452  2.76934  5.38757  4.16430   1413 t - - -
          2.68618  4.42225  2.77519  2.73123  3.46354  2.40513  3.72494  3.29354  2.67741  2.69355  4.24690  2.90347  2.73739  3.18146  2.89801  2.37887  2.77519  2.98518  4.58477  3.61503
          0.03220  3.84774  4.57009  0.61958  0.77255  0.48576  0.95510
    626   3.07889  4.45975  4.35231  3.86246  1.64924  4.07195  3.70025  2.66127  3.70808  1.71150  3.26008  3.91026  4.38172  3.83129  3.83494  3.39373  3.30346  2.63203  3.06312  2.33952   1414 f - - -
          2.68618  4.42225  2.77519  2.73123  3.46354  2.40513  3.72494  3.29354  2.67741  2.69355  4.24690  2.90347  2.73739  3.18146  2.89801  2.37887  2.77519  2.98518  4.58477  3.61503
          0.03220  3.84774  4.57009  0.61958  0.77255  0.48576  0.95510
    627   3.22735  4.63649  4.20474  3.91479  1.05307  3.92239  3.86704  2.75438  3.82251  2.13028  3.48839  3.99151  4.38174  3.99738  3.94833  3.49838  3.52858  2.74321  4.12393  2.49424   1415 f - - -
          2.68618  4.42225  2.77519  2.73123  3.46354  2.40513  3.72494  3.29354  2.67741  2.69355  4.24690  2.90347  2.73739  3.18146  2.89801  2.37887  2.77519  2.98518  4.58477  3.61503
          0.03220  3.84774  4.57009  0.61958  0.77255  0.48576  0.95510
    628   1.05000  4.18025  3.43794  3.22845  4.02818  3.00538  4.25336  3.15003  3.24408  3.03274  4.06756  3.38417  3.74230  3.58759  3.49612  2.53090  2.80656  2.80872  5.45782  4.25539   1416 a - - -
          2.68618  4.42225  2.77519  2.73123  3.46354  2.40513  3.72494  3.29354  2.67741  2.69355  4.24690  2.90347  2.73739  3.18146  2.89801  2.37887  2.77519  2.98518  4.58477  3.61503
          0.03220  3.84774  4.57009  0.61958  0.77255  0.48576  0.95510
    629   2.90872  4.37470  4.27477  3.81041  3.36971  4.00798  4.56646  1.91422  3.64085  1.80304  3.28109  4.06532  4.42688  3.97821  3.87107  3.40469  3.20336  1.23383  5.23966  3.97452   1417 v - - -
          2.68618  4.42225  2.77519  2.73123  3.46354  2.40513  3.72494  3.29354  2.67741  2.69355  4.24690  2.90347  2.73739  3.18146  2.89801  2.37887  2.77519  2.98518  4.58477  3.61503
          0.03220  3.84774  4.57009  0.61958  0.77255  0.48576  0.95510
    630   2.97813  4.81839  3.46632  2.98296  4.16672  3.47047  3.80730  3.70698  2.22877  3.22743  4.22855  3.34443  3.97452  3.02911  1.01685  3.06367  3.24595  3.43207  5.25996  4.09975   1418 r - - -
          2.68618  4.42225  2.77519  2.73123  3.46354  2.40513  3.72494  3.29354  2.67741  2.69355  4.24690  2.90347  2.73739  3.18146  2.89801  2.37887  2.77519  2.98518  4.58477  3.61503
          0.03220  3.84774  4.57009  0.61958  0.77255  0.48576  0.95510
    631   2.63499  4.41251  3.30367  3.20011  4.34220  0.76830  4.32161  3.93607  3.37799  3.59325  4.56903  3.46805  3.80285  3.70416  3.61646  2.80625  3.11431  3.46919  5.44358  4.44337   1421 g - - -
          2.68618  4.42225  2.77519  2.73123  3.46354  2.40513  3.72494  3.29354  2.67741  2.69355  4.24690  2.90347  2.73739  3.18146  2.89801  2.37887  2.77519  2.98518  4.58477  3.61503
          0.03220  3.84774  4.57009  0.61958  0.77255  0.48576  0.95510
    632   3.12784  4.59762  4.14966  3.78972  3.12683  3.95048  4.45322  2.32990  3.55770  0.90626  3.15808  4.06755  4.39031  3.93195  3.73768  3.51892  3.42334  2.36076  4.99682  3.71432   1422 l - - -
          2.68618  4.42225  2.77519  2.73123  3.46354  2.40513  3.72494  3.29354  2.67741  2.69355  4.24690  2.90347  2.73739  3.18146  2.89801  2.37887  2.77519  2.98518  4.58477  3.61503
          0.03220  3.84774  4.57009  0.61958  0.77255  0.48576  0.95510
    633   2.01781  4.19539  3.84813  3.45532  3.67196  3.40557  4.34393  2.23074  3.37036  2.44080  3.57581  3.64352  4.01700  3.69858  3.63290  2.82948  2.89798  1.42873  5.32912  4.09982   1423 v - - -
          2.68618  4.42225  2.77519  2.73123  3.46354  2.40513  3.72494  3.29354  2.67741  2.69355  4.24690  2.90347  2.73739  3.18146  2.89801  2.37887  2.77519  2.98518  4.58477  3.61503
          0.03220  3.84774  4.57009  0.61958  0.77255  0.48576  0.95510
    634   1.05000  4.18025  3.43794  3.22845  4.02818  3.00538  4.25336  3.15003  3.24408  3.03274  4.06756  3.38417  3.74230  3.58759  3.49612  2.53090  2.80656  2.80872  5.45782  4.25539   1424 a - - -
          2.68618  4.42225  2.77519  2.73123  3.46354  2.40513  3.72494  3.29354  2.67741  2.69355  4.24690  2.90347  2.73739  3.18146  2.89801  2.37887  2.77519  2.98518  4.58477  3.61503
          0.03220  3.84774  4.57009  0.61958  0.77255  0.48576  0.95510
    635   1.05000  4.18025  3.43794  3.22845  4.02818  3.00538  4.25336  3.15003  3.24408  3.03274  4.06756  3.38417  3.74230  3.58759  3.49612  2.53090  2.80656  2.80872  5.45782  4.25539   1425 a - - -
          2.68618  4.42225  2.77519  2.73123  3.46354  2.40513  3.72494  3.29354  2.67741  2.69355  4.24690  2.90347  2.73739  3.18146  2.89801  2.37887  2.77519  2.98518  4.58477  3.61503
          0.03220  3.84774  4.57009  0.61958  0.77255  0.48576  0.95510
    636   2.63499  4.41251  3.30367  3.20011  4.34220  0.76830  4.32161  3.93607  3.37799  3.59325  4.56903  3.46805  3.80285  3.70416  3.61646  2.80625  3.11431  3.46919  5.44358  4.44337   1426 g - - -
          2.68618  4.42225  2.77519  2.73123  3.46354  2.40513  3.72494  3.29354  2.67741  2.69355  4.24690  2.90347  2.73739  3.18146  2.89801  2.37887  2.77519  2.98518  4.58477  3.61503
          0.03220  3.84774  4.57009  0.61958  0.77255  0.48576  0.95510
    637   2.81585  4.96310  2.85618  2.50816  4.33996  3.38637  3.63252  3.78124  1.40589  3.32639  4.19739  2.63011  3.87319  2.79559  2.41323  2.82365  3.06226  3.44131  5.41986  4.13868   1427 k - - -
          2.68618  4.42225  2.77519  2.73123  3.46354  2.40513  3.72494  3.29354  2.67741  2.69355  4.24690  2.90347  2.73739  3.18146  2.89801  2.37887  2.77519  2.98518  4.58477  3.61503
          0.03220  3.84774  4.57009  0.61958  0.77255  0.48576  0.95510
    638   2.25128  3.21046  3.74308  3.33103  3.81596  3.04766  4.18653  2.86161  3.19978  2.80452  3.78250  3.42700  3.74342  3.53230  3.45358  2.48581  1.47319  2.55404  5.29770  4.08778   1429 t - - -
          2.68618  4.42225  2.77519  2.73123  3.46354  2.40513  3.72494  3.29354  2.67741  2.69355  4.24690  2.90347  2.73739  3.18146  2.89801  2.37887  2.77519  2.98518  4.58477  3.61503
          0.03220  3.84774  4.57009  0.61958  0.77255  0.48576  0.95510
    639   3.33707  4.69355  4.26959  3.89242  1.62122  4.13649  3.43758  3.08855  3.76208  2.47837  3.71413  3.84990  4.47284  3.85476  3.89143  3.49252  3.56890  3.00092  3.63553  1.24109   1431 y - - -
          2.68618  4.42225  2.77519  2.73123  3.46354  2.40513  3.72494  3.29354  2.67741  2.69355  4.24690  2.90347  2.73739  3.18146  2.89801  2.37887  2.77519  2.98518  4.58477  3.61503
          0.03220  3.84774  4.57009  0.61958  0.77255  0.48576  0.95510
    640   2.63417  5.00841  2.42661  2.23501  4.29742  2.96798  3.20361  3.74999  2.20990  3.28980  4.08570  2.60695  3.75254  2.53329  2.84504  2.44232  2.87553  3.37405  5.47455  4.08926   1432 k - - -
          2.68618  4.42225  2.77519  2.73123  3.46354  2.40513  3.72494  3.29354  2.67741  2.69355  4.24690  2.90347  2.73739  3.18146  2.89801  2.37887  2.77519  2.98518  4.58477  3.61503
          0.03220  3.84774  4.57009  0.61958  0.77255  0.48576  0.95510
    641   2.75850  5.06796  2.02769  2.17877  4.40833  3.16288  3.73001  3.96069  2.69268  3.53976  4.40510  1.59569  3.77605  2.91805  3.20355  2.71969  3.07193  3.56328  5.66065  4.22333   1433 n - - -
          2.68618  4.42225  2.77519  2.73123  3.46354  2.40513  3.72494  3.29354  2.67741  2.69355  4.24690  2.90347  2.73739  3.18146  2.89801  2.37887  2.77519  2.98518  4.58477  3.61503
          0.03220  3.84774  4.57009  0.61958  0.77255  0.48576  0.95510
    642   2.16583  1.87990  3.78032  3.41556  3.81301  2.94284  4.20791  3.09369  3.29096  2.93264  3.84941  3.41835  3.67543  3.59781  3.51032  1.86622  2.63908  2.71548  5.26867  4.04798   1434 s - - -
          2.68618  4.42225  2.77519  2.73123  3.46354  2.40513  3.72494  3.29354  2.67741  2.69355  4.24690  2.90347  2.73739  3.18146  2.89801  2.37887  2.77519  2.98518  4.58477  3.61503
          0.03220  3.84774  4.57009  0.61958  0.77255  0.48576  0.95510
    643   2.74719  4.97814  2.44637  1.42765  4.35973  3.22754  3.71957  3.79202  2.56845  3.38363  4.26081  2.81706  2.98139  2.89814  3.00894  2.73423  3.03906  3.43513  5.56709  4.21543   1435 e - - -
          2.68618  4.42225  2.77519  2.73123  3.46354  2.40513  3.72494  3.29354  2.67741  2.69355  4.24690  2.90347  2.73739  3.18146  2.89801  2.37887  2.77519  2.98518  4.58477  3.61503
          0.03220  3.84774  4.57009  0.61958  0.77255  0.48576  0.95510
    644   1.59936  4.16551  3.28640  2.93139  4.03925  2.98178  4.00828  3.32212  2.93976  3.08122  3.95436  3.18359  2.64093  3.26542  3.27572  2.40595  2.32194  2.91019  5.40932  4.17795   1436 a - - -
          2.68618  4.42225  2.77519  2.73123  3.46354  2.40513  3.72494  3.29354  2.67741  2.69355  4.24690  2.90347  2.73739  3.18146  2.89801  2.37887  2.77519  2.98518  4.58477  3.61503
          0.03220  3.84774  4.57009  0.61958  0.77255  0.48576  0.95510
    645   3.01189  4.43790  4.29995  3.91506  3.35786  4.03935  4.64799  1.10907  3.74270  1.94931  3.29743  4.16389  4.47321  4.09372  3.94212  3.53251  3.31162  1.84609  5.24335  3.97931   1440 i - - -
          2.68618  4.42225  2.77519  2.73123  3.46354  2.40513  3.72494  3.29354  2.67741  2.69355  4.24690  2.90347  2.73739  3.18146  2.89801  2.37887  2.77519  2.98518  4.58477  3.61503
          0.03220  3.84774  4.57009  0.61958  0.77255  0.48576  0.95510
    646   2.97813  4.81839  3.46632  2.98296  4.16672  3.47047  3.80730  3.70698  2.22877  3.22743  4.22855  3.34443  3.97452  3.02911  1.01685  3.06367  3.24595  3.43207  5.25996  4.09975   1441 r - - -
          2.68618  4.42225  2.77519  2.73123  3.46354  2.40513  3.72494  3.29354  2.67741  2.69355  4.24690  2.90347  2.73739  3.18146  2.89801  2.37887  2.77519  2.98518  4.58477  3.61503
          0.03220  3.84774  4.57009  0.61958  0.77255  0.48576  0.95510
    647   2.94905  5.03360  3.33532  2.71907  4.44707  3.57208  3.56888  3.80983  1.52455  3.28907  4.16772  3.12715  3.95868  2.71310  1.59024  2.95900  3.13069  3.50060  5.36098  4.17730   1442 k - - -
          2.68618  4.42225  2.77519  2.73123  3.46354  2.40513  3.72494  3.29354  2.67741  2.69355  4.24690  2.90347  2.73739  3.18146  2.89801  2.37887  2.77519  2.98518  4.58477  3.61503
          0.03220  3.84774  4.57009  0.61958  0.77255  0.48576  0.95510
    648   1.05000  4.18025  3.43794  3.22845  4.02818  3.00538  4.25336  3.15003  3.24408  3.03274  4.06756  3.38417  3.74230  3.58759  3.49612  2.53090  2.80656  2.80872  5.45782  4.25539   1443 a - - -
          2.68618  4.42225  2.77519  2.73123  3.46354  2.40513  3.72494  3.29354  2.67741  2.69355  4.24690  2.90347  2.73739  3.18146  2.89801  2.37887  2.77519  2.98518  4.58477  3.61503
          0.03220  3.84774  4.57009  0.61958  0.77255  0.48576  0.95510
    649   2.78866  4.33844  4.09084  3.75351  3.53236  3.69799  4.55961  2.05257  3.62090  2.22390  3.50157  3.94722  4.26010  3.98263  3.83573  3.20021  3.15095  1.05669  5.31252  4.04246   1444 v - - -
          2.68618  4.42225  2.77519  2.73123  3.46354  2.40513  3.72494  3.29354  2.67741  2.69355  4.24690  2.90347  2.73739  3.18146  2.89801  2.37887  2.77519  2.98518  4.58477  3.61503
          0.03220  3.84774  4.57009  0.61958  0.77255  0.48576  0.95510
    650   2.88117  4.96786  3.19842  2.66169  4.29475  3.51473  3.59067  3.73116  1.97553  3.22219  4.11421  3.08953  3.92849  2.25217  1.55361  2.90065  3.08612  3.42667  5.32906  4.09713   1445 r - - -
          2.68618  4.42225  2.77519  2.73123  3.46354  2.40513  3.72494  3.29354  2.67741  2.69355  4.24690  2.90347  2.73739  3.18146  2.89801  2.37887  2.77519  2.98518  4.58477  3.61503
          0.03220  3.84774  4.57009  0.61958  0.77255  0.48576  0.95510
    651   3.22735  4.63649  4.20474  3.91479  1.05307  3.92239  3.86704  2.75438  3.82251  2.13028  3.48839  3.99151  4.38174  3.99738  3.94833  3.49838  3.52858  2.74321  4.12393  2.49424   1446 f - - -
          2.68618  4.42225  2.77519  2.73123  3.46354  2.40513  3.72494  3.29354  2.67741  2.69355  4.24690  2.90347  2.73739  3.18146  2.89801  2.37887  2.77519  2.98518  4.58477  3.61503
          0.03220  3.84774  4.57009  0.61958  0.77255  0.48576  0.95510
    652   3.10156  4.47293  4.53298  4.01900  3.18464  4.31747  4.68469  1.45236  3.84155  1.37589  3.04440  4.29739  4.59681  4.10811  4.03586  3.68650  3.34959  1.87908  5.17277  3.97108   1447 l - - -
          2.68618  4.42225  2.77519  2.73123  3.46354  2.40513  3.72494  3.29354  2.67741  2.69355  4.24690  2.90347  2.73739  3.18146  2.89801  2.37887  2.77519  2.98518  4.58477  3.61503
          0.03220  3.84774  4.57009  0.61958  0.77255  0.48576  0.95510
    653   3.13006  4.53797  4.45327  3.94612  3.08988  4.27339  4.60364  1.86142  3.74160  1.08335  2.97200  4.23774  4.56009  4.02060  3.93583  3.64731  3.37904  2.06433  5.08812  3.87540   1448 l - - -
          2.68618  4.42225  2.77519  2.73123  3.46354  2.40513  3.72494  3.29354  2.67741  2.69355  4.24690  2.90347  2.73739  3.18146  2.89801  2.37887  2.77519  2.98518  4.58477  3.61503
          0.03220  3.84774  4.57009  0.61958  0.77255  0.48576  0.95510
    654   2.80374  5.30033  1.64222  1.92383  4.61003  2.70942  3.67499  4.10736  2.64904  3.62401  4.45760  2.37840  3.76560  2.83585  3.21771  2.71571  3.08609  3.69362  5.80017  4.32730   1449 d - - -
          2.68618  4.42225  2.77519  2.73123  3.46354  2.40513  3.72494  3.29354  2.67741  2.69355  4.24690  2.90347  2.73739  3.18146  2.89801  2.37887  2.77519  2.98518  4.58477  3.61503
          0.03220  3.84774  4.57009  0.61958  0.77255  0.48576  0.95510
    655   2.51592  4.27404  3.58643  3.15908  3.62692  3.37058  4.10492  2.26696  3.03182  2.46565  3.57371  3.44613  3.94375  3.41520  3.32593  2.76708  1.68598  2.30227  5.21205  3.95487   1450 t - - -
          2.68618  4.42225  2.77519  2.73123  3.46354  2.40513  3.72494  3.29354  2.67741  2.69355  4.24690  2.90347  2.73739  3.18146  2.89801  2.37887  2.77519  2.98518  4.58477  3.61503
          0.03220  3.84774  4.57009  0.61958  0.77255  0.48576  0.95510
    656   2.86180  4.84616  2.88728  2.64199  4.01135  3.35007  3.79996  3.63864  2.46458  3.14342  4.17233  3.10138  3.90340  1.27868  2.74910  2.91076  3.15895  3.36996  5.28792  3.98015   1451 q - - -
          2.68618  4.42225  2.77519  2.73123  3.46354  2.40513  3.72494  3.29354  2.67741  2.69355  4.24690  2.90347  2.73739  3.18146  2.89801  2.37887  2.77519  2.98518  4.58477  3.61503
          0.03220  3.84774  4.57009  0.61958  0.77255  0.48576  0.95510
    657   2.70345  4.69869  2.69557  2.57870  4.05839  3.16779  3.90191  3.76374  2.80370  3.41351  4.36914  1.20259  3.81859  3.17487  3.15730  2.77175  3.08466  3.38845  5.36718  4.00870   1453 n - - -
          2.68618  4.42225  2.77519  2.73123  3.46354  2.40513  3.72494  3.29354  2.67741  2.69355  4.24690  2.90347  2.73739  3.18146  2.89801  2.37887  2.77519  2.98518  4.58477  3.61503
          0.03220  3.84774  4.57009  0.61958  0.77255  0.48576  0.95510
    658   2.27456  4.38023  3.13889  2.65163  3.76246  2.94096  3.74280  3.12080  2.63017  2.81193  3.67463  3.07460  3.27947  2.73376  3.02282  2.57773  2.55721  2.39135  5.12894  3.86259   1457 a - - -
          2.68618  4.42225  2.77519  2.73123  3.46354  2.40513  3.72494  3.29354  2.67741  2.69355  4.24690  2.90347  2.73739  3.18146  2.89801  2.37887  2.77519  2.98518  4.58477  3.61503
          0.03220  3.84774  4.57009  0.61958  0.77255  0.48576  0.95510
    659   2.85191  5.29287  1.95119  1.34934  4.58677  3.18213  3.70630  4.06630  2.67682  3.62006  4.48615  2.67504  3.78722  2.87900  3.21979  2.76590  3.13812  3.67773  5.78064  4.33236   1459 e - - -
          2.68618  4.42225  2.77519  2.73123  3.46354  2.40513  3.72494  3.29354  2.67741  2.69355  4.24690  2.90347  2.73739  3.18146  2.89801  2.37887  2.77519  2.98518  4.58477  3.61503
          0.03220  3.84774  4.57009  0.61958  0.77255  0.48576  0.95510
    660   2.63499  4.41251  3.30367  3.20011  4.34220  0.76830  4.32161  3.93607  3.37799  3.59325  4.56903  3.46805  3.80285  3.70416  3.61646  2.80625  3.11431  3.46919  5.44358  4.44337   1463 g - - -
          2.68618  4.42225  2.77519  2.73123  3.46354  2.40513  3.72494  3.29354  2.67741  2.69355  4.24690  2.90347  2.73739  3.18146  2.89801  2.37887  2.77519  2.98518  4.58477  3.61503
          0.03220  3.84774  4.57009  0.61958  0.77255  0.48576  0.95510
    661   2.63499  4.41251  3.30367  3.20011  4.34220  0.76830  4.32161  3.93607  3.37799  3.59325  4.56903  3.46805  3.80285  3.70416  3.61646  2.80625  3.11431  3.46919  5.44358  4.44337   1464 g - - -
          2.68618  4.42225  2.77519  2.73123  3.46354  2.40513  3.72494  3.29354  2.67741  2.69355  4.24690  2.90347  2.73739  3.18146  2.89801  2.37887  2.77519  2.98518  4.58477  3.61503
          0.03220  3.84774  4.57009  0.61958  0.77255  0.48576  0.95510
    662   3.29542  4.67875  4.05393  3.75413  2.64224  3.70293  3.87044  3.31825  3.47699  2.71728  3.95316  3.90825  4.21867  3.86591  3.60960  3.49934  3.59464  3.20790  0.93668  2.64568   1465 w - - -
          2.68618  4.42225  2.77519  2.73123  3.46354  2.40513  3.72494  3.29354  2.67741  2.69355  4.24690  2.90347  2.73739  3.18146  2.89801  2.37887  2.77519  2.98518  4.58477  3.61503
          0.03220  3.84774  4.57009  0.61958  0.77255  0.48576  0.95510
    663   2.63499  4.41251  3.30367  3.20011  4.34220  0.76830  4.32161  3.93607  3.37799  3.59325  4.56903  3.46805  3.80285  3.70416  3.61646  2.80625  3.11431  3.46919  5.44358  4.44337   1466 g - - -
          2.68618  4.42225  2.77519  2.73123  3.46354  2.40513  3.72494  3.29354  2.67741  2.69355  4.24690  2.90347  2.73739  3.18146  2.89801  2.37887  2.77519  2.98518  4.58477  3.61503
          0.03220  3.84774  4.57009  0.61958  0.77255  0.48576  0.95510
    664   2.93164  5.03677  2.47816  1.06107  4.37998  3.25856  3.84364  3.82899  2.72110  3.45024  4.42570  2.91982  3.86207  3.06003  3.12712  2.91677  3.23580  3.51552  5.55624  4.27885   1467 e - - -
          2.68618  4.42225  2.77519  2.73123  3.46354  2.40513  3.72494  3.29354  2.67741  2.69355  4.24690  2.90347  2.73739  3.18146  2.89801  2.37887  2.77519  2.98518  4.58477  3.61503
          0.03220  3.84774  4.57009  0.61958  0.77255  0.48576  0.95510
    665   2.30336  4.22326  3.18545  3.00039  4.05183  2.95363  4.11077  3.57125  3.07248  3.29351  4.22188  3.22892  3.69046  3.42380  3.35906  1.12895  2.78170  3.11177  5.42637  4.13531   1468 s - - -
          2.68618  4.42225  2.77519  2.73123  3.46354  2.40513  3.72494  3.29354  2.67741  2.69355  4.24690  2.90347  2.73739  3.18146  2.89801  2.37887  2.77519  2.98518  4.58477  3.61503
          0.03220  3.84774  4.57009  0.61958  0.77255  0.48576  0.95510
    666   2.52650  4.38830  3.85064  3.36670  2.06408  3.77946  3.64639  2.76725  3.27522  2.35697  3.44454  3.58550  4.16251  3.50920  3.51904  3.08991  3.08949  2.61648  4.08703  1.80164   1469 y - - -
          2.68618  4.42225  2.77519  2.73123  3.46354  2.40513  3.72494  3.29354  2.67741  2.69355  4.24690  2.90347  2.73739  3.18146  2.89801  2.37887  2.77519  2.98518  4.58477  3.61503
          0.03220  3.84774  4.57009  0.61958  0.77255  0.48576  0.95510
    667   3.12784  4.59762  4.14966  3.78972  3.12683  3.95048  4.45322  2.32990  3.55770  0.90626  3.15808  4.06755  4.39031  3.93195  3.73768  3.51892  3.42334  2.36076  4.99682  3.71432   1470 l - - -
          2.68618  4.42225  2.77519  2.73123  3.46354  2.40513  3.72494  3.29354  2.67741  2.69355  4.24690  2.90347  2.73739  3.18146  2.89801  2.37887  2.77519  2.98518  4.58477  3.61503
          0.03220  3.84774  4.57009  0.61958  0.77255  0.48576  0.95510
    668   2.30336  4.22326  3.18545  3.00039  4.05183  2.95363  4.11077  3.57125  3.07248  3.29351  4.22188  3.22892  3.69046  3.42380  3.35906  1.12895  2.78170  3.11177  5.42637  4.13531   1471 s - - -
          2.68618  4.42225  2.77519  2.73123  3.46354  2.40513  3.72494  3.29354  2.67741  2.69355  4.24690  2.90347  2.73739  3.18146  2.89801  2.37887  2.77519  2.98518  4.58477  3.61503
          0.03220  3.84774  4.57009  0.61958  0.77255  0.48576  0.95510
    669   2.55912  0.99202  4.07189  3.80613  3.80347  3.18703  4.45869  2.94355  3.63302  2.86000  3.98061  3.79972  3.89202  3.98016  3.76167  2.83067  3.02385  2.68973  5.22447  4.09124   1472 c - - -
          2.68618  4.42225  2.77519  2.73123  3.46354  2.40513  3.72494  3.29354  2.67741  2.69355  4.24690  2.90347  2.73739  3.18146  2.89801  2.37887  2.77519  2.98518  4.58477  3.61503
          0.03220  3.84774  4.57009  0.61958  0.77255  0.48576  0.95510
    670   2.56607  4.41993  3.26832  2.93392  3.69714  3.26669  3.96564  3.06500  2.84261  2.38360  3.80587  3.28245  1.62985  3.26560  3.14498  2.73393  2.93289  2.83004  5.16833  3.86533   1473 p - - -
          2.68618  4.42225  2.77519  2.73123  3.46354  2.40513  3.72494  3.29354  2.67741  2.69355  4.24690  2.90347  2.73739  3.18146  2.89801  2.37887  2.77519  2.98518  4.58477  3.61503
          0.03220  3.84774  4.57009  0.61958  0.77255  0.48576  0.95510
    671   2.62033  4.77064  2.80914  2.44918  4.19021  3.28100  3.65457  3.65000  2.32977  3.22675  4.06527  2.05015  3.78975  2.82278  2.29242  2.43403  2.90388  3.28544  5.38885  4.06857   1474 n - - -
          2.68618  4.42225  2.77519  2.73123  3.46354  2.40513  3.72494  3.29354  2.67741  2.69355  4.24690  2.90347  2.73739  3.18146  2.89801  2.37887  2.77519  2.98518  4.58477  3.61503
          0.03220  3.84774  4.57009  0.61958  0.77255  0.48576  0.95510
    672   2.94999  4.91216  3.12430  2.75079  4.29293  3.44178  3.74631  3.72073  1.07263  3.29137  4.25444  3.17624  3.94411  2.93940  2.42806  2.99377  3.20525  3.43001  5.35798  4.16731   1475 k - - -
          2.68618  4.42225  2.77519  2.73123  3.46354  2.40513  3.72494  3.29354  2.67741  2.69355  4.24690  2.90347  2.73739  3.18146  2.89801  2.37887  2.77519  2.98518  4.58477  3.61503
          0.03220  3.84774  4.57009  0.61958  0.77255  0.48576  0.95510
    673   2.81585  4.96310  2.85618  2.50816  4.33996  3.38637  3.63252  3.78124  1.40589  3.32639  4.19739  2.63011  3.87319  2.79559  2.41323  2.82365  3.06226  3.44131  5.41986  4.13868   1490 k - - -
          2.68618  4.42225  2.77519  2.73123  3.46354  2.40513  3.72494  3.29354  2.67741  2.69355  4.24690  2.90347  2.73739  3.18146  2.89801  2.37887  2.77519  2.98518  4.58477  3.61503
          0.03220  3.84774  4.57009  0.61958  0.77255  0.48576  0.95510
    674   3.21195  4.71095  3.80199  3.52701  2.29467  3.80153  3.60786  3.22467  3.38524  2.68491  3.90236  3.69341  4.27609  3.69721  3.57390  3.35101  3.49859  3.09410  3.93739  1.00791   1496 y - - -
          2.68618  4.42225  2.77519  2.73123  3.46354  2.40513  3.72494  3.29354  2.67741  2.69355  4.24690  2.90347  2.73739  3.18146  2.89801  2.37887  2.77519  2.98518  4.58477  3.61503
          0.03220  3.84774  4.57009  0.61958  0.77255  0.48576  0.95510
    675   2.63232  4.27655  3.78162  3.31850  3.51852  3.58323  4.20512  1.79346  3.19229  2.28184  3.43137  3.61147  4.08811  3.54962  3.47468  2.95669  2.01947  2.05875  5.17478  3.93841   1497 i - - -
          2.68618  4.42225  2.77519  2.73123  3.46354  2.40513  3.72494  3.29354  2.67741  2.69355  4.24690  2.90347  2.73739  3.18146  2.89801  2.37887  2.77519  2.98518  4.58477  3.61503
          0.03220  3.84774  4.57009  0.61958  0.77255  0.48576  0.95510
    676   2.56671  4.42004  3.26966  2.93376  3.69402  3.26883  3.96469  3.06048  2.84171  2.37549  3.80170  3.28273  1.63649  3.26459  3.14430  2.73482  2.93269  2.82663  5.16649  3.86328   1498 p - - -
          2.68618  4.42225  2.77519  2.73123  3.46354  2.40513  3.72494  3.29354  2.67741  2.69355  4.24690  2.90347  2.73739  3.18146  2.89801  2.37887  2.77519  2.98518  4.58477  3.61503
          0.03220  3.84774  4.57009  0.61958  0.77255  0.48576  0.95510
    677   2.64379  4.34116  3.59525  3.19985  3.31929  3.49672  4.04261  2.56147  3.02836  1.44452  3.42550  3.49757  4.02158  3.43521  3.28743  2.54927  2.96991  2.42194  4.95758  3.62421   1501 l - - -
          2.68618  4.42225  2.77519  2.73123  3.46354  2.40513  3.72494  3.29354  2.67741  2.69355  4.24690  2.90347  2.73739  3.18146  2.89801  2.37887  2.77519  2.98518  4.58477  3.61503
          0.03220  3.84774  4.57009  0.61958  0.77255  0.48576  0.95510
    678   2.46857  4.79658  2.84638  2.01621  4.06496  3.37245  3.60812  3.09966  2.07972  3.05157  3.89780  2.91565  3.80206  2.76797  2.72626  2.66382  2.86780  3.10318  5.30506  3.98851   1507 e - - -
          2.68618  4.42225  2.77519  2.73123  3.46354  2.40513  3.72494  3.29354  2.67741  2.69355  4.24690  2.90347  2.73739  3.18146  2.89801  2.37887  2.77519  2.98518  4.58477  3.61503
          0.03220  3.84774  4.57009  0.61958  0.77255  0.48576  0.95510
    679   2.63499  4.41251  3.30367  3.20011  4.34220  0.76830  4.32161  3.93607  3.37799  3.59325  4.56903  3.46805  3.80285  3.70416  3.61646  2.80625  3.11431  3.46919  5.44358  4.44337   1508 g - - -
          2.68618  4.42225  2.77519  2.73123  3.46354  2.40513  3.72494  3.29354  2.67741  2.69355  4.24690  2.90347  2.73739  3.18146  2.89801  2.37887  2.77519  2.98518  4.58477  3.61503
          0.03220  3.84774  4.57009  0.61958  0.77255  0.48576  0.95510
    680   2.70345  4.69869  2.69557  2.57870  4.05839  3.16779  3.90191  3.76374  2.80370  3.41351  4.36914  1.20259  3.81859  3.17487  3.15730  2.77175  3.08466  3.38845  5.36718  4.00870   1510 n - - -
          2.68618  4.42225  2.77519  2.73123  3.46354  2.40513  3.72494  3.29354  2.67741  2.69355  4.24690  2.90347  2.73739  3.18146  2.89801  2.37887  2.77519  2.98518  4.58477  3.61503
          0.03220  3.84774  4.57009  0.61958  0.77255  0.48576  0.95510
    681   2.67320  4.76762  3.12210  2.55770  4.08720  3.43633  3.59497  3.46174  1.84850  3.05550  3.90333  3.01989  3.84286  2.75565  2.14450  2.52179  2.90041  2.83841  5.26028  3.99507   1512 k - - -
          2.68618  4.42225  2.77519  2.73123  3.46354  2.40513  3.72494  3.29354  2.67741  2.69355  4.24690  2.90347  2.73739  3.18146  2.89801  2.37887  2.77519  2.98518  4.58477  3.61503
          0.03220  3.84774  4.57009  0.61958  0.77255  0.48576  0.95510
    682   2.23877  4.15438  3.29076  3.00432  4.03835  2.96473  4.06726  3.31053  2.99139  3.11323  4.01400  3.22016  3.67671  3.34816  3.28926  2.11435  1.50350  2.90090  5.42901  4.18313   1514 t - - -
          2.68618  4.42225  2.77519  2.73123  3.46354  2.40513  3.72494  3.29354  2.67741  2.69355  4.24690  2.90347  2.73739  3.18146  2.89801  2.37887  2.77519  2.98518  4.58477  3.61503
          0.03220  3.84774  4.57009  0.61958  0.77255  0.48576  0.95510
    683   2.64205  4.89438  2.22872  2.24721  4.32079  3.18139  3.69967  3.76327  2.59984  3.36915  4.20910  1.85952  3.75504  2.87275  3.08509  2.64102  2.58113  3.37845  5.57084  4.17893   1515 n - - -
          2.68618  4.42225  2.77519  2.73123  3.46354  2.40513  3.72494  3.29354  2.67741  2.69355  4.24690  2.90347  2.73739  3.18146  2.89801  2.37887  2.77519  2.98518  4.58477  3.61503
          0.03220  3.84774  4.57009  0.61958  0.77255  0.48576  0.95510
    684   2.91684  4.35011  4.38019  3.90803  3.45592  4.07548  4.68214  1.69955  3.76693  2.02757  3.32162  4.15258  4.48459  4.08534  3.99999  3.46839  3.21044  1.15827  5.34766  4.10351   1516 v - - -
          2.68618  4.42225  2.77519  2.73123  3.46354  2.40513  3.72494  3.29354  2.67741  2.69355  4.24690  2.90347  2.73739  3.18146  2.89801  2.37887  2.77519  2.98518  4.58477  3.61503
          0.03220  3.84774  4.57009  0.61958  0.77255  0.48576  0.95510
    685   2.78866  4.33844  4.09084  3.75351  3.53236  3.69799  4.55961  2.05257  3.62090  2.22390  3.50157  3.94722  4.26010  3.98263  3.83573  3.20021  3.15095  1.05669  5.31252  4.04246   1517 v - - -
          2.68618  4.42225  2.77519  2.73123  3.46354  2.40513  3.72494  3.29354  2.67741  2.69355  4.24690  2.90347  2.73739  3.18146  2.89801  2.37887  2.77519  2.98518  4.58477  3.61503
          0.03220  3.84774  4.57009  0.61958  0.77255  0.48576  0.95510
    686   2.68197  4.93110  2.61394  2.30997  4.17024  3.30277  3.07174  3.68393  2.37707  3.24537  4.07797  2.10202  3.79047  2.55213  2.78824  2.47680  2.93470  3.33461  5.39708  4.02437   1518 n - - -
          2.68618  4.42225  2.77519  2.73123  3.46354  2.40513  3.72494  3.29354  2.67741  2.69355  4.24690  2.90347  2.73739  3.18146  2.89801  2.37887  2.77519  2.98518  4.58477  3.61503
          0.03220  3.84774  4.57009  0.61958  0.77255  0.48576  0.95510
    687   2.39997  4.24489  3.40670  3.15792  3.94758  3.08489  4.17706  3.07172  3.10041  2.93607  3.98844  3.37105  3.78681  3.49655  3.36009  2.60100  1.21452  2.76934  5.38757  4.16430   1519 t - - -
          2.68618  4.42225  2.77519  2.73123  3.46354  2.40513  3.72494  3.29354  2.67741  2.69355  4.24690  2.90347  2.73739  3.18146  2.89801  2.37887  2.77519  2.98518  4.58477  3.61503
          0.03220  3.84774  4.57009  0.61958  0.77255  0.48576  0.95510
    688   1.72678  4.14158  3.19956  2.99529  4.22594  1.57939  4.13795  3.57319  3.12333  3.32279  4.19127  3.19971  3.63736  3.41853  3.43183  2.37983  2.69216  3.07191  5.56431  4.35267   1520 g - - -
          2.68618  4.42225  2.77519  2.73123  3.46354  2.40513  3.72494  3.29354  2.67741  2.69355  4.24690  2.90347  2.73739  3.18146  2.89801  2.37887  2.77519  2.98518  4.58477  3.61503
          0.03220  3.84774  4.57009  0.61958  0.77255  0.48576  0.95510
    689   2.81115  5.04409  2.56794  2.10790  4.32122  3.32237  3.65230  3.77657  2.32565  3.31737  4.20366  2.85900  3.83935  1.71155  2.67626  2.79032  3.06295  3.44721  5.48673  4.14952   1521 q - - -
          2.68618  4.42225  2.77519  2.73123  3.46354  2.40513  3.72494  3.29354  2.67741  2.69355  4.24690  2.90347  2.73739  3.18146  2.89801  2.37887  2.77519  2.98518  4.58477  3.61503
          0.03220  3.84774  4.57009  0.61958  0.77255  0.48576  0.95510
    690   1.05000  4.18025  3.43794  3.22845  4.02818  3.00538  4.25336  3.15003  3.24408  3.03274  4.06756  3.38417  3.74230  3.58759  3.49612  2.53090  2.80656  2.80872  5.45782  4.25539   1522 a - - -
          2.68618  4.42225  2.77519  2.73123  3.46354  2.40513  3.72494  3.29354  2.67741  2.69355  4.24690  2.90347  2.73739  3.18146  2.89801  2.37887  2.77519  2.98518  4.58477  3.61503
          0.03220  3.84774  4.57009  0.61958  0.77255  0.48576  0.95510
    691   3.12097  4.55307  4.40389  3.86750  3.03781  4.24220  4.53526  2.15877  3.66336  1.10629  2.26476  4.17621  4.51126  3.92833  3.85971  3.59194  3.35830  2.23714  5.03784  3.87583   1523 l - - -
          2.68618  4.42225  2.77519  2.73123  3.46354  2.40513  3.72494  3.29354  2.67741  2.69355  4.24690  2.90347  2.73739  3.18146  2.89801  2.37887  2.77519  2.98518  4.58477  3.61503
          0.03220  3.84774  4.57009  0.61958  0.77255  0.48576  0.95510
    692   2.95016  4.50295  4.02304  3.61489  3.19754  3.81566  4.35577  2.37070  3.38422  1.79618  1.42615  3.89536  4.27634  3.76786  3.59239  3.29657  3.25510  2.37388  5.03491  3.79437   1526 m - - -
          2.68618  4.42225  2.77519  2.73123  3.46354  2.40513  3.72494  3.29354  2.67741  2.69355  4.24690  2.90347  2.73739  3.18146  2.89801  2.37887  2.77519  2.98518  4.58477  3.61503
          0.03220  3.84774  4.57009  0.61958  0.77255  0.48576  0.95510
    693   2.44145  4.18656  3.60499  3.25618  3.68715  2.67793  4.17684  2.55243  3.19664  2.63390  3.67743  3.47290  3.89033  3.53738  3.46463  2.70289  2.83764  1.40399  5.22485  3.98134   1527 v - - -
          2.68618  4.42225  2.77519  2.73123  3.46354  2.40513  3.72494  3.29354  2.67741  2.69355  4.24690  2.90347  2.73739  3.18146  2.89801  2.37887  2.77519  2.98518  4.58477  3.61503
          0.03220  3.84774  4.57009  0.61958  0.77255  0.48576  0.95510
    694   3.12784  4.59762  4.14966  3.78972  3.12683  3.95048  4.45322  2.32990  3.55770  0.90626  3.15808  4.06755  4.39031  3.93195  3.73768  3.51892  3.42334  2.36076  4.99682  3.71432   1528 l - - -
          2.68618  4.42225  2.77519  2.73123  3.46354  2.40513  3.72494  3.29354  2.67741  2.69355  4.24690  2.90347  2.73739  3.18146  2.89801  2.37887  2.77519  2.98518  4.58477  3.61503
          0.03220  3.84774  4.57009  0.61958  0.77255  0.48576  0.95510
    695   3.06692  4.44736  4.48403  3.99546  3.25588  4.26632  4.68310  1.26477  3.80641  1.64837  3.14124  4.26566  4.58347  4.11292  4.00993  3.65344  3.32743  1.80008  5.21424  3.97302   1531 i - - -
          2.68618  4.42225  2.77519  2.73123  3.46354  2.40513  3.72494  3.29354  2.67741  2.69355  4.24690  2.90347  2.73739  3.18146  2.89801  2.37887  2.77519  2.98518  4.58477  3.61503
          0.03220  3.84774  4.57009  0.61958  0.77255  0.48576  0.95510
    696   3.06577  4.48514  4.40781  3.85052  3.08682  4.23279  4.53159  1.93297  3.68893  1.42647  1.89932  4.15820  4.49473  3.92783  3.89407  3.55981  3.29816  2.12265  5.05927  3.91804   1532 l - - -
          2.68618  4.42225  2.77519  2.73123  3.46354  2.40513  3.72494  3.29354  2.67741  2.69355  4.24690  2.90347  2.73739  3.18146  2.89801  2.37887  2.77519  2.98518  4.58477  3.61503
          0.03220  3.84774  4.57009  0.61958  0.77255  0.48576  0.95510
    697   1.92341  4.16753  3.15645  2.97926  4.24288  1.40777  4.14399  3.60208  3.12762  3.34984  4.22947  3.19748  3.64835  3.42800  3.43274  2.40420  2.72087  3.10167  5.57273  4.36128   1533 g - - -
          2.68618  4.42225  2.77519  2.73123  3.46354  2.40513  3.72494  3.29354  2.67741  2.69355  4.24690  2.90347  2.73739  3.18146  2.89801  2.37887  2.77519  2.98518  4.58477  3.61503
          0.03220  3.84774  4.57009  0.61958  0.77255  0.48576  0.95510
    698   2.61215  4.81563  2.17192  2.26821  4.37519  1.82064  3.76598  3.85877  2.72629  3.45204  4.29671  2.50546  3.73997  2.95598  3.22043  2.62741  2.95864  3.43528  5.63494  4.25012   1534 g - - -
          2.68618  4.42225  2.77519  2.73123  3.46354  2.40513  3.72494  3.29354  2.67741  2.69355  4.24690  2.90347  2.73739  3.18146  2.89801  2.37887  2.77519  2.98518  4.58477  3.61503
          0.03220  3.84774  4.57009  0.61958  0.77255  0.48576  0.95510
    699   2.86180  4.84616  2.88728  2.64199  4.01135  3.35007  3.79996  3.63864  2.46458  3.14342  4.17233  3.10138  3.90340  1.27868  2.74910  2.91076  3.15895  3.36996  5.28792  3.98015   1538 q - - -
          2.68618  4.42225  2.77519  2.73123  3.46354  2.40513  3.72494  3.29354  2.67741  2.69355  4.24690  2.90347  2.73739  3.18146  2.89801  2.37887  2.77519  2.98518  4.58477  3.61503
          0.03220  3.84774  4.57009  0.61958  0.77255  0.48576  0.95510
    700   2.95016  4.50295  4.02304  3.61489  3.19754  3.81566  4.35577  2.37070  3.38422  1.79618  1.42615  3.89536  4.27634  3.76786  3.59239  3.29657  3.25510  2.37388  5.03491  3.79437   1545 m - - -
          2.68618  4.42225  2.77519  2.73123  3.46354  2.40513  3.72494  3.29354  2.67741  2.69355  4.24690  2.90347  2.73739  3.18146  2.89801  2.37887  2.77519  2.98518  4.58477  3.61503
          0.03220  3.84774  4.57009  0.61958  0.77255  0.48576  0.95510
    701   2.80007  5.25620  2.07798  1.50591  4.54402  3.21483  3.65384  4.01291  2.34259  3.54238  4.37723  2.68776  3.77892  2.81029  3.04893  2.72302  3.06632  3.62261  5.71435  4.27767   1547 e - - -
          2.68618  4.42225  2.77519  2.73123  3.46354  2.40513  3.72494  3.29354  2.67741  2.69355  4.24690  2.90347  2.73739  3.18146  2.89801  2.37887  2.77519  2.98518  4.58477  3.61503
          0.03220  3.84774  4.57009  0.61958  0.77255  0.48576  0.95510
    702   2.97813  4.81839  3.46632  2.98296  4.16672  3.47047  3.80730  3.70698  2.22877  3.22743  4.22855  3.34443  3.97452  3.02911  1.01685  3.06367  3.24595  3.43207  5.25996  4.09975   1549 r - - -
          2.68618  4.42225  2.77519  2.73123  3.46354  2.40513  3.72494  3.29354  2.67741  2.69355  4.24690  2.90347  2.73739  3.18146  2.89801  2.37887  2.77519  2.98518  4.58477  3.61503
          0.03220  3.84774  4.57009  0.61958  0.77255  0.48576  0.95510
    703   2.88706  5.35858  1.32185  1.85600  4.65094  3.15928  3.72711  4.14604  2.75209  3.69686  4.57617  2.64961  3.78833  2.90626  3.32900  2.78650  3.18367  3.74875  5.85248  4.38073   1550 d - - -
          2.68618  4.42225  2.77519  2.73123  3.46354  2.40513  3.72494  3.29354  2.67741  2.69355  4.24690  2.90347  2.73739  3.18146  2.89801  2.37887  2.77519  2.98518  4.58477  3.61503
          0.03220  3.84774  4.57009  0.61958  0.77255  0.48576  0.95510
    704   2.71964  4.48077  3.32420  3.15991  4.15667  3.16969  4.23917  3.69601  3.21515  3.32543  4.37443  3.46896  0.87490  3.60470  3.46323  2.88643  3.15933  3.34417  5.34973  4.27710   1551 p - - -
          2.68618  4.42225  2.77519  2.73123  3.46354  2.40513  3.72494  3.29354  2.67741  2.69355  4.24690  2.90347  2.73739  3.18146  2.89801  2.37887  2.77519  2.98518  4.58477  3.61503
          0.03220  3.84774  4.57009  0.61958  0.77255  0.48576  0.95510
    705   2.53629  4.37351  3.18255  2.78657  3.55183  3.34319  3.80322  2.94625  2.70271  1.88190  3.63499  2.76651  3.85487  3.10558  3.02739  2.45867  2.83884  2.69756  5.00435  3.68239   1552 l - - -
          2.68618  4.42225  2.77519  2.73123  3.46354  2.40513  3.72494  3.29354  2.67741  2.69355  4.24690  2.90347  2.73739  3.18146  2.89801  2.37887  2.77519  2.98518  4.58477  3.61503
          0.03220  3.84774  4.57009  0.61958  0.77255  0.48576  0.95510
    706   2.31474  4.27367  3.05456  2.82454  4.11155  2.98525  3.99592  3.56588  2.90251  3.25132  4.13408  3.12728  1.66342  3.25668  3.23033  2.12964  2.75991  3.11429  5.45341  4.17710   1553 p - - -
          2.68618  4.42225  2.77519  2.73123  3.46354  2.40513  3.72494  3.29354  2.67741  2.69355  4.24690  2.90347  2.73739  3.18146  2.89801  2.37887  2.77519  2.98518  4.58477  3.61503
          0.03220  3.84774  4.57009  0.61958  0.77255  0.48576  0.95510
    707   2.78866  4.33844  4.09084  3.75351  3.53236  3.69799  4.55961  2.05257  3.62090  2.22390  3.50157  3.94722  4.26010  3.98263  3.83573  3.20021  3.15095  1.05669  5.31252  4.04246   1554 v - - -
          2.68618  4.42225  2.77519  2.73123  3.46354  2.40513  3.72494  3.29354  2.67741  2.69355  4.24690  2.90347  2.73739  3.18146  2.89801  2.37887  2.77519  2.98518  4.58477  3.61503
          0.03220  3.84774  4.57009  0.61958  0.77255  0.48576  0.95510
    708   2.96874  4.79005  3.10246  2.86021  3.26810  3.42721  1.19574  3.66780  2.70397  3.16475  4.20601  3.27042  3.97852  3.22621  2.97101  3.03974  3.27139  3.40343  4.73343  3.21971   1555 h - - -
          2.68618  4.42225  2.77519  2.73123  3.46354  2.40513  3.72494  3.29354  2.67741  2.69355  4.24690  2.90347  2.73739  3.18146  2.89801  2.37887  2.77519  2.98518  4.58477  3.61503
          0.03220  3.84774  4.57009  0.61958  0.77255  0.48576  0.95510
    709   2.97813  4.81839  3.46632  2.98296  4.16672  3.47047  3.80730  3.70698  2.22877  3.22743  4.22855  3.34443  3.97452  3.02911  1.01685  3.06367  3.24595  3.43207  5.25996  4.09975   1557 r - - -
          2.68618  4.42225  2.77519  2.73123  3.46354  2.40513  3.72494  3.29354  2.67741  2.69355  4.24690  2.90347  2.73739  3.18146  2.89801  2.37887  2.77519  2.98518  4.58477  3.61503
          0.03220  3.84774  4.57009  0.61958  0.77255  0.48576  0.95510
    710   1.27470  4.09392  3.33404  3.08508  4.11076  2.89554  4.14683  3.38653  3.12516  3.19699  4.08657  3.24251  3.64129  3.44092  3.41338  2.05503  2.66071  2.93287  5.50272  4.27136   1558 a - - -
          2.68618  4.42225  2.77519  2.73123  3.46354  2.40513  3.72494  3.29354  2.67741  2.69355  4.24690  2.90347  2.73739  3.18146  2.89801  2.37887  2.77519  2.98518  4.58477  3.61503
          0.03220  3.84774  4.57009  0.61958  0.77255  0.48576  0.95510
    711   1.05000  4.18025  3.43794  3.22845  4.02818  3.00538  4.25336  3.15003  3.24408  3.03274  4.06756  3.38417  3.74230  3.58759  3.49612  2.53090  2.80656  2.80872  5.45782  4.25539   1559 a - - -
          2.68618  4.42225  2.77519  2.73123  3.46354  2.40513  3.72494  3.29354  2.67741  2.69355  4.24690  2.90347  2.73739  3.18146  2.89801  2.37887  2.77519  2.98518  4.58477  3.61503
          0.03220  3.84774  4.57009  0.61958  0.77255  0.48576  0.95510
    712   2.89327  5.02852  2.98816  2.56923  4.37555  3.47033  3.60184  3.78993  1.35534  3.29065  4.17971  3.02492  3.91443  2.47750  2.27027  2.89345  3.10604  3.47527  5.39766  4.15180   1560 k - - -
          2.68618  4.42225  2.77519  2.73123  3.46354  2.40513  3.72494  3.29354  2.67741  2.69355  4.24690  2.90347  2.73739  3.18146  2.89801  2.37887  2.77519  2.98518  4.58477  3.61503
          0.03220  3.84774  4.57009  0.61958  0.77255  0.48576  0.95510
    713   2.88225  4.35388  4.25836  3.75611  3.34965  3.99589  4.51575  1.94924  3.60013  1.92398  2.74439  4.02358  4.39264  3.91302  3.83526  3.36408  3.16453  1.28522  5.20729  3.99277   1561 v - - -
          2.68618  4.42225  2.77519  2.73123  3.46354  2.40513  3.72494  3.29354  2.67741  2.69355  4.24690  2.90347  2.73739  3.18146  2.89801  2.37887  2.77519  2.98518  4.58477  3.61503
          0.03220  3.84774  4.57009  0.61958  0.77255  0.48576  0.95510
    714   3.02903  4.50194  4.29951  3.82665  3.13404  4.08713  4.52293  2.10332  3.62062  1.10978  3.04273  4.10276  4.45570  3.93488  3.82725  3.48145  3.30682  1.94110  5.08709  3.84991   1562 l - - -
          2.68618  4.42225  2.77519  2.73123  3.46354  2.40513  3.72494  3.29354  2.67741  2.69355  4.24690  2.90347  2.73739  3.18146  2.89801  2.37887  2.77519  2.98518  4.58477  3.61503
          0.03220  3.84774  4.57009  0.61958  0.77255  0.48576  0.95510
    715   3.01189  4.43790  4.29995  3.91506  3.35786  4.03935  4.64799  1.10907  3.74270  1.94931  3.29743  4.16389  4.47321  4.09372  3.94212  3.53251  3.31162  1.84609  5.24335  3.97931   1563 i - - -
          2.68618  4.42225  2.77519  2.73123  3.46354  2.40513  3.72494  3.29354  2.67741  2.69355  4.24690  2.90347  2.73739  3.18146  2.89801  2.37887  2.77519  2.98518  4.58477  3.61503
          0.03220  3.84774  4.57009  0.61958  0.77255  0.48576  0.95510
    716   2.70345  4.69869  2.69557  2.57870  4.05839  3.16779  3.90191  3.76374  2.80370  3.41351  4.36914  1.20259  3.81859  3.17487  3.15730  2.77175  3.08466  3.38845  5.36718  4.00870   1564 n - - -
          2.68618  4.42225  2.77519  2.73123  3.46354  2.40513  3.72494  3.29354  2.67741  2.69355  4.24690  2.90347  2.73739  3.18146  2.89801  2.37887  2.77519  2.98518  4.58477  3.61503
          0.03220  3.84774  4.57009  0.61958  0.77255  0.48576  0.95510
    717   2.39064  4.29034  3.24893  2.91459  3.73965  3.12803  3.94650  3.15104  2.85177  2.55466  3.87526  3.21525  3.76971  3.24560  3.16273  1.49281  2.79357  2.83616  5.19691  3.85391   1565 s - - -
          2.68618  4.42225  2.77519  2.73123  3.46354  2.40513  3.72494  3.29354  2.67741  2.69355  4.24690  2.90347  2.73739  3.18146  2.89801  2.37887  2.77519  2.98518  4.58477  3.61503
          0.03220  3.84774  4.57009  0.61958  0.77255  0.48576  0.95510
    718   2.86180  4.84616  2.88728  2.64199  4.01135  3.35007  3.79996  3.63864  2.46458  3.14342  4.17233  3.10138  3.90340  1.27868  2.74910  2.91076  3.15895  3.36996  5.28792  3.98015   1566 q - - -
          2.68618  4.42225  2.77519  2.73123  3.46354  2.40513  3.72494  3.29354  2.67741  2.69355  4.24690  2.90347  2.73739  3.18146  2.89801  2.37887  2.77519  2.98518  4.58477  3.61503
          0.03220  3.84774  4.57009  0.61958  0.77255  0.48576  0.95510
    719   3.12601  4.55776  4.40668  3.87209  3.03778  4.24611  4.53961  2.15652  3.66473  1.08075  2.34422  4.18082  4.51561  3.93241  3.86086  3.59790  3.36399  2.23490  5.04029  3.87522   1578 l - - -
          2.68618  4.42225  2.77519  2.73123  3.46354  2.40513  3.72494  3.29354  2.67741  2.69355  4.24690  2.90347  2.73739  3.18146  2.89801  2.37887  2.77519  2.98518  4.58477  3.61503
          0.03220  3.84774  4.57009  0.61958  0.77255  0.48576  0.95510
    720   2.88706  5.35858  1.32185  1.85600  4.65094  3.15928  3.72711  4.14604  2.75209  3.69686  4.57617  2.64961  3.78833  2.90626  3.32900  2.78650  3.18367  3.74875  5.85248  4.38073   1580 d - - -
          2.68618  4.42225  2.77519  2.73123  3.46354  2.40513  3.72494  3.29354  2.67741  2.69355  4.24690  2.90347  2.73739  3.18146  2.89801  2.37887  2.77519  2.98518  4.58477  3.61503
          0.03220  3.84774  4.57009  0.61958  0.77255  0.48576  0.95510
    721   2.59536  4.56077  2.95767  2.63351  3.73671  3.30599  3.78525  2.71924  2.62931  2.89678  3.86533  1.79338  3.84508  3.03641  2.98861  2.70666  2.90946  2.84830  5.16741  3.78532   1581 n - - -
          2.68618  4.42225  2.77519  2.73123  3.46354  2.40513  3.72494  3.29354  2.67741  2.69355  4.24690  2.90347  2.73739  3.18146  2.89801  2.37887  2.77519  2.98518  4.58477  3.61503
          0.03220  3.84774  4.57009  0.61958  0.77255  0.48576  0.95510
    722   2.63499  4.41251  3.30367  3.20011  4.34220  0.76830  4.32161  3.93607  3.37799  3.59325  4.56903  3.46805  3.80285  3.70416  3.61646  2.80625  3.11431  3.46919  5.44358  4.44337   1582 g - - -
          2.68618  4.42225  2.77519  2.73123  3.46354  2.40513  3.72494  3.29354  2.67741  2.69355  4.24690  2.90347  2.73739  3.18146  2.89801  2.37887  2.77519  2.98518  4.58477  3.61503
          0.03220  3.84774  4.57009  0.61958  0.77255  0.48576  0.95510
    723   2.96356  5.08718  0.95417  2.32054  4.46101  3.19240  3.91006  4.04366  2.98963  3.65654  4.63441  2.87554  3.84348  3.14938  3.50224  2.92892  3.30171  3.68559  5.63440  4.33838   1583 d - - -
          2.68618  4.42225  2.77519  2.73123  3.46354  2.40513  3.72494  3.29354  2.67741  2.69355  4.24690  2.90347  2.73739  3.18146  2.89801  2.37887  2.77519  2.98518  4.58477  3.61503
          0.03220  3.84774  4.57009  0.61958  0.77255  0.48576  0.95510
    724   3.22735  4.63649  4.20474  3.91479  1.05307  3.92239  3.86704  2.75438  3.82251  2.13028  3.48839  3.99151  4.38174  3.99738  3.94833  3.49838  3.52858  2.74321  4.12393  2.49424   1584 f - - -
          2.68618  4.42225  2.77519  2.73123  3.46354  2.40513  3.72494  3.29354  2.67741  2.69355  4.24690  2.90347  2.73739  3.18146  2.89801  2.37887  2.77519  2.98518  4.58477  3.61503
          0.03220  3.84774  4.57009  0.61958  0.77255  0.48576  0.95510
    725   2.71964  4.48077  3.32420  3.15991  4.15667  3.16969  4.23917  3.69601  3.21515  3.32543  4.37443  3.46896  0.87490  3.60470  3.46323  2.88643  3.15933  3.34417  5.34973  4.27710   1585 p - - -
          2.68618  4.42225  2.77519  2.73123  3.46354  2.40513  3.72494  3.29354  2.67741  2.69355  4.24690  2.90347  2.73739  3.18146  2.89801  2.37887  2.77519  2.98518  4.58477  3.61503
          0.03220  3.84774  4.57009  0.61958  0.77255  0.48576  0.95510
    726   2.86180  4.84616  2.88728  2.64199  4.01135  3.35007  3.79996  3.63864  2.46458  3.14342  4.17233  3.10138  3.90340  1.27868  2.74910  2.91076  3.15895  3.36996  5.28792  3.98015   1586 q - - -
          2.68618  4.42225  2.77519  2.73123  3.46354  2.40513  3.72494  3.29354  2.67741  2.69355  4.24690  2.90347  2.73739  3.18146  2.89801  2.37887  2.77519  2.98518  4.58477  3.61503
          0.03220  3.84774  4.57009  0.61958  0.77255  0.48576  0.95510
    727   2.80246  5.08484  2.51145  1.93537  4.36711  3.30623  3.64327  3.82125  2.34670  3.35628  4.22687  2.82331  3.82512  1.84579  2.72100  2.76952  3.05334  3.47916  5.52428  4.17183   1608 q - - -
          2.68618  4.42225  2.77519  2.73123  3.46354  2.40513  3.72494  3.29354  2.67741  2.69355  4.24690  2.90347  2.73739  3.18146  2.89801  2.37887  2.77519  2.98518  4.58477  3.61503
          0.03220  3.84774  4.57009  0.61958  0.77255  0.48576  0.95510
    728   2.76865  4.99618  2.38623  1.36161  4.43228  2.62870  3.75130  3.88396  2.63953  3.47748  4.35177  2.80420  3.79422  2.93769  3.09249  2.75056  3.07619  3.50691  5.62340  4.27402   1619 e - - -
          2.68618  4.42225  2.77519  2.73123  3.46354  2.40513  3.72494  3.29354  2.67741  2.69355  4.24690  2.90347  2.73739  3.18146  2.89801  2.37887  2.77519  2.98518  4.58477  3.61503
          0.03220  3.84774  4.57009  0.61958  0.77255  0.48576  0.95510
    729   2.72460  4.30375  3.84138  3.29690  3.36700  3.75079  4.10182  1.64446  3.06369  2.14579  3.29358  3.62648  4.14549  3.46618  2.91783  3.07005  2.98135  1.96819  5.01208  3.78343   1620 i - - -
          2.68618  4.42225  2.77519  2.73123  3.46354  2.40513  3.72494  3.29354  2.67741  2.69355  4.24690  2.90347  2.73739  3.18146  2.89801  2.37887  2.77519  2.98518  4.58477  3.61503
          0.03220  3.84774  4.57009  0.61958  0.77255  0.48576  0.95510
    730   2.64865  4.36968  3.54258  2.97240  3.41665  3.58870  3.85883  2.63706  2.71232  2.26304  2.38362  3.35754  3.98342  3.15817  2.51575  2.87754  2.89317  2.29075  4.95616  3.72660   1621 l - - -
          2.68618  4.42225  2.77519  2.73123  3.46354  2.40513  3.72494  3.29354  2.67741  2.69355  4.24690  2.90347  2.73739  3.18146  2.89801  2.37887  2.77519  2.98518  4.58477  3.61503
          0.03220  3.84774  4.57009  0.61958  0.77255  0.48576  0.95510
    731   2.63499  4.41251  3.30367  3.20011  4.34220  0.76830  4.32161  3.93607  3.37799  3.59325  4.56903  3.46805  3.80285  3.70416  3.61646  2.80625  3.11431  3.46919  5.44358  4.44337   1622 g - - -
          2.68618  4.42225  2.77519  2.73123  3.46354  2.40513  3.72494  3.29354  2.67741  2.69355  4.24690  2.90347  2.73739  3.18146  2.89801  2.37887  2.77519  2.98518  4.58477  3.61503
          0.03220  3.84774  4.57009  0.61958  0.77255  0.48576  0.95510
    732   2.78384  4.27975  4.16862  3.66820  3.51439  3.89199  4.48417  1.76662  3.54909  2.16747  3.37115  3.93400  4.32614  3.86697  3.80923  3.25505  2.73166  1.30309  5.28602  4.06817   1623 v - - -
          2.68618  4.42225  2.77519  2.73123  3.46354  2.40513  3.72494  3.29354  2.67741  2.69355  4.24690  2.90347  2.73739  3.18146  2.89801  2.37887  2.77519  2.98518  4.58477  3.61503
          0.03220  3.84774  4.57009  0.61958  0.77255  0.48576  0.95510
    733   3.32113  4.66720  4.31194  3.93267  1.28425  4.14518  3.46847  3.01672  3.79939  2.39319  3.64202  3.87940  4.47713  3.88121  3.91571  3.50239  3.55268  2.94532  3.66348  1.61364   1624 f - - -
          2.68618  4.42225  2.77519  2.73123  3.46354  2.40513  3.72494  3.29354  2.67741  2.69355  4.24690  2.90347  2.73739  3.18146  2.89801  2.37887  2.77519  2.98518  4.58477  3.61503
          0.08999  3.84774  2.73744  0.61958  0.77255  0.48576  0.95510
    734   2.63909  4.73746  2.96489  2.48478  3.99474  3.38713  3.59929  3.38443  1.91027  3.00586  3.33240  2.48165  3.81383  2.77114  2.59091  2.68860  2.87516  3.08557  5.23315  3.93391   1625 k - - -
          2.68618  4.42225  2.77519  2.73123  3.46354  2.40513  3.72494  3.29354  2.67741  2.69355  4.24690  2.90347  2.73739  3.18146  2.89801  2.37887  2.77519  2.98518  4.58477  3.61503
          0.03408  3.79183  4.51418  0.61958  0.77255  0.45728  1.00241
    735   2.59645  4.34544  3.47599  2.93676  3.48085  3.50163  3.83990  2.72586  2.68333  2.38220  2.21733  3.31155  3.93461  3.13608  2.71038  2.81228  2.57589  2.54562  4.97734  3.74726   1626 m - - -
          2.68618  4.42225  2.77519  2.73123  3.46354  2.40513  3.72494  3.29354  2.67741  2.69355  4.24690  2.90347  2.73739  3.18146  2.89801  2.37887  2.77519  2.98518  4.58477  3.61503
          0.03220  3.84774  4.57009  0.61958  0.77255  0.48576  0.95510
    736   2.47174  4.51222  2.79356  2.55593  4.12763  3.11583  3.82776  3.51748  2.67200  3.22116  4.09900  1.82770  3.74069  3.04181  3.04866  2.56764  2.22915  3.13270  5.44242  4.11647   1627 n - - -
          2.68618  4.42225  2.77519  2.73123  3.46354  2.40513  3.72494  3.29354  2.67741  2.69355  4.24690  2.90347  2.73739  3.18146  2.89801  2.37887  2.77519  2.98518  4.58477  3.61503
          0.03220  3.84774  4.57009  0.61958  0.77255  0.48576  0.95510
    737   2.42400  4.26547  4.01525  3.50339  3.44448  3.76570  4.32141  2.05216  3.38568  2.13574  2.88312  3.78356  4.21056  3.69932  3.65363  3.11543  3.00793  1.43691  5.16458  3.95678   1628 v - - -
          2.68618  4.42225  2.77519  2.73123  3.46354  2.40513  3.72494  3.29354  2.67741  2.69355  4.24690  2.90347  2.73739  3.18146  2.89801  2.37887  2.77519  2.98518  4.58477  3.61503
          0.03220  3.84774  4.57009  0.61958  0.77255  0.48576  0.95510
    738   3.06304  4.52571  4.30058  3.77169  3.06087  4.15025  4.45772  2.18664  3.55807  1.35768  1.83596  4.08090  4.45136  3.85390  3.76631  3.50180  3.30735  2.24254  5.01791  3.83045   1629 l - - -
          2.68618  4.42225  2.77519  2.73123  3.46354  2.40513  3.72494  3.29354  2.67741  2.69355  4.24690  2.90347  2.73739  3.18146  2.89801  2.37887  2.77519  2.98518  4.58477  3.61503
          0.03220  3.84774  4.57009  0.61958  0.77255  0.48576  0.95510
    739   3.02851  4.50097  4.30051  3.82704  3.13517  4.08779  4.52370  2.10163  3.62169  1.11202  3.04305  4.10321  4.45597  3.93540  3.82849  3.48163  3.30612  1.93625  5.08815  3.85164   1630 l - - -
          2.68618  4.42225  2.77519  2.73123  3.46354  2.40513  3.72494  3.29354  2.67741  2.69355  4.24690  2.90347  2.73739  3.18146  2.89801  2.37887  2.77519  2.98518  4.58477  3.61503
          0.03220  3.84774  4.57009  0.61958  0.77255  0.48576  0.95510
    740   2.76613  4.82875  2.76298  2.50691  3.56564  3.34304  1.82379  3.63981  2.46094  3.19493  4.10769  2.61306  3.86974  2.94077  2.79380  2.79677  3.04646  3.32117  4.98522  3.48160   1631 h - - -
          2.68618  4.42225  2.77519  2.73123  3.46354  2.40513  3.72494  3.29354  2.67741  2.69355  4.24690  2.90347  2.73739  3.18146  2.89801  2.37887  2.77519  2.98518  4.58477  3.61503
          0.03220  3.84774  4.57009  0.61958  0.77255  0.48576  0.95510
    741   3.34572  4.68845  4.30560  3.92965  1.49832  4.15170  3.43676  3.08058  3.79748  2.46442  3.70220  3.86713  4.48306  3.87520  3.91542  3.50660  3.57575  2.99641  3.62790  1.32618   1632 y - - -
          2.68618  4.42225  2.77519  2.73123  3.46354  2.40513  3.72494  3.29354  2.67741  2.69355  4.24690  2.90347  2.73739  3.18146  2.89801  2.37887  2.77519  2.98518  4.58477  3.61503
          0.03220  3.84774  4.57009  0.61958  0.77255  0.48576  0.95510
    742   2.07449  4.26323  3.14551  2.91045  4.09261  3.00973  4.05279  3.40758  2.96460  3.14189  4.08556  3.19279  1.57140  3.32298  3.27739  2.49943  2.78391  3.01188  5.45604  4.21750   1633 p - - -
          2.68618  4.42225  2.77519  2.73123  3.46354  2.40513  3.72494  3.29354  2.67741  2.69355  4.24690  2.90347  2.73739  3.18146  2.89801  2.37887  2.77519  2.98518  4.58477  3.61503
          0.03220  3.84774  4.57009  0.61958  0.77255  0.48576  0.95510
    743   2.38321  4.34024  3.01991  2.74983  4.02158  3.07712  3.91577  3.35548  2.77978  3.11581  4.01027  2.60561  3.72935  3.16313  3.11587  2.52578  1.59936  2.98066  5.37995  4.09101   1634 t - - -
          2.68618  4.42225  2.77519  2.73123  3.46354  2.40513  3.72494  3.29354  2.67741  2.69355  4.24690  2.90347  2.73739  3.18146  2.89801  2.37887  2.77519  2.98518  4.58477  3.61503
          0.03220  3.84774  4.57009  0.61958  0.77255  0.48576  0.95510
    744   3.34029  4.69257  4.28022  3.90343  1.59094  4.14130  3.43668  3.08748  3.77263  2.47555  3.71176  3.85484  4.47610  3.86075  3.89869  3.49691  3.57153  3.00067  3.63248  1.25897   1635 y - - -
          2.68618  4.42225  2.77519  2.73123  3.46354  2.40513  3.72494  3.29354  2.67741  2.69355  4.24690  2.90347  2.73739  3.18146  2.89801  2.37887  2.77519  2.98518  4.58477  3.61503
          0.03220  3.84774  4.57009  0.61958  0.77255  0.48576  0.95510
    745   2.97813  4.81839  3.46632  2.98296  4.16672  3.47047  3.80730  3.70698  2.22877  3.22743  4.22855  3.34443  3.97452  3.02911  1.01685  3.06367  3.24595  3.43207  5.25996  4.09975   1636 r - - -
          2.68618  4.42225  2.77519  2.73123  3.46354  2.40513  3.72494  3.29354  2.67741  2.69355  4.24690  2.90347  2.73739  3.18146  2.89801  2.37887  2.77519  2.98518  4.58477  3.61503
          0.03220  3.84774  4.57009  0.61958  0.77255  0.48576  0.95510
    746   2.70345  4.69869  2.69557  2.57870  4.05839  3.16779  3.90191  3.76374  2.80370  3.41351  4.36914  1.20259  3.81859  3.17487  3.15730  2.77175  3.08466  3.38845  5.36718  4.00870   1637 n - - -
          2.68618  4.42225  2.77519  2.73123  3.46354  2.40513  3.72494  3.29354  2.67741  2.69355  4.24690  2.90347  2.73739  3.18146  2.89801  2.37887  2.77519  2.98518  4.58477  3.61503
          0.03220  3.84774  4.57009  0.61958  0.77255  0.48576  0.95510
    747   2.54242  4.21857  3.56903  3.02373  3.39539  3.51743  3.90087  2.22786  2.93199  2.35609  2.76455  3.37837  3.94428  3.25366  3.24778  2.39099  2.59836  2.32171  4.90858  3.68308   1638 i - - -
          2.68618  4.42225  2.77519  2.73123  3.46354  2.40513  3.72494  3.29354  2.67741  2.69355  4.24690  2.90347  2.73739  3.18146  2.89801  2.37887  2.77519  2.98518  4.58477  3.61503
          0.03220  3.84774  4.57009  0.61958  0.77255  0.48576  0.95510
    748   3.28205  4.65160  4.27162  3.89201  1.21298  4.11795  3.53090  2.92346  3.76063  2.29033  3.56368  3.88206  4.46016  3.87053  3.89036  3.48592  3.52041  2.87240  3.74178  1.86339   1639 f - - -
          2.68618  4.42225  2.77519  2.73123  3.46354  2.40513  3.72494  3.29354  2.67741  2.69355  4.24690  2.90347  2.73739  3.18146  2.89801  2.37887  2.77519  2.98518  4.58477  3.61503
          0.03220  3.84774  4.57009  0.61958  0.77255  0.48576  0.95510
    749   1.94655  4.11875  3.33223  2.99566  4.08718  2.92972  4.05664  3.39458  3.00543  3.15333  4.00960  3.20276  3.64111  3.32299  3.32726  1.77186  1.94150  2.94423  5.45160  4.22818   1640 s - - -
          2.68618  4.42225  2.77519  2.73123  3.46354  2.40513  3.72494  3.29354  2.67741  2.69355  4.24690  2.90347  2.73739  3.18146  2.89801  2.37887  2.77519  2.98518  4.58477  3.61503
          0.03220  3.84774  4.57009  0.61958  0.77255  0.48576  0.95510
    750   3.12784  4.59762  4.14966  3.78972  3.12683  3.95048  4.45322  2.32990  3.55770  0.90626  3.15808  4.06755  4.39031  3.93195  3.73768  3.51892  3.42334  2.36076  4.99682  3.71432   1641 l - - -
          2.68618  4.42225  2.77519  2.73123  3.46354  2.40513  3.72494  3.29354  2.67741  2.69355  4.24690  2.90347  2.73739  3.18146  2.89801  2.37887  2.77519  2.98518  4.58477  3.61503
          0.03220  3.84774  4.57009  0.61958  0.77255  0.48576  0.95510
    751   3.29542  4.67875  4.05393  3.75413  2.64224  3.70293  3.87044  3.31825  3.47699  2.71728  3.95316  3.90825  4.21867  3.86591  3.60960  3.49934  3.59464  3.20790  0.93668  2.64568   1642 w - - -
          2.68618  4.42225  2.77519  2.73123  3.46354  2.40513  3.72494  3.29354  2.67741  2.69355  4.24690  2.90347  2.73739  3.18146  2.89801  2.37887  2.77519  2.98518  4.58477  3.61503
          0.03220  3.84774  4.57009  0.61958  0.77255  0.48576  0.95510
    752   1.05000  4.18025  3.43794  3.22845  4.02818  3.00538  4.25336  3.15003  3.24408  3.03274  4.06756  3.38417  3.74230  3.58759  3.49612  2.53090  2.80656  2.80872  5.45782  4.25539   1643 a - - -
          2.68618  4.42225  2.77519  2.73123  3.46354  2.40513  3.72494  3.29354  2.67741  2.69355  4.24690  2.90347  2.73739  3.18146  2.89801  2.37887  2.77519  2.98518  4.58477  3.61503
          0.03220  3.84774  4.57009  0.61958  0.77255  0.48576  0.95510
    753   3.12784  4.59762  4.14966  3.78972  3.12683  3.95048  4.45322  2.32990  3.55770  0.90626  3.15808  4.06755  4.39031  3.93195  3.73768  3.51892  3.42334  2.36076  4.99682  3.71432   1644 l - - -
          2.68618  4.42225  2.77519  2.73123  3.46354  2.40513  3.72494  3.29354  2.67741  2.69355  4.24690  2.90347  2.73739  3.18146  2.89801  2.37887  2.77519  2.98518  4.58477  3.61503
          0.03220  3.84774  4.57009  0.61958  0.77255  0.48576  0.95510
    754   1.79395  4.12618  3.41861  3.10277  4.01110  2.98810  4.12873  3.08850  3.07676  2.99484  3.94112  3.28624  3.69916  3.41601  3.36950  2.43726  1.64403  2.73116  5.44183  4.22288   1645 t - - -
          2.68618  4.42225  2.77519  2.73123  3.46354  2.40513  3.72494  3.29354  2.67741  2.69355  4.24690  2.90347  2.73739  3.18146  2.89801  2.37887  2.77519  2.98518  4.58477  3.61503
          0.03220  3.84774  4.57009  0.61958  0.77255  0.48576  0.95510
    755   2.62378  4.57143  3.09675  2.39995  3.46142  3.46100  2.73674  3.13202  2.48403  2.41410  3.65864  3.05927  3.85842  2.89292  2.85579  2.72439  2.85261  2.87653  4.88714  3.13972   1647 e - - -
          2.68618  4.42225  2.77519  2.73123  3.46354  2.40513  3.72494  3.29354  2.67741  2.69355  4.24690  2.90347  2.73739  3.18146  2.89801  2.37887  2.77519  2.98518  4.58477  3.61503
          0.03220  3.84774  4.57009  0.61958  0.77255  0.48576  0.95510
    756   3.21195  4.71095  3.80199  3.52701  2.29467  3.80153  3.60786  3.22467  3.38524  2.68491  3.90236  3.69341  4.27609  3.69721  3.57390  3.35101  3.49859  3.09410  3.93739  1.00791   1648 y - - -
          2.68618  4.42225  2.77519  2.73123  3.46354  2.40513  3.72494  3.29354  2.67741  2.69355  4.24690  2.90347  2.73739  3.18146  2.89801  2.37887  2.77519  2.98518  4.58477  3.61503
          0.03220  3.84774  4.57009  0.61958  0.77255  0.48576  0.95510
    757   1.99115  4.14331  3.39999  3.10077  4.00531  3.00249  4.13368  3.06405  3.06921  2.97658  3.94286  3.29126  3.71302  3.42183  3.35658  2.45814  1.50449  2.71887  5.44532  4.22170   1649 t - - -
          2.68618  4.42225  2.77519  2.73123  3.46354  2.40513  3.72494  3.29354  2.67741  2.69355  4.24690  2.90347  2.73739  3.18146  2.89801  2.37887  2.77519  2.98518  4.58477  3.61503
          0.03220  3.84774  4.57009  0.61958  0.77255  0.48576  0.95510
    758   2.77680  5.03086  2.84995  2.42114  4.33724  3.41880  3.11553  3.77664  1.67319  3.28702  4.11803  2.64010  3.84585  2.50086  2.42216  2.76157  2.99060  3.43238  5.40658  4.10553   1650 k - - -
          2.68618  4.42225  2.77519  2.73123  3.46354  2.40513  3.72494  3.29354  2.67741  2.69355  4.24690  2.90347  2.73739  3.18146  2.89801  2.37887  2.77519  2.98518  4.58477  3.61503
          0.03220  3.84774  4.57009  0.61958  0.77255  0.48576  0.95510
    759   1.48937  4.35153  3.22057  2.83962  3.96473  3.15476  3.88585  3.26831  2.64537  2.99109  3.91329  3.17177  3.76729  3.12638  2.51393  2.57756  2.80512  2.93254  5.30861  4.05875   1651 a - - -
          2.68618  4.42225  2.77519  2.73123  3.46354  2.40513  3.72494  3.29354  2.67741  2.69355  4.24690  2.90347  2.73739  3.18146  2.89801  2.37887  2.77519  2.98518  4.58477  3.61503
          0.03433  3.78457  4.50692  0.61958  0.77255  0.48576  0.95510
    760   3.07094  4.50544  4.33507  3.83546  3.07693  4.18224  4.51496  1.88051  3.62339  1.15547  2.98380  4.13417  4.49259  3.93052  3.83092  3.55748  3.32517  2.04642  5.04643  3.80665   1652 l - - -
          2.68618  4.42225  2.77519  2.73123  3.46354  2.40513  3.72494  3.29354  2.67741  2.69355  4.24690  2.90347  2.73739  3.18146  2.89801  2.37887  2.77519  2.98518  4.58477  3.61503
          0.03433  3.78457  4.50692  0.61958  0.77255  0.48576  0.95510
    761   2.91041  4.75090  3.39252  2.92546  4.08321  3.41204  3.76813  3.62088  2.21317  3.15306  4.15798  3.29072  3.92110  2.99497  1.12205  3.00025  3.18383  3.34925  5.20343  4.03210   1653 r - - -
          2.68618  4.42225  2.77519  2.73123  3.46354  2.40513  3.72494  3.29354  2.67741  2.69355  4.24690  2.90347  2.73739  3.18146  2.89801  2.37887  2.77519  2.98518  4.58477  3.61503
          0.03433  3.78457  4.50692  0.61958  0.77255  0.48576  0.95510
    762   2.55057  4.40040  3.28903  2.74516  3.60381  3.08128  3.72030  2.90660  2.51140  2.26761  3.55279  3.15823  3.85192  2.97440  2.43544  2.71239  2.80899  2.48323  5.00735  3.74593   1654 l - - -
          2.68618  4.42225  2.77519  2.73123  3.46354  2.40513  3.72494  3.29354  2.67741  2.69355  4.24690  2.90347  2.73739  3.18146  2.89801  2.37887  2.77519  2.98518  4.58477  3.61503
          0.08985  3.78457  2.76123  0.61958  0.77255  0.48576  0.95510
    763   3.00064  4.50839  3.95768  3.60347  3.09157  3.79487  4.30370  2.29641  3.37232  1.07284  3.17074  3.89165  4.25916  3.77512  3.56902  3.35826  3.30401  2.29562  4.91303  3.60179   1655 l - - -
          2.68619  4.42226  2.77521  2.73124  3.46355  2.40514  3.72496  3.29355  2.67742  2.69346  4.24691  2.90348  2.73741  3.18132  2.89802  2.37888  2.77521  2.98519  4.58478  3.61504
          0.24146  1.95472  2.61842  0.38525  1.14031  0.45995  0.99782
    764   2.34724  4.21015  3.24890  2.90809  3.69364  3.09355  3.94081  2.88549  2.84788  2.66617  3.71184  3.20399  2.25925  3.23206  3.15432  2.53566  2.74641  2.27954  5.17807  3.90114   1664 p - - -
          2.68618  4.42226  2.77520  2.73124  3.46354  2.40513  3.72495  3.29354  2.67741  2.69346  4.24690  2.90347  2.73740  3.18147  2.89801  2.37887  2.77520  2.98519  4.58477  3.61504
          0.11475  2.35922  4.27454  0.47492  0.97268  0.45883  0.99973
    765   2.30258  3.23799  3.56917  3.10031  3.45508  3.15362  3.94141  2.61674  2.94369  2.25694  3.50508  3.31925  3.75376  3.30615  3.21802  2.27197  2.67940  2.36955  4.97153  3.69117   1685 l - - -
          2.68618  4.42225  2.77519  2.73123  3.46354  2.40513  3.72494  3.29354  2.67741  2.69355  4.24690  2.90347  2.73739  3.18146  2.89801  2.37887  2.77519  2.98518  4.58477  3.61503
          0.03442  3.38634        *  0.61958  0.77255  0.00000        *
//
