# Supplementary material for: Large-scale mining of plant genomes unlocks the diversity of oxidosqualene cyclases
Source: Nat Chem Biol. Author manuscript; Available in PMC 2026 Feb 3. (PMC12858397; doi:10.1038/s41589-025-02034-8)
Supplement: SI Data S3 [file EMS212204-supplement-SI_Data_S3.zip › SIdata_S3/B__Cucurbitadienol.hmm]

HMMER3/f [3.2 | June 2018]
NAME  B__Cucurbitadienol
LENG  762
ALPH  amino
RF    no
MM    no
CONS  yes
CS    no
MAP   yes
DATE  Wed Nov  6 11:05:34 2019
NSEQ  4
EFFN  0.417969
CKSUM 2144530107
STATS LOCAL MSV      -12.4245  0.69633
STATS LOCAL VITERBI  -13.3489  0.69633
STATS LOCAL FORWARD   -6.5193  0.69633
HMM          A        C        D        E        F        G        H        I        K        L        M        N        P        Q        R        S        T        V        W        Y   
            m->m     m->i     m->d     i->m     i->i     d->m     d->d
  COMPO   2.52617  4.03584  3.00021  2.75156  3.27272  2.73408  3.63753  2.84239  2.76955  2.38363  3.63057  3.07569  3.34927  3.20279  2.96226  2.69821  2.91354  2.66032  3.99427  3.31542
          2.68618  4.42225  2.77519  2.73123  3.46354  2.40513  3.72494  3.29354  2.67741  2.69355  4.24690  2.90347  2.73739  3.18146  2.89801  2.37887  2.77519  2.98518  4.58477  3.61503
          0.05071  3.40264  4.12498  0.61958  0.77255  0.00000        *
      1   2.92069  4.48020  3.98129  3.57113  3.18275  3.78627  4.32118  2.35208  3.34223  1.78828  1.50662  3.85616  4.24761  3.72903  3.55483  3.26253  3.22531  2.35043  5.01429  3.76968     20 m - - -
          2.68618  4.42225  2.77519  2.73123  3.46354  2.40513  3.72494  3.29354  2.67741  2.69355  4.24690  2.90347  2.73739  3.18146  2.89801  2.37887  2.77519  2.98518  4.58477  3.61503
          0.03351  3.80839  4.53074  0.61958  0.77255  0.48576  0.95510
      2   3.23357  4.63032  3.99599  3.68726  2.60690  3.66065  3.82592  3.25571  3.41132  2.66106  3.89235  3.84955  4.17341  3.80241  3.55053  3.43778  3.53106  3.14428  1.02517  2.61260     25 w - - -
          2.68618  4.42225  2.77519  2.73123  3.46354  2.40513  3.72494  3.29354  2.67741  2.69355  4.24690  2.90347  2.73739  3.18146  2.89801  2.37887  2.77519  2.98518  4.58477  3.61503
          0.03351  3.80839  4.53074  0.61958  0.77255  0.48576  0.95510
      3   2.93567  4.77649  3.42005  2.94650  4.11486  3.43409  3.78227  3.65333  2.21804  3.18106  4.18431  3.31043  3.94105  3.00701  1.08112  3.02376  3.20684  3.38040  5.22475  4.05755     26 r - - -
          2.68618  4.42225  2.77519  2.73123  3.46354  2.40513  3.72494  3.29354  2.67741  2.69355  4.24690  2.90347  2.73739  3.18146  2.89801  2.37887  2.77519  2.98518  4.58477  3.61503
          0.03351  3.80839  4.53074  0.61958  0.77255  0.48576  0.95510
      4   3.08469  4.56681  4.08583  3.72691  3.11381  3.89935  4.40279  2.31622  3.49522  0.95845  3.15956  4.00841  4.34677  3.87896  3.68117  3.46490  3.38246  2.33662  4.96833  3.67637     27 l - - -
          2.68618  4.42225  2.77519  2.73123  3.46354  2.40513  3.72494  3.29354  2.67741  2.69355  4.24690  2.90347  2.73739  3.18146  2.89801  2.37887  2.77519  2.98518  4.58477  3.61503
          0.03351  3.80839  4.53074  0.61958  0.77255  0.48576  0.95510
      5   2.91557  4.87384  3.08714  2.72252  4.24557  3.41039  3.72746  3.67115  1.12970  3.25103  4.21733  3.14931  3.91643  2.92363  2.42483  2.96260  3.17436  3.38305  5.32773  4.13178     28 k - - -
          2.68618  4.42225  2.77519  2.73123  3.46354  2.40513  3.72494  3.29354  2.67741  2.69355  4.24690  2.90347  2.73739  3.18146  2.89801  2.37887  2.77519  2.98518  4.58477  3.61503
          0.03351  3.80839  4.53074  0.61958  0.77255  0.48576  0.95510
      6   2.52896  4.20606  3.81007  3.39916  3.62405  3.43393  4.28976  2.21078  3.28495  2.38823  3.53022  3.61770  4.02122  3.63651  3.55118  2.84815  2.33807  1.46020  5.28153  4.04767     29 v - - -
          2.68618  4.42225  2.77519  2.73123  3.46354  2.40513  3.72494  3.29354  2.67741  2.69355  4.24690  2.90347  2.73739  3.18146  2.89801  2.37887  2.77519  2.98518  4.58477  3.61503
          0.03351  3.80839  4.53074  0.61958  0.77255  0.48576  0.95510
      7   2.58929  4.36940  3.24976  3.14188  4.28221  0.83523  4.26473  3.86748  3.31425  3.52941  4.50578  3.41443  3.75846  3.64375  3.55601  2.75963  3.06560  3.40832  5.39294  4.38245     31 g - - -
          2.68618  4.42225  2.77519  2.73123  3.46354  2.40513  3.72494  3.29354  2.67741  2.69355  4.24690  2.90347  2.73739  3.18146  2.89801  2.37887  2.77519  2.98518  4.58477  3.61503
          0.03351  3.80839  4.53074  0.61958  0.77255  0.48576  0.95510
      8   2.22194  4.58356  2.90947  2.53186  4.10664  3.22166  3.70062  3.47515  1.93238  3.11891  3.97044  2.97652  3.75897  2.88421  2.75413  2.21873  2.83391  3.11934  5.35010  4.06448     34 k - - -
          2.68618  4.42225  2.77519  2.73123  3.46354  2.40513  3.72494  3.29354  2.67741  2.69355  4.24690  2.90347  2.73739  3.18146  2.89801  2.37887  2.77519  2.98518  4.58477  3.61503
          0.03351  3.80839  4.53074  0.61958  0.77255  0.48576  0.95510
      9   2.89992  4.99376  2.46525  1.12027  4.33240  3.23467  3.81790  3.77361  2.69052  3.40180  4.38024  2.90101  3.83668  3.03593  3.09149  2.88987  3.20420  3.46469  5.51622  4.24017     35 e - - -
          2.68618  4.42225  2.77519  2.73123  3.46354  2.40513  3.72494  3.29354  2.67741  2.69355  4.24690  2.90347  2.73739  3.18146  2.89801  2.37887  2.77519  2.98518  4.58477  3.61503
          0.03351  3.80839  4.53074  0.61958  0.77255  0.48576  0.95510
     10   2.19974  4.13703  3.22459  2.94388  4.07961  2.91725  4.03666  3.41109  2.96242  3.16901  4.04659  3.16857  3.63514  3.30544  3.27372  1.54204  2.12058  2.96237  5.44881  4.20033     36 s - - -
          2.68618  4.42225  2.77519  2.73123  3.46354  2.40513  3.72494  3.29354  2.67741  2.69355  4.24690  2.90347  2.73739  3.18146  2.89801  2.37887  2.77519  2.98518  4.58477  3.61503
          0.03351  3.80839  4.53074  0.61958  0.77255  0.48576  0.95510
     11   2.75784  4.31972  4.03530  3.69790  3.50486  3.65597  4.51118  2.05876  3.56463  2.20413  3.48128  3.89758  4.22110  3.92973  3.78302  3.15664  3.12163  1.11004  5.27795  4.00490     37 v - - -
          2.68618  4.42225  2.77519  2.73123  3.46354  2.40513  3.72494  3.29354  2.67741  2.69355  4.24690  2.90347  2.73739  3.18146  2.89801  2.37887  2.77519  2.98518  4.58477  3.61503
          0.14023  3.80839  2.21954  0.61958  0.77255  0.48576  0.95510
     12   2.48025  4.26229  3.11829  3.00143  4.12807  1.04194  4.12429  3.69351  3.15832  3.36789  4.34922  3.28486  3.64808  3.49769  3.40535  2.64894  2.94888  3.25563  5.26013  4.22709     38 g - - -
          2.68618  4.42225  2.77519  2.73123  3.46354  2.40513  3.72494  3.29354  2.67741  2.69355  4.24690  2.90347  2.73739  3.18146  2.89801  2.37887  2.77519  2.98518  4.58477  3.61503
          0.03722  3.70538  4.42773  0.61958  0.77255  0.56627  0.83849
     13   2.82103  4.87387  2.44408  1.29273  4.20153  3.17467  3.75872  3.62196  2.61874  3.27071  4.26133  2.86296  3.77401  2.98407  3.00278  2.82695  3.12723  3.32672  5.40614  4.13792     45 e - - -
          2.68618  4.42225  2.77519  2.73123  3.46354  2.40513  3.72494  3.29354  2.67741  2.69355  4.24690  2.90347  2.73739  3.18146  2.89801  2.37887  2.77519  2.98518  4.58477  3.61503
          0.03722  3.70538  4.42773  0.61958  0.77255  0.43852  1.03561
     14   2.71621  4.97077  2.58785  2.06485  4.32096  2.65097  3.61443  3.73812  1.87960  3.29541  4.13320  2.82982  3.79287  2.77023  2.68817  2.70379  2.96800  3.38523  5.47098  4.13888     46 k - - -
          2.68619  4.42226  2.77501  2.73124  3.46355  2.40514  3.72496  3.29355  2.67742  2.69356  4.24691  2.90348  2.73741  3.18147  2.89802  2.37888  2.77521  2.98519  4.58478  3.61504
          0.14023  2.11968  4.53074  0.39148  1.12717  0.48576  0.95510
     15   2.80327  5.30367  1.91038  1.66242  4.58865  3.16536  3.65618  4.08596  2.61548  3.60528  4.44289  2.20388  3.75612  2.81747  3.17092  2.71198  3.08111  3.67924  5.77550  4.30464     55 e - - -
          2.68618  4.42225  2.77519  2.73123  3.46354  2.40513  3.72494  3.29354  2.67741  2.69355  4.24690  2.90347  2.73739  3.18146  2.89801  2.37887  2.77519  2.98518  4.58477  3.61503
          0.03351  3.80839  4.53074  0.61958  0.77255  0.48576  0.95510
     16   2.72101  4.92881  2.39369  1.51662  4.37858  2.41125  3.73256  3.82435  2.61898  3.42399  4.29483  2.79546  3.76971  2.92014  3.06841  2.71374  3.03194  3.44799  5.58198  4.23693     61 e - - -
          2.68618  4.42225  2.77519  2.73123  3.46354  2.40513  3.72494  3.29354  2.67741  2.69355  4.24690  2.90347  2.73739  3.18146  2.89801  2.37887  2.77519  2.98518  4.58477  3.61503
          0.03351  3.80839  4.53074  0.61958  0.77255  0.48576  0.95510
     17   2.90829  4.99276  3.25024  2.67727  4.38943  3.52982  3.56490  3.76244  1.41608  3.25743  4.13867  3.09468  3.93050  2.71325  1.84249  2.92189  3.10024  3.45365  5.34247  4.14526     66 k - - -
          2.68618  4.42225  2.77519  2.73123  3.46354  2.40513  3.72494  3.29354  2.67741  2.69355  4.24690  2.90347  2.73739  3.18146  2.89801  2.37887  2.77519  2.98518  4.58477  3.61503
          0.03351  3.80839  4.53074  0.61958  0.77255  0.48576  0.95510
     18   3.23357  4.63032  3.99599  3.68726  2.60690  3.66065  3.82592  3.25571  3.41132  2.66106  3.89235  3.84955  4.17341  3.80241  3.55053  3.43778  3.53106  3.14428  1.02517  2.61260     69 w - - -
          2.68618  4.42225  2.77519  2.73123  3.46354  2.40513  3.72494  3.29354  2.67741  2.69355  4.24690  2.90347  2.73739  3.18146  2.89801  2.37887  2.77519  2.98518  4.58477  3.61503
          0.03351  3.80839  4.53074  0.61958  0.77255  0.48576  0.95510
     19   3.02364  4.39426  4.50453  3.97109  3.27626  4.27947  4.68885  1.50998  3.84027  1.55875  3.10263  4.25427  4.56569  4.09489  4.05671  3.62867  3.27256  1.58509  5.23668  4.05774     79 i - - -
          2.68618  4.42225  2.77519  2.73123  3.46354  2.40513  3.72494  3.29354  2.67741  2.69355  4.24690  2.90347  2.73739  3.18146  2.89801  2.37887  2.77519  2.98518  4.58477  3.61503
          0.03351  3.80839  4.53074  0.61958  0.77255  0.48576  0.95510
     20   2.90829  4.99276  3.25024  2.67727  4.38943  3.52982  3.56490  3.76244  1.41608  3.25743  4.13867  3.09468  3.93050  2.71325  1.84249  2.92189  3.10024  3.45365  5.34247  4.14526     80 k - - -
          2.68618  4.42225  2.77519  2.73123  3.46354  2.40513  3.72494  3.29354  2.67741  2.69355  4.24690  2.90347  2.73739  3.18146  2.89801  2.37887  2.77519  2.98518  4.58477  3.61503
          0.03351  3.80839  4.53074  0.61958  0.77255  0.48576  0.95510
     21   2.28599  4.20474  3.15313  2.96740  4.01316  2.93592  4.07832  3.52777  3.03676  3.25353  4.18606  3.20153  3.66974  3.39147  3.32378  1.19199  2.76159  3.07699  5.39114  4.09669     81 s - - -
          2.68618  4.42225  2.77519  2.73123  3.46354  2.40513  3.72494  3.29354  2.67741  2.69355  4.24690  2.90347  2.73739  3.18146  2.89801  2.37887  2.77519  2.98518  4.58477  3.61503
          0.03351  3.80839  4.53074  0.61958  0.77255  0.48576  0.95510
     22   2.73638  4.26102  4.04682  3.53395  3.46506  3.81993  4.36122  1.62759  3.42103  2.14668  3.33192  3.82148  4.24888  3.73677  3.69252  3.16759  2.48411  1.64890  5.19908  3.98583     82 i - - -
          2.68618  4.42225  2.77519  2.73123  3.46354  2.40513  3.72494  3.29354  2.67741  2.69355  4.24690  2.90347  2.73739  3.18146  2.89801  2.37887  2.77519  2.98518  4.58477  3.61503
          0.03351  3.80839  4.53074  0.61958  0.77255  0.48576  0.95510
     23   2.38225  4.41369  2.78063  2.57526  4.12743  3.01970  3.85504  3.64586  2.74356  3.29664  4.15037  2.33384  3.68479  3.08402  3.11962  1.64404  2.79114  3.19628  5.44949  4.11302     84 s - - -
          2.68618  4.42225  2.77519  2.73123  3.46354  2.40513  3.72494  3.29354  2.67741  2.69355  4.24690  2.90347  2.73739  3.18146  2.89801  2.37887  2.77519  2.98518  4.58477  3.61503
          0.03351  3.80839  4.53074  0.61958  0.77255  0.48576  0.95510
     24   2.67266  4.66469  2.67738  2.55713  4.01837  3.14279  3.87335  3.71632  2.77246  3.37097  4.32772  1.27686  3.79220  3.14721  3.12388  2.74309  3.05315  3.34503  5.33189  3.97225     85 n - - -
          2.68618  4.42225  2.77519  2.73123  3.46354  2.40513  3.72494  3.29354  2.67741  2.69355  4.24690  2.90347  2.73739  3.18146  2.89801  2.37887  2.77519  2.98518  4.58477  3.61503
          0.03351  3.80839  4.53074  0.61958  0.77255  0.48576  0.95510
     25   2.92923  4.75570  3.06737  2.82225  3.24301  3.39609  1.28522  3.62204  2.66722  3.12353  4.16260  3.23362  3.94584  3.18806  2.93608  3.00091  3.23101  3.35853  4.70870  3.19598     86 h - - -
          2.68618  4.42225  2.77519  2.73123  3.46354  2.40513  3.72494  3.29354  2.67741  2.69355  4.24690  2.90347  2.73739  3.18146  2.89801  2.37887  2.77519  2.98518  4.58477  3.61503
          0.03351  3.80839  4.53074  0.61958  0.77255  0.48576  0.95510
     26   2.96995  4.44062  4.26444  3.77754  3.18120  4.05392  4.50153  2.02938  3.59365  1.27924  3.07908  4.05860  4.42449  3.90574  3.81408  3.43444  3.24593  1.72929  5.10812  3.87534     87 l - - -
          2.68618  4.42225  2.77519  2.73123  3.46354  2.40513  3.72494  3.29354  2.67741  2.69355  4.24690  2.90347  2.73739  3.18146  2.89801  2.37887  2.77519  2.98518  4.58477  3.61503
          0.03351  3.80839  4.53074  0.61958  0.77255  0.48576  0.95510
     27   2.58929  4.36940  3.24976  3.14188  4.28221  0.83523  4.26473  3.86748  3.31425  3.52941  4.50578  3.41443  3.75846  3.64375  3.55601  2.75963  3.06560  3.40832  5.39294  4.38245     88 g - - -
          2.68618  4.42225  2.77519  2.73123  3.46354  2.40513  3.72494  3.29354  2.67741  2.69355  4.24690  2.90347  2.73739  3.18146  2.89801  2.37887  2.77519  2.98518  4.58477  3.61503
          0.03351  3.80839  4.53074  0.61958  0.77255  0.48576  0.95510
     28   2.93567  4.77649  3.42005  2.94650  4.11486  3.43409  3.78227  3.65333  2.21804  3.18106  4.18431  3.31043  3.94105  3.00701  1.08112  3.02376  3.20684  3.38040  5.22475  4.05755     89 r - - -
          2.68618  4.42225  2.77519  2.73123  3.46354  2.40513  3.72494  3.29354  2.67741  2.69355  4.24690  2.90347  2.73739  3.18146  2.89801  2.37887  2.77519  2.98518  4.58477  3.61503
          0.03351  3.80839  4.53074  0.61958  0.77255  0.48576  0.95510
     29   2.83288  4.81384  2.86375  2.61915  3.97341  3.32530  3.77632  3.59581  2.44483  3.10440  4.13570  3.07769  3.87889  1.35270  2.72959  2.88411  3.13068  3.32998  5.25766  3.94763     90 q - - -
          2.68618  4.42225  2.77519  2.73123  3.46354  2.40513  3.72494  3.29354  2.67741  2.69355  4.24690  2.90347  2.73739  3.18146  2.89801  2.37887  2.77519  2.98518  4.58477  3.61503
          0.03351  3.80839  4.53074  0.61958  0.77255  0.48576  0.95510
     30   2.75784  4.31972  4.03530  3.69790  3.50486  3.65597  4.51118  2.05876  3.56463  2.20413  3.48128  3.89758  4.22110  3.92973  3.78302  3.15664  3.12163  1.11004  5.27795  4.00490    101 v - - -
          2.68618  4.42225  2.77519  2.73123  3.46354  2.40513  3.72494  3.29354  2.67741  2.69355  4.24690  2.90347  2.73739  3.18146  2.89801  2.37887  2.77519  2.98518  4.58477  3.61503
          0.03351  3.80839  4.53074  0.61958  0.77255  0.48576  0.95510
     31   3.23357  4.63032  3.99599  3.68726  2.60690  3.66065  3.82592  3.25571  3.41132  2.66106  3.89235  3.84955  4.17341  3.80241  3.55053  3.43778  3.53106  3.14428  1.02517  2.61260    102 w - - -
          2.68618  4.42225  2.77519  2.73123  3.46354  2.40513  3.72494  3.29354  2.67741  2.69355  4.24690  2.90347  2.73739  3.18146  2.89801  2.37887  2.77519  2.98518  4.58477  3.61503
          0.03351  3.80839  4.53074  0.61958  0.77255  0.48576  0.95510
     32   2.89992  4.99376  2.46525  1.12027  4.33240  3.23467  3.81790  3.77361  2.69052  3.40180  4.38024  2.90101  3.83668  3.03593  3.09149  2.88987  3.20420  3.46469  5.51622  4.24017    104 e - - -
          2.68618  4.42225  2.77519  2.73123  3.46354  2.40513  3.72494  3.29354  2.67741  2.69355  4.24690  2.90347  2.73739  3.18146  2.89801  2.37887  2.77519  2.98518  4.58477  3.61503
          0.03351  3.80839  4.53074  0.61958  0.77255  0.48576  0.95510
     33   3.17889  4.60008  4.15032  3.85387  1.12282  3.88119  3.85245  2.71188  3.76280  2.09750  3.45251  3.94779  4.34224  3.94887  3.89833  3.45132  3.48052  2.69761  4.12292  2.49894    105 f - - -
          2.68605  4.42144  2.77521  2.73125  3.46356  2.40515  3.72496  3.29356  2.67743  2.69357  4.24692  2.90348  2.73741  3.18148  2.89803  2.37889  2.77521  2.98520  4.58479  3.61505
          0.11923  2.28647  4.53074  0.64899  0.73934  0.48576  0.95510
     34   2.51763  2.81813  2.89379  2.92667  2.72554  3.44507  3.81502  2.67424  2.89832  2.45230  3.40532  3.29257  3.89183  3.19446  3.23583  2.74976  2.78974  2.45830  4.79770  3.48081    108 l - - -
          2.68618  4.42225  2.77519  2.73123  3.46354  2.40513  3.72494  3.29354  2.67741  2.69355  4.24690  2.90347  2.73739  3.18146  2.89801  2.37887  2.77519  2.98518  4.58477  3.61503
          0.03351  3.80839  4.53074  0.61958  0.77255  0.48576  0.95510
     35   1.68045  4.15598  3.18555  2.86694  4.08433  2.93148  3.98293  3.45562  2.91771  3.16104  4.00794  3.12866  2.61676  3.23423  3.26139  2.03989  2.64807  2.99640  5.43168  4.19074    109 a - - -
          2.68618  4.42225  2.77519  2.73123  3.46354  2.40513  3.72494  3.29354  2.67741  2.69355  4.24690  2.90347  2.73739  3.18146  2.89801  2.37887  2.77519  2.98518  4.58477  3.61503
          0.03351  3.80839  4.53074  0.61958  0.77255  0.48576  0.95510
     36   2.25311  4.76157  2.51524  1.79299  4.24452  2.64784  3.70830  3.63363  2.58004  3.26852  4.11818  2.82236  3.74330  2.88929  3.02857  2.61832  2.90459  3.26326  5.50282  4.15406    111 e - - -
          2.68613  4.42248  2.77400  2.73087  3.46377  2.40536  3.72476  3.29325  2.67764  2.69378  4.24713  2.90317  2.73763  3.18170  2.89824  2.37910  2.77543  2.98482  4.58500  3.61526
          0.20968  1.72381  4.53074  2.02079  0.14220  0.48576  0.95510
     37   1.75221  4.25345  3.57200  3.11941  3.53368  3.36699  4.05019  2.54768  3.00528  2.34662  2.67116  3.41636  3.91859  3.36618  3.30388  2.74618  2.84567  2.36741  5.12578  3.88952    126 a - - -
          2.68618  4.42225  2.77519  2.73123  3.46354  2.40513  3.72494  3.29354  2.67741  2.69355  4.24690  2.90347  2.73739  3.18146  2.89801  2.37887  2.77519  2.98518  4.58477  3.61503
          0.03351  3.80839  4.53074  0.61958  0.77255  0.48576  0.95510
     38   2.54830  4.71971  2.33715  2.32908  4.10689  2.65488  3.66331  3.52124  2.53907  3.14884  3.98190  2.48921  3.73750  2.83771  3.00876  2.58451  2.83861  2.72469  5.38799  4.03797    128 e - - -
          2.68618  4.42225  2.77519  2.73123  3.46354  2.40513  3.72494  3.29354  2.67741  2.69355  4.24690  2.90347  2.73739  3.18146  2.89801  2.37887  2.77519  2.98518  4.58477  3.61503
          0.03351  3.80839  4.53074  0.61958  0.77255  0.48576  0.95510
     39   1.87848  4.09704  3.29929  2.98025  4.08828  2.90039  4.04919  3.39193  2.99891  3.15492  4.01260  3.18266  3.61854  3.31640  3.31743  1.68874  2.19042  2.93485  5.45201  4.22867    131 s - - -
          2.68618  4.42225  2.77519  2.73123  3.46354  2.40513  3.72494  3.29354  2.67741  2.69355  4.24690  2.90347  2.73739  3.18146  2.89801  2.37887  2.77519  2.98518  4.58477  3.61503
          0.03351  3.80839  4.53074  0.61958  0.77255  0.48576  0.95510
     40   2.39942  4.45570  2.78972  2.52605  4.14432  3.06488  3.79918  3.60073  2.66634  3.23222  4.07026  2.48011  2.32233  3.00458  3.06465  2.15892  2.77859  3.17357  5.43875  4.12482    132 s - - -
          2.68618  4.42225  2.77519  2.73123  3.46354  2.40513  3.72494  3.29354  2.67741  2.69355  4.24690  2.90347  2.73739  3.18146  2.89801  2.37887  2.77519  2.98518  4.58477  3.61503
          0.03351  3.80839  4.53074  0.61958  0.77255  0.48576  0.95510
     41   2.71692  5.04132  2.59011  2.01839  4.32680  3.31771  2.95383  3.77572  2.06134  3.30640  4.12774  2.48199  3.78727  2.72320  2.66828  2.68755  2.95110  3.41730  5.46520  4.11125    133 e - - -
          2.68625  4.42232  2.77526  2.73130  3.46361  2.40520  3.72460  3.29361  2.67748  2.69332  4.24697  2.90354  2.73746  3.18081  2.89789  2.37894  2.77526  2.98525  4.58484  3.61510
          0.11991  2.28056  4.53074  1.35520  0.29827  0.48576  0.95510
     42   2.68276  4.93387  2.75325  2.09387  4.24531  3.35096  3.57419  3.66480  2.22520  3.21334  4.03835  2.86869  3.79478  2.42143  2.32323  2.40186  2.91453  3.32067  5.39030  4.06911    141 e - - -
          2.68618  4.42225  2.77519  2.73123  3.46354  2.40513  3.72494  3.29354  2.67741  2.69355  4.24690  2.90347  2.73739  3.18146  2.89801  2.37887  2.77519  2.98518  4.58477  3.61503
          0.03351  3.80839  4.53074  0.61958  0.77255  0.48576  0.95510
     43   2.33311  4.44614  3.24550  2.79024  3.54948  3.45756  3.80157  2.81691  2.62159  1.95018  3.50484  3.20759  3.90941  2.63284  2.94010  2.78949  2.88544  2.63628  5.04356  3.77374    143 l - - -
          2.68618  4.42225  2.77519  2.73123  3.46354  2.40513  3.72494  3.29354  2.67741  2.69355  4.24690  2.90347  2.73739  3.18146  2.89801  2.37887  2.77519  2.98518  4.58477  3.61503
          0.03351  3.80839  4.53074  0.61958  0.77255  0.48576  0.95510
     44   2.48171  4.24115  3.50645  3.02837  3.50860  3.36455  3.95390  2.59040  2.92425  2.19239  3.50412  3.34929  3.89134  3.28045  3.23788  2.11693  2.80861  2.06548  5.03851  3.76446    153 v - - -
          2.68618  4.42225  2.77519  2.73123  3.46354  2.40513  3.72494  3.29354  2.67741  2.69355  4.24690  2.90347  2.73739  3.18146  2.89801  2.37887  2.77519  2.98518  4.58477  3.61503
          0.03351  3.80839  4.53074  0.61958  0.77255  0.48576  0.95510
     45   2.26339  4.72343  2.82686  2.43061  4.09211  3.30173  3.63013  3.49192  2.12908  3.09580  3.93638  2.91948  3.77890  2.46906  2.71338  2.35019  2.86050  3.15854  5.32086  4.01746    154 k - - -
          2.68618  4.42225  2.77519  2.73123  3.46354  2.40513  3.72494  3.29354  2.67741  2.69355  4.24690  2.90347  2.73739  3.18146  2.89801  2.37887  2.77519  2.98518  4.58477  3.61503
          0.03351  3.80839  4.53074  0.61958  0.77255  0.48576  0.95510
     46   3.01726  4.41767  4.39501  3.88968  2.11408  4.14454  4.29460  1.63713  3.76847  1.69726  3.04310  4.10410  4.45368  3.96056  3.94773  3.49480  3.26332  2.07268  4.69715  3.28607    155 i - - -
          2.68618  4.42225  2.77519  2.73123  3.46354  2.40513  3.72494  3.29354  2.67741  2.69355  4.24690  2.90347  2.73739  3.18146  2.89801  2.37887  2.77519  2.98518  4.58477  3.61503
          0.03351  3.80839  4.53074  0.61958  0.77255  0.48576  0.95510
     47   2.80020  5.11040  2.38823  1.56002  4.38242  3.25433  3.64808  3.84424  2.41902  3.38574  4.26366  2.76651  3.80083  2.39019  2.82578  2.75568  3.06181  3.49799  5.56333  4.18669    156 e - - -
          2.68618  4.42225  2.77519  2.73123  3.46354  2.40513  3.72494  3.29354  2.67741  2.69355  4.24690  2.90347  2.73739  3.18146  2.89801  2.37887  2.77519  2.98518  4.58477  3.61503
          0.03351  3.80839  4.53074  0.61958  0.77255  0.48576  0.95510
     48   2.01908  4.46903  2.74805  2.54736  4.13232  3.06400  3.84504  3.52538  2.72147  3.24122  4.12428  1.82946  3.71307  3.06778  3.10129  2.53734  2.82927  3.12708  5.45726  4.12766    157 n - - -
          2.68618  4.42225  2.77519  2.73123  3.46354  2.40513  3.72494  3.29354  2.67741  2.69355  4.24690  2.90347  2.73739  3.18146  2.89801  2.37887  2.77519  2.98518  4.58477  3.61503
          0.03351  3.80839  4.53074  0.61958  0.77255  0.48576  0.95510
     49   1.11031  4.16266  3.39952  3.18951  3.99036  2.98856  4.21886  3.10649  3.20414  2.99084  4.03105  3.35470  3.72187  3.55158  3.45819  2.51417  2.78716  2.77211  5.42402  4.21744    158 a - - -
          2.68618  4.42225  2.77519  2.73123  3.46354  2.40513  3.72494  3.29354  2.67741  2.69355  4.24690  2.90347  2.73739  3.18146  2.89801  2.37887  2.77519  2.98518  4.58477  3.61503
          0.03351  3.80839  4.53074  0.61958  0.77255  0.48576  0.95510
     50   2.83382  4.88241  3.18633  2.65488  3.96201  3.49386  2.71993  3.62993  2.03969  3.14855  4.03885  3.08358  3.90864  2.76850  1.64394  2.86704  3.04581  3.33149  5.15119  3.82571    163 r - - -
          2.68618  4.42225  2.77519  2.73123  3.46354  2.40513  3.72494  3.29354  2.67741  2.69355  4.24690  2.90347  2.73739  3.18146  2.89801  2.37887  2.77519  2.98518  4.58477  3.61503
          0.03351  3.80839  4.53074  0.61958  0.77255  0.48576  0.95510
     51   2.75887  4.95281  2.90817  2.46484  4.30436  3.40830  3.57042  3.71705  1.89484  3.24453  4.08590  2.26761  3.84260  2.71753  2.08339  2.76157  2.98073  3.37960  5.37605  4.09813    164 k - - -
          2.68618  4.42225  2.77519  2.73123  3.46354  2.40513  3.72494  3.29354  2.67741  2.69355  4.24690  2.90347  2.73739  3.18146  2.89801  2.37887  2.77519  2.98518  4.58477  3.61503
          0.03351  3.80839  4.53074  0.61958  0.77255  0.48576  0.95510
     52   2.73609  5.00592  2.60270  2.02834  4.21534  3.32781  2.55667  3.72062  2.28694  3.26228  4.10334  2.82944  3.80330  2.41235  2.66510  2.71611  2.97139  3.38054  5.40176  4.04016    165 e - - -
          2.68618  4.42225  2.77519  2.73123  3.46354  2.40513  3.72494  3.29354  2.67741  2.69355  4.24690  2.90347  2.73739  3.18146  2.89801  2.37887  2.77519  2.98518  4.58477  3.61503
          0.03351  3.80839  4.53074  0.61958  0.77255  0.48576  0.95510
     53   3.17889  4.60008  4.15032  3.85387  1.12282  3.88119  3.85245  2.71188  3.76280  2.09750  3.45251  3.94779  4.34224  3.94887  3.89833  3.45132  3.48052  2.69761  4.12292  2.49894    166 f - - -
          2.68618  4.42225  2.77519  2.73123  3.46354  2.40513  3.72494  3.29354  2.67741  2.69355  4.24690  2.90347  2.73739  3.18146  2.89801  2.37887  2.77519  2.98518  4.58477  3.61503
          0.03351  3.80839  4.53074  0.61958  0.77255  0.48576  0.95510
     54   2.80758  4.85931  3.13544  2.62851  3.88466  3.47567  2.35108  3.59709  2.09076  3.12601  4.01586  3.06664  3.89683  2.78212  1.86484  2.84295  3.02591  3.29912  5.11730  3.76527    167 r - - -
          2.68618  4.42225  2.77519  2.73123  3.46354  2.40513  3.72494  3.29354  2.67741  2.69355  4.24690  2.90347  2.73739  3.18146  2.89801  2.37887  2.77519  2.98518  4.58477  3.61503
          0.03351  3.80839  4.53074  0.61958  0.77255  0.48576  0.95510
     55   2.64920  4.66988  2.93196  2.52098  3.56978  3.39247  2.97909  3.30201  2.42592  2.48246  3.81054  2.33176  3.83836  2.86819  2.78714  2.71711  2.89575  3.02312  4.97280  3.54765    168 n - - -
          2.68618  4.42225  2.77519  2.73123  3.46354  2.40513  3.72494  3.29354  2.67741  2.69355  4.24690  2.90347  2.73739  3.18146  2.89801  2.37887  2.77519  2.98518  4.58477  3.61503
          0.03351  3.80839  4.53074  0.61958  0.77255  0.48576  0.95510
     56   2.67266  4.66469  2.67738  2.55713  4.01837  3.14279  3.87335  3.71632  2.77246  3.37097  4.32772  1.27686  3.79220  3.14721  3.12388  2.74309  3.05315  3.34503  5.33189  3.97225    170 n - - -
          2.68618  4.42225  2.77519  2.73123  3.46354  2.40513  3.72494  3.29354  2.67741  2.69355  4.24690  2.90347  2.73739  3.18146  2.89801  2.37887  2.77519  2.98518  4.58477  3.61503
          0.03351  3.80839  4.53074  0.61958  0.77255  0.48576  0.95510
     57   2.93567  4.77649  3.42005  2.94650  4.11486  3.43409  3.78227  3.65333  2.21804  3.18106  4.18431  3.31043  3.94105  3.00701  1.08112  3.02376  3.20684  3.38040  5.22475  4.05755    175 r - - -
          2.68618  4.42225  2.77519  2.73123  3.46354  2.40513  3.72494  3.29354  2.67741  2.69355  4.24690  2.90347  2.73739  3.18146  2.89801  2.37887  2.77519  2.98518  4.58477  3.61503
          0.03351  3.80839  4.53074  0.61958  0.77255  0.48576  0.95510
     58   3.17889  4.60008  4.15032  3.85387  1.12282  3.88119  3.85245  2.71188  3.76280  2.09750  3.45251  3.94779  4.34224  3.94887  3.89833  3.45132  3.48052  2.69761  4.12292  2.49894    176 f - - -
          2.68618  4.42225  2.77519  2.73123  3.46354  2.40513  3.72494  3.29354  2.67741  2.69355  4.24690  2.90347  2.73739  3.18146  2.89801  2.37887  2.77519  2.98518  4.58477  3.61503
          0.03351  3.80839  4.53074  0.61958  0.77255  0.48576  0.95510
     59   2.92923  4.75570  3.06737  2.82225  3.24301  3.39609  1.28522  3.62204  2.66722  3.12353  4.16260  3.23362  3.94584  3.18806  2.93608  3.00091  3.23101  3.35853  4.70870  3.19598    178 h - - -
          2.68618  4.42225  2.77519  2.73123  3.46354  2.40513  3.72494  3.29354  2.67741  2.69355  4.24690  2.90347  2.73739  3.18146  2.89801  2.37887  2.77519  2.98518  4.58477  3.61503
          0.03351  3.80839  4.53074  0.61958  0.77255  0.48576  0.95510
     60   2.91803  4.97825  3.30019  2.70864  4.37379  3.54127  3.56762  3.74546  1.66018  3.24338  4.12985  3.11565  3.93957  2.71855  1.52914  2.93789  3.10856  3.44210  5.32900  4.13934    181 r - - -
          2.68618  4.42225  2.77519  2.73123  3.46354  2.40513  3.72494  3.29354  2.67741  2.69355  4.24690  2.90347  2.73739  3.18146  2.89801  2.37887  2.77519  2.98518  4.58477  3.61503
          0.03351  3.80839  4.53074  0.61958  0.77255  0.48576  0.95510
     61   2.85612  5.01109  2.93689  2.52252  4.34952  3.44428  3.58186  3.76360  1.50777  3.26830  4.14814  2.98784  3.88654  2.28096  2.28591  2.85384  3.06932  3.44560  5.38453  4.12916    183 k - - -
          2.68618  4.42225  2.77519  2.73123  3.46354  2.40513  3.72494  3.29354  2.67741  2.69355  4.24690  2.90347  2.73739  3.18146  2.89801  2.37887  2.77519  2.98518  4.58477  3.61503
          0.03351  3.80839  4.53074  0.61958  0.77255  0.48576  0.95510
     62   2.77638  4.91700  2.80051  2.45480  3.88200  3.38654  2.75763  3.64698  2.24068  3.17172  4.06268  2.94297  3.85407  1.91419  2.55605  2.78505  3.01372  3.33655  5.17016  3.76202    185 q - - -
          2.68618  4.42225  2.77519  2.73123  3.46354  2.40513  3.72494  3.29354  2.67741  2.69355  4.24690  2.90347  2.73739  3.18146  2.89801  2.37887  2.77519  2.98518  4.58477  3.61503
          0.03351  3.80839  4.53074  0.61958  0.77255  0.48576  0.95510
     63   2.28599  4.20474  3.15313  2.96740  4.01316  2.93592  4.07832  3.52777  3.03676  3.25353  4.18606  3.20153  3.66974  3.39147  3.32378  1.19199  2.76159  3.07699  5.39114  4.09669    186 s - - -
          2.68618  4.42225  2.77519  2.73123  3.46354  2.40513  3.72494  3.29354  2.67741  2.69355  4.24690  2.90347  2.73739  3.18146  2.89801  2.37887  2.77519  2.98518  4.58477  3.61503
          0.03351  3.80839  4.53074  0.61958  0.77255  0.48576  0.95510
     64   2.28599  4.20474  3.15313  2.96740  4.01316  2.93592  4.07832  3.52777  3.03676  3.25353  4.18606  3.20153  3.66974  3.39147  3.32378  1.19199  2.76159  3.07699  5.39114  4.09669    187 s - - -
          2.68618  4.42225  2.77519  2.73123  3.46354  2.40513  3.72494  3.29354  2.67741  2.69355  4.24690  2.90347  2.73739  3.18146  2.89801  2.37887  2.77519  2.98518  4.58477  3.61503
          0.03351  3.80839  4.53074  0.61958  0.77255  0.48576  0.95510
     65   2.92311  5.03735  1.01454  2.30009  4.40640  3.16420  3.87837  3.98050  2.95099  3.60099  4.57912  2.85261  3.81266  3.11848  3.45728  2.89377  3.26085  3.62704  5.58736  4.29177    188 d - - -
          2.68618  4.42225  2.77519  2.73123  3.46354  2.40513  3.72494  3.29354  2.67741  2.69355  4.24690  2.90347  2.73739  3.18146  2.89801  2.37887  2.77519  2.98518  4.58477  3.61503
          0.03351  3.80839  4.53074  0.61958  0.77255  0.48576  0.95510
     66   3.08469  4.56681  4.08583  3.72691  3.11381  3.89935  4.40279  2.31622  3.49522  0.95845  3.15956  4.00841  4.34677  3.87896  3.68117  3.46490  3.38246  2.33662  4.96833  3.67637    190 l - - -
          2.68618  4.42225  2.77519  2.73123  3.46354  2.40513  3.72494  3.29354  2.67741  2.69355  4.24690  2.90347  2.73739  3.18146  2.89801  2.37887  2.77519  2.98518  4.58477  3.61503
          0.03351  3.80839  4.53074  0.61958  0.77255  0.48576  0.95510
     67   3.13401  4.54562  4.33241  3.87336  1.66615  4.13700  4.01665  2.36838  3.73086  1.48821  3.09005  4.03614  4.45554  3.90966  3.89682  3.50767  3.38028  2.40622  4.32096  2.76460    191 l - - -
          2.68618  4.42225  2.77519  2.73123  3.46354  2.40513  3.72494  3.29354  2.67741  2.69355  4.24690  2.90347  2.73739  3.18146  2.89801  2.37887  2.77519  2.98518  4.58477  3.61503
          0.03351  3.80839  4.53074  0.61958  0.77255  0.48576  0.95510
     68   3.08728  4.53375  4.33781  3.80559  3.03526  4.19396  4.48914  2.14691  3.59629  1.13356  2.35401  4.11923  4.47583  3.87967  3.80158  3.54454  3.32761  2.21315  5.02050  3.84198    192 l - - -
          2.68618  4.42225  2.77519  2.73123  3.46354  2.40513  3.72494  3.29354  2.67741  2.69355  4.24690  2.90347  2.73739  3.18146  2.89801  2.37887  2.77519  2.98518  4.58477  3.61503
          0.03351  3.80839  4.53074  0.61958  0.77255  0.48576  0.95510
     69   1.93324  4.38071  3.18454  2.72514  3.93543  3.19474  3.78035  3.23434  2.52730  2.94547  3.82740  3.10077  3.75252  2.99630  2.37418  2.55945  2.38809  2.90454  5.25528  4.00334    193 a - - -
          2.68618  4.42225  2.77519  2.73123  3.46354  2.40513  3.72494  3.29354  2.67741  2.69355  4.24690  2.90347  2.73739  3.18146  2.89801  2.37887  2.77519  2.98518  4.58477  3.61503
          0.03351  3.80839  4.53074  0.61958  0.77255  0.48576  0.95510
     70   3.05898  4.44527  4.45426  3.95032  3.20041  4.25544  4.63716  1.40073  3.76644  1.50624  3.07806  4.23200  4.55705  4.05954  3.97213  3.62913  3.31284  1.83731  5.16496  3.93852    194 i - - -
          2.68618  4.42225  2.77519  2.73123  3.46354  2.40513  3.72494  3.29354  2.67741  2.69355  4.24690  2.90347  2.73739  3.18146  2.89801  2.37887  2.77519  2.98518  4.58477  3.61503
          0.03351  3.80839  4.53074  0.61958  0.77255  0.48576  0.95510
     71   2.83288  4.81384  2.86375  2.61915  3.97341  3.32530  3.77632  3.59581  2.44483  3.10440  4.13570  3.07769  3.87889  1.35270  2.72959  2.88411  3.13068  3.32998  5.25766  3.94763    209 q - - -
          2.68618  4.42225  2.77519  2.73123  3.46354  2.40513  3.72494  3.29354  2.67741  2.69355  4.24690  2.90347  2.73739  3.18146  2.89801  2.37887  2.77519  2.98518  4.58477  3.61503
          0.03351  3.80839  4.53074  0.61958  0.77255  0.48576  0.95510
     72   2.66907  3.07628  3.80193  3.31674  2.72929  3.56550  3.76448  2.71101  3.16130  2.41798  3.46011  3.53344  4.03155  3.46580  3.39871  2.92954  2.95930  2.52371  4.33291  1.77386    237 y - - -
          2.68618  4.42225  2.77519  2.73123  3.46354  2.40513  3.72494  3.29354  2.67741  2.69355  4.24690  2.90347  2.73739  3.18146  2.89801  2.37887  2.77519  2.98518  4.58477  3.61503
          0.03351  3.80839  4.53074  0.61958  0.77255  0.48576  0.95510
     73   2.72101  4.92881  2.39369  1.51662  4.37858  2.41125  3.73256  3.82435  2.61898  3.42399  4.29483  2.79546  3.76971  2.92014  3.06841  2.71374  3.03194  3.44799  5.58198  4.23693    238 e - - -
          2.68618  4.42225  2.77519  2.73123  3.46354  2.40513  3.72494  3.29354  2.67741  2.69355  4.24690  2.90347  2.73739  3.18146  2.89801  2.37887  2.77519  2.98518  4.58477  3.61503
          0.03351  3.80839  4.53074  0.61958  0.77255  0.48576  0.95510
     74   2.90829  4.99276  3.25024  2.67727  4.38943  3.52982  3.56490  3.76244  1.41608  3.25743  4.13867  3.09468  3.93050  2.71325  1.84249  2.92189  3.10024  3.45365  5.34247  4.14526    239 k - - -
          2.68618  4.42225  2.77519  2.73123  3.46354  2.40513  3.72494  3.29354  2.67741  2.69355  4.24690  2.90347  2.73739  3.18146  2.89801  2.37887  2.77519  2.98518  4.58477  3.61503
          0.03351  3.80839  4.53074  0.61958  0.77255  0.48576  0.95510
     75   2.89992  4.99376  2.46525  1.12027  4.33240  3.23467  3.81790  3.77361  2.69052  3.40180  4.38024  2.90101  3.83668  3.03593  3.09149  2.88987  3.20420  3.46469  5.51622  4.24017    241 e - - -
          2.68618  4.42225  2.77519  2.73123  3.46354  2.40513  3.72494  3.29354  2.67741  2.69355  4.24690  2.90347  2.73739  3.18146  2.89801  2.37887  2.77519  2.98518  4.58477  3.61503
          0.03351  3.80839  4.53074  0.61958  0.77255  0.48576  0.95510
     76   2.71660  4.42148  3.47631  2.99263  3.53107  3.61196  3.91243  1.80051  2.28448  2.39256  3.48067  3.38106  4.03393  3.20072  2.96045  2.95891  2.96987  2.30903  5.06445  3.80695    242 i - - -
          2.68618  4.42225  2.77519  2.73123  3.46354  2.40513  3.72494  3.29354  2.67741  2.69355  4.24690  2.90347  2.73739  3.18146  2.89801  2.37887  2.77519  2.98518  4.58477  3.61503
          0.03351  3.80839  4.53074  0.61958  0.77255  0.48576  0.95510
     77   1.92550  4.24406  3.36276  2.90628  3.66841  3.25491  3.91313  2.41951  2.85172  2.63164  3.60178  3.24415  2.87082  3.19594  3.19215  2.61454  2.75692  2.52811  5.13504  3.88957    252 a - - -
          2.68618  4.42225  2.77519  2.73123  3.46354  2.40513  3.72494  3.29354  2.67741  2.69355  4.24690  2.90347  2.73739  3.18146  2.89801  2.37887  2.77519  2.98518  4.58477  3.61503
          0.03351  3.80839  4.53074  0.61958  0.77255  0.48576  0.95510
     78   2.61989  3.22307  3.28626  2.69573  3.84993  3.43083  3.64703  3.20150  2.04869  2.85646  3.73542  3.11372  3.85150  2.85097  2.07132  2.73239  2.86337  2.92695  5.12045  3.87968    254 k - - -
          2.68622  4.42229  2.77523  2.73127  3.46358  2.40495  3.72498  3.29358  2.67745  2.69359  4.24693  2.90315  2.73743  3.18150  2.89804  2.37891  2.77523  2.98522  4.58481  3.61507
          0.20968  1.72381  4.53074  0.66129  0.72605  0.48576  0.95510
     79   1.73221  4.10513  3.43159  3.05073  3.85822  2.47277  4.04505  2.98759  3.03053  2.87896  3.79719  3.26426  3.69804  3.34391  3.34187  2.44423  2.66725  2.16613  5.29224  4.06784    265 a - - -
          2.68618  4.42225  2.77519  2.73123  3.46354  2.40513  3.72494  3.29354  2.67741  2.69355  4.24690  2.90347  2.73739  3.18146  2.89801  2.37887  2.77519  2.98518  4.58477  3.61503
          0.03351  3.80839  4.53074  0.61958  0.77255  0.48576  0.95510
     80   2.38156  4.86221  2.86891  2.45648  4.21175  3.37228  3.59917  3.59586  1.81118  3.16582  4.02092  2.94065  3.82576  2.35265  2.49501  2.72825  2.94560  3.27143  5.35630  4.07150    269 k - - -
          2.68618  4.42225  2.77519  2.73123  3.46354  2.40513  3.72494  3.29354  2.67741  2.69355  4.24690  2.90347  2.73739  3.18146  2.89801  2.37887  2.77519  2.98518  4.58477  3.61503
          0.03351  3.80839  4.53074  0.61958  0.77255  0.48576  0.95510
     81   2.75216  4.94436  2.69086  2.39712  4.29984  3.31710  3.62612  3.75519  1.74159  3.31180  4.17120  2.15970  3.82256  2.79095  2.55359  2.75247  3.01011  3.40587  5.43309  4.11569    273 k - - -
          2.68618  4.42225  2.77519  2.73123  3.46354  2.40513  3.72494  3.29354  2.67741  2.69355  4.24690  2.90347  2.73739  3.18146  2.89801  2.37887  2.77519  2.98518  4.58477  3.61503
          0.03351  3.80839  4.53074  0.61958  0.77255  0.48576  0.95510
     82   2.69324  4.87450  2.42480  1.67775  4.35031  2.11909  3.74187  3.79310  2.62944  3.39908  4.26866  2.81194  3.76480  2.93269  3.07364  2.69859  3.01132  3.41490  5.56342  4.22685    277 e - - -
          2.68618  4.42225  2.77519  2.73123  3.46354  2.40513  3.72494  3.29354  2.67741  2.69355  4.24690  2.90347  2.73739  3.18146  2.89801  2.37887  2.77519  2.98518  4.58477  3.61503
          0.03351  3.80839  4.53074  0.61958  0.77255  0.48576  0.95510
     83   2.58929  4.36940  3.24976  3.14188  4.28221  0.83523  4.26473  3.86748  3.31425  3.52941  4.50578  3.41443  3.75846  3.64375  3.55601  2.75963  3.06560  3.40832  5.39294  4.38245    286 g - - -
          2.68618  4.42225  2.77519  2.73123  3.46354  2.40513  3.72494  3.29354  2.67741  2.69355  4.24690  2.90347  2.73739  3.18146  2.89801  2.37887  2.77519  2.98518  4.58477  3.61503
          0.03351  3.80839  4.53074  0.61958  0.77255  0.48576  0.95510
     84   1.73652  4.27341  3.04497  2.73318  4.04395  3.02786  3.89816  3.34984  2.79096  3.09834  3.96224  2.51734  3.67970  3.13294  3.15167  2.45123  2.31107  2.95365  5.38903  4.12469    297 a - - -
          2.68618  4.42225  2.77519  2.73123  3.46354  2.40513  3.72494  3.29354  2.67741  2.69355  4.24690  2.90347  2.73739  3.18146  2.89801  2.37887  2.77519  2.98518  4.58477  3.61503
          0.03351  3.80839  4.53074  0.61958  0.77255  0.48576  0.95510
     85   2.48034  4.19619  3.72688  3.30971  3.64464  3.36079  4.21935  2.32209  3.20179  2.44592  3.55881  3.53737  3.95849  3.55334  3.47901  2.77057  2.09265  1.63682  5.26242  4.02858    300 v - - -
          2.68618  4.42225  2.77519  2.73123  3.46354  2.40513  3.72494  3.29354  2.67741  2.69355  4.24690  2.90347  2.73739  3.18146  2.89801  2.37887  2.77519  2.98518  4.58477  3.61503
          0.03351  3.80839  4.53074  0.61958  0.77255  0.48576  0.95510
     86   2.90829  4.99276  3.25024  2.67727  4.38943  3.52982  3.56490  3.76244  1.41608  3.25743  4.13867  3.09468  3.93050  2.71325  1.84249  2.92189  3.10024  3.45365  5.34247  4.14526    305 k - - -
          2.68618  4.42225  2.77519  2.73123  3.46354  2.40513  3.72494  3.29354  2.67741  2.69355  4.24690  2.90347  2.73739  3.18146  2.89801  2.37887  2.77519  2.98518  4.58477  3.61503
          0.03351  3.80839  4.53074  0.61958  0.77255  0.48576  0.95510
     87   2.90860  4.37660  4.24572  3.76724  3.30735  4.00946  4.52077  1.93135  3.59776  1.65864  3.21330  4.03680  4.40940  3.92723  3.83027  3.39457  3.19460  1.36303  5.18638  3.93166    307 v - - -
          2.68618  4.42225  2.77519  2.73123  3.46354  2.40513  3.72494  3.29354  2.67741  2.69355  4.24690  2.90347  2.73739  3.18146  2.89801  2.37887  2.77519  2.98518  4.58477  3.61503
          0.03351  3.80839  4.53074  0.61958  0.77255  0.48576  0.95510
     88   2.74720  5.05422  2.10122  2.24716  4.37331  3.26074  3.63518  3.82144  1.70576  3.38248  4.22976  2.78780  3.78610  2.79406  2.81127  2.71416  3.00765  3.45914  5.53354  4.16769    310 k - - -
          2.68618  4.42225  2.77519  2.73123  3.46354  2.40513  3.72494  3.29354  2.67741  2.69355  4.24690  2.90347  2.73739  3.18146  2.89801  2.37887  2.77519  2.98518  4.58477  3.61503
          0.03351  3.80839  4.53074  0.61958  0.77255  0.48576  0.95510
     89   2.20304  4.80637  2.51057  1.63991  4.23045  3.20297  3.72863  3.52368  2.57766  3.22640  4.12777  2.84295  3.77781  2.91531  3.00342  2.68077  2.96319  3.19647  5.50721  4.16026    318 e - - -
          2.68618  4.42225  2.77519  2.73123  3.46354  2.40513  3.72494  3.29354  2.67741  2.69355  4.24690  2.90347  2.73739  3.18146  2.89801  2.37887  2.77519  2.98518  4.58477  3.61503
          0.03351  3.80839  4.53074  0.61958  0.77255  0.48576  0.95510
     90   2.22322  4.16010  3.15099  2.92169  4.15151  1.66777  4.06104  3.49025  3.00545  3.23853  4.11635  3.16113  3.63705  3.33235  3.31863  2.39188  2.09138  3.02469  5.49223  4.26704    322 g - - -
          2.68618  4.42225  2.77519  2.73123  3.46354  2.40513  3.72494  3.29354  2.67741  2.69355  4.24690  2.90347  2.73739  3.18146  2.89801  2.37887  2.77519  2.98518  4.58477  3.61503
          0.03351  3.80839  4.53074  0.61958  0.77255  0.48576  0.95510
     91   2.89992  4.99376  2.46525  1.12027  4.33240  3.23467  3.81790  3.77361  2.69052  3.40180  4.38024  2.90101  3.83668  3.03593  3.09149  2.88987  3.20420  3.46469  5.51622  4.24017    324 e - - -
          2.68618  4.42225  2.77519  2.73123  3.46354  2.40513  3.72494  3.29354  2.67741  2.69355  4.24690  2.90347  2.73739  3.18146  2.89801  2.37887  2.77519  2.98518  4.58477  3.61503
          0.03351  3.80839  4.53074  0.61958  0.77255  0.48576  0.95510
     92   2.70983  5.07140  1.86742  1.93118  4.39086  3.19869  3.64972  3.81314  2.56220  3.40185  4.23967  2.70802  3.75352  2.81098  3.08036  2.66736  2.46213  3.44229  5.61450  4.19827    325 d - - -
          2.68618  4.42225  2.77519  2.73123  3.46354  2.40513  3.72494  3.29354  2.67741  2.69355  4.24690  2.90347  2.73739  3.18146  2.89801  2.37887  2.77519  2.98518  4.58477  3.61503
          0.03351  3.80839  4.53074  0.61958  0.77255  0.48576  0.95510
     93   2.46582  4.22626  3.52678  3.13115  3.61683  3.29759  4.07964  2.56483  3.05289  2.51251  3.58579  3.40699  2.76003  3.40849  3.34578  2.71168  2.83497  1.61818  5.16882  3.91958    336 v - - -
          2.68618  4.42225  2.77519  2.73123  3.46354  2.40513  3.72494  3.29354  2.67741  2.69355  4.24690  2.90347  2.73739  3.18146  2.89801  2.37887  2.77519  2.98518  4.58477  3.61503
          0.03351  3.80839  4.53074  0.61958  0.77255  0.48576  0.95510
     94   2.54171  4.61667  2.89683  2.51360  4.11373  2.70918  3.68529  3.48518  1.92388  3.11889  3.96826  2.96760  3.76581  2.86505  2.73303  2.61360  2.38577  3.13412  5.34662  4.06210    338 k - - -
          2.68618  4.42225  2.77519  2.73123  3.46354  2.40513  3.72494  3.29354  2.67741  2.69355  4.24690  2.90347  2.73739  3.18146  2.89801  2.37887  2.77519  2.98518  4.58477  3.61503
          0.03351  3.80839  4.53074  0.61958  0.77255  0.48576  0.95510
     95   2.82516  5.05116  2.68462  2.04056  4.39716  3.36422  3.60572  3.78557  1.58340  3.32820  4.19376  2.89002  3.84625  2.75989  2.47732  2.80428  3.05593  3.45236  5.46629  4.17463    344 k - - -
          2.68618  4.42225  2.77519  2.73123  3.46354  2.40513  3.72494  3.29354  2.67741  2.69355  4.24690  2.90347  2.73739  3.18146  2.89801  2.37887  2.77519  2.98518  4.58477  3.61503
          0.03351  3.80839  4.53074  0.61958  0.77255  0.48576  0.95510
     96   2.20304  4.80637  2.51057  1.63991  4.23045  3.20297  3.72863  3.52368  2.57766  3.22640  4.12777  2.84295  3.77781  2.91531  3.00342  2.68077  2.96319  3.19647  5.50721  4.16026    345 e - - -
          2.68618  4.42225  2.77519  2.73123  3.46354  2.40513  3.72494  3.29354  2.67741  2.69355  4.24690  2.90347  2.73739  3.18146  2.89801  2.37887  2.77519  2.98518  4.58477  3.61503
          0.03351  3.80839  4.53074  0.61958  0.77255  0.48576  0.95510
     97   1.11031  4.16266  3.39952  3.18951  3.99036  2.98856  4.21886  3.10649  3.20414  2.99084  4.03105  3.35470  3.72187  3.55158  3.45819  2.51417  2.78716  2.77211  5.42402  4.21744    347 a - - -
          2.68618  4.42225  2.77519  2.73123  3.46354  2.40513  3.72494  3.29354  2.67741  2.69355  4.24690  2.90347  2.73739  3.18146  2.89801  2.37887  2.77519  2.98518  4.58477  3.61503
          0.03351  3.80839  4.53074  0.61958  0.77255  0.48576  0.95510
     98   2.75784  4.31972  4.03530  3.69790  3.50486  3.65597  4.51118  2.05876  3.56463  2.20413  3.48128  3.89758  4.22110  3.92973  3.78302  3.15664  3.12163  1.11004  5.27795  4.00490    348 v - - -
          2.68618  4.42225  2.77519  2.73123  3.46354  2.40513  3.72494  3.29354  2.67741  2.69355  4.24690  2.90347  2.73739  3.18146  2.89801  2.37887  2.77519  2.98518  4.58477  3.61503
          0.03351  3.80839  4.53074  0.61958  0.77255  0.48576  0.95510
     99   2.76580  5.08513  2.53740  1.99032  4.40992  3.30699  3.59644  3.84027  1.85187  3.36742  4.20179  2.43091  3.80194  2.74498  2.63795  2.72891  3.00565  3.47972  5.51760  4.17272    350 k - - -
          2.68618  4.42225  2.77519  2.73123  3.46354  2.40513  3.72494  3.29354  2.67741  2.69355  4.24690  2.90347  2.73739  3.18146  2.89801  2.37887  2.77519  2.98518  4.58477  3.61503
          0.03351  3.80839  4.53074  0.61958  0.77255  0.48576  0.95510
    100   2.38280  4.42034  2.84535  2.56410  4.12183  3.06494  3.81140  3.53324  2.67372  3.19519  4.03813  2.16362  3.69061  3.01984  3.06312  2.15865  2.27283  3.11766  5.42410  4.12240    351 s - - -
          2.68618  4.42225  2.77519  2.73123  3.46354  2.40513  3.72494  3.29354  2.67741  2.69355  4.24690  2.90347  2.73739  3.18146  2.89801  2.37887  2.77519  2.98518  4.58477  3.61503
          0.03351  3.80839  4.53074  0.61958  0.77255  0.48576  0.95510
    101   2.38088  4.22532  3.37373  3.12452  3.91469  3.06626  4.14640  3.03411  3.06620  2.89981  3.95571  3.34319  3.76550  3.46463  3.32709  2.58160  1.28546  2.73596  5.35824  4.13176    352 t - - -
          2.68618  4.42225  2.77519  2.73123  3.46354  2.40513  3.72494  3.29354  2.67741  2.69355  4.24690  2.90347  2.73739  3.18146  2.89801  2.37887  2.77519  2.98518  4.58477  3.61503
          0.03351  3.80839  4.53074  0.61958  0.77255  0.48576  0.95510
    102   3.08469  4.56681  4.08583  3.72691  3.11381  3.89935  4.40279  2.31622  3.49522  0.95845  3.15956  4.00841  4.34677  3.87896  3.68117  3.46490  3.38246  2.33662  4.96833  3.67637    353 l - - -
          2.68618  4.42225  2.77519  2.73123  3.46354  2.40513  3.72494  3.29354  2.67741  2.69355  4.24690  2.90347  2.73739  3.18146  2.89801  2.37887  2.77519  2.98518  4.58477  3.61503
          0.03351  3.80839  4.53074  0.61958  0.77255  0.48576  0.95510
    103   2.76953  4.97918  2.68814  1.69817  4.29822  3.34035  3.61927  3.72083  2.24504  3.27310  4.13922  2.88818  3.82559  2.77913  2.17773  2.76177  3.01163  3.38859  5.42891  4.12199    354 e - - -
          2.68618  4.42225  2.77519  2.73123  3.46354  2.40513  3.72494  3.29354  2.67741  2.69355  4.24690  2.90347  2.73739  3.18146  2.89801  2.37887  2.77519  2.98518  4.58477  3.61503
          0.03351  3.80839  4.53074  0.61958  0.77255  0.48576  0.95510
    104   2.93567  4.77649  3.42005  2.94650  4.11486  3.43409  3.78227  3.65333  2.21804  3.18106  4.18431  3.31043  3.94105  3.00701  1.08112  3.02376  3.20684  3.38040  5.22475  4.05755    357 r - - -
          2.68618  4.42225  2.77519  2.73123  3.46354  2.40513  3.72494  3.29354  2.67741  2.69355  4.24690  2.90347  2.73739  3.18146  2.89801  2.37887  2.77519  2.98518  4.58477  3.61503
          0.03351  3.80839  4.53074  0.61958  0.77255  0.48576  0.95510
    105   1.11031  4.16266  3.39952  3.18951  3.99036  2.98856  4.21886  3.10649  3.20414  2.99084  4.03105  3.35470  3.72187  3.55158  3.45819  2.51417  2.78716  2.77211  5.42402  4.21744    358 a - - -
          2.68618  4.42225  2.77519  2.73123  3.46354  2.40513  3.72494  3.29354  2.67741  2.69355  4.24690  2.90347  2.73739  3.18146  2.89801  2.37887  2.77519  2.98518  4.58477  3.61503
          0.03351  3.80839  4.53074  0.61958  0.77255  0.48576  0.95510
    106   3.08469  4.56681  4.08583  3.72691  3.11381  3.89935  4.40279  2.31622  3.49522  0.95845  3.15956  4.00841  4.34677  3.87896  3.68117  3.46490  3.38246  2.33662  4.96833  3.67637    359 l - - -
          2.68618  4.42225  2.77519  2.73123  3.46354  2.40513  3.72494  3.29354  2.67741  2.69355  4.24690  2.90347  2.73739  3.18146  2.89801  2.37887  2.77519  2.98518  4.58477  3.61503
          0.03351  3.80839  4.53074  0.61958  0.77255  0.48576  0.95510
    107   2.17657  4.13444  3.18108  2.88668  4.13957  2.35765  4.01097  3.53544  2.95421  3.22792  4.06221  3.12931  3.61072  3.26413  3.29232  1.75041  2.11877  3.04033  5.47669  4.24130    360 s - - -
          2.68618  4.42225  2.77519  2.73123  3.46354  2.40513  3.72494  3.29354  2.67741  2.69355  4.24690  2.90347  2.73739  3.18146  2.89801  2.37887  2.77519  2.98518  4.58477  3.61503
          0.03351  3.80839  4.53074  0.61958  0.77255  0.48576  0.95510
    108   3.17889  4.60008  4.15032  3.85387  1.12282  3.88119  3.85245  2.71188  3.76280  2.09750  3.45251  3.94779  4.34224  3.94887  3.89833  3.45132  3.48052  2.69761  4.12292  2.49894    361 f - - -
          2.68618  4.42225  2.77519  2.73123  3.46354  2.40513  3.72494  3.29354  2.67741  2.69355  4.24690  2.90347  2.73739  3.18146  2.89801  2.37887  2.77519  2.98518  4.58477  3.61503
          0.03351  3.80839  4.53074  0.61958  0.77255  0.48576  0.95510
    109   3.15726  4.67219  3.74475  3.46341  2.29976  3.75634  3.59289  3.17566  3.32278  2.64581  3.85778  3.64645  4.23235  3.64422  3.51908  3.29987  3.44402  3.04338  3.94061  1.07944    362 y - - -
          2.68618  4.42225  2.77519  2.73123  3.46354  2.40513  3.72494  3.29354  2.67741  2.69355  4.24690  2.90347  2.73739  3.18146  2.89801  2.37887  2.77519  2.98518  4.58477  3.61503
          0.03351  3.80839  4.53074  0.61958  0.77255  0.48576  0.95510
    110   2.28599  4.20474  3.15313  2.96740  4.01316  2.93592  4.07832  3.52777  3.03676  3.25353  4.18606  3.20153  3.66974  3.39147  3.32378  1.19199  2.76159  3.07699  5.39114  4.09669    363 s - - -
          2.68618  4.42225  2.77519  2.73123  3.46354  2.40513  3.72494  3.29354  2.67741  2.69355  4.24690  2.90347  2.73739  3.18146  2.89801  2.37887  2.77519  2.98518  4.58477  3.61503
          0.03351  3.80839  4.53074  0.61958  0.77255  0.48576  0.95510
    111   1.46118  4.09498  3.40589  3.10433  4.00870  2.95253  4.13051  3.07568  3.08641  2.98995  3.93995  3.27308  3.67296  3.42104  3.37421  2.40728  2.12179  2.71328  5.44275  4.22610    364 a - - -
          2.68618  4.42225  2.77519  2.73123  3.46354  2.40513  3.72494  3.29354  2.67741  2.69355  4.24690  2.90347  2.73739  3.18146  2.89801  2.37887  2.77519  2.98518  4.58477  3.61503
          0.03351  3.80839  4.53074  0.61958  0.77255  0.48576  0.95510
    112   2.94557  4.35133  4.37775  3.83048  3.26184  4.15841  4.55274  1.71918  3.71271  1.77619  2.51039  4.11843  4.46304  3.96221  3.93792  3.48954  3.19214  1.51578  5.15933  3.99729    365 v - - -
          2.68618  4.42225  2.77519  2.73123  3.46354  2.40513  3.72494  3.29354  2.67741  2.69355  4.24690  2.90347  2.73739  3.18146  2.89801  2.37887  2.77519  2.98518  4.58477  3.61503
          0.03351  3.80839  4.53074  0.61958  0.77255  0.48576  0.95510
    113   2.83288  4.81384  2.86375  2.61915  3.97341  3.32530  3.77632  3.59581  2.44483  3.10440  4.13570  3.07769  3.87889  1.35270  2.72959  2.88411  3.13068  3.32998  5.25766  3.94763    366 q - - -
          2.68618  4.42225  2.77519  2.73123  3.46354  2.40513  3.72494  3.29354  2.67741  2.69355  4.24690  2.90347  2.73739  3.18146  2.89801  2.37887  2.77519  2.98518  4.58477  3.61503
          0.03351  3.80839  4.53074  0.61958  0.77255  0.48576  0.95510
    114   2.21461  4.13737  3.25544  2.96249  4.03022  2.94108  4.03433  3.32342  2.95859  3.10792  3.99784  3.18636  3.65059  3.30961  3.26395  1.96148  1.67205  2.90404  5.41242  4.16702    367 t - - -
          2.68618  4.42225  2.77519  2.73123  3.46354  2.40513  3.72494  3.29354  2.67741  2.69355  4.24690  2.90347  2.73739  3.18146  2.89801  2.37887  2.77519  2.98518  4.58477  3.61503
          0.03351  3.80839  4.53074  0.61958  0.77255  0.48576  0.95510
    115   2.59011  4.82123  2.26817  2.30623  4.19857  3.23583  3.63356  3.64671  2.44214  3.23031  4.05467  2.82610  3.74568  2.79384  2.51952  2.09885  2.86863  3.27818  5.42909  4.06959    368 s - - -
          2.68618  4.42225  2.77519  2.73123  3.46354  2.40513  3.72494  3.29354  2.67741  2.69355  4.24690  2.90347  2.73739  3.18146  2.89801  2.37887  2.77519  2.98518  4.58477  3.61503
          0.03351  3.80839  4.53074  0.61958  0.77255  0.48576  0.95510
    116   2.92311  5.03735  1.01454  2.30009  4.40640  3.16420  3.87837  3.98050  2.95099  3.60099  4.57912  2.85261  3.81266  3.11848  3.45728  2.89377  3.26085  3.62704  5.58736  4.29177    369 d - - -
          2.68618  4.42225  2.77519  2.73123  3.46354  2.40513  3.72494  3.29354  2.67741  2.69355  4.24690  2.90347  2.73739  3.18146  2.89801  2.37887  2.77519  2.98518  4.58477  3.61503
          0.03351  3.80839  4.53074  0.61958  0.77255  0.48576  0.95510
    117   2.58929  4.36940  3.24976  3.14188  4.28221  0.83523  4.26473  3.86748  3.31425  3.52941  4.50578  3.41443  3.75846  3.64375  3.55601  2.75963  3.06560  3.40832  5.39294  4.38245    370 g - - -
          2.68618  4.42225  2.77519  2.73123  3.46354  2.40513  3.72494  3.29354  2.67741  2.69355  4.24690  2.90347  2.73739  3.18146  2.89801  2.37887  2.77519  2.98518  4.58477  3.61503
          0.03351  3.80839  4.53074  0.61958  0.77255  0.48576  0.95510
    118   2.71982  4.87456  2.60732  2.37245  3.81738  3.28085  2.73220  3.68808  2.44777  3.24570  4.12735  1.89877  3.81307  2.87108  2.82461  2.72898  2.99823  3.34794  5.17491  3.70978    371 n - - -
          2.68618  4.42225  2.77519  2.73123  3.46354  2.40513  3.72494  3.29354  2.67741  2.69355  4.24690  2.90347  2.73739  3.18146  2.89801  2.37887  2.77519  2.98518  4.58477  3.61503
          0.03351  3.80839  4.53074  0.61958  0.77255  0.48576  0.95510
    119   3.23357  4.63032  3.99599  3.68726  2.60690  3.66065  3.82592  3.25571  3.41132  2.66106  3.89235  3.84955  4.17341  3.80241  3.55053  3.43778  3.53106  3.14428  1.02517  2.61260    372 w - - -
          2.68618  4.42225  2.77519  2.73123  3.46354  2.40513  3.72494  3.29354  2.67741  2.69355  4.24690  2.90347  2.73739  3.18146  2.89801  2.37887  2.77519  2.98518  4.58477  3.61503
          0.03351  3.80839  4.53074  0.61958  0.77255  0.48576  0.95510
    120   1.11031  4.16266  3.39952  3.18951  3.99036  2.98856  4.21886  3.10649  3.20414  2.99084  4.03105  3.35470  3.72187  3.55158  3.45819  2.51417  2.78716  2.77211  5.42402  4.21744    373 a - - -
          2.68618  4.42225  2.77519  2.73123  3.46354  2.40513  3.72494  3.29354  2.67741  2.69355  4.24690  2.90347  2.73739  3.18146  2.89801  2.37887  2.77519  2.98518  4.58477  3.61503
          0.03351  3.80839  4.53074  0.61958  0.77255  0.48576  0.95510
    121   2.38225  4.41369  2.78063  2.57526  4.12743  3.01970  3.85504  3.64586  2.74356  3.29664  4.15037  2.33384  3.68479  3.08402  3.11962  1.64404  2.79114  3.19628  5.44949  4.11302    374 s - - -
          2.68618  4.42225  2.77519  2.73123  3.46354  2.40513  3.72494  3.29354  2.67741  2.69355  4.24690  2.90347  2.73739  3.18146  2.89801  2.37887  2.77519  2.98518  4.58477  3.61503
          0.03351  3.80839  4.53074  0.61958  0.77255  0.48576  0.95510
    122   2.92311  5.03735  1.01454  2.30009  4.40640  3.16420  3.87837  3.98050  2.95099  3.60099  4.57912  2.85261  3.81266  3.11848  3.45728  2.89377  3.26085  3.62704  5.58736  4.29177    375 d - - -
          2.68618  4.42225  2.77519  2.73123  3.46354  2.40513  3.72494  3.29354  2.67741  2.69355  4.24690  2.90347  2.73739  3.18146  2.89801  2.37887  2.77519  2.98518  4.58477  3.61503
          0.03351  3.80839  4.53074  0.61958  0.77255  0.48576  0.95510
    123   3.08469  4.56681  4.08583  3.72691  3.11381  3.89935  4.40279  2.31622  3.49522  0.95845  3.15956  4.00841  4.34677  3.87896  3.68117  3.46490  3.38246  2.33662  4.96833  3.67637    376 l - - -
          2.68618  4.42225  2.77519  2.73123  3.46354  2.40513  3.72494  3.29354  2.67741  2.69355  4.24690  2.90347  2.73739  3.18146  2.89801  2.37887  2.77519  2.98518  4.58477  3.61503
          0.03351  3.80839  4.53074  0.61958  0.77255  0.48576  0.95510
    124   2.58929  4.36940  3.24976  3.14188  4.28221  0.83523  4.26473  3.86748  3.31425  3.52941  4.50578  3.41443  3.75846  3.64375  3.55601  2.75963  3.06560  3.40832  5.39294  4.38245    377 g - - -
          2.68618  4.42225  2.77519  2.73123  3.46354  2.40513  3.72494  3.29354  2.67741  2.69355  4.24690  2.90347  2.73739  3.18146  2.89801  2.37887  2.77519  2.98518  4.58477  3.61503
          0.03351  3.80839  4.53074  0.61958  0.77255  0.48576  0.95510
    125   2.58929  4.36940  3.24976  3.14188  4.28221  0.83523  4.26473  3.86748  3.31425  3.52941  4.50578  3.41443  3.75846  3.64375  3.55601  2.75963  3.06560  3.40832  5.39294  4.38245    379 g - - -
          2.68618  4.42225  2.77519  2.73123  3.46354  2.40513  3.72494  3.29354  2.67741  2.69355  4.24690  2.90347  2.73739  3.18146  2.89801  2.37887  2.77519  2.98518  4.58477  3.61503
          0.03351  3.80839  4.53074  0.61958  0.77255  0.48576  0.95510
    126   2.67118  4.43758  3.27171  3.10268  4.10073  3.12878  4.18431  3.63096  3.15473  3.26429  4.31243  3.41512  0.95588  3.54553  3.40634  2.83701  3.10805  3.28352  5.30361  4.22102    380 p - - -
          2.68618  4.42225  2.77519  2.73123  3.46354  2.40513  3.72494  3.29354  2.67741  2.69355  4.24690  2.90347  2.73739  3.18146  2.89801  2.37887  2.77519  2.98518  4.58477  3.61503
          0.03351  3.80839  4.53074  0.61958  0.77255  0.48576  0.95510
    127   3.02078  4.50392  4.22022  3.69849  3.06280  4.08568  4.40225  2.18512  3.47808  1.42046  1.86325  4.01155  4.40554  3.79527  3.69497  3.44053  3.27016  2.22722  4.99867  3.79271    381 l - - -
          2.68618  4.42225  2.77519  2.73123  3.46354  2.40513  3.72494  3.29354  2.67741  2.69355  4.24690  2.90347  2.73739  3.18146  2.89801  2.37887  2.77519  2.98518  4.58477  3.61503
          0.03351  3.80839  4.53074  0.61958  0.77255  0.48576  0.95510
    128   3.17889  4.60008  4.15032  3.85387  1.12282  3.88119  3.85245  2.71188  3.76280  2.09750  3.45251  3.94779  4.34224  3.94887  3.89833  3.45132  3.48052  2.69761  4.12292  2.49894    383 f - - -
          2.68618  4.42225  2.77519  2.73123  3.46354  2.40513  3.72494  3.29354  2.67741  2.69355  4.24690  2.90347  2.73739  3.18146  2.89801  2.37887  2.77519  2.98518  4.58477  3.61503
          0.03351  3.80839  4.53074  0.61958  0.77255  0.48576  0.95510
    129   3.08469  4.56681  4.08583  3.72691  3.11381  3.89935  4.40279  2.31622  3.49522  0.95845  3.15956  4.00841  4.34677  3.87896  3.68117  3.46490  3.38246  2.33662  4.96833  3.67637    384 l - - -
          2.68618  4.42225  2.77519  2.73123  3.46354  2.40513  3.72494  3.29354  2.67741  2.69355  4.24690  2.90347  2.73739  3.18146  2.89801  2.37887  2.77519  2.98518  4.58477  3.61503
          0.03351  3.80839  4.53074  0.61958  0.77255  0.48576  0.95510
    130   3.08469  4.56681  4.08583  3.72691  3.11381  3.89935  4.40279  2.31622  3.49522  0.95845  3.15956  4.00841  4.34677  3.87896  3.68117  3.46490  3.38246  2.33662  4.96833  3.67637    385 l - - -
          2.68618  4.42225  2.77519  2.73123  3.46354  2.40513  3.72494  3.29354  2.67741  2.69355  4.24690  2.90347  2.73739  3.18146  2.89801  2.37887  2.77519  2.98518  4.58477  3.61503
          0.03351  3.80839  4.53074  0.61958  0.77255  0.48576  0.95510
    131   2.67118  4.43758  3.27171  3.10268  4.10073  3.12878  4.18431  3.63096  3.15473  3.26429  4.31243  3.41512  0.95588  3.54553  3.40634  2.83701  3.10805  3.28352  5.30361  4.22102    386 p - - -
          2.68618  4.42225  2.77519  2.73123  3.46354  2.40513  3.72494  3.29354  2.67741  2.69355  4.24690  2.90347  2.73739  3.18146  2.89801  2.37887  2.77519  2.98518  4.58477  3.61503
          0.03351  3.80839  4.53074  0.61958  0.77255  0.48576  0.95510
    132   2.58929  4.36940  3.24976  3.14188  4.28221  0.83523  4.26473  3.86748  3.31425  3.52941  4.50578  3.41443  3.75846  3.64375  3.55601  2.75963  3.06560  3.40832  5.39294  4.38245    387 g - - -
          2.68618  4.42225  2.77519  2.73123  3.46354  2.40513  3.72494  3.29354  2.67741  2.69355  4.24690  2.90347  2.73739  3.18146  2.89801  2.37887  2.77519  2.98518  4.58477  3.61503
          0.03351  3.80839  4.53074  0.61958  0.77255  0.48576  0.95510
    133   3.08469  4.56681  4.08583  3.72691  3.11381  3.89935  4.40279  2.31622  3.49522  0.95845  3.15956  4.00841  4.34677  3.87896  3.68117  3.46490  3.38246  2.33662  4.96833  3.67637    394 l - - -
          2.68618  4.42225  2.77519  2.73123  3.46354  2.40513  3.72494  3.29354  2.67741  2.69355  4.24690  2.90347  2.73739  3.18146  2.89801  2.37887  2.77519  2.98518  4.58477  3.61503
          0.03351  3.80839  4.53074  0.61958  0.77255  0.48576  0.95510
    134   2.75784  4.31972  4.03530  3.69790  3.50486  3.65597  4.51118  2.05876  3.56463  2.20413  3.48128  3.89758  4.22110  3.92973  3.78302  3.15664  3.12163  1.11004  5.27795  4.00490    398 v - - -
          2.68618  4.42225  2.77519  2.73123  3.46354  2.40513  3.72494  3.29354  2.67741  2.69355  4.24690  2.90347  2.73739  3.18146  2.89801  2.37887  2.77519  2.98518  4.58477  3.61503
          0.03351  3.80839  4.53074  0.61958  0.77255  0.48576  0.95510
    135   2.98131  4.41980  4.24162  3.85620  3.33257  3.99480  4.59720  1.16111  3.68296  1.93351  3.27971  4.11059  4.43351  4.03877  3.88695  3.48513  3.28221  1.84862  5.20905  3.94078    401 i - - -
          2.68618  4.42225  2.77519  2.73123  3.46354  2.40513  3.72494  3.29354  2.67741  2.69355  4.24690  2.90347  2.73739  3.18146  2.89801  2.37887  2.77519  2.98518  4.58477  3.61503
          0.03351  3.80839  4.53074  0.61958  0.77255  0.48576  0.95510
    136   1.46118  4.09498  3.40589  3.10433  4.00870  2.95253  4.13051  3.07568  3.08641  2.98995  3.93995  3.27308  3.67296  3.42104  3.37421  2.40728  2.12179  2.71328  5.44275  4.22610    402 a - - -
          2.68618  4.42225  2.77519  2.73123  3.46354  2.40513  3.72494  3.29354  2.67741  2.69355  4.24690  2.90347  2.73739  3.18146  2.89801  2.37887  2.77519  2.98518  4.58477  3.61503
          0.03351  3.80839  4.53074  0.61958  0.77255  0.48576  0.95510
    137   3.08469  4.56681  4.08583  3.72691  3.11381  3.89935  4.40279  2.31622  3.49522  0.95845  3.15956  4.00841  4.34677  3.87896  3.68117  3.46490  3.38246  2.33662  4.96833  3.67637    403 l - - -
          2.68618  4.42225  2.77519  2.73123  3.46354  2.40513  3.72494  3.29354  2.67741  2.69355  4.24690  2.90347  2.73739  3.18146  2.89801  2.37887  2.77519  2.98518  4.58477  3.61503
          0.03351  3.80839  4.53074  0.61958  0.77255  0.48576  0.95510
    138   2.64363  4.47945  3.21434  2.74014  3.09290  3.48390  2.98398  3.04833  2.62999  2.68738  3.61457  3.15687  3.90244  3.02179  2.97159  2.77955  2.46297  2.80872  4.60617  2.39193    404 y - - -
          2.68618  4.42225  2.77519  2.73123  3.46354  2.40513  3.72494  3.29354  2.67741  2.69355  4.24690  2.90347  2.73739  3.18146  2.89801  2.37887  2.77519  2.98518  4.58477  3.61503
          0.03351  3.80839  4.53074  0.61958  0.77255  0.48576  0.95510
    139   2.92980  4.34143  4.40478  3.91644  3.42462  4.12460  4.68664  1.57465  3.78475  1.97366  3.27363  4.17302  4.50244  4.08851  4.01812  3.50584  3.21120  1.25895  5.33080  4.10295    405 v - - -
          2.68618  4.42225  2.77519  2.73123  3.46354  2.40513  3.72494  3.29354  2.67741  2.69355  4.24690  2.90347  2.73739  3.18146  2.89801  2.37887  2.77519  2.98518  4.58477  3.61503
          0.03351  3.80839  4.53074  0.61958  0.77255  0.48576  0.95510
    140   2.38088  4.22532  3.37373  3.12452  3.91469  3.06626  4.14640  3.03411  3.06620  2.89981  3.95571  3.34319  3.76550  3.46463  3.32709  2.58160  1.28546  2.73596  5.35824  4.13176    409 t - - -
          2.68618  4.42225  2.77519  2.73123  3.46354  2.40513  3.72494  3.29354  2.67741  2.69355  4.24690  2.90347  2.73739  3.18146  2.89801  2.37887  2.77519  2.98518  4.58477  3.61503
          0.03351  3.80839  4.53074  0.61958  0.77255  0.48576  0.95510
    141   2.58929  4.36940  3.24976  3.14188  4.28221  0.83523  4.26473  3.86748  3.31425  3.52941  4.50578  3.41443  3.75846  3.64375  3.55601  2.75963  3.06560  3.40832  5.39294  4.38245    413 g - - -
          2.68618  4.42225  2.77519  2.73123  3.46354  2.40513  3.72494  3.29354  2.67741  2.69355  4.24690  2.90347  2.73739  3.18146  2.89801  2.37887  2.77519  2.98518  4.58477  3.61503
          0.03351  3.80839  4.53074  0.61958  0.77255  0.48576  0.95510
    142   2.52896  4.20606  3.81007  3.39916  3.62405  3.43393  4.28976  2.21078  3.28495  2.38823  3.53022  3.61770  4.02122  3.63651  3.55118  2.84815  2.33807  1.46020  5.28153  4.04767    414 v - - -
          2.68618  4.42225  2.77519  2.73123  3.46354  2.40513  3.72494  3.29354  2.67741  2.69355  4.24690  2.90347  2.73739  3.18146  2.89801  2.37887  2.77519  2.98518  4.58477  3.61503
          0.03351  3.80839  4.53074  0.61958  0.77255  0.48576  0.95510
    143   3.09202  4.49586  4.43059  3.91820  3.10889  4.25376  4.59126  1.73376  3.72643  1.19711  2.98524  4.21202  4.54092  4.00544  3.92762  3.62108  3.34016  1.98700  5.09554  3.88467    415 l - - -
          2.68618  4.42225  2.77519  2.73123  3.46354  2.40513  3.72494  3.29354  2.67741  2.69355  4.24690  2.90347  2.73739  3.18146  2.89801  2.37887  2.77519  2.98518  4.58477  3.61503
          0.03351  3.80839  4.53074  0.61958  0.77255  0.48576  0.95510
    144   2.67266  4.66469  2.67738  2.55713  4.01837  3.14279  3.87335  3.71632  2.77246  3.37097  4.32772  1.27686  3.79220  3.14721  3.12388  2.74309  3.05315  3.34503  5.33189  3.97225    416 n - - -
          2.68618  4.42225  2.77519  2.73123  3.46354  2.40513  3.72494  3.29354  2.67741  2.69355  4.24690  2.90347  2.73739  3.18146  2.89801  2.37887  2.77519  2.98518  4.58477  3.61503
          0.03351  3.80839  4.53074  0.61958  0.77255  0.48576  0.95510
    145   2.28476  4.15446  3.39241  3.03687  3.79816  3.05510  4.03304  2.98143  2.98995  2.85367  3.81757  3.26637  3.72573  3.33827  3.29267  1.64614  2.71115  2.16199  5.26231  3.98483    417 s - - -
          2.68618  4.42225  2.77519  2.73123  3.46354  2.40513  3.72494  3.29354  2.67741  2.69355  4.24690  2.90347  2.73739  3.18146  2.89801  2.37887  2.77519  2.98518  4.58477  3.61503
          0.03351  3.80839  4.53074  0.61958  0.77255  0.48576  0.95510
    146   2.75784  4.31972  4.03530  3.69790  3.50486  3.65597  4.51118  2.05876  3.56463  2.20413  3.48128  3.89758  4.22110  3.92973  3.78302  3.15664  3.12163  1.11004  5.27795  4.00490    418 v - - -
          2.68618  4.42225  2.77519  2.73123  3.46354  2.40513  3.72494  3.29354  2.67741  2.69355  4.24690  2.90347  2.73739  3.18146  2.89801  2.37887  2.77519  2.98518  4.58477  3.61503
          0.03351  3.80839  4.53074  0.61958  0.77255  0.48576  0.95510
    147   3.08469  4.56681  4.08583  3.72691  3.11381  3.89935  4.40279  2.31622  3.49522  0.95845  3.15956  4.00841  4.34677  3.87896  3.68117  3.46490  3.38246  2.33662  4.96833  3.67637    419 l - - -
          2.68618  4.42225  2.77519  2.73123  3.46354  2.40513  3.72494  3.29354  2.67741  2.69355  4.24690  2.90347  2.73739  3.18146  2.89801  2.37887  2.77519  2.98518  4.58477  3.61503
          0.03351  3.80839  4.53074  0.61958  0.77255  0.48576  0.95510
    148   2.28599  4.20474  3.15313  2.96740  4.01316  2.93592  4.07832  3.52777  3.03676  3.25353  4.18606  3.20153  3.66974  3.39147  3.32378  1.19199  2.76159  3.07699  5.39114  4.09669    420 s - - -
          2.68618  4.42225  2.77519  2.73123  3.46354  2.40513  3.72494  3.29354  2.67741  2.69355  4.24690  2.90347  2.73739  3.18146  2.89801  2.37887  2.77519  2.98518  4.58477  3.61503
          0.03351  3.80839  4.53074  0.61958  0.77255  0.48576  0.95510
    149   2.91557  4.87384  3.08714  2.72252  4.24557  3.41039  3.72746  3.67115  1.12970  3.25103  4.21733  3.14931  3.91643  2.92363  2.42483  2.96260  3.17436  3.38305  5.32773  4.13178    423 k - - -
          2.68618  4.42225  2.77519  2.73123  3.46354  2.40513  3.72494  3.29354  2.67741  2.69355  4.24690  2.90347  2.73739  3.18146  2.89801  2.37887  2.77519  2.98518  4.58477  3.61503
          0.03351  3.80839  4.53074  0.61958  0.77255  0.48576  0.95510
    150   2.77237  4.95271  2.58559  2.00740  4.00334  3.31695  2.13037  3.67185  2.38180  3.23226  4.11353  2.86286  3.82544  2.83300  2.75026  2.76657  3.02391  3.35202  5.28613  3.88407    424 e - - -
          2.68618  4.42225  2.77519  2.73123  3.46354  2.40513  3.72494  3.29354  2.67741  2.69355  4.24690  2.90347  2.73739  3.18146  2.89801  2.37887  2.77519  2.98518  4.58477  3.61503
          0.03351  3.80839  4.53074  0.61958  0.77255  0.48576  0.95510
    151   2.92923  4.75570  3.06737  2.82225  3.24301  3.39609  1.28522  3.62204  2.66722  3.12353  4.16260  3.23362  3.94584  3.18806  2.93608  3.00091  3.23101  3.35853  4.70870  3.19598    425 h - - -
          2.68618  4.42225  2.77519  2.73123  3.46354  2.40513  3.72494  3.29354  2.67741  2.69355  4.24690  2.90347  2.73739  3.18146  2.89801  2.37887  2.77519  2.98518  4.58477  3.61503
          0.03351  3.80839  4.53074  0.61958  0.77255  0.48576  0.95510
    152   2.85620  4.93452  3.16800  2.64401  4.25004  3.49102  3.58178  3.69198  1.97880  3.19004  4.08591  3.07289  3.91010  2.27719  1.60445  2.87967  3.06532  3.39035  5.30519  4.06820    426 r - - -
          2.68618  4.42225  2.77519  2.73123  3.46354  2.40513  3.72494  3.29354  2.67741  2.69355  4.24690  2.90347  2.73739  3.18146  2.89801  2.37887  2.77519  2.98518  4.58477  3.61503
          0.03351  3.80839  4.53074  0.61958  0.77255  0.48576  0.95510
    153   2.66423  4.70189  3.11518  2.58179  3.94389  3.43183  3.61571  3.32431  2.21451  2.92368  3.82092  3.03797  3.84755  2.23524  2.21382  2.73309  2.89714  2.64890  5.19567  3.92039    427 r - - -
          2.68618  4.42225  2.77519  2.73123  3.46354  2.40513  3.72494  3.29354  2.67741  2.69355  4.24690  2.90347  2.73739  3.18146  2.89801  2.37887  2.77519  2.98518  4.58477  3.61503
          0.03351  3.80839  4.53074  0.61958  0.77255  0.48576  0.95510
    154   2.89992  4.99376  2.46525  1.12027  4.33240  3.23467  3.81790  3.77361  2.69052  3.40180  4.38024  2.90101  3.83668  3.03593  3.09149  2.88987  3.20420  3.46469  5.51622  4.24017    435 e - - -
          2.68618  4.42225  2.77519  2.73123  3.46354  2.40513  3.72494  3.29354  2.67741  2.69355  4.24690  2.90347  2.73739  3.18146  2.89801  2.37887  2.77519  2.98518  4.58477  3.61503
          0.03351  3.80839  4.53074  0.61958  0.77255  0.48576  0.95510
    155   2.99197  4.43867  4.30368  3.77045  3.12978  4.12190  4.47843  1.80254  3.59788  1.61471  1.95224  4.07065  4.43245  3.87458  3.81370  3.46554  3.24015  2.05488  5.06463  3.89408    437 l - - -
          2.68618  4.42225  2.77519  2.73123  3.46354  2.40513  3.72494  3.29354  2.67741  2.69355  4.24690  2.90347  2.73739  3.18146  2.89801  2.37887  2.77519  2.98518  4.58477  3.61503
          0.03351  3.80839  4.53074  0.61958  0.77255  0.48576  0.95510
    156   2.46399  2.06179  3.59695  3.09254  3.62931  3.26186  3.91801  2.93826  2.73872  2.69621  3.65534  3.35328  3.82897  3.24280  2.32870  2.67887  2.81381  2.67447  5.04374  3.81482    438 c - - -
          2.68618  4.42225  2.77519  2.73123  3.46354  2.40513  3.72494  3.29354  2.67741  2.69355  4.24690  2.90347  2.73739  3.18146  2.89801  2.37887  2.77519  2.98518  4.58477  3.61503
          0.03351  3.80839  4.53074  0.61958  0.77255  0.48576  0.95510
    157   2.93567  4.77649  3.42005  2.94650  4.11486  3.43409  3.78227  3.65333  2.21804  3.18106  4.18431  3.31043  3.94105  3.00701  1.08112  3.02376  3.20684  3.38040  5.22475  4.05755    439 r - - -
          2.68618  4.42225  2.77519  2.73123  3.46354  2.40513  3.72494  3.29354  2.67741  2.69355  4.24690  2.90347  2.73739  3.18146  2.89801  2.37887  2.77519  2.98518  4.58477  3.61503
          0.03351  3.80839  4.53074  0.61958  0.77255  0.48576  0.95510
    158   3.15726  4.67219  3.74475  3.46341  2.29976  3.75634  3.59289  3.17566  3.32278  2.64581  3.85778  3.64645  4.23235  3.64422  3.51908  3.29987  3.44402  3.04338  3.94061  1.07944    440 y - - -
          2.68618  4.42225  2.77519  2.73123  3.46354  2.40513  3.72494  3.29354  2.67741  2.69355  4.24690  2.90347  2.73739  3.18146  2.89801  2.37887  2.77519  2.98518  4.58477  3.61503
          0.03351  3.80839  4.53074  0.61958  0.77255  0.48576  0.95510
    159   3.08108  4.47089  4.46042  3.94634  3.14623  4.26951  4.62216  1.57590  3.76406  1.31283  3.01487  4.23469  4.55493  4.03933  3.96522  3.63576  3.32925  1.91528  5.12822  3.92049    441 l - - -
          2.68618  4.42225  2.77519  2.73123  3.46354  2.40513  3.72494  3.29354  2.67741  2.69355  4.24690  2.90347  2.73739  3.18146  2.89801  2.37887  2.77519  2.98518  4.58477  3.61503
          0.03351  3.80839  4.53074  0.61958  0.77255  0.48576  0.95510
    160   3.15726  4.67219  3.74475  3.46341  2.29976  3.75634  3.59289  3.17566  3.32278  2.64581  3.85778  3.64645  4.23235  3.64422  3.51908  3.29987  3.44402  3.04338  3.94061  1.07944    442 y - - -
          2.68618  4.42225  2.77519  2.73123  3.46354  2.40513  3.72494  3.29354  2.67741  2.69355  4.24690  2.90347  2.73739  3.18146  2.89801  2.37887  2.77519  2.98518  4.58477  3.61503
          0.03351  3.80839  4.53074  0.61958  0.77255  0.48576  0.95510
    161   2.67266  4.66469  2.67738  2.55713  4.01837  3.14279  3.87335  3.71632  2.77246  3.37097  4.32772  1.27686  3.79220  3.14721  3.12388  2.74309  3.05315  3.34503  5.33189  3.97225    443 n - - -
          2.68618  4.42225  2.77519  2.73123  3.46354  2.40513  3.72494  3.29354  2.67741  2.69355  4.24690  2.90347  2.73739  3.18146  2.89801  2.37887  2.77519  2.98518  4.58477  3.61503
          0.03351  3.80839  4.53074  0.61958  0.77255  0.48576  0.95510
    162   2.92923  4.75570  3.06737  2.82225  3.24301  3.39609  1.28522  3.62204  2.66722  3.12353  4.16260  3.23362  3.94584  3.18806  2.93608  3.00091  3.23101  3.35853  4.70870  3.19598    444 h - - -
          2.68618  4.42225  2.77519  2.73123  3.46354  2.40513  3.72494  3.29354  2.67741  2.69355  4.24690  2.90347  2.73739  3.18146  2.89801  2.37887  2.77519  2.98518  4.58477  3.61503
          0.03351  3.80839  4.53074  0.61958  0.77255  0.48576  0.95510
    163   2.83288  4.81384  2.86375  2.61915  3.97341  3.32530  3.77632  3.59581  2.44483  3.10440  4.13570  3.07769  3.87889  1.35270  2.72959  2.88411  3.13068  3.32998  5.25766  3.94763    458 q - - -
          2.68618  4.42225  2.77519  2.73123  3.46354  2.40513  3.72494  3.29354  2.67741  2.69355  4.24690  2.90347  2.73739  3.18146  2.89801  2.37887  2.77519  2.98518  4.58477  3.61503
          0.03351  3.80839  4.53074  0.61958  0.77255  0.48576  0.95510
    164   2.67266  4.66469  2.67738  2.55713  4.01837  3.14279  3.87335  3.71632  2.77246  3.37097  4.32772  1.27686  3.79220  3.14721  3.12388  2.74309  3.05315  3.34503  5.33189  3.97225    471 n - - -
          2.68618  4.42225  2.77519  2.73123  3.46354  2.40513  3.72494  3.29354  2.67741  2.69355  4.24690  2.90347  2.73739  3.18146  2.89801  2.37887  2.77519  2.98518  4.58477  3.61503
          0.03351  3.80839  4.53074  0.61958  0.77255  0.48576  0.95510
    165   2.79586  5.10724  2.40259  1.60573  4.38139  3.25973  3.64258  3.84159  2.40407  3.38097  4.25490  2.77015  3.80069  2.31451  2.80777  2.75222  3.05502  3.49448  5.55687  4.18286    480 e - - -
          2.68618  4.42225  2.77519  2.73123  3.46354  2.40513  3.72494  3.29354  2.67741  2.69355  4.24690  2.90347  2.73739  3.18146  2.89801  2.37887  2.77519  2.98518  4.58477  3.61503
          0.03351  3.80839  4.53074  0.61958  0.77255  0.48576  0.95510
    166   2.92311  5.03735  1.01454  2.30009  4.40640  3.16420  3.87837  3.98050  2.95099  3.60099  4.57912  2.85261  3.81266  3.11848  3.45728  2.89377  3.26085  3.62704  5.58736  4.29177    489 d - - -
          2.68618  4.42225  2.77519  2.73123  3.46354  2.40513  3.72494  3.29354  2.67741  2.69355  4.24690  2.90347  2.73739  3.18146  2.89801  2.37887  2.77519  2.98518  4.58477  3.61503
          0.03351  3.80839  4.53074  0.61958  0.77255  0.48576  0.95510
    167   2.58929  4.36940  3.24976  3.14188  4.28221  0.83523  4.26473  3.86748  3.31425  3.52941  4.50578  3.41443  3.75846  3.64375  3.55601  2.75963  3.06560  3.40832  5.39294  4.38245    499 g - - -
          2.68618  4.42225  2.77519  2.73123  3.46354  2.40513  3.72494  3.29354  2.67741  2.69355  4.24690  2.90347  2.73739  3.18146  2.89801  2.37887  2.77519  2.98518  4.58477  3.61503
          0.03351  3.80839  4.53074  0.61958  0.77255  0.48576  0.95510
    168   2.58929  4.36940  3.24976  3.14188  4.28221  0.83523  4.26473  3.86748  3.31425  3.52941  4.50578  3.41443  3.75846  3.64375  3.55601  2.75963  3.06560  3.40832  5.39294  4.38245    500 g - - -
          2.68618  4.42225  2.77519  2.73123  3.46354  2.40513  3.72494  3.29354  2.67741  2.69355  4.24690  2.90347  2.73739  3.18146  2.89801  2.37887  2.77519  2.98518  4.58477  3.61503
          0.03351  3.80839  4.53074  0.61958  0.77255  0.48576  0.95510
    169   3.23357  4.63032  3.99599  3.68726  2.60690  3.66065  3.82592  3.25571  3.41132  2.66106  3.89235  3.84955  4.17341  3.80241  3.55053  3.43778  3.53106  3.14428  1.02517  2.61260    503 w - - -
          2.68618  4.42225  2.77519  2.73123  3.46354  2.40513  3.72494  3.29354  2.67741  2.69355  4.24690  2.90347  2.73739  3.18146  2.89801  2.37887  2.77519  2.98518  4.58477  3.61503
          0.03351  3.80839  4.53074  0.61958  0.77255  0.48576  0.95510
    170   2.58929  4.36940  3.24976  3.14188  4.28221  0.83523  4.26473  3.86748  3.31425  3.52941  4.50578  3.41443  3.75846  3.64375  3.55601  2.75963  3.06560  3.40832  5.39294  4.38245    504 g - - -
          2.68618  4.42225  2.77519  2.73123  3.46354  2.40513  3.72494  3.29354  2.67741  2.69355  4.24690  2.90347  2.73739  3.18146  2.89801  2.37887  2.77519  2.98518  4.58477  3.61503
          0.03351  3.80839  4.53074  0.61958  0.77255  0.48576  0.95510
    171   3.08469  4.56681  4.08583  3.72691  3.11381  3.89935  4.40279  2.31622  3.49522  0.95845  3.15956  4.00841  4.34677  3.87896  3.68117  3.46490  3.38246  2.33662  4.96833  3.67637    505 l - - -
          2.68618  4.42225  2.77519  2.73123  3.46354  2.40513  3.72494  3.29354  2.67741  2.69355  4.24690  2.90347  2.73739  3.18146  2.89801  2.37887  2.77519  2.98518  4.58477  3.61503
          0.03351  3.80839  4.53074  0.61958  0.77255  0.48576  0.95510
    172   2.92923  4.75570  3.06737  2.82225  3.24301  3.39609  1.28522  3.62204  2.66722  3.12353  4.16260  3.23362  3.94584  3.18806  2.93608  3.00091  3.23101  3.35853  4.70870  3.19598    506 h - - -
          2.68618  4.42225  2.77519  2.73123  3.46354  2.40513  3.72494  3.29354  2.67741  2.69355  4.24690  2.90347  2.73739  3.18146  2.89801  2.37887  2.77519  2.98518  4.58477  3.61503
          0.03351  3.80839  4.53074  0.61958  0.77255  0.48576  0.95510
    173   2.98131  4.41980  4.24162  3.85620  3.33257  3.99480  4.59720  1.16111  3.68296  1.93351  3.27971  4.11059  4.43351  4.03877  3.88695  3.48513  3.28221  1.84862  5.20905  3.94078    507 i - - -
          2.68618  4.42225  2.77519  2.73123  3.46354  2.40513  3.72494  3.29354  2.67741  2.69355  4.24690  2.90347  2.73739  3.18146  2.89801  2.37887  2.77519  2.98518  4.58477  3.61503
          0.03351  3.80839  4.53074  0.61958  0.77255  0.48576  0.95510
    174   2.89992  4.99376  2.46525  1.12027  4.33240  3.23467  3.81790  3.77361  2.69052  3.40180  4.38024  2.90101  3.83668  3.03593  3.09149  2.88987  3.20420  3.46469  5.51622  4.24017    509 e - - -
          2.68618  4.42225  2.77519  2.73123  3.46354  2.40513  3.72494  3.29354  2.67741  2.69355  4.24690  2.90347  2.73739  3.18146  2.89801  2.37887  2.77519  2.98518  4.58477  3.61503
          0.03351  3.80839  4.53074  0.61958  0.77255  0.48576  0.95510
    175   2.58929  4.36940  3.24976  3.14188  4.28221  0.83523  4.26473  3.86748  3.31425  3.52941  4.50578  3.41443  3.75846  3.64375  3.55601  2.75963  3.06560  3.40832  5.39294  4.38245    510 g - - -
          2.68618  4.42225  2.77519  2.73123  3.46354  2.40513  3.72494  3.29354  2.67741  2.69355  4.24690  2.90347  2.73739  3.18146  2.89801  2.37887  2.77519  2.98518  4.58477  3.61503
          0.03351  3.80839  4.53074  0.61958  0.77255  0.48576  0.95510
    176   2.23754  4.20556  3.14302  2.80341  4.07377  2.96877  3.93148  3.45784  2.83542  3.14585  3.99062  3.10119  2.65595  3.16937  3.18943  1.82095  2.25114  3.01213  5.40962  4.15775    512 s - - -
          2.68618  4.42225  2.77519  2.73123  3.46354  2.40513  3.72494  3.29354  2.67741  2.69355  4.24690  2.90347  2.73739  3.18146  2.89801  2.37887  2.77519  2.98518  4.58477  3.61503
          0.03351  3.80839  4.53074  0.61958  0.77255  0.48576  0.95510
    177   2.28599  4.20474  3.15313  2.96740  4.01316  2.93592  4.07832  3.52777  3.03676  3.25353  4.18606  3.20153  3.66974  3.39147  3.32378  1.19199  2.76159  3.07699  5.39114  4.09669    514 s - - -
          2.68618  4.42225  2.77519  2.73123  3.46354  2.40513  3.72494  3.29354  2.67741  2.69355  4.24690  2.90347  2.73739  3.18146  2.89801  2.37887  2.77519  2.98518  4.58477  3.61503
          0.03351  3.80839  4.53074  0.61958  0.77255  0.48576  0.95510
    178   2.38088  4.22532  3.37373  3.12452  3.91469  3.06626  4.14640  3.03411  3.06620  2.89981  3.95571  3.34319  3.76550  3.46463  3.32709  2.58160  1.28546  2.73596  5.35824  4.13176    515 t - - -
          2.68618  4.42225  2.77519  2.73123  3.46354  2.40513  3.72494  3.29354  2.67741  2.69355  4.24690  2.90347  2.73739  3.18146  2.89801  2.37887  2.77519  2.98518  4.58477  3.61503
          0.03351  3.80839  4.53074  0.61958  0.77255  0.48576  0.95510
    179   2.92069  4.48020  3.98129  3.57113  3.18275  3.78627  4.32118  2.35208  3.34223  1.78828  1.50662  3.85616  4.24761  3.72903  3.55483  3.26253  3.22531  2.35043  5.01429  3.76968    516 m - - -
          2.68618  4.42225  2.77519  2.73123  3.46354  2.40513  3.72494  3.29354  2.67741  2.69355  4.24690  2.90347  2.73739  3.18146  2.89801  2.37887  2.77519  2.98518  4.58477  3.61503
          0.03351  3.80839  4.53074  0.61958  0.77255  0.48576  0.95510
    180   3.17889  4.60008  4.15032  3.85387  1.12282  3.88119  3.85245  2.71188  3.76280  2.09750  3.45251  3.94779  4.34224  3.94887  3.89833  3.45132  3.48052  2.69761  4.12292  2.49894    517 f - - -
          2.68618  4.42225  2.77519  2.73123  3.46354  2.40513  3.72494  3.29354  2.67741  2.69355  4.24690  2.90347  2.73739  3.18146  2.89801  2.37887  2.77519  2.98518  4.58477  3.61503
          0.03351  3.80839  4.53074  0.61958  0.77255  0.48576  0.95510
    181   2.58929  4.36940  3.24976  3.14188  4.28221  0.83523  4.26473  3.86748  3.31425  3.52941  4.50578  3.41443  3.75846  3.64375  3.55601  2.75963  3.06560  3.40832  5.39294  4.38245    518 g - - -
          2.68618  4.42225  2.77519  2.73123  3.46354  2.40513  3.72494  3.29354  2.67741  2.69355  4.24690  2.90347  2.73739  3.18146  2.89801  2.37887  2.77519  2.98518  4.58477  3.61503
          0.03351  3.80839  4.53074  0.61958  0.77255  0.48576  0.95510
    182   2.28599  4.20474  3.15313  2.96740  4.01316  2.93592  4.07832  3.52777  3.03676  3.25353  4.18606  3.20153  3.66974  3.39147  3.32378  1.19199  2.76159  3.07699  5.39114  4.09669    519 s - - -
          2.68618  4.42225  2.77519  2.73123  3.46354  2.40513  3.72494  3.29354  2.67741  2.69355  4.24690  2.90347  2.73739  3.18146  2.89801  2.37887  2.77519  2.98518  4.58477  3.61503
          0.03351  3.80839  4.53074  0.61958  0.77255  0.48576  0.95510
    183   1.11031  4.16266  3.39952  3.18951  3.99036  2.98856  4.21886  3.10649  3.20414  2.99084  4.03105  3.35470  3.72187  3.55158  3.45819  2.51417  2.78716  2.77211  5.42402  4.21744    520 a - - -
          2.68618  4.42225  2.77519  2.73123  3.46354  2.40513  3.72494  3.29354  2.67741  2.69355  4.24690  2.90347  2.73739  3.18146  2.89801  2.37887  2.77519  2.98518  4.58477  3.61503
          0.03351  3.80839  4.53074  0.61958  0.77255  0.48576  0.95510
    184   3.08469  4.56681  4.08583  3.72691  3.11381  3.89935  4.40279  2.31622  3.49522  0.95845  3.15956  4.00841  4.34677  3.87896  3.68117  3.46490  3.38246  2.33662  4.96833  3.67637    521 l - - -
          2.68618  4.42225  2.77519  2.73123  3.46354  2.40513  3.72494  3.29354  2.67741  2.69355  4.24690  2.90347  2.73739  3.18146  2.89801  2.37887  2.77519  2.98518  4.58477  3.61503
          0.03351  3.80839  4.53074  0.61958  0.77255  0.48576  0.95510
    185   2.67266  4.66469  2.67738  2.55713  4.01837  3.14279  3.87335  3.71632  2.77246  3.37097  4.32772  1.27686  3.79220  3.14721  3.12388  2.74309  3.05315  3.34503  5.33189  3.97225    522 n - - -
          2.68618  4.42225  2.77519  2.73123  3.46354  2.40513  3.72494  3.29354  2.67741  2.69355  4.24690  2.90347  2.73739  3.18146  2.89801  2.37887  2.77519  2.98518  4.58477  3.61503
          0.03351  3.80839  4.53074  0.61958  0.77255  0.48576  0.95510
    186   3.15726  4.67219  3.74475  3.46341  2.29976  3.75634  3.59289  3.17566  3.32278  2.64581  3.85778  3.64645  4.23235  3.64422  3.51908  3.29987  3.44402  3.04338  3.94061  1.07944    523 y - - -
          2.68618  4.42225  2.77519  2.73123  3.46354  2.40513  3.72494  3.29354  2.67741  2.69355  4.24690  2.90347  2.73739  3.18146  2.89801  2.37887  2.77519  2.98518  4.58477  3.61503
          0.03351  3.80839  4.53074  0.61958  0.77255  0.48576  0.95510
    187   2.75784  4.31972  4.03530  3.69790  3.50486  3.65597  4.51118  2.05876  3.56463  2.20413  3.48128  3.89758  4.22110  3.92973  3.78302  3.15664  3.12163  1.11004  5.27795  4.00490    524 v - - -
          2.68618  4.42225  2.77519  2.73123  3.46354  2.40513  3.72494  3.29354  2.67741  2.69355  4.24690  2.90347  2.73739  3.18146  2.89801  2.37887  2.77519  2.98518  4.58477  3.61503
          0.03351  3.80839  4.53074  0.61958  0.77255  0.48576  0.95510
    188   1.46118  4.09498  3.40589  3.10433  4.00870  2.95253  4.13051  3.07568  3.08641  2.98995  3.93995  3.27308  3.67296  3.42104  3.37421  2.40728  2.12179  2.71328  5.44275  4.22610    527 a - - -
          2.68618  4.42225  2.77519  2.73123  3.46354  2.40513  3.72494  3.29354  2.67741  2.69355  4.24690  2.90347  2.73739  3.18146  2.89801  2.37887  2.77519  2.98518  4.58477  3.61503
          0.03351  3.80839  4.53074  0.61958  0.77255  0.48576  0.95510
    189   3.08469  4.56681  4.08583  3.72691  3.11381  3.89935  4.40279  2.31622  3.49522  0.95845  3.15956  4.00841  4.34677  3.87896  3.68117  3.46490  3.38246  2.33662  4.96833  3.67637    528 l - - -
          2.68618  4.42225  2.77519  2.73123  3.46354  2.40513  3.72494  3.29354  2.67741  2.69355  4.24690  2.90347  2.73739  3.18146  2.89801  2.37887  2.77519  2.98518  4.58477  3.61503
          0.03351  3.80839  4.53074  0.61958  0.77255  0.48576  0.95510
    190   2.93567  4.77649  3.42005  2.94650  4.11486  3.43409  3.78227  3.65333  2.21804  3.18106  4.18431  3.31043  3.94105  3.00701  1.08112  3.02376  3.20684  3.38040  5.22475  4.05755    529 r - - -
          2.68618  4.42225  2.77519  2.73123  3.46354  2.40513  3.72494  3.29354  2.67741  2.69355  4.24690  2.90347  2.73739  3.18146  2.89801  2.37887  2.77519  2.98518  4.58477  3.61503
          0.03351  3.80839  4.53074  0.61958  0.77255  0.48576  0.95510
    191   3.08469  4.56681  4.08583  3.72691  3.11381  3.89935  4.40279  2.31622  3.49522  0.95845  3.15956  4.00841  4.34677  3.87896  3.68117  3.46490  3.38246  2.33662  4.96833  3.67637    531 l - - -
          2.68618  4.42225  2.77519  2.73123  3.46354  2.40513  3.72494  3.29354  2.67741  2.69355  4.24690  2.90347  2.73739  3.18146  2.89801  2.37887  2.77519  2.98518  4.58477  3.61503
          0.03351  3.80839  4.53074  0.61958  0.77255  0.48576  0.95510
    192   3.08469  4.56681  4.08583  3.72691  3.11381  3.89935  4.40279  2.31622  3.49522  0.95845  3.15956  4.00841  4.34677  3.87896  3.68117  3.46490  3.38246  2.33662  4.96833  3.67637    532 l - - -
          2.68618  4.42225  2.77519  2.73123  3.46354  2.40513  3.72494  3.29354  2.67741  2.69355  4.24690  2.90347  2.73739  3.18146  2.89801  2.37887  2.77519  2.98518  4.58477  3.61503
          0.03351  3.80839  4.53074  0.61958  0.77255  0.48576  0.95510
    193   2.58929  4.36940  3.24976  3.14188  4.28221  0.83523  4.26473  3.86748  3.31425  3.52941  4.50578  3.41443  3.75846  3.64375  3.55601  2.75963  3.06560  3.40832  5.39294  4.38245    535 g - - -
          2.68618  4.42225  2.77519  2.73123  3.46354  2.40513  3.72494  3.29354  2.67741  2.69355  4.24690  2.90347  2.73739  3.18146  2.89801  2.37887  2.77519  2.98518  4.58477  3.61503
          0.03351  3.80839  4.53074  0.61958  0.77255  0.48576  0.95510
    194   2.89992  4.99376  2.46525  1.12027  4.33240  3.23467  3.81790  3.77361  2.69052  3.40180  4.38024  2.90101  3.83668  3.03593  3.09149  2.88987  3.20420  3.46469  5.51622  4.24017    536 e - - -
          2.68618  4.42225  2.77519  2.73123  3.46354  2.40513  3.72494  3.29354  2.67741  2.69355  4.24690  2.90347  2.73739  3.18146  2.89801  2.37887  2.77519  2.98518  4.58477  3.61503
          0.03351  3.80839  4.53074  0.61958  0.77255  0.48576  0.95510
    195   2.22495  4.76709  1.87461  2.26622  4.34250  2.46951  3.73739  3.76691  2.68542  3.38657  4.22577  2.78299  3.71601  2.91835  3.18567  2.58458  2.90394  3.35283  5.60188  4.22439    543 d - - -
          2.68618  4.42225  2.77519  2.73123  3.46354  2.40513  3.72494  3.29354  2.67741  2.69355  4.24690  2.90347  2.73739  3.18146  2.89801  2.37887  2.77519  2.98518  4.58477  3.61503
          0.03351  3.80839  4.53074  0.61958  0.77255  0.48576  0.95510
    196   1.46668  4.16583  3.22206  2.93635  4.04760  2.95702  4.03591  3.33005  2.97294  3.09184  4.00036  3.18284  2.55856  3.30619  3.29143  2.41600  2.69266  2.92182  5.42251  4.19227    547 a - - -
          2.68618  4.42225  2.77519  2.73123  3.46354  2.40513  3.72494  3.29354  2.67741  2.69355  4.24690  2.90347  2.73739  3.18146  2.89801  2.37887  2.77519  2.98518  4.58477  3.61503
          0.03351  3.80839  4.53074  0.61958  0.77255  0.48576  0.95510
    197   2.79507  5.19097  1.45617  2.09117  4.50881  3.13144  3.71016  4.06200  2.71986  3.62155  4.48971  2.23788  3.75842  2.89431  3.27560  2.72487  3.10536  3.65376  5.74817  4.27823    551 d - - -
          2.68618  4.42225  2.77519  2.73123  3.46354  2.40513  3.72494  3.29354  2.67741  2.69355  4.24690  2.90347  2.73739  3.18146  2.89801  2.37887  2.77519  2.98518  4.58477  3.61503
          0.03351  3.80839  4.53074  0.61958  0.77255  0.48576  0.95510
    198   2.63623  4.77945  1.93210  2.31076  4.38026  1.72468  3.81254  3.87304  2.80552  3.48434  4.35277  2.82524  3.73653  3.01978  3.29330  2.66029  2.99642  3.45061  5.60607  4.27522    558 g - - -
          2.68618  4.42225  2.77519  2.73123  3.46354  2.40513  3.72494  3.29354  2.67741  2.69355  4.24690  2.90347  2.73739  3.18146  2.89801  2.37887  2.77519  2.98518  4.58477  3.61503
          0.03351  3.80839  4.53074  0.61958  0.77255  0.48576  0.95510
    199   2.58929  4.36940  3.24976  3.14188  4.28221  0.83523  4.26473  3.86748  3.31425  3.52941  4.50578  3.41443  3.75846  3.64375  3.55601  2.75963  3.06560  3.40832  5.39294  4.38245    561 g - - -
          2.68618  4.42225  2.77519  2.73123  3.46354  2.40513  3.72494  3.29354  2.67741  2.69355  4.24690  2.90347  2.73739  3.18146  2.89801  2.37887  2.77519  2.98518  4.58477  3.61503
          0.03351  3.80839  4.53074  0.61958  0.77255  0.48576  0.95510
    200   2.83280  5.27825  1.88431  1.43366  4.56889  3.16336  3.68700  4.04777  2.66109  3.60140  4.46645  2.65391  3.76844  2.85940  3.20775  2.74608  3.11868  3.65915  5.76539  4.31411    570 e - - -
          2.68618  4.42225  2.77519  2.73123  3.46354  2.40513  3.72494  3.29354  2.67741  2.69355  4.24690  2.90347  2.73739  3.18146  2.89801  2.37887  2.77519  2.98518  4.58477  3.61503
          0.14023  3.80839  2.21954  0.61958  0.77255  0.48576  0.95510
    201   2.37711  3.11857  3.24208  2.77976  3.57137  2.64940  2.96635  3.04374  2.68382  2.73836  3.62330  3.13343  3.73457  3.06091  3.01705  2.54922  2.70892  2.74323  4.98187  3.68977    572 a - - -
          2.68618  4.42225  2.77519  2.73123  3.46354  2.40513  3.72494  3.29354  2.67741  2.69355  4.24690  2.90347  2.73739  3.18146  2.89801  2.37887  2.77519  2.98518  4.58477  3.61503
          0.03722  3.70538  4.42773  0.61958  0.77255  0.43852  1.03561
    202   2.58929  4.36940  3.24976  3.14188  4.28221  0.83523  4.26473  3.86748  3.31425  3.52941  4.50578  3.41443  3.75846  3.64375  3.55601  2.75963  3.06560  3.40832  5.39294  4.38245    573 g - - -
          2.68618  4.42225  2.77519  2.73123  3.46354  2.40513  3.72494  3.29354  2.67741  2.69355  4.24690  2.90347  2.73739  3.18146  2.89801  2.37887  2.77519  2.98518  4.58477  3.61503
          0.03351  3.80839  4.53074  0.61958  0.77255  0.48576  0.95510
    203   1.11031  4.16266  3.39952  3.18951  3.99036  2.98856  4.21886  3.10649  3.20414  2.99084  4.03105  3.35470  3.72187  3.55158  3.45819  2.51417  2.78716  2.77211  5.42402  4.21744    575 a - - -
          2.68618  4.42225  2.77519  2.73123  3.46354  2.40513  3.72494  3.29354  2.67741  2.69355  4.24690  2.90347  2.73739  3.18146  2.89801  2.37887  2.77519  2.98518  4.58477  3.61503
          0.03351  3.80839  4.53074  0.61958  0.77255  0.48576  0.95510
    204   2.92069  4.48020  3.98129  3.57113  3.18275  3.78627  4.32118  2.35208  3.34223  1.78828  1.50662  3.85616  4.24761  3.72903  3.55483  3.26253  3.22531  2.35043  5.01429  3.76968    580 m - - -
          2.68618  4.42225  2.77519  2.73123  3.46354  2.40513  3.72494  3.29354  2.67741  2.69355  4.24690  2.90347  2.73739  3.18146  2.89801  2.37887  2.77519  2.98518  4.58477  3.61503
          0.03351  3.80839  4.53074  0.61958  0.77255  0.48576  0.95510
    205   2.57846  4.61666  2.73882  2.10357  4.05234  3.22666  3.75530  3.30813  2.57222  3.05115  3.96074  2.95259  3.78554  2.95934  2.95381  2.65824  1.91470  3.00270  5.37058  4.06677    581 t - - -
          2.68618  4.42225  2.77519  2.73123  3.46354  2.40513  3.72494  3.29354  2.67741  2.69355  4.24690  2.90347  2.73739  3.18146  2.89801  2.37887  2.77519  2.98518  4.58477  3.61503
          0.03351  3.80839  4.53074  0.61958  0.77255  0.48576  0.95510
    206   2.90829  4.99276  3.25024  2.67727  4.38943  3.52982  3.56490  3.76244  1.41608  3.25743  4.13867  3.09468  3.93050  2.71325  1.84249  2.92189  3.10024  3.45365  5.34247  4.14526    582 k - - -
          2.68618  4.42225  2.77519  2.73123  3.46354  2.40513  3.72494  3.29354  2.67741  2.69355  4.24690  2.90347  2.73739  3.18146  2.89801  2.37887  2.77519  2.98518  4.58477  3.61503
          0.03351  3.80839  4.53074  0.61958  0.77255  0.48576  0.95510
    207   1.11031  4.16266  3.39952  3.18951  3.99036  2.98856  4.21886  3.10649  3.20414  2.99084  4.03105  3.35470  3.72187  3.55158  3.45819  2.51417  2.78716  2.77211  5.42402  4.21744    583 a - - -
          2.68618  4.42225  2.77519  2.73123  3.46354  2.40513  3.72494  3.29354  2.67741  2.69355  4.24690  2.90347  2.73739  3.18146  2.89801  2.37887  2.77519  2.98518  4.58477  3.61503
          0.03351  3.80839  4.53074  0.61958  0.77255  0.48576  0.95510
    208   2.93567  4.77649  3.42005  2.94650  4.11486  3.43409  3.78227  3.65333  2.21804  3.18106  4.18431  3.31043  3.94105  3.00701  1.08112  3.02376  3.20684  3.38040  5.22475  4.05755    584 r - - -
          2.68618  4.42225  2.77519  2.73123  3.46354  2.40513  3.72494  3.29354  2.67741  2.69355  4.24690  2.90347  2.73739  3.18146  2.89801  2.37887  2.77519  2.98518  4.58477  3.61503
          0.03351  3.80839  4.53074  0.61958  0.77255  0.48576  0.95510
    209   2.15578  4.49127  2.86655  2.54037  4.05866  3.14771  3.75390  3.46381  2.56337  3.10772  3.96316  2.97340  3.72627  2.42576  2.93950  1.99182  2.79481  3.09166  5.35490  4.05703    585 s - - -
          2.68618  4.42225  2.77519  2.73123  3.46354  2.40513  3.72494  3.29354  2.67741  2.69355  4.24690  2.90347  2.73739  3.18146  2.89801  2.37887  2.77519  2.98518  4.58477  3.61503
          0.03351  3.80839  4.53074  0.61958  0.77255  0.48576  0.95510
    210   3.23357  4.63032  3.99599  3.68726  2.60690  3.66065  3.82592  3.25571  3.41132  2.66106  3.89235  3.84955  4.17341  3.80241  3.55053  3.43778  3.53106  3.14428  1.02517  2.61260    586 w - - -
          2.68618  4.42225  2.77519  2.73123  3.46354  2.40513  3.72494  3.29354  2.67741  2.69355  4.24690  2.90347  2.73739  3.18146  2.89801  2.37887  2.77519  2.98518  4.58477  3.61503
          0.03351  3.80839  4.53074  0.61958  0.77255  0.48576  0.95510
    211   2.98131  4.41980  4.24162  3.85620  3.33257  3.99480  4.59720  1.16111  3.68296  1.93351  3.27971  4.11059  4.43351  4.03877  3.88695  3.48513  3.28221  1.84862  5.20905  3.94078    587 i - - -
          2.68618  4.42225  2.77519  2.73123  3.46354  2.40513  3.72494  3.29354  2.67741  2.69355  4.24690  2.90347  2.73739  3.18146  2.89801  2.37887  2.77519  2.98518  4.58477  3.61503
          0.03351  3.80839  4.53074  0.61958  0.77255  0.48576  0.95510
    212   3.08469  4.56681  4.08583  3.72691  3.11381  3.89935  4.40279  2.31622  3.49522  0.95845  3.15956  4.00841  4.34677  3.87896  3.68117  3.46490  3.38246  2.33662  4.96833  3.67637    588 l - - -
          2.68618  4.42225  2.77519  2.73123  3.46354  2.40513  3.72494  3.29354  2.67741  2.69355  4.24690  2.90347  2.73739  3.18146  2.89801  2.37887  2.77519  2.98518  4.58477  3.61503
          0.03351  3.80839  4.53074  0.61958  0.77255  0.48576  0.95510
    213   2.67103  4.88411  2.42837  1.61268  4.29626  3.18253  3.70196  3.72509  2.55694  3.34393  4.21135  2.79298  3.76436  2.88460  2.99408  2.21872  2.97850  3.35900  5.54255  4.16795    589 e - - -
          2.68618  4.42225  2.77519  2.73123  3.46354  2.40513  3.72494  3.29354  2.67741  2.69355  4.24690  2.90347  2.73739  3.18146  2.89801  2.37887  2.77519  2.98518  4.58477  3.61503
          0.03351  3.80839  4.53074  0.61958  0.77255  0.48576  0.95510
    214   2.93567  4.77649  3.42005  2.94650  4.11486  3.43409  3.78227  3.65333  2.21804  3.18106  4.18431  3.31043  3.94105  3.00701  1.08112  3.02376  3.20684  3.38040  5.22475  4.05755    590 r - - -
          2.68618  4.42225  2.77519  2.73123  3.46354  2.40513  3.72494  3.29354  2.67741  2.69355  4.24690  2.90347  2.73739  3.18146  2.89801  2.37887  2.77519  2.98518  4.58477  3.61503
          0.03351  3.80839  4.53074  0.61958  0.77255  0.48576  0.95510
    215   2.58929  4.36940  3.24976  3.14188  4.28221  0.83523  4.26473  3.86748  3.31425  3.52941  4.50578  3.41443  3.75846  3.64375  3.55601  2.75963  3.06560  3.40832  5.39294  4.38245    591 g - - -
          2.68618  4.42225  2.77519  2.73123  3.46354  2.40513  3.72494  3.29354  2.67741  2.69355  4.24690  2.90347  2.73739  3.18146  2.89801  2.37887  2.77519  2.98518  4.58477  3.61503
          0.03351  3.80839  4.53074  0.61958  0.77255  0.48576  0.95510
    216   2.58929  4.36940  3.24976  3.14188  4.28221  0.83523  4.26473  3.86748  3.31425  3.52941  4.50578  3.41443  3.75846  3.64375  3.55601  2.75963  3.06560  3.40832  5.39294  4.38245    592 g - - -
          2.68618  4.42225  2.77519  2.73123  3.46354  2.40513  3.72494  3.29354  2.67741  2.69355  4.24690  2.90347  2.73739  3.18146  2.89801  2.37887  2.77519  2.98518  4.58477  3.61503
          0.03351  3.80839  4.53074  0.61958  0.77255  0.48576  0.95510
    217   1.11031  4.16266  3.39952  3.18951  3.99036  2.98856  4.21886  3.10649  3.20414  2.99084  4.03105  3.35470  3.72187  3.55158  3.45819  2.51417  2.78716  2.77211  5.42402  4.21744    593 a - - -
          2.68618  4.42225  2.77519  2.73123  3.46354  2.40513  3.72494  3.29354  2.67741  2.69355  4.24690  2.90347  2.73739  3.18146  2.89801  2.37887  2.77519  2.98518  4.58477  3.61503
          0.03351  3.80839  4.53074  0.61958  0.77255  0.48576  0.95510
    218   2.41667  4.18916  3.62079  3.21597  3.69578  3.25536  4.15507  2.49957  3.11089  2.53790  3.62487  3.44467  3.87888  3.47114  3.39603  2.67097  1.81391  1.93075  5.27095  4.03170    594 t - - -
          2.68618  4.42225  2.77519  2.73123  3.46354  2.40513  3.72494  3.29354  2.67741  2.69355  4.24690  2.90347  2.73739  3.18146  2.89801  2.37887  2.77519  2.98518  4.58477  3.61503
          0.03351  3.80839  4.53074  0.61958  0.77255  0.48576  0.95510
    219   1.11031  4.16266  3.39952  3.18951  3.99036  2.98856  4.21886  3.10649  3.20414  2.99084  4.03105  3.35470  3.72187  3.55158  3.45819  2.51417  2.78716  2.77211  5.42402  4.21744    595 a - - -
          2.68618  4.42225  2.77519  2.73123  3.46354  2.40513  3.72494  3.29354  2.67741  2.69355  4.24690  2.90347  2.73739  3.18146  2.89801  2.37887  2.77519  2.98518  4.58477  3.61503
          0.03351  3.80839  4.53074  0.61958  0.77255  0.48576  0.95510
    220   2.96224  4.35812  4.45394  3.96565  3.39255  4.17341  4.71952  1.33762  3.82950  1.91572  3.23500  4.22079  4.53431  4.12486  4.05332  3.55642  3.23915  1.47769  5.32520  4.10698    596 i - - -
          2.68618  4.42225  2.77519  2.73123  3.46354  2.40513  3.72494  3.29354  2.67741  2.69355  4.24690  2.90347  2.73739  3.18146  2.89801  2.37887  2.77519  2.98518  4.58477  3.61503
          0.03351  3.80839  4.53074  0.61958  0.77255  0.48576  0.95510
    221   2.38088  4.22532  3.37373  3.12452  3.91469  3.06626  4.14640  3.03411  3.06620  2.89981  3.95571  3.34319  3.76550  3.46463  3.32709  2.58160  1.28546  2.73596  5.35824  4.13176    597 t - - -
          2.68618  4.42225  2.77519  2.73123  3.46354  2.40513  3.72494  3.29354  2.67741  2.69355  4.24690  2.90347  2.73739  3.18146  2.89801  2.37887  2.77519  2.98518  4.58477  3.61503
          0.03351  3.80839  4.53074  0.61958  0.77255  0.48576  0.95510
    222   2.28599  4.20474  3.15313  2.96740  4.01316  2.93592  4.07832  3.52777  3.03676  3.25353  4.18606  3.20153  3.66974  3.39147  3.32378  1.19199  2.76159  3.07699  5.39114  4.09669    598 s - - -
          2.68618  4.42225  2.77519  2.73123  3.46354  2.40513  3.72494  3.29354  2.67741  2.69355  4.24690  2.90347  2.73739  3.18146  2.89801  2.37887  2.77519  2.98518  4.58477  3.61503
          0.03351  3.80839  4.53074  0.61958  0.77255  0.48576  0.95510
    223   3.23357  4.63032  3.99599  3.68726  2.60690  3.66065  3.82592  3.25571  3.41132  2.66106  3.89235  3.84955  4.17341  3.80241  3.55053  3.43778  3.53106  3.14428  1.02517  2.61260    599 w - - -
          2.68618  4.42225  2.77519  2.73123  3.46354  2.40513  3.72494  3.29354  2.67741  2.69355  4.24690  2.90347  2.73739  3.18146  2.89801  2.37887  2.77519  2.98518  4.58477  3.61503
          0.03351  3.80839  4.53074  0.61958  0.77255  0.48576  0.95510
    224   2.58929  4.36940  3.24976  3.14188  4.28221  0.83523  4.26473  3.86748  3.31425  3.52941  4.50578  3.41443  3.75846  3.64375  3.55601  2.75963  3.06560  3.40832  5.39294  4.38245    600 g - - -
          2.68618  4.42225  2.77519  2.73123  3.46354  2.40513  3.72494  3.29354  2.67741  2.69355  4.24690  2.90347  2.73739  3.18146  2.89801  2.37887  2.77519  2.98518  4.58477  3.61503
          0.03351  3.80839  4.53074  0.61958  0.77255  0.48576  0.95510
    225   2.91557  4.87384  3.08714  2.72252  4.24557  3.41039  3.72746  3.67115  1.12970  3.25103  4.21733  3.14931  3.91643  2.92363  2.42483  2.96260  3.17436  3.38305  5.32773  4.13178    601 k - - -
          2.68618  4.42225  2.77519  2.73123  3.46354  2.40513  3.72494  3.29354  2.67741  2.69355  4.24690  2.90347  2.73739  3.18146  2.89801  2.37887  2.77519  2.98518  4.58477  3.61503
          0.03351  3.80839  4.53074  0.61958  0.77255  0.48576  0.95510
    226   3.08469  4.56681  4.08583  3.72691  3.11381  3.89935  4.40279  2.31622  3.49522  0.95845  3.15956  4.00841  4.34677  3.87896  3.68117  3.46490  3.38246  2.33662  4.96833  3.67637    602 l - - -
          2.68618  4.42225  2.77519  2.73123  3.46354  2.40513  3.72494  3.29354  2.67741  2.69355  4.24690  2.90347  2.73739  3.18146  2.89801  2.37887  2.77519  2.98518  4.58477  3.61503
          0.03351  3.80839  4.53074  0.61958  0.77255  0.48576  0.95510
    227   3.23357  4.63032  3.99599  3.68726  2.60690  3.66065  3.82592  3.25571  3.41132  2.66106  3.89235  3.84955  4.17341  3.80241  3.55053  3.43778  3.53106  3.14428  1.02517  2.61260    603 w - - -
          2.68618  4.42225  2.77519  2.73123  3.46354  2.40513  3.72494  3.29354  2.67741  2.69355  4.24690  2.90347  2.73739  3.18146  2.89801  2.37887  2.77519  2.98518  4.58477  3.61503
          0.03351  3.80839  4.53074  0.61958  0.77255  0.48576  0.95510
    228   3.08469  4.56681  4.08583  3.72691  3.11381  3.89935  4.40279  2.31622  3.49522  0.95845  3.15956  4.00841  4.34677  3.87896  3.68117  3.46490  3.38246  2.33662  4.96833  3.67637    604 l - - -
          2.68618  4.42225  2.77519  2.73123  3.46354  2.40513  3.72494  3.29354  2.67741  2.69355  4.24690  2.90347  2.73739  3.18146  2.89801  2.37887  2.77519  2.98518  4.58477  3.61503
          0.03351  3.80839  4.53074  0.61958  0.77255  0.48576  0.95510
    229   2.28599  4.20474  3.15313  2.96740  4.01316  2.93592  4.07832  3.52777  3.03676  3.25353  4.18606  3.20153  3.66974  3.39147  3.32378  1.19199  2.76159  3.07699  5.39114  4.09669    605 s - - -
          2.68618  4.42225  2.77519  2.73123  3.46354  2.40513  3.72494  3.29354  2.67741  2.69355  4.24690  2.90347  2.73739  3.18146  2.89801  2.37887  2.77519  2.98518  4.58477  3.61503
          0.03351  3.80839  4.53074  0.61958  0.77255  0.48576  0.95510
    230   2.75784  4.31972  4.03530  3.69790  3.50486  3.65597  4.51118  2.05876  3.56463  2.20413  3.48128  3.89758  4.22110  3.92973  3.78302  3.15664  3.12163  1.11004  5.27795  4.00490    622 v - - -
          2.68618  4.42225  2.77519  2.73123  3.46354  2.40513  3.72494  3.29354  2.67741  2.69355  4.24690  2.90347  2.73739  3.18146  2.89801  2.37887  2.77519  2.98518  4.58477  3.61503
          0.03351  3.80839  4.53074  0.61958  0.77255  0.48576  0.95510
    231   3.08469  4.56681  4.08583  3.72691  3.11381  3.89935  4.40279  2.31622  3.49522  0.95845  3.15956  4.00841  4.34677  3.87896  3.68117  3.46490  3.38246  2.33662  4.96833  3.67637    636 l - - -
          2.68618  4.42225  2.77519  2.73123  3.46354  2.40513  3.72494  3.29354  2.67741  2.69355  4.24690  2.90347  2.73739  3.18146  2.89801  2.37887  2.77519  2.98518  4.58477  3.61503
          0.03351  3.80839  4.53074  0.61958  0.77255  0.48576  0.95510
    232   2.58929  4.36940  3.24976  3.14188  4.28221  0.83523  4.26473  3.86748  3.31425  3.52941  4.50578  3.41443  3.75846  3.64375  3.55601  2.75963  3.06560  3.40832  5.39294  4.38245    637 g - - -
          2.68618  4.42225  2.77519  2.73123  3.46354  2.40513  3.72494  3.29354  2.67741  2.69355  4.24690  2.90347  2.73739  3.18146  2.89801  2.37887  2.77519  2.98518  4.58477  3.61503
          0.03351  3.80839  4.53074  0.61958  0.77255  0.48576  0.95510
    233   2.75784  4.31972  4.03530  3.69790  3.50486  3.65597  4.51118  2.05876  3.56463  2.20413  3.48128  3.89758  4.22110  3.92973  3.78302  3.15664  3.12163  1.11004  5.27795  4.00490    638 v - - -
          2.68618  4.42225  2.77519  2.73123  3.46354  2.40513  3.72494  3.29354  2.67741  2.69355  4.24690  2.90347  2.73739  3.18146  2.89801  2.37887  2.77519  2.98518  4.58477  3.61503
          0.03351  3.80839  4.53074  0.61958  0.77255  0.48576  0.95510
    234   3.15726  4.67219  3.74475  3.46341  2.29976  3.75634  3.59289  3.17566  3.32278  2.64581  3.85778  3.64645  4.23235  3.64422  3.51908  3.29987  3.44402  3.04338  3.94061  1.07944    653 y - - -
          2.68618  4.42225  2.77519  2.73123  3.46354  2.40513  3.72494  3.29354  2.67741  2.69355  4.24690  2.90347  2.73739  3.18146  2.89801  2.37887  2.77519  2.98518  4.58477  3.61503
          0.03351  3.80839  4.53074  0.61958  0.77255  0.48576  0.95510
    235   2.89992  4.99376  2.46525  1.12027  4.33240  3.23467  3.81790  3.77361  2.69052  3.40180  4.38024  2.90101  3.83668  3.03593  3.09149  2.88987  3.20420  3.46469  5.51622  4.24017    654 e - - -
          2.68618  4.42225  2.77519  2.73123  3.46354  2.40513  3.72494  3.29354  2.67741  2.69355  4.24690  2.90347  2.73739  3.18146  2.89801  2.37887  2.77519  2.98518  4.58477  3.61503
          0.03351  3.80839  4.53074  0.61958  0.77255  0.48576  0.95510
    236   3.23357  4.63032  3.99599  3.68726  2.60690  3.66065  3.82592  3.25571  3.41132  2.66106  3.89235  3.84955  4.17341  3.80241  3.55053  3.43778  3.53106  3.14428  1.02517  2.61260    655 w - - -
          2.68618  4.42225  2.77519  2.73123  3.46354  2.40513  3.72494  3.29354  2.67741  2.69355  4.24690  2.90347  2.73739  3.18146  2.89801  2.37887  2.77519  2.98518  4.58477  3.61503
          0.03351  3.80839  4.53074  0.61958  0.77255  0.48576  0.95510
    237   2.54702  4.70485  2.06590  2.31791  4.25683  3.09659  3.76231  3.72905  2.70991  3.36131  4.21575  2.81883  3.71934  2.95875  3.18531  1.73094  2.90125  3.31875  5.54633  4.16731    656 s - - -
          2.68618  4.42225  2.77519  2.73123  3.46354  2.40513  3.72494  3.29354  2.67741  2.69355  4.24690  2.90347  2.73739  3.18146  2.89801  2.37887  2.77519  2.98518  4.58477  3.61503
          0.03351  3.80839  4.53074  0.61958  0.77255  0.48576  0.95510
    238   2.58929  4.36940  3.24976  3.14188  4.28221  0.83523  4.26473  3.86748  3.31425  3.52941  4.50578  3.41443  3.75846  3.64375  3.55601  2.75963  3.06560  3.40832  5.39294  4.38245    657 g - - -
          2.68618  4.42225  2.77519  2.73123  3.46354  2.40513  3.72494  3.29354  2.67741  2.69355  4.24690  2.90347  2.73739  3.18146  2.89801  2.37887  2.77519  2.98518  4.58477  3.61503
          0.03351  3.80839  4.53074  0.61958  0.77255  0.48576  0.95510
    239   2.67266  4.66469  2.67738  2.55713  4.01837  3.14279  3.87335  3.71632  2.77246  3.37097  4.32772  1.27686  3.79220  3.14721  3.12388  2.74309  3.05315  3.34503  5.33189  3.97225    658 n - - -
          2.68618  4.42225  2.77519  2.73123  3.46354  2.40513  3.72494  3.29354  2.67741  2.69355  4.24690  2.90347  2.73739  3.18146  2.89801  2.37887  2.77519  2.98518  4.58477  3.61503
          0.03351  3.80839  4.53074  0.61958  0.77255  0.48576  0.95510
    240   2.67266  4.66469  2.67738  2.55713  4.01837  3.14279  3.87335  3.71632  2.77246  3.37097  4.32772  1.27686  3.79220  3.14721  3.12388  2.74309  3.05315  3.34503  5.33189  3.97225    659 n - - -
          2.68618  4.42225  2.77519  2.73123  3.46354  2.40513  3.72494  3.29354  2.67741  2.69355  4.24690  2.90347  2.73739  3.18146  2.89801  2.37887  2.77519  2.98518  4.58477  3.61503
          0.03351  3.80839  4.53074  0.61958  0.77255  0.48576  0.95510
    241   2.67118  4.43758  3.27171  3.10268  4.10073  3.12878  4.18431  3.63096  3.15473  3.26429  4.31243  3.41512  0.95588  3.54553  3.40634  2.83701  3.10805  3.28352  5.30361  4.22102    660 p - - -
          2.68618  4.42225  2.77519  2.73123  3.46354  2.40513  3.72494  3.29354  2.67741  2.69355  4.24690  2.90347  2.73739  3.18146  2.89801  2.37887  2.77519  2.98518  4.58477  3.61503
          0.03351  3.80839  4.53074  0.61958  0.77255  0.48576  0.95510
    242   3.08469  4.56681  4.08583  3.72691  3.11381  3.89935  4.40279  2.31622  3.49522  0.95845  3.15956  4.00841  4.34677  3.87896  3.68117  3.46490  3.38246  2.33662  4.96833  3.67637    661 l - - -
          2.68618  4.42225  2.77519  2.73123  3.46354  2.40513  3.72494  3.29354  2.67741  2.69355  4.24690  2.90347  2.73739  3.18146  2.89801  2.37887  2.77519  2.98518  4.58477  3.61503
          0.03351  3.80839  4.53074  0.61958  0.77255  0.48576  0.95510
    243   2.67118  4.43758  3.27171  3.10268  4.10073  3.12878  4.18431  3.63096  3.15473  3.26429  4.31243  3.41512  0.95588  3.54553  3.40634  2.83701  3.10805  3.28352  5.30361  4.22102    662 p - - -
          2.68618  4.42225  2.77519  2.73123  3.46354  2.40513  3.72494  3.29354  2.67741  2.69355  4.24690  2.90347  2.73739  3.18146  2.89801  2.37887  2.77519  2.98518  4.58477  3.61503
          0.03351  3.80839  4.53074  0.61958  0.77255  0.48576  0.95510
    244   2.67118  4.43758  3.27171  3.10268  4.10073  3.12878  4.18431  3.63096  3.15473  3.26429  4.31243  3.41512  0.95588  3.54553  3.40634  2.83701  3.10805  3.28352  5.30361  4.22102    663 p - - -
          2.68618  4.42225  2.77519  2.73123  3.46354  2.40513  3.72494  3.29354  2.67741  2.69355  4.24690  2.90347  2.73739  3.18146  2.89801  2.37887  2.77519  2.98518  4.58477  3.61503
          0.03351  3.80839  4.53074  0.61958  0.77255  0.48576  0.95510
    245   2.89992  4.99376  2.46525  1.12027  4.33240  3.23467  3.81790  3.77361  2.69052  3.40180  4.38024  2.90101  3.83668  3.03593  3.09149  2.88987  3.20420  3.46469  5.51622  4.24017    664 e - - -
          2.68618  4.42225  2.77519  2.73123  3.46354  2.40513  3.72494  3.29354  2.67741  2.69355  4.24690  2.90347  2.73739  3.18146  2.89801  2.37887  2.77519  2.98518  4.58477  3.61503
          0.03351  3.80839  4.53074  0.61958  0.77255  0.48576  0.95510
    246   3.13401  4.54562  4.33241  3.87336  1.66615  4.13700  4.01665  2.36838  3.73086  1.48821  3.09005  4.03614  4.45554  3.90966  3.89682  3.50767  3.38028  2.40622  4.32096  2.76460    665 l - - -
          2.68618  4.42225  2.77519  2.73123  3.46354  2.40513  3.72494  3.29354  2.67741  2.69355  4.24690  2.90347  2.73739  3.18146  2.89801  2.37887  2.77519  2.98518  4.58477  3.61503
          0.03351  3.80839  4.53074  0.61958  0.77255  0.48576  0.95510
    247   3.23357  4.63032  3.99599  3.68726  2.60690  3.66065  3.82592  3.25571  3.41132  2.66106  3.89235  3.84955  4.17341  3.80241  3.55053  3.43778  3.53106  3.14428  1.02517  2.61260    666 w - - -
          2.68618  4.42225  2.77519  2.73123  3.46354  2.40513  3.72494  3.29354  2.67741  2.69355  4.24690  2.90347  2.73739  3.18146  2.89801  2.37887  2.77519  2.98518  4.58477  3.61503
          0.03351  3.80839  4.53074  0.61958  0.77255  0.48576  0.95510
    248   3.08469  4.56681  4.08583  3.72691  3.11381  3.89935  4.40279  2.31622  3.49522  0.95845  3.15956  4.00841  4.34677  3.87896  3.68117  3.46490  3.38246  2.33662  4.96833  3.67637    667 l - - -
          2.68618  4.42225  2.77519  2.73123  3.46354  2.40513  3.72494  3.29354  2.67741  2.69355  4.24690  2.90347  2.73739  3.18146  2.89801  2.37887  2.77519  2.98518  4.58477  3.61503
          0.03351  3.80839  4.53074  0.61958  0.77255  0.48576  0.95510
    249   3.08469  4.56681  4.08583  3.72691  3.11381  3.89935  4.40279  2.31622  3.49522  0.95845  3.15956  4.00841  4.34677  3.87896  3.68117  3.46490  3.38246  2.33662  4.96833  3.67637    668 l - - -
          2.68618  4.42225  2.77519  2.73123  3.46354  2.40513  3.72494  3.29354  2.67741  2.69355  4.24690  2.90347  2.73739  3.18146  2.89801  2.37887  2.77519  2.98518  4.58477  3.61503
          0.03351  3.80839  4.53074  0.61958  0.77255  0.48576  0.95510
    250   2.67118  4.43758  3.27171  3.10268  4.10073  3.12878  4.18431  3.63096  3.15473  3.26429  4.31243  3.41512  0.95588  3.54553  3.40634  2.83701  3.10805  3.28352  5.30361  4.22102    669 p - - -
          2.68618  4.42225  2.77519  2.73123  3.46354  2.40513  3.72494  3.29354  2.67741  2.69355  4.24690  2.90347  2.73739  3.18146  2.89801  2.37887  2.77519  2.98518  4.58477  3.61503
          0.03351  3.80839  4.53074  0.61958  0.77255  0.48576  0.95510
    251   3.15726  4.67219  3.74475  3.46341  2.29976  3.75634  3.59289  3.17566  3.32278  2.64581  3.85778  3.64645  4.23235  3.64422  3.51908  3.29987  3.44402  3.04338  3.94061  1.07944    677 y - - -
          2.68618  4.42225  2.77519  2.73123  3.46354  2.40513  3.72494  3.29354  2.67741  2.69355  4.24690  2.90347  2.73739  3.18146  2.89801  2.37887  2.77519  2.98518  4.58477  3.61503
          0.03351  3.80839  4.53074  0.61958  0.77255  0.48576  0.95510
    252   2.28599  4.20474  3.15313  2.96740  4.01316  2.93592  4.07832  3.52777  3.03676  3.25353  4.18606  3.20153  3.66974  3.39147  3.32378  1.19199  2.76159  3.07699  5.39114  4.09669    678 s - - -
          2.68618  4.42225  2.77519  2.73123  3.46354  2.40513  3.72494  3.29354  2.67741  2.69355  4.24690  2.90347  2.73739  3.18146  2.89801  2.37887  2.77519  2.98518  4.58477  3.61503
          0.03351  3.80839  4.53074  0.61958  0.77255  0.48576  0.95510
    253   3.08469  4.56681  4.08583  3.72691  3.11381  3.89935  4.40279  2.31622  3.49522  0.95845  3.15956  4.00841  4.34677  3.87896  3.68117  3.46490  3.38246  2.33662  4.96833  3.67637    679 l - - -
          2.68618  4.42225  2.77519  2.73123  3.46354  2.40513  3.72494  3.29354  2.67741  2.69355  4.24690  2.90347  2.73739  3.18146  2.89801  2.37887  2.77519  2.98518  4.58477  3.61503
          0.03351  3.80839  4.53074  0.61958  0.77255  0.48576  0.95510
    254   2.67118  4.43758  3.27171  3.10268  4.10073  3.12878  4.18431  3.63096  3.15473  3.26429  4.31243  3.41512  0.95588  3.54553  3.40634  2.83701  3.10805  3.28352  5.30361  4.22102    681 p - - -
          2.68618  4.42225  2.77519  2.73123  3.46354  2.40513  3.72494  3.29354  2.67741  2.69355  4.24690  2.90347  2.73739  3.18146  2.89801  2.37887  2.77519  2.98518  4.58477  3.61503
          0.03351  3.80839  4.53074  0.61958  0.77255  0.48576  0.95510
    255   3.13401  4.54562  4.33241  3.87336  1.66615  4.13700  4.01665  2.36838  3.73086  1.48821  3.09005  4.03614  4.45554  3.90966  3.89682  3.50767  3.38028  2.40622  4.32096  2.76460    686 l - - -
          2.68618  4.42225  2.77519  2.73123  3.46354  2.40513  3.72494  3.29354  2.67741  2.69355  4.24690  2.90347  2.73739  3.18146  2.89801  2.37887  2.77519  2.98518  4.58477  3.61503
          0.03351  3.80839  4.53074  0.61958  0.77255  0.48576  0.95510
    256   2.92923  4.75570  3.06737  2.82225  3.24301  3.39609  1.28522  3.62204  2.66722  3.12353  4.16260  3.23362  3.94584  3.18806  2.93608  3.00091  3.23101  3.35853  4.70870  3.19598    687 h - - -
          2.68618  4.42225  2.77519  2.73123  3.46354  2.40513  3.72494  3.29354  2.67741  2.69355  4.24690  2.90347  2.73739  3.18146  2.89801  2.37887  2.77519  2.98518  4.58477  3.61503
          0.03351  3.80839  4.53074  0.61958  0.77255  0.48576  0.95510
    257   2.67118  4.43758  3.27171  3.10268  4.10073  3.12878  4.18431  3.63096  3.15473  3.26429  4.31243  3.41512  0.95588  3.54553  3.40634  2.83701  3.10805  3.28352  5.30361  4.22102    688 p - - -
          2.68618  4.42225  2.77519  2.73123  3.46354  2.40513  3.72494  3.29354  2.67741  2.69355  4.24690  2.90347  2.73739  3.18146  2.89801  2.37887  2.77519  2.98518  4.58477  3.61503
          0.03351  3.80839  4.53074  0.61958  0.77255  0.48576  0.95510
    258   2.58929  4.36940  3.24976  3.14188  4.28221  0.83523  4.26473  3.86748  3.31425  3.52941  4.50578  3.41443  3.75846  3.64375  3.55601  2.75963  3.06560  3.40832  5.39294  4.38245    697 g - - -
          2.68618  4.42225  2.77519  2.73123  3.46354  2.40513  3.72494  3.29354  2.67741  2.69355  4.24690  2.90347  2.73739  3.18146  2.89801  2.37887  2.77519  2.98518  4.58477  3.61503
          0.03351  3.80839  4.53074  0.61958  0.77255  0.48576  0.95510
    259   2.93567  4.77649  3.42005  2.94650  4.11486  3.43409  3.78227  3.65333  2.21804  3.18106  4.18431  3.31043  3.94105  3.00701  1.08112  3.02376  3.20684  3.38040  5.22475  4.05755    702 r - - -
          2.68618  4.42225  2.77519  2.73123  3.46354  2.40513  3.72494  3.29354  2.67741  2.69355  4.24690  2.90347  2.73739  3.18146  2.89801  2.37887  2.77519  2.98518  4.58477  3.61503
          0.03351  3.80839  4.53074  0.61958  0.77255  0.48576  0.95510
    260   2.92069  4.48020  3.98129  3.57113  3.18275  3.78627  4.32118  2.35208  3.34223  1.78828  1.50662  3.85616  4.24761  3.72903  3.55483  3.26253  3.22531  2.35043  5.01429  3.76968    703 m - - -
          2.68618  4.42225  2.77519  2.73123  3.46354  2.40513  3.72494  3.29354  2.67741  2.69355  4.24690  2.90347  2.73739  3.18146  2.89801  2.37887  2.77519  2.98518  4.58477  3.61503
          0.03351  3.80839  4.53074  0.61958  0.77255  0.48576  0.95510
    261   3.23357  4.63032  3.99599  3.68726  2.60690  3.66065  3.82592  3.25571  3.41132  2.66106  3.89235  3.84955  4.17341  3.80241  3.55053  3.43778  3.53106  3.14428  1.02517  2.61260    704 w - - -
          2.68618  4.42225  2.77519  2.73123  3.46354  2.40513  3.72494  3.29354  2.67741  2.69355  4.24690  2.90347  2.73739  3.18146  2.89801  2.37887  2.77519  2.98518  4.58477  3.61503
          0.03351  3.80839  4.53074  0.61958  0.77255  0.48576  0.95510
    262   2.51796  1.08037  4.02002  3.74616  3.75363  3.15316  4.40750  2.88810  3.57311  2.80586  3.92566  3.75027  3.85502  3.92202  3.70837  2.78924  2.97954  2.63671  5.18182  4.04137    705 c - - -
          2.68618  4.42225  2.77519  2.73123  3.46354  2.40513  3.72494  3.29354  2.67741  2.69355  4.24690  2.90347  2.73739  3.18146  2.89801  2.37887  2.77519  2.98518  4.58477  3.61503
          0.03351  3.80839  4.53074  0.61958  0.77255  0.48576  0.95510
    263   2.92923  4.75570  3.06737  2.82225  3.24301  3.39609  1.28522  3.62204  2.66722  3.12353  4.16260  3.23362  3.94584  3.18806  2.93608  3.00091  3.23101  3.35853  4.70870  3.19598    706 h - - -
          2.68618  4.42225  2.77519  2.73123  3.46354  2.40513  3.72494  3.29354  2.67741  2.69355  4.24690  2.90347  2.73739  3.18146  2.89801  2.37887  2.77519  2.98518  4.58477  3.61503
          0.03351  3.80839  4.53074  0.61958  0.77255  0.48576  0.95510
    264   2.51796  1.08037  4.02002  3.74616  3.75363  3.15316  4.40750  2.88810  3.57311  2.80586  3.92566  3.75027  3.85502  3.92202  3.70837  2.78924  2.97954  2.63671  5.18182  4.04137    707 c - - -
          2.68618  4.42225  2.77519  2.73123  3.46354  2.40513  3.72494  3.29354  2.67741  2.69355  4.24690  2.90347  2.73739  3.18146  2.89801  2.37887  2.77519  2.98518  4.58477  3.61503
          0.03351  3.80839  4.53074  0.61958  0.77255  0.48576  0.95510
    265   2.93567  4.77649  3.42005  2.94650  4.11486  3.43409  3.78227  3.65333  2.21804  3.18106  4.18431  3.31043  3.94105  3.00701  1.08112  3.02376  3.20684  3.38040  5.22475  4.05755    708 r - - -
          2.68618  4.42225  2.77519  2.73123  3.46354  2.40513  3.72494  3.29354  2.67741  2.69355  4.24690  2.90347  2.73739  3.18146  2.89801  2.37887  2.77519  2.98518  4.58477  3.61503
          0.03351  3.80839  4.53074  0.61958  0.77255  0.48576  0.95510
    266   2.92069  4.48020  3.98129  3.57113  3.18275  3.78627  4.32118  2.35208  3.34223  1.78828  1.50662  3.85616  4.24761  3.72903  3.55483  3.26253  3.22531  2.35043  5.01429  3.76968    709 m - - -
          2.68618  4.42225  2.77519  2.73123  3.46354  2.40513  3.72494  3.29354  2.67741  2.69355  4.24690  2.90347  2.73739  3.18146  2.89801  2.37887  2.77519  2.98518  4.58477  3.61503
          0.03351  3.80839  4.53074  0.61958  0.77255  0.48576  0.95510
    267   2.75784  4.31972  4.03530  3.69790  3.50486  3.65597  4.51118  2.05876  3.56463  2.20413  3.48128  3.89758  4.22110  3.92973  3.78302  3.15664  3.12163  1.11004  5.27795  4.00490    710 v - - -
          2.68618  4.42225  2.77519  2.73123  3.46354  2.40513  3.72494  3.29354  2.67741  2.69355  4.24690  2.90347  2.73739  3.18146  2.89801  2.37887  2.77519  2.98518  4.58477  3.61503
          0.03351  3.80839  4.53074  0.61958  0.77255  0.48576  0.95510
    268   3.15726  4.67219  3.74475  3.46341  2.29976  3.75634  3.59289  3.17566  3.32278  2.64581  3.85778  3.64645  4.23235  3.64422  3.51908  3.29987  3.44402  3.04338  3.94061  1.07944    711 y - - -
          2.68618  4.42225  2.77519  2.73123  3.46354  2.40513  3.72494  3.29354  2.67741  2.69355  4.24690  2.90347  2.73739  3.18146  2.89801  2.37887  2.77519  2.98518  4.58477  3.61503
          0.03351  3.80839  4.53074  0.61958  0.77255  0.48576  0.95510
    269   3.08469  4.56681  4.08583  3.72691  3.11381  3.89935  4.40279  2.31622  3.49522  0.95845  3.15956  4.00841  4.34677  3.87896  3.68117  3.46490  3.38246  2.33662  4.96833  3.67637    712 l - - -
          2.68618  4.42225  2.77519  2.73123  3.46354  2.40513  3.72494  3.29354  2.67741  2.69355  4.24690  2.90347  2.73739  3.18146  2.89801  2.37887  2.77519  2.98518  4.58477  3.61503
          0.03351  3.80839  4.53074  0.61958  0.77255  0.48576  0.95510
    270   2.67118  4.43758  3.27171  3.10268  4.10073  3.12878  4.18431  3.63096  3.15473  3.26429  4.31243  3.41512  0.95588  3.54553  3.40634  2.83701  3.10805  3.28352  5.30361  4.22102    713 p - - -
          2.68618  4.42225  2.77519  2.73123  3.46354  2.40513  3.72494  3.29354  2.67741  2.69355  4.24690  2.90347  2.73739  3.18146  2.89801  2.37887  2.77519  2.98518  4.58477  3.61503
          0.03351  3.80839  4.53074  0.61958  0.77255  0.48576  0.95510
    271   2.92069  4.48020  3.98129  3.57113  3.18275  3.78627  4.32118  2.35208  3.34223  1.78828  1.50662  3.85616  4.24761  3.72903  3.55483  3.26253  3.22531  2.35043  5.01429  3.76968    714 m - - -
          2.68618  4.42225  2.77519  2.73123  3.46354  2.40513  3.72494  3.29354  2.67741  2.69355  4.24690  2.90347  2.73739  3.18146  2.89801  2.37887  2.77519  2.98518  4.58477  3.61503
          0.03351  3.80839  4.53074  0.61958  0.77255  0.48576  0.95510
    272   2.28599  4.20474  3.15313  2.96740  4.01316  2.93592  4.07832  3.52777  3.03676  3.25353  4.18606  3.20153  3.66974  3.39147  3.32378  1.19199  2.76159  3.07699  5.39114  4.09669    715 s - - -
          2.68618  4.42225  2.77519  2.73123  3.46354  2.40513  3.72494  3.29354  2.67741  2.69355  4.24690  2.90347  2.73739  3.18146  2.89801  2.37887  2.77519  2.98518  4.58477  3.61503
          0.03351  3.80839  4.53074  0.61958  0.77255  0.48576  0.95510
    273   3.15726  4.67219  3.74475  3.46341  2.29976  3.75634  3.59289  3.17566  3.32278  2.64581  3.85778  3.64645  4.23235  3.64422  3.51908  3.29987  3.44402  3.04338  3.94061  1.07944    716 y - - -
          2.68618  4.42225  2.77519  2.73123  3.46354  2.40513  3.72494  3.29354  2.67741  2.69355  4.24690  2.90347  2.73739  3.18146  2.89801  2.37887  2.77519  2.98518  4.58477  3.61503
          0.03351  3.80839  4.53074  0.61958  0.77255  0.48576  0.95510
    274   3.08469  4.56681  4.08583  3.72691  3.11381  3.89935  4.40279  2.31622  3.49522  0.95845  3.15956  4.00841  4.34677  3.87896  3.68117  3.46490  3.38246  2.33662  4.96833  3.67637    717 l - - -
          2.68618  4.42225  2.77519  2.73123  3.46354  2.40513  3.72494  3.29354  2.67741  2.69355  4.24690  2.90347  2.73739  3.18146  2.89801  2.37887  2.77519  2.98518  4.58477  3.61503
          0.03351  3.80839  4.53074  0.61958  0.77255  0.48576  0.95510
    275   3.15726  4.67219  3.74475  3.46341  2.29976  3.75634  3.59289  3.17566  3.32278  2.64581  3.85778  3.64645  4.23235  3.64422  3.51908  3.29987  3.44402  3.04338  3.94061  1.07944    718 y - - -
          2.68618  4.42225  2.77519  2.73123  3.46354  2.40513  3.72494  3.29354  2.67741  2.69355  4.24690  2.90347  2.73739  3.18146  2.89801  2.37887  2.77519  2.98518  4.58477  3.61503
          0.03351  3.80839  4.53074  0.61958  0.77255  0.48576  0.95510
    276   2.58929  4.36940  3.24976  3.14188  4.28221  0.83523  4.26473  3.86748  3.31425  3.52941  4.50578  3.41443  3.75846  3.64375  3.55601  2.75963  3.06560  3.40832  5.39294  4.38245    719 g - - -
          2.68618  4.42225  2.77519  2.73123  3.46354  2.40513  3.72494  3.29354  2.67741  2.69355  4.24690  2.90347  2.73739  3.18146  2.89801  2.37887  2.77519  2.98518  4.58477  3.61503
          0.03351  3.80839  4.53074  0.61958  0.77255  0.48576  0.95510
    277   2.91557  4.87384  3.08714  2.72252  4.24557  3.41039  3.72746  3.67115  1.12970  3.25103  4.21733  3.14931  3.91643  2.92363  2.42483  2.96260  3.17436  3.38305  5.32773  4.13178    720 k - - -
          2.68618  4.42225  2.77519  2.73123  3.46354  2.40513  3.72494  3.29354  2.67741  2.69355  4.24690  2.90347  2.73739  3.18146  2.89801  2.37887  2.77519  2.98518  4.58477  3.61503
          0.03351  3.80839  4.53074  0.61958  0.77255  0.48576  0.95510
    278   2.93567  4.77649  3.42005  2.94650  4.11486  3.43409  3.78227  3.65333  2.21804  3.18106  4.18431  3.31043  3.94105  3.00701  1.08112  3.02376  3.20684  3.38040  5.22475  4.05755    721 r - - -
          2.68618  4.42225  2.77519  2.73123  3.46354  2.40513  3.72494  3.29354  2.67741  2.69355  4.24690  2.90347  2.73739  3.18146  2.89801  2.37887  2.77519  2.98518  4.58477  3.61503
          0.03351  3.80839  4.53074  0.61958  0.77255  0.48576  0.95510
    279   3.17889  4.60008  4.15032  3.85387  1.12282  3.88119  3.85245  2.71188  3.76280  2.09750  3.45251  3.94779  4.34224  3.94887  3.89833  3.45132  3.48052  2.69761  4.12292  2.49894    722 f - - -
          2.68618  4.42225  2.77519  2.73123  3.46354  2.40513  3.72494  3.29354  2.67741  2.69355  4.24690  2.90347  2.73739  3.18146  2.89801  2.37887  2.77519  2.98518  4.58477  3.61503
          0.03351  3.80839  4.53074  0.61958  0.77255  0.48576  0.95510
    280   2.75784  4.31972  4.03530  3.69790  3.50486  3.65597  4.51118  2.05876  3.56463  2.20413  3.48128  3.89758  4.22110  3.92973  3.78302  3.15664  3.12163  1.11004  5.27795  4.00490    724 v - - -
          2.68618  4.42225  2.77519  2.73123  3.46354  2.40513  3.72494  3.29354  2.67741  2.69355  4.24690  2.90347  2.73739  3.18146  2.89801  2.37887  2.77519  2.98518  4.58477  3.61503
          0.03351  3.80839  4.53074  0.61958  0.77255  0.48576  0.95510
    281   2.58929  4.36940  3.24976  3.14188  4.28221  0.83523  4.26473  3.86748  3.31425  3.52941  4.50578  3.41443  3.75846  3.64375  3.55601  2.75963  3.06560  3.40832  5.39294  4.38245    725 g - - -
          2.68618  4.42225  2.77519  2.73123  3.46354  2.40513  3.72494  3.29354  2.67741  2.69355  4.24690  2.90347  2.73739  3.18146  2.89801  2.37887  2.77519  2.98518  4.58477  3.61503
          0.03351  3.80839  4.53074  0.61958  0.77255  0.48576  0.95510
    282   2.67118  4.43758  3.27171  3.10268  4.10073  3.12878  4.18431  3.63096  3.15473  3.26429  4.31243  3.41512  0.95588  3.54553  3.40634  2.83701  3.10805  3.28352  5.30361  4.22102    726 p - - -
          2.68618  4.42225  2.77519  2.73123  3.46354  2.40513  3.72494  3.29354  2.67741  2.69355  4.24690  2.90347  2.73739  3.18146  2.89801  2.37887  2.77519  2.98518  4.58477  3.61503
          0.03351  3.80839  4.53074  0.61958  0.77255  0.48576  0.95510
    283   2.98131  4.41980  4.24162  3.85620  3.33257  3.99480  4.59720  1.16111  3.68296  1.93351  3.27971  4.11059  4.43351  4.03877  3.88695  3.48513  3.28221  1.84862  5.20905  3.94078    727 i - - -
          2.68618  4.42225  2.77519  2.73123  3.46354  2.40513  3.72494  3.29354  2.67741  2.69355  4.24690  2.90347  2.73739  3.18146  2.89801  2.37887  2.77519  2.98518  4.58477  3.61503
          0.03351  3.80839  4.53074  0.61958  0.77255  0.48576  0.95510
    284   2.38088  4.22532  3.37373  3.12452  3.91469  3.06626  4.14640  3.03411  3.06620  2.89981  3.95571  3.34319  3.76550  3.46463  3.32709  2.58160  1.28546  2.73596  5.35824  4.13176    728 t - - -
          2.68618  4.42225  2.77519  2.73123  3.46354  2.40513  3.72494  3.29354  2.67741  2.69355  4.24690  2.90347  2.73739  3.18146  2.89801  2.37887  2.77519  2.98518  4.58477  3.61503
          0.03351  3.80839  4.53074  0.61958  0.77255  0.48576  0.95510
    285   2.62071  4.62643  2.86719  2.56315  3.77262  3.25926  2.79672  3.49283  2.53622  3.08629  3.98906  3.01503  1.97430  2.97336  2.88354  2.69767  2.93006  3.16778  5.12971  3.74606    730 p - - -
          2.68618  4.42225  2.77519  2.73123  3.46354  2.40513  3.72494  3.29354  2.67741  2.69355  4.24690  2.90347  2.73739  3.18146  2.89801  2.37887  2.77519  2.98518  4.58477  3.61503
          0.03351  3.80839  4.53074  0.61958  0.77255  0.48576  0.95510
    286   2.57980  4.33561  3.39595  2.83653  3.48448  3.52629  3.79100  2.40273  2.43209  2.43405  2.93533  3.25113  3.91755  3.07763  3.02479  2.79168  2.47474  2.44083  4.95450  3.71702    731 i - - -
          2.68618  4.42225  2.77519  2.73123  3.46354  2.40513  3.72494  3.29354  2.67741  2.69355  4.24690  2.90347  2.73739  3.18146  2.89801  2.37887  2.77519  2.98518  4.58477  3.61503
          0.03351  3.80839  4.53074  0.61958  0.77255  0.48576  0.95510
    287   2.75784  4.31972  4.03530  3.69790  3.50486  3.65597  4.51118  2.05876  3.56463  2.20413  3.48128  3.89758  4.22110  3.92973  3.78302  3.15664  3.12163  1.11004  5.27795  4.00490    732 v - - -
          2.68618  4.42225  2.77519  2.73123  3.46354  2.40513  3.72494  3.29354  2.67741  2.69355  4.24690  2.90347  2.73739  3.18146  2.89801  2.37887  2.77519  2.98518  4.58477  3.61503
          0.03351  3.80839  4.53074  0.61958  0.77255  0.48576  0.95510
    288   3.08469  4.56681  4.08583  3.72691  3.11381  3.89935  4.40279  2.31622  3.49522  0.95845  3.15956  4.00841  4.34677  3.87896  3.68117  3.46490  3.38246  2.33662  4.96833  3.67637    733 l - - -
          2.68618  4.42225  2.77519  2.73123  3.46354  2.40513  3.72494  3.29354  2.67741  2.69355  4.24690  2.90347  2.73739  3.18146  2.89801  2.37887  2.77519  2.98518  4.58477  3.61503
          0.03351  3.80839  4.53074  0.61958  0.77255  0.48576  0.95510
    289   2.28599  4.20474  3.15313  2.96740  4.01316  2.93592  4.07832  3.52777  3.03676  3.25353  4.18606  3.20153  3.66974  3.39147  3.32378  1.19199  2.76159  3.07699  5.39114  4.09669    734 s - - -
          2.68618  4.42225  2.77519  2.73123  3.46354  2.40513  3.72494  3.29354  2.67741  2.69355  4.24690  2.90347  2.73739  3.18146  2.89801  2.37887  2.77519  2.98518  4.58477  3.61503
          0.03351  3.80839  4.53074  0.61958  0.77255  0.48576  0.95510
    290   3.08469  4.56681  4.08583  3.72691  3.11381  3.89935  4.40279  2.31622  3.49522  0.95845  3.15956  4.00841  4.34677  3.87896  3.68117  3.46490  3.38246  2.33662  4.96833  3.67637    735 l - - -
          2.68618  4.42225  2.77519  2.73123  3.46354  2.40513  3.72494  3.29354  2.67741  2.69355  4.24690  2.90347  2.73739  3.18146  2.89801  2.37887  2.77519  2.98518  4.58477  3.61503
          0.03351  3.80839  4.53074  0.61958  0.77255  0.48576  0.95510
    291   2.93567  4.77649  3.42005  2.94650  4.11486  3.43409  3.78227  3.65333  2.21804  3.18106  4.18431  3.31043  3.94105  3.00701  1.08112  3.02376  3.20684  3.38040  5.22475  4.05755    736 r - - -
          2.68618  4.42225  2.77519  2.73123  3.46354  2.40513  3.72494  3.29354  2.67741  2.69355  4.24690  2.90347  2.73739  3.18146  2.89801  2.37887  2.77519  2.98518  4.58477  3.61503
          0.03351  3.80839  4.53074  0.61958  0.77255  0.48576  0.95510
    292   2.79205  5.08139  2.67641  2.04883  4.41347  3.36591  3.57453  3.82615  1.77916  3.33565  4.17394  2.85923  3.82770  2.37778  2.47981  2.76098  3.01424  3.47679  5.47257  4.16291    737 k - - -
          2.68618  4.42225  2.77519  2.73123  3.46354  2.40513  3.72494  3.29354  2.67741  2.69355  4.24690  2.90347  2.73739  3.18146  2.89801  2.37887  2.77519  2.98518  4.58477  3.61503
          0.03351  3.80839  4.53074  0.61958  0.77255  0.48576  0.95510
    293   2.89992  4.99376  2.46525  1.12027  4.33240  3.23467  3.81790  3.77361  2.69052  3.40180  4.38024  2.90101  3.83668  3.03593  3.09149  2.88987  3.20420  3.46469  5.51622  4.24017    738 e - - -
          2.68618  4.42225  2.77519  2.73123  3.46354  2.40513  3.72494  3.29354  2.67741  2.69355  4.24690  2.90347  2.73739  3.18146  2.89801  2.37887  2.77519  2.98518  4.58477  3.61503
          0.03351  3.80839  4.53074  0.61958  0.77255  0.48576  0.95510
    294   3.08469  4.56681  4.08583  3.72691  3.11381  3.89935  4.40279  2.31622  3.49522  0.95845  3.15956  4.00841  4.34677  3.87896  3.68117  3.46490  3.38246  2.33662  4.96833  3.67637    739 l - - -
          2.68618  4.42225  2.77519  2.73123  3.46354  2.40513  3.72494  3.29354  2.67741  2.69355  4.24690  2.90347  2.73739  3.18146  2.89801  2.37887  2.77519  2.98518  4.58477  3.61503
          0.03351  3.80839  4.53074  0.61958  0.77255  0.48576  0.95510
    295   3.15726  4.67219  3.74475  3.46341  2.29976  3.75634  3.59289  3.17566  3.32278  2.64581  3.85778  3.64645  4.23235  3.64422  3.51908  3.29987  3.44402  3.04338  3.94061  1.07944    740 y - - -
          2.68618  4.42225  2.77519  2.73123  3.46354  2.40513  3.72494  3.29354  2.67741  2.69355  4.24690  2.90347  2.73739  3.18146  2.89801  2.37887  2.77519  2.98518  4.58477  3.61503
          0.03351  3.80839  4.53074  0.61958  0.77255  0.48576  0.95510
    296   2.29674  4.22160  3.19739  2.87689  3.99071  3.02111  3.97163  3.27232  2.86572  3.02423  3.93978  3.16508  2.61719  3.23099  3.18936  2.46358  1.70643  2.89804  5.36491  4.12339    743 t - - -
          2.68618  4.42225  2.77519  2.73123  3.46354  2.40513  3.72494  3.29354  2.67741  2.69355  4.24690  2.90347  2.73739  3.18146  2.89801  2.37887  2.77519  2.98518  4.58477  3.61503
          0.03351  3.80839  4.53074  0.61958  0.77255  0.48576  0.95510
    297   2.98131  4.41980  4.24162  3.85620  3.33257  3.99480  4.59720  1.16111  3.68296  1.93351  3.27971  4.11059  4.43351  4.03877  3.88695  3.48513  3.28221  1.84862  5.20905  3.94078    745 i - - -
          2.68618  4.42225  2.77519  2.73123  3.46354  2.40513  3.72494  3.29354  2.67741  2.69355  4.24690  2.90347  2.73739  3.18146  2.89801  2.37887  2.77519  2.98518  4.58477  3.61503
          0.03351  3.80839  4.53074  0.61958  0.77255  0.48576  0.95510
    298   2.67118  4.43758  3.27171  3.10268  4.10073  3.12878  4.18431  3.63096  3.15473  3.26429  4.31243  3.41512  0.95588  3.54553  3.40634  2.83701  3.10805  3.28352  5.30361  4.22102    747 p - - -
          2.68618  4.42225  2.77519  2.73123  3.46354  2.40513  3.72494  3.29354  2.67741  2.69355  4.24690  2.90347  2.73739  3.18146  2.89801  2.37887  2.77519  2.98518  4.58477  3.61503
          0.03351  3.80839  4.53074  0.61958  0.77255  0.48576  0.95510
    299   3.15726  4.67219  3.74475  3.46341  2.29976  3.75634  3.59289  3.17566  3.32278  2.64581  3.85778  3.64645  4.23235  3.64422  3.51908  3.29987  3.44402  3.04338  3.94061  1.07944    749 y - - -
          2.68618  4.42225  2.77519  2.73123  3.46354  2.40513  3.72494  3.29354  2.67741  2.69355  4.24690  2.90347  2.73739  3.18146  2.89801  2.37887  2.77519  2.98518  4.58477  3.61503
          0.03351  3.80839  4.53074  0.61958  0.77255  0.48576  0.95510
    300   2.92923  4.75570  3.06737  2.82225  3.24301  3.39609  1.28522  3.62204  2.66722  3.12353  4.16260  3.23362  3.94584  3.18806  2.93608  3.00091  3.23101  3.35853  4.70870  3.19598    750 h - - -
          2.68618  4.42225  2.77519  2.73123  3.46354  2.40513  3.72494  3.29354  2.67741  2.69355  4.24690  2.90347  2.73739  3.18146  2.89801  2.37887  2.77519  2.98518  4.58477  3.61503
          0.03351  3.80839  4.53074  0.61958  0.77255  0.48576  0.95510
    301   2.77148  5.03596  2.47396  1.63737  4.16723  3.28090  2.74756  3.76976  2.41145  3.31810  4.18432  2.80129  3.80377  2.81315  2.81554  2.74283  3.02629  3.42947  5.41091  4.00864    751 e - - -
          2.68618  4.42225  2.77519  2.73123  3.46354  2.40513  3.72494  3.29354  2.67741  2.69355  4.24690  2.90347  2.73739  3.18146  2.89801  2.37887  2.77519  2.98518  4.58477  3.61503
          0.03351  3.80839  4.53074  0.61958  0.77255  0.48576  0.95510
    302   2.96224  4.35812  4.45394  3.96565  3.39255  4.17341  4.71952  1.33762  3.82950  1.91572  3.23500  4.22079  4.53431  4.12486  4.05332  3.55642  3.23915  1.47769  5.32520  4.10698    752 i - - -
          2.68618  4.42225  2.77519  2.73123  3.46354  2.40513  3.72494  3.29354  2.67741  2.69355  4.24690  2.90347  2.73739  3.18146  2.89801  2.37887  2.77519  2.98518  4.58477  3.61503
          0.03351  3.80839  4.53074  0.61958  0.77255  0.48576  0.95510
    303   2.92311  5.03735  1.01454  2.30009  4.40640  3.16420  3.87837  3.98050  2.95099  3.60099  4.57912  2.85261  3.81266  3.11848  3.45728  2.89377  3.26085  3.62704  5.58736  4.29177    753 d - - -
          2.68618  4.42225  2.77519  2.73123  3.46354  2.40513  3.72494  3.29354  2.67741  2.69355  4.24690  2.90347  2.73739  3.18146  2.89801  2.37887  2.77519  2.98518  4.58477  3.61503
          0.03351  3.80839  4.53074  0.61958  0.77255  0.48576  0.95510
    304   3.23357  4.63032  3.99599  3.68726  2.60690  3.66065  3.82592  3.25571  3.41132  2.66106  3.89235  3.84955  4.17341  3.80241  3.55053  3.43778  3.53106  3.14428  1.02517  2.61260    754 w - - -
          2.68618  4.42225  2.77519  2.73123  3.46354  2.40513  3.72494  3.29354  2.67741  2.69355  4.24690  2.90347  2.73739  3.18146  2.89801  2.37887  2.77519  2.98518  4.58477  3.61503
          0.03351  3.80839  4.53074  0.61958  0.77255  0.48576  0.95510
    305   2.67266  4.66469  2.67738  2.55713  4.01837  3.14279  3.87335  3.71632  2.77246  3.37097  4.32772  1.27686  3.79220  3.14721  3.12388  2.74309  3.05315  3.34503  5.33189  3.97225    755 n - - -
          2.68618  4.42225  2.77519  2.73123  3.46354  2.40513  3.72494  3.29354  2.67741  2.69355  4.24690  2.90347  2.73739  3.18146  2.89801  2.37887  2.77519  2.98518  4.58477  3.61503
          0.03351  3.80839  4.53074  0.61958  0.77255  0.48576  0.95510
    306   2.91671  4.99890  3.28482  2.69001  4.40012  3.54231  3.55953  3.76816  1.50707  3.25840  4.13827  3.10299  3.93577  2.70638  1.69504  2.92994  3.10405  3.46013  5.34022  4.14873    756 k - - -
          2.68618  4.42225  2.77519  2.73123  3.46354  2.40513  3.72494  3.29354  2.67741  2.69355  4.24690  2.90347  2.73739  3.18146  2.89801  2.37887  2.77519  2.98518  4.58477  3.61503
          0.03351  3.80839  4.53074  0.61958  0.77255  0.48576  0.95510
    307   1.78957  4.10382  3.23435  2.98338  4.11983  2.87824  4.08286  3.45379  3.04192  3.21814  4.09179  3.17906  3.61637  3.36016  3.34852  1.50312  2.64539  2.97929  5.49187  4.24947    757 s - - -
          2.68618  4.42225  2.77519  2.73123  3.46354  2.40513  3.72494  3.29354  2.67741  2.69355  4.24690  2.90347  2.73739  3.18146  2.89801  2.37887  2.77519  2.98518  4.58477  3.61503
          0.03351  3.80839  4.53074  0.61958  0.77255  0.48576  0.95510
    308   2.93567  4.77649  3.42005  2.94650  4.11486  3.43409  3.78227  3.65333  2.21804  3.18106  4.18431  3.31043  3.94105  3.00701  1.08112  3.02376  3.20684  3.38040  5.22475  4.05755    758 r - - -
          2.68618  4.42225  2.77519  2.73123  3.46354  2.40513  3.72494  3.29354  2.67741  2.69355  4.24690  2.90347  2.73739  3.18146  2.89801  2.37887  2.77519  2.98518  4.58477  3.61503
          0.03351  3.80839  4.53074  0.61958  0.77255  0.48576  0.95510
    309   2.67266  4.66469  2.67738  2.55713  4.01837  3.14279  3.87335  3.71632  2.77246  3.37097  4.32772  1.27686  3.79220  3.14721  3.12388  2.74309  3.05315  3.34503  5.33189  3.97225    759 n - - -
          2.68618  4.42225  2.77519  2.73123  3.46354  2.40513  3.72494  3.29354  2.67741  2.69355  4.24690  2.90347  2.73739  3.18146  2.89801  2.37887  2.77519  2.98518  4.58477  3.61503
          0.03351  3.80839  4.53074  0.61958  0.77255  0.48576  0.95510
    310   2.38088  4.22532  3.37373  3.12452  3.91469  3.06626  4.14640  3.03411  3.06620  2.89981  3.95571  3.34319  3.76550  3.46463  3.32709  2.58160  1.28546  2.73596  5.35824  4.13176    760 t - - -
          2.68618  4.42225  2.77519  2.73123  3.46354  2.40513  3.72494  3.29354  2.67741  2.69355  4.24690  2.90347  2.73739  3.18146  2.89801  2.37887  2.77519  2.98518  4.58477  3.61503
          0.03351  3.80839  4.53074  0.61958  0.77255  0.48576  0.95510
    311   2.51796  1.08037  4.02002  3.74616  3.75363  3.15316  4.40750  2.88810  3.57311  2.80586  3.92566  3.75027  3.85502  3.92202  3.70837  2.78924  2.97954  2.63671  5.18182  4.04137    761 c - - -
          2.68618  4.42225  2.77519  2.73123  3.46354  2.40513  3.72494  3.29354  2.67741  2.69355  4.24690  2.90347  2.73739  3.18146  2.89801  2.37887  2.77519  2.98518  4.58477  3.61503
          0.03351  3.80839  4.53074  0.61958  0.77255  0.48576  0.95510
    312   1.11031  4.16266  3.39952  3.18951  3.99036  2.98856  4.21886  3.10649  3.20414  2.99084  4.03105  3.35470  3.72187  3.55158  3.45819  2.51417  2.78716  2.77211  5.42402  4.21744    762 a - - -
          2.68618  4.42225  2.77519  2.73123  3.46354  2.40513  3.72494  3.29354  2.67741  2.69355  4.24690  2.90347  2.73739  3.18146  2.89801  2.37887  2.77519  2.98518  4.58477  3.61503
          0.03351  3.80839  4.53074  0.61958  0.77255  0.48576  0.95510
    313   2.83563  5.00513  2.89442  2.49401  4.33341  3.42791  3.58369  3.75364  1.68339  3.26347  4.13890  2.96804  3.87443  2.03182  2.32790  2.83209  3.05281  3.43276  5.38791  4.12076    785 k - - -
          2.68618  4.42225  2.77519  2.73123  3.46354  2.40513  3.72494  3.29354  2.67741  2.69355  4.24690  2.90347  2.73739  3.18146  2.89801  2.37887  2.77519  2.98518  4.58477  3.61503
          0.03351  3.80839  4.53074  0.61958  0.77255  0.48576  0.95510
    314   2.83526  5.29616  1.82458  1.46614  4.58514  3.16019  3.68536  4.06798  2.66532  3.61597  4.47903  2.64652  3.76681  2.85675  3.21882  2.74480  3.12114  3.67536  5.77978  4.32189    798 e - - -
          2.68618  4.42225  2.77519  2.73123  3.46354  2.40513  3.72494  3.29354  2.67741  2.69355  4.24690  2.90347  2.73739  3.18146  2.89801  2.37887  2.77519  2.98518  4.58477  3.61503
          0.03351  3.80839  4.53074  0.61958  0.77255  0.48576  0.95510
    315   2.92311  5.03735  1.01454  2.30009  4.40640  3.16420  3.87837  3.98050  2.95099  3.60099  4.57912  2.85261  3.81266  3.11848  3.45728  2.89377  3.26085  3.62704  5.58736  4.29177    799 d - - -
          2.68618  4.42225  2.77519  2.73123  3.46354  2.40513  3.72494  3.29354  2.67741  2.69355  4.24690  2.90347  2.73739  3.18146  2.89801  2.37887  2.77519  2.98518  4.58477  3.61503
          0.03351  3.80839  4.53074  0.61958  0.77255  0.48576  0.95510
    316   3.08469  4.56681  4.08583  3.72691  3.11381  3.89935  4.40279  2.31622  3.49522  0.95845  3.15956  4.00841  4.34677  3.87896  3.68117  3.46490  3.38246  2.33662  4.96833  3.67637    800 l - - -
          2.68618  4.42225  2.77519  2.73123  3.46354  2.40513  3.72494  3.29354  2.67741  2.69355  4.24690  2.90347  2.73739  3.18146  2.89801  2.37887  2.77519  2.98518  4.58477  3.61503
          0.03351  3.80839  4.53074  0.61958  0.77255  0.48576  0.95510
    317   3.15726  4.67219  3.74475  3.46341  2.29976  3.75634  3.59289  3.17566  3.32278  2.64581  3.85778  3.64645  4.23235  3.64422  3.51908  3.29987  3.44402  3.04338  3.94061  1.07944    801 y - - -
          2.68618  4.42225  2.77519  2.73123  3.46354  2.40513  3.72494  3.29354  2.67741  2.69355  4.24690  2.90347  2.73739  3.18146  2.89801  2.37887  2.77519  2.98518  4.58477  3.61503
          0.03351  3.80839  4.53074  0.61958  0.77255  0.48576  0.95510
    318   3.15726  4.67219  3.74475  3.46341  2.29976  3.75634  3.59289  3.17566  3.32278  2.64581  3.85778  3.64645  4.23235  3.64422  3.51908  3.29987  3.44402  3.04338  3.94061  1.07944    802 y - - -
          2.68618  4.42225  2.77519  2.73123  3.46354  2.40513  3.72494  3.29354  2.67741  2.69355  4.24690  2.90347  2.73739  3.18146  2.89801  2.37887  2.77519  2.98518  4.58477  3.61503
          0.03351  3.80839  4.53074  0.61958  0.77255  0.48576  0.95510
    319   2.67118  4.43758  3.27171  3.10268  4.10073  3.12878  4.18431  3.63096  3.15473  3.26429  4.31243  3.41512  0.95588  3.54553  3.40634  2.83701  3.10805  3.28352  5.30361  4.22102    803 p - - -
          2.68618  4.42225  2.77519  2.73123  3.46354  2.40513  3.72494  3.29354  2.67741  2.69355  4.24690  2.90347  2.73739  3.18146  2.89801  2.37887  2.77519  2.98518  4.58477  3.61503
          0.03351  3.80839  4.53074  0.61958  0.77255  0.48576  0.95510
    320   2.92923  4.75570  3.06737  2.82225  3.24301  3.39609  1.28522  3.62204  2.66722  3.12353  4.16260  3.23362  3.94584  3.18806  2.93608  3.00091  3.23101  3.35853  4.70870  3.19598    804 h - - -
          2.68618  4.42225  2.77519  2.73123  3.46354  2.40513  3.72494  3.29354  2.67741  2.69355  4.24690  2.90347  2.73739  3.18146  2.89801  2.37887  2.77519  2.98518  4.58477  3.61503
          0.03351  3.80839  4.53074  0.61958  0.77255  0.48576  0.95510
    321   2.67118  4.43758  3.27171  3.10268  4.10073  3.12878  4.18431  3.63096  3.15473  3.26429  4.31243  3.41512  0.95588  3.54553  3.40634  2.83701  3.10805  3.28352  5.30361  4.22102    805 p - - -
          2.68618  4.42225  2.77519  2.73123  3.46354  2.40513  3.72494  3.29354  2.67741  2.69355  4.24690  2.90347  2.73739  3.18146  2.89801  2.37887  2.77519  2.98518  4.58477  3.61503
          0.03351  3.80839  4.53074  0.61958  0.77255  0.48576  0.95510
    322   2.69772  4.58916  3.20414  2.72453  2.70517  3.48558  3.68549  3.04428  1.79299  2.66725  3.67313  3.15688  3.91414  2.97537  2.78654  2.81609  2.94359  2.83453  4.88733  3.47978    807 k - - -
          2.68618  4.42225  2.77519  2.73123  3.46354  2.40513  3.72494  3.29354  2.67741  2.69355  4.24690  2.90347  2.73739  3.18146  2.89801  2.37887  2.77519  2.98518  4.58477  3.61503
          0.03351  3.80839  4.53074  0.61958  0.77255  0.48576  0.95510
    323   2.87522  4.38617  4.15386  3.64130  3.20410  3.93687  4.39408  2.10879  3.47480  1.74278  1.98423  3.92971  4.32170  3.77963  3.70877  3.29372  3.15013  1.80232  5.07759  3.88637    808 l - - -
          2.68618  4.42225  2.77519  2.73123  3.46354  2.40513  3.72494  3.29354  2.67741  2.69355  4.24690  2.90347  2.73739  3.18146  2.89801  2.37887  2.77519  2.98518  4.58477  3.61503
          0.03351  3.80839  4.53074  0.61958  0.77255  0.48576  0.95510
    324   2.83288  4.81384  2.86375  2.61915  3.97341  3.32530  3.77632  3.59581  2.44483  3.10440  4.13570  3.07769  3.87889  1.35270  2.72959  2.88411  3.13068  3.32998  5.25766  3.94763    820 q - - -
          2.68618  4.42225  2.77519  2.73123  3.46354  2.40513  3.72494  3.29354  2.67741  2.69355  4.24690  2.90347  2.73739  3.18146  2.89801  2.37887  2.77519  2.98518  4.58477  3.61503
          0.03351  3.80839  4.53074  0.61958  0.77255  0.48576  0.95510
    325   2.92311  5.03735  1.01454  2.30009  4.40640  3.16420  3.87837  3.98050  2.95099  3.60099  4.57912  2.85261  3.81266  3.11848  3.45728  2.89377  3.26085  3.62704  5.58736  4.29177    821 d - - -
          2.68618  4.42225  2.77519  2.73123  3.46354  2.40513  3.72494  3.29354  2.67741  2.69355  4.24690  2.90347  2.73739  3.18146  2.89801  2.37887  2.77519  2.98518  4.58477  3.61503
          0.03351  3.80839  4.53074  0.61958  0.77255  0.48576  0.95510
    326   3.05898  4.44527  4.45426  3.95032  3.20041  4.25544  4.63716  1.40073  3.76644  1.50624  3.07806  4.23200  4.55705  4.05954  3.97213  3.62913  3.31284  1.83731  5.16496  3.93852    822 i - - -
          2.68618  4.42225  2.77519  2.73123  3.46354  2.40513  3.72494  3.29354  2.67741  2.69355  4.24690  2.90347  2.73739  3.18146  2.89801  2.37887  2.77519  2.98518  4.58477  3.61503
          0.03351  3.80839  4.53074  0.61958  0.77255  0.48576  0.95510
    327   3.08469  4.56681  4.08583  3.72691  3.11381  3.89935  4.40279  2.31622  3.49522  0.95845  3.15956  4.00841  4.34677  3.87896  3.68117  3.46490  3.38246  2.33662  4.96833  3.67637    823 l - - -
          2.68618  4.42225  2.77519  2.73123  3.46354  2.40513  3.72494  3.29354  2.67741  2.69355  4.24690  2.90347  2.73739  3.18146  2.89801  2.37887  2.77519  2.98518  4.58477  3.61503
          0.03351  3.80839  4.53074  0.61958  0.77255  0.48576  0.95510
    328   3.23357  4.63032  3.99599  3.68726  2.60690  3.66065  3.82592  3.25571  3.41132  2.66106  3.89235  3.84955  4.17341  3.80241  3.55053  3.43778  3.53106  3.14428  1.02517  2.61260    824 w - - -
          2.68618  4.42225  2.77519  2.73123  3.46354  2.40513  3.72494  3.29354  2.67741  2.69355  4.24690  2.90347  2.73739  3.18146  2.89801  2.37887  2.77519  2.98518  4.58477  3.61503
          0.03351  3.80839  4.53074  0.61958  0.77255  0.48576  0.95510
    329   2.58929  4.36940  3.24976  3.14188  4.28221  0.83523  4.26473  3.86748  3.31425  3.52941  4.50578  3.41443  3.75846  3.64375  3.55601  2.75963  3.06560  3.40832  5.39294  4.38245    825 g - - -
          2.68618  4.42225  2.77519  2.73123  3.46354  2.40513  3.72494  3.29354  2.67741  2.69355  4.24690  2.90347  2.73739  3.18146  2.89801  2.37887  2.77519  2.98518  4.58477  3.61503
          0.03351  3.80839  4.53074  0.61958  0.77255  0.48576  0.95510
    330   2.28599  4.20474  3.15313  2.96740  4.01316  2.93592  4.07832  3.52777  3.03676  3.25353  4.18606  3.20153  3.66974  3.39147  3.32378  1.19199  2.76159  3.07699  5.39114  4.09669    826 s - - -
          2.68618  4.42225  2.77519  2.73123  3.46354  2.40513  3.72494  3.29354  2.67741  2.69355  4.24690  2.90347  2.73739  3.18146  2.89801  2.37887  2.77519  2.98518  4.58477  3.61503
          0.03351  3.80839  4.53074  0.61958  0.77255  0.48576  0.95510
    331   3.05898  4.44527  4.45426  3.95032  3.20041  4.25544  4.63716  1.40073  3.76644  1.50624  3.07806  4.23200  4.55705  4.05954  3.97213  3.62913  3.31284  1.83731  5.16496  3.93852    827 i - - -
          2.68618  4.42225  2.77519  2.73123  3.46354  2.40513  3.72494  3.29354  2.67741  2.69355  4.24690  2.90347  2.73739  3.18146  2.89801  2.37887  2.77519  2.98518  4.58477  3.61503
          0.03351  3.80839  4.53074  0.61958  0.77255  0.48576  0.95510
    332   3.15726  4.67219  3.74475  3.46341  2.29976  3.75634  3.59289  3.17566  3.32278  2.64581  3.85778  3.64645  4.23235  3.64422  3.51908  3.29987  3.44402  3.04338  3.94061  1.07944    831 y - - -
          2.68618  4.42225  2.77519  2.73123  3.46354  2.40513  3.72494  3.29354  2.67741  2.69355  4.24690  2.90347  2.73739  3.18146  2.89801  2.37887  2.77519  2.98518  4.58477  3.61503
          0.03351  3.80839  4.53074  0.61958  0.77255  0.48576  0.95510
    333   2.92923  4.75570  3.06737  2.82225  3.24301  3.39609  1.28522  3.62204  2.66722  3.12353  4.16260  3.23362  3.94584  3.18806  2.93608  3.00091  3.23101  3.35853  4.70870  3.19598    832 h - - -
          2.68618  4.42225  2.77519  2.73123  3.46354  2.40513  3.72494  3.29354  2.67741  2.69355  4.24690  2.90347  2.73739  3.18146  2.89801  2.37887  2.77519  2.98518  4.58477  3.61503
          0.03351  3.80839  4.53074  0.61958  0.77255  0.48576  0.95510
    334   2.75784  4.31972  4.03530  3.69790  3.50486  3.65597  4.51118  2.05876  3.56463  2.20413  3.48128  3.89758  4.22110  3.92973  3.78302  3.15664  3.12163  1.11004  5.27795  4.00490    833 v - - -
          2.68618  4.42225  2.77519  2.73123  3.46354  2.40513  3.72494  3.29354  2.67741  2.69355  4.24690  2.90347  2.73739  3.18146  2.89801  2.37887  2.77519  2.98518  4.58477  3.61503
          0.03351  3.80839  4.53074  0.61958  0.77255  0.48576  0.95510
    335   3.15726  4.67219  3.74475  3.46341  2.29976  3.75634  3.59289  3.17566  3.32278  2.64581  3.85778  3.64645  4.23235  3.64422  3.51908  3.29987  3.44402  3.04338  3.94061  1.07944    843 y - - -
          2.68618  4.42225  2.77519  2.73123  3.46354  2.40513  3.72494  3.29354  2.67741  2.69355  4.24690  2.90347  2.73739  3.18146  2.89801  2.37887  2.77519  2.98518  4.58477  3.61503
          0.03351  3.80839  4.53074  0.61958  0.77255  0.48576  0.95510
    336   2.89992  4.99376  2.46525  1.12027  4.33240  3.23467  3.81790  3.77361  2.69052  3.40180  4.38024  2.90101  3.83668  3.03593  3.09149  2.88987  3.20420  3.46469  5.51622  4.24017    844 e - - -
          2.68618  4.42225  2.77519  2.73123  3.46354  2.40513  3.72494  3.29354  2.67741  2.69355  4.24690  2.90347  2.73739  3.18146  2.89801  2.37887  2.77519  2.98518  4.58477  3.61503
          0.03351  3.80839  4.53074  0.61958  0.77255  0.48576  0.95510
    337   2.67118  4.43758  3.27171  3.10268  4.10073  3.12878  4.18431  3.63096  3.15473  3.26429  4.31243  3.41512  0.95588  3.54553  3.40634  2.83701  3.10805  3.28352  5.30361  4.22102    845 p - - -
          2.68618  4.42225  2.77519  2.73123  3.46354  2.40513  3.72494  3.29354  2.67741  2.69355  4.24690  2.90347  2.73739  3.18146  2.89801  2.37887  2.77519  2.98518  4.58477  3.61503
          0.03351  3.80839  4.53074  0.61958  0.77255  0.48576  0.95510
    338   3.08469  4.56681  4.08583  3.72691  3.11381  3.89935  4.40279  2.31622  3.49522  0.95845  3.15956  4.00841  4.34677  3.87896  3.68117  3.46490  3.38246  2.33662  4.96833  3.67637    847 l - - -
          2.68618  4.42225  2.77519  2.73123  3.46354  2.40513  3.72494  3.29354  2.67741  2.69355  4.24690  2.90347  2.73739  3.18146  2.89801  2.37887  2.77519  2.98518  4.58477  3.61503
          0.03351  3.80839  4.53074  0.61958  0.77255  0.48576  0.95510
    339   2.92333  4.39871  4.20932  3.74029  1.81366  3.94196  4.11445  2.25205  3.62803  1.84082  3.15365  3.93213  4.33247  3.84180  3.82575  3.30989  3.19887  1.88319  4.54032  3.05094    848 f - - -
          2.68618  4.42225  2.77519  2.73123  3.46354  2.40513  3.72494  3.29354  2.67741  2.69355  4.24690  2.90347  2.73739  3.18146  2.89801  2.37887  2.77519  2.98518  4.58477  3.61503
          0.03351  3.80839  4.53074  0.61958  0.77255  0.48576  0.95510
    340   2.45710  4.37467  3.14212  2.66057  3.71325  3.28969  3.73432  3.05788  2.61037  2.76745  2.91974  2.67955  3.77875  2.97489  2.98691  2.34439  2.44855  2.77239  5.09141  3.82217    849 s - - -
          2.68618  4.42225  2.77519  2.73123  3.46354  2.40513  3.72494  3.29354  2.67741  2.69355  4.24690  2.90347  2.73739  3.18146  2.89801  2.37887  2.77519  2.98518  4.58477  3.61503
          0.03351  3.80839  4.53074  0.61958  0.77255  0.48576  0.95510
    341   2.59334  4.59265  3.06398  2.67108  4.14691  2.14162  3.74659  3.59769  2.37088  3.19551  4.06898  3.07993  3.79228  2.94553  1.83899  2.68271  2.91677  3.23274  5.32751  4.09388    850 r - - -
          2.68618  4.42225  2.77519  2.73123  3.46354  2.40513  3.72494  3.29354  2.67741  2.69355  4.24690  2.90347  2.73739  3.18146  2.89801  2.37887  2.77519  2.98518  4.58477  3.61503
          0.03351  3.80839  4.53074  0.61958  0.77255  0.48576  0.95510
    342   3.23357  4.63032  3.99599  3.68726  2.60690  3.66065  3.82592  3.25571  3.41132  2.66106  3.89235  3.84955  4.17341  3.80241  3.55053  3.43778  3.53106  3.14428  1.02517  2.61260    852 w - - -
          2.68618  4.42225  2.77519  2.73123  3.46354  2.40513  3.72494  3.29354  2.67741  2.69355  4.24690  2.90347  2.73739  3.18146  2.89801  2.37887  2.77519  2.98518  4.58477  3.61503
          0.03351  3.80839  4.53074  0.61958  0.77255  0.48576  0.95510
    343   2.67118  4.43758  3.27171  3.10268  4.10073  3.12878  4.18431  3.63096  3.15473  3.26429  4.31243  3.41512  0.95588  3.54553  3.40634  2.83701  3.10805  3.28352  5.30361  4.22102    853 p - - -
          2.68618  4.42225  2.77519  2.73123  3.46354  2.40513  3.72494  3.29354  2.67741  2.69355  4.24690  2.90347  2.73739  3.18146  2.89801  2.37887  2.77519  2.98518  4.58477  3.61503
          0.03351  3.80839  4.53074  0.61958  0.77255  0.48576  0.95510
    344   2.58929  4.36940  3.24976  3.14188  4.28221  0.83523  4.26473  3.86748  3.31425  3.52941  4.50578  3.41443  3.75846  3.64375  3.55601  2.75963  3.06560  3.40832  5.39294  4.38245    854 g - - -
          2.68618  4.42225  2.77519  2.73123  3.46354  2.40513  3.72494  3.29354  2.67741  2.69355  4.24690  2.90347  2.73739  3.18146  2.89801  2.37887  2.77519  2.98518  4.58477  3.61503
          0.03351  3.80839  4.53074  0.61958  0.77255  0.48576  0.95510
    345   2.90438  4.98690  3.23286  2.67288  4.38053  3.52267  3.56925  3.75672  1.39013  3.25536  4.13851  3.09188  3.92825  2.71905  1.89584  2.91901  3.09936  3.44820  5.34249  4.14247    855 k - - -
          2.68618  4.42225  2.77519  2.73123  3.46354  2.40513  3.72494  3.29354  2.67741  2.69355  4.24690  2.90347  2.73739  3.18146  2.89801  2.37887  2.77519  2.98518  4.58477  3.61503
          0.03351  3.80839  4.53074  0.61958  0.77255  0.48576  0.95510
    346   2.93567  4.77649  3.42005  2.94650  4.11486  3.43409  3.78227  3.65333  2.21804  3.18106  4.18431  3.31043  3.94105  3.00701  1.08112  3.02376  3.20684  3.38040  5.22475  4.05755    856 r - - -
          2.68618  4.42225  2.77519  2.73123  3.46354  2.40513  3.72494  3.29354  2.67741  2.69355  4.24690  2.90347  2.73739  3.18146  2.89801  2.37887  2.77519  2.98518  4.58477  3.61503
          0.03351  3.80839  4.53074  0.61958  0.77255  0.48576  0.95510
    347   3.08469  4.56681  4.08583  3.72691  3.11381  3.89935  4.40279  2.31622  3.49522  0.95845  3.15956  4.00841  4.34677  3.87896  3.68117  3.46490  3.38246  2.33662  4.96833  3.67637    858 l - - -
          2.68618  4.42225  2.77519  2.73123  3.46354  2.40513  3.72494  3.29354  2.67741  2.69355  4.24690  2.90347  2.73739  3.18146  2.89801  2.37887  2.77519  2.98518  4.58477  3.61503
          0.03351  3.80839  4.53074  0.61958  0.77255  0.48576  0.95510
    348   2.93567  4.77649  3.42005  2.94650  4.11486  3.43409  3.78227  3.65333  2.21804  3.18106  4.18431  3.31043  3.94105  3.00701  1.08112  3.02376  3.20684  3.38040  5.22475  4.05755    860 r - - -
          2.68618  4.42225  2.77519  2.73123  3.46354  2.40513  3.72494  3.29354  2.67741  2.69355  4.24690  2.90347  2.73739  3.18146  2.89801  2.37887  2.77519  2.98518  4.58477  3.61503
          0.03351  3.80839  4.53074  0.61958  0.77255  0.48576  0.95510
    349   2.89992  4.99376  2.46525  1.12027  4.33240  3.23467  3.81790  3.77361  2.69052  3.40180  4.38024  2.90101  3.83668  3.03593  3.09149  2.88987  3.20420  3.46469  5.51622  4.24017    869 e - - -
          2.68618  4.42225  2.77519  2.73123  3.46354  2.40513  3.72494  3.29354  2.67741  2.69355  4.24690  2.90347  2.73739  3.18146  2.89801  2.37887  2.77519  2.98518  4.58477  3.61503
          0.03351  3.80839  4.53074  0.61958  0.77255  0.48576  0.95510
    350   2.90829  4.99276  3.25024  2.67727  4.38943  3.52982  3.56490  3.76244  1.41608  3.25743  4.13867  3.09468  3.93050  2.71325  1.84249  2.92189  3.10024  3.45365  5.34247  4.14526    870 k - - -
          2.68618  4.42225  2.77519  2.73123  3.46354  2.40513  3.72494  3.29354  2.67741  2.69355  4.24690  2.90347  2.73739  3.18146  2.89801  2.37887  2.77519  2.98518  4.58477  3.61503
          0.03351  3.80839  4.53074  0.61958  0.77255  0.48576  0.95510
    351   1.11031  4.16266  3.39952  3.18951  3.99036  2.98856  4.21886  3.10649  3.20414  2.99084  4.03105  3.35470  3.72187  3.55158  3.45819  2.51417  2.78716  2.77211  5.42402  4.21744    871 a - - -
          2.68618  4.42225  2.77519  2.73123  3.46354  2.40513  3.72494  3.29354  2.67741  2.69355  4.24690  2.90347  2.73739  3.18146  2.89801  2.37887  2.77519  2.98518  4.58477  3.61503
          0.03351  3.80839  4.53074  0.61958  0.77255  0.48576  0.95510
    352   3.06897  4.52096  4.31623  3.78179  3.03919  4.17246  4.46886  2.15595  3.57700  1.22079  2.13817  4.09564  4.45837  3.86017  3.78471  3.51945  3.30911  2.21866  5.01295  3.83623    872 l - - -
          2.68618  4.42225  2.77519  2.73123  3.46354  2.40513  3.72494  3.29354  2.67741  2.69355  4.24690  2.90347  2.73739  3.18146  2.89801  2.37887  2.77519  2.98518  4.58477  3.61503
          0.03351  3.80839  4.53074  0.61958  0.77255  0.48576  0.95510
    353   2.83576  5.00525  2.89481  2.49420  4.33366  3.42807  3.58362  3.75380  1.68197  3.26356  4.13898  2.96817  3.87450  2.03348  2.32750  2.83221  3.05289  3.43292  5.38791  4.12086    873 k - - -
          2.68618  4.42225  2.77519  2.73123  3.46354  2.40513  3.72494  3.29354  2.67741  2.69355  4.24690  2.90347  2.73739  3.18146  2.89801  2.37887  2.77519  2.98518  4.58477  3.61503
          0.03351  3.80839  4.53074  0.61958  0.77255  0.48576  0.95510
    354   2.30857  4.33729  3.32331  2.83072  3.41722  3.46138  2.98208  2.22006  2.70920  2.50288  3.46894  3.23044  3.89643  3.09681  3.03678  2.76614  2.82672  2.53392  4.89651  3.59412    874 i - - -
          2.68618  4.42225  2.77519  2.73123  3.46354  2.40513  3.72494  3.29354  2.67741  2.69355  4.24690  2.90347  2.73739  3.18146  2.89801  2.37887  2.77519  2.98518  4.58477  3.61503
          0.03351  3.80839  4.53074  0.61958  0.77255  0.48576  0.95510
    355   1.59016  4.14638  3.64488  3.27123  3.74731  3.18249  4.20950  2.53142  3.20073  2.59404  3.67647  3.45350  3.84261  3.53408  3.47897  2.61437  2.78127  1.92350  5.32347  4.09035    875 a - - -
          2.68618  4.42225  2.77519  2.73123  3.46354  2.40513  3.72494  3.29354  2.67741  2.69355  4.24690  2.90347  2.73739  3.18146  2.89801  2.37887  2.77519  2.98518  4.58477  3.61503
          0.03351  3.80839  4.53074  0.61958  0.77255  0.48576  0.95510
    356   2.92069  4.48020  3.98129  3.57113  3.18275  3.78627  4.32118  2.35208  3.34223  1.78828  1.50662  3.85616  4.24761  3.72903  3.55483  3.26253  3.22531  2.35043  5.01429  3.76968    876 m - - -
          2.68618  4.42225  2.77519  2.73123  3.46354  2.40513  3.72494  3.29354  2.67741  2.69355  4.24690  2.90347  2.73739  3.18146  2.89801  2.37887  2.77519  2.98518  4.58477  3.61503
          0.03351  3.80839  4.53074  0.61958  0.77255  0.48576  0.95510
    357   2.80813  5.07083  2.59948  1.85413  4.40492  3.33390  3.61021  3.80560  1.74168  3.34917  4.20854  2.85003  3.82865  2.76430  2.56179  2.77908  3.04528  3.46427  5.49557  4.18065    877 k - - -
          2.68618  4.42225  2.77519  2.73123  3.46354  2.40513  3.72494  3.29354  2.67741  2.69355  4.24690  2.90347  2.73739  3.18146  2.89801  2.37887  2.77519  2.98518  4.58477  3.61503
          0.03351  3.80839  4.53074  0.61958  0.77255  0.48576  0.95510
    358   2.92923  4.75570  3.06737  2.82225  3.24301  3.39609  1.28522  3.62204  2.66722  3.12353  4.16260  3.23362  3.94584  3.18806  2.93608  3.00091  3.23101  3.35853  4.70870  3.19598    878 h - - -
          2.68618  4.42225  2.77519  2.73123  3.46354  2.40513  3.72494  3.29354  2.67741  2.69355  4.24690  2.90347  2.73739  3.18146  2.89801  2.37887  2.77519  2.98518  4.58477  3.61503
          0.03351  3.80839  4.53074  0.61958  0.77255  0.48576  0.95510
    359   2.98131  4.41980  4.24162  3.85620  3.33257  3.99480  4.59720  1.16111  3.68296  1.93351  3.27971  4.11059  4.43351  4.03877  3.88695  3.48513  3.28221  1.84862  5.20905  3.94078    879 i - - -
          2.68618  4.42225  2.77519  2.73123  3.46354  2.40513  3.72494  3.29354  2.67741  2.69355  4.24690  2.90347  2.73739  3.18146  2.89801  2.37887  2.77519  2.98518  4.58477  3.61503
          0.03351  3.80839  4.53074  0.61958  0.77255  0.48576  0.95510
    360   2.92923  4.75570  3.06737  2.82225  3.24301  3.39609  1.28522  3.62204  2.66722  3.12353  4.16260  3.23362  3.94584  3.18806  2.93608  3.00091  3.23101  3.35853  4.70870  3.19598    880 h - - -
          2.68618  4.42225  2.77519  2.73123  3.46354  2.40513  3.72494  3.29354  2.67741  2.69355  4.24690  2.90347  2.73739  3.18146  2.89801  2.37887  2.77519  2.98518  4.58477  3.61503
          0.03351  3.80839  4.53074  0.61958  0.77255  0.48576  0.95510
    361   3.15726  4.67219  3.74475  3.46341  2.29976  3.75634  3.59289  3.17566  3.32278  2.64581  3.85778  3.64645  4.23235  3.64422  3.51908  3.29987  3.44402  3.04338  3.94061  1.07944    881 y - - -
          2.68618  4.42225  2.77519  2.73123  3.46354  2.40513  3.72494  3.29354  2.67741  2.69355  4.24690  2.90347  2.73739  3.18146  2.89801  2.37887  2.77519  2.98518  4.58477  3.61503
          0.03351  3.80839  4.53074  0.61958  0.77255  0.48576  0.95510
    362   2.89992  4.99376  2.46525  1.12027  4.33240  3.23467  3.81790  3.77361  2.69052  3.40180  4.38024  2.90101  3.83668  3.03593  3.09149  2.88987  3.20420  3.46469  5.51622  4.24017    882 e - - -
          2.68618  4.42225  2.77519  2.73123  3.46354  2.40513  3.72494  3.29354  2.67741  2.69355  4.24690  2.90347  2.73739  3.18146  2.89801  2.37887  2.77519  2.98518  4.58477  3.61503
          0.03351  3.80839  4.53074  0.61958  0.77255  0.48576  0.95510
    363   2.92311  5.03735  1.01454  2.30009  4.40640  3.16420  3.87837  3.98050  2.95099  3.60099  4.57912  2.85261  3.81266  3.11848  3.45728  2.89377  3.26085  3.62704  5.58736  4.29177    892 d - - -
          2.68618  4.42225  2.77519  2.73123  3.46354  2.40513  3.72494  3.29354  2.67741  2.69355  4.24690  2.90347  2.73739  3.18146  2.89801  2.37887  2.77519  2.98518  4.58477  3.61503
          0.03351  3.80839  4.53074  0.61958  0.77255  0.48576  0.95510
    364   2.89992  4.99376  2.46525  1.12027  4.33240  3.23467  3.81790  3.77361  2.69052  3.40180  4.38024  2.90101  3.83668  3.03593  3.09149  2.88987  3.20420  3.46469  5.51622  4.24017    893 e - - -
          2.68618  4.42225  2.77519  2.73123  3.46354  2.40513  3.72494  3.29354  2.67741  2.69355  4.24690  2.90347  2.73739  3.18146  2.89801  2.37887  2.77519  2.98518  4.58477  3.61503
          0.03351  3.80839  4.53074  0.61958  0.77255  0.48576  0.95510
    365   2.67266  4.66469  2.67738  2.55713  4.01837  3.14279  3.87335  3.71632  2.77246  3.37097  4.32772  1.27686  3.79220  3.14721  3.12388  2.74309  3.05315  3.34503  5.33189  3.97225    894 n - - -
          2.68618  4.42225  2.77519  2.73123  3.46354  2.40513  3.72494  3.29354  2.67741  2.69355  4.24690  2.90347  2.73739  3.18146  2.89801  2.37887  2.77519  2.98518  4.58477  3.61503
          0.03351  3.80839  4.53074  0.61958  0.77255  0.48576  0.95510
    366   2.19974  4.13703  3.22459  2.94388  4.07961  2.91725  4.03666  3.41109  2.96242  3.16901  4.04659  3.16857  3.63514  3.30544  3.27372  1.54204  2.12058  2.96237  5.44881  4.20033    895 s - - -
          2.68618  4.42225  2.77519  2.73123  3.46354  2.40513  3.72494  3.29354  2.67741  2.69355  4.24690  2.90347  2.73739  3.18146  2.89801  2.37887  2.77519  2.98518  4.58477  3.61503
          0.03351  3.80839  4.53074  0.61958  0.77255  0.48576  0.95510
    367   2.81160  4.94664  2.92481  2.12678  4.28945  3.41877  3.60206  3.68951  2.09977  3.23068  4.10627  2.98590  3.86816  2.76038  1.68672  2.82176  3.03576  3.37306  5.36626  4.11002    896 r - - -
          2.68618  4.42225  2.77519  2.73123  3.46354  2.40513  3.72494  3.29354  2.67741  2.69355  4.24690  2.90347  2.73739  3.18146  2.89801  2.37887  2.77519  2.98518  4.58477  3.61503
          0.03351  3.80839  4.53074  0.61958  0.77255  0.48576  0.95510
    368   3.15726  4.67219  3.74475  3.46341  2.29976  3.75634  3.59289  3.17566  3.32278  2.64581  3.85778  3.64645  4.23235  3.64422  3.51908  3.29987  3.44402  3.04338  3.94061  1.07944    897 y - - -
          2.68618  4.42225  2.77519  2.73123  3.46354  2.40513  3.72494  3.29354  2.67741  2.69355  4.24690  2.90347  2.73739  3.18146  2.89801  2.37887  2.77519  2.98518  4.58477  3.61503
          0.03351  3.80839  4.53074  0.61958  0.77255  0.48576  0.95510
    369   2.98131  4.41980  4.24162  3.85620  3.33257  3.99480  4.59720  1.16111  3.68296  1.93351  3.27971  4.11059  4.43351  4.03877  3.88695  3.48513  3.28221  1.84862  5.20905  3.94078    898 i - - -
          2.68618  4.42225  2.77519  2.73123  3.46354  2.40513  3.72494  3.29354  2.67741  2.69355  4.24690  2.90347  2.73739  3.18146  2.89801  2.37887  2.77519  2.98518  4.58477  3.61503
          0.03351  3.80839  4.53074  0.61958  0.77255  0.48576  0.95510
    370   2.51796  1.08037  4.02002  3.74616  3.75363  3.15316  4.40750  2.88810  3.57311  2.80586  3.92566  3.75027  3.85502  3.92202  3.70837  2.78924  2.97954  2.63671  5.18182  4.04137    899 c - - -
          2.68618  4.42225  2.77519  2.73123  3.46354  2.40513  3.72494  3.29354  2.67741  2.69355  4.24690  2.90347  2.73739  3.18146  2.89801  2.37887  2.77519  2.98518  4.58477  3.61503
          0.03351  3.80839  4.53074  0.61958  0.77255  0.48576  0.95510
    371   3.08469  4.56681  4.08583  3.72691  3.11381  3.89935  4.40279  2.31622  3.49522  0.95845  3.15956  4.00841  4.34677  3.87896  3.68117  3.46490  3.38246  2.33662  4.96833  3.67637    900 l - - -
          2.68618  4.42225  2.77519  2.73123  3.46354  2.40513  3.72494  3.29354  2.67741  2.69355  4.24690  2.90347  2.73739  3.18146  2.89801  2.37887  2.77519  2.98518  4.58477  3.61503
          0.03351  3.80839  4.53074  0.61958  0.77255  0.48576  0.95510
    372   2.58929  4.36940  3.24976  3.14188  4.28221  0.83523  4.26473  3.86748  3.31425  3.52941  4.50578  3.41443  3.75846  3.64375  3.55601  2.75963  3.06560  3.40832  5.39294  4.38245    901 g - - -
          2.68618  4.42225  2.77519  2.73123  3.46354  2.40513  3.72494  3.29354  2.67741  2.69355  4.24690  2.90347  2.73739  3.18146  2.89801  2.37887  2.77519  2.98518  4.58477  3.61503
          0.03351  3.80839  4.53074  0.61958  0.77255  0.48576  0.95510
    373   2.67118  4.43758  3.27171  3.10268  4.10073  3.12878  4.18431  3.63096  3.15473  3.26429  4.31243  3.41512  0.95588  3.54553  3.40634  2.83701  3.10805  3.28352  5.30361  4.22102    902 p - - -
          2.68618  4.42225  2.77519  2.73123  3.46354  2.40513  3.72494  3.29354  2.67741  2.69355  4.24690  2.90347  2.73739  3.18146  2.89801  2.37887  2.77519  2.98518  4.58477  3.61503
          0.03351  3.80839  4.53074  0.61958  0.77255  0.48576  0.95510
    374   2.75784  4.31972  4.03530  3.69790  3.50486  3.65597  4.51118  2.05876  3.56463  2.20413  3.48128  3.89758  4.22110  3.92973  3.78302  3.15664  3.12163  1.11004  5.27795  4.00490    906 v - - -
          2.68618  4.42225  2.77519  2.73123  3.46354  2.40513  3.72494  3.29354  2.67741  2.69355  4.24690  2.90347  2.73739  3.18146  2.89801  2.37887  2.77519  2.98518  4.58477  3.61503
          0.03351  3.80839  4.53074  0.61958  0.77255  0.48576  0.95510
    375   2.67266  4.66469  2.67738  2.55713  4.01837  3.14279  3.87335  3.71632  2.77246  3.37097  4.32772  1.27686  3.79220  3.14721  3.12388  2.74309  3.05315  3.34503  5.33189  3.97225    907 n - - -
          2.68618  4.42225  2.77519  2.73123  3.46354  2.40513  3.72494  3.29354  2.67741  2.69355  4.24690  2.90347  2.73739  3.18146  2.89801  2.37887  2.77519  2.98518  4.58477  3.61503
          0.03351  3.80839  4.53074  0.61958  0.77255  0.48576  0.95510
    376   2.91557  4.87384  3.08714  2.72252  4.24557  3.41039  3.72746  3.67115  1.12970  3.25103  4.21733  3.14931  3.91643  2.92363  2.42483  2.96260  3.17436  3.38305  5.32773  4.13178    908 k - - -
          2.68618  4.42225  2.77519  2.73123  3.46354  2.40513  3.72494  3.29354  2.67741  2.69355  4.24690  2.90347  2.73739  3.18146  2.89801  2.37887  2.77519  2.98518  4.58477  3.61503
          0.03351  3.80839  4.53074  0.61958  0.77255  0.48576  0.95510
    377   2.08022  4.18907  3.82078  3.43365  3.65123  3.39598  4.32855  2.21275  3.34561  2.41127  3.55695  3.62736  4.00648  3.68017  3.60833  2.82204  2.89082  1.44241  5.31615  4.08310    913 v - - -
          2.68618  4.42225  2.77519  2.73123  3.46354  2.40513  3.72494  3.29354  2.67741  2.69355  4.24690  2.90347  2.73739  3.18146  2.89801  2.37887  2.77519  2.98518  4.58477  3.61503
          0.03351  3.80839  4.53074  0.61958  0.77255  0.48576  0.95510
    378   3.08469  4.56681  4.08583  3.72691  3.11381  3.89935  4.40279  2.31622  3.49522  0.95845  3.15956  4.00841  4.34677  3.87896  3.68117  3.46490  3.38246  2.33662  4.96833  3.67637    914 l - - -
          2.68618  4.42225  2.77519  2.73123  3.46354  2.40513  3.72494  3.29354  2.67741  2.69355  4.24690  2.90347  2.73739  3.18146  2.89801  2.37887  2.77519  2.98518  4.58477  3.61503
          0.03351  3.80839  4.53074  0.61958  0.77255  0.48576  0.95510
    379   2.67266  4.66469  2.67738  2.55713  4.01837  3.14279  3.87335  3.71632  2.77246  3.37097  4.32772  1.27686  3.79220  3.14721  3.12388  2.74309  3.05315  3.34503  5.33189  3.97225    915 n - - -
          2.68618  4.42225  2.77519  2.73123  3.46354  2.40513  3.72494  3.29354  2.67741  2.69355  4.24690  2.90347  2.73739  3.18146  2.89801  2.37887  2.77519  2.98518  4.58477  3.61503
          0.03351  3.80839  4.53074  0.61958  0.77255  0.48576  0.95510
    380   2.92069  4.48020  3.98129  3.57113  3.18275  3.78627  4.32118  2.35208  3.34223  1.78828  1.50662  3.85616  4.24761  3.72903  3.55483  3.26253  3.22531  2.35043  5.01429  3.76968    916 m - - -
          2.68618  4.42225  2.77519  2.73123  3.46354  2.40513  3.72494  3.29354  2.67741  2.69355  4.24690  2.90347  2.73739  3.18146  2.89801  2.37887  2.77519  2.98518  4.58477  3.61503
          0.03351  3.80839  4.53074  0.61958  0.77255  0.48576  0.95510
    381   3.08469  4.56681  4.08583  3.72691  3.11381  3.89935  4.40279  2.31622  3.49522  0.95845  3.15956  4.00841  4.34677  3.87896  3.68117  3.46490  3.38246  2.33662  4.96833  3.67637    917 l - - -
          2.68618  4.42225  2.77519  2.73123  3.46354  2.40513  3.72494  3.29354  2.67741  2.69355  4.24690  2.90347  2.73739  3.18146  2.89801  2.37887  2.77519  2.98518  4.58477  3.61503
          0.03351  3.80839  4.53074  0.61958  0.77255  0.48576  0.95510
    382   2.51796  1.08037  4.02002  3.74616  3.75363  3.15316  4.40750  2.88810  3.57311  2.80586  3.92566  3.75027  3.85502  3.92202  3.70837  2.78924  2.97954  2.63671  5.18182  4.04137    918 c - - -
          2.68618  4.42225  2.77519  2.73123  3.46354  2.40513  3.72494  3.29354  2.67741  2.69355  4.24690  2.90347  2.73739  3.18146  2.89801  2.37887  2.77519  2.98518  4.58477  3.61503
          0.03351  3.80839  4.53074  0.61958  0.77255  0.48576  0.95510
    383   2.51796  1.08037  4.02002  3.74616  3.75363  3.15316  4.40750  2.88810  3.57311  2.80586  3.92566  3.75027  3.85502  3.92202  3.70837  2.78924  2.97954  2.63671  5.18182  4.04137    919 c - - -
          2.68618  4.42225  2.77519  2.73123  3.46354  2.40513  3.72494  3.29354  2.67741  2.69355  4.24690  2.90347  2.73739  3.18146  2.89801  2.37887  2.77519  2.98518  4.58477  3.61503
          0.03351  3.80839  4.53074  0.61958  0.77255  0.48576  0.95510
    384   3.23357  4.63032  3.99599  3.68726  2.60690  3.66065  3.82592  3.25571  3.41132  2.66106  3.89235  3.84955  4.17341  3.80241  3.55053  3.43778  3.53106  3.14428  1.02517  2.61260    920 w - - -
          2.68618  4.42225  2.77519  2.73123  3.46354  2.40513  3.72494  3.29354  2.67741  2.69355  4.24690  2.90347  2.73739  3.18146  2.89801  2.37887  2.77519  2.98518  4.58477  3.61503
          0.03351  3.80839  4.53074  0.61958  0.77255  0.48576  0.95510
    385   2.75784  4.31972  4.03530  3.69790  3.50486  3.65597  4.51118  2.05876  3.56463  2.20413  3.48128  3.89758  4.22110  3.92973  3.78302  3.15664  3.12163  1.11004  5.27795  4.00490    922 v - - -
          2.68618  4.42225  2.77519  2.73123  3.46354  2.40513  3.72494  3.29354  2.67741  2.69355  4.24690  2.90347  2.73739  3.18146  2.89801  2.37887  2.77519  2.98518  4.58477  3.61503
          0.03351  3.80839  4.53074  0.61958  0.77255  0.48576  0.95510
    386   2.89992  4.99376  2.46525  1.12027  4.33240  3.23467  3.81790  3.77361  2.69052  3.40180  4.38024  2.90101  3.83668  3.03593  3.09149  2.88987  3.20420  3.46469  5.51622  4.24017    923 e - - -
          2.68618  4.42225  2.77519  2.73123  3.46354  2.40513  3.72494  3.29354  2.67741  2.69355  4.24690  2.90347  2.73739  3.18146  2.89801  2.37887  2.77519  2.98518  4.58477  3.61503
          0.03351  3.80839  4.53074  0.61958  0.77255  0.48576  0.95510
    387   2.92311  5.03735  1.01454  2.30009  4.40640  3.16420  3.87837  3.98050  2.95099  3.60099  4.57912  2.85261  3.81266  3.11848  3.45728  2.89377  3.26085  3.62704  5.58736  4.29177    924 d - - -
          2.68618  4.42225  2.77519  2.73123  3.46354  2.40513  3.72494  3.29354  2.67741  2.69355  4.24690  2.90347  2.73739  3.18146  2.89801  2.37887  2.77519  2.98518  4.58477  3.61503
          0.03351  3.80839  4.53074  0.61958  0.77255  0.48576  0.95510
    388   2.67118  4.43758  3.27171  3.10268  4.10073  3.12878  4.18431  3.63096  3.15473  3.26429  4.31243  3.41512  0.95588  3.54553  3.40634  2.83701  3.10805  3.28352  5.30361  4.22102    927 p - - -
          2.68618  4.42225  2.77519  2.73123  3.46354  2.40513  3.72494  3.29354  2.67741  2.69355  4.24690  2.90347  2.73739  3.18146  2.89801  2.37887  2.77519  2.98518  4.58477  3.61503
          0.03351  3.80839  4.53074  0.61958  0.77255  0.48576  0.95510
    389   3.03101  4.69669  3.51197  3.12047  2.27758  3.76252  2.54775  3.29675  2.95796  2.77255  3.84650  3.40509  4.16421  3.32420  3.22741  3.11761  3.26744  3.10431  3.90699  1.51366    928 y - - -
          2.68618  4.42225  2.77519  2.73123  3.46354  2.40513  3.72494  3.29354  2.67741  2.69355  4.24690  2.90347  2.73739  3.18146  2.89801  2.37887  2.77519  2.98518  4.58477  3.61503
          0.03351  3.80839  4.53074  0.61958  0.77255  0.48576  0.95510
    390   2.28599  4.20474  3.15313  2.96740  4.01316  2.93592  4.07832  3.52777  3.03676  3.25353  4.18606  3.20153  3.66974  3.39147  3.32378  1.19199  2.76159  3.07699  5.39114  4.09669    931 s - - -
          2.68618  4.42225  2.77519  2.73123  3.46354  2.40513  3.72494  3.29354  2.67741  2.69355  4.24690  2.90347  2.73739  3.18146  2.89801  2.37887  2.77519  2.98518  4.58477  3.61503
          0.03351  3.80839  4.53074  0.61958  0.77255  0.48576  0.95510
    391   2.85557  5.33392  1.46719  1.75064  4.62153  3.14680  3.69660  4.11245  2.70641  3.65877  4.52946  2.63153  3.76723  2.87173  3.27818  2.75673  3.14719  3.71522  5.82040  4.34922    932 d - - -
          2.68618  4.42225  2.77519  2.73123  3.46354  2.40513  3.72494  3.29354  2.67741  2.69355  4.24690  2.90347  2.73739  3.18146  2.89801  2.37887  2.77519  2.98518  4.58477  3.61503
          0.03351  3.80839  4.53074  0.61958  0.77255  0.48576  0.95510
    392   1.11031  4.16266  3.39952  3.18951  3.99036  2.98856  4.21886  3.10649  3.20414  2.99084  4.03105  3.35470  3.72187  3.55158  3.45819  2.51417  2.78716  2.77211  5.42402  4.21744    938 a - - -
          2.68618  4.42225  2.77519  2.73123  3.46354  2.40513  3.72494  3.29354  2.67741  2.69355  4.24690  2.90347  2.73739  3.18146  2.89801  2.37887  2.77519  2.98518  4.58477  3.61503
          0.03351  3.80839  4.53074  0.61958  0.77255  0.48576  0.95510
    393   3.17889  4.60008  4.15032  3.85387  1.12282  3.88119  3.85245  2.71188  3.76280  2.09750  3.45251  3.94779  4.34224  3.94887  3.89833  3.45132  3.48052  2.69761  4.12292  2.49894    939 f - - -
          2.68618  4.42225  2.77519  2.73123  3.46354  2.40513  3.72494  3.29354  2.67741  2.69355  4.24690  2.90347  2.73739  3.18146  2.89801  2.37887  2.77519  2.98518  4.58477  3.61503
          0.03351  3.80839  4.53074  0.61958  0.77255  0.48576  0.95510
    394   2.91557  4.87384  3.08714  2.72252  4.24557  3.41039  3.72746  3.67115  1.12970  3.25103  4.21733  3.14931  3.91643  2.92363  2.42483  2.96260  3.17436  3.38305  5.32773  4.13178    940 k - - -
          2.68618  4.42225  2.77519  2.73123  3.46354  2.40513  3.72494  3.29354  2.67741  2.69355  4.24690  2.90347  2.73739  3.18146  2.89801  2.37887  2.77519  2.98518  4.58477  3.61503
          0.03351  3.80839  4.53074  0.61958  0.77255  0.48576  0.95510
    395   3.04233  4.45890  4.37921  3.82928  2.12897  4.17012  4.30235  2.22666  3.70427  1.38231  2.36863  4.08658  4.43368  3.87894  3.88698  3.48844  3.26874  2.29539  4.72373  3.40135    941 l - - -
          2.68618  4.42225  2.77519  2.73123  3.46354  2.40513  3.72494  3.29354  2.67741  2.69355  4.24690  2.90347  2.73739  3.18146  2.89801  2.37887  2.77519  2.98518  4.58477  3.61503
          0.03351  3.80839  4.53074  0.61958  0.77255  0.48576  0.95510
    396   2.92923  4.75570  3.06737  2.82225  3.24301  3.39609  1.28522  3.62204  2.66722  3.12353  4.16260  3.23362  3.94584  3.18806  2.93608  3.00091  3.23101  3.35853  4.70870  3.19598    958 h - - -
          2.68618  4.42225  2.77519  2.73123  3.46354  2.40513  3.72494  3.29354  2.67741  2.69355  4.24690  2.90347  2.73739  3.18146  2.89801  2.37887  2.77519  2.98518  4.58477  3.61503
          0.03351  3.80839  4.53074  0.61958  0.77255  0.48576  0.95510
    397   3.09202  4.49586  4.43059  3.91820  3.10889  4.25376  4.59126  1.73376  3.72643  1.19711  2.98524  4.21202  4.54092  4.00544  3.92762  3.62108  3.34016  1.98700  5.09554  3.88467    959 l - - -
          2.68618  4.42225  2.77519  2.73123  3.46354  2.40513  3.72494  3.29354  2.67741  2.69355  4.24690  2.90347  2.73739  3.18146  2.89801  2.37887  2.77519  2.98518  4.58477  3.61503
          0.03351  3.80839  4.53074  0.61958  0.77255  0.48576  0.95510
    398   2.64544  4.74943  2.76704  2.46164  4.11053  3.26449  3.68846  3.58783  2.39981  3.15437  4.05040  2.94121  2.77109  1.87784  2.74878  2.68950  2.93808  3.25471  5.35534  4.03942    963 q - - -
          2.68618  4.42225  2.77519  2.73123  3.46354  2.40513  3.72494  3.29354  2.67741  2.69355  4.24690  2.90347  2.73739  3.18146  2.89801  2.37887  2.77519  2.98518  4.58477  3.61503
          0.03351  3.80839  4.53074  0.61958  0.77255  0.48576  0.95510
    399   2.93567  4.77649  3.42005  2.94650  4.11486  3.43409  3.78227  3.65333  2.21804  3.18106  4.18431  3.31043  3.94105  3.00701  1.08112  3.02376  3.20684  3.38040  5.22475  4.05755    964 r - - -
          2.68618  4.42225  2.77519  2.73123  3.46354  2.40513  3.72494  3.29354  2.67741  2.69355  4.24690  2.90347  2.73739  3.18146  2.89801  2.37887  2.77519  2.98518  4.58477  3.61503
          0.03351  3.80839  4.53074  0.61958  0.77255  0.48576  0.95510
    400   2.96303  4.36279  4.44538  3.96074  3.38402  4.16556  4.71350  1.31341  3.82023  1.90702  3.23031  4.21539  4.53009  4.11866  4.04302  3.55110  3.24142  1.51940  5.31841  4.09763    965 i - - -
          2.68618  4.42225  2.77519  2.73123  3.46354  2.40513  3.72494  3.29354  2.67741  2.69355  4.24690  2.90347  2.73739  3.18146  2.89801  2.37887  2.77519  2.98518  4.58477  3.61503
          0.03351  3.80839  4.53074  0.61958  0.77255  0.48576  0.95510
    401   2.63897  4.57665  3.06860  2.61405  3.24823  3.43811  2.98078  3.19091  2.54511  2.80681  3.71195  3.06640  2.69836  2.93642  2.91546  2.73426  2.88341  2.92892  4.72876  2.68694    966 k - - -
          2.68618  4.42225  2.77519  2.73123  3.46354  2.40513  3.72494  3.29354  2.67741  2.69355  4.24690  2.90347  2.73739  3.18146  2.89801  2.37887  2.77519  2.98518  4.58477  3.61503
          0.03351  3.80839  4.53074  0.61958  0.77255  0.48576  0.95510
    402   2.92311  5.03735  1.01454  2.30009  4.40640  3.16420  3.87837  3.98050  2.95099  3.60099  4.57912  2.85261  3.81266  3.11848  3.45728  2.89377  3.26085  3.62704  5.58736  4.29177    967 d - - -
          2.68618  4.42225  2.77519  2.73123  3.46354  2.40513  3.72494  3.29354  2.67741  2.69355  4.24690  2.90347  2.73739  3.18146  2.89801  2.37887  2.77519  2.98518  4.58477  3.61503
          0.03351  3.80839  4.53074  0.61958  0.77255  0.48576  0.95510
    403   3.15726  4.67219  3.74475  3.46341  2.29976  3.75634  3.59289  3.17566  3.32278  2.64581  3.85778  3.64645  4.23235  3.64422  3.51908  3.29987  3.44402  3.04338  3.94061  1.07944    968 y - - -
          2.68618  4.42225  2.77519  2.73123  3.46354  2.40513  3.72494  3.29354  2.67741  2.69355  4.24690  2.90347  2.73739  3.18146  2.89801  2.37887  2.77519  2.98518  4.58477  3.61503
          0.03351  3.80839  4.53074  0.61958  0.77255  0.48576  0.95510
    404   3.08469  4.56681  4.08583  3.72691  3.11381  3.89935  4.40279  2.31622  3.49522  0.95845  3.15956  4.00841  4.34677  3.87896  3.68117  3.46490  3.38246  2.33662  4.96833  3.67637    969 l - - -
          2.68618  4.42225  2.77519  2.73123  3.46354  2.40513  3.72494  3.29354  2.67741  2.69355  4.24690  2.90347  2.73739  3.18146  2.89801  2.37887  2.77519  2.98518  4.58477  3.61503
          0.03351  3.80839  4.53074  0.61958  0.77255  0.48576  0.95510
    405   3.23357  4.63032  3.99599  3.68726  2.60690  3.66065  3.82592  3.25571  3.41132  2.66106  3.89235  3.84955  4.17341  3.80241  3.55053  3.43778  3.53106  3.14428  1.02517  2.61260    970 w - - -
          2.68618  4.42225  2.77519  2.73123  3.46354  2.40513  3.72494  3.29354  2.67741  2.69355  4.24690  2.90347  2.73739  3.18146  2.89801  2.37887  2.77519  2.98518  4.58477  3.61503
          0.03351  3.80839  4.53074  0.61958  0.77255  0.48576  0.95510
    406   3.03072  4.41312  4.47729  3.93990  3.22964  4.26532  4.65340  1.65538  3.80577  1.41411  3.05770  4.23000  4.54787  4.05486  4.02137  3.61040  3.27729  1.64162  5.19641  4.02539    971 l - - -
          2.68618  4.42225  2.77519  2.73123  3.46354  2.40513  3.72494  3.29354  2.67741  2.69355  4.24690  2.90347  2.73739  3.18146  2.89801  2.37887  2.77519  2.98518  4.58477  3.61503
          0.03351  3.80839  4.53074  0.61958  0.77255  0.48576  0.95510
    407   1.11031  4.16266  3.39952  3.18951  3.99036  2.98856  4.21886  3.10649  3.20414  2.99084  4.03105  3.35470  3.72187  3.55158  3.45819  2.51417  2.78716  2.77211  5.42402  4.21744    972 a - - -
          2.68618  4.42225  2.77519  2.73123  3.46354  2.40513  3.72494  3.29354  2.67741  2.69355  4.24690  2.90347  2.73739  3.18146  2.89801  2.37887  2.77519  2.98518  4.58477  3.61503
          0.03351  3.80839  4.53074  0.61958  0.77255  0.48576  0.95510
    408   2.89992  4.99376  2.46525  1.12027  4.33240  3.23467  3.81790  3.77361  2.69052  3.40180  4.38024  2.90101  3.83668  3.03593  3.09149  2.88987  3.20420  3.46469  5.51622  4.24017    973 e - - -
          2.68618  4.42225  2.77519  2.73123  3.46354  2.40513  3.72494  3.29354  2.67741  2.69355  4.24690  2.90347  2.73739  3.18146  2.89801  2.37887  2.77519  2.98518  4.58477  3.61503
          0.03351  3.80839  4.53074  0.61958  0.77255  0.48576  0.95510
    409   2.92311  5.03735  1.01454  2.30009  4.40640  3.16420  3.87837  3.98050  2.95099  3.60099  4.57912  2.85261  3.81266  3.11848  3.45728  2.89377  3.26085  3.62704  5.58736  4.29177    974 d - - -
          2.68618  4.42225  2.77519  2.73123  3.46354  2.40513  3.72494  3.29354  2.67741  2.69355  4.24690  2.90347  2.73739  3.18146  2.89801  2.37887  2.77519  2.98518  4.58477  3.61503
          0.03351  3.80839  4.53074  0.61958  0.77255  0.48576  0.95510
    410   2.58929  4.36940  3.24976  3.14188  4.28221  0.83523  4.26473  3.86748  3.31425  3.52941  4.50578  3.41443  3.75846  3.64375  3.55601  2.75963  3.06560  3.40832  5.39294  4.38245    975 g - - -
          2.68618  4.42225  2.77519  2.73123  3.46354  2.40513  3.72494  3.29354  2.67741  2.69355  4.24690  2.90347  2.73739  3.18146  2.89801  2.37887  2.77519  2.98518  4.58477  3.61503
          0.03351  3.80839  4.53074  0.61958  0.77255  0.48576  0.95510
    411   2.92069  4.48020  3.98129  3.57113  3.18275  3.78627  4.32118  2.35208  3.34223  1.78828  1.50662  3.85616  4.24761  3.72903  3.55483  3.26253  3.22531  2.35043  5.01429  3.76968    976 m - - -
          2.68618  4.42225  2.77519  2.73123  3.46354  2.40513  3.72494  3.29354  2.67741  2.69355  4.24690  2.90347  2.73739  3.18146  2.89801  2.37887  2.77519  2.98518  4.58477  3.61503
          0.03351  3.80839  4.53074  0.61958  0.77255  0.48576  0.95510
    412   2.91803  4.97825  3.30019  2.70864  4.37379  3.54127  3.56762  3.74546  1.66018  3.24338  4.12985  3.11565  3.93957  2.71855  1.52914  2.93789  3.10856  3.44210  5.32900  4.13934    977 r - - -
          2.68618  4.42225  2.77519  2.73123  3.46354  2.40513  3.72494  3.29354  2.67741  2.69355  4.24690  2.90347  2.73739  3.18146  2.89801  2.37887  2.77519  2.98518  4.58477  3.61503
          0.03351  3.80839  4.53074  0.61958  0.77255  0.48576  0.95510
    413   2.92069  4.48020  3.98129  3.57113  3.18275  3.78627  4.32118  2.35208  3.34223  1.78828  1.50662  3.85616  4.24761  3.72903  3.55483  3.26253  3.22531  2.35043  5.01429  3.76968    978 m - - -
          2.68618  4.42225  2.77519  2.73123  3.46354  2.40513  3.72494  3.29354  2.67741  2.69355  4.24690  2.90347  2.73739  3.18146  2.89801  2.37887  2.77519  2.98518  4.58477  3.61503
          0.03351  3.80839  4.53074  0.61958  0.77255  0.48576  0.95510
    414   2.83288  4.81384  2.86375  2.61915  3.97341  3.32530  3.77632  3.59581  2.44483  3.10440  4.13570  3.07769  3.87889  1.35270  2.72959  2.88411  3.13068  3.32998  5.25766  3.94763    990 q - - -
          2.68618  4.42225  2.77519  2.73123  3.46354  2.40513  3.72494  3.29354  2.67741  2.69355  4.24690  2.90347  2.73739  3.18146  2.89801  2.37887  2.77519  2.98518  4.58477  3.61503
          0.03351  3.80839  4.53074  0.61958  0.77255  0.48576  0.95510
    415   2.58929  4.36940  3.24976  3.14188  4.28221  0.83523  4.26473  3.86748  3.31425  3.52941  4.50578  3.41443  3.75846  3.64375  3.55601  2.75963  3.06560  3.40832  5.39294  4.38245    996 g - - -
          2.68618  4.42225  2.77519  2.73123  3.46354  2.40513  3.72494  3.29354  2.67741  2.69355  4.24690  2.90347  2.73739  3.18146  2.89801  2.37887  2.77519  2.98518  4.58477  3.61503
          0.03351  3.80839  4.53074  0.61958  0.77255  0.48576  0.95510
    416   3.15726  4.67219  3.74475  3.46341  2.29976  3.75634  3.59289  3.17566  3.32278  2.64581  3.85778  3.64645  4.23235  3.64422  3.51908  3.29987  3.44402  3.04338  3.94061  1.07944   1004 y - - -
          2.68618  4.42225  2.77519  2.73123  3.46354  2.40513  3.72494  3.29354  2.67741  2.69355  4.24690  2.90347  2.73739  3.18146  2.89801  2.37887  2.77519  2.98518  4.58477  3.61503
          0.03351  3.80839  4.53074  0.61958  0.77255  0.48576  0.95510
    417   2.67266  4.66469  2.67738  2.55713  4.01837  3.14279  3.87335  3.71632  2.77246  3.37097  4.32772  1.27686  3.79220  3.14721  3.12388  2.74309  3.05315  3.34503  5.33189  3.97225   1007 n - - -
          2.68618  4.42225  2.77519  2.73123  3.46354  2.40513  3.72494  3.29354  2.67741  2.69355  4.24690  2.90347  2.73739  3.18146  2.89801  2.37887  2.77519  2.98518  4.58477  3.61503
          0.03351  3.80839  4.53074  0.61958  0.77255  0.48576  0.95510
    418   2.58929  4.36940  3.24976  3.14188  4.28221  0.83523  4.26473  3.86748  3.31425  3.52941  4.50578  3.41443  3.75846  3.64375  3.55601  2.75963  3.06560  3.40832  5.39294  4.38245   1008 g - - -
          2.68618  4.42225  2.77519  2.73123  3.46354  2.40513  3.72494  3.29354  2.67741  2.69355  4.24690  2.90347  2.73739  3.18146  2.89801  2.37887  2.77519  2.98518  4.58477  3.61503
          0.03351  3.80839  4.53074  0.61958  0.77255  0.48576  0.95510
    419   2.28599  4.20474  3.15313  2.96740  4.01316  2.93592  4.07832  3.52777  3.03676  3.25353  4.18606  3.20153  3.66974  3.39147  3.32378  1.19199  2.76159  3.07699  5.39114  4.09669   1009 s - - -
          2.68618  4.42225  2.77519  2.73123  3.46354  2.40513  3.72494  3.29354  2.67741  2.69355  4.24690  2.90347  2.73739  3.18146  2.89801  2.37887  2.77519  2.98518  4.58477  3.61503
          0.03351  3.80839  4.53074  0.61958  0.77255  0.48576  0.95510
    420   2.83288  4.81384  2.86375  2.61915  3.97341  3.32530  3.77632  3.59581  2.44483  3.10440  4.13570  3.07769  3.87889  1.35270  2.72959  2.88411  3.13068  3.32998  5.25766  3.94763   1010 q - - -
          2.68618  4.42225  2.77519  2.73123  3.46354  2.40513  3.72494  3.29354  2.67741  2.69355  4.24690  2.90347  2.73739  3.18146  2.89801  2.37887  2.77519  2.98518  4.58477  3.61503
          0.03351  3.80839  4.53074  0.61958  0.77255  0.48576  0.95510
    421   3.08469  4.56681  4.08583  3.72691  3.11381  3.89935  4.40279  2.31622  3.49522  0.95845  3.15956  4.00841  4.34677  3.87896  3.68117  3.46490  3.38246  2.33662  4.96833  3.67637   1011 l - - -
          2.68618  4.42225  2.77519  2.73123  3.46354  2.40513  3.72494  3.29354  2.67741  2.69355  4.24690  2.90347  2.73739  3.18146  2.89801  2.37887  2.77519  2.98518  4.58477  3.61503
          0.03351  3.80839  4.53074  0.61958  0.77255  0.48576  0.95510
    422   3.23357  4.63032  3.99599  3.68726  2.60690  3.66065  3.82592  3.25571  3.41132  2.66106  3.89235  3.84955  4.17341  3.80241  3.55053  3.43778  3.53106  3.14428  1.02517  2.61260   1012 w - - -
          2.68618  4.42225  2.77519  2.73123  3.46354  2.40513  3.72494  3.29354  2.67741  2.69355  4.24690  2.90347  2.73739  3.18146  2.89801  2.37887  2.77519  2.98518  4.58477  3.61503
          0.03351  3.80839  4.53074  0.61958  0.77255  0.48576  0.95510
    423   2.92311  5.03735  1.01454  2.30009  4.40640  3.16420  3.87837  3.98050  2.95099  3.60099  4.57912  2.85261  3.81266  3.11848  3.45728  2.89377  3.26085  3.62704  5.58736  4.29177   1013 d - - -
          2.68618  4.42225  2.77519  2.73123  3.46354  2.40513  3.72494  3.29354  2.67741  2.69355  4.24690  2.90347  2.73739  3.18146  2.89801  2.37887  2.77519  2.98518  4.58477  3.61503
          0.03351  3.80839  4.53074  0.61958  0.77255  0.48576  0.95510
    424   2.38088  4.22532  3.37373  3.12452  3.91469  3.06626  4.14640  3.03411  3.06620  2.89981  3.95571  3.34319  3.76550  3.46463  3.32709  2.58160  1.28546  2.73596  5.35824  4.13176   1014 t - - -
          2.68618  4.42225  2.77519  2.73123  3.46354  2.40513  3.72494  3.29354  2.67741  2.69355  4.24690  2.90347  2.73739  3.18146  2.89801  2.37887  2.77519  2.98518  4.58477  3.61503
          0.03351  3.80839  4.53074  0.61958  0.77255  0.48576  0.95510
    425   1.11031  4.16266  3.39952  3.18951  3.99036  2.98856  4.21886  3.10649  3.20414  2.99084  4.03105  3.35470  3.72187  3.55158  3.45819  2.51417  2.78716  2.77211  5.42402  4.21744   1015 a - - -
          2.68618  4.42225  2.77519  2.73123  3.46354  2.40513  3.72494  3.29354  2.67741  2.69355  4.24690  2.90347  2.73739  3.18146  2.89801  2.37887  2.77519  2.98518  4.58477  3.61503
          0.03351  3.80839  4.53074  0.61958  0.77255  0.48576  0.95510
    426   3.17889  4.60008  4.15032  3.85387  1.12282  3.88119  3.85245  2.71188  3.76280  2.09750  3.45251  3.94779  4.34224  3.94887  3.89833  3.45132  3.48052  2.69761  4.12292  2.49894   1020 f - - -
          2.68618  4.42225  2.77519  2.73123  3.46354  2.40513  3.72494  3.29354  2.67741  2.69355  4.24690  2.90347  2.73739  3.18146  2.89801  2.37887  2.77519  2.98518  4.58477  3.61503
          0.03351  3.80839  4.53074  0.61958  0.77255  0.48576  0.95510
    427   1.78957  4.10382  3.23435  2.98338  4.11983  2.87824  4.08286  3.45379  3.04192  3.21814  4.09179  3.17906  3.61637  3.36016  3.34852  1.50312  2.64539  2.97929  5.49187  4.24947   1021 s - - -
          2.68618  4.42225  2.77519  2.73123  3.46354  2.40513  3.72494  3.29354  2.67741  2.69355  4.24690  2.90347  2.73739  3.18146  2.89801  2.37887  2.77519  2.98518  4.58477  3.61503
          0.03351  3.80839  4.53074  0.61958  0.77255  0.48576  0.95510
    428   2.96224  4.35812  4.45394  3.96565  3.39255  4.17341  4.71952  1.33762  3.82950  1.91572  3.23500  4.22079  4.53431  4.12486  4.05332  3.55642  3.23915  1.47769  5.32520  4.10698   1022 i - - -
          2.68618  4.42225  2.77519  2.73123  3.46354  2.40513  3.72494  3.29354  2.67741  2.69355  4.24690  2.90347  2.73739  3.18146  2.89801  2.37887  2.77519  2.98518  4.58477  3.61503
          0.03351  3.80839  4.53074  0.61958  0.77255  0.48576  0.95510
    429   2.83288  4.81384  2.86375  2.61915  3.97341  3.32530  3.77632  3.59581  2.44483  3.10440  4.13570  3.07769  3.87889  1.35270  2.72959  2.88411  3.13068  3.32998  5.25766  3.94763   1023 q - - -
          2.68618  4.42225  2.77519  2.73123  3.46354  2.40513  3.72494  3.29354  2.67741  2.69355  4.24690  2.90347  2.73739  3.18146  2.89801  2.37887  2.77519  2.98518  4.58477  3.61503
          0.03351  3.80839  4.53074  0.61958  0.77255  0.48576  0.95510
    430   1.11031  4.16266  3.39952  3.18951  3.99036  2.98856  4.21886  3.10649  3.20414  2.99084  4.03105  3.35470  3.72187  3.55158  3.45819  2.51417  2.78716  2.77211  5.42402  4.21744   1024 a - - -
          2.68618  4.42225  2.77519  2.73123  3.46354  2.40513  3.72494  3.29354  2.67741  2.69355  4.24690  2.90347  2.73739  3.18146  2.89801  2.37887  2.77519  2.98518  4.58477  3.61503
          0.03351  3.80839  4.53074  0.61958  0.77255  0.48576  0.95510
    431   2.98131  4.41980  4.24162  3.85620  3.33257  3.99480  4.59720  1.16111  3.68296  1.93351  3.27971  4.11059  4.43351  4.03877  3.88695  3.48513  3.28221  1.84862  5.20905  3.94078   1025 i - - -
          2.68618  4.42225  2.77519  2.73123  3.46354  2.40513  3.72494  3.29354  2.67741  2.69355  4.24690  2.90347  2.73739  3.18146  2.89801  2.37887  2.77519  2.98518  4.58477  3.61503
          0.03351  3.80839  4.53074  0.61958  0.77255  0.48576  0.95510
    432   2.98926  4.37346  4.45079  3.92045  3.31922  4.23235  4.65919  1.65099  3.79196  1.65485  3.15411  4.20564  4.53824  4.06308  4.02052  3.58113  3.24287  1.39849  5.25058  4.05532   1026 v - - -
          2.68618  4.42225  2.77519  2.73123  3.46354  2.40513  3.72494  3.29354  2.67741  2.69355  4.24690  2.90347  2.73739  3.18146  2.89801  2.37887  2.77519  2.98518  4.58477  3.61503
          0.03351  3.80839  4.53074  0.61958  0.77255  0.48576  0.95510
    433   1.55944  4.08829  3.27233  3.01008  4.10662  2.87639  4.09205  3.42411  3.05967  3.19803  4.07078  3.19261  3.61471  3.37322  3.36335  1.71562  2.63656  2.95492  5.48268  4.24819   1027 a - - -
          2.68618  4.42225  2.77519  2.73123  3.46354  2.40513  3.72494  3.29354  2.67741  2.69355  4.24690  2.90347  2.73739  3.18146  2.89801  2.37887  2.77519  2.98518  4.58477  3.61503
          0.03351  3.80839  4.53074  0.61958  0.77255  0.48576  0.95510
    434   2.38088  4.22532  3.37373  3.12452  3.91469  3.06626  4.14640  3.03411  3.06620  2.89981  3.95571  3.34319  3.76550  3.46463  3.32709  2.58160  1.28546  2.73596  5.35824  4.13176   1029 t - - -
          2.68618  4.42225  2.77519  2.73123  3.46354  2.40513  3.72494  3.29354  2.67741  2.69355  4.24690  2.90347  2.73739  3.18146  2.89801  2.37887  2.77519  2.98518  4.58477  3.61503
          0.03351  3.80839  4.53074  0.61958  0.77255  0.48576  0.95510
    435   2.91557  4.87384  3.08714  2.72252  4.24557  3.41039  3.72746  3.67115  1.12970  3.25103  4.21733  3.14931  3.91643  2.92363  2.42483  2.96260  3.17436  3.38305  5.32773  4.13178   1037 k - - -
          2.68618  4.42225  2.77519  2.73123  3.46354  2.40513  3.72494  3.29354  2.67741  2.69355  4.24690  2.90347  2.73739  3.18146  2.89801  2.37887  2.77519  2.98518  4.58477  3.61503
          0.03351  3.80839  4.53074  0.61958  0.77255  0.48576  0.95510
    436   3.08469  4.56681  4.08583  3.72691  3.11381  3.89935  4.40279  2.31622  3.49522  0.95845  3.15956  4.00841  4.34677  3.87896  3.68117  3.46490  3.38246  2.33662  4.96833  3.67637   1038 l - - -
          2.68618  4.42225  2.77519  2.73123  3.46354  2.40513  3.72494  3.29354  2.67741  2.69355  4.24690  2.90347  2.73739  3.18146  2.89801  2.37887  2.77519  2.98518  4.58477  3.61503
          0.03351  3.80839  4.53074  0.61958  0.77255  0.48576  0.95510
    437   2.73638  4.26102  4.04682  3.53395  3.46506  3.81993  4.36122  1.62759  3.42103  2.14668  3.33192  3.82148  4.24888  3.73677  3.69252  3.16759  2.48411  1.64890  5.19908  3.98583   1040 i - - -
          2.68618  4.42225  2.77519  2.73123  3.46354  2.40513  3.72494  3.29354  2.67741  2.69355  4.24690  2.90347  2.73739  3.18146  2.89801  2.37887  2.77519  2.98518  4.58477  3.61503
          0.03351  3.80839  4.53074  0.61958  0.77255  0.48576  0.95510
    438   2.92311  5.03735  1.01454  2.30009  4.40640  3.16420  3.87837  3.98050  2.95099  3.60099  4.57912  2.85261  3.81266  3.11848  3.45728  2.89377  3.26085  3.62704  5.58736  4.29177   1042 d - - -
          2.68618  4.42225  2.77519  2.73123  3.46354  2.40513  3.72494  3.29354  2.67741  2.69355  4.24690  2.90347  2.73739  3.18146  2.89801  2.37887  2.77519  2.98518  4.58477  3.61503
          0.03351  3.80839  4.53074  0.61958  0.77255  0.48576  0.95510
    439   2.52065  4.60085  2.73193  2.10969  4.07427  3.19567  3.71695  3.43339  2.55314  3.10377  3.95956  2.91452  3.74686  2.90943  2.96248  2.27843  2.18204  3.08809  5.36798  4.05499   1043 e - - -
          2.68618  4.42225  2.77519  2.73123  3.46354  2.40513  3.72494  3.29354  2.67741  2.69355  4.24690  2.90347  2.73739  3.18146  2.89801  2.37887  2.77519  2.98518  4.58477  3.61503
          0.03351  3.80839  4.53074  0.61958  0.77255  0.48576  0.95510
    440   3.25263  4.62601  4.23515  3.84539  1.31892  4.08976  3.48394  2.93923  3.71637  2.32182  3.57417  3.83823  4.42893  3.82640  3.85207  3.44728  3.48757  2.87285  3.69767  1.73016   1045 f - - -
          2.68618  4.42225  2.77519  2.73123  3.46354  2.40513  3.72494  3.29354  2.67741  2.69355  4.24690  2.90347  2.73739  3.18146  2.89801  2.37887  2.77519  2.98518  4.58477  3.61503
          0.03351  3.80839  4.53074  0.61958  0.77255  0.48576  0.95510
    441   1.84181  4.10624  3.16511  2.91588  4.19925  1.96730  4.05988  3.60300  3.03387  3.29719  4.12700  3.13393  3.59263  3.32061  3.36649  1.89557  2.62595  3.07234  5.53602  4.30646   1046 a - - -
          2.68618  4.42225  2.77519  2.73123  3.46354  2.40513  3.72494  3.29354  2.67741  2.69355  4.24690  2.90347  2.73739  3.18146  2.89801  2.37887  2.77519  2.98518  4.58477  3.61503
          0.03351  3.80839  4.53074  0.61958  0.77255  0.48576  0.95510
    442   2.57093  4.72968  2.59798  2.03668  4.17950  3.19325  3.68759  3.59958  2.52754  3.21296  4.05582  2.84756  2.54586  2.86660  2.96018  2.28370  2.87627  3.23373  5.43907  4.09844   1047 e - - -
          2.68618  4.42225  2.77519  2.73123  3.46354  2.40513  3.72494  3.29354  2.67741  2.69355  4.24690  2.90347  2.73739  3.18146  2.89801  2.37887  2.77519  2.98518  4.58477  3.61503
          0.03351  3.80839  4.53074  0.61958  0.77255  0.48576  0.95510
    443   2.38088  4.22532  3.37373  3.12452  3.91469  3.06626  4.14640  3.03411  3.06620  2.89981  3.95571  3.34319  3.76550  3.46463  3.32709  2.58160  1.28546  2.73596  5.35824  4.13176   1048 t - - -
          2.68618  4.42225  2.77519  2.73123  3.46354  2.40513  3.72494  3.29354  2.67741  2.69355  4.24690  2.90347  2.73739  3.18146  2.89801  2.37887  2.77519  2.98518  4.58477  3.61503
          0.03351  3.80839  4.53074  0.61958  0.77255  0.48576  0.95510
    444   3.08469  4.56681  4.08583  3.72691  3.11381  3.89935  4.40279  2.31622  3.49522  0.95845  3.15956  4.00841  4.34677  3.87896  3.68117  3.46490  3.38246  2.33662  4.96833  3.67637   1049 l - - -
          2.68618  4.42225  2.77519  2.73123  3.46354  2.40513  3.72494  3.29354  2.67741  2.69355  4.24690  2.90347  2.73739  3.18146  2.89801  2.37887  2.77519  2.98518  4.58477  3.61503
          0.03351  3.80839  4.53074  0.61958  0.77255  0.48576  0.95510
    445   2.15844  4.56764  3.20034  2.73210  4.05444  3.29687  3.72363  3.38889  2.28508  3.03689  3.95315  3.11746  3.82266  2.91908  1.73921  2.69534  2.90068  3.07476  5.28709  4.04225   1050 r - - -
          2.68618  4.42225  2.77519  2.73123  3.46354  2.40513  3.72494  3.29354  2.67741  2.69355  4.24690  2.90347  2.73739  3.18146  2.89801  2.37887  2.77519  2.98518  4.58477  3.61503
          0.03351  3.80839  4.53074  0.61958  0.77255  0.48576  0.95510
    446   2.91557  4.87384  3.08714  2.72252  4.24557  3.41039  3.72746  3.67115  1.12970  3.25103  4.21733  3.14931  3.91643  2.92363  2.42483  2.96260  3.17436  3.38305  5.32773  4.13178   1051 k - - -
          2.68618  4.42225  2.77519  2.73123  3.46354  2.40513  3.72494  3.29354  2.67741  2.69355  4.24690  2.90347  2.73739  3.18146  2.89801  2.37887  2.77519  2.98518  4.58477  3.61503
          0.03351  3.80839  4.53074  0.61958  0.77255  0.48576  0.95510
    447   1.11031  4.16266  3.39952  3.18951  3.99036  2.98856  4.21886  3.10649  3.20414  2.99084  4.03105  3.35470  3.72187  3.55158  3.45819  2.51417  2.78716  2.77211  5.42402  4.21744   1052 a - - -
          2.68618  4.42225  2.77519  2.73123  3.46354  2.40513  3.72494  3.29354  2.67741  2.69355  4.24690  2.90347  2.73739  3.18146  2.89801  2.37887  2.77519  2.98518  4.58477  3.61503
          0.03351  3.80839  4.53074  0.61958  0.77255  0.48576  0.95510
    448   2.73019  4.83792  2.69147  2.43282  3.67354  3.31179  2.11011  3.63636  2.43191  3.19498  4.08910  2.37325  3.83312  2.88766  2.78564  2.75122  3.00508  3.31013  5.06267  3.58064   1053 h - - -
          2.68618  4.42225  2.77519  2.73123  3.46354  2.40513  3.72494  3.29354  2.67741  2.69355  4.24690  2.90347  2.73739  3.18146  2.89801  2.37887  2.77519  2.98518  4.58477  3.61503
          0.03351  3.80839  4.53074  0.61958  0.77255  0.48576  0.95510
    449   2.69324  5.01213  2.27534  2.25066  4.23759  3.29251  2.58468  3.74353  2.08064  3.28895  4.11359  2.79119  3.77479  2.74435  2.78419  2.66735  2.93679  3.38619  5.43684  4.05216   1054 k - - -
          2.68618  4.42225  2.77519  2.73123  3.46354  2.40513  3.72494  3.29354  2.67741  2.69355  4.24690  2.90347  2.73739  3.18146  2.89801  2.37887  2.77519  2.98518  4.58477  3.61503
          0.03351  3.80839  4.53074  0.61958  0.77255  0.48576  0.95510
    450   3.26226  4.63046  4.24355  3.85411  1.34536  4.09581  3.46864  2.96272  3.72484  2.34797  3.59427  3.83718  4.43288  3.82863  3.85774  3.45108  3.49574  2.89122  3.67842  1.65960   1055 f - - -
          2.68618  4.42225  2.77519  2.73123  3.46354  2.40513  3.72494  3.29354  2.67741  2.69355  4.24690  2.90347  2.73739  3.18146  2.89801  2.37887  2.77519  2.98518  4.58477  3.61503
          0.03351  3.80839  4.53074  0.61958  0.77255  0.48576  0.95510
    451   2.92980  4.34143  4.40478  3.91644  3.42462  4.12460  4.68664  1.57465  3.78475  1.97366  3.27363  4.17302  4.50244  4.08851  4.01812  3.50584  3.21120  1.25895  5.33080  4.10295   1056 v - - -
          2.68618  4.42225  2.77519  2.73123  3.46354  2.40513  3.72494  3.29354  2.67741  2.69355  4.24690  2.90347  2.73739  3.18146  2.89801  2.37887  2.77519  2.98518  4.58477  3.61503
          0.03351  3.80839  4.53074  0.61958  0.77255  0.48576  0.95510
    452   2.77800  4.72251  3.21954  2.71845  3.84775  3.50409  3.68001  3.15278  1.62673  2.32785  3.80838  3.14673  3.93044  2.88253  2.48134  2.87022  3.01067  2.93814  5.16821  3.88630   1057 k - - -
          2.68618  4.42225  2.77519  2.73123  3.46354  2.40513  3.72494  3.29354  2.67741  2.69355  4.24690  2.90347  2.73739  3.18146  2.89801  2.37887  2.77519  2.98518  4.58477  3.61503
          0.03351  3.80839  4.53074  0.61958  0.77255  0.48576  0.95510
    453   2.75461  5.06887  1.79727  2.19480  4.11172  3.22669  2.42214  3.84269  2.56482  3.38803  4.24957  2.74811  3.77907  2.84195  3.05163  2.71285  3.02700  3.48093  5.41654  3.95204   1058 d - - -
          2.68618  4.42225  2.77519  2.73123  3.46354  2.40513  3.72494  3.29354  2.67741  2.69355  4.24690  2.90347  2.73739  3.18146  2.89801  2.37887  2.77519  2.98518  4.58477  3.61503
          0.03351  3.80839  4.53074  0.61958  0.77255  0.48576  0.95510
    454   1.78957  4.10382  3.23435  2.98338  4.11983  2.87824  4.08286  3.45379  3.04192  3.21814  4.09179  3.17906  3.61637  3.36016  3.34852  1.50312  2.64539  2.97929  5.49187  4.24947   1059 s - - -
          2.68618  4.42225  2.77519  2.73123  3.46354  2.40513  3.72494  3.29354  2.67741  2.69355  4.24690  2.90347  2.73739  3.18146  2.89801  2.37887  2.77519  2.98518  4.58477  3.61503
          0.03351  3.80839  4.53074  0.61958  0.77255  0.48576  0.95510
    455   2.83288  4.81384  2.86375  2.61915  3.97341  3.32530  3.77632  3.59581  2.44483  3.10440  4.13570  3.07769  3.87889  1.35270  2.72959  2.88411  3.13068  3.32998  5.25766  3.94763   1060 q - - -
          2.68618  4.42225  2.77519  2.73123  3.46354  2.40513  3.72494  3.29354  2.67741  2.69355  4.24690  2.90347  2.73739  3.18146  2.89801  2.37887  2.77519  2.98518  4.58477  3.61503
          0.03351  3.80839  4.53074  0.61958  0.77255  0.48576  0.95510
    456   2.98131  4.41980  4.24162  3.85620  3.33257  3.99480  4.59720  1.16111  3.68296  1.93351  3.27971  4.11059  4.43351  4.03877  3.88695  3.48513  3.28221  1.84862  5.20905  3.94078   1074 i - - -
          2.68618  4.42225  2.77519  2.73123  3.46354  2.40513  3.72494  3.29354  2.67741  2.69355  4.24690  2.90347  2.73739  3.18146  2.89801  2.37887  2.77519  2.98518  4.58477  3.61503
          0.03351  3.80839  4.53074  0.61958  0.77255  0.48576  0.95510
    457   2.74858  4.68085  3.12316  2.69897  3.60652  3.48212  3.72715  3.07167  2.41857  2.18851  3.67694  3.14348  3.92996  1.97295  2.71600  2.85081  2.99983  2.90413  5.07237  3.72670   1076 q - - -
          2.68618  4.42225  2.77519  2.73123  3.46354  2.40513  3.72494  3.29354  2.67741  2.69355  4.24690  2.90347  2.73739  3.18146  2.89801  2.37887  2.77519  2.98518  4.58477  3.61503
          0.03351  3.80839  4.53074  0.61958  0.77255  0.48576  0.95510
    458   2.80380  5.08806  2.49290  1.63472  4.40783  3.29440  3.62967  3.81835  1.98812  3.37417  4.23783  2.80941  3.81459  2.78944  2.68318  2.76763  3.05263  3.47365  5.53359  4.19398   1079 e - - -
          2.68618  4.42225  2.77519  2.73123  3.46354  2.40513  3.72494  3.29354  2.67741  2.69355  4.24690  2.90347  2.73739  3.18146  2.89801  2.37887  2.77519  2.98518  4.58477  3.61503
          0.03351  3.80839  4.53074  0.61958  0.77255  0.48576  0.95510
    459   2.79178  5.19201  1.50037  2.09073  4.50990  3.13383  3.70576  4.06018  2.71012  3.61679  4.48174  2.16886  3.75757  2.88803  3.26489  2.72144  3.09998  3.65158  5.74634  4.27705   1080 d - - -
          2.68618  4.42225  2.77519  2.73123  3.46354  2.40513  3.72494  3.29354  2.67741  2.69355  4.24690  2.90347  2.73739  3.18146  2.89801  2.37887  2.77519  2.98518  4.58477  3.61503
          0.03351  3.80839  4.53074  0.61958  0.77255  0.48576  0.95510
    460   2.51796  1.08037  4.02002  3.74616  3.75363  3.15316  4.40750  2.88810  3.57311  2.80586  3.92566  3.75027  3.85502  3.92202  3.70837  2.78924  2.97954  2.63671  5.18182  4.04137   1081 c - - -
          2.68618  4.42225  2.77519  2.73123  3.46354  2.40513  3.72494  3.29354  2.67741  2.69355  4.24690  2.90347  2.73739  3.18146  2.89801  2.37887  2.77519  2.98518  4.58477  3.61503
          0.03351  3.80839  4.53074  0.61958  0.77255  0.48576  0.95510
    461   2.67118  4.43758  3.27171  3.10268  4.10073  3.12878  4.18431  3.63096  3.15473  3.26429  4.31243  3.41512  0.95588  3.54553  3.40634  2.83701  3.10805  3.28352  5.30361  4.22102   1082 p - - -
          2.68618  4.42225  2.77519  2.73123  3.46354  2.40513  3.72494  3.29354  2.67741  2.69355  4.24690  2.90347  2.73739  3.18146  2.89801  2.37887  2.77519  2.98518  4.58477  3.61503
          0.03351  3.80839  4.53074  0.61958  0.77255  0.48576  0.95510
    462   2.58929  4.36940  3.24976  3.14188  4.28221  0.83523  4.26473  3.86748  3.31425  3.52941  4.50578  3.41443  3.75846  3.64375  3.55601  2.75963  3.06560  3.40832  5.39294  4.38245   1087 g - - -
          2.68618  4.42225  2.77519  2.73123  3.46354  2.40513  3.72494  3.29354  2.67741  2.69355  4.24690  2.90347  2.73739  3.18146  2.89801  2.37887  2.77519  2.98518  4.58477  3.61503
          0.03351  3.80839  4.53074  0.61958  0.77255  0.48576  0.95510
    463   2.92311  5.03735  1.01454  2.30009  4.40640  3.16420  3.87837  3.98050  2.95099  3.60099  4.57912  2.85261  3.81266  3.11848  3.45728  2.89377  3.26085  3.62704  5.58736  4.29177   1088 d - - -
          2.68618  4.42225  2.77519  2.73123  3.46354  2.40513  3.72494  3.29354  2.67741  2.69355  4.24690  2.90347  2.73739  3.18146  2.89801  2.37887  2.77519  2.98518  4.58477  3.61503
          0.03351  3.80839  4.53074  0.61958  0.77255  0.48576  0.95510
    464   2.67118  4.43758  3.27171  3.10268  4.10073  3.12878  4.18431  3.63096  3.15473  3.26429  4.31243  3.41512  0.95588  3.54553  3.40634  2.83701  3.10805  3.28352  5.30361  4.22102   1089 p - - -
          2.68618  4.42225  2.77519  2.73123  3.46354  2.40513  3.72494  3.29354  2.67741  2.69355  4.24690  2.90347  2.73739  3.18146  2.89801  2.37887  2.77519  2.98518  4.58477  3.61503
          0.03351  3.80839  4.53074  0.61958  0.77255  0.48576  0.95510
    465   2.67266  4.66469  2.67738  2.55713  4.01837  3.14279  3.87335  3.71632  2.77246  3.37097  4.32772  1.27686  3.79220  3.14721  3.12388  2.74309  3.05315  3.34503  5.33189  3.97225   1090 n - - -
          2.68618  4.42225  2.77519  2.73123  3.46354  2.40513  3.72494  3.29354  2.67741  2.69355  4.24690  2.90347  2.73739  3.18146  2.89801  2.37887  2.77519  2.98518  4.58477  3.61503
          0.03351  3.80839  4.53074  0.61958  0.77255  0.48576  0.95510
    466   2.75784  4.31972  4.03530  3.69790  3.50486  3.65597  4.51118  2.05876  3.56463  2.20413  3.48128  3.89758  4.22110  3.92973  3.78302  3.15664  3.12163  1.11004  5.27795  4.00490   1091 v - - -
          2.68618  4.42225  2.77519  2.73123  3.46354  2.40513  3.72494  3.29354  2.67741  2.69355  4.24690  2.90347  2.73739  3.18146  2.89801  2.37887  2.77519  2.98518  4.58477  3.61503
          0.03351  3.80839  4.53074  0.61958  0.77255  0.48576  0.95510
    467   3.23357  4.63032  3.99599  3.68726  2.60690  3.66065  3.82592  3.25571  3.41132  2.66106  3.89235  3.84955  4.17341  3.80241  3.55053  3.43778  3.53106  3.14428  1.02517  2.61260   1092 w - - -
          2.68618  4.42225  2.77519  2.73123  3.46354  2.40513  3.72494  3.29354  2.67741  2.69355  4.24690  2.90347  2.73739  3.18146  2.89801  2.37887  2.77519  2.98518  4.58477  3.61503
          0.03351  3.80839  4.53074  0.61958  0.77255  0.48576  0.95510
    468   3.26226  4.63046  4.24355  3.85411  1.34536  4.09581  3.46864  2.96272  3.72484  2.34797  3.59427  3.83718  4.43288  3.82863  3.85774  3.45108  3.49574  2.89122  3.67842  1.65960   1094 f - - -
          2.68618  4.42225  2.77519  2.73123  3.46354  2.40513  3.72494  3.29354  2.67741  2.69355  4.24690  2.90347  2.73739  3.18146  2.89801  2.37887  2.77519  2.98518  4.58477  3.61503
          0.03351  3.80839  4.53074  0.61958  0.77255  0.48576  0.95510
    469   2.93567  4.77649  3.42005  2.94650  4.11486  3.43409  3.78227  3.65333  2.21804  3.18106  4.18431  3.31043  3.94105  3.00701  1.08112  3.02376  3.20684  3.38040  5.22475  4.05755   1095 r - - -
          2.68618  4.42225  2.77519  2.73123  3.46354  2.40513  3.72494  3.29354  2.67741  2.69355  4.24690  2.90347  2.73739  3.18146  2.89801  2.37887  2.77519  2.98518  4.58477  3.61503
          0.03351  3.80839  4.53074  0.61958  0.77255  0.48576  0.95510
    470   2.92923  4.75570  3.06737  2.82225  3.24301  3.39609  1.28522  3.62204  2.66722  3.12353  4.16260  3.23362  3.94584  3.18806  2.93608  3.00091  3.23101  3.35853  4.70870  3.19598   1096 h - - -
          2.68618  4.42225  2.77519  2.73123  3.46354  2.40513  3.72494  3.29354  2.67741  2.69355  4.24690  2.90347  2.73739  3.18146  2.89801  2.37887  2.77519  2.98518  4.58477  3.61503
          0.03351  3.80839  4.53074  0.61958  0.77255  0.48576  0.95510
    471   2.98131  4.41980  4.24162  3.85620  3.33257  3.99480  4.59720  1.16111  3.68296  1.93351  3.27971  4.11059  4.43351  4.03877  3.88695  3.48513  3.28221  1.84862  5.20905  3.94078   1097 i - - -
          2.68618  4.42225  2.77519  2.73123  3.46354  2.40513  3.72494  3.29354  2.67741  2.69355  4.24690  2.90347  2.73739  3.18146  2.89801  2.37887  2.77519  2.98518  4.58477  3.61503
          0.03351  3.80839  4.53074  0.61958  0.77255  0.48576  0.95510
    472   2.59719  4.57876  2.96262  2.60896  3.67442  3.29477  2.15782  3.34262  2.48530  2.97291  3.88950  3.04303  3.81898  2.95900  2.81308  2.69073  2.37677  3.04314  5.06673  3.66970   1098 h - - -
          2.68618  4.42225  2.77519  2.73123  3.46354  2.40513  3.72494  3.29354  2.67741  2.69355  4.24690  2.90347  2.73739  3.18146  2.89801  2.37887  2.77519  2.98518  4.58477  3.61503
          0.03351  3.80839  4.53074  0.61958  0.77255  0.48576  0.95510
    473   2.91557  4.87384  3.08714  2.72252  4.24557  3.41039  3.72746  3.67115  1.12970  3.25103  4.21733  3.14931  3.91643  2.92363  2.42483  2.96260  3.17436  3.38305  5.32773  4.13178   1099 k - - -
          2.68618  4.42225  2.77519  2.73123  3.46354  2.40513  3.72494  3.29354  2.67741  2.69355  4.24690  2.90347  2.73739  3.18146  2.89801  2.37887  2.77519  2.98518  4.58477  3.61503
          0.03351  3.80839  4.53074  0.61958  0.77255  0.48576  0.95510
    474   2.58929  4.36940  3.24976  3.14188  4.28221  0.83523  4.26473  3.86748  3.31425  3.52941  4.50578  3.41443  3.75846  3.64375  3.55601  2.75963  3.06560  3.40832  5.39294  4.38245   1100 g - - -
          2.68618  4.42225  2.77519  2.73123  3.46354  2.40513  3.72494  3.29354  2.67741  2.69355  4.24690  2.90347  2.73739  3.18146  2.89801  2.37887  2.77519  2.98518  4.58477  3.61503
          0.03351  3.80839  4.53074  0.61958  0.77255  0.48576  0.95510
    475   1.11031  4.16266  3.39952  3.18951  3.99036  2.98856  4.21886  3.10649  3.20414  2.99084  4.03105  3.35470  3.72187  3.55158  3.45819  2.51417  2.78716  2.77211  5.42402  4.21744   1101 a - - -
          2.68618  4.42225  2.77519  2.73123  3.46354  2.40513  3.72494  3.29354  2.67741  2.69355  4.24690  2.90347  2.73739  3.18146  2.89801  2.37887  2.77519  2.98518  4.58477  3.61503
          0.03351  3.80839  4.53074  0.61958  0.77255  0.48576  0.95510
    476   3.23357  4.63032  3.99599  3.68726  2.60690  3.66065  3.82592  3.25571  3.41132  2.66106  3.89235  3.84955  4.17341  3.80241  3.55053  3.43778  3.53106  3.14428  1.02517  2.61260   1102 w - - -
          2.68618  4.42225  2.77519  2.73123  3.46354  2.40513  3.72494  3.29354  2.67741  2.69355  4.24690  2.90347  2.73739  3.18146  2.89801  2.37887  2.77519  2.98518  4.58477  3.61503
          0.03351  3.80839  4.53074  0.61958  0.77255  0.48576  0.95510
    477   2.28308  4.24871  3.03666  2.78879  4.09354  2.96407  3.95995  3.54102  2.86612  3.22176  4.09318  3.09577  1.90907  3.21366  3.20277  1.97443  2.72406  3.08687  5.43239  4.15741   1103 p - - -
          2.68618  4.42225  2.77519  2.73123  3.46354  2.40513  3.72494  3.29354  2.67741  2.69355  4.24690  2.90347  2.73739  3.18146  2.89801  2.37887  2.77519  2.98518  4.58477  3.61503
          0.03351  3.80839  4.53074  0.61958  0.77255  0.48576  0.95510
    478   3.13746  4.55108  4.31832  3.86919  1.59832  4.12331  3.98057  2.39403  3.72583  1.55136  3.11994  4.02105  4.45049  3.90551  3.89058  3.49918  3.38656  2.42600  4.27813  2.70601   1104 l - - -
          2.68618  4.42225  2.77519  2.73123  3.46354  2.40513  3.72494  3.29354  2.67741  2.69355  4.24690  2.90347  2.73739  3.18146  2.89801  2.37887  2.77519  2.98518  4.58477  3.61503
          0.03351  3.80839  4.53074  0.61958  0.77255  0.48576  0.95510
    479   2.28599  4.20474  3.15313  2.96740  4.01316  2.93592  4.07832  3.52777  3.03676  3.25353  4.18606  3.20153  3.66974  3.39147  3.32378  1.19199  2.76159  3.07699  5.39114  4.09669   1105 s - - -
          2.68618  4.42225  2.77519  2.73123  3.46354  2.40513  3.72494  3.29354  2.67741  2.69355  4.24690  2.90347  2.73739  3.18146  2.89801  2.37887  2.77519  2.98518  4.58477  3.61503
          0.03351  3.80839  4.53074  0.61958  0.77255  0.48576  0.95510
    480   2.38088  4.22532  3.37373  3.12452  3.91469  3.06626  4.14640  3.03411  3.06620  2.89981  3.95571  3.34319  3.76550  3.46463  3.32709  2.58160  1.28546  2.73596  5.35824  4.13176   1106 t - - -
          2.68618  4.42225  2.77519  2.73123  3.46354  2.40513  3.72494  3.29354  2.67741  2.69355  4.24690  2.90347  2.73739  3.18146  2.89801  2.37887  2.77519  2.98518  4.58477  3.61503
          0.03351  3.80839  4.53074  0.61958  0.77255  0.48576  0.95510
    481   2.15844  4.56764  3.20034  2.73210  4.05444  3.29687  3.72363  3.38889  2.28508  3.03689  3.95315  3.11746  3.82266  2.91908  1.73921  2.69534  2.90068  3.07476  5.28709  4.04225   1107 r - - -
          2.68618  4.42225  2.77519  2.73123  3.46354  2.40513  3.72494  3.29354  2.67741  2.69355  4.24690  2.90347  2.73739  3.18146  2.89801  2.37887  2.77519  2.98518  4.58477  3.61503
          0.03351  3.80839  4.53074  0.61958  0.77255  0.48576  0.95510
    482   2.92311  5.03735  1.01454  2.30009  4.40640  3.16420  3.87837  3.98050  2.95099  3.60099  4.57912  2.85261  3.81266  3.11848  3.45728  2.89377  3.26085  3.62704  5.58736  4.29177   1108 d - - -
          2.68618  4.42225  2.77519  2.73123  3.46354  2.40513  3.72494  3.29354  2.67741  2.69355  4.24690  2.90347  2.73739  3.18146  2.89801  2.37887  2.77519  2.98518  4.58477  3.61503
          0.03351  3.80839  4.53074  0.61958  0.77255  0.48576  0.95510
    483   2.78315  4.88391  2.81710  2.48273  3.74056  3.39317  2.14669  3.60515  2.27709  3.13559  4.04070  2.96382  3.86565  2.34229  2.58888  2.80086  3.02424  3.30512  5.08001  3.64177   1109 h - - -
          2.68618  4.42225  2.77519  2.73123  3.46354  2.40513  3.72494  3.29354  2.67741  2.69355  4.24690  2.90347  2.73739  3.18146  2.89801  2.37887  2.77519  2.98518  4.58477  3.61503
          0.03351  3.80839  4.53074  0.61958  0.77255  0.48576  0.95510
    484   2.58929  4.36940  3.24976  3.14188  4.28221  0.83523  4.26473  3.86748  3.31425  3.52941  4.50578  3.41443  3.75846  3.64375  3.55601  2.75963  3.06560  3.40832  5.39294  4.38245   1110 g - - -
          2.68618  4.42225  2.77519  2.73123  3.46354  2.40513  3.72494  3.29354  2.67741  2.69355  4.24690  2.90347  2.73739  3.18146  2.89801  2.37887  2.77519  2.98518  4.58477  3.61503
          0.03351  3.80839  4.53074  0.61958  0.77255  0.48576  0.95510
    485   3.23357  4.63032  3.99599  3.68726  2.60690  3.66065  3.82592  3.25571  3.41132  2.66106  3.89235  3.84955  4.17341  3.80241  3.55053  3.43778  3.53106  3.14428  1.02517  2.61260   1112 w - - -
          2.68618  4.42225  2.77519  2.73123  3.46354  2.40513  3.72494  3.29354  2.67741  2.69355  4.24690  2.90347  2.73739  3.18146  2.89801  2.37887  2.77519  2.98518  4.58477  3.61503
          0.03351  3.80839  4.53074  0.61958  0.77255  0.48576  0.95510
    486   3.08469  4.56681  4.08583  3.72691  3.11381  3.89935  4.40279  2.31622  3.49522  0.95845  3.15956  4.00841  4.34677  3.87896  3.68117  3.46490  3.38246  2.33662  4.96833  3.67637   1113 l - - -
          2.68618  4.42225  2.77519  2.73123  3.46354  2.40513  3.72494  3.29354  2.67741  2.69355  4.24690  2.90347  2.73739  3.18146  2.89801  2.37887  2.77519  2.98518  4.58477  3.61503
          0.03351  3.80839  4.53074  0.61958  0.77255  0.48576  0.95510
    487   2.96224  4.35812  4.45394  3.96565  3.39255  4.17341  4.71952  1.33762  3.82950  1.91572  3.23500  4.22079  4.53431  4.12486  4.05332  3.55642  3.23915  1.47769  5.32520  4.10698   1114 i - - -
          2.68618  4.42225  2.77519  2.73123  3.46354  2.40513  3.72494  3.29354  2.67741  2.69355  4.24690  2.90347  2.73739  3.18146  2.89801  2.37887  2.77519  2.98518  4.58477  3.61503
          0.03351  3.80839  4.53074  0.61958  0.77255  0.48576  0.95510
    488   2.28599  4.20474  3.15313  2.96740  4.01316  2.93592  4.07832  3.52777  3.03676  3.25353  4.18606  3.20153  3.66974  3.39147  3.32378  1.19199  2.76159  3.07699  5.39114  4.09669   1115 s - - -
          2.68618  4.42225  2.77519  2.73123  3.46354  2.40513  3.72494  3.29354  2.67741  2.69355  4.24690  2.90347  2.73739  3.18146  2.89801  2.37887  2.77519  2.98518  4.58477  3.61503
          0.03351  3.80839  4.53074  0.61958  0.77255  0.48576  0.95510
    489   2.92311  5.03735  1.01454  2.30009  4.40640  3.16420  3.87837  3.98050  2.95099  3.60099  4.57912  2.85261  3.81266  3.11848  3.45728  2.89377  3.26085  3.62704  5.58736  4.29177   1116 d - - -
          2.68618  4.42225  2.77519  2.73123  3.46354  2.40513  3.72494  3.29354  2.67741  2.69355  4.24690  2.90347  2.73739  3.18146  2.89801  2.37887  2.77519  2.98518  4.58477  3.61503
          0.03351  3.80839  4.53074  0.61958  0.77255  0.48576  0.95510
    490   2.51796  1.08037  4.02002  3.74616  3.75363  3.15316  4.40750  2.88810  3.57311  2.80586  3.92566  3.75027  3.85502  3.92202  3.70837  2.78924  2.97954  2.63671  5.18182  4.04137   1117 c - - -
          2.68618  4.42225  2.77519  2.73123  3.46354  2.40513  3.72494  3.29354  2.67741  2.69355  4.24690  2.90347  2.73739  3.18146  2.89801  2.37887  2.77519  2.98518  4.58477  3.61503
          0.03351  3.80839  4.53074  0.61958  0.77255  0.48576  0.95510
    491   2.38088  4.22532  3.37373  3.12452  3.91469  3.06626  4.14640  3.03411  3.06620  2.89981  3.95571  3.34319  3.76550  3.46463  3.32709  2.58160  1.28546  2.73596  5.35824  4.13176   1118 t - - -
          2.68618  4.42225  2.77519  2.73123  3.46354  2.40513  3.72494  3.29354  2.67741  2.69355  4.24690  2.90347  2.73739  3.18146  2.89801  2.37887  2.77519  2.98518  4.58477  3.61503
          0.03351  3.80839  4.53074  0.61958  0.77255  0.48576  0.95510
    492   1.11031  4.16266  3.39952  3.18951  3.99036  2.98856  4.21886  3.10649  3.20414  2.99084  4.03105  3.35470  3.72187  3.55158  3.45819  2.51417  2.78716  2.77211  5.42402  4.21744   1119 a - - -
          2.68618  4.42225  2.77519  2.73123  3.46354  2.40513  3.72494  3.29354  2.67741  2.69355  4.24690  2.90347  2.73739  3.18146  2.89801  2.37887  2.77519  2.98518  4.58477  3.61503
          0.03351  3.80839  4.53074  0.61958  0.77255  0.48576  0.95510
    493   2.89992  4.99376  2.46525  1.12027  4.33240  3.23467  3.81790  3.77361  2.69052  3.40180  4.38024  2.90101  3.83668  3.03593  3.09149  2.88987  3.20420  3.46469  5.51622  4.24017   1120 e - - -
          2.68618  4.42225  2.77519  2.73123  3.46354  2.40513  3.72494  3.29354  2.67741  2.69355  4.24690  2.90347  2.73739  3.18146  2.89801  2.37887  2.77519  2.98518  4.58477  3.61503
          0.03351  3.80839  4.53074  0.61958  0.77255  0.48576  0.95510
    494   2.58929  4.36940  3.24976  3.14188  4.28221  0.83523  4.26473  3.86748  3.31425  3.52941  4.50578  3.41443  3.75846  3.64375  3.55601  2.75963  3.06560  3.40832  5.39294  4.38245   1121 g - - -
          2.68618  4.42225  2.77519  2.73123  3.46354  2.40513  3.72494  3.29354  2.67741  2.69355  4.24690  2.90347  2.73739  3.18146  2.89801  2.37887  2.77519  2.98518  4.58477  3.61503
          0.03351  3.80839  4.53074  0.61958  0.77255  0.48576  0.95510
    495   3.08469  4.56681  4.08583  3.72691  3.11381  3.89935  4.40279  2.31622  3.49522  0.95845  3.15956  4.00841  4.34677  3.87896  3.68117  3.46490  3.38246  2.33662  4.96833  3.67637   1122 l - - -
          2.68618  4.42225  2.77519  2.73123  3.46354  2.40513  3.72494  3.29354  2.67741  2.69355  4.24690  2.90347  2.73739  3.18146  2.89801  2.37887  2.77519  2.98518  4.58477  3.61503
          0.03351  3.80839  4.53074  0.61958  0.77255  0.48576  0.95510
    496   2.91557  4.87384  3.08714  2.72252  4.24557  3.41039  3.72746  3.67115  1.12970  3.25103  4.21733  3.14931  3.91643  2.92363  2.42483  2.96260  3.17436  3.38305  5.32773  4.13178   1123 k - - -
          2.68618  4.42225  2.77519  2.73123  3.46354  2.40513  3.72494  3.29354  2.67741  2.69355  4.24690  2.90347  2.73739  3.18146  2.89801  2.37887  2.77519  2.98518  4.58477  3.61503
          0.03351  3.80839  4.53074  0.61958  0.77255  0.48576  0.95510
    497   1.11031  4.16266  3.39952  3.18951  3.99036  2.98856  4.21886  3.10649  3.20414  2.99084  4.03105  3.35470  3.72187  3.55158  3.45819  2.51417  2.78716  2.77211  5.42402  4.21744   1135 a - - -
          2.68618  4.42225  2.77519  2.73123  3.46354  2.40513  3.72494  3.29354  2.67741  2.69355  4.24690  2.90347  2.73739  3.18146  2.89801  2.37887  2.77519  2.98518  4.58477  3.61503
          0.03351  3.80839  4.53074  0.61958  0.77255  0.48576  0.95510
    498   2.43598  4.29541  3.28640  2.91122  3.60166  3.20942  3.90649  2.95804  2.81965  2.22713  3.71958  3.23233  3.80633  3.21701  3.12985  1.75645  2.80603  2.69618  5.09106  3.75284   1136 s - - -
          2.68618  4.42225  2.77519  2.73123  3.46354  2.40513  3.72494  3.29354  2.67741  2.69355  4.24690  2.90347  2.73739  3.18146  2.89801  2.37887  2.77519  2.98518  4.58477  3.61503
          0.03351  3.80839  4.53074  0.61958  0.77255  0.48576  0.95510
    499   3.08469  4.56681  4.08583  3.72691  3.11381  3.89935  4.40279  2.31622  3.49522  0.95845  3.15956  4.00841  4.34677  3.87896  3.68117  3.46490  3.38246  2.33662  4.96833  3.67637   1139 l - - -
          2.68618  4.42225  2.77519  2.73123  3.46354  2.40513  3.72494  3.29354  2.67741  2.69355  4.24690  2.90347  2.73739  3.18146  2.89801  2.37887  2.77519  2.98518  4.58477  3.61503
          0.03351  3.80839  4.53074  0.61958  0.77255  0.48576  0.95510
    500   3.03239  4.50691  4.24512  3.71872  3.05631  4.10891  4.41829  2.17685  3.50360  1.37567  1.91029  4.03244  4.41884  3.81094  3.71856  3.46030  3.27870  2.22420  5.00152  3.80413   1140 l - - -
          2.68618  4.42225  2.77519  2.73123  3.46354  2.40513  3.72494  3.29354  2.67741  2.69355  4.24690  2.90347  2.73739  3.18146  2.89801  2.37887  2.77519  2.98518  4.58477  3.61503
          0.03351  3.80839  4.53074  0.61958  0.77255  0.48576  0.95510
    501   2.93485  4.46833  3.90334  3.42542  2.65832  3.87839  3.85525  2.53110  3.22877  1.44613  3.24430  3.69316  4.24138  3.55647  3.46033  3.22093  3.17665  2.48478  4.36027  2.30146   1141 l - - -
          2.68618  4.42225  2.77519  2.73123  3.46354  2.40513  3.72494  3.29354  2.67741  2.69355  4.24690  2.90347  2.73739  3.18146  2.89801  2.37887  2.77519  2.98518  4.58477  3.61503
          0.03351  3.80839  4.53074  0.61958  0.77255  0.48576  0.95510
    502   2.28599  4.20474  3.15313  2.96740  4.01316  2.93592  4.07832  3.52777  3.03676  3.25353  4.18606  3.20153  3.66974  3.39147  3.32378  1.19199  2.76159  3.07699  5.39114  4.09669   1142 s - - -
          2.68618  4.42225  2.77519  2.73123  3.46354  2.40513  3.72494  3.29354  2.67741  2.69355  4.24690  2.90347  2.73739  3.18146  2.89801  2.37887  2.77519  2.98518  4.58477  3.61503
          0.03351  3.80839  4.53074  0.61958  0.77255  0.48576  0.95510
    503   2.70919  4.65221  3.23161  2.69665  3.81167  3.49162  3.67928  3.09085  1.71901  2.72338  2.88152  3.13253  3.90516  2.87957  2.55793  2.81318  2.94294  2.87550  5.15295  3.88890   1153 k - - -
          2.68618  4.42225  2.77519  2.73123  3.46354  2.40513  3.72494  3.29354  2.67741  2.69355  4.24690  2.90347  2.73739  3.18146  2.89801  2.37887  2.77519  2.98518  4.58477  3.61503
          0.03351  3.80839  4.53074  0.61958  0.77255  0.48576  0.95510
    504   3.08469  4.56681  4.08583  3.72691  3.11381  3.89935  4.40279  2.31622  3.49522  0.95845  3.15956  4.00841  4.34677  3.87896  3.68117  3.46490  3.38246  2.33662  4.96833  3.67637   1154 l - - -
          2.68618  4.42225  2.77519  2.73123  3.46354  2.40513  3.72494  3.29354  2.67741  2.69355  4.24690  2.90347  2.73739  3.18146  2.89801  2.37887  2.77519  2.98518  4.58477  3.61503
          0.03351  3.80839  4.53074  0.61958  0.77255  0.48576  0.95510
    505   2.67118  4.43758  3.27171  3.10268  4.10073  3.12878  4.18431  3.63096  3.15473  3.26429  4.31243  3.41512  0.95588  3.54553  3.40634  2.83701  3.10805  3.28352  5.30361  4.22102   1160 p - - -
          2.68618  4.42225  2.77519  2.73123  3.46354  2.40513  3.72494  3.29354  2.67741  2.69355  4.24690  2.90347  2.73739  3.18146  2.89801  2.37887  2.77519  2.98518  4.58477  3.61503
          0.03351  3.80839  4.53074  0.61958  0.77255  0.48576  0.95510
    506   2.53508  4.55609  2.86279  2.55702  3.74489  3.20894  2.76419  3.48123  2.55222  3.09393  3.97455  2.99340  3.77268  2.96946  2.90837  1.79675  2.86459  3.13153  5.12880  3.71640   1163 s - - -
          2.68618  4.42225  2.77519  2.73123  3.46354  2.40513  3.72494  3.29354  2.67741  2.69355  4.24690  2.90347  2.73739  3.18146  2.89801  2.37887  2.77519  2.98518  4.58477  3.61503
          0.03351  3.80839  4.53074  0.61958  0.77255  0.48576  0.95510
    507   2.71532  4.86757  2.91294  2.47344  4.21118  3.39156  3.59051  3.59261  1.79482  3.15822  4.01258  2.95368  3.83281  2.35017  2.45748  2.73716  2.55431  3.27117  5.34465  4.06654   1164 k - - -
          2.68618  4.42225  2.77519  2.73123  3.46354  2.40513  3.72494  3.29354  2.67741  2.69355  4.24690  2.90347  2.73739  3.18146  2.89801  2.37887  2.77519  2.98518  4.58477  3.61503
          0.03351  3.80839  4.53074  0.61958  0.77255  0.48576  0.95510
    508   2.66744  4.33982  3.57334  3.01168  3.39832  3.64859  3.90023  2.04058  2.42227  2.23365  2.83663  3.40164  4.02235  3.21233  3.09322  2.93013  2.90255  2.30232  4.95809  3.73138   1165 i - - -
          2.68618  4.42225  2.77519  2.73123  3.46354  2.40513  3.72494  3.29354  2.67741  2.69355  4.24690  2.90347  2.73739  3.18146  2.89801  2.37887  2.77519  2.98518  4.58477  3.61503
          0.03351  3.80839  4.53074  0.61958  0.77255  0.48576  0.95510
    509   2.08022  4.18907  3.82078  3.43365  3.65123  3.39598  4.32855  2.21275  3.34561  2.41127  3.55695  3.62736  4.00648  3.68017  3.60833  2.82204  2.89082  1.44241  5.31615  4.08310   1166 v - - -
          2.68618  4.42225  2.77519  2.73123  3.46354  2.40513  3.72494  3.29354  2.67741  2.69355  4.24690  2.90347  2.73739  3.18146  2.89801  2.37887  2.77519  2.98518  4.58477  3.61503
          0.03351  3.80839  4.53074  0.61958  0.77255  0.48576  0.95510
    510   2.34011  4.28204  3.02709  2.82149  4.22137  1.55535  4.02622  3.68903  2.97318  3.34609  4.21490  3.13535  2.38853  3.29104  3.30995  2.48621  2.79025  3.20512  5.47687  4.28464   1167 g - - -
          2.68618  4.42225  2.77519  2.73123  3.46354  2.40513  3.72494  3.29354  2.67741  2.69355  4.24690  2.90347  2.73739  3.18146  2.89801  2.37887  2.77519  2.98518  4.58477  3.61503
          0.03351  3.80839  4.53074  0.61958  0.77255  0.48576  0.95510
    511   2.67103  4.88411  2.42837  1.61268  4.29626  3.18253  3.70196  3.72509  2.55694  3.34393  4.21135  2.79298  3.76436  2.88460  2.99408  2.21872  2.97850  3.35900  5.54255  4.16795   1175 e - - -
          2.68618  4.42225  2.77519  2.73123  3.46354  2.40513  3.72494  3.29354  2.67741  2.69355  4.24690  2.90347  2.73739  3.18146  2.89801  2.37887  2.77519  2.98518  4.58477  3.61503
          0.03351  3.80839  4.53074  0.61958  0.77255  0.48576  0.95510
    512   2.28308  4.24871  3.03666  2.78879  4.09354  2.96407  3.95995  3.54102  2.86612  3.22176  4.09318  3.09577  1.90907  3.21366  3.20277  1.97443  2.72406  3.08687  5.43239  4.15741   1179 p - - -
          2.68618  4.42225  2.77519  2.73123  3.46354  2.40513  3.72494  3.29354  2.67741  2.69355  4.24690  2.90347  2.73739  3.18146  2.89801  2.37887  2.77519  2.98518  4.58477  3.61503
          0.03351  3.80839  4.53074  0.61958  0.77255  0.48576  0.95510
    513   3.09202  4.49586  4.43059  3.91820  3.10889  4.25376  4.59126  1.73376  3.72643  1.19711  2.98524  4.21202  4.54092  4.00544  3.92762  3.62108  3.34016  1.98700  5.09554  3.88467   1180 l - - -
          2.68618  4.42225  2.77519  2.73123  3.46354  2.40513  3.72494  3.29354  2.67741  2.69355  4.24690  2.90347  2.73739  3.18146  2.89801  2.37887  2.77519  2.98518  4.58477  3.61503
          0.03351  3.80839  4.53074  0.61958  0.77255  0.48576  0.95510
    514   2.89992  4.99376  2.46525  1.12027  4.33240  3.23467  3.81790  3.77361  2.69052  3.40180  4.38024  2.90101  3.83668  3.03593  3.09149  2.88987  3.20420  3.46469  5.51622  4.24017   1181 e - - -
          2.68618  4.42225  2.77519  2.73123  3.46354  2.40513  3.72494  3.29354  2.67741  2.69355  4.24690  2.90347  2.73739  3.18146  2.89801  2.37887  2.77519  2.98518  4.58477  3.61503
          0.03351  3.80839  4.53074  0.61958  0.77255  0.48576  0.95510
    515   2.91557  4.87384  3.08714  2.72252  4.24557  3.41039  3.72746  3.67115  1.12970  3.25103  4.21733  3.14931  3.91643  2.92363  2.42483  2.96260  3.17436  3.38305  5.32773  4.13178   1182 k - - -
          2.68618  4.42225  2.77519  2.73123  3.46354  2.40513  3.72494  3.29354  2.67741  2.69355  4.24690  2.90347  2.73739  3.18146  2.89801  2.37887  2.77519  2.98518  4.58477  3.61503
          0.03351  3.80839  4.53074  0.61958  0.77255  0.48576  0.95510
    516   2.67266  4.66469  2.67738  2.55713  4.01837  3.14279  3.87335  3.71632  2.77246  3.37097  4.32772  1.27686  3.79220  3.14721  3.12388  2.74309  3.05315  3.34503  5.33189  3.97225   1184 n - - -
          2.68618  4.42225  2.77519  2.73123  3.46354  2.40513  3.72494  3.29354  2.67741  2.69355  4.24690  2.90347  2.73739  3.18146  2.89801  2.37887  2.77519  2.98518  4.58477  3.61503
          0.03351  3.80839  4.53074  0.61958  0.77255  0.48576  0.95510
    517   2.93567  4.77649  3.42005  2.94650  4.11486  3.43409  3.78227  3.65333  2.21804  3.18106  4.18431  3.31043  3.94105  3.00701  1.08112  3.02376  3.20684  3.38040  5.22475  4.05755   1186 r - - -
          2.68618  4.42225  2.77519  2.73123  3.46354  2.40513  3.72494  3.29354  2.67741  2.69355  4.24690  2.90347  2.73739  3.18146  2.89801  2.37887  2.77519  2.98518  4.58477  3.61503
          0.03351  3.80839  4.53074  0.61958  0.77255  0.48576  0.95510
    518   3.08469  4.56681  4.08583  3.72691  3.11381  3.89935  4.40279  2.31622  3.49522  0.95845  3.15956  4.00841  4.34677  3.87896  3.68117  3.46490  3.38246  2.33662  4.96833  3.67637   1187 l - - -
          2.68618  4.42225  2.77519  2.73123  3.46354  2.40513  3.72494  3.29354  2.67741  2.69355  4.24690  2.90347  2.73739  3.18146  2.89801  2.37887  2.77519  2.98518  4.58477  3.61503
          0.03351  3.80839  4.53074  0.61958  0.77255  0.48576  0.95510
    519   2.57953  2.18543  3.79837  3.31083  2.96598  3.48389  3.87498  2.62829  3.14915  2.38527  3.41553  3.52718  3.97862  3.46695  3.38331  2.86009  2.88588  2.43434  4.54663  2.46125   1188 c - - -
          2.68618  4.42225  2.77519  2.73123  3.46354  2.40513  3.72494  3.29354  2.67741  2.69355  4.24690  2.90347  2.73739  3.18146  2.89801  2.37887  2.77519  2.98518  4.58477  3.61503
          0.03351  3.80839  4.53074  0.61958  0.77255  0.48576  0.95510
    520   2.92311  5.03735  1.01454  2.30009  4.40640  3.16420  3.87837  3.98050  2.95099  3.60099  4.57912  2.85261  3.81266  3.11848  3.45728  2.89377  3.26085  3.62704  5.58736  4.29177   1189 d - - -
          2.68618  4.42225  2.77519  2.73123  3.46354  2.40513  3.72494  3.29354  2.67741  2.69355  4.24690  2.90347  2.73739  3.18146  2.89801  2.37887  2.77519  2.98518  4.58477  3.61503
          0.03351  3.80839  4.53074  0.61958  0.77255  0.48576  0.95510
    521   1.11031  4.16266  3.39952  3.18951  3.99036  2.98856  4.21886  3.10649  3.20414  2.99084  4.03105  3.35470  3.72187  3.55158  3.45819  2.51417  2.78716  2.77211  5.42402  4.21744   1190 a - - -
          2.68618  4.42225  2.77519  2.73123  3.46354  2.40513  3.72494  3.29354  2.67741  2.69355  4.24690  2.90347  2.73739  3.18146  2.89801  2.37887  2.77519  2.98518  4.58477  3.61503
          0.03351  3.80839  4.53074  0.61958  0.77255  0.48576  0.95510
    522   2.75784  4.31972  4.03530  3.69790  3.50486  3.65597  4.51118  2.05876  3.56463  2.20413  3.48128  3.89758  4.22110  3.92973  3.78302  3.15664  3.12163  1.11004  5.27795  4.00490   1191 v - - -
          2.68618  4.42225  2.77519  2.73123  3.46354  2.40513  3.72494  3.29354  2.67741  2.69355  4.24690  2.90347  2.73739  3.18146  2.89801  2.37887  2.77519  2.98518  4.58477  3.61503
          0.03351  3.80839  4.53074  0.61958  0.77255  0.48576  0.95510
    523   2.67266  4.66469  2.67738  2.55713  4.01837  3.14279  3.87335  3.71632  2.77246  3.37097  4.32772  1.27686  3.79220  3.14721  3.12388  2.74309  3.05315  3.34503  5.33189  3.97225   1192 n - - -
          2.68618  4.42225  2.77519  2.73123  3.46354  2.40513  3.72494  3.29354  2.67741  2.69355  4.24690  2.90347  2.73739  3.18146  2.89801  2.37887  2.77519  2.98518  4.58477  3.61503
          0.03351  3.80839  4.53074  0.61958  0.77255  0.48576  0.95510
    524   2.75784  4.31972  4.03530  3.69790  3.50486  3.65597  4.51118  2.05876  3.56463  2.20413  3.48128  3.89758  4.22110  3.92973  3.78302  3.15664  3.12163  1.11004  5.27795  4.00490   1193 v - - -
          2.68618  4.42225  2.77519  2.73123  3.46354  2.40513  3.72494  3.29354  2.67741  2.69355  4.24690  2.90347  2.73739  3.18146  2.89801  2.37887  2.77519  2.98518  4.58477  3.61503
          0.03351  3.80839  4.53074  0.61958  0.77255  0.48576  0.95510
    525   3.08469  4.56681  4.08583  3.72691  3.11381  3.89935  4.40279  2.31622  3.49522  0.95845  3.15956  4.00841  4.34677  3.87896  3.68117  3.46490  3.38246  2.33662  4.96833  3.67637   1196 l - - -
          2.68618  4.42225  2.77519  2.73123  3.46354  2.40513  3.72494  3.29354  2.67741  2.69355  4.24690  2.90347  2.73739  3.18146  2.89801  2.37887  2.77519  2.98518  4.58477  3.61503
          0.03351  3.80839  4.53074  0.61958  0.77255  0.48576  0.95510
    526   3.08469  4.56681  4.08583  3.72691  3.11381  3.89935  4.40279  2.31622  3.49522  0.95845  3.15956  4.00841  4.34677  3.87896  3.68117  3.46490  3.38246  2.33662  4.96833  3.67637   1197 l - - -
          2.68618  4.42225  2.77519  2.73123  3.46354  2.40513  3.72494  3.29354  2.67741  2.69355  4.24690  2.90347  2.73739  3.18146  2.89801  2.37887  2.77519  2.98518  4.58477  3.61503
          0.03351  3.80839  4.53074  0.61958  0.77255  0.48576  0.95510
    527   2.28599  4.20474  3.15313  2.96740  4.01316  2.93592  4.07832  3.52777  3.03676  3.25353  4.18606  3.20153  3.66974  3.39147  3.32378  1.19199  2.76159  3.07699  5.39114  4.09669   1200 s - - -
          2.68618  4.42225  2.77519  2.73123  3.46354  2.40513  3.72494  3.29354  2.67741  2.69355  4.24690  2.90347  2.73739  3.18146  2.89801  2.37887  2.77519  2.98518  4.58477  3.61503
          0.03351  3.80839  4.53074  0.61958  0.77255  0.48576  0.95510
    528   3.08728  4.53375  4.33781  3.80559  3.03526  4.19396  4.48914  2.14691  3.59629  1.13356  2.35401  4.11923  4.47583  3.87967  3.80158  3.54454  3.32761  2.21315  5.02050  3.84198   1206 l - - -
          2.68618  4.42225  2.77519  2.73123  3.46354  2.40513  3.72494  3.29354  2.67741  2.69355  4.24690  2.90347  2.73739  3.18146  2.89801  2.37887  2.77519  2.98518  4.58477  3.61503
          0.03351  3.80839  4.53074  0.61958  0.77255  0.48576  0.95510
    529   2.83288  4.81384  2.86375  2.61915  3.97341  3.32530  3.77632  3.59581  2.44483  3.10440  4.13570  3.07769  3.87889  1.35270  2.72959  2.88411  3.13068  3.32998  5.25766  3.94763   1221 q - - -
          2.68618  4.42225  2.77519  2.73123  3.46354  2.40513  3.72494  3.29354  2.67741  2.69355  4.24690  2.90347  2.73739  3.18146  2.89801  2.37887  2.77519  2.98518  4.58477  3.61503
          0.03351  3.80839  4.53074  0.61958  0.77255  0.48576  0.95510
    530   2.67266  4.66469  2.67738  2.55713  4.01837  3.14279  3.87335  3.71632  2.77246  3.37097  4.32772  1.27686  3.79220  3.14721  3.12388  2.74309  3.05315  3.34503  5.33189  3.97225   1248 n - - -
          2.68618  4.42225  2.77519  2.73123  3.46354  2.40513  3.72494  3.29354  2.67741  2.69355  4.24690  2.90347  2.73739  3.18146  2.89801  2.37887  2.77519  2.98518  4.58477  3.61503
          0.03351  3.80839  4.53074  0.61958  0.77255  0.48576  0.95510
    531   2.28677  5.07442  2.04748  1.75095  4.39949  3.19336  3.65492  3.82152  2.57406  3.41142  4.25132  2.70493  3.75390  2.81787  3.09407  2.67118  2.99233  3.44977  5.62452  4.20709   1261 e - - -
          2.68618  4.42225  2.77519  2.73123  3.46354  2.40513  3.72494  3.29354  2.67741  2.69355  4.24690  2.90347  2.73739  3.18146  2.89801  2.37887  2.77519  2.98518  4.58477  3.61503
          0.03351  3.80839  4.53074  0.61958  0.77255  0.48576  0.95510
    532   2.75498  5.10289  1.88458  2.13274  4.43169  3.14580  3.70218  3.97576  2.67358  3.54471  4.40556  1.76136  3.75693  2.88508  3.20044  2.70424  3.06246  3.57595  5.67548  4.22803   1262 n - - -
          2.68618  4.42225  2.77519  2.73123  3.46354  2.40513  3.72494  3.29354  2.67741  2.69355  4.24690  2.90347  2.73739  3.18146  2.89801  2.37887  2.77519  2.98518  4.58477  3.61503
          0.03351  3.80839  4.53074  0.61958  0.77255  0.48576  0.95510
    533   2.58929  4.36940  3.24976  3.14188  4.28221  0.83523  4.26473  3.86748  3.31425  3.52941  4.50578  3.41443  3.75846  3.64375  3.55601  2.75963  3.06560  3.40832  5.39294  4.38245   1263 g - - -
          2.68618  4.42225  2.77519  2.73123  3.46354  2.40513  3.72494  3.29354  2.67741  2.69355  4.24690  2.90347  2.73739  3.18146  2.89801  2.37887  2.77519  2.98518  4.58477  3.61503
          0.03351  3.80839  4.53074  0.61958  0.77255  0.48576  0.95510
    534   2.58929  4.36940  3.24976  3.14188  4.28221  0.83523  4.26473  3.86748  3.31425  3.52941  4.50578  3.41443  3.75846  3.64375  3.55601  2.75963  3.06560  3.40832  5.39294  4.38245   1264 g - - -
          2.68618  4.42225  2.77519  2.73123  3.46354  2.40513  3.72494  3.29354  2.67741  2.69355  4.24690  2.90347  2.73739  3.18146  2.89801  2.37887  2.77519  2.98518  4.58477  3.61503
          0.03351  3.80839  4.53074  0.61958  0.77255  0.48576  0.95510
    535   3.17889  4.60008  4.15032  3.85387  1.12282  3.88119  3.85245  2.71188  3.76280  2.09750  3.45251  3.94779  4.34224  3.94887  3.89833  3.45132  3.48052  2.69761  4.12292  2.49894   1265 f - - -
          2.68618  4.42225  2.77519  2.73123  3.46354  2.40513  3.72494  3.29354  2.67741  2.69355  4.24690  2.90347  2.73739  3.18146  2.89801  2.37887  2.77519  2.98518  4.58477  3.61503
          0.03351  3.80839  4.53074  0.61958  0.77255  0.48576  0.95510
    536   1.11031  4.16266  3.39952  3.18951  3.99036  2.98856  4.21886  3.10649  3.20414  2.99084  4.03105  3.35470  3.72187  3.55158  3.45819  2.51417  2.78716  2.77211  5.42402  4.21744   1266 a - - -
          2.68618  4.42225  2.77519  2.73123  3.46354  2.40513  3.72494  3.29354  2.67741  2.69355  4.24690  2.90347  2.73739  3.18146  2.89801  2.37887  2.77519  2.98518  4.58477  3.61503
          0.03351  3.80839  4.53074  0.61958  0.77255  0.48576  0.95510
    537   2.28599  4.20474  3.15313  2.96740  4.01316  2.93592  4.07832  3.52777  3.03676  3.25353  4.18606  3.20153  3.66974  3.39147  3.32378  1.19199  2.76159  3.07699  5.39114  4.09669   1267 s - - -
          2.68618  4.42225  2.77519  2.73123  3.46354  2.40513  3.72494  3.29354  2.67741  2.69355  4.24690  2.90347  2.73739  3.18146  2.89801  2.37887  2.77519  2.98518  4.58477  3.61503
          0.03351  3.80839  4.53074  0.61958  0.77255  0.48576  0.95510
    538   3.27515  4.65511  4.19928  3.81150  1.65336  4.08474  3.43487  3.03619  3.68483  2.43730  3.66776  3.80493  4.42634  3.79947  3.83059  3.43829  3.50880  2.94694  3.64803  1.30877   1268 y - - -
          2.68618  4.42225  2.77519  2.73123  3.46354  2.40513  3.72494  3.29354  2.67741  2.69355  4.24690  2.90347  2.73739  3.18146  2.89801  2.37887  2.77519  2.98518  4.58477  3.61503
          0.03351  3.80839  4.53074  0.61958  0.77255  0.48576  0.95510
    539   2.89992  4.99376  2.46525  1.12027  4.33240  3.23467  3.81790  3.77361  2.69052  3.40180  4.38024  2.90101  3.83668  3.03593  3.09149  2.88987  3.20420  3.46469  5.51622  4.24017   1269 e - - -
          2.68618  4.42225  2.77519  2.73123  3.46354  2.40513  3.72494  3.29354  2.67741  2.69355  4.24690  2.90347  2.73739  3.18146  2.89801  2.37887  2.77519  2.98518  4.58477  3.61503
          0.03351  3.80839  4.53074  0.61958  0.77255  0.48576  0.95510
    540   3.08469  4.56681  4.08583  3.72691  3.11381  3.89935  4.40279  2.31622  3.49522  0.95845  3.15956  4.00841  4.34677  3.87896  3.68117  3.46490  3.38246  2.33662  4.96833  3.67637   1275 l - - -
          2.68618  4.42225  2.77519  2.73123  3.46354  2.40513  3.72494  3.29354  2.67741  2.69355  4.24690  2.90347  2.73739  3.18146  2.89801  2.37887  2.77519  2.98518  4.58477  3.61503
          0.03351  3.80839  4.53074  0.61958  0.77255  0.48576  0.95510
    541   2.38088  4.22532  3.37373  3.12452  3.91469  3.06626  4.14640  3.03411  3.06620  2.89981  3.95571  3.34319  3.76550  3.46463  3.32709  2.58160  1.28546  2.73596  5.35824  4.13176   1276 t - - -
          2.68618  4.42225  2.77519  2.73123  3.46354  2.40513  3.72494  3.29354  2.67741  2.69355  4.24690  2.90347  2.73739  3.18146  2.89801  2.37887  2.77519  2.98518  4.58477  3.61503
          0.03351  3.80839  4.53074  0.61958  0.77255  0.48576  0.95510
    542   2.93567  4.77649  3.42005  2.94650  4.11486  3.43409  3.78227  3.65333  2.21804  3.18106  4.18431  3.31043  3.94105  3.00701  1.08112  3.02376  3.20684  3.38040  5.22475  4.05755   1278 r - - -
          2.68618  4.42225  2.77519  2.73123  3.46354  2.40513  3.72494  3.29354  2.67741  2.69355  4.24690  2.90347  2.73739  3.18146  2.89801  2.37887  2.77519  2.98518  4.58477  3.61503
          0.03351  3.80839  4.53074  0.61958  0.77255  0.48576  0.95510
    543   2.28599  4.20474  3.15313  2.96740  4.01316  2.93592  4.07832  3.52777  3.03676  3.25353  4.18606  3.20153  3.66974  3.39147  3.32378  1.19199  2.76159  3.07699  5.39114  4.09669   1279 s - - -
          2.68618  4.42225  2.77519  2.73123  3.46354  2.40513  3.72494  3.29354  2.67741  2.69355  4.24690  2.90347  2.73739  3.18146  2.89801  2.37887  2.77519  2.98518  4.58477  3.61503
          0.03351  3.80839  4.53074  0.61958  0.77255  0.48576  0.95510
    544   3.15726  4.67219  3.74475  3.46341  2.29976  3.75634  3.59289  3.17566  3.32278  2.64581  3.85778  3.64645  4.23235  3.64422  3.51908  3.29987  3.44402  3.04338  3.94061  1.07944   1281 y - - -
          2.68618  4.42225  2.77519  2.73123  3.46354  2.40513  3.72494  3.29354  2.67741  2.69355  4.24690  2.90347  2.73739  3.18146  2.89801  2.37887  2.77519  2.98518  4.58477  3.61503
          0.03351  3.80839  4.53074  0.61958  0.77255  0.48576  0.95510
    545   2.67118  4.43758  3.27171  3.10268  4.10073  3.12878  4.18431  3.63096  3.15473  3.26429  4.31243  3.41512  0.95588  3.54553  3.40634  2.83701  3.10805  3.28352  5.30361  4.22102   1287 p - - -
          2.68618  4.42225  2.77519  2.73123  3.46354  2.40513  3.72494  3.29354  2.67741  2.69355  4.24690  2.90347  2.73739  3.18146  2.89801  2.37887  2.77519  2.98518  4.58477  3.61503
          0.03351  3.80839  4.53074  0.61958  0.77255  0.48576  0.95510
    546   3.23357  4.63032  3.99599  3.68726  2.60690  3.66065  3.82592  3.25571  3.41132  2.66106  3.89235  3.84955  4.17341  3.80241  3.55053  3.43778  3.53106  3.14428  1.02517  2.61260   1288 w - - -
          2.68618  4.42225  2.77519  2.73123  3.46354  2.40513  3.72494  3.29354  2.67741  2.69355  4.24690  2.90347  2.73739  3.18146  2.89801  2.37887  2.77519  2.98518  4.58477  3.61503
          0.03351  3.80839  4.53074  0.61958  0.77255  0.48576  0.95510
    547   3.08469  4.56681  4.08583  3.72691  3.11381  3.89935  4.40279  2.31622  3.49522  0.95845  3.15956  4.00841  4.34677  3.87896  3.68117  3.46490  3.38246  2.33662  4.96833  3.67637   1289 l - - -
          2.68618  4.42225  2.77519  2.73123  3.46354  2.40513  3.72494  3.29354  2.67741  2.69355  4.24690  2.90347  2.73739  3.18146  2.89801  2.37887  2.77519  2.98518  4.58477  3.61503
          0.03351  3.80839  4.53074  0.61958  0.77255  0.48576  0.95510
    548   2.89992  4.99376  2.46525  1.12027  4.33240  3.23467  3.81790  3.77361  2.69052  3.40180  4.38024  2.90101  3.83668  3.03593  3.09149  2.88987  3.20420  3.46469  5.51622  4.24017   1291 e - - -
          2.68618  4.42225  2.77519  2.73123  3.46354  2.40513  3.72494  3.29354  2.67741  2.69355  4.24690  2.90347  2.73739  3.18146  2.89801  2.37887  2.77519  2.98518  4.58477  3.61503
          0.03351  3.80839  4.53074  0.61958  0.77255  0.48576  0.95510
    549   3.08728  4.53375  4.33781  3.80559  3.03526  4.19396  4.48914  2.14691  3.59629  1.13356  2.35401  4.11923  4.47583  3.87967  3.80158  3.54454  3.32761  2.21315  5.02050  3.84198   1292 l - - -
          2.68618  4.42225  2.77519  2.73123  3.46354  2.40513  3.72494  3.29354  2.67741  2.69355  4.24690  2.90347  2.73739  3.18146  2.89801  2.37887  2.77519  2.98518  4.58477  3.61503
          0.03351  3.80839  4.53074  0.61958  0.77255  0.48576  0.95510
    550   2.98131  4.41980  4.24162  3.85620  3.33257  3.99480  4.59720  1.16111  3.68296  1.93351  3.27971  4.11059  4.43351  4.03877  3.88695  3.48513  3.28221  1.84862  5.20905  3.94078   1295 i - - -
          2.68618  4.42225  2.77519  2.73123  3.46354  2.40513  3.72494  3.29354  2.67741  2.69355  4.24690  2.90347  2.73739  3.18146  2.89801  2.37887  2.77519  2.98518  4.58477  3.61503
          0.03351  3.80839  4.53074  0.61958  0.77255  0.48576  0.95510
    551   2.67266  4.66469  2.67738  2.55713  4.01837  3.14279  3.87335  3.71632  2.77246  3.37097  4.32772  1.27686  3.79220  3.14721  3.12388  2.74309  3.05315  3.34503  5.33189  3.97225   1296 n - - -
          2.68618  4.42225  2.77519  2.73123  3.46354  2.40513  3.72494  3.29354  2.67741  2.69355  4.24690  2.90347  2.73739  3.18146  2.89801  2.37887  2.77519  2.98518  4.58477  3.61503
          0.03351  3.80839  4.53074  0.61958  0.77255  0.48576  0.95510
    552   2.67118  4.43758  3.27171  3.10268  4.10073  3.12878  4.18431  3.63096  3.15473  3.26429  4.31243  3.41512  0.95588  3.54553  3.40634  2.83701  3.10805  3.28352  5.30361  4.22102   1297 p - - -
          2.68618  4.42225  2.77519  2.73123  3.46354  2.40513  3.72494  3.29354  2.67741  2.69355  4.24690  2.90347  2.73739  3.18146  2.89801  2.37887  2.77519  2.98518  4.58477  3.61503
          0.03351  3.80839  4.53074  0.61958  0.77255  0.48576  0.95510
    553   1.11031  4.16266  3.39952  3.18951  3.99036  2.98856  4.21886  3.10649  3.20414  2.99084  4.03105  3.35470  3.72187  3.55158  3.45819  2.51417  2.78716  2.77211  5.42402  4.21744   1298 a - - -
          2.68618  4.42225  2.77519  2.73123  3.46354  2.40513  3.72494  3.29354  2.67741  2.69355  4.24690  2.90347  2.73739  3.18146  2.89801  2.37887  2.77519  2.98518  4.58477  3.61503
          0.03351  3.80839  4.53074  0.61958  0.77255  0.48576  0.95510
    554   2.89992  4.99376  2.46525  1.12027  4.33240  3.23467  3.81790  3.77361  2.69052  3.40180  4.38024  2.90101  3.83668  3.03593  3.09149  2.88987  3.20420  3.46469  5.51622  4.24017   1299 e - - -
          2.68618  4.42225  2.77519  2.73123  3.46354  2.40513  3.72494  3.29354  2.67741  2.69355  4.24690  2.90347  2.73739  3.18146  2.89801  2.37887  2.77519  2.98518  4.58477  3.61503
          0.03351  3.80839  4.53074  0.61958  0.77255  0.48576  0.95510
    555   2.38088  4.22532  3.37373  3.12452  3.91469  3.06626  4.14640  3.03411  3.06620  2.89981  3.95571  3.34319  3.76550  3.46463  3.32709  2.58160  1.28546  2.73596  5.35824  4.13176   1300 t - - -
          2.68618  4.42225  2.77519  2.73123  3.46354  2.40513  3.72494  3.29354  2.67741  2.69355  4.24690  2.90347  2.73739  3.18146  2.89801  2.37887  2.77519  2.98518  4.58477  3.61503
          0.03351  3.80839  4.53074  0.61958  0.77255  0.48576  0.95510
    556   3.17889  4.60008  4.15032  3.85387  1.12282  3.88119  3.85245  2.71188  3.76280  2.09750  3.45251  3.94779  4.34224  3.94887  3.89833  3.45132  3.48052  2.69761  4.12292  2.49894   1306 f - - -
          2.68618  4.42225  2.77519  2.73123  3.46354  2.40513  3.72494  3.29354  2.67741  2.69355  4.24690  2.90347  2.73739  3.18146  2.89801  2.37887  2.77519  2.98518  4.58477  3.61503
          0.03351  3.80839  4.53074  0.61958  0.77255  0.48576  0.95510
    557   2.58929  4.36940  3.24976  3.14188  4.28221  0.83523  4.26473  3.86748  3.31425  3.52941  4.50578  3.41443  3.75846  3.64375  3.55601  2.75963  3.06560  3.40832  5.39294  4.38245   1307 g - - -
          2.68618  4.42225  2.77519  2.73123  3.46354  2.40513  3.72494  3.29354  2.67741  2.69355  4.24690  2.90347  2.73739  3.18146  2.89801  2.37887  2.77519  2.98518  4.58477  3.61503
          0.03351  3.80839  4.53074  0.61958  0.77255  0.48576  0.95510
    558   2.92311  5.03735  1.01454  2.30009  4.40640  3.16420  3.87837  3.98050  2.95099  3.60099  4.57912  2.85261  3.81266  3.11848  3.45728  2.89377  3.26085  3.62704  5.58736  4.29177   1308 d - - -
          2.68618  4.42225  2.77519  2.73123  3.46354  2.40513  3.72494  3.29354  2.67741  2.69355  4.24690  2.90347  2.73739  3.18146  2.89801  2.37887  2.77519  2.98518  4.58477  3.61503
          0.03351  3.80839  4.53074  0.61958  0.77255  0.48576  0.95510
    559   2.98131  4.41980  4.24162  3.85620  3.33257  3.99480  4.59720  1.16111  3.68296  1.93351  3.27971  4.11059  4.43351  4.03877  3.88695  3.48513  3.28221  1.84862  5.20905  3.94078   1309 i - - -
          2.68618  4.42225  2.77519  2.73123  3.46354  2.40513  3.72494  3.29354  2.67741  2.69355  4.24690  2.90347  2.73739  3.18146  2.89801  2.37887  2.77519  2.98518  4.58477  3.61503
          0.03351  3.80839  4.53074  0.61958  0.77255  0.48576  0.95510
    560   2.75784  4.31972  4.03530  3.69790  3.50486  3.65597  4.51118  2.05876  3.56463  2.20413  3.48128  3.89758  4.22110  3.92973  3.78302  3.15664  3.12163  1.11004  5.27795  4.00490   1311 v - - -
          2.68618  4.42225  2.77519  2.73123  3.46354  2.40513  3.72494  3.29354  2.67741  2.69355  4.24690  2.90347  2.73739  3.18146  2.89801  2.37887  2.77519  2.98518  4.58477  3.61503
          0.03351  3.80839  4.53074  0.61958  0.77255  0.48576  0.95510
    561   2.98131  4.41980  4.24162  3.85620  3.33257  3.99480  4.59720  1.16111  3.68296  1.93351  3.27971  4.11059  4.43351  4.03877  3.88695  3.48513  3.28221  1.84862  5.20905  3.94078   1312 i - - -
          2.68618  4.42225  2.77519  2.73123  3.46354  2.40513  3.72494  3.29354  2.67741  2.69355  4.24690  2.90347  2.73739  3.18146  2.89801  2.37887  2.77519  2.98518  4.58477  3.61503
          0.03351  3.80839  4.53074  0.61958  0.77255  0.48576  0.95510
    562   2.92311  5.03735  1.01454  2.30009  4.40640  3.16420  3.87837  3.98050  2.95099  3.60099  4.57912  2.85261  3.81266  3.11848  3.45728  2.89377  3.26085  3.62704  5.58736  4.29177   1313 d - - -
          2.68618  4.42225  2.77519  2.73123  3.46354  2.40513  3.72494  3.29354  2.67741  2.69355  4.24690  2.90347  2.73739  3.18146  2.89801  2.37887  2.77519  2.98518  4.58477  3.61503
          0.03351  3.80839  4.53074  0.61958  0.77255  0.48576  0.95510
    563   3.15726  4.67219  3.74475  3.46341  2.29976  3.75634  3.59289  3.17566  3.32278  2.64581  3.85778  3.64645  4.23235  3.64422  3.51908  3.29987  3.44402  3.04338  3.94061  1.07944   1316 y - - -
          2.68618  4.42225  2.77519  2.73123  3.46354  2.40513  3.72494  3.29354  2.67741  2.69355  4.24690  2.90347  2.73739  3.18146  2.89801  2.37887  2.77519  2.98518  4.58477  3.61503
          0.03351  3.80839  4.53074  0.61958  0.77255  0.48576  0.95510
    564   2.23471  4.19957  3.15556  2.81217  4.06650  2.96842  3.93428  3.44786  2.84033  3.13834  3.98359  3.10623  2.78207  3.17383  3.19297  1.82059  2.17394  3.00398  5.40452  4.15452   1317 s - - -
          2.68618  4.42225  2.77519  2.73123  3.46354  2.40513  3.72494  3.29354  2.67741  2.69355  4.24690  2.90347  2.73739  3.18146  2.89801  2.37887  2.77519  2.98518  4.58477  3.61503
          0.03351  3.80839  4.53074  0.61958  0.77255  0.48576  0.95510
    565   3.15726  4.67219  3.74475  3.46341  2.29976  3.75634  3.59289  3.17566  3.32278  2.64581  3.85778  3.64645  4.23235  3.64422  3.51908  3.29987  3.44402  3.04338  3.94061  1.07944   1318 y - - -
          2.68618  4.42225  2.77519  2.73123  3.46354  2.40513  3.72494  3.29354  2.67741  2.69355  4.24690  2.90347  2.73739  3.18146  2.89801  2.37887  2.77519  2.98518  4.58477  3.61503
          0.03351  3.80839  4.53074  0.61958  0.77255  0.48576  0.95510
    566   2.75784  4.31972  4.03530  3.69790  3.50486  3.65597  4.51118  2.05876  3.56463  2.20413  3.48128  3.89758  4.22110  3.92973  3.78302  3.15664  3.12163  1.11004  5.27795  4.00490   1319 v - - -
          2.68618  4.42225  2.77519  2.73123  3.46354  2.40513  3.72494  3.29354  2.67741  2.69355  4.24690  2.90347  2.73739  3.18146  2.89801  2.37887  2.77519  2.98518  4.58477  3.61503
          0.03351  3.80839  4.53074  0.61958  0.77255  0.48576  0.95510
    567   2.89992  4.99376  2.46525  1.12027  4.33240  3.23467  3.81790  3.77361  2.69052  3.40180  4.38024  2.90101  3.83668  3.03593  3.09149  2.88987  3.20420  3.46469  5.51622  4.24017   1328 e - - -
          2.68618  4.42225  2.77519  2.73123  3.46354  2.40513  3.72494  3.29354  2.67741  2.69355  4.24690  2.90347  2.73739  3.18146  2.89801  2.37887  2.77519  2.98518  4.58477  3.61503
          0.03351  3.80839  4.53074  0.61958  0.77255  0.48576  0.95510
    568   2.51796  1.08037  4.02002  3.74616  3.75363  3.15316  4.40750  2.88810  3.57311  2.80586  3.92566  3.75027  3.85502  3.92202  3.70837  2.78924  2.97954  2.63671  5.18182  4.04137   1329 c - - -
          2.68618  4.42225  2.77519  2.73123  3.46354  2.40513  3.72494  3.29354  2.67741  2.69355  4.24690  2.90347  2.73739  3.18146  2.89801  2.37887  2.77519  2.98518  4.58477  3.61503
          0.03351  3.80839  4.53074  0.61958  0.77255  0.48576  0.95510
    569   2.38088  4.22532  3.37373  3.12452  3.91469  3.06626  4.14640  3.03411  3.06620  2.89981  3.95571  3.34319  3.76550  3.46463  3.32709  2.58160  1.28546  2.73596  5.35824  4.13176   1330 t - - -
          2.68618  4.42225  2.77519  2.73123  3.46354  2.40513  3.72494  3.29354  2.67741  2.69355  4.24690  2.90347  2.73739  3.18146  2.89801  2.37887  2.77519  2.98518  4.58477  3.61503
          0.03351  3.80839  4.53074  0.61958  0.77255  0.48576  0.95510
    570   1.85287  4.10964  3.22100  2.97638  4.12119  2.87966  4.08132  3.45978  3.03773  3.22306  4.09918  3.17589  3.61817  3.35859  3.34391  1.45844  2.65022  2.98530  5.49354  4.24744   1331 s - - -
          2.68618  4.42225  2.77519  2.73123  3.46354  2.40513  3.72494  3.29354  2.67741  2.69355  4.24690  2.90347  2.73739  3.18146  2.89801  2.37887  2.77519  2.98518  4.58477  3.61503
          0.03351  3.80839  4.53074  0.61958  0.77255  0.48576  0.95510
    571   1.11031  4.16266  3.39952  3.18951  3.99036  2.98856  4.21886  3.10649  3.20414  2.99084  4.03105  3.35470  3.72187  3.55158  3.45819  2.51417  2.78716  2.77211  5.42402  4.21744   1332 a - - -
          2.68618  4.42225  2.77519  2.73123  3.46354  2.40513  3.72494  3.29354  2.67741  2.69355  4.24690  2.90347  2.73739  3.18146  2.89801  2.37887  2.77519  2.98518  4.58477  3.61503
          0.03351  3.80839  4.53074  0.61958  0.77255  0.48576  0.95510
    572   2.41667  4.18916  3.62079  3.21597  3.69578  3.25536  4.15507  2.49957  3.11089  2.53790  3.62487  3.44467  3.87888  3.47114  3.39603  2.67097  1.81391  1.93075  5.27095  4.03170   1333 t - - -
          2.68618  4.42225  2.77519  2.73123  3.46354  2.40513  3.72494  3.29354  2.67741  2.69355  4.24690  2.90347  2.73739  3.18146  2.89801  2.37887  2.77519  2.98518  4.58477  3.61503
          0.03351  3.80839  4.53074  0.61958  0.77255  0.48576  0.95510
    573   2.99197  4.43867  4.30368  3.77045  3.12978  4.12190  4.47843  1.80254  3.59788  1.61471  1.95224  4.07065  4.43245  3.87458  3.81370  3.46554  3.24015  2.05488  5.06463  3.89408   1334 l - - -
          2.68618  4.42225  2.77519  2.73123  3.46354  2.40513  3.72494  3.29354  2.67741  2.69355  4.24690  2.90347  2.73739  3.18146  2.89801  2.37887  2.77519  2.98518  4.58477  3.61503
          0.03351  3.80839  4.53074  0.61958  0.77255  0.48576  0.95510
    574   2.79586  5.10724  2.40259  1.60573  4.38139  3.25973  3.64258  3.84159  2.40407  3.38097  4.25490  2.77015  3.80069  2.31451  2.80777  2.75222  3.05502  3.49448  5.55687  4.18286   1335 e - - -
          2.68618  4.42225  2.77519  2.73123  3.46354  2.40513  3.72494  3.29354  2.67741  2.69355  4.24690  2.90347  2.73739  3.18146  2.89801  2.37887  2.77519  2.98518  4.58477  3.61503
          0.03351  3.80839  4.53074  0.61958  0.77255  0.48576  0.95510
    575   1.11031  4.16266  3.39952  3.18951  3.99036  2.98856  4.21886  3.10649  3.20414  2.99084  4.03105  3.35470  3.72187  3.55158  3.45819  2.51417  2.78716  2.77211  5.42402  4.21744   1336 a - - -
          2.68618  4.42225  2.77519  2.73123  3.46354  2.40513  3.72494  3.29354  2.67741  2.69355  4.24690  2.90347  2.73739  3.18146  2.89801  2.37887  2.77519  2.98518  4.58477  3.61503
          0.03351  3.80839  4.53074  0.61958  0.77255  0.48576  0.95510
    576   3.08469  4.56681  4.08583  3.72691  3.11381  3.89935  4.40279  2.31622  3.49522  0.95845  3.15956  4.00841  4.34677  3.87896  3.68117  3.46490  3.38246  2.33662  4.96833  3.67637   1337 l - - -
          2.68618  4.42225  2.77519  2.73123  3.46354  2.40513  3.72494  3.29354  2.67741  2.69355  4.24690  2.90347  2.73739  3.18146  2.89801  2.37887  2.77519  2.98518  4.58477  3.61503
          0.03351  3.80839  4.53074  0.61958  0.77255  0.48576  0.95510
    577   1.41524  4.09389  3.40508  3.11109  4.01340  2.94946  4.13846  3.07528  3.09522  2.99226  3.94663  3.27601  3.67291  3.43034  3.38046  2.40709  2.20211  2.71294  5.44994  4.23327   1338 a - - -
          2.68618  4.42225  2.77519  2.73123  3.46354  2.40513  3.72494  3.29354  2.67741  2.69355  4.24690  2.90347  2.73739  3.18146  2.89801  2.37887  2.77519  2.98518  4.58477  3.61503
          0.03351  3.80839  4.53074  0.61958  0.77255  0.48576  0.95510
    578   3.08469  4.56681  4.08583  3.72691  3.11381  3.89935  4.40279  2.31622  3.49522  0.95845  3.15956  4.00841  4.34677  3.87896  3.68117  3.46490  3.38246  2.33662  4.96833  3.67637   1339 l - - -
          2.68618  4.42225  2.77519  2.73123  3.46354  2.40513  3.72494  3.29354  2.67741  2.69355  4.24690  2.90347  2.73739  3.18146  2.89801  2.37887  2.77519  2.98518  4.58477  3.61503
          0.03351  3.80839  4.53074  0.61958  0.77255  0.48576  0.95510
    579   3.17889  4.60008  4.15032  3.85387  1.12282  3.88119  3.85245  2.71188  3.76280  2.09750  3.45251  3.94779  4.34224  3.94887  3.89833  3.45132  3.48052  2.69761  4.12292  2.49894   1340 f - - -
          2.68618  4.42225  2.77519  2.73123  3.46354  2.40513  3.72494  3.29354  2.67741  2.69355  4.24690  2.90347  2.73739  3.18146  2.89801  2.37887  2.77519  2.98518  4.58477  3.61503
          0.03351  3.80839  4.53074  0.61958  0.77255  0.48576  0.95510
    580   2.91557  4.87384  3.08714  2.72252  4.24557  3.41039  3.72746  3.67115  1.12970  3.25103  4.21733  3.14931  3.91643  2.92363  2.42483  2.96260  3.17436  3.38305  5.32773  4.13178   1341 k - - -
          2.68618  4.42225  2.77519  2.73123  3.46354  2.40513  3.72494  3.29354  2.67741  2.69355  4.24690  2.90347  2.73739  3.18146  2.89801  2.37887  2.77519  2.98518  4.58477  3.61503
          0.03351  3.80839  4.53074  0.61958  0.77255  0.48576  0.95510
    581   2.90829  4.99276  3.25024  2.67727  4.38943  3.52982  3.56490  3.76244  1.41608  3.25743  4.13867  3.09468  3.93050  2.71325  1.84249  2.92189  3.10024  3.45365  5.34247  4.14526   1342 k - - -
          2.68618  4.42225  2.77519  2.73123  3.46354  2.40513  3.72494  3.29354  2.67741  2.69355  4.24690  2.90347  2.73739  3.18146  2.89801  2.37887  2.77519  2.98518  4.58477  3.61503
          0.03351  3.80839  4.53074  0.61958  0.77255  0.48576  0.95510
    582   3.08469  4.56681  4.08583  3.72691  3.11381  3.89935  4.40279  2.31622  3.49522  0.95845  3.15956  4.00841  4.34677  3.87896  3.68117  3.46490  3.38246  2.33662  4.96833  3.67637   1343 l - - -
          2.68618  4.42225  2.77519  2.73123  3.46354  2.40513  3.72494  3.29354  2.67741  2.69355  4.24690  2.90347  2.73739  3.18146  2.89801  2.37887  2.77519  2.98518  4.58477  3.61503
          0.03351  3.80839  4.53074  0.61958  0.77255  0.48576  0.95510
    583   2.92923  4.75570  3.06737  2.82225  3.24301  3.39609  1.28522  3.62204  2.66722  3.12353  4.16260  3.23362  3.94584  3.18806  2.93608  3.00091  3.23101  3.35853  4.70870  3.19598   1344 h - - -
          2.68618  4.42225  2.77519  2.73123  3.46354  2.40513  3.72494  3.29354  2.67741  2.69355  4.24690  2.90347  2.73739  3.18146  2.89801  2.37887  2.77519  2.98518  4.58477  3.61503
          0.03351  3.80839  4.53074  0.61958  0.77255  0.48576  0.95510
    584   2.67118  4.43758  3.27171  3.10268  4.10073  3.12878  4.18431  3.63096  3.15473  3.26429  4.31243  3.41512  0.95588  3.54553  3.40634  2.83701  3.10805  3.28352  5.30361  4.22102   1345 p - - -
          2.68618  4.42225  2.77519  2.73123  3.46354  2.40513  3.72494  3.29354  2.67741  2.69355  4.24690  2.90347  2.73739  3.18146  2.89801  2.37887  2.77519  2.98518  4.58477  3.61503
          0.03351  3.80839  4.53074  0.61958  0.77255  0.48576  0.95510
    585   2.58929  4.36940  3.24976  3.14188  4.28221  0.83523  4.26473  3.86748  3.31425  3.52941  4.50578  3.41443  3.75846  3.64375  3.55601  2.75963  3.06560  3.40832  5.39294  4.38245   1346 g - - -
          2.68618  4.42225  2.77519  2.73123  3.46354  2.40513  3.72494  3.29354  2.67741  2.69355  4.24690  2.90347  2.73739  3.18146  2.89801  2.37887  2.77519  2.98518  4.58477  3.61503
          0.03351  3.80839  4.53074  0.61958  0.77255  0.48576  0.95510
    586   2.92923  4.75570  3.06737  2.82225  3.24301  3.39609  1.28522  3.62204  2.66722  3.12353  4.16260  3.23362  3.94584  3.18806  2.93608  3.00091  3.23101  3.35853  4.70870  3.19598   1348 h - - -
          2.68618  4.42225  2.77519  2.73123  3.46354  2.40513  3.72494  3.29354  2.67741  2.69355  4.24690  2.90347  2.73739  3.18146  2.89801  2.37887  2.77519  2.98518  4.58477  3.61503
          0.03351  3.80839  4.53074  0.61958  0.77255  0.48576  0.95510
    587   2.93567  4.77649  3.42005  2.94650  4.11486  3.43409  3.78227  3.65333  2.21804  3.18106  4.18431  3.31043  3.94105  3.00701  1.08112  3.02376  3.20684  3.38040  5.22475  4.05755   1350 r - - -
          2.68618  4.42225  2.77519  2.73123  3.46354  2.40513  3.72494  3.29354  2.67741  2.69355  4.24690  2.90347  2.73739  3.18146  2.89801  2.37887  2.77519  2.98518  4.58477  3.61503
          0.03351  3.80839  4.53074  0.61958  0.77255  0.48576  0.95510
    588   2.55987  4.54273  3.01744  2.63893  4.00834  3.26704  3.74454  3.27758  2.06802  2.99956  3.90815  3.05882  3.80434  2.94894  2.73027  2.66619  1.91423  2.97303  5.29618  4.03070   1352 t - - -
          2.68618  4.42225  2.77519  2.73123  3.46354  2.40513  3.72494  3.29354  2.67741  2.69355  4.24690  2.90347  2.73739  3.18146  2.89801  2.37887  2.77519  2.98518  4.58477  3.61503
          0.03351  3.80839  4.53074  0.61958  0.77255  0.48576  0.95510
    589   2.91557  4.87384  3.08714  2.72252  4.24557  3.41039  3.72746  3.67115  1.12970  3.25103  4.21733  3.14931  3.91643  2.92363  2.42483  2.96260  3.17436  3.38305  5.32773  4.13178   1353 k - - -
          2.68618  4.42225  2.77519  2.73123  3.46354  2.40513  3.72494  3.29354  2.67741  2.69355  4.24690  2.90347  2.73739  3.18146  2.89801  2.37887  2.77519  2.98518  4.58477  3.61503
          0.03351  3.80839  4.53074  0.61958  0.77255  0.48576  0.95510
    590   2.89992  4.99376  2.46525  1.12027  4.33240  3.23467  3.81790  3.77361  2.69052  3.40180  4.38024  2.90101  3.83668  3.03593  3.09149  2.88987  3.20420  3.46469  5.51622  4.24017   1354 e - - -
          2.68618  4.42225  2.77519  2.73123  3.46354  2.40513  3.72494  3.29354  2.67741  2.69355  4.24690  2.90347  2.73739  3.18146  2.89801  2.37887  2.77519  2.98518  4.58477  3.61503
          0.03351  3.80839  4.53074  0.61958  0.77255  0.48576  0.95510
    591   2.98131  4.41980  4.24162  3.85620  3.33257  3.99480  4.59720  1.16111  3.68296  1.93351  3.27971  4.11059  4.43351  4.03877  3.88695  3.48513  3.28221  1.84862  5.20905  3.94078   1356 i - - -
          2.68618  4.42225  2.77519  2.73123  3.46354  2.40513  3.72494  3.29354  2.67741  2.69355  4.24690  2.90347  2.73739  3.18146  2.89801  2.37887  2.77519  2.98518  4.58477  3.61503
          0.03351  3.80839  4.53074  0.61958  0.77255  0.48576  0.95510
    592   2.85557  5.33392  1.46719  1.75064  4.62153  3.14680  3.69660  4.11245  2.70641  3.65877  4.52946  2.63153  3.76723  2.87173  3.27818  2.75673  3.14719  3.71522  5.82040  4.34922   1357 d - - -
          2.68618  4.42225  2.77519  2.73123  3.46354  2.40513  3.72494  3.29354  2.67741  2.69355  4.24690  2.90347  2.73739  3.18146  2.89801  2.37887  2.77519  2.98518  4.58477  3.61503
          0.03351  3.80839  4.53074  0.61958  0.77255  0.48576  0.95510
    593   1.93158  4.38064  3.18457  2.72530  3.93558  3.19462  3.78047  3.23444  2.52734  2.94560  3.82757  3.10084  3.75251  2.99643  2.37403  2.55943  2.39037  2.90460  5.25542  4.00350   1358 a - - -
          2.68618  4.42225  2.77519  2.73123  3.46354  2.40513  3.72494  3.29354  2.67741  2.69355  4.24690  2.90347  2.73739  3.18146  2.89801  2.37887  2.77519  2.98518  4.58477  3.61503
          0.03351  3.80839  4.53074  0.61958  0.77255  0.48576  0.95510
    594   1.43552  2.65476  3.81607  3.42966  3.81651  2.97280  4.23740  2.85507  3.31705  2.81634  3.78436  3.44252  3.69608  3.61183  3.54547  2.42233  2.64636  2.53038  5.30324  4.10914   1359 a - - -
          2.68618  4.42225  2.77519  2.73123  3.46354  2.40513  3.72494  3.29354  2.67741  2.69355  4.24690  2.90347  2.73739  3.18146  2.89801  2.37887  2.77519  2.98518  4.58477  3.61503
          0.03351  3.80839  4.53074  0.61958  0.77255  0.48576  0.95510
    595   3.05584  4.44276  4.47380  3.91686  3.11971  4.27178  4.59136  1.62473  3.77355  1.42550  2.40556  4.21362  4.52375  3.99608  3.97269  3.60160  3.28819  1.97705  5.09803  3.96305   1360 l - - -
          2.68618  4.42225  2.77519  2.73123  3.46354  2.40513  3.72494  3.29354  2.67741  2.69355  4.24690  2.90347  2.73739  3.18146  2.89801  2.37887  2.77519  2.98518  4.58477  3.61503
          0.03351  3.80839  4.53074  0.61958  0.77255  0.48576  0.95510
    596   1.33981  4.10094  3.24743  3.01817  4.14378  2.27530  4.11943  3.45103  3.10457  3.23023  4.10883  3.20446  3.62151  3.40804  3.40359  2.36122  2.66205  2.97975  5.50016  4.29145   1361 a - - -
          2.68618  4.42225  2.77519  2.73123  3.46354  2.40513  3.72494  3.29354  2.67741  2.69355  4.24690  2.90347  2.73739  3.18146  2.89801  2.37887  2.77519  2.98518  4.58477  3.61503
          0.03351  3.80839  4.53074  0.61958  0.77255  0.48576  0.95510
    597   2.77032  4.94432  2.75597  2.43649  4.30741  3.34155  3.61990  3.75471  1.58784  3.30641  4.16955  2.38754  3.83688  2.78340  2.48200  2.77393  3.02227  3.40998  5.41809  4.11669   1362 k - - -
          2.68618  4.42225  2.77519  2.73123  3.46354  2.40513  3.72494  3.29354  2.67741  2.69355  4.24690  2.90347  2.73739  3.18146  2.89801  2.37887  2.77519  2.98518  4.58477  3.61503
          0.03351  3.80839  4.53074  0.61958  0.77255  0.48576  0.95510
    598   1.11031  4.16266  3.39952  3.18951  3.99036  2.98856  4.21886  3.10649  3.20414  2.99084  4.03105  3.35470  3.72187  3.55158  3.45819  2.51417  2.78716  2.77211  5.42402  4.21744   1372 a - - -
          2.68618  4.42225  2.77519  2.73123  3.46354  2.40513  3.72494  3.29354  2.67741  2.69355  4.24690  2.90347  2.73739  3.18146  2.89801  2.37887  2.77519  2.98518  4.58477  3.61503
          0.03351  3.80839  4.53074  0.61958  0.77255  0.48576  0.95510
    599   1.11031  4.16266  3.39952  3.18951  3.99036  2.98856  4.21886  3.10649  3.20414  2.99084  4.03105  3.35470  3.72187  3.55158  3.45819  2.51417  2.78716  2.77211  5.42402  4.21744   1373 a - - -
          2.68618  4.42225  2.77519  2.73123  3.46354  2.40513  3.72494  3.29354  2.67741  2.69355  4.24690  2.90347  2.73739  3.18146  2.89801  2.37887  2.77519  2.98518  4.58477  3.61503
          0.03351  3.80839  4.53074  0.61958  0.77255  0.48576  0.95510
    600   2.73377  4.92146  2.60876  2.36457  4.27104  3.27675  3.65121  3.74516  1.98745  3.31913  4.18422  1.89220  3.80869  2.82562  2.66478  2.73646  3.00785  3.39258  5.44699  4.10939   1374 n - - -
          2.68618  4.42225  2.77519  2.73123  3.46354  2.40513  3.72494  3.29354  2.67741  2.69355  4.24690  2.90347  2.73739  3.18146  2.89801  2.37887  2.77519  2.98518  4.58477  3.61503
          0.03351  3.80839  4.53074  0.61958  0.77255  0.48576  0.95510
    601   3.17889  4.60008  4.15032  3.85387  1.12282  3.88119  3.85245  2.71188  3.76280  2.09750  3.45251  3.94779  4.34224  3.94887  3.89833  3.45132  3.48052  2.69761  4.12292  2.49894   1375 f - - -
          2.68618  4.42225  2.77519  2.73123  3.46354  2.40513  3.72494  3.29354  2.67741  2.69355  4.24690  2.90347  2.73739  3.18146  2.89801  2.37887  2.77519  2.98518  4.58477  3.61503
          0.03351  3.80839  4.53074  0.61958  0.77255  0.48576  0.95510
    602   3.08469  4.56681  4.08583  3.72691  3.11381  3.89935  4.40279  2.31622  3.49522  0.95845  3.15956  4.00841  4.34677  3.87896  3.68117  3.46490  3.38246  2.33662  4.96833  3.67637   1376 l - - -
          2.68618  4.42225  2.77519  2.73123  3.46354  2.40513  3.72494  3.29354  2.67741  2.69355  4.24690  2.90347  2.73739  3.18146  2.89801  2.37887  2.77519  2.98518  4.58477  3.61503
          0.03351  3.80839  4.53074  0.61958  0.77255  0.48576  0.95510
    603   2.89992  4.99376  2.46525  1.12027  4.33240  3.23467  3.81790  3.77361  2.69052  3.40180  4.38024  2.90101  3.83668  3.03593  3.09149  2.88987  3.20420  3.46469  5.51622  4.24017   1377 e - - -
          2.68618  4.42225  2.77519  2.73123  3.46354  2.40513  3.72494  3.29354  2.67741  2.69355  4.24690  2.90347  2.73739  3.18146  2.89801  2.37887  2.77519  2.98518  4.58477  3.61503
          0.03351  3.80839  4.53074  0.61958  0.77255  0.48576  0.95510
    604   2.61077  4.64827  2.98586  2.51425  3.87398  3.38788  3.63015  3.25367  2.14569  2.90351  3.00601  2.37868  3.81759  2.82159  2.70541  2.68496  2.85245  2.97265  5.17298  3.87532   1378 k - - -
          2.68618  4.42225  2.77519  2.73123  3.46354  2.40513  3.72494  3.29354  2.67741  2.69355  4.24690  2.90347  2.73739  3.18146  2.89801  2.37887  2.77519  2.98518  4.58477  3.61503
          0.03351  3.80839  4.53074  0.61958  0.77255  0.48576  0.95510
    605   2.69212  4.45357  3.49674  2.94641  3.46524  3.55762  3.81825  2.77563  2.55026  2.32240  2.17855  3.32644  3.97390  3.09749  2.36941  2.88855  2.94219  2.63377  4.98263  3.73138   1379 m - - -
          2.68618  4.42225  2.77519  2.73123  3.46354  2.40513  3.72494  3.29354  2.67741  2.69355  4.24690  2.90347  2.73739  3.18146  2.89801  2.37887  2.77519  2.98518  4.58477  3.61503
          0.03351  3.80839  4.53074  0.61958  0.77255  0.48576  0.95510
    606   2.83288  4.81384  2.86375  2.61915  3.97341  3.32530  3.77632  3.59581  2.44483  3.10440  4.13570  3.07769  3.87889  1.35270  2.72959  2.88411  3.13068  3.32998  5.25766  3.94763   1380 q - - -
          2.68618  4.42225  2.77519  2.73123  3.46354  2.40513  3.72494  3.29354  2.67741  2.69355  4.24690  2.90347  2.73739  3.18146  2.89801  2.37887  2.77519  2.98518  4.58477  3.61503
          0.03351  3.80839  4.53074  0.61958  0.77255  0.48576  0.95510
    607   2.81072  5.01794  2.95766  2.15612  4.37712  3.45137  3.55321  3.76002  1.84406  3.26769  4.11116  2.96237  3.86460  2.69320  1.87386  2.80234  3.01405  3.42803  5.38964  4.13302   1381 k - - -
          2.68618  4.42225  2.77519  2.73123  3.46354  2.40513  3.72494  3.29354  2.67741  2.69355  4.24690  2.90347  2.73739  3.18146  2.89801  2.37887  2.77519  2.98518  4.58477  3.61503
          0.03351  3.80839  4.53074  0.61958  0.77255  0.48576  0.95510
    608   1.61249  4.10174  3.40157  3.08788  3.99654  2.96289  4.11403  3.07047  3.06571  2.98009  3.92556  3.26731  3.67639  3.40184  3.35816  2.41276  1.90784  2.71105  5.42760  4.20959   1382 a - - -
          2.68618  4.42225  2.77519  2.73123  3.46354  2.40513  3.72494  3.29354  2.67741  2.69355  4.24690  2.90347  2.73739  3.18146  2.89801  2.37887  2.77519  2.98518  4.58477  3.61503
          0.03351  3.80839  4.53074  0.61958  0.77255  0.48576  0.95510
    609   2.92311  5.03735  1.01454  2.30009  4.40640  3.16420  3.87837  3.98050  2.95099  3.60099  4.57912  2.85261  3.81266  3.11848  3.45728  2.89377  3.26085  3.62704  5.58736  4.29177   1383 d - - -
          2.68618  4.42225  2.77519  2.73123  3.46354  2.40513  3.72494  3.29354  2.67741  2.69355  4.24690  2.90347  2.73739  3.18146  2.89801  2.37887  2.77519  2.98518  4.58477  3.61503
          0.03351  3.80839  4.53074  0.61958  0.77255  0.48576  0.95510
    610   2.58929  4.36940  3.24976  3.14188  4.28221  0.83523  4.26473  3.86748  3.31425  3.52941  4.50578  3.41443  3.75846  3.64375  3.55601  2.75963  3.06560  3.40832  5.39294  4.38245   1384 g - - -
          2.68618  4.42225  2.77519  2.73123  3.46354  2.40513  3.72494  3.29354  2.67741  2.69355  4.24690  2.90347  2.73739  3.18146  2.89801  2.37887  2.77519  2.98518  4.58477  3.61503
          0.03351  3.80839  4.53074  0.61958  0.77255  0.48576  0.95510
    611   2.28599  4.20474  3.15313  2.96740  4.01316  2.93592  4.07832  3.52777  3.03676  3.25353  4.18606  3.20153  3.66974  3.39147  3.32378  1.19199  2.76159  3.07699  5.39114  4.09669   1385 s - - -
          2.68618  4.42225  2.77519  2.73123  3.46354  2.40513  3.72494  3.29354  2.67741  2.69355  4.24690  2.90347  2.73739  3.18146  2.89801  2.37887  2.77519  2.98518  4.58477  3.61503
          0.03351  3.80839  4.53074  0.61958  0.77255  0.48576  0.95510
    612   3.23357  4.63032  3.99599  3.68726  2.60690  3.66065  3.82592  3.25571  3.41132  2.66106  3.89235  3.84955  4.17341  3.80241  3.55053  3.43778  3.53106  3.14428  1.02517  2.61260   1386 w - - -
          2.68618  4.42225  2.77519  2.73123  3.46354  2.40513  3.72494  3.29354  2.67741  2.69355  4.24690  2.90347  2.73739  3.18146  2.89801  2.37887  2.77519  2.98518  4.58477  3.61503
          0.03351  3.80839  4.53074  0.61958  0.77255  0.48576  0.95510
    613   3.15726  4.67219  3.74475  3.46341  2.29976  3.75634  3.59289  3.17566  3.32278  2.64581  3.85778  3.64645  4.23235  3.64422  3.51908  3.29987  3.44402  3.04338  3.94061  1.07944   1390 y - - -
          2.68618  4.42225  2.77519  2.73123  3.46354  2.40513  3.72494  3.29354  2.67741  2.69355  4.24690  2.90347  2.73739  3.18146  2.89801  2.37887  2.77519  2.98518  4.58477  3.61503
          0.03351  3.80839  4.53074  0.61958  0.77255  0.48576  0.95510
    614   2.58929  4.36940  3.24976  3.14188  4.28221  0.83523  4.26473  3.86748  3.31425  3.52941  4.50578  3.41443  3.75846  3.64375  3.55601  2.75963  3.06560  3.40832  5.39294  4.38245   1397 g - - -
          2.68618  4.42225  2.77519  2.73123  3.46354  2.40513  3.72494  3.29354  2.67741  2.69355  4.24690  2.90347  2.73739  3.18146  2.89801  2.37887  2.77519  2.98518  4.58477  3.61503
          0.03351  3.80839  4.53074  0.61958  0.77255  0.48576  0.95510
    615   2.51796  1.08037  4.02002  3.74616  3.75363  3.15316  4.40750  2.88810  3.57311  2.80586  3.92566  3.75027  3.85502  3.92202  3.70837  2.78924  2.97954  2.63671  5.18182  4.04137   1404 c - - -
          2.68618  4.42225  2.77519  2.73123  3.46354  2.40513  3.72494  3.29354  2.67741  2.69355  4.24690  2.90347  2.73739  3.18146  2.89801  2.37887  2.77519  2.98518  4.58477  3.61503
          0.03351  3.80839  4.53074  0.61958  0.77255  0.48576  0.95510
    616   3.23357  4.63032  3.99599  3.68726  2.60690  3.66065  3.82592  3.25571  3.41132  2.66106  3.89235  3.84955  4.17341  3.80241  3.55053  3.43778  3.53106  3.14428  1.02517  2.61260   1405 w - - -
          2.68618  4.42225  2.77519  2.73123  3.46354  2.40513  3.72494  3.29354  2.67741  2.69355  4.24690  2.90347  2.73739  3.18146  2.89801  2.37887  2.77519  2.98518  4.58477  3.61503
          0.03351  3.80839  4.53074  0.61958  0.77255  0.48576  0.95510
    617   2.58929  4.36940  3.24976  3.14188  4.28221  0.83523  4.26473  3.86748  3.31425  3.52941  4.50578  3.41443  3.75846  3.64375  3.55601  2.75963  3.06560  3.40832  5.39294  4.38245   1406 g - - -
          2.68618  4.42225  2.77519  2.73123  3.46354  2.40513  3.72494  3.29354  2.67741  2.69355  4.24690  2.90347  2.73739  3.18146  2.89801  2.37887  2.77519  2.98518  4.58477  3.61503
          0.03351  3.80839  4.53074  0.61958  0.77255  0.48576  0.95510
    618   2.75784  4.31972  4.03530  3.69790  3.50486  3.65597  4.51118  2.05876  3.56463  2.20413  3.48128  3.89758  4.22110  3.92973  3.78302  3.15664  3.12163  1.11004  5.27795  4.00490   1407 v - - -
          2.68618  4.42225  2.77519  2.73123  3.46354  2.40513  3.72494  3.29354  2.67741  2.69355  4.24690  2.90347  2.73739  3.18146  2.89801  2.37887  2.77519  2.98518  4.58477  3.61503
          0.03351  3.80839  4.53074  0.61958  0.77255  0.48576  0.95510
    619   2.51796  1.08037  4.02002  3.74616  3.75363  3.15316  4.40750  2.88810  3.57311  2.80586  3.92566  3.75027  3.85502  3.92202  3.70837  2.78924  2.97954  2.63671  5.18182  4.04137   1408 c - - -
          2.68618  4.42225  2.77519  2.73123  3.46354  2.40513  3.72494  3.29354  2.67741  2.69355  4.24690  2.90347  2.73739  3.18146  2.89801  2.37887  2.77519  2.98518  4.58477  3.61503
          0.03351  3.80839  4.53074  0.61958  0.77255  0.48576  0.95510
    620   3.26226  4.63046  4.24355  3.85411  1.34536  4.09581  3.46864  2.96272  3.72484  2.34797  3.59427  3.83718  4.43288  3.82863  3.85774  3.45108  3.49574  2.89122  3.67842  1.65960   1409 f - - -
          2.68618  4.42225  2.77519  2.73123  3.46354  2.40513  3.72494  3.29354  2.67741  2.69355  4.24690  2.90347  2.73739  3.18146  2.89801  2.37887  2.77519  2.98518  4.58477  3.61503
          0.03351  3.80839  4.53074  0.61958  0.77255  0.48576  0.95510
    621   2.38088  4.22532  3.37373  3.12452  3.91469  3.06626  4.14640  3.03411  3.06620  2.89981  3.95571  3.34319  3.76550  3.46463  3.32709  2.58160  1.28546  2.73596  5.35824  4.13176   1410 t - - -
          2.68618  4.42225  2.77519  2.73123  3.46354  2.40513  3.72494  3.29354  2.67741  2.69355  4.24690  2.90347  2.73739  3.18146  2.89801  2.37887  2.77519  2.98518  4.58477  3.61503
          0.03351  3.80839  4.53074  0.61958  0.77255  0.48576  0.95510
    622   3.15726  4.67219  3.74475  3.46341  2.29976  3.75634  3.59289  3.17566  3.32278  2.64581  3.85778  3.64645  4.23235  3.64422  3.51908  3.29987  3.44402  3.04338  3.94061  1.07944   1411 y - - -
          2.68618  4.42225  2.77519  2.73123  3.46354  2.40513  3.72494  3.29354  2.67741  2.69355  4.24690  2.90347  2.73739  3.18146  2.89801  2.37887  2.77519  2.98518  4.58477  3.61503
          0.03351  3.80839  4.53074  0.61958  0.77255  0.48576  0.95510
    623   1.11031  4.16266  3.39952  3.18951  3.99036  2.98856  4.21886  3.10649  3.20414  2.99084  4.03105  3.35470  3.72187  3.55158  3.45819  2.51417  2.78716  2.77211  5.42402  4.21744   1412 a - - -
          2.68618  4.42225  2.77519  2.73123  3.46354  2.40513  3.72494  3.29354  2.67741  2.69355  4.24690  2.90347  2.73739  3.18146  2.89801  2.37887  2.77519  2.98518  4.58477  3.61503
          0.03351  3.80839  4.53074  0.61958  0.77255  0.48576  0.95510
    624   2.58929  4.36940  3.24976  3.14188  4.28221  0.83523  4.26473  3.86748  3.31425  3.52941  4.50578  3.41443  3.75846  3.64375  3.55601  2.75963  3.06560  3.40832  5.39294  4.38245   1413 g - - -
          2.68618  4.42225  2.77519  2.73123  3.46354  2.40513  3.72494  3.29354  2.67741  2.69355  4.24690  2.90347  2.73739  3.18146  2.89801  2.37887  2.77519  2.98518  4.58477  3.61503
          0.03351  3.80839  4.53074  0.61958  0.77255  0.48576  0.95510
    625   3.23357  4.63032  3.99599  3.68726  2.60690  3.66065  3.82592  3.25571  3.41132  2.66106  3.89235  3.84955  4.17341  3.80241  3.55053  3.43778  3.53106  3.14428  1.02517  2.61260   1414 w - - -
          2.68618  4.42225  2.77519  2.73123  3.46354  2.40513  3.72494  3.29354  2.67741  2.69355  4.24690  2.90347  2.73739  3.18146  2.89801  2.37887  2.77519  2.98518  4.58477  3.61503
          0.03351  3.80839  4.53074  0.61958  0.77255  0.48576  0.95510
    626   3.17889  4.60008  4.15032  3.85387  1.12282  3.88119  3.85245  2.71188  3.76280  2.09750  3.45251  3.94779  4.34224  3.94887  3.89833  3.45132  3.48052  2.69761  4.12292  2.49894   1415 f - - -
          2.68618  4.42225  2.77519  2.73123  3.46354  2.40513  3.72494  3.29354  2.67741  2.69355  4.24690  2.90347  2.73739  3.18146  2.89801  2.37887  2.77519  2.98518  4.58477  3.61503
          0.03351  3.80839  4.53074  0.61958  0.77255  0.48576  0.95510
    627   2.58929  4.36940  3.24976  3.14188  4.28221  0.83523  4.26473  3.86748  3.31425  3.52941  4.50578  3.41443  3.75846  3.64375  3.55601  2.75963  3.06560  3.40832  5.39294  4.38245   1416 g - - -
          2.68618  4.42225  2.77519  2.73123  3.46354  2.40513  3.72494  3.29354  2.67741  2.69355  4.24690  2.90347  2.73739  3.18146  2.89801  2.37887  2.77519  2.98518  4.58477  3.61503
          0.03351  3.80839  4.53074  0.61958  0.77255  0.48576  0.95510
    628   2.98131  4.41980  4.24162  3.85620  3.33257  3.99480  4.59720  1.16111  3.68296  1.93351  3.27971  4.11059  4.43351  4.03877  3.88695  3.48513  3.28221  1.84862  5.20905  3.94078   1417 i - - -
          2.68618  4.42225  2.77519  2.73123  3.46354  2.40513  3.72494  3.29354  2.67741  2.69355  4.24690  2.90347  2.73739  3.18146  2.89801  2.37887  2.77519  2.98518  4.58477  3.61503
          0.03351  3.80839  4.53074  0.61958  0.77255  0.48576  0.95510
    629   2.91557  4.87384  3.08714  2.72252  4.24557  3.41039  3.72746  3.67115  1.12970  3.25103  4.21733  3.14931  3.91643  2.92363  2.42483  2.96260  3.17436  3.38305  5.32773  4.13178   1418 k - - -
          2.68618  4.42225  2.77519  2.73123  3.46354  2.40513  3.72494  3.29354  2.67741  2.69355  4.24690  2.90347  2.73739  3.18146  2.89801  2.37887  2.77519  2.98518  4.58477  3.61503
          0.03351  3.80839  4.53074  0.61958  0.77255  0.48576  0.95510
    630   2.58929  4.36940  3.24976  3.14188  4.28221  0.83523  4.26473  3.86748  3.31425  3.52941  4.50578  3.41443  3.75846  3.64375  3.55601  2.75963  3.06560  3.40832  5.39294  4.38245   1421 g - - -
          2.68618  4.42225  2.77519  2.73123  3.46354  2.40513  3.72494  3.29354  2.67741  2.69355  4.24690  2.90347  2.73739  3.18146  2.89801  2.37887  2.77519  2.98518  4.58477  3.61503
          0.03351  3.80839  4.53074  0.61958  0.77255  0.48576  0.95510
    631   3.08469  4.56681  4.08583  3.72691  3.11381  3.89935  4.40279  2.31622  3.49522  0.95845  3.15956  4.00841  4.34677  3.87896  3.68117  3.46490  3.38246  2.33662  4.96833  3.67637   1422 l - - -
          2.68618  4.42225  2.77519  2.73123  3.46354  2.40513  3.72494  3.29354  2.67741  2.69355  4.24690  2.90347  2.73739  3.18146  2.89801  2.37887  2.77519  2.98518  4.58477  3.61503
          0.03351  3.80839  4.53074  0.61958  0.77255  0.48576  0.95510
    632   2.52896  4.20606  3.81007  3.39916  3.62405  3.43393  4.28976  2.21078  3.28495  2.38823  3.53022  3.61770  4.02122  3.63651  3.55118  2.84815  2.33807  1.46020  5.28153  4.04767   1423 v - - -
          2.68618  4.42225  2.77519  2.73123  3.46354  2.40513  3.72494  3.29354  2.67741  2.69355  4.24690  2.90347  2.73739  3.18146  2.89801  2.37887  2.77519  2.98518  4.58477  3.61503
          0.03351  3.80839  4.53074  0.61958  0.77255  0.48576  0.95510
    633   1.41722  4.08206  3.28927  3.03252  4.09366  2.87786  4.10508  3.38965  3.07714  3.18189  4.06302  3.20540  3.61850  3.39239  3.37384  1.90551  2.63882  2.93057  5.47788  4.24475   1424 a - - -
          2.68618  4.42225  2.77519  2.73123  3.46354  2.40513  3.72494  3.29354  2.67741  2.69355  4.24690  2.90347  2.73739  3.18146  2.89801  2.37887  2.77519  2.98518  4.58477  3.61503
          0.03351  3.80839  4.53074  0.61958  0.77255  0.48576  0.95510
    634   1.43552  2.65476  3.81607  3.42966  3.81651  2.97280  4.23740  2.85507  3.31705  2.81634  3.78436  3.44252  3.69608  3.61183  3.54547  2.42233  2.64636  2.53038  5.30324  4.10914   1425 a - - -
          2.68618  4.42225  2.77519  2.73123  3.46354  2.40513  3.72494  3.29354  2.67741  2.69355  4.24690  2.90347  2.73739  3.18146  2.89801  2.37887  2.77519  2.98518  4.58477  3.61503
          0.03351  3.80839  4.53074  0.61958  0.77255  0.48576  0.95510
    635   2.58929  4.36940  3.24976  3.14188  4.28221  0.83523  4.26473  3.86748  3.31425  3.52941  4.50578  3.41443  3.75846  3.64375  3.55601  2.75963  3.06560  3.40832  5.39294  4.38245   1426 g - - -
          2.68618  4.42225  2.77519  2.73123  3.46354  2.40513  3.72494  3.29354  2.67741  2.69355  4.24690  2.90347  2.73739  3.18146  2.89801  2.37887  2.77519  2.98518  4.58477  3.61503
          0.03351  3.80839  4.53074  0.61958  0.77255  0.48576  0.95510
    636   2.93567  4.77649  3.42005  2.94650  4.11486  3.43409  3.78227  3.65333  2.21804  3.18106  4.18431  3.31043  3.94105  3.00701  1.08112  3.02376  3.20684  3.38040  5.22475  4.05755   1427 r - - -
          2.68618  4.42225  2.77519  2.73123  3.46354  2.40513  3.72494  3.29354  2.67741  2.69355  4.24690  2.90347  2.73739  3.18146  2.89801  2.37887  2.77519  2.98518  4.58477  3.61503
          0.03351  3.80839  4.53074  0.61958  0.77255  0.48576  0.95510
    637   2.38088  4.22532  3.37373  3.12452  3.91469  3.06626  4.14640  3.03411  3.06620  2.89981  3.95571  3.34319  3.76550  3.46463  3.32709  2.58160  1.28546  2.73596  5.35824  4.13176   1429 t - - -
          2.68618  4.42225  2.77519  2.73123  3.46354  2.40513  3.72494  3.29354  2.67741  2.69355  4.24690  2.90347  2.73739  3.18146  2.89801  2.37887  2.77519  2.98518  4.58477  3.61503
          0.03351  3.80839  4.53074  0.61958  0.77255  0.48576  0.95510
    638   3.15726  4.67219  3.74475  3.46341  2.29976  3.75634  3.59289  3.17566  3.32278  2.64581  3.85778  3.64645  4.23235  3.64422  3.51908  3.29987  3.44402  3.04338  3.94061  1.07944   1431 y - - -
          2.68618  4.42225  2.77519  2.73123  3.46354  2.40513  3.72494  3.29354  2.67741  2.69355  4.24690  2.90347  2.73739  3.18146  2.89801  2.37887  2.77519  2.98518  4.58477  3.61503
          0.03351  3.80839  4.53074  0.61958  0.77255  0.48576  0.95510
    639   2.67266  4.66469  2.67738  2.55713  4.01837  3.14279  3.87335  3.71632  2.77246  3.37097  4.32772  1.27686  3.79220  3.14721  3.12388  2.74309  3.05315  3.34503  5.33189  3.97225   1432 n - - -
          2.68618  4.42225  2.77519  2.73123  3.46354  2.40513  3.72494  3.29354  2.67741  2.69355  4.24690  2.90347  2.73739  3.18146  2.89801  2.37887  2.77519  2.98518  4.58477  3.61503
          0.03351  3.80839  4.53074  0.61958  0.77255  0.48576  0.95510
    640   2.47418  4.54893  2.64039  2.46793  4.15364  3.06433  3.80767  3.69955  2.68588  3.33888  4.20153  1.76314  3.71265  3.02755  3.07691  2.16660  2.86072  3.26841  5.46559  4.09760   1433 n - - -
          2.68618  4.42225  2.77519  2.73123  3.46354  2.40513  3.72494  3.29354  2.67741  2.69355  4.24690  2.90347  2.73739  3.18146  2.89801  2.37887  2.77519  2.98518  4.58477  3.61503
          0.03351  3.80839  4.53074  0.61958  0.77255  0.48576  0.95510
    641   2.51796  1.08037  4.02002  3.74616  3.75363  3.15316  4.40750  2.88810  3.57311  2.80586  3.92566  3.75027  3.85502  3.92202  3.70837  2.78924  2.97954  2.63671  5.18182  4.04137   1434 c - - -
          2.68618  4.42225  2.77519  2.73123  3.46354  2.40513  3.72494  3.29354  2.67741  2.69355  4.24690  2.90347  2.73739  3.18146  2.89801  2.37887  2.77519  2.98518  4.58477  3.61503
          0.03351  3.80839  4.53074  0.61958  0.77255  0.48576  0.95510
    642   2.25050  4.26401  3.90122  3.41077  3.46467  3.67135  4.26809  2.09980  3.29411  1.94719  3.35674  3.69768  4.14746  3.62549  3.57374  3.03196  2.97567  1.60975  5.17003  3.94314   1435 v - - -
          2.68618  4.42225  2.77519  2.73123  3.46354  2.40513  3.72494  3.29354  2.67741  2.69355  4.24690  2.90347  2.73739  3.18146  2.89801  2.37887  2.77519  2.98518  4.58477  3.61503
          0.03351  3.80839  4.53074  0.61958  0.77255  0.48576  0.95510
    643   1.57058  4.32166  2.92731  2.69406  4.07252  3.01970  3.91259  3.42236  2.81099  3.17208  4.05510  2.36626  3.69007  3.15558  3.16619  2.48081  2.76181  3.01939  5.42287  4.12864   1436 a - - -
          2.68618  4.42225  2.77519  2.73123  3.46354  2.40513  3.72494  3.29354  2.67741  2.69355  4.24690  2.90347  2.73739  3.18146  2.89801  2.37887  2.77519  2.98518  4.58477  3.61503
          0.03351  3.80839  4.53074  0.61958  0.77255  0.48576  0.95510
    644   2.98131  4.41980  4.24162  3.85620  3.33257  3.99480  4.59720  1.16111  3.68296  1.93351  3.27971  4.11059  4.43351  4.03877  3.88695  3.48513  3.28221  1.84862  5.20905  3.94078   1440 i - - -
          2.68618  4.42225  2.77519  2.73123  3.46354  2.40513  3.72494  3.29354  2.67741  2.69355  4.24690  2.90347  2.73739  3.18146  2.89801  2.37887  2.77519  2.98518  4.58477  3.61503
          0.03351  3.80839  4.53074  0.61958  0.77255  0.48576  0.95510
    645   2.93567  4.77649  3.42005  2.94650  4.11486  3.43409  3.78227  3.65333  2.21804  3.18106  4.18431  3.31043  3.94105  3.00701  1.08112  3.02376  3.20684  3.38040  5.22475  4.05755   1441 r - - -
          2.68618  4.42225  2.77519  2.73123  3.46354  2.40513  3.72494  3.29354  2.67741  2.69355  4.24690  2.90347  2.73739  3.18146  2.89801  2.37887  2.77519  2.98518  4.58477  3.61503
          0.03351  3.80839  4.53074  0.61958  0.77255  0.48576  0.95510
    646   2.90829  4.99276  3.25024  2.67727  4.38943  3.52982  3.56490  3.76244  1.41608  3.25743  4.13867  3.09468  3.93050  2.71325  1.84249  2.92189  3.10024  3.45365  5.34247  4.14526   1442 k - - -
          2.68618  4.42225  2.77519  2.73123  3.46354  2.40513  3.72494  3.29354  2.67741  2.69355  4.24690  2.90347  2.73739  3.18146  2.89801  2.37887  2.77519  2.98518  4.58477  3.61503
          0.03351  3.80839  4.53074  0.61958  0.77255  0.48576  0.95510
    647   1.11031  4.16266  3.39952  3.18951  3.99036  2.98856  4.21886  3.10649  3.20414  2.99084  4.03105  3.35470  3.72187  3.55158  3.45819  2.51417  2.78716  2.77211  5.42402  4.21744   1443 a - - -
          2.68618  4.42225  2.77519  2.73123  3.46354  2.40513  3.72494  3.29354  2.67741  2.69355  4.24690  2.90347  2.73739  3.18146  2.89801  2.37887  2.77519  2.98518  4.58477  3.61503
          0.03351  3.80839  4.53074  0.61958  0.77255  0.48576  0.95510
    648   2.51796  1.08037  4.02002  3.74616  3.75363  3.15316  4.40750  2.88810  3.57311  2.80586  3.92566  3.75027  3.85502  3.92202  3.70837  2.78924  2.97954  2.63671  5.18182  4.04137   1444 c - - -
          2.68618  4.42225  2.77519  2.73123  3.46354  2.40513  3.72494  3.29354  2.67741  2.69355  4.24690  2.90347  2.73739  3.18146  2.89801  2.37887  2.77519  2.98518  4.58477  3.61503
          0.03351  3.80839  4.53074  0.61958  0.77255  0.48576  0.95510
    649   2.73281  5.18759  2.01179  1.91425  4.45096  3.21391  2.92120  3.94501  2.50145  3.46733  4.28353  2.36499  3.75119  2.76468  3.02138  2.66621  2.99183  3.55231  5.63558  4.19820   1445 e - - -
          2.68618  4.42225  2.77519  2.73123  3.46354  2.40513  3.72494  3.29354  2.67741  2.69355  4.24690  2.90347  2.73739  3.18146  2.89801  2.37887  2.77519  2.98518  4.58477  3.61503
          0.03351  3.80839  4.53074  0.61958  0.77255  0.48576  0.95510
    650   3.17889  4.60008  4.15032  3.85387  1.12282  3.88119  3.85245  2.71188  3.76280  2.09750  3.45251  3.94779  4.34224  3.94887  3.89833  3.45132  3.48052  2.69761  4.12292  2.49894   1446 f - - -
          2.68618  4.42225  2.77519  2.73123  3.46354  2.40513  3.72494  3.29354  2.67741  2.69355  4.24690  2.90347  2.73739  3.18146  2.89801  2.37887  2.77519  2.98518  4.58477  3.61503
          0.03351  3.80839  4.53074  0.61958  0.77255  0.48576  0.95510
    651   3.08469  4.56681  4.08583  3.72691  3.11381  3.89935  4.40279  2.31622  3.49522  0.95845  3.15956  4.00841  4.34677  3.87896  3.68117  3.46490  3.38246  2.33662  4.96833  3.67637   1447 l - - -
          2.68618  4.42225  2.77519  2.73123  3.46354  2.40513  3.72494  3.29354  2.67741  2.69355  4.24690  2.90347  2.73739  3.18146  2.89801  2.37887  2.77519  2.98518  4.58477  3.61503
          0.03351  3.80839  4.53074  0.61958  0.77255  0.48576  0.95510
    652   3.08469  4.56681  4.08583  3.72691  3.11381  3.89935  4.40279  2.31622  3.49522  0.95845  3.15956  4.00841  4.34677  3.87896  3.68117  3.46490  3.38246  2.33662  4.96833  3.67637   1448 l - - -
          2.68618  4.42225  2.77519  2.73123  3.46354  2.40513  3.72494  3.29354  2.67741  2.69355  4.24690  2.90347  2.73739  3.18146  2.89801  2.37887  2.77519  2.98518  4.58477  3.61503
          0.03351  3.80839  4.53074  0.61958  0.77255  0.48576  0.95510
    653   2.28599  4.20474  3.15313  2.96740  4.01316  2.93592  4.07832  3.52777  3.03676  3.25353  4.18606  3.20153  3.66974  3.39147  3.32378  1.19199  2.76159  3.07699  5.39114  4.09669   1449 s - - -
          2.68618  4.42225  2.77519  2.73123  3.46354  2.40513  3.72494  3.29354  2.67741  2.69355  4.24690  2.90347  2.73739  3.18146  2.89801  2.37887  2.77519  2.98518  4.58477  3.61503
          0.03351  3.80839  4.53074  0.61958  0.77255  0.48576  0.95510
    654   2.91557  4.87384  3.08714  2.72252  4.24557  3.41039  3.72746  3.67115  1.12970  3.25103  4.21733  3.14931  3.91643  2.92363  2.42483  2.96260  3.17436  3.38305  5.32773  4.13178   1450 k - - -
          2.68618  4.42225  2.77519  2.73123  3.46354  2.40513  3.72494  3.29354  2.67741  2.69355  4.24690  2.90347  2.73739  3.18146  2.89801  2.37887  2.77519  2.98518  4.58477  3.61503
          0.03351  3.80839  4.53074  0.61958  0.77255  0.48576  0.95510
    655   2.79586  5.10724  2.40259  1.60573  4.38139  3.25973  3.64258  3.84159  2.40407  3.38097  4.25490  2.77015  3.80069  2.31451  2.80777  2.75222  3.05502  3.49448  5.55687  4.18286   1451 e - - -
          2.68618  4.42225  2.77519  2.73123  3.46354  2.40513  3.72494  3.29354  2.67741  2.69355  4.24690  2.90347  2.73739  3.18146  2.89801  2.37887  2.77519  2.98518  4.58477  3.61503
          0.03351  3.80839  4.53074  0.61958  0.77255  0.48576  0.95510
    656   3.08469  4.56681  4.08583  3.72691  3.11381  3.89935  4.40279  2.31622  3.49522  0.95845  3.15956  4.00841  4.34677  3.87896  3.68117  3.46490  3.38246  2.33662  4.96833  3.67637   1453 l - - -
          2.68618  4.42225  2.77519  2.73123  3.46354  2.40513  3.72494  3.29354  2.67741  2.69355  4.24690  2.90347  2.73739  3.18146  2.89801  2.37887  2.77519  2.98518  4.58477  3.61503
          0.03351  3.80839  4.53074  0.61958  0.77255  0.48576  0.95510
    657   2.67118  4.43758  3.27171  3.10268  4.10073  3.12878  4.18431  3.63096  3.15473  3.26429  4.31243  3.41512  0.95588  3.54553  3.40634  2.83701  3.10805  3.28352  5.30361  4.22102   1457 p - - -
          2.68618  4.42225  2.77519  2.73123  3.46354  2.40513  3.72494  3.29354  2.67741  2.69355  4.24690  2.90347  2.73739  3.18146  2.89801  2.37887  2.77519  2.98518  4.58477  3.61503
          0.03351  3.80839  4.53074  0.61958  0.77255  0.48576  0.95510
    658   2.43302  4.46501  2.69239  2.54175  4.23033  1.72944  3.88471  3.74942  2.80385  3.38750  4.24689  2.25198  3.69307  3.11675  3.18976  2.53046  2.84750  3.28521  5.51341  4.20398   1459 g - - -
          2.68618  4.42225  2.77519  2.73123  3.46354  2.40513  3.72494  3.29354  2.67741  2.69355  4.24690  2.90347  2.73739  3.18146  2.89801  2.37887  2.77519  2.98518  4.58477  3.61503
          0.03351  3.80839  4.53074  0.61958  0.77255  0.48576  0.95510
    659   2.58929  4.36940  3.24976  3.14188  4.28221  0.83523  4.26473  3.86748  3.31425  3.52941  4.50578  3.41443  3.75846  3.64375  3.55601  2.75963  3.06560  3.40832  5.39294  4.38245   1463 g - - -
          2.68618  4.42225  2.77519  2.73123  3.46354  2.40513  3.72494  3.29354  2.67741  2.69355  4.24690  2.90347  2.73739  3.18146  2.89801  2.37887  2.77519  2.98518  4.58477  3.61503
          0.03351  3.80839  4.53074  0.61958  0.77255  0.48576  0.95510
    660   2.58929  4.36940  3.24976  3.14188  4.28221  0.83523  4.26473  3.86748  3.31425  3.52941  4.50578  3.41443  3.75846  3.64375  3.55601  2.75963  3.06560  3.40832  5.39294  4.38245   1464 g - - -
          2.68618  4.42225  2.77519  2.73123  3.46354  2.40513  3.72494  3.29354  2.67741  2.69355  4.24690  2.90347  2.73739  3.18146  2.89801  2.37887  2.77519  2.98518  4.58477  3.61503
          0.03351  3.80839  4.53074  0.61958  0.77255  0.48576  0.95510
    661   3.23357  4.63032  3.99599  3.68726  2.60690  3.66065  3.82592  3.25571  3.41132  2.66106  3.89235  3.84955  4.17341  3.80241  3.55053  3.43778  3.53106  3.14428  1.02517  2.61260   1465 w - - -
          2.68618  4.42225  2.77519  2.73123  3.46354  2.40513  3.72494  3.29354  2.67741  2.69355  4.24690  2.90347  2.73739  3.18146  2.89801  2.37887  2.77519  2.98518  4.58477  3.61503
          0.03351  3.80839  4.53074  0.61958  0.77255  0.48576  0.95510
    662   2.58929  4.36940  3.24976  3.14188  4.28221  0.83523  4.26473  3.86748  3.31425  3.52941  4.50578  3.41443  3.75846  3.64375  3.55601  2.75963  3.06560  3.40832  5.39294  4.38245   1466 g - - -
          2.68618  4.42225  2.77519  2.73123  3.46354  2.40513  3.72494  3.29354  2.67741  2.69355  4.24690  2.90347  2.73739  3.18146  2.89801  2.37887  2.77519  2.98518  4.58477  3.61503
          0.03351  3.80839  4.53074  0.61958  0.77255  0.48576  0.95510
    663   2.89992  4.99376  2.46525  1.12027  4.33240  3.23467  3.81790  3.77361  2.69052  3.40180  4.38024  2.90101  3.83668  3.03593  3.09149  2.88987  3.20420  3.46469  5.51622  4.24017   1467 e - - -
          2.68618  4.42225  2.77519  2.73123  3.46354  2.40513  3.72494  3.29354  2.67741  2.69355  4.24690  2.90347  2.73739  3.18146  2.89801  2.37887  2.77519  2.98518  4.58477  3.61503
          0.03351  3.80839  4.53074  0.61958  0.77255  0.48576  0.95510
    664   2.28599  4.20474  3.15313  2.96740  4.01316  2.93592  4.07832  3.52777  3.03676  3.25353  4.18606  3.20153  3.66974  3.39147  3.32378  1.19199  2.76159  3.07699  5.39114  4.09669   1468 s - - -
          2.68618  4.42225  2.77519  2.73123  3.46354  2.40513  3.72494  3.29354  2.67741  2.69355  4.24690  2.90347  2.73739  3.18146  2.89801  2.37887  2.77519  2.98518  4.58477  3.61503
          0.03351  3.80839  4.53074  0.61958  0.77255  0.48576  0.95510
    665   3.15726  4.67219  3.74475  3.46341  2.29976  3.75634  3.59289  3.17566  3.32278  2.64581  3.85778  3.64645  4.23235  3.64422  3.51908  3.29987  3.44402  3.04338  3.94061  1.07944   1469 y - - -
          2.68618  4.42225  2.77519  2.73123  3.46354  2.40513  3.72494  3.29354  2.67741  2.69355  4.24690  2.90347  2.73739  3.18146  2.89801  2.37887  2.77519  2.98518  4.58477  3.61503
          0.03351  3.80839  4.53074  0.61958  0.77255  0.48576  0.95510
    666   3.08469  4.56681  4.08583  3.72691  3.11381  3.89935  4.40279  2.31622  3.49522  0.95845  3.15956  4.00841  4.34677  3.87896  3.68117  3.46490  3.38246  2.33662  4.96833  3.67637   1470 l - - -
          2.68618  4.42225  2.77519  2.73123  3.46354  2.40513  3.72494  3.29354  2.67741  2.69355  4.24690  2.90347  2.73739  3.18146  2.89801  2.37887  2.77519  2.98518  4.58477  3.61503
          0.03351  3.80839  4.53074  0.61958  0.77255  0.48576  0.95510
    667   2.28599  4.20474  3.15313  2.96740  4.01316  2.93592  4.07832  3.52777  3.03676  3.25353  4.18606  3.20153  3.66974  3.39147  3.32378  1.19199  2.76159  3.07699  5.39114  4.09669   1471 s - - -
          2.68618  4.42225  2.77519  2.73123  3.46354  2.40513  3.72494  3.29354  2.67741  2.69355  4.24690  2.90347  2.73739  3.18146  2.89801  2.37887  2.77519  2.98518  4.58477  3.61503
          0.03351  3.80839  4.53074  0.61958  0.77255  0.48576  0.95510
    668   2.51796  1.08037  4.02002  3.74616  3.75363  3.15316  4.40750  2.88810  3.57311  2.80586  3.92566  3.75027  3.85502  3.92202  3.70837  2.78924  2.97954  2.63671  5.18182  4.04137   1472 c - - -
          2.68618  4.42225  2.77519  2.73123  3.46354  2.40513  3.72494  3.29354  2.67741  2.69355  4.24690  2.90347  2.73739  3.18146  2.89801  2.37887  2.77519  2.98518  4.58477  3.61503
          0.03351  3.80839  4.53074  0.61958  0.77255  0.48576  0.95510
    669   2.83288  4.81384  2.86375  2.61915  3.97341  3.32530  3.77632  3.59581  2.44483  3.10440  4.13570  3.07769  3.87889  1.35270  2.72959  2.88411  3.13068  3.32998  5.25766  3.94763   1473 q - - -
          2.68618  4.42225  2.77519  2.73123  3.46354  2.40513  3.72494  3.29354  2.67741  2.69355  4.24690  2.90347  2.73739  3.18146  2.89801  2.37887  2.77519  2.98518  4.58477  3.61503
          0.03351  3.80839  4.53074  0.61958  0.77255  0.48576  0.95510
    670   2.67266  4.66469  2.67738  2.55713  4.01837  3.14279  3.87335  3.71632  2.77246  3.37097  4.32772  1.27686  3.79220  3.14721  3.12388  2.74309  3.05315  3.34503  5.33189  3.97225   1474 n - - -
          2.68618  4.42225  2.77519  2.73123  3.46354  2.40513  3.72494  3.29354  2.67741  2.69355  4.24690  2.90347  2.73739  3.18146  2.89801  2.37887  2.77519  2.98518  4.58477  3.61503
          0.03351  3.80839  4.53074  0.61958  0.77255  0.48576  0.95510
    671   2.91557  4.87384  3.08714  2.72252  4.24557  3.41039  3.72746  3.67115  1.12970  3.25103  4.21733  3.14931  3.91643  2.92363  2.42483  2.96260  3.17436  3.38305  5.32773  4.13178   1475 k - - -
          2.68618  4.42225  2.77519  2.73123  3.46354  2.40513  3.72494  3.29354  2.67741  2.69355  4.24690  2.90347  2.73739  3.18146  2.89801  2.37887  2.77519  2.98518  4.58477  3.61503
          0.03351  3.80839  4.53074  0.61958  0.77255  0.48576  0.95510
    672   2.90860  4.37660  4.24572  3.76724  3.30735  4.00946  4.52077  1.93135  3.59776  1.65864  3.21330  4.03680  4.40940  3.92723  3.83027  3.39457  3.19460  1.36303  5.18638  3.93166   1490 v - - -
          2.68618  4.42225  2.77519  2.73123  3.46354  2.40513  3.72494  3.29354  2.67741  2.69355  4.24690  2.90347  2.73739  3.18146  2.89801  2.37887  2.77519  2.98518  4.58477  3.61503
          0.03351  3.80839  4.53074  0.61958  0.77255  0.48576  0.95510
    673   3.15726  4.67219  3.74475  3.46341  2.29976  3.75634  3.59289  3.17566  3.32278  2.64581  3.85778  3.64645  4.23235  3.64422  3.51908  3.29987  3.44402  3.04338  3.94061  1.07944   1496 y - - -
          2.68618  4.42225  2.77519  2.73123  3.46354  2.40513  3.72494  3.29354  2.67741  2.69355  4.24690  2.90347  2.73739  3.18146  2.89801  2.37887  2.77519  2.98518  4.58477  3.61503
          0.03351  3.80839  4.53074  0.61958  0.77255  0.48576  0.95510
    674   2.38088  4.22532  3.37373  3.12452  3.91469  3.06626  4.14640  3.03411  3.06620  2.89981  3.95571  3.34319  3.76550  3.46463  3.32709  2.58160  1.28546  2.73596  5.35824  4.13176   1497 t - - -
          2.68618  4.42225  2.77519  2.73123  3.46354  2.40513  3.72494  3.29354  2.67741  2.69355  4.24690  2.90347  2.73739  3.18146  2.89801  2.37887  2.77519  2.98518  4.58477  3.61503
          0.03351  3.80839  4.53074  0.61958  0.77255  0.48576  0.95510
    675   2.67266  4.66469  2.67738  2.55713  4.01837  3.14279  3.87335  3.71632  2.77246  3.37097  4.32772  1.27686  3.79220  3.14721  3.12388  2.74309  3.05315  3.34503  5.33189  3.97225   1498 n - - -
          2.68618  4.42225  2.77519  2.73123  3.46354  2.40513  3.72494  3.29354  2.67741  2.69355  4.24690  2.90347  2.73739  3.18146  2.89801  2.37887  2.77519  2.98518  4.58477  3.61503
          0.03351  3.80839  4.53074  0.61958  0.77255  0.48576  0.95510
    676   3.08469  4.56681  4.08583  3.72691  3.11381  3.89935  4.40279  2.31622  3.49522  0.95845  3.15956  4.00841  4.34677  3.87896  3.68117  3.46490  3.38246  2.33662  4.96833  3.67637   1501 l - - -
          2.68618  4.42225  2.77519  2.73123  3.46354  2.40513  3.72494  3.29354  2.67741  2.69355  4.24690  2.90347  2.73739  3.18146  2.89801  2.37887  2.77519  2.98518  4.58477  3.61503
          0.03351  3.80839  4.53074  0.61958  0.77255  0.48576  0.95510
    677   2.78220  5.11476  2.28684  1.54498  4.42756  3.19605  3.67550  3.90908  2.54098  3.47826  4.34264  2.23679  3.77888  2.85060  2.99917  2.73263  3.06707  3.53597  5.63247  4.22192   1507 e - - -
          2.68618  4.42225  2.77519  2.73123  3.46354  2.40513  3.72494  3.29354  2.67741  2.69355  4.24690  2.90347  2.73739  3.18146  2.89801  2.37887  2.77519  2.98518  4.58477  3.61503
          0.03351  3.80839  4.53074  0.61958  0.77255  0.48576  0.95510
    678   2.43302  4.46501  2.69239  2.54175  4.23033  1.72944  3.88471  3.74942  2.80385  3.38750  4.24689  2.25198  3.69307  3.11675  3.18976  2.53046  2.84750  3.28521  5.51341  4.20398   1508 g - - -
          2.68618  4.42225  2.77519  2.73123  3.46354  2.40513  3.72494  3.29354  2.67741  2.69355  4.24690  2.90347  2.73739  3.18146  2.89801  2.37887  2.77519  2.98518  4.58477  3.61503
          0.03351  3.80839  4.53074  0.61958  0.77255  0.48576  0.95510
    679   2.75498  5.10289  1.88458  2.13274  4.43169  3.14580  3.70218  3.97576  2.67358  3.54471  4.40556  1.76136  3.75693  2.88508  3.20044  2.70424  3.06246  3.57595  5.67548  4.22803   1510 n - - -
          2.68618  4.42225  2.77519  2.73123  3.46354  2.40513  3.72494  3.29354  2.67741  2.69355  4.24690  2.90347  2.73739  3.18146  2.89801  2.37887  2.77519  2.98518  4.58477  3.61503
          0.03351  3.80839  4.53074  0.61958  0.77255  0.48576  0.95510
    680   2.91837  4.99686  3.29203  2.69464  4.39792  3.54406  3.55995  3.76568  1.54467  3.25638  4.13706  3.10608  3.93719  2.70720  1.64685  2.93250  3.10547  3.45849  5.33829  4.14798   1512 k - - -
          2.68618  4.42225  2.77519  2.73123  3.46354  2.40513  3.72494  3.29354  2.67741  2.69355  4.24690  2.90347  2.73739  3.18146  2.89801  2.37887  2.77519  2.98518  4.58477  3.61503
          0.03351  3.80839  4.53074  0.61958  0.77255  0.48576  0.95510
    681   2.53794  4.36222  3.34704  2.90082  3.55520  3.35529  3.89560  2.82500  2.78501  2.45162  2.69883  3.26962  2.18521  3.18007  3.10721  2.72632  2.85720  2.63520  5.07748  3.80951   1514 p - - -
          2.68618  4.42225  2.77519  2.73123  3.46354  2.40513  3.72494  3.29354  2.67741  2.69355  4.24690  2.90347  2.73739  3.18146  2.89801  2.37887  2.77519  2.98518  4.58477  3.61503
          0.03351  3.80839  4.53074  0.61958  0.77255  0.48576  0.95510
    682   2.92923  4.75570  3.06737  2.82225  3.24301  3.39609  1.28522  3.62204  2.66722  3.12353  4.16260  3.23362  3.94584  3.18806  2.93608  3.00091  3.23101  3.35853  4.70870  3.19598   1515 h - - -
          2.68618  4.42225  2.77519  2.73123  3.46354  2.40513  3.72494  3.29354  2.67741  2.69355  4.24690  2.90347  2.73739  3.18146  2.89801  2.37887  2.77519  2.98518  4.58477  3.61503
          0.03351  3.80839  4.53074  0.61958  0.77255  0.48576  0.95510
    683   2.69083  4.34770  3.73191  3.29253  3.36603  3.59982  4.15748  2.34641  3.10918  1.50877  3.31353  3.59809  4.09319  3.50551  3.37188  2.98973  2.41730  2.23627  5.08043  3.82784   1516 l - - -
          2.68618  4.42225  2.77519  2.73123  3.46354  2.40513  3.72494  3.29354  2.67741  2.69355  4.24690  2.90347  2.73739  3.18146  2.89801  2.37887  2.77519  2.98518  4.58477  3.61503
          0.03351  3.80839  4.53074  0.61958  0.77255  0.48576  0.95510
    684   2.75784  4.31972  4.03530  3.69790  3.50486  3.65597  4.51118  2.05876  3.56463  2.20413  3.48128  3.89758  4.22110  3.92973  3.78302  3.15664  3.12163  1.11004  5.27795  4.00490   1517 v - - -
          2.68618  4.42225  2.77519  2.73123  3.46354  2.40513  3.72494  3.29354  2.67741  2.69355  4.24690  2.90347  2.73739  3.18146  2.89801  2.37887  2.77519  2.98518  4.58477  3.61503
          0.03351  3.80839  4.53074  0.61958  0.77255  0.48576  0.95510
    685   2.67266  4.66469  2.67738  2.55713  4.01837  3.14279  3.87335  3.71632  2.77246  3.37097  4.32772  1.27686  3.79220  3.14721  3.12388  2.74309  3.05315  3.34503  5.33189  3.97225   1518 n - - -
          2.68618  4.42225  2.77519  2.73123  3.46354  2.40513  3.72494  3.29354  2.67741  2.69355  4.24690  2.90347  2.73739  3.18146  2.89801  2.37887  2.77519  2.98518  4.58477  3.61503
          0.03351  3.80839  4.53074  0.61958  0.77255  0.48576  0.95510
    686   2.38088  4.22532  3.37373  3.12452  3.91469  3.06626  4.14640  3.03411  3.06620  2.89981  3.95571  3.34319  3.76550  3.46463  3.32709  2.58160  1.28546  2.73596  5.35824  4.13176   1519 t - - -
          2.68618  4.42225  2.77519  2.73123  3.46354  2.40513  3.72494  3.29354  2.67741  2.69355  4.24690  2.90347  2.73739  3.18146  2.89801  2.37887  2.77519  2.98518  4.58477  3.61503
          0.03351  3.80839  4.53074  0.61958  0.77255  0.48576  0.95510
    687   1.11031  4.16266  3.39952  3.18951  3.99036  2.98856  4.21886  3.10649  3.20414  2.99084  4.03105  3.35470  3.72187  3.55158  3.45819  2.51417  2.78716  2.77211  5.42402  4.21744   1520 a - - -
          2.68618  4.42225  2.77519  2.73123  3.46354  2.40513  3.72494  3.29354  2.67741  2.69355  4.24690  2.90347  2.73739  3.18146  2.89801  2.37887  2.77519  2.98518  4.58477  3.61503
          0.03351  3.80839  4.53074  0.61958  0.77255  0.48576  0.95510
    688   3.23357  4.63032  3.99599  3.68726  2.60690  3.66065  3.82592  3.25571  3.41132  2.66106  3.89235  3.84955  4.17341  3.80241  3.55053  3.43778  3.53106  3.14428  1.02517  2.61260   1521 w - - -
          2.68618  4.42225  2.77519  2.73123  3.46354  2.40513  3.72494  3.29354  2.67741  2.69355  4.24690  2.90347  2.73739  3.18146  2.89801  2.37887  2.77519  2.98518  4.58477  3.61503
          0.03351  3.80839  4.53074  0.61958  0.77255  0.48576  0.95510
    689   2.08022  4.18907  3.82078  3.43365  3.65123  3.39598  4.32855  2.21275  3.34561  2.41127  3.55695  3.62736  4.00648  3.68017  3.60833  2.82204  2.89082  1.44241  5.31615  4.08310   1522 v - - -
          2.68618  4.42225  2.77519  2.73123  3.46354  2.40513  3.72494  3.29354  2.67741  2.69355  4.24690  2.90347  2.73739  3.18146  2.89801  2.37887  2.77519  2.98518  4.58477  3.61503
          0.03351  3.80839  4.53074  0.61958  0.77255  0.48576  0.95510
    690   3.06205  4.51751  4.30445  3.77066  3.04181  4.16185  4.45974  2.15946  3.56509  1.25149  2.08195  4.08457  4.45124  3.85140  3.77411  3.50884  3.30288  2.21968  5.01045  3.83118   1523 l - - -
          2.68618  4.42225  2.77519  2.73123  3.46354  2.40513  3.72494  3.29354  2.67741  2.69355  4.24690  2.90347  2.73739  3.18146  2.89801  2.37887  2.77519  2.98518  4.58477  3.61503
          0.03351  3.80839  4.53074  0.61958  0.77255  0.48576  0.95510
    691   2.92069  4.48020  3.98129  3.57113  3.18275  3.78627  4.32118  2.35208  3.34223  1.78828  1.50662  3.85616  4.24761  3.72903  3.55483  3.26253  3.22531  2.35043  5.01429  3.76968   1526 m - - -
          2.68618  4.42225  2.77519  2.73123  3.46354  2.40513  3.72494  3.29354  2.67741  2.69355  4.24690  2.90347  2.73739  3.18146  2.89801  2.37887  2.77519  2.98518  4.58477  3.61503
          0.03351  3.80839  4.53074  0.61958  0.77255  0.48576  0.95510
    692   1.11031  4.16266  3.39952  3.18951  3.99036  2.98856  4.21886  3.10649  3.20414  2.99084  4.03105  3.35470  3.72187  3.55158  3.45819  2.51417  2.78716  2.77211  5.42402  4.21744   1527 a - - -
          2.68618  4.42225  2.77519  2.73123  3.46354  2.40513  3.72494  3.29354  2.67741  2.69355  4.24690  2.90347  2.73739  3.18146  2.89801  2.37887  2.77519  2.98518  4.58477  3.61503
          0.03351  3.80839  4.53074  0.61958  0.77255  0.48576  0.95510
    693   3.08469  4.56681  4.08583  3.72691  3.11381  3.89935  4.40279  2.31622  3.49522  0.95845  3.15956  4.00841  4.34677  3.87896  3.68117  3.46490  3.38246  2.33662  4.96833  3.67637   1528 l - - -
          2.68618  4.42225  2.77519  2.73123  3.46354  2.40513  3.72494  3.29354  2.67741  2.69355  4.24690  2.90347  2.73739  3.18146  2.89801  2.37887  2.77519  2.98518  4.58477  3.61503
          0.03351  3.80839  4.53074  0.61958  0.77255  0.48576  0.95510
    694   2.98131  4.41980  4.24162  3.85620  3.33257  3.99480  4.59720  1.16111  3.68296  1.93351  3.27971  4.11059  4.43351  4.03877  3.88695  3.48513  3.28221  1.84862  5.20905  3.94078   1531 i - - -
          2.68618  4.42225  2.77519  2.73123  3.46354  2.40513  3.72494  3.29354  2.67741  2.69355  4.24690  2.90347  2.73739  3.18146  2.89801  2.37887  2.77519  2.98518  4.58477  3.61503
          0.03351  3.80839  4.53074  0.61958  0.77255  0.48576  0.95510
    695   2.89992  4.99376  2.46525  1.12027  4.33240  3.23467  3.81790  3.77361  2.69052  3.40180  4.38024  2.90101  3.83668  3.03593  3.09149  2.88987  3.20420  3.46469  5.51622  4.24017   1532 e - - -
          2.68618  4.42225  2.77519  2.73123  3.46354  2.40513  3.72494  3.29354  2.67741  2.69355  4.24690  2.90347  2.73739  3.18146  2.89801  2.37887  2.77519  2.98518  4.58477  3.61503
          0.03351  3.80839  4.53074  0.61958  0.77255  0.48576  0.95510
    696   1.11031  4.16266  3.39952  3.18951  3.99036  2.98856  4.21886  3.10649  3.20414  2.99084  4.03105  3.35470  3.72187  3.55158  3.45819  2.51417  2.78716  2.77211  5.42402  4.21744   1533 a - - -
          2.68618  4.42225  2.77519  2.73123  3.46354  2.40513  3.72494  3.29354  2.67741  2.69355  4.24690  2.90347  2.73739  3.18146  2.89801  2.37887  2.77519  2.98518  4.58477  3.61503
          0.03351  3.80839  4.53074  0.61958  0.77255  0.48576  0.95510
    697   2.58929  4.36940  3.24976  3.14188  4.28221  0.83523  4.26473  3.86748  3.31425  3.52941  4.50578  3.41443  3.75846  3.64375  3.55601  2.75963  3.06560  3.40832  5.39294  4.38245   1534 g - - -
          2.68618  4.42225  2.77519  2.73123  3.46354  2.40513  3.72494  3.29354  2.67741  2.69355  4.24690  2.90347  2.73739  3.18146  2.89801  2.37887  2.77519  2.98518  4.58477  3.61503
          0.03351  3.80839  4.53074  0.61958  0.77255  0.48576  0.95510
    698   2.83288  4.81384  2.86375  2.61915  3.97341  3.32530  3.77632  3.59581  2.44483  3.10440  4.13570  3.07769  3.87889  1.35270  2.72959  2.88411  3.13068  3.32998  5.25766  3.94763   1538 q - - -
          2.68618  4.42225  2.77519  2.73123  3.46354  2.40513  3.72494  3.29354  2.67741  2.69355  4.24690  2.90347  2.73739  3.18146  2.89801  2.37887  2.77519  2.98518  4.58477  3.61503
          0.03351  3.80839  4.53074  0.61958  0.77255  0.48576  0.95510
    699   1.77216  4.13095  3.15808  2.95845  4.19481  1.62040  4.10763  3.53825  3.08821  3.29148  4.16579  3.17282  3.62076  3.38821  3.39708  2.36883  2.67984  3.04612  5.53362  4.31917   1545 g - - -
          2.68618  4.42225  2.77519  2.73123  3.46354  2.40513  3.72494  3.29354  2.67741  2.69355  4.24690  2.90347  2.73739  3.18146  2.89801  2.37887  2.77519  2.98518  4.58477  3.61503
          0.03351  3.80839  4.53074  0.61958  0.77255  0.48576  0.95510
    700   2.80380  5.08806  2.49290  1.63472  4.40783  3.29440  3.62967  3.81835  1.98812  3.37417  4.23783  2.80941  3.81459  2.78944  2.68318  2.76763  3.05263  3.47365  5.53359  4.19398   1547 e - - -
          2.68618  4.42225  2.77519  2.73123  3.46354  2.40513  3.72494  3.29354  2.67741  2.69355  4.24690  2.90347  2.73739  3.18146  2.89801  2.37887  2.77519  2.98518  4.58477  3.61503
          0.03351  3.80839  4.53074  0.61958  0.77255  0.48576  0.95510
    701   2.62245  4.60363  3.22579  2.72761  4.05492  3.33567  3.69779  3.38819  2.23097  3.02595  3.94082  3.11827  3.83862  2.88784  1.73458  2.72144  2.37505  3.08300  5.27322  4.03134   1549 r - - -
          2.68618  4.42225  2.77519  2.73123  3.46354  2.40513  3.72494  3.29354  2.67741  2.69355  4.24690  2.90347  2.73739  3.18146  2.89801  2.37887  2.77519  2.98518  4.58477  3.61503
          0.03351  3.80839  4.53074  0.61958  0.77255  0.48576  0.95510
    702   2.92311  5.03735  1.01454  2.30009  4.40640  3.16420  3.87837  3.98050  2.95099  3.60099  4.57912  2.85261  3.81266  3.11848  3.45728  2.89377  3.26085  3.62704  5.58736  4.29177   1550 d - - -
          2.68618  4.42225  2.77519  2.73123  3.46354  2.40513  3.72494  3.29354  2.67741  2.69355  4.24690  2.90347  2.73739  3.18146  2.89801  2.37887  2.77519  2.98518  4.58477  3.61503
          0.03351  3.80839  4.53074  0.61958  0.77255  0.48576  0.95510
    703   2.67118  4.43758  3.27171  3.10268  4.10073  3.12878  4.18431  3.63096  3.15473  3.26429  4.31243  3.41512  0.95588  3.54553  3.40634  2.83701  3.10805  3.28352  5.30361  4.22102   1551 p - - -
          2.68618  4.42225  2.77519  2.73123  3.46354  2.40513  3.72494  3.29354  2.67741  2.69355  4.24690  2.90347  2.73739  3.18146  2.89801  2.37887  2.77519  2.98518  4.58477  3.61503
          0.03351  3.80839  4.53074  0.61958  0.77255  0.48576  0.95510
    704   1.75221  4.25345  3.57200  3.11941  3.53368  3.36699  4.05019  2.54768  3.00528  2.34662  2.67116  3.41636  3.91859  3.36618  3.30388  2.74618  2.84567  2.36741  5.12578  3.88952   1552 a - - -
          2.68618  4.42225  2.77519  2.73123  3.46354  2.40513  3.72494  3.29354  2.67741  2.69355  4.24690  2.90347  2.73739  3.18146  2.89801  2.37887  2.77519  2.98518  4.58477  3.61503
          0.03351  3.80839  4.53074  0.61958  0.77255  0.48576  0.95510
    705   2.67118  4.43758  3.27171  3.10268  4.10073  3.12878  4.18431  3.63096  3.15473  3.26429  4.31243  3.41512  0.95588  3.54553  3.40634  2.83701  3.10805  3.28352  5.30361  4.22102   1553 p - - -
          2.68618  4.42225  2.77519  2.73123  3.46354  2.40513  3.72494  3.29354  2.67741  2.69355  4.24690  2.90347  2.73739  3.18146  2.89801  2.37887  2.77519  2.98518  4.58477  3.61503
          0.03351  3.80839  4.53074  0.61958  0.77255  0.48576  0.95510
    706   3.08469  4.56681  4.08583  3.72691  3.11381  3.89935  4.40279  2.31622  3.49522  0.95845  3.15956  4.00841  4.34677  3.87896  3.68117  3.46490  3.38246  2.33662  4.96833  3.67637   1554 l - - -
          2.68618  4.42225  2.77519  2.73123  3.46354  2.40513  3.72494  3.29354  2.67741  2.69355  4.24690  2.90347  2.73739  3.18146  2.89801  2.37887  2.77519  2.98518  4.58477  3.61503
          0.03351  3.80839  4.53074  0.61958  0.77255  0.48576  0.95510
    707   2.92923  4.75570  3.06737  2.82225  3.24301  3.39609  1.28522  3.62204  2.66722  3.12353  4.16260  3.23362  3.94584  3.18806  2.93608  3.00091  3.23101  3.35853  4.70870  3.19598   1555 h - - -
          2.68618  4.42225  2.77519  2.73123  3.46354  2.40513  3.72494  3.29354  2.67741  2.69355  4.24690  2.90347  2.73739  3.18146  2.89801  2.37887  2.77519  2.98518  4.58477  3.61503
          0.03351  3.80839  4.53074  0.61958  0.77255  0.48576  0.95510
    708   2.83382  4.88241  3.18633  2.65488  3.96201  3.49386  2.71993  3.62993  2.03969  3.14855  4.03885  3.08358  3.90864  2.76850  1.64394  2.86704  3.04581  3.33149  5.15119  3.82571   1557 r - - -
          2.68618  4.42225  2.77519  2.73123  3.46354  2.40513  3.72494  3.29354  2.67741  2.69355  4.24690  2.90347  2.73739  3.18146  2.89801  2.37887  2.77519  2.98518  4.58477  3.61503
          0.03351  3.80839  4.53074  0.61958  0.77255  0.48576  0.95510
    709   1.11031  4.16266  3.39952  3.18951  3.99036  2.98856  4.21886  3.10649  3.20414  2.99084  4.03105  3.35470  3.72187  3.55158  3.45819  2.51417  2.78716  2.77211  5.42402  4.21744   1558 a - - -
          2.68618  4.42225  2.77519  2.73123  3.46354  2.40513  3.72494  3.29354  2.67741  2.69355  4.24690  2.90347  2.73739  3.18146  2.89801  2.37887  2.77519  2.98518  4.58477  3.61503
          0.03351  3.80839  4.53074  0.61958  0.77255  0.48576  0.95510
    710   1.11031  4.16266  3.39952  3.18951  3.99036  2.98856  4.21886  3.10649  3.20414  2.99084  4.03105  3.35470  3.72187  3.55158  3.45819  2.51417  2.78716  2.77211  5.42402  4.21744   1559 a - - -
          2.68618  4.42225  2.77519  2.73123  3.46354  2.40513  3.72494  3.29354  2.67741  2.69355  4.24690  2.90347  2.73739  3.18146  2.89801  2.37887  2.77519  2.98518  4.58477  3.61503
          0.03351  3.80839  4.53074  0.61958  0.77255  0.48576  0.95510
    711   2.93567  4.77649  3.42005  2.94650  4.11486  3.43409  3.78227  3.65333  2.21804  3.18106  4.18431  3.31043  3.94105  3.00701  1.08112  3.02376  3.20684  3.38040  5.22475  4.05755   1560 r - - -
          2.68618  4.42225  2.77519  2.73123  3.46354  2.40513  3.72494  3.29354  2.67741  2.69355  4.24690  2.90347  2.73739  3.18146  2.89801  2.37887  2.77519  2.98518  4.58477  3.61503
          0.03351  3.80839  4.53074  0.61958  0.77255  0.48576  0.95510
    712   2.69083  4.34770  3.73191  3.29253  3.36603  3.59982  4.15748  2.34641  3.10918  1.50877  3.31353  3.59809  4.09319  3.50551  3.37188  2.98973  2.41730  2.23627  5.08043  3.82784   1561 l - - -
          2.68618  4.42225  2.77519  2.73123  3.46354  2.40513  3.72494  3.29354  2.67741  2.69355  4.24690  2.90347  2.73739  3.18146  2.89801  2.37887  2.77519  2.98518  4.58477  3.61503
          0.03351  3.80839  4.53074  0.61958  0.77255  0.48576  0.95510
    713   3.08469  4.56681  4.08583  3.72691  3.11381  3.89935  4.40279  2.31622  3.49522  0.95845  3.15956  4.00841  4.34677  3.87896  3.68117  3.46490  3.38246  2.33662  4.96833  3.67637   1562 l - - -
          2.68618  4.42225  2.77519  2.73123  3.46354  2.40513  3.72494  3.29354  2.67741  2.69355  4.24690  2.90347  2.73739  3.18146  2.89801  2.37887  2.77519  2.98518  4.58477  3.61503
          0.03351  3.80839  4.53074  0.61958  0.77255  0.48576  0.95510
    714   3.00936  4.41419  4.40990  3.88254  3.20298  4.19766  4.58524  1.41219  3.71632  1.68951  2.54568  4.16827  4.50088  3.99120  3.92655  3.55027  3.25958  1.88115  5.14851  3.97008   1563 i - - -
          2.68618  4.42225  2.77519  2.73123  3.46354  2.40513  3.72494  3.29354  2.67741  2.69355  4.24690  2.90347  2.73739  3.18146  2.89801  2.37887  2.77519  2.98518  4.58477  3.61503
          0.03351  3.80839  4.53074  0.61958  0.77255  0.48576  0.95510
    715   2.67266  4.66469  2.67738  2.55713  4.01837  3.14279  3.87335  3.71632  2.77246  3.37097  4.32772  1.27686  3.79220  3.14721  3.12388  2.74309  3.05315  3.34503  5.33189  3.97225   1564 n - - -
          2.68618  4.42225  2.77519  2.73123  3.46354  2.40513  3.72494  3.29354  2.67741  2.69355  4.24690  2.90347  2.73739  3.18146  2.89801  2.37887  2.77519  2.98518  4.58477  3.61503
          0.03351  3.80839  4.53074  0.61958  0.77255  0.48576  0.95510
    716   1.78957  4.10382  3.23435  2.98338  4.11983  2.87824  4.08286  3.45379  3.04192  3.21814  4.09179  3.17906  3.61637  3.36016  3.34852  1.50312  2.64539  2.97929  5.49187  4.24947   1565 s - - -
          2.68618  4.42225  2.77519  2.73123  3.46354  2.40513  3.72494  3.29354  2.67741  2.69355  4.24690  2.90347  2.73739  3.18146  2.89801  2.37887  2.77519  2.98518  4.58477  3.61503
          0.03351  3.80839  4.53074  0.61958  0.77255  0.48576  0.95510
    717   2.83288  4.81384  2.86375  2.61915  3.97341  3.32530  3.77632  3.59581  2.44483  3.10440  4.13570  3.07769  3.87889  1.35270  2.72959  2.88411  3.13068  3.32998  5.25766  3.94763   1566 q - - -
          2.68618  4.42225  2.77519  2.73123  3.46354  2.40513  3.72494  3.29354  2.67741  2.69355  4.24690  2.90347  2.73739  3.18146  2.89801  2.37887  2.77519  2.98518  4.58477  3.61503
          0.03351  3.80839  4.53074  0.61958  0.77255  0.48576  0.95510
    718   3.08728  4.53375  4.33781  3.80559  3.03526  4.19396  4.48914  2.14691  3.59629  1.13356  2.35401  4.11923  4.47583  3.87967  3.80158  3.54454  3.32761  2.21315  5.02050  3.84198   1578 l - - -
          2.68618  4.42225  2.77519  2.73123  3.46354  2.40513  3.72494  3.29354  2.67741  2.69355  4.24690  2.90347  2.73739  3.18146  2.89801  2.37887  2.77519  2.98518  4.58477  3.61503
          0.03351  3.80839  4.53074  0.61958  0.77255  0.48576  0.95510
    719   2.89992  4.99376  2.46525  1.12027  4.33240  3.23467  3.81790  3.77361  2.69052  3.40180  4.38024  2.90101  3.83668  3.03593  3.09149  2.88987  3.20420  3.46469  5.51622  4.24017   1580 e - - -
          2.68618  4.42225  2.77519  2.73123  3.46354  2.40513  3.72494  3.29354  2.67741  2.69355  4.24690  2.90347  2.73739  3.18146  2.89801  2.37887  2.77519  2.98518  4.58477  3.61503
          0.03351  3.80839  4.53074  0.61958  0.77255  0.48576  0.95510
    720   2.38471  4.42296  2.84199  2.56202  4.12272  3.06581  3.81067  3.53405  2.67251  3.19622  4.03945  2.15139  3.69127  3.01897  3.06194  2.17130  2.27370  3.11888  5.42475  4.12244   1581 n - - -
          2.68618  4.42225  2.77519  2.73123  3.46354  2.40513  3.72494  3.29354  2.67741  2.69355  4.24690  2.90347  2.73739  3.18146  2.89801  2.37887  2.77519  2.98518  4.58477  3.61503
          0.03351  3.80839  4.53074  0.61958  0.77255  0.48576  0.95510
    721   2.58929  4.36940  3.24976  3.14188  4.28221  0.83523  4.26473  3.86748  3.31425  3.52941  4.50578  3.41443  3.75846  3.64375  3.55601  2.75963  3.06560  3.40832  5.39294  4.38245   1582 g - - -
          2.68618  4.42225  2.77519  2.73123  3.46354  2.40513  3.72494  3.29354  2.67741  2.69355  4.24690  2.90347  2.73739  3.18146  2.89801  2.37887  2.77519  2.98518  4.58477  3.61503
          0.03351  3.80839  4.53074  0.61958  0.77255  0.48576  0.95510
    722   2.92311  5.03735  1.01454  2.30009  4.40640  3.16420  3.87837  3.98050  2.95099  3.60099  4.57912  2.85261  3.81266  3.11848  3.45728  2.89377  3.26085  3.62704  5.58736  4.29177   1583 d - - -
          2.68618  4.42225  2.77519  2.73123  3.46354  2.40513  3.72494  3.29354  2.67741  2.69355  4.24690  2.90347  2.73739  3.18146  2.89801  2.37887  2.77519  2.98518  4.58477  3.61503
          0.03351  3.80839  4.53074  0.61958  0.77255  0.48576  0.95510
    723   3.17889  4.60008  4.15032  3.85387  1.12282  3.88119  3.85245  2.71188  3.76280  2.09750  3.45251  3.94779  4.34224  3.94887  3.89833  3.45132  3.48052  2.69761  4.12292  2.49894   1584 f - - -
          2.68618  4.42225  2.77519  2.73123  3.46354  2.40513  3.72494  3.29354  2.67741  2.69355  4.24690  2.90347  2.73739  3.18146  2.89801  2.37887  2.77519  2.98518  4.58477  3.61503
          0.03351  3.80839  4.53074  0.61958  0.77255  0.48576  0.95510
    724   2.40004  4.25870  3.33687  2.97877  3.75296  3.15919  4.00443  2.92017  2.92099  2.71710  3.75430  3.27197  1.93468  3.29493  3.23166  2.59222  2.79663  2.22327  5.23726  3.96819   1585 p - - -
          2.68618  4.42225  2.77519  2.73123  3.46354  2.40513  3.72494  3.29354  2.67741  2.69355  4.24690  2.90347  2.73739  3.18146  2.89801  2.37887  2.77519  2.98518  4.58477  3.61503
          0.03351  3.80839  4.53074  0.61958  0.77255  0.48576  0.95510
    725   2.83288  4.81384  2.86375  2.61915  3.97341  3.32530  3.77632  3.59581  2.44483  3.10440  4.13570  3.07769  3.87889  1.35270  2.72959  2.88411  3.13068  3.32998  5.25766  3.94763   1586 q - - -
          2.68618  4.42225  2.77519  2.73123  3.46354  2.40513  3.72494  3.29354  2.67741  2.69355  4.24690  2.90347  2.73739  3.18146  2.89801  2.37887  2.77519  2.98518  4.58477  3.61503
          0.03351  3.80839  4.53074  0.61958  0.77255  0.48576  0.95510
    726   2.83288  4.81384  2.86375  2.61915  3.97341  3.32530  3.77632  3.59581  2.44483  3.10440  4.13570  3.07769  3.87889  1.35270  2.72959  2.88411  3.13068  3.32998  5.25766  3.94763   1608 q - - -
          2.68618  4.42225  2.77519  2.73123  3.46354  2.40513  3.72494  3.29354  2.67741  2.69355  4.24690  2.90347  2.73739  3.18146  2.89801  2.37887  2.77519  2.98518  4.58477  3.61503
          0.03351  3.80839  4.53074  0.61958  0.77255  0.48576  0.95510
    727   2.89992  4.99376  2.46525  1.12027  4.33240  3.23467  3.81790  3.77361  2.69052  3.40180  4.38024  2.90101  3.83668  3.03593  3.09149  2.88987  3.20420  3.46469  5.51622  4.24017   1619 e - - -
          2.68618  4.42225  2.77519  2.73123  3.46354  2.40513  3.72494  3.29354  2.67741  2.69355  4.24690  2.90347  2.73739  3.18146  2.89801  2.37887  2.77519  2.98518  4.58477  3.61503
          0.03351  3.80839  4.53074  0.61958  0.77255  0.48576  0.95510
    728   2.98131  4.41980  4.24162  3.85620  3.33257  3.99480  4.59720  1.16111  3.68296  1.93351  3.27971  4.11059  4.43351  4.03877  3.88695  3.48513  3.28221  1.84862  5.20905  3.94078   1620 i - - -
          2.68618  4.42225  2.77519  2.73123  3.46354  2.40513  3.72494  3.29354  2.67741  2.69355  4.24690  2.90347  2.73739  3.18146  2.89801  2.37887  2.77519  2.98518  4.58477  3.61503
          0.03351  3.80839  4.53074  0.61958  0.77255  0.48576  0.95510
    729   2.92069  4.48020  3.98129  3.57113  3.18275  3.78627  4.32118  2.35208  3.34223  1.78828  1.50662  3.85616  4.24761  3.72903  3.55483  3.26253  3.22531  2.35043  5.01429  3.76968   1621 m - - -
          2.68618  4.42225  2.77519  2.73123  3.46354  2.40513  3.72494  3.29354  2.67741  2.69355  4.24690  2.90347  2.73739  3.18146  2.89801  2.37887  2.77519  2.98518  4.58477  3.61503
          0.03351  3.80839  4.53074  0.61958  0.77255  0.48576  0.95510
    730   2.58929  4.36940  3.24976  3.14188  4.28221  0.83523  4.26473  3.86748  3.31425  3.52941  4.50578  3.41443  3.75846  3.64375  3.55601  2.75963  3.06560  3.40832  5.39294  4.38245   1622 g - - -
          2.68618  4.42225  2.77519  2.73123  3.46354  2.40513  3.72494  3.29354  2.67741  2.69355  4.24690  2.90347  2.73739  3.18146  2.89801  2.37887  2.77519  2.98518  4.58477  3.61503
          0.03351  3.80839  4.53074  0.61958  0.77255  0.48576  0.95510
    731   2.75784  4.31972  4.03530  3.69790  3.50486  3.65597  4.51118  2.05876  3.56463  2.20413  3.48128  3.89758  4.22110  3.92973  3.78302  3.15664  3.12163  1.11004  5.27795  4.00490   1623 v - - -
          2.68618  4.42225  2.77519  2.73123  3.46354  2.40513  3.72494  3.29354  2.67741  2.69355  4.24690  2.90347  2.73739  3.18146  2.89801  2.37887  2.77519  2.98518  4.58477  3.61503
          0.03351  3.80839  4.53074  0.61958  0.77255  0.48576  0.95510
    732   3.17889  4.60008  4.15032  3.85387  1.12282  3.88119  3.85245  2.71188  3.76280  2.09750  3.45251  3.94779  4.34224  3.94887  3.89833  3.45132  3.48052  2.69761  4.12292  2.49894   1624 f - - -
          2.68618  4.42225  2.77519  2.73123  3.46354  2.40513  3.72494  3.29354  2.67741  2.69355  4.24690  2.90347  2.73739  3.18146  2.89801  2.37887  2.77519  2.98518  4.58477  3.61503
          0.03351  3.80839  4.53074  0.61958  0.77255  0.48576  0.95510
    733   2.67266  4.66469  2.67738  2.55713  4.01837  3.14279  3.87335  3.71632  2.77246  3.37097  4.32772  1.27686  3.79220  3.14721  3.12388  2.74309  3.05315  3.34503  5.33189  3.97225   1625 n - - -
          2.68618  4.42225  2.77519  2.73123  3.46354  2.40513  3.72494  3.29354  2.67741  2.69355  4.24690  2.90347  2.73739  3.18146  2.89801  2.37887  2.77519  2.98518  4.58477  3.61503
          0.03351  3.80839  4.53074  0.61958  0.77255  0.48576  0.95510
    734   2.91557  4.87384  3.08714  2.72252  4.24557  3.41039  3.72746  3.67115  1.12970  3.25103  4.21733  3.14931  3.91643  2.92363  2.42483  2.96260  3.17436  3.38305  5.32773  4.13178   1626 k - - -
          2.68618  4.42225  2.77519  2.73123  3.46354  2.40513  3.72494  3.29354  2.67741  2.69355  4.24690  2.90347  2.73739  3.18146  2.89801  2.37887  2.77519  2.98518  4.58477  3.61503
          0.03351  3.80839  4.53074  0.61958  0.77255  0.48576  0.95510
    735   2.67266  4.66469  2.67738  2.55713  4.01837  3.14279  3.87335  3.71632  2.77246  3.37097  4.32772  1.27686  3.79220  3.14721  3.12388  2.74309  3.05315  3.34503  5.33189  3.97225   1627 n - - -
          2.68618  4.42225  2.77519  2.73123  3.46354  2.40513  3.72494  3.29354  2.67741  2.69355  4.24690  2.90347  2.73739  3.18146  2.89801  2.37887  2.77519  2.98518  4.58477  3.61503
          0.03351  3.80839  4.53074  0.61958  0.77255  0.48576  0.95510
    736   2.51796  1.08037  4.02002  3.74616  3.75363  3.15316  4.40750  2.88810  3.57311  2.80586  3.92566  3.75027  3.85502  3.92202  3.70837  2.78924  2.97954  2.63671  5.18182  4.04137   1628 c - - -
          2.68618  4.42225  2.77519  2.73123  3.46354  2.40513  3.72494  3.29354  2.67741  2.69355  4.24690  2.90347  2.73739  3.18146  2.89801  2.37887  2.77519  2.98518  4.58477  3.61503
          0.03351  3.80839  4.53074  0.61958  0.77255  0.48576  0.95510
    737   2.92069  4.48020  3.98129  3.57113  3.18275  3.78627  4.32118  2.35208  3.34223  1.78828  1.50662  3.85616  4.24761  3.72903  3.55483  3.26253  3.22531  2.35043  5.01429  3.76968   1629 m - - -
          2.68618  4.42225  2.77519  2.73123  3.46354  2.40513  3.72494  3.29354  2.67741  2.69355  4.24690  2.90347  2.73739  3.18146  2.89801  2.37887  2.77519  2.98518  4.58477  3.61503
          0.03351  3.80839  4.53074  0.61958  0.77255  0.48576  0.95510
    738   2.98131  4.41980  4.24162  3.85620  3.33257  3.99480  4.59720  1.16111  3.68296  1.93351  3.27971  4.11059  4.43351  4.03877  3.88695  3.48513  3.28221  1.84862  5.20905  3.94078   1630 i - - -
          2.68618  4.42225  2.77519  2.73123  3.46354  2.40513  3.72494  3.29354  2.67741  2.69355  4.24690  2.90347  2.73739  3.18146  2.89801  2.37887  2.77519  2.98518  4.58477  3.61503
          0.03351  3.80839  4.53074  0.61958  0.77255  0.48576  0.95510
    739   2.21461  4.13737  3.25544  2.96249  4.03022  2.94108  4.03433  3.32342  2.95859  3.10792  3.99784  3.18636  3.65059  3.30961  3.26395  1.96148  1.67205  2.90404  5.41242  4.16702   1631 t - - -
          2.68618  4.42225  2.77519  2.73123  3.46354  2.40513  3.72494  3.29354  2.67741  2.69355  4.24690  2.90347  2.73739  3.18146  2.89801  2.37887  2.77519  2.98518  4.58477  3.61503
          0.03351  3.80839  4.53074  0.61958  0.77255  0.48576  0.95510
    740   3.15726  4.67219  3.74475  3.46341  2.29976  3.75634  3.59289  3.17566  3.32278  2.64581  3.85778  3.64645  4.23235  3.64422  3.51908  3.29987  3.44402  3.04338  3.94061  1.07944   1632 y - - -
          2.68618  4.42225  2.77519  2.73123  3.46354  2.40513  3.72494  3.29354  2.67741  2.69355  4.24690  2.90347  2.73739  3.18146  2.89801  2.37887  2.77519  2.98518  4.58477  3.61503
          0.03351  3.80839  4.53074  0.61958  0.77255  0.48576  0.95510
    741   1.11031  4.16266  3.39952  3.18951  3.99036  2.98856  4.21886  3.10649  3.20414  2.99084  4.03105  3.35470  3.72187  3.55158  3.45819  2.51417  2.78716  2.77211  5.42402  4.21744   1633 a - - -
          2.68618  4.42225  2.77519  2.73123  3.46354  2.40513  3.72494  3.29354  2.67741  2.69355  4.24690  2.90347  2.73739  3.18146  2.89801  2.37887  2.77519  2.98518  4.58477  3.61503
          0.03351  3.80839  4.53074  0.61958  0.77255  0.48576  0.95510
    742   1.38405  4.10243  3.23753  3.00776  4.15071  2.17697  4.11467  3.46661  3.09951  3.23824  4.11283  3.19781  3.61907  3.40070  3.40187  2.35792  2.65994  2.99005  5.50440  4.29461   1634 a - - -
          2.68618  4.42225  2.77519  2.73123  3.46354  2.40513  3.72494  3.29354  2.67741  2.69355  4.24690  2.90347  2.73739  3.18146  2.89801  2.37887  2.77519  2.98518  4.58477  3.61503
          0.03351  3.80839  4.53074  0.61958  0.77255  0.48576  0.95510
    743   3.15726  4.67219  3.74475  3.46341  2.29976  3.75634  3.59289  3.17566  3.32278  2.64581  3.85778  3.64645  4.23235  3.64422  3.51908  3.29987  3.44402  3.04338  3.94061  1.07944   1635 y - - -
          2.68618  4.42225  2.77519  2.73123  3.46354  2.40513  3.72494  3.29354  2.67741  2.69355  4.24690  2.90347  2.73739  3.18146  2.89801  2.37887  2.77519  2.98518  4.58477  3.61503
          0.03351  3.80839  4.53074  0.61958  0.77255  0.48576  0.95510
    744   2.93567  4.77649  3.42005  2.94650  4.11486  3.43409  3.78227  3.65333  2.21804  3.18106  4.18431  3.31043  3.94105  3.00701  1.08112  3.02376  3.20684  3.38040  5.22475  4.05755   1636 r - - -
          2.68618  4.42225  2.77519  2.73123  3.46354  2.40513  3.72494  3.29354  2.67741  2.69355  4.24690  2.90347  2.73739  3.18146  2.89801  2.37887  2.77519  2.98518  4.58477  3.61503
          0.03351  3.80839  4.53074  0.61958  0.77255  0.48576  0.95510
    745   2.67266  4.66469  2.67738  2.55713  4.01837  3.14279  3.87335  3.71632  2.77246  3.37097  4.32772  1.27686  3.79220  3.14721  3.12388  2.74309  3.05315  3.34503  5.33189  3.97225   1637 n - - -
          2.68618  4.42225  2.77519  2.73123  3.46354  2.40513  3.72494  3.29354  2.67741  2.69355  4.24690  2.90347  2.73739  3.18146  2.89801  2.37887  2.77519  2.98518  4.58477  3.61503
          0.03351  3.80839  4.53074  0.61958  0.77255  0.48576  0.95510
    746   2.96224  4.35812  4.45394  3.96565  3.39255  4.17341  4.71952  1.33762  3.82950  1.91572  3.23500  4.22079  4.53431  4.12486  4.05332  3.55642  3.23915  1.47769  5.32520  4.10698   1638 i - - -
          2.68618  4.42225  2.77519  2.73123  3.46354  2.40513  3.72494  3.29354  2.67741  2.69355  4.24690  2.90347  2.73739  3.18146  2.89801  2.37887  2.77519  2.98518  4.58477  3.61503
          0.03351  3.80839  4.53074  0.61958  0.77255  0.48576  0.95510
    747   3.17889  4.60008  4.15032  3.85387  1.12282  3.88119  3.85245  2.71188  3.76280  2.09750  3.45251  3.94779  4.34224  3.94887  3.89833  3.45132  3.48052  2.69761  4.12292  2.49894   1639 f - - -
          2.68618  4.42225  2.77519  2.73123  3.46354  2.40513  3.72494  3.29354  2.67741  2.69355  4.24690  2.90347  2.73739  3.18146  2.89801  2.37887  2.77519  2.98518  4.58477  3.61503
          0.03351  3.80839  4.53074  0.61958  0.77255  0.48576  0.95510
    748   2.67118  4.43758  3.27171  3.10268  4.10073  3.12878  4.18431  3.63096  3.15473  3.26429  4.31243  3.41512  0.95588  3.54553  3.40634  2.83701  3.10805  3.28352  5.30361  4.22102   1640 p - - -
          2.68618  4.42225  2.77519  2.73123  3.46354  2.40513  3.72494  3.29354  2.67741  2.69355  4.24690  2.90347  2.73739  3.18146  2.89801  2.37887  2.77519  2.98518  4.58477  3.61503
          0.03351  3.80839  4.53074  0.61958  0.77255  0.48576  0.95510
    749   2.96224  4.35812  4.45394  3.96565  3.39255  4.17341  4.71952  1.33762  3.82950  1.91572  3.23500  4.22079  4.53431  4.12486  4.05332  3.55642  3.23915  1.47769  5.32520  4.10698   1641 i - - -
          2.68618  4.42225  2.77519  2.73123  3.46354  2.40513  3.72494  3.29354  2.67741  2.69355  4.24690  2.90347  2.73739  3.18146  2.89801  2.37887  2.77519  2.98518  4.58477  3.61503
          0.03351  3.80839  4.53074  0.61958  0.77255  0.48576  0.95510
    750   3.23357  4.63032  3.99599  3.68726  2.60690  3.66065  3.82592  3.25571  3.41132  2.66106  3.89235  3.84955  4.17341  3.80241  3.55053  3.43778  3.53106  3.14428  1.02517  2.61260   1642 w - - -
          2.68618  4.42225  2.77519  2.73123  3.46354  2.40513  3.72494  3.29354  2.67741  2.69355  4.24690  2.90347  2.73739  3.18146  2.89801  2.37887  2.77519  2.98518  4.58477  3.61503
          0.03351  3.80839  4.53074  0.61958  0.77255  0.48576  0.95510
    751   1.11031  4.16266  3.39952  3.18951  3.99036  2.98856  4.21886  3.10649  3.20414  2.99084  4.03105  3.35470  3.72187  3.55158  3.45819  2.51417  2.78716  2.77211  5.42402  4.21744   1643 a - - -
          2.68618  4.42225  2.77519  2.73123  3.46354  2.40513  3.72494  3.29354  2.67741  2.69355  4.24690  2.90347  2.73739  3.18146  2.89801  2.37887  2.77519  2.98518  4.58477  3.61503
          0.03351  3.80839  4.53074  0.61958  0.77255  0.48576  0.95510
    752   3.08469  4.56681  4.08583  3.72691  3.11381  3.89935  4.40279  2.31622  3.49522  0.95845  3.15956  4.00841  4.34677  3.87896  3.68117  3.46490  3.38246  2.33662  4.96833  3.67637   1644 l - - -
          2.68618  4.42225  2.77519  2.73123  3.46354  2.40513  3.72494  3.29354  2.67741  2.69355  4.24690  2.90347  2.73739  3.18146  2.89801  2.37887  2.77519  2.98518  4.58477  3.61503
          0.03351  3.80839  4.53074  0.61958  0.77255  0.48576  0.95510
    753   2.58929  4.36940  3.24976  3.14188  4.28221  0.83523  4.26473  3.86748  3.31425  3.52941  4.50578  3.41443  3.75846  3.64375  3.55601  2.75963  3.06560  3.40832  5.39294  4.38245   1645 g - - -
          2.68618  4.42225  2.77519  2.73123  3.46354  2.40513  3.72494  3.29354  2.67741  2.69355  4.24690  2.90347  2.73739  3.18146  2.89801  2.37887  2.77519  2.98518  4.58477  3.61503
          0.03351  3.80839  4.53074  0.61958  0.77255  0.48576  0.95510
    754   2.89992  4.99376  2.46525  1.12027  4.33240  3.23467  3.81790  3.77361  2.69052  3.40180  4.38024  2.90101  3.83668  3.03593  3.09149  2.88987  3.20420  3.46469  5.51622  4.24017   1647 e - - -
          2.68618  4.42225  2.77519  2.73123  3.46354  2.40513  3.72494  3.29354  2.67741  2.69355  4.24690  2.90347  2.73739  3.18146  2.89801  2.37887  2.77519  2.98518  4.58477  3.61503
          0.03351  3.80839  4.53074  0.61958  0.77255  0.48576  0.95510
    755   3.15726  4.67219  3.74475  3.46341  2.29976  3.75634  3.59289  3.17566  3.32278  2.64581  3.85778  3.64645  4.23235  3.64422  3.51908  3.29987  3.44402  3.04338  3.94061  1.07944   1648 y - - -
          2.68618  4.42225  2.77519  2.73123  3.46354  2.40513  3.72494  3.29354  2.67741  2.69355  4.24690  2.90347  2.73739  3.18146  2.89801  2.37887  2.77519  2.98518  4.58477  3.61503
          0.03351  3.80839  4.53074  0.61958  0.77255  0.48576  0.95510
    756   2.40720  3.23327  3.26659  2.77915  3.60444  3.23648  2.90824  3.07989  2.68732  2.76852  3.64686  3.14576  3.76607  3.05827  3.03419  2.06484  2.73130  2.77891  5.01510  3.71437   1649 s - - -
          2.68618  4.42225  2.77519  2.73123  3.46354  2.40513  3.72494  3.29354  2.67741  2.69355  4.24690  2.90347  2.73739  3.18146  2.89801  2.37887  2.77519  2.98518  4.58477  3.61503
          0.03351  3.80839  4.53074  0.61958  0.77255  0.48576  0.95510
    757   2.92923  4.75570  3.06737  2.82225  3.24301  3.39609  1.28522  3.62204  2.66722  3.12353  4.16260  3.23362  3.94584  3.18806  2.93608  3.00091  3.23101  3.35853  4.70870  3.19598   1650 h - - -
          2.68618  4.42225  2.77519  2.73123  3.46354  2.40513  3.72494  3.29354  2.67741  2.69355  4.24690  2.90347  2.73739  3.18146  2.89801  2.37887  2.77519  2.98518  4.58477  3.61503
          0.03351  3.80839  4.53074  0.61958  0.77255  0.48576  0.95510
    758   2.93567  4.77649  3.42005  2.94650  4.11486  3.43409  3.78227  3.65333  2.21804  3.18106  4.18431  3.31043  3.94105  3.00701  1.08112  3.02376  3.20684  3.38040  5.22475  4.05755   1651 r - - -
          2.68618  4.42225  2.77519  2.73123  3.46354  2.40513  3.72494  3.29354  2.67741  2.69355  4.24690  2.90347  2.73739  3.18146  2.89801  2.37887  2.77519  2.98518  4.58477  3.61503
          0.03351  3.80839  4.53074  0.61958  0.77255  0.48576  0.95510
    759   2.75784  4.31972  4.03530  3.69790  3.50486  3.65597  4.51118  2.05876  3.56463  2.20413  3.48128  3.89758  4.22110  3.92973  3.78302  3.15664  3.12163  1.11004  5.27795  4.00490   1652 v - - -
          2.68618  4.42225  2.77519  2.73123  3.46354  2.40513  3.72494  3.29354  2.67741  2.69355  4.24690  2.90347  2.73739  3.18146  2.89801  2.37887  2.77519  2.98518  4.58477  3.61503
          0.03351  3.80839  4.53074  0.61958  0.77255  0.48576  0.95510
    760   3.08469  4.56681  4.08583  3.72691  3.11381  3.89935  4.40279  2.31622  3.49522  0.95845  3.15956  4.00841  4.34677  3.87896  3.68117  3.46490  3.38246  2.33662  4.96833  3.67637   1653 l - - -
          2.68618  4.42225  2.77519  2.73123  3.46354  2.40513  3.72494  3.29354  2.67741  2.69355  4.24690  2.90347  2.73739  3.18146  2.89801  2.37887  2.77519  2.98518  4.58477  3.61503
          0.04072  3.61718  4.33953  0.61958  0.77255  0.48576  0.95510
    761   2.30818  4.14412  3.22218  2.98707  3.75910  2.98464  4.02047  2.85958  2.92468  2.72816  3.81634  3.22779  3.67500  3.33951  3.18408  2.50870  1.70592  2.58524  5.22343  3.98150   1654 t - - -
          2.68618  4.42225  2.77519  2.73123  3.46354  2.40513  3.72494  3.29354  2.67741  2.69355  4.24690  2.90347  2.73739  3.18146  2.89801  2.37887  2.77519  2.98518  4.58477  3.61503
          0.04519  3.51525  4.23759  0.61958  0.77255  0.48576  0.95510
    762   2.66793  4.55973  2.50258  1.75241  3.87275  3.04750  3.69047  3.25380  2.53182  2.95815  4.00846  2.86688  3.65229  2.95804  2.85491  2.73452  2.99369  2.99628  5.12513  3.90107   1685 e - - -
          2.68618  4.42225  2.77519  2.73123  3.46354  2.40513  3.72494  3.29354  2.67741  2.69355  4.24690  2.90347  2.73739  3.18146  2.89801  2.37887  2.77519  2.98518  4.58477  3.61503
          0.03442  3.38634        *  0.61958  0.77255  0.00000        *
//
