# Supplementary material for: Large-scale mining of plant genomes unlocks the diversity of oxidosqualene cyclases
Source: Nat Chem Biol. Author manuscript; Available in PMC 2026 Feb 3. (PMC12858397; doi:10.1038/s41589-025-02034-8)
Supplement: SI Data S3 [file EMS212204-supplement-SI_Data_S3.zip › SIdata_S3/M__Divergent_triterpenelupane.hmm]

HMMER3/f [3.2 | June 2018]
NAME  M__Divergent_triterpenelupane
LENG  762
ALPH  amino
RF    no
MM    no
CONS  yes
CS    no
MAP   yes
DATE  Wed Nov  6 11:05:43 2019
NSEQ  7
EFFN  0.522949
CKSUM 3893715384
STATS LOCAL MSV      -12.2697  0.69633
STATS LOCAL VITERBI  -13.3852  0.69633
STATS LOCAL FORWARD   -6.8376  0.69633
HMM          A        C        D        E        F        G        H        I        K        L        M        N        P        Q        R        S        T        V        W        Y   
            m->m     m->i     m->d     i->m     i->i     d->m     d->d
  COMPO   2.54062  4.06919  3.00179  2.70800  3.18260  2.84484  3.66783  2.81368  2.76527  2.41824  3.57807  3.11993  3.28451  3.12973  2.97499  2.71215  2.90777  2.66746  4.00712  3.28025
          2.68618  4.42225  2.77519  2.73123  3.46354  2.40513  3.72494  3.29354  2.67741  2.69355  4.24690  2.90347  2.73739  3.18146  2.89801  2.37887  2.77519  2.98518  4.58477  3.61503
          0.05071  3.40264  4.12498  0.61958  0.77255  0.00000        *
      1   2.94299  4.49736  4.01297  3.60428  3.19384  3.80859  4.34736  2.36606  3.37406  1.79407  1.44511  3.88586  4.26939  3.75843  3.58331  3.28832  3.24782  2.36810  5.02984  3.78835     20 m - - -
          2.68620  4.42227  2.77521  2.73125  3.46355  2.40505  3.72496  3.29356  2.67742  2.69356  4.24691  2.90348  2.73741  3.18148  2.89802  2.37888  2.77521  2.98503  4.58478  3.61505
          0.10513  2.41533  4.56061  0.64675  0.74180  0.48576  0.95510
      2   3.28031  4.66690  4.03984  3.73785  2.63343  3.69264  3.85948  3.30292  3.46098  2.70350  3.93826  3.89392  4.20764  3.85042  3.59520  3.48430  3.57910  3.19231  0.95722  2.63740     25 w - - -
          2.68618  4.42225  2.77519  2.73123  3.46354  2.40513  3.72494  3.29354  2.67741  2.69355  4.24690  2.90347  2.73739  3.18146  2.89801  2.37887  2.77519  2.98518  4.58477  3.61503
          0.03251  3.83826  4.56061  0.61958  0.77255  0.48576  0.95510
      3   2.96781  4.80832  3.45507  2.97398  4.15425  3.46169  3.80108  3.69403  2.22590  3.21623  4.21779  3.33607  3.96639  3.02354  1.03198  3.05393  3.23640  3.41958  5.25146  4.08955     26 r - - -
          2.68618  4.42225  2.77519  2.73123  3.46354  2.40513  3.72494  3.29354  2.67741  2.69355  4.24690  2.90347  2.73739  3.18146  2.89801  2.37887  2.77519  2.98518  4.58477  3.61503
          0.03251  3.83826  4.56061  0.61958  0.77255  0.48576  0.95510
      4   3.11577  4.50399  4.49426  3.97809  3.12348  4.29929  4.64006  1.68315  3.79245  1.19006  2.98744  4.26628  4.57509  4.05649  3.98642  3.66600  3.36164  1.97816  5.12183  3.92458     27 l - - -
          2.68618  4.42225  2.77519  2.73123  3.46354  2.40513  3.72494  3.29354  2.67741  2.69355  4.24690  2.90347  2.73739  3.18146  2.89801  2.37887  2.77519  2.98518  4.58477  3.61503
          0.03251  3.83826  4.56061  0.61958  0.77255  0.48576  0.95510
      5   2.94163  4.90299  3.11528  2.74383  4.28159  3.43422  3.74161  3.70884  1.08611  3.28166  4.24545  3.16962  3.93738  2.93539  2.42704  2.98615  3.19770  3.41873  5.35071  4.15874     28 k - - -
          2.68618  4.42225  2.77519  2.73123  3.46354  2.40513  3.72494  3.29354  2.67741  2.69355  4.24690  2.90347  2.73739  3.18146  2.89801  2.37887  2.77519  2.98518  4.58477  3.61503
          0.03251  3.83826  4.56061  0.61958  0.77255  0.48576  0.95510
      6   2.97046  4.34587  4.48642  3.94765  2.75430  4.20549  4.56288  1.51981  3.84571  1.79533  3.10483  4.19548  4.50376  4.05716  4.04387  3.54332  3.21639  1.57222  5.07846  3.84519     29 i - - -
          2.68618  4.42225  2.77519  2.73123  3.46354  2.40513  3.72494  3.29354  2.67741  2.69355  4.24690  2.90347  2.73739  3.18146  2.89801  2.37887  2.77519  2.98518  4.58477  3.61503
          0.03251  3.83826  4.56061  0.61958  0.77255  0.48576  0.95510
      7   1.40842  4.11544  3.25280  3.02157  4.18224  2.03044  4.13192  3.51159  3.11933  3.27214  4.13969  3.21004  3.63006  3.41545  3.42474  2.36559  2.67032  3.02330  5.53185  4.32266     31 a - - -
          2.68618  4.42225  2.77519  2.73123  3.46354  2.40513  3.72494  3.29354  2.67741  2.69355  4.24690  2.90347  2.73739  3.18146  2.89801  2.37887  2.77519  2.98518  4.58477  3.61503
          0.03251  3.83826  4.56061  0.61958  0.77255  0.48576  0.95510
      8   2.84656  5.28120  1.95697  1.35884  4.57523  3.17897  3.70274  4.05283  2.67153  3.60927  4.47630  2.67351  3.78356  2.87594  3.21215  2.76210  3.13281  3.66611  5.77055  4.32468     34 e - - -
          2.68618  4.42225  2.77519  2.73123  3.46354  2.40513  3.72494  3.29354  2.67741  2.69355  4.24690  2.90347  2.73739  3.18146  2.89801  2.37887  2.77519  2.98518  4.58477  3.61503
          0.03251  3.83826  4.56061  0.61958  0.77255  0.48576  0.95510
      9   2.56742  4.57192  2.81135  2.59760  4.21932  1.55563  3.84993  3.66010  2.26777  3.30084  4.18343  3.02657  3.77093  3.07127  2.96755  2.65808  2.93653  3.26759  5.44732  4.19350     46 g - - -
          2.68618  4.42225  2.77519  2.73123  3.46354  2.40513  3.72494  3.29354  2.67741  2.69355  4.24690  2.90347  2.73739  3.18146  2.89801  2.37887  2.77519  2.98518  4.58477  3.61503
          0.03251  3.83826  4.56061  0.61958  0.77255  0.48576  0.95510
     10   1.94705  4.51616  2.38160  2.46004  4.22336  2.12028  3.82115  3.62362  2.76140  3.28163  4.12242  2.91256  3.70072  3.02282  3.21112  2.51828  2.81397  3.20068  5.52012  4.19921     50 a - - -
          2.68618  4.42226  2.77520  2.73124  3.46354  2.40513  3.72495  3.29355  2.67731  2.69355  4.24690  2.90347  2.73740  3.18147  2.89801  2.37887  2.77520  2.98519  4.58477  3.61504
          0.08980  2.58459  4.56061  0.46523  0.98884  0.48576  0.95510
     11   2.69595  4.69052  2.69098  2.57327  4.04876  3.16170  3.89485  3.75227  2.79597  3.40319  4.35904  1.22010  3.81213  3.16798  3.14909  2.76472  3.07694  3.37794  5.35868  3.99989     55 n - - -
          2.68618  4.42225  2.77519  2.73123  3.46354  2.40513  3.72494  3.29354  2.67741  2.69355  4.24690  2.90347  2.73739  3.18146  2.89801  2.37887  2.77519  2.98518  4.58477  3.61503
          0.03251  3.83826  4.56061  0.61958  0.77255  0.48576  0.95510
     12   2.67994  5.01947  1.93381  2.16936  4.42956  3.16406  3.68401  3.91961  2.61632  3.47634  4.30486  2.18067  3.74671  2.84987  3.13928  2.18084  2.98170  3.50951  5.65571  4.23021     61 d - - -
          2.68618  4.42225  2.77519  2.73123  3.46354  2.40513  3.72494  3.29354  2.67741  2.69355  4.24690  2.90347  2.73739  3.18146  2.89801  2.37887  2.77519  2.98518  4.58477  3.61503
          0.03251  3.83826  4.56061  0.61958  0.77255  0.48576  0.95510
     13   2.70775  4.47022  3.31133  3.14584  4.14304  3.15969  4.22572  3.68012  3.20031  3.31050  4.35925  3.45574  0.89375  3.59015  3.44929  2.87429  3.14675  3.32935  5.33851  4.26341     66 p - - -
          2.68618  4.42225  2.77519  2.73123  3.46354  2.40513  3.72494  3.29354  2.67741  2.69355  4.24690  2.90347  2.73739  3.18146  2.89801  2.37887  2.77519  2.98518  4.58477  3.61503
          0.03251  3.83826  4.56061  0.61958  0.77255  0.48576  0.95510
     14   3.06511  4.59048  3.89093  3.47131  2.31310  3.89478  3.60698  2.86691  3.26992  2.08402  3.56873  3.66081  4.28232  3.58237  3.48635  3.26205  3.31363  2.76618  3.97755  1.41268     69 y - - -
          2.68618  4.42225  2.77519  2.73123  3.46354  2.40513  3.72494  3.29354  2.67741  2.69355  4.24690  2.90347  2.73739  3.18146  2.89801  2.37887  2.77519  2.98518  4.58477  3.61503
          0.03251  3.83826  4.56061  0.61958  0.77255  0.48576  0.95510
     15   3.09452  4.46352  4.55139  3.99552  3.13186  4.33197  4.65661  1.57487  3.85214  1.34373  2.60696  4.28591  4.57225  4.06361  4.04179  3.66696  3.32638  1.96230  5.13116  4.00166     79 l - - -
          2.68618  4.42225  2.77519  2.73123  3.46354  2.40513  3.72494  3.29354  2.67741  2.69355  4.24690  2.90347  2.73739  3.18146  2.89801  2.37887  2.77519  2.98518  4.58477  3.61503
          0.03251  3.83826  4.56061  0.61958  0.77255  0.48576  0.95510
     16   2.78226  4.33170  3.82940  3.32696  1.96010  3.74321  3.69191  2.69792  3.22997  2.30084  3.37597  3.56547  4.12451  3.47549  3.47737  3.04705  2.60884  2.54663  4.18379  2.15739     80 f - - -
          2.68618  4.42225  2.77519  2.73123  3.46354  2.40513  3.72494  3.29354  2.67741  2.69355  4.24690  2.90347  2.73739  3.18146  2.89801  2.37887  2.77519  2.98518  4.58477  3.61503
          0.03251  3.83826  4.56061  0.61958  0.77255  0.48576  0.95510
     17   2.20967  4.14792  3.24956  2.96170  4.09801  2.92971  4.05143  3.43268  2.97902  3.18643  4.05977  3.18424  3.64727  3.31901  3.29217  1.52259  2.07066  2.98022  5.46483  4.21886     81 s - - -
          2.68618  4.42225  2.77519  2.73123  3.46354  2.40513  3.72494  3.29354  2.67741  2.69355  4.24690  2.90347  2.73739  3.18146  2.89801  2.37887  2.77519  2.98518  4.58477  3.61503
          0.03251  3.83826  4.56061  0.61958  0.77255  0.48576  0.95510
     18   2.51937  4.29195  3.53763  3.07598  3.57268  3.37867  4.01966  2.60174  2.93064  2.40760  2.93657  3.39084  3.92201  3.32053  3.23180  2.75255  1.76377  2.41455  5.14118  3.89503     82 t - - -
          2.68618  4.42225  2.77519  2.73123  3.46354  2.40513  3.72494  3.29354  2.67741  2.69355  4.24690  2.90347  2.73739  3.18146  2.89801  2.37887  2.77519  2.98518  4.58477  3.61503
          0.03251  3.83826  4.56061  0.61958  0.77255  0.48576  0.95510
     19   2.69595  4.69052  2.69098  2.57327  4.04876  3.16170  3.89485  3.75227  2.79597  3.40319  4.35904  1.22010  3.81213  3.16798  3.14909  2.76472  3.07694  3.37794  5.35868  3.99989     84 n - - -
          2.68618  4.42225  2.77519  2.73123  3.46354  2.40513  3.72494  3.29354  2.67741  2.69355  4.24690  2.90347  2.73739  3.18146  2.89801  2.37887  2.77519  2.98518  4.58477  3.61503
          0.03251  3.83826  4.56061  0.61958  0.77255  0.48576  0.95510
     20   2.74936  5.04573  2.05114  2.18428  4.38777  3.15893  3.72881  3.94122  2.68870  3.52483  4.39191  1.59867  3.77240  2.91873  3.19427  2.71473  3.06442  3.54572  5.64386  4.20994     85 n - - -
          2.68618  4.42225  2.77519  2.73123  3.46354  2.40513  3.72494  3.29354  2.67741  2.69355  4.24690  2.90347  2.73739  3.18146  2.89801  2.37887  2.77519  2.98518  4.58477  3.61503
          0.03251  3.83826  4.56061  0.61958  0.77255  0.48576  0.95510
     21   3.27648  4.64558  4.26529  3.88279  1.23723  4.11268  3.51579  2.93178  3.75179  2.30289  3.56966  3.87113  4.45331  3.86009  3.88220  3.47713  3.51349  2.87593  3.72648  1.82306     86 f - - -
          2.68618  4.42225  2.77519  2.73123  3.46354  2.40513  3.72494  3.29354  2.67741  2.69355  4.24690  2.90347  2.73739  3.18146  2.89801  2.37887  2.77519  2.98518  4.58477  3.61503
          0.03251  3.83826  4.56061  0.61958  0.77255  0.48576  0.95510
     22   2.38942  4.36256  3.26752  2.72468  3.50791  3.46328  3.25397  2.62940  2.62879  2.55792  3.46662  3.15778  3.86149  2.76339  2.98871  2.72163  2.78534  2.28370  4.93225  3.67131     87 v - - -
          2.68618  4.42225  2.77519  2.73123  3.46354  2.40513  3.72494  3.29354  2.67741  2.69355  4.24690  2.90347  2.73739  3.18146  2.89801  2.37887  2.77519  2.98518  4.58477  3.61503
          0.03251  3.83826  4.56061  0.61958  0.77255  0.48576  0.95510
     23   2.62378  4.40200  3.29049  3.18586  4.32766  0.78391  4.30774  3.91941  3.36242  3.57774  4.55361  3.45493  3.79203  3.68937  3.60174  2.79481  3.10238  3.45438  5.43135  4.42858     88 g - - -
          2.68618  4.42225  2.77519  2.73123  3.46354  2.40513  3.72494  3.29354  2.67741  2.69355  4.24690  2.90347  2.73739  3.18146  2.89801  2.37887  2.77519  2.98518  4.58477  3.61503
          0.03251  3.83826  4.56061  0.61958  0.77255  0.48576  0.95510
     24   2.96781  4.80832  3.45507  2.97398  4.15425  3.46169  3.80108  3.69403  2.22590  3.21623  4.21779  3.33607  3.96639  3.02354  1.03198  3.05393  3.23640  3.41958  5.25146  4.08955     89 r - - -
          2.68618  4.42225  2.77519  2.73123  3.46354  2.40513  3.72494  3.29354  2.67741  2.69355  4.24690  2.90347  2.73739  3.18146  2.89801  2.37887  2.77519  2.98518  4.58477  3.61503
          0.03251  3.83826  4.56061  0.61958  0.77255  0.48576  0.95510
     25   2.85472  4.83838  2.88148  2.63629  4.00224  3.34405  3.79409  3.62830  2.45960  3.13400  4.16341  3.09550  3.89740  1.29617  2.74420  2.90419  3.15199  3.36028  5.28062  3.97229     90 q - - -
          2.68618  4.42225  2.77519  2.73123  3.46354  2.40513  3.72494  3.29354  2.67741  2.69355  4.24690  2.90347  2.73739  3.18146  2.89801  2.37887  2.77519  2.98518  4.58477  3.61503
          0.03251  3.83826  4.56061  0.61958  0.77255  0.48576  0.95510
     26   2.69280  4.28736  3.90669  3.43944  3.50906  3.68416  4.29281  1.59901  3.31047  2.24299  3.41064  3.72019  4.16966  3.65754  3.57983  3.05733  2.14428  1.98076  5.19775  3.96913    101 i - - -
          2.68618  4.42225  2.77519  2.73123  3.46354  2.40513  3.72494  3.29354  2.67741  2.69355  4.24690  2.90347  2.73739  3.18146  2.89801  2.37887  2.77519  2.98518  4.58477  3.61503
          0.03088  3.88884  4.61119  0.61958  0.77255  0.48576  0.95510
     27   3.36241  4.73135  4.11595  3.82595  2.68251  3.74828  3.91955  3.38652  3.54773  2.77866  4.01958  3.97166  4.26733  3.93449  3.67326  3.56596  3.66359  3.27731  0.85292  2.68372    102 w - - -
          2.68618  4.42226  2.77520  2.73124  3.46333  2.40513  3.72495  3.29354  2.67741  2.69355  4.24690  2.90347  2.73740  3.18147  2.89801  2.37887  2.77520  2.98519  4.58477  3.61504
          0.08309  2.66222  4.61119  0.46957  0.98155  0.48576  0.95510
     28   2.59664  4.48737  3.16661  2.05778  3.55329  3.46757  3.70330  2.96280  2.58493  2.64706  3.57188  3.11478  3.87207  2.96055  2.96298  2.73301  2.83481  2.34377  3.91967  3.66454    104 e - - -
          2.68618  4.42225  2.77519  2.73123  3.46354  2.40513  3.72494  3.29354  2.67741  2.69355  4.24690  2.90347  2.73739  3.18146  2.89801  2.37887  2.77519  2.98518  4.58477  3.61503
          0.03088  3.88884  4.61119  0.61958  0.77255  0.48576  0.95510
     29   3.06780  4.47373  4.28115  3.79732  1.48953  4.05966  3.73436  2.35732  3.66656  2.07576  3.31388  3.88836  4.38164  3.81236  3.82263  3.38010  3.29737  2.57159  4.02387  2.16415    105 f - - -
          2.68618  4.42225  2.77519  2.73123  3.46354  2.40513  3.72494  3.29354  2.67741  2.69355  4.24690  2.90347  2.73739  3.18146  2.89801  2.37887  2.77519  2.98518  4.58477  3.61503
          0.03088  3.88884  4.61119  0.61958  0.77255  0.48576  0.95510
     30   2.91484  5.40740  1.27115  1.84885  4.69883  3.17530  3.74662  4.20073  2.77867  3.74243  4.62068  2.66066  3.80749  2.92496  3.36336  2.80844  3.21185  3.79740  5.89566  4.41540    108 d - - -
          2.68618  4.42225  2.77519  2.73123  3.46354  2.40513  3.72494  3.29354  2.67741  2.69355  4.24690  2.90347  2.73739  3.18146  2.89801  2.37887  2.77519  2.98518  4.58477  3.61503
          0.03088  3.88884  4.61119  0.61958  0.77255  0.48576  0.95510
     31   2.08005  4.28025  3.17565  2.94328  4.12757  3.02600  4.08493  3.44552  2.99996  3.17898  4.12000  3.21989  1.48198  3.35604  3.31144  2.51709  2.80408  3.04336  5.48874  4.25280    109 p - - -
          2.68618  4.42225  2.77519  2.73123  3.46354  2.40513  3.72494  3.29354  2.67741  2.69355  4.24690  2.90347  2.73739  3.18146  2.89801  2.37887  2.77519  2.98518  4.58477  3.61503
          0.03088  3.88884  4.61119  0.61958  0.77255  0.48576  0.95510
     32   2.79058  5.29593  1.89891  1.97067  4.58651  3.22436  3.65270  4.07581  2.33279  3.58121  4.39717  2.04902  3.77970  2.80059  3.08449  2.70835  3.05446  3.66602  5.74579  4.29244    111 d - - -
          2.68618  4.42225  2.77519  2.73123  3.46354  2.40513  3.72494  3.29354  2.67741  2.69355  4.24690  2.90347  2.73739  3.18146  2.89801  2.37887  2.77519  2.98518  4.58477  3.61503
          0.03088  3.88884  4.61119  0.61958  0.77255  0.48576  0.95510
     33   1.18372  4.12903  3.33369  3.10293  4.20048  2.36562  4.18832  3.51039  3.18352  3.28972  4.16490  3.26697  3.66161  3.48179  3.47597  2.39533  2.69855  3.02882  5.55714  4.35545    126 a - - -
          2.68618  4.42225  2.77519  2.73123  3.46354  2.40513  3.72494  3.29354  2.67741  2.69355  4.24690  2.90347  2.73739  3.18146  2.89801  2.37887  2.77519  2.98518  4.58477  3.61503
          0.03088  3.88884  4.61119  0.61958  0.77255  0.48576  0.95510
     34   2.68493  4.45895  3.36207  3.26345  4.40585  0.70429  4.38290  4.00928  3.44697  3.66140  4.63713  3.52632  3.85062  3.76980  3.68139  2.85727  3.16743  3.53443  5.49686  4.50824    128 g - - -
          2.68618  4.42225  2.77519  2.73123  3.46354  2.40513  3.72494  3.29354  2.67741  2.69355  4.24690  2.90347  2.73739  3.18146  2.89801  2.37887  2.77519  2.98518  4.58477  3.61503
          0.03088  3.88884  4.61119  0.61958  0.77255  0.48576  0.95510
     35   2.24216  4.16627  3.31451  3.01471  4.08052  2.97112  4.08096  3.38555  3.01177  3.16059  4.04286  3.22996  3.68356  3.35620  3.31813  1.95485  1.53054  2.95588  5.45899  4.21814    131 t - - -
          2.68618  4.42225  2.77519  2.73123  3.46354  2.40513  3.72494  3.29354  2.67741  2.69355  4.24690  2.90347  2.73739  3.18146  2.89801  2.37887  2.77519  2.98518  4.58477  3.61503
          0.03088  3.88884  4.61119  0.61958  0.77255  0.48576  0.95510
     36   2.62206  4.63360  2.85488  2.60752  4.07850  3.22752  3.83147  3.57727  2.61260  3.16660  4.09621  3.04856  1.62745  2.62085  2.95057  2.70704  2.96621  3.23683  5.37824  4.07701    132 p - - -
          2.68618  4.42225  2.77519  2.73123  3.46354  2.40513  3.72494  3.29354  2.67741  2.69355  4.24690  2.90347  2.73739  3.18146  2.89801  2.37887  2.77519  2.98518  4.58477  3.61503
          0.03088  3.88884  4.61119  0.61958  0.77255  0.48576  0.95510
     37   2.96603  5.08090  2.49400  1.00233  4.42911  3.28437  3.87234  3.88625  2.75491  3.50065  4.47376  2.94170  3.88967  3.08753  3.16559  2.94664  3.27032  3.56833  5.59759  4.31962    133 e - - -
          2.68618  4.42225  2.77519  2.73123  3.46354  2.40513  3.72494  3.29354  2.67741  2.69355  4.24690  2.90347  2.73739  3.18146  2.89801  2.37887  2.77519  2.98518  4.58477  3.61503
          0.03088  3.88884  4.61119  0.61958  0.77255  0.48576  0.95510
     38   2.96603  5.08090  2.49400  1.00233  4.42911  3.28437  3.87234  3.88625  2.75491  3.50065  4.47376  2.94170  3.88967  3.08753  3.16559  2.94664  3.27032  3.56833  5.59759  4.31962    141 e - - -
          2.68618  4.42225  2.77519  2.73123  3.46354  2.40513  3.72494  3.29354  2.67741  2.69355  4.24690  2.90347  2.73739  3.18146  2.89801  2.37887  2.77519  2.98518  4.58477  3.61503
          0.03088  3.88884  4.61119  0.61958  0.77255  0.48576  0.95510
     39   2.83542  4.86957  3.30595  2.70273  4.09091  3.55294  3.60829  3.51405  2.04061  2.71887  3.95843  3.12771  3.94007  2.51456  1.59909  2.88401  3.03795  3.24607  5.24431  3.99424    143 r - - -
          2.68618  4.42225  2.77519  2.73123  3.46354  2.40513  3.72494  3.29354  2.67741  2.69355  4.24690  2.90347  2.73739  3.18146  2.89801  2.37887  2.77519  2.98518  4.58477  3.61503
          0.03088  3.88884  4.61119  0.61958  0.77255  0.48576  0.95510
     40   1.77963  4.87549  2.23082  2.10316  4.25523  3.22734  3.70938  3.63557  2.61586  3.27900  4.12812  2.81334  3.78011  2.88556  3.10263  2.66616  2.94952  3.28496  5.52615  4.15569    153 a - - -
          2.68618  4.42225  2.77519  2.73123  3.46354  2.40513  3.72494  3.29354  2.67741  2.69355  4.24690  2.90347  2.73739  3.18146  2.89801  2.37887  2.77519  2.98518  4.58477  3.61503
          0.03088  3.88884  4.61119  0.61958  0.77255  0.48576  0.95510
     41   2.82263  5.16797  2.42423  1.54051  4.45094  3.28828  3.66474  3.91635  2.42783  3.44362  4.30569  2.78921  3.82574  2.23562  2.84043  2.77195  3.07968  3.55760  5.60967  4.22844    154 e - - -
          2.68618  4.42225  2.77519  2.73123  3.46354  2.40513  3.72494  3.29354  2.67741  2.69355  4.24690  2.90347  2.73739  3.18146  2.89801  2.37887  2.77519  2.98518  4.58477  3.61503
          0.03088  3.88884  4.61119  0.61958  0.77255  0.48576  0.95510
     42   2.95561  4.36469  4.46350  3.98602  3.48305  4.14914  4.74990  1.66141  3.85019  2.04130  3.33612  4.22641  4.54115  4.15918  4.07814  3.54047  3.24365  1.11699  5.38859  4.15185    155 v - - -
          2.68618  4.42225  2.77519  2.73123  3.46354  2.40513  3.72494  3.29354  2.67741  2.69355  4.24690  2.90347  2.73739  3.18146  2.89801  2.37887  2.77519  2.98518  4.58477  3.61503
          0.03088  3.88884  4.61119  0.61958  0.77255  0.48576  0.95510
     43   2.96603  5.08090  2.49400  1.00233  4.42911  3.28437  3.87234  3.88625  2.75491  3.50065  4.47376  2.94170  3.88967  3.08753  3.16559  2.94664  3.27032  3.56833  5.59759  4.31962    156 e - - -
          2.68618  4.42225  2.77519  2.73123  3.46354  2.40513  3.72494  3.29354  2.67741  2.69355  4.24690  2.90347  2.73739  3.18146  2.89801  2.37887  2.77519  2.98518  4.58477  3.61503
          0.03088  3.88884  4.61119  0.61958  0.77255  0.48576  0.95510
     44   2.26217  4.87932  2.71134  1.79978  4.22236  3.32108  3.64177  3.61448  2.37211  3.21059  4.05016  2.88350  3.80256  2.79912  2.51299  2.67802  2.92275  3.27399  5.42688  4.09464    157 e - - -
          2.68618  4.42225  2.77519  2.73123  3.46354  2.40513  3.72494  3.29354  2.67741  2.69355  4.24690  2.90347  2.73739  3.18146  2.89801  2.37887  2.77519  2.98518  4.58477  3.61503
          0.03088  3.88884  4.61119  0.61958  0.77255  0.48576  0.95510
     45   1.41584  4.26784  3.54178  3.16953  3.69438  3.26766  4.13097  2.69797  3.07362  2.27495  3.68352  3.42392  3.89337  3.44814  3.36108  2.69589  2.86220  2.47805  5.25806  3.98881    158 a - - -
          2.68618  4.42225  2.77519  2.73123  3.46354  2.40513  3.72494  3.29354  2.67741  2.69355  4.24690  2.90347  2.73739  3.18146  2.89801  2.37887  2.77519  2.98518  4.58477  3.61503
          0.03088  3.88884  4.61119  0.61958  0.77255  0.48576  0.95510
     46   3.02360  4.86195  3.51589  3.02330  4.22067  3.50870  3.83563  3.76336  2.24327  3.27630  4.27587  3.38188  4.01033  3.05499  0.95368  3.10688  3.28834  3.48655  5.29698  4.14429    163 r - - -
          2.68618  4.42225  2.77519  2.73123  3.46354  2.40513  3.72494  3.29354  2.67741  2.69355  4.24690  2.90347  2.73739  3.18146  2.89801  2.37887  2.77519  2.98518  4.58477  3.61503
          0.03088  3.88884  4.61119  0.61958  0.77255  0.48576  0.95510
     47   2.68560  4.97467  2.83162  2.21431  4.27424  3.38947  3.12668  3.70368  2.21402  3.23892  4.04983  2.88982  3.80823  2.17623  2.40865  2.49506  2.90922  3.35128  5.40326  4.07479    164 q - - -
          2.68618  4.42225  2.77519  2.73123  3.46354  2.40513  3.72494  3.29354  2.67741  2.69355  4.24690  2.90347  2.73739  3.18146  2.89801  2.37887  2.77519  2.98518  4.58477  3.61503
          0.03088  3.88884  4.61119  0.61958  0.77255  0.48576  0.95510
     48   2.68044  4.90976  2.72783  2.36350  4.19508  3.34423  3.11505  3.64607  2.17827  3.21345  4.04259  2.06768  3.80722  2.77373  2.71917  2.68562  2.67480  3.30369  5.39353  4.05313    165 n - - -
          2.68618  4.42225  2.77519  2.73123  3.46354  2.40513  3.72494  3.29354  2.67741  2.69355  4.24690  2.90347  2.73739  3.18146  2.89801  2.37887  2.77519  2.98518  4.58477  3.61503
          0.03088  3.88884  4.61119  0.61958  0.77255  0.48576  0.95510
     49   3.35103  4.69296  4.35050  3.97945  1.16101  4.17535  3.51194  3.00684  3.84350  2.36857  3.63550  3.92214  4.50896  3.92407  3.95379  3.54068  3.58505  2.94930  3.70419  1.76324    166 f - - -
          2.68618  4.42225  2.77519  2.73123  3.46354  2.40513  3.72494  3.29354  2.67741  2.69355  4.24690  2.90347  2.73739  3.18146  2.89801  2.37887  2.77519  2.98518  4.58477  3.61503
          0.03088  3.88884  4.61119  0.61958  0.77255  0.48576  0.95510
     50   2.75165  4.27166  3.89371  3.35530  2.29511  3.74908  3.67302  2.73134  3.25068  2.37025  3.36692  3.57429  4.11153  3.47793  3.48330  3.03405  2.41406  2.55133  3.37719  2.04222    167 y - - -
          2.68618  4.42225  2.77519  2.73123  3.46354  2.40513  3.72494  3.29354  2.67741  2.69355  4.24690  2.90347  2.73739  3.18146  2.89801  2.37887  2.77519  2.98518  4.58477  3.61503
          0.03088  3.88884  4.61119  0.61958  0.77255  0.48576  0.95510
     51   2.84150  5.07373  2.86205  2.46625  4.43378  3.43762  3.59578  3.85190  1.48972  3.35098  4.19549  2.65713  3.88235  2.45769  2.37741  2.82413  3.05800  3.50673  5.45702  4.17774    168 k - - -
          2.68618  4.42225  2.77519  2.73123  3.46354  2.40513  3.72494  3.29354  2.67741  2.69355  4.24690  2.90347  2.73739  3.18146  2.89801  2.37887  2.77519  2.98518  4.58477  3.61503
          0.03088  3.88884  4.61119  0.61958  0.77255  0.48576  0.95510
     52   2.53474  4.62283  2.63750  2.48187  4.21047  3.10447  3.84281  3.77859  2.72353  3.41268  4.27883  1.53403  3.75567  3.06238  3.11784  2.30130  2.92079  3.34363  5.52015  4.13985    170 n - - -
          2.68618  4.42225  2.77519  2.73123  3.46354  2.40513  3.72494  3.29354  2.67741  2.69355  4.24690  2.90347  2.73739  3.18146  2.89801  2.37887  2.77519  2.98518  4.58477  3.61503
          0.03088  3.88884  4.61119  0.61958  0.77255  0.48576  0.95510
     53   3.02360  4.86195  3.51589  3.02330  4.22067  3.50870  3.83563  3.76336  2.24327  3.27630  4.27587  3.38188  4.01033  3.05499  0.95368  3.10688  3.28834  3.48655  5.29698  4.14429    175 r - - -
          2.68618  4.42225  2.77519  2.73123  3.46354  2.40513  3.72494  3.29354  2.67741  2.69355  4.24690  2.90347  2.73739  3.18146  2.89801  2.37887  2.77519  2.98518  4.58477  3.61503
          0.03088  3.88884  4.61119  0.61958  0.77255  0.48576  0.95510
     54   2.74966  4.45138  3.47655  3.01953  1.88125  3.61256  2.70086  3.00640  2.94914  2.61881  3.60160  3.35319  4.03188  3.26297  3.25963  2.60639  3.00285  2.79355  4.27223  2.68671    176 f - - -
          2.68618  4.42225  2.77519  2.73123  3.46354  2.40513  3.72494  3.29354  2.67741  2.69355  4.24690  2.90347  2.73739  3.18146  2.89801  2.37887  2.77519  2.98518  4.58477  3.61503
          0.03088  3.88884  4.61119  0.61958  0.77255  0.48576  0.95510
     55   2.78250  5.04642  3.03093  2.48509  4.39881  3.47505  3.12554  3.80353  1.70215  3.29558  4.11550  2.70089  3.86453  2.46883  2.14803  2.76905  2.98382  3.45389  5.40826  4.13243    178 k - - -
          2.68618  4.42225  2.77519  2.73123  3.46354  2.40513  3.72494  3.29354  2.67741  2.69355  4.24690  2.90347  2.73739  3.18146  2.89801  2.37887  2.77519  2.98518  4.58477  3.61503
          0.03088  3.88884  4.61119  0.61958  0.77255  0.48576  0.95510
     56   2.58031  4.23385  3.74499  3.27972  3.49986  2.97129  4.13408  2.32918  3.16864  2.20831  3.46654  3.55956  4.03400  3.50926  3.44750  2.88943  2.90064  1.49489  5.08849  3.83793    181 v - - -
          2.68618  4.42225  2.77519  2.73123  3.46354  2.40513  3.72494  3.29354  2.67741  2.69355  4.24690  2.90347  2.73739  3.18146  2.89801  2.37887  2.77519  2.98518  4.58477  3.61503
          0.03088  3.88884  4.61119  0.61958  0.77255  0.48576  0.95510
     57   2.43522  4.67470  3.10458  2.55035  3.34409  3.43861  3.62337  3.28928  1.87320  2.91716  3.77890  3.02509  3.83773  2.80548  2.44271  2.69683  2.85491  3.00510  5.17362  3.88347    183 k - - -
          2.68618  4.42225  2.77519  2.73123  3.46354  2.40513  3.72494  3.29354  2.67741  2.69355  4.24690  2.90347  2.73739  3.18146  2.89801  2.37887  2.77519  2.98518  4.58477  3.61503
          0.03088  3.88884  4.61119  0.61958  0.77255  0.48576  0.95510
     58   2.77272  4.52756  3.38162  3.22286  4.21698  3.21414  4.29913  3.76640  3.28152  3.39155  4.44196  3.52801  0.79775  3.66980  3.52536  2.94067  3.21553  3.40994  5.39924  4.33780    185 p - - -
          2.68618  4.42225  2.77519  2.73123  3.46354  2.40513  3.72494  3.29354  2.67741  2.69355  4.24690  2.90347  2.73739  3.18146  2.89801  2.37887  2.77519  2.98518  4.58477  3.61503
          0.03088  3.88884  4.61119  0.61958  0.77255  0.48576  0.95510
     59   2.04375  2.70546  3.47711  3.03569  3.86823  3.03124  4.00741  3.23292  2.99134  2.95516  3.81409  2.78200  3.69247  3.30111  3.31418  1.81658  2.65780  2.84601  5.26297  4.04053    186 s - - -
          2.68618  4.42225  2.77519  2.73123  3.46354  2.40513  3.72494  3.29354  2.67741  2.69355  4.24690  2.90347  2.73739  3.18146  2.89801  2.37887  2.77519  2.98518  4.58477  3.61503
          0.03088  3.88884  4.61119  0.61958  0.77255  0.48576  0.95510
     60   1.75090  4.12896  3.27434  2.99597  4.23248  2.48416  4.10998  3.63689  3.08347  3.32957  4.15538  3.19437  3.62906  3.37112  3.41331  1.52536  2.65289  3.10246  5.56996  4.34618    187 s - - -
          2.68618  4.42225  2.77519  2.73123  3.46354  2.40513  3.72494  3.29354  2.67741  2.69355  4.24690  2.90347  2.73739  3.18146  2.89801  2.37887  2.77519  2.98518  4.58477  3.61503
          0.03088  3.88884  4.61119  0.61958  0.77255  0.48576  0.95510
     61   3.00690  5.13815  0.89486  2.34465  4.51729  3.22281  3.94505  4.10912  3.03220  3.71446  4.69275  2.90192  3.87674  3.18410  3.55078  2.96729  3.34576  3.74650  5.68274  4.38726    188 d - - -
          2.68618  4.42225  2.77519  2.73123  3.46354  2.40513  3.72494  3.29354  2.67741  2.69355  4.24690  2.90347  2.73739  3.18146  2.89801  2.37887  2.77519  2.98518  4.58477  3.61503
          0.03088  3.88884  4.61119  0.61958  0.77255  0.48576  0.95510
     62   3.17345  4.63076  4.21583  3.85558  3.14166  4.00305  4.50617  2.34640  3.62317  0.85530  3.15917  4.12948  4.43547  3.98758  3.79663  3.57556  3.46689  2.38802  5.02707  3.75423    190 l - - -
          2.68618  4.42225  2.77519  2.73123  3.46354  2.40513  3.72494  3.29354  2.67741  2.69355  4.24690  2.90347  2.73739  3.18146  2.89801  2.37887  2.77519  2.98518  4.58477  3.61503
          0.03088  3.88884  4.61119  0.61958  0.77255  0.48576  0.95510
     63   3.17345  4.63076  4.21583  3.85558  3.14166  4.00305  4.50617  2.34640  3.62317  0.85530  3.15917  4.12948  4.43547  3.98758  3.79663  3.57556  3.46689  2.38802  5.02707  3.75423    191 l - - -
          2.68618  4.42225  2.77519  2.73123  3.46354  2.40513  3.72494  3.29354  2.67741  2.69355  4.24690  2.90347  2.73739  3.18146  2.89801  2.37887  2.77519  2.98518  4.58477  3.61503
          0.03088  3.88884  4.61119  0.61958  0.77255  0.48576  0.95510
     64   3.36241  4.73135  4.11595  3.82595  2.68251  3.74828  3.91955  3.38652  3.54773  2.77866  4.01958  3.97166  4.26733  3.93449  3.67326  3.56596  3.66359  3.27731  0.85292  2.68372    192 w - - -
          2.68618  4.42225  2.77519  2.73123  3.46354  2.40513  3.72494  3.29354  2.67741  2.69355  4.24690  2.90347  2.73739  3.18146  2.89801  2.37887  2.77519  2.98518  4.58477  3.61503
          0.03088  3.88884  4.61119  0.61958  0.77255  0.48576  0.95510
     65   2.88453  5.00236  3.18198  2.64554  4.33683  3.52350  3.59783  3.76912  1.99400  3.25618  4.13715  3.08350  3.93361  2.03192  1.65263  2.89644  3.08811  3.45663  5.36011  4.12279    193 r - - -
          2.68618  4.42225  2.77519  2.73123  3.46354  2.40513  3.72494  3.29354  2.67741  2.69355  4.24690  2.90347  2.73739  3.18146  2.89801  2.37887  2.77519  2.98518  4.58477  3.61503
          0.03088  3.88884  4.61119  0.61958  0.77255  0.48576  0.95510
     66   2.79129  4.25039  4.16174  3.58843  2.66059  3.90454  4.12791  2.32860  3.47877  1.59034  2.43658  3.83704  4.22381  3.68031  3.67488  3.19767  3.01883  2.11736  4.70179  3.00577    194 l - - -
          2.68618  4.42225  2.77519  2.73123  3.46354  2.40513  3.72494  3.29354  2.67741  2.69355  4.24690  2.90347  2.73739  3.18146  2.89801  2.37887  2.77519  2.98518  4.58477  3.61503
          0.03088  3.88884  4.61119  0.61958  0.77255  0.48576  0.95510
     67   2.89338  4.87994  2.91337  2.66814  4.05072  3.37662  3.82666  3.68378  2.48774  3.18453  4.21172  3.12810  3.93018  1.20523  2.77169  2.94033  3.19023  3.41237  5.31973  4.01449    209 q - - -
          2.68618  4.42225  2.77519  2.73123  3.46354  2.40513  3.72494  3.29354  2.67741  2.69355  4.24690  2.90347  2.73739  3.18146  2.89801  2.37887  2.77519  2.98518  4.58477  3.61503
          0.03088  3.88884  4.61119  0.61958  0.77255  0.48576  0.95510
     68   3.05947  4.44262  4.52414  3.96063  1.96530  4.23523  4.41986  2.01529  3.84109  1.42837  2.54898  4.19521  4.48486  3.98374  3.99481  3.55355  3.28288  2.24043  4.82339  3.56774    237 l - - -
          2.68618  4.42225  2.77519  2.73123  3.46354  2.40513  3.72494  3.29354  2.67741  2.69355  4.24690  2.90347  2.73739  3.18146  2.89801  2.37887  2.77519  2.98518  4.58477  3.61503
          0.03088  3.88884  4.61119  0.61958  0.77255  0.48576  0.95510
     69   3.17345  4.63076  4.21583  3.85558  3.14166  4.00305  4.50617  2.34640  3.62317  0.85530  3.15917  4.12948  4.43547  3.98758  3.79663  3.57556  3.46689  2.38802  5.02707  3.75423    238 l - - -
          2.68618  4.42225  2.77519  2.73123  3.46354  2.40513  3.72494  3.29354  2.67741  2.69355  4.24690  2.90347  2.73739  3.18146  2.89801  2.37887  2.77519  2.98518  4.58477  3.61503
          0.03088  3.88884  4.61119  0.61958  0.77255  0.48576  0.95510
     70   3.02360  4.86195  3.51589  3.02330  4.22067  3.50870  3.83563  3.76336  2.24327  3.27630  4.27587  3.38188  4.01033  3.05499  0.95368  3.10688  3.28834  3.48655  5.29698  4.14429    239 r - - -
          2.68618  4.42225  2.77519  2.73123  3.46354  2.40513  3.72494  3.29354  2.67741  2.69355  4.24690  2.90347  2.73739  3.18146  2.89801  2.37887  2.77519  2.98518  4.58477  3.61503
          0.03088  3.88884  4.61119  0.61958  0.77255  0.48576  0.95510
     71   2.96603  5.08090  2.49400  1.00233  4.42911  3.28437  3.87234  3.88625  2.75491  3.50065  4.47376  2.94170  3.88967  3.08753  3.16559  2.94664  3.27032  3.56833  5.59759  4.31962    241 e - - -
          2.68618  4.42225  2.77519  2.73123  3.46354  2.40513  3.72494  3.29354  2.67741  2.69355  4.24690  2.90347  2.73739  3.18146  2.89801  2.37887  2.77519  2.98518  4.58477  3.61503
          0.03088  3.88884  4.61119  0.61958  0.77255  0.48576  0.95510
     72   2.98679  4.95158  3.16389  2.78207  4.34175  3.47468  3.76782  3.77200  1.01610  3.33342  4.29383  3.20588  3.97372  2.95825  2.43416  3.02760  3.23875  3.47881  5.38955  4.20460    242 k - - -
          2.68618  4.42225  2.77519  2.73123  3.46354  2.40513  3.72494  3.29354  2.67741  2.69355  4.24690  2.90347  2.73739  3.18146  2.89801  2.37887  2.77519  2.98518  4.58477  3.61503
          0.03088  3.88884  4.61119  0.61958  0.77255  0.48576  0.95510
     73   2.70883  4.82814  2.75254  2.48403  4.17793  3.28676  3.71903  3.73357  2.40621  3.31245  4.18743  1.59522  3.83428  2.91115  2.44363  2.74214  3.00796  3.37349  5.40404  4.06033    252 n - - -
          2.68618  4.42225  2.77519  2.73123  3.46354  2.40513  3.72494  3.29354  2.67741  2.69355  4.24690  2.90347  2.73739  3.18146  2.89801  2.37887  2.77519  2.98518  4.58477  3.61503
          0.03088  3.88884  4.61119  0.61958  0.77255  0.48576  0.95510
     74   3.27894  4.67584  4.26118  3.97864  0.98531  3.96518  3.88412  2.80044  3.88522  2.16664  3.52807  4.03751  4.42328  4.04864  4.00091  3.54813  3.58002  2.79237  4.12806  2.49291    254 f - - -
          2.68618  4.42225  2.77519  2.73123  3.46354  2.40513  3.72494  3.29354  2.67741  2.69355  4.24690  2.90347  2.73739  3.18146  2.89801  2.37887  2.77519  2.98518  4.58477  3.61503
          0.03088  3.88884  4.61119  0.61958  0.77255  0.48576  0.95510
     75   2.93366  5.09194  3.23138  2.64639  4.49709  3.56739  3.56406  3.86372  1.38348  3.32770  4.18493  3.08186  3.94885  2.45613  1.95031  2.92627  3.11282  3.54003  5.40349  4.19805    265 k - - -
          2.68618  4.42225  2.77519  2.73123  3.46354  2.40513  3.72494  3.29354  2.67741  2.69355  4.24690  2.90347  2.73739  3.18146  2.89801  2.37887  2.77519  2.98518  4.58477  3.61503
          0.03088  3.88884  4.61119  0.61958  0.77255  0.48576  0.95510
     76   2.89338  4.87994  2.91337  2.66814  4.05072  3.37662  3.82666  3.68378  2.48774  3.18453  4.21172  3.12810  3.93018  1.20523  2.77169  2.94033  3.19023  3.41237  5.31973  4.01449    269 q - - -
          2.68618  4.42225  2.77519  2.73123  3.46354  2.40513  3.72494  3.29354  2.67741  2.69355  4.24690  2.90347  2.73739  3.18146  2.89801  2.37887  2.77519  2.98518  4.58477  3.61503
          0.03088  3.88884  4.61119  0.61958  0.77255  0.48576  0.95510
     77   2.65188  4.87498  2.90443  2.25404  4.18231  3.39094  3.58478  3.59044  1.98014  3.15572  3.97462  2.92087  3.80692  2.72843  2.44031  2.46643  2.47855  3.25284  5.34980  4.03678    273 k - - -
          2.68618  4.42225  2.77519  2.73123  3.46354  2.40513  3.72494  3.29354  2.67741  2.69355  4.24690  2.90347  2.73739  3.18146  2.89801  2.37887  2.77519  2.98518  4.58477  3.61503
          0.03088  3.88884  4.61119  0.61958  0.77255  0.48576  0.95510
     78   3.04381  4.45777  4.35924  3.97551  3.38504  4.08443  4.70047  1.05787  3.80398  1.96754  3.31766  4.21855  4.51392  4.15047  3.99866  3.58117  3.34261  1.84603  5.27938  4.01920    277 i - - -
          2.68618  4.42225  2.77519  2.73123  3.46354  2.40513  3.72494  3.29354  2.67741  2.69355  4.24690  2.90347  2.73739  3.18146  2.89801  2.37887  2.77519  2.98518  4.58477  3.61503
          0.03088  3.88884  4.61119  0.61958  0.77255  0.48576  0.95510
     79   2.77272  4.52756  3.38162  3.22286  4.21698  3.21414  4.29913  3.76640  3.28152  3.39155  4.44196  3.52801  0.79775  3.66980  3.52536  2.94067  3.21553  3.40994  5.39924  4.33780    286 p - - -
          2.68618  4.42225  2.77519  2.73123  3.46354  2.40513  3.72494  3.29354  2.67741  2.69355  4.24690  2.90347  2.73739  3.18146  2.89801  2.37887  2.77519  2.98518  4.58477  3.61503
          0.03088  3.88884  4.61119  0.61958  0.77255  0.48576  0.95510
     80   2.25633  4.80712  2.84152  2.41533  4.14668  3.34233  3.62407  3.55398  2.18733  3.14036  3.97019  2.91814  3.23705  2.20421  2.72271  2.65245  2.87598  3.21597  5.35706  4.04031    297 k - - -
          2.68618  4.42225  2.77519  2.73123  3.46354  2.40513  3.72494  3.29354  2.67741  2.69355  4.24690  2.90347  2.73739  3.18146  2.89801  2.37887  2.77519  2.98518  4.58477  3.61503
          0.03088  3.88884  4.61119  0.61958  0.77255  0.48576  0.95510
     81   2.82094  4.35882  4.14810  3.81156  3.56185  3.74097  4.61039  2.04894  3.67959  2.24591  3.52433  3.99881  4.30043  4.03814  3.89055  3.24539  3.18200  1.00450  5.34911  4.08183    300 v - - -
          2.68618  4.42225  2.77519  2.73123  3.46354  2.40513  3.72494  3.29354  2.67741  2.69355  4.24690  2.90347  2.73739  3.18146  2.89801  2.37887  2.77519  2.98518  4.58477  3.61503
          0.03088  3.88884  4.61119  0.61958  0.77255  0.48576  0.95510
     82   2.96781  5.06662  3.33407  2.72447  4.48744  3.58565  3.58352  3.85116  1.33087  3.32328  4.19960  3.13617  3.97322  2.72566  1.78751  2.97295  3.14922  3.53767  5.38886  4.20383    305 k - - -
          2.68618  4.42225  2.77519  2.73123  3.46354  2.40513  3.72494  3.29354  2.67741  2.69355  4.24690  2.90347  2.73739  3.18146  2.89801  2.37887  2.77519  2.98518  4.58477  3.61503
          0.03088  3.88884  4.61119  0.61958  0.77255  0.48576  0.95510
     83   2.95640  4.36473  4.46526  3.98740  3.48302  4.15116  4.75107  1.65894  3.85183  2.04071  3.33561  4.22793  4.54235  4.16042  4.07971  3.54226  3.24415  1.11770  5.38899  4.15264    307 v - - -
          2.68618  4.42225  2.77519  2.73123  3.46354  2.40513  3.72494  3.29354  2.67741  2.69355  4.24690  2.90347  2.73739  3.18146  2.89801  2.37887  2.77519  2.98518  4.58477  3.61503
          0.03088  3.88884  4.61119  0.61958  0.77255  0.48576  0.95510
     84   2.70064  5.00102  2.70700  1.93612  4.32305  2.66224  3.59637  3.74964  2.13508  3.28791  4.10325  2.85843  3.80442  2.73651  2.41785  2.68516  2.93611  3.39043  5.45883  4.11984    310 e - - -
          2.68618  4.42225  2.77519  2.73123  3.46354  2.40513  3.72494  3.29354  2.67741  2.69355  4.24690  2.90347  2.73739  3.18146  2.89801  2.37887  2.77519  2.98518  4.58477  3.61503
          0.03088  3.88884  4.61119  0.61958  0.77255  0.48576  0.95510
     85   2.90603  5.42642  1.37524  1.71633  4.71282  3.17652  3.73240  4.21739  2.75472  3.74537  4.61296  2.65206  3.80243  2.90554  3.34133  2.79628  3.19829  3.80757  5.90160  4.41376    318 d - - -
          2.68618  4.42225  2.77519  2.73123  3.46354  2.40513  3.72494  3.29354  2.67741  2.69355  4.24690  2.90347  2.73739  3.18146  2.89801  2.37887  2.77519  2.98518  4.58477  3.61503
          0.03088  3.88884  4.61119  0.61958  0.77255  0.48576  0.95510
     86   2.68493  4.45895  3.36207  3.26345  4.40585  0.70429  4.38290  4.00928  3.44697  3.66140  4.63713  3.52632  3.85062  3.76980  3.68139  2.85727  3.16743  3.53443  5.49686  4.50824    322 g - - -
          2.68618  4.42225  2.77519  2.73123  3.46354  2.40513  3.72494  3.29354  2.67741  2.69355  4.24690  2.90347  2.73739  3.18146  2.89801  2.37887  2.77519  2.98518  4.58477  3.61503
          0.03088  3.88884  4.61119  0.61958  0.77255  0.48576  0.95510
     87   2.87428  5.31575  1.99394  1.27919  4.61259  3.20096  3.72724  4.09439  2.69710  3.64648  4.51336  2.69499  3.80713  2.90011  3.23904  2.78754  3.16107  3.70450  5.80325  4.35570    324 e - - -
          2.68618  4.42225  2.77519  2.73123  3.46354  2.40513  3.72494  3.29354  2.67741  2.69355  4.24690  2.90347  2.73739  3.18146  2.89801  2.37887  2.77519  2.98518  4.58477  3.61503
          0.03088  3.88884  4.61119  0.61958  0.77255  0.48576  0.95510
     88   2.40711  4.72863  2.74574  1.68745  4.08220  3.30425  3.73043  3.27759  2.55276  3.04712  3.95489  2.93987  3.81759  2.91117  2.97489  2.68163  2.90962  2.69886  5.40352  4.07306    325 e - - -
          2.68618  4.42225  2.77519  2.73123  3.46354  2.40513  3.72494  3.29354  2.67741  2.69355  4.24690  2.90347  2.73739  3.18146  2.89801  2.37887  2.77519  2.98518  4.58477  3.61503
          0.03088  3.88884  4.61119  0.61958  0.77255  0.48576  0.95510
     89   3.01976  4.40002  4.55024  4.07354  3.41838  4.24296  4.80701  1.18111  3.92792  1.92856  3.26080  4.31392  4.60136  4.22205  4.13823  3.63781  3.29861  1.56994  5.37347  4.15352    336 i - - -
          2.68618  4.42225  2.77519  2.73123  3.46354  2.40513  3.72494  3.29354  2.67741  2.69355  4.24690  2.90347  2.73739  3.18146  2.89801  2.37887  2.77519  2.98518  4.58477  3.61503
          0.03088  3.88884  4.61119  0.61958  0.77255  0.48576  0.95510
     90   2.13020  4.30916  3.09348  2.74378  4.07384  3.06189  3.90139  3.44890  2.79524  3.13674  3.97853  2.61634  3.70113  3.12775  3.17032  2.21412  1.84705  3.03466  5.40386  4.14052    338 t - - -
          2.68618  4.42225  2.77519  2.73123  3.46354  2.40513  3.72494  3.29354  2.67741  2.69355  4.24690  2.90347  2.73739  3.18146  2.89801  2.37887  2.77519  2.98518  4.58477  3.61503
          0.03088  3.88884  4.61119  0.61958  0.77255  0.48576  0.95510
     91   2.62312  3.48326  3.79121  3.24695  2.55058  3.62142  3.76324  2.65837  3.15156  2.36760  3.32679  3.50349  4.01952  3.40478  3.40451  2.64747  2.87168  2.46012  4.38634  2.07936    344 y - - -
          2.68618  4.42225  2.77519  2.73123  3.46354  2.40513  3.72494  3.29354  2.67741  2.69355  4.24690  2.90347  2.73739  3.18146  2.89801  2.37887  2.77519  2.98518  4.58477  3.61503
          0.03088  3.88884  4.61119  0.61958  0.77255  0.48576  0.95510
     92   2.87461  5.32640  1.96793  1.29063  4.62180  3.19901  3.72519  4.10588  2.69829  3.65419  4.51924  2.68990  3.80563  2.89719  3.24459  2.78561  3.16112  3.71343  5.81140  4.35950    345 e - - -
          2.68618  4.42225  2.77519  2.73123  3.46354  2.40513  3.72494  3.29354  2.67741  2.69355  4.24690  2.90347  2.73739  3.18146  2.89801  2.37887  2.77519  2.98518  4.58477  3.61503
          0.03088  3.88884  4.61119  0.61958  0.77255  0.48576  0.95510
     93   2.57782  4.52213  3.16748  2.60451  3.70973  3.45502  3.66388  2.81914  2.21545  2.72601  3.20680  3.07213  3.84306  2.66282  2.84238  2.69437  2.43414  2.79811  5.06645  3.79697    347 k - - -
          2.68618  4.42225  2.77519  2.73123  3.46354  2.40513  3.72494  3.29354  2.67741  2.69355  4.24690  2.90347  2.73739  3.18146  2.89801  2.37887  2.77519  2.98518  4.58477  3.61503
          0.03088  3.88884  4.61119  0.61958  0.77255  0.48576  0.95510
     94   1.49446  4.13945  3.62366  3.21638  3.85963  3.12506  4.16599  2.76170  3.15377  2.78439  3.77251  3.39900  3.79372  3.47406  3.44888  2.54301  2.41119  2.17093  5.35431  4.13982    348 a - - -
          2.68618  4.42225  2.77519  2.73123  3.46354  2.40513  3.72494  3.29354  2.67741  2.69355  4.24690  2.90347  2.73739  3.18146  2.89801  2.37887  2.77519  2.98518  4.58477  3.61503
          0.03088  3.88884  4.61119  0.61958  0.77255  0.48576  0.95510
     95   2.22223  4.25730  3.48565  3.05163  3.72844  3.27609  4.03230  2.71884  2.95113  2.35574  3.65736  3.34718  3.86448  3.32248  3.26293  2.66269  1.75261  2.47994  5.23160  3.99050    350 t - - -
          2.68618  4.42225  2.77519  2.73123  3.46354  2.40513  3.72494  3.29354  2.67741  2.69355  4.24690  2.90347  2.73739  3.18146  2.89801  2.37887  2.77519  2.98518  4.58477  3.61503
          0.03088  3.88884  4.61119  0.61958  0.77255  0.48576  0.95510
     96   2.14319  4.65835  2.47445  2.40927  4.13473  3.21061  3.71520  3.52924  2.58649  3.16844  3.99926  2.56953  3.74894  2.89186  3.04477  2.57667  2.20159  3.16281  5.41687  4.08331    351 a - - -
          2.68618  4.42225  2.77519  2.73123  3.46354  2.40513  3.72494  3.29354  2.67741  2.69355  4.24690  2.90347  2.73739  3.18146  2.89801  2.37887  2.77519  2.98518  4.58477  3.61503
          0.03088  3.88884  4.61119  0.61958  0.77255  0.48576  0.95510
     97   1.19026  4.10884  3.37467  3.12976  4.13747  2.91267  4.18437  3.40691  3.16805  3.22387  4.11589  3.27507  3.66261  3.48222  3.45132  2.11625  2.68143  2.95170  5.53219  4.30305    352 a - - -
          2.68618  4.42225  2.77519  2.73123  3.46354  2.40513  3.72494  3.29354  2.67741  2.69355  4.24690  2.90347  2.73739  3.18146  2.89801  2.37887  2.77519  2.98518  4.58477  3.61503
          0.03088  3.88884  4.61119  0.61958  0.77255  0.48576  0.95510
     98   2.85678  4.31663  4.19035  3.61722  3.03438  3.97825  4.22107  2.07721  3.49195  1.44894  2.42988  3.89361  4.28347  3.71467  3.69963  3.27413  3.08351  2.25388  4.81473  3.05549    353 l - - -
          2.68618  4.42225  2.77519  2.73123  3.46354  2.40513  3.72494  3.29354  2.67741  2.69355  4.24690  2.90347  2.73739  3.18146  2.89801  2.37887  2.77519  2.98518  4.58477  3.61503
          0.03088  3.88884  4.61119  0.61958  0.77255  0.48576  0.95510
     99   2.97319  5.00983  3.37720  2.77985  4.41451  3.58172  3.61073  3.79256  1.77438  3.28638  4.18235  3.17456  3.98532  2.76454  1.31574  2.99713  3.16523  3.49169  5.36089  4.18012    354 r - - -
          2.68618  4.42225  2.77519  2.73123  3.46354  2.40513  3.72494  3.29354  2.67741  2.69355  4.24690  2.90347  2.73739  3.18146  2.89801  2.37887  2.77519  2.98518  4.58477  3.61503
          0.03088  3.88884  4.61119  0.61958  0.77255  0.48576  0.95510
    100   3.02360  4.86195  3.51589  3.02330  4.22067  3.50870  3.83563  3.76336  2.24327  3.27630  4.27587  3.38188  4.01033  3.05499  0.95368  3.10688  3.28834  3.48655  5.29698  4.14429    357 r - - -
          2.68618  4.42225  2.77519  2.73123  3.46354  2.40513  3.72494  3.29354  2.67741  2.69355  4.24690  2.90347  2.73739  3.18146  2.89801  2.37887  2.77519  2.98518  4.58477  3.61503
          0.03088  3.88884  4.61119  0.61958  0.77255  0.48576  0.95510
    101   1.60998  4.12163  3.29484  3.00853  4.22052  2.45023  4.11246  3.62233  3.08993  3.31648  4.14252  3.20088  3.62827  3.37563  3.41862  1.66916  2.64846  3.09138  5.56090  4.33981    358 a - - -
          2.68618  4.42225  2.77519  2.73123  3.46354  2.40513  3.72494  3.29354  2.67741  2.69355  4.24690  2.90347  2.73739  3.18146  2.89801  2.37887  2.77519  2.98518  4.58477  3.61503
          0.03088  3.88884  4.61119  0.61958  0.77255  0.48576  0.95510
    102   1.47255  4.16921  3.70349  3.32332  3.78873  3.20881  4.25130  2.57400  3.25480  2.64425  3.71558  3.49437  3.87194  3.57993  3.53167  2.63936  2.80699  1.92320  5.35857  4.13065    359 a - - -
          2.68618  4.42225  2.77519  2.73123  3.46354  2.40513  3.72494  3.29354  2.67741  2.69355  4.24690  2.90347  2.73739  3.18146  2.89801  2.37887  2.77519  2.98518  4.58477  3.61503
          0.03088  3.88884  4.61119  0.61958  0.77255  0.48576  0.95510
    103   2.56425  4.59010  2.93615  2.57267  3.86155  3.27703  2.08738  3.42791  2.50961  3.05862  3.92730  3.01896  3.80477  2.94532  2.86605  2.40781  2.55609  3.09657  5.20472  3.84720    360 h - - -
          2.68618  4.42225  2.77519  2.73123  3.46354  2.40513  3.72494  3.29354  2.67741  2.69355  4.24690  2.90347  2.73739  3.18146  2.89801  2.37887  2.77519  2.98518  4.58477  3.61503
          0.03088  3.88884  4.61119  0.61958  0.77255  0.48576  0.95510
    104   3.22025  4.58659  4.34092  3.89938  1.46391  4.13469  3.56886  2.86520  3.76015  2.03222  3.49522  3.89760  4.45057  3.86145  3.88948  3.46281  3.44492  2.80218  3.79279  1.71752    361 f - - -
          2.68618  4.42225  2.77519  2.73123  3.46354  2.40513  3.72494  3.29354  2.67741  2.69355  4.24690  2.90347  2.73739  3.18146  2.89801  2.37887  2.77519  2.98518  4.58477  3.61503
          0.03088  3.88884  4.61119  0.61958  0.77255  0.48576  0.95510
    105   3.06855  4.43713  4.35647  3.87805  1.68638  4.04300  3.59147  2.81212  3.73337  1.82882  3.41772  3.86925  4.36516  3.82863  3.84257  3.35915  3.29174  2.71159  3.02909  1.98787    362 f - - -
          2.68618  4.42225  2.77519  2.73123  3.46354  2.40513  3.72494  3.29354  2.67741  2.69355  4.24690  2.90347  2.73739  3.18146  2.89801  2.37887  2.77519  2.98518  4.58477  3.61503
          0.03088  3.88884  4.61119  0.61958  0.77255  0.48576  0.95510
    106   2.07263  4.31982  2.98612  2.72459  4.19646  3.00523  3.94550  3.62146  2.85127  3.29078  4.12722  2.60251  3.68472  3.17262  3.22422  1.53011  2.74444  3.15177  5.51324  4.23183    363 s - - -
          2.68618  4.42225  2.77519  2.73123  3.46354  2.40513  3.72494  3.29354  2.67741  2.69355  4.24690  2.90347  2.73739  3.18146  2.89801  2.37887  2.77519  2.98518  4.58477  3.61503
          0.03088  3.88884  4.61119  0.61958  0.77255  0.48576  0.95510
    107   0.99043  4.19994  3.47897  3.27081  4.06845  3.02408  4.29096  3.19639  3.28749  3.07727  4.10714  3.41637  3.76483  3.62711  3.53700  2.55002  2.82850  2.84796  5.49396  4.29599    364 a - - -
          2.68618  4.42225  2.77519  2.73123  3.46354  2.40513  3.72494  3.29354  2.67741  2.69355  4.24690  2.90347  2.73739  3.18146  2.89801  2.37887  2.77519  2.98518  4.58477  3.61503
          0.03088  3.88884  4.61119  0.61958  0.77255  0.48576  0.95510
    108   2.88703  4.36062  4.18693  3.65127  3.28507  4.01200  4.40210  1.77813  3.50323  1.45340  3.14808  3.95189  4.36098  3.80107  3.74375  3.34175  2.69824  1.96451  5.10687  3.92133    365 l - - -
          2.68618  4.42225  2.77519  2.73123  3.46354  2.40513  3.72494  3.29354  2.67741  2.69355  4.24690  2.90347  2.73739  3.18146  2.89801  2.37887  2.77519  2.98518  4.58477  3.61503
          0.03088  3.88884  4.61119  0.61958  0.77255  0.48576  0.95510
    109   2.89338  4.87994  2.91337  2.66814  4.05072  3.37662  3.82666  3.68378  2.48774  3.18453  4.21172  3.12810  3.93018  1.20523  2.77169  2.94033  3.19023  3.41237  5.31973  4.01449    366 q - - -
          2.68618  4.42225  2.77519  2.73123  3.46354  2.40513  3.72494  3.29354  2.67741  2.69355  4.24690  2.90347  2.73739  3.18146  2.89801  2.37887  2.77519  2.98518  4.58477  3.61503
          0.03088  3.88884  4.61119  0.61958  0.77255  0.48576  0.95510
    110   1.37468  4.09956  3.41973  3.10015  4.11870  2.92285  4.13452  3.39676  3.10914  3.18449  4.04640  3.25996  3.65312  3.41639  3.41277  2.05676  2.29276  2.94040  5.49520  4.28388    367 a - - -
          2.68618  4.42225  2.77519  2.73123  3.46354  2.40513  3.72494  3.29354  2.67741  2.69355  4.24690  2.90347  2.73739  3.18146  2.89801  2.37887  2.77519  2.98518  4.58477  3.61503
          0.03088  3.88884  4.61119  0.61958  0.77255  0.48576  0.95510
    111   2.02147  4.19907  3.19516  2.89457  4.18355  2.94912  4.03101  3.58219  2.96134  3.26867  4.10683  3.15520  2.89910  3.27629  3.30737  1.45605  2.68589  3.09193  5.51754  4.27222    368 s - - -
          2.68618  4.42225  2.77519  2.73123  3.46354  2.40513  3.72494  3.29354  2.67741  2.69355  4.24690  2.90347  2.73739  3.18146  2.89801  2.37887  2.77519  2.98518  4.58477  3.61503
          0.03088  3.88884  4.61119  0.61958  0.77255  0.48576  0.95510
    112   2.84172  5.21978  1.36535  2.16492  4.30954  3.22067  2.97565  4.02723  2.68139  3.55741  4.42740  2.73147  3.81107  2.90324  3.20559  2.77380  3.12689  3.64551  5.59381  4.11365    369 d - - -
          2.68618  4.42225  2.77519  2.73123  3.46354  2.40513  3.72494  3.29354  2.67741  2.69355  4.24690  2.90347  2.73739  3.18146  2.89801  2.37887  2.77519  2.98518  4.58477  3.61503
          0.03088  3.88884  4.61119  0.61958  0.77255  0.48576  0.95510
    113   2.68493  4.45895  3.36207  3.26345  4.40585  0.70429  4.38290  4.00928  3.44697  3.66140  4.63713  3.52632  3.85062  3.76980  3.68139  2.85727  3.16743  3.53443  5.49686  4.50824    370 g - - -
          2.68618  4.42225  2.77519  2.73123  3.46354  2.40513  3.72494  3.29354  2.67741  2.69355  4.24690  2.90347  2.73739  3.18146  2.89801  2.37887  2.77519  2.98518  4.58477  3.61503
          0.03088  3.88884  4.61119  0.61958  0.77255  0.48576  0.95510
    114   2.93842  4.67307  3.46442  3.05125  2.20244  3.69295  1.71331  3.22084  2.93572  2.71259  3.79329  3.38431  4.11843  3.29529  3.23711  3.04689  3.19171  3.03607  4.14468  2.49459    371 h - - -
          2.68618  4.42225  2.77519  2.73123  3.46354  2.40513  3.72494  3.29354  2.67741  2.69355  4.24690  2.90347  2.73739  3.18146  2.89801  2.37887  2.77519  2.98518  4.58477  3.61503
          0.03088  3.88884  4.61119  0.61958  0.77255  0.48576  0.95510
    115   3.36241  4.73135  4.11595  3.82595  2.68251  3.74828  3.91955  3.38652  3.54773  2.77866  4.01958  3.97166  4.26733  3.93449  3.67326  3.56596  3.66359  3.27731  0.85292  2.68372    372 w - - -
          2.68618  4.42225  2.77519  2.73123  3.46354  2.40513  3.72494  3.29354  2.67741  2.69355  4.24690  2.90347  2.73739  3.18146  2.89801  2.37887  2.77519  2.98518  4.58477  3.61503
          0.03088  3.88884  4.61119  0.61958  0.77255  0.48576  0.95510
    116   2.32909  3.01129  3.62934  3.24884  3.92031  3.06154  4.16237  3.22102  3.14897  2.99643  3.94406  3.40704  1.43673  3.49612  3.41757  2.53583  2.77507  2.86435  5.31541  4.12013    373 p - - -
          2.68618  4.42225  2.77519  2.73123  3.46354  2.40513  3.72494  3.29354  2.67741  2.69355  4.24690  2.90347  2.73739  3.18146  2.89801  2.37887  2.77519  2.98518  4.58477  3.61503
          0.03088  3.88884  4.61119  0.61958  0.77255  0.48576  0.95510
    117   1.20552  4.10777  3.37309  3.12483  4.14111  2.91050  4.18053  3.41928  3.16430  3.22886  4.11626  3.27144  3.65991  3.47674  3.44965  2.08008  2.67824  2.95952  5.53270  4.30461    374 a - - -
          2.68618  4.42225  2.77519  2.73123  3.46354  2.40513  3.72494  3.29354  2.67741  2.69355  4.24690  2.90347  2.73739  3.18146  2.89801  2.37887  2.77519  2.98518  4.58477  3.61503
          0.03088  3.88884  4.61119  0.61958  0.77255  0.48576  0.95510
    118   2.87513  5.33684  1.94050  1.30304  4.63091  3.19714  3.72337  4.11725  2.69960  3.66191  4.52528  2.68511  3.80426  2.89456  3.25008  2.78393  3.16140  3.72230  5.81942  4.36333    375 e - - -
          2.68618  4.42225  2.77519  2.73123  3.46354  2.40513  3.72494  3.29354  2.67741  2.69355  4.24690  2.90347  2.73739  3.18146  2.89801  2.37887  2.77519  2.98518  4.58477  3.61503
          0.03088  3.88884  4.61119  0.61958  0.77255  0.48576  0.95510
    119   2.15557  4.47371  2.85443  2.58756  4.18315  3.10466  3.85270  3.52793  2.71330  3.23334  4.08962  1.80796  3.73235  3.05794  3.10524  2.53542  2.47017  3.12604  5.48718  4.18327    376 n - - -
          2.68618  4.42225  2.77519  2.73123  3.46354  2.40513  3.72494  3.29354  2.67741  2.69355  4.24690  2.90347  2.73739  3.18146  2.89801  2.37887  2.77519  2.98518  4.58477  3.61503
          0.03088  3.88884  4.61119  0.61958  0.77255  0.48576  0.95510
    120   1.60971  4.12123  3.29596  3.01008  4.21974  2.47699  4.11326  3.62064  3.09065  3.31585  4.14232  3.20172  3.62850  3.37684  3.41867  1.65682  2.64865  3.09025  5.56053  4.33954    377 a - - -
          2.68618  4.42225  2.77519  2.73123  3.46354  2.40513  3.72494  3.29354  2.67741  2.69355  4.24690  2.90347  2.73739  3.18146  2.89801  2.37887  2.77519  2.98518  4.58477  3.61503
          0.03088  3.88884  4.61119  0.61958  0.77255  0.48576  0.95510
    121   1.91490  4.18251  3.19437  3.01788  4.28099  1.34076  4.17955  3.64365  3.16846  3.38887  4.26397  3.22684  3.66833  3.46427  3.47216  2.41964  2.73852  3.13323  5.60963  4.40140    379 g - - -
          2.68618  4.42225  2.77519  2.73123  3.46354  2.40513  3.72494  3.29354  2.67741  2.69355  4.24690  2.90347  2.73739  3.18146  2.89801  2.37887  2.77519  2.98518  4.58477  3.61503
          0.03088  3.88884  4.61119  0.61958  0.77255  0.48576  0.95510
    122   2.54023  4.35451  3.43251  2.97354  3.58548  3.38408  3.95788  2.73591  2.86663  2.27152  3.56545  3.32624  2.06216  3.24683  3.19273  2.74402  2.86858  2.30781  5.12548  3.84450    380 p - - -
          2.68618  4.42225  2.77519  2.73123  3.46354  2.40513  3.72494  3.29354  2.67741  2.69355  4.24690  2.90347  2.73739  3.18146  2.89801  2.37887  2.77519  2.98518  4.58477  3.61503
          0.03088  3.88884  4.61119  0.61958  0.77255  0.48576  0.95510
    123   2.65815  4.28026  3.68684  3.13427  3.30577  3.67125  3.97051  2.42202  3.01229  1.73458  2.92918  3.04755  4.05345  3.34240  3.31067  2.95587  2.90224  2.10476  4.89622  3.66046    381 l - - -
          2.68618  4.42225  2.77519  2.73123  3.46354  2.40513  3.72494  3.29354  2.67741  2.69355  4.24690  2.90347  2.73739  3.18146  2.89801  2.37887  2.77519  2.98518  4.58477  3.61503
          0.03088  3.88884  4.61119  0.61958  0.77255  0.48576  0.95510
    124   3.33916  4.68876  4.33698  3.96610  1.14785  4.16653  3.53132  2.97837  3.83095  2.33722  3.61186  3.92291  4.50368  3.92073  3.94577  3.53563  3.57550  2.92714  3.72828  1.83060    383 f - - -
          2.68618  4.42225  2.77519  2.73123  3.46354  2.40513  3.72494  3.29354  2.67741  2.69355  4.24690  2.90347  2.73739  3.18146  2.89801  2.37887  2.77519  2.98518  4.58477  3.61503
          0.03088  3.88884  4.61119  0.61958  0.77255  0.48576  0.95510
    125   3.40806  4.72282  4.39300  4.02955  1.34214  4.20892  3.44813  3.11976  3.89171  2.48926  3.73500  3.92202  4.53355  3.94101  3.98659  3.56687  3.63597  3.04083  3.62418  1.38279    384 f - - -
          2.68618  4.42225  2.77519  2.73123  3.46354  2.40513  3.72494  3.29354  2.67741  2.69355  4.24690  2.90347  2.73739  3.18146  2.89801  2.37887  2.77519  2.98518  4.58477  3.61503
          0.03088  3.88884  4.61119  0.61958  0.77255  0.48576  0.95510
    126   3.10144  4.50178  4.49212  3.95461  2.59125  4.26064  4.48943  2.13519  3.83225  1.12472  2.94208  4.21599  4.52846  4.01101  4.01454  3.59724  3.33829  1.98296  4.91154  3.63921    385 l - - -
          2.68618  4.42225  2.77519  2.73123  3.46354  2.40513  3.72494  3.29354  2.67741  2.69355  4.24690  2.90347  2.73739  3.18146  2.89801  2.37887  2.77519  2.98518  4.58477  3.61503
          0.03088  3.88884  4.61119  0.61958  0.77255  0.48576  0.95510
    127   1.96874  3.11346  3.58365  3.15824  3.90167  3.01135  4.09380  3.16287  3.08491  2.95429  3.85037  3.31982  1.86906  3.40113  3.38153  2.43062  2.66688  2.78821  5.31789  4.10645    386 p - - -
          2.68618  4.42225  2.77519  2.73123  3.46354  2.40513  3.72494  3.29354  2.67741  2.69355  4.24690  2.90347  2.73739  3.18146  2.89801  2.37887  2.77519  2.98518  4.58477  3.61503
          0.03088  3.88884  4.61119  0.61958  0.77255  0.48576  0.95510
    128   2.77272  4.52756  3.38162  3.22286  4.21698  3.21414  4.29913  3.76640  3.28152  3.39155  4.44196  3.52801  0.79775  3.66980  3.52536  2.94067  3.21553  3.40994  5.39924  4.33780    387 p - - -
          2.68618  4.42225  2.77519  2.73123  3.46354  2.40513  3.72494  3.29354  2.67741  2.69355  4.24690  2.90347  2.73739  3.18146  2.89801  2.37887  2.77519  2.98518  4.58477  3.61503
          0.03088  3.88884  4.61119  0.61958  0.77255  0.48576  0.95510
    129   3.02852  4.42412  4.36397  3.84570  2.02775  4.06892  3.85505  2.55360  3.69478  1.40138  3.14540  3.94855  4.37295  3.83605  3.83099  3.38561  3.25297  2.54801  3.13875  2.59811    394 l - - -
          2.68618  4.42225  2.77519  2.73123  3.46354  2.40513  3.72494  3.29354  2.67741  2.69355  4.24690  2.90347  2.73739  3.18146  2.89801  2.37887  2.77519  2.98518  4.58477  3.61503
          0.03088  3.88884  4.61119  0.61958  0.77255  0.48576  0.95510
    130   2.93248  4.38642  4.32908  3.86627  3.39980  4.04553  4.61507  1.90657  3.69794  1.83347  3.30613  4.11367  4.46241  4.03210  3.92399  3.44493  3.22710  1.17334  5.27503  4.01161    398 v - - -
          2.68618  4.42225  2.77519  2.73123  3.46354  2.40513  3.72494  3.29354  2.67741  2.69355  4.24690  2.90347  2.73739  3.18146  2.89801  2.37887  2.77519  2.98518  4.58477  3.61503
          0.03088  3.88884  4.61119  0.61958  0.77255  0.48576  0.95510
    131   3.01917  4.40369  4.51386  3.95073  2.18906  4.20189  4.43738  1.81169  3.83003  1.56438  2.34599  4.18094  4.46509  3.98209  3.98340  3.52242  3.24643  2.17569  4.86771  3.64441    401 l - - -
          2.68618  4.42225  2.77519  2.73123  3.46354  2.40513  3.72494  3.29354  2.67741  2.69355  4.24690  2.90347  2.73739  3.18146  2.89801  2.37887  2.77519  2.98518  4.58477  3.61503
          0.03088  3.88884  4.61119  0.61958  0.77255  0.48576  0.95510
    132   1.92497  2.04334  3.74794  3.35583  3.90955  2.43038  4.19598  3.25129  3.28611  3.00751  3.87048  3.37944  3.65121  3.55528  3.53340  2.07898  2.60813  2.82360  5.32930  4.14722    402 a - - -
          2.68618  4.42225  2.77519  2.73123  3.46354  2.40513  3.72494  3.29354  2.67741  2.69355  4.24690  2.90347  2.73739  3.18146  2.89801  2.37887  2.77519  2.98518  4.58477  3.61503
          0.03088  3.88884  4.61119  0.61958  0.77255  0.48576  0.95510
    133   3.02568  4.41971  4.47874  3.91236  2.69512  4.21881  4.50304  2.10960  3.80411  1.29825  2.58054  4.17935  4.47799  3.97249  3.98266  3.53567  3.25337  1.82109  4.98112  3.82414    403 l - - -
          2.68618  4.42225  2.77519  2.73123  3.46354  2.40513  3.72494  3.29354  2.67741  2.69355  4.24690  2.90347  2.73739  3.18146  2.89801  2.37887  2.77519  2.98518  4.58477  3.61503
          0.03088  3.88884  4.61119  0.61958  0.77255  0.48576  0.95510
    134   3.27045  4.75281  3.86225  3.59455  2.29338  3.84909  3.62576  3.27734  3.45159  2.72709  3.95063  3.74340  4.32247  3.75372  3.63202  3.40557  3.55716  3.14865  3.93782  0.93900    404 y - - -
          2.68618  4.42225  2.77519  2.73123  3.46354  2.40513  3.72494  3.29354  2.67741  2.69355  4.24690  2.90347  2.73739  3.18146  2.89801  2.37887  2.77519  2.98518  4.58477  3.61503
          0.03088  3.88884  4.61119  0.61958  0.77255  0.48576  0.95510
    135   3.02040  4.39583  4.56286  4.08182  3.42598  4.25414  4.81594  1.19388  3.94080  1.93441  3.26355  4.32261  4.60761  4.23095  4.15170  3.64626  3.29746  1.53804  5.38113  4.16477    405 i - - -
          2.68618  4.42225  2.77519  2.73123  3.46354  2.40513  3.72494  3.29354  2.67741  2.69355  4.24690  2.90347  2.73739  3.18146  2.89801  2.37887  2.77519  2.98518  4.58477  3.61503
          0.03088  3.88884  4.61119  0.61958  0.77255  0.48576  0.95510
    136   2.54870  4.28365  3.47495  2.92913  3.46879  3.49724  3.86713  2.40117  2.84905  2.41891  3.01192  3.31403  3.32723  3.18039  3.19047  2.78107  2.13678  2.42354  4.96382  3.73158    409 t - - -
          2.68618  4.42225  2.77519  2.73123  3.46354  2.40513  3.72494  3.29354  2.67741  2.69355  4.24690  2.90347  2.73739  3.18146  2.89801  2.37887  2.77519  2.98518  4.58477  3.61503
          0.03088  3.88884  4.61119  0.61958  0.77255  0.48576  0.95510
    137   2.68493  4.45895  3.36207  3.26345  4.40585  0.70429  4.38290  4.00928  3.44697  3.66140  4.63713  3.52632  3.85062  3.76980  3.68139  2.85727  3.16743  3.53443  5.49686  4.50824    413 g - - -
          2.68618  4.42225  2.77519  2.73123  3.46354  2.40513  3.72494  3.29354  2.67741  2.69355  4.24690  2.90347  2.73739  3.18146  2.89801  2.37887  2.77519  2.98518  4.58477  3.61503
          0.03088  3.88884  4.61119  0.61958  0.77255  0.48576  0.95510
    138   3.01730  4.66819  3.66562  3.19374  2.05616  3.83357  1.87766  3.22200  3.09108  2.71251  3.77849  3.46854  4.20128  3.37619  3.38730  3.12622  3.24609  3.03726  3.91350  2.01644    414 h - - -
          2.68618  4.42225  2.77519  2.73123  3.46354  2.40513  3.72494  3.29354  2.67741  2.69355  4.24690  2.90347  2.73739  3.18146  2.89801  2.37887  2.77519  2.98518  4.58477  3.61503
          0.03088  3.88884  4.61119  0.61958  0.77255  0.48576  0.95510
    139   3.17285  4.59456  4.46730  3.93930  3.04552  4.29455  4.59099  2.16597  3.71923  0.98637  2.52858  4.24212  4.56040  3.98735  3.90689  3.65624  3.41251  2.25200  5.06457  3.89521    415 l - - -
          2.68618  4.42225  2.77519  2.73123  3.46354  2.40513  3.72494  3.29354  2.67741  2.69355  4.24690  2.90347  2.73739  3.18146  2.89801  2.37887  2.77519  2.98518  4.58477  3.61503
          0.03088  3.88884  4.61119  0.61958  0.77255  0.48576  0.95510
    140   2.70474  5.02034  2.11671  2.20073  4.43730  3.17604  3.71986  3.93896  2.65566  3.50430  4.34156  1.71990  3.77099  2.89280  3.16821  2.41873  3.01479  3.52924  5.67472  4.24916    416 n - - -
          2.68618  4.42225  2.77519  2.73123  3.46354  2.40513  3.72494  3.29354  2.67741  2.69355  4.24690  2.90347  2.73739  3.18146  2.89801  2.37887  2.77519  2.98518  4.58477  3.61503
          0.03088  3.88884  4.61119  0.61958  0.77255  0.48576  0.95510
    141   2.47211  4.40132  3.18666  2.71009  3.81872  3.28615  3.77981  3.10899  2.38676  2.85071  3.72853  3.11719  3.79833  3.01033  2.96949  2.41591  2.00948  2.54148  5.17889  3.91786    417 t - - -
          2.68618  4.42225  2.77519  2.73123  3.46354  2.40513  3.72494  3.29354  2.67741  2.69355  4.24690  2.90347  2.73739  3.18146  2.89801  2.37887  2.77519  2.98518  4.58477  3.61503
          0.03088  3.88884  4.61119  0.61958  0.77255  0.48576  0.95510
    142   2.90497  4.36499  4.31203  3.81283  3.38090  4.03078  4.56473  1.93723  3.65621  1.95478  2.80235  4.07165  4.42779  3.96788  3.88677  3.40313  3.18846  1.21525  5.24344  4.02741    418 v - - -
          2.68618  4.42225  2.77519  2.73123  3.46354  2.40513  3.72494  3.29354  2.67741  2.69355  4.24690  2.90347  2.73739  3.18146  2.89801  2.37887  2.77519  2.98518  4.58477  3.61503
          0.03088  3.88884  4.61119  0.61958  0.77255  0.48576  0.95510
    143   3.27894  4.67584  4.26118  3.97864  0.98531  3.96518  3.88412  2.80044  3.88522  2.16664  3.52807  4.03751  4.42328  4.04864  4.00091  3.54813  3.58002  2.79237  4.12806  2.49291    419 f - - -
          2.68618  4.42225  2.77519  2.73123  3.46354  2.40513  3.72494  3.29354  2.67741  2.69355  4.24690  2.90347  2.73739  3.18146  2.89801  2.37887  2.77519  2.98518  4.58477  3.61503
          0.03088  3.88884  4.61119  0.61958  0.77255  0.48576  0.95510
    144   2.27073  4.24507  3.19113  2.83007  4.11042  3.00856  3.95536  3.50122  2.85794  3.18075  4.01919  3.13256  2.53153  3.18781  3.21991  1.79911  2.17354  3.05283  5.44147  4.18866    420 s - - -
          2.68618  4.42225  2.77519  2.73123  3.46354  2.40513  3.72494  3.29354  2.67741  2.69355  4.24690  2.90347  2.73739  3.18146  2.89801  2.37887  2.77519  2.98518  4.58477  3.61503
          0.03088  3.88884  4.61119  0.61958  0.77255  0.48576  0.95510
    145   1.74085  4.20457  3.37776  2.96832  3.90631  3.09030  4.00387  3.10318  2.94148  2.91336  3.83250  3.24039  2.34594  3.27186  3.27884  2.49130  2.71605  2.45889  5.32255  4.08421    423 a - - -
          2.68618  4.42225  2.77519  2.73123  3.46354  2.40513  3.72494  3.29354  2.67741  2.69355  4.24690  2.90347  2.73739  3.18146  2.89801  2.37887  2.77519  2.98518  4.58477  3.61503
          0.03088  3.88884  4.61119  0.61958  0.77255  0.48576  0.95510
    146   2.96603  5.08090  2.49400  1.00233  4.42911  3.28437  3.87234  3.88625  2.75491  3.50065  4.47376  2.94170  3.88967  3.08753  3.16559  2.94664  3.27032  3.56833  5.59759  4.31962    424 e - - -
          2.68618  4.42225  2.77519  2.73123  3.46354  2.40513  3.72494  3.29354  2.67741  2.69355  4.24690  2.90347  2.73739  3.18146  2.89801  2.37887  2.77519  2.98518  4.58477  3.61503
          0.03088  3.88884  4.61119  0.61958  0.77255  0.48576  0.95510
    147   2.95008  4.77345  3.28415  2.89633  2.63864  3.64788  1.70208  3.40245  2.71896  2.89768  3.92521  3.27391  4.07749  3.16295  3.01791  3.01459  3.19167  3.18006  4.23104  2.29978    425 h - - -
          2.68618  4.42225  2.77519  2.73123  3.46354  2.40513  3.72494  3.29354  2.67741  2.69355  4.24690  2.90347  2.73739  3.18146  2.89801  2.37887  2.77519  2.98518  4.58477  3.61503
          0.03088  3.88884  4.61119  0.61958  0.77255  0.48576  0.95510
    148   2.94399  5.09527  3.29449  2.67043  4.50845  3.58643  3.55784  3.86669  1.63484  3.32584  4.18207  3.09832  3.95659  2.38702  1.61573  2.93753  3.11711  3.54466  5.39670  4.20088    426 r - - -
          2.68618  4.42225  2.77519  2.73123  3.46354  2.40513  3.72494  3.29354  2.67741  2.69355  4.24690  2.90347  2.73739  3.18146  2.89801  2.37887  2.77519  2.98518  4.58477  3.61503
          0.03088  3.88884  4.61119  0.61958  0.77255  0.48576  0.95510
    149   2.95292  5.04016  3.26509  2.71019  4.44696  3.55725  3.60360  3.82537  1.24574  3.31404  4.19895  3.12781  3.96565  2.75210  1.98336  2.96337  3.14734  3.51363  5.38847  4.19233    427 k - - -
          2.68618  4.42225  2.77519  2.73123  3.46354  2.40513  3.72494  3.29354  2.67741  2.69355  4.24690  2.90347  2.73739  3.18146  2.89801  2.37887  2.77519  2.98518  4.58477  3.61503
          0.03088  3.88884  4.61119  0.61958  0.77255  0.48576  0.95510
    150   2.96603  5.08090  2.49400  1.00233  4.42911  3.28437  3.87234  3.88625  2.75491  3.50065  4.47376  2.94170  3.88967  3.08753  3.16559  2.94664  3.27032  3.56833  5.59759  4.31962    435 e - - -
          2.68618  4.42225  2.77519  2.73123  3.46354  2.40513  3.72494  3.29354  2.67741  2.69355  4.24690  2.90347  2.73739  3.18146  2.89801  2.37887  2.77519  2.98518  4.58477  3.61503
          0.03088  3.88884  4.61119  0.61958  0.77255  0.48576  0.95510
    151   3.06180  4.44078  4.52943  4.00796  3.25951  4.28190  4.69223  1.25917  3.83885  1.73876  2.67984  4.27768  4.57946  4.10861  4.03740  3.64437  3.31383  1.84732  5.22156  4.04205    437 i - - -
          2.68618  4.42225  2.77519  2.73123  3.46354  2.40513  3.72494  3.29354  2.67741  2.69355  4.24690  2.90347  2.73739  3.18146  2.89801  2.37887  2.77519  2.98518  4.58477  3.61503
          0.03088  3.88884  4.61119  0.61958  0.77255  0.48576  0.95510
    152   3.17439  4.55924  4.56412  4.00820  2.58193  4.34647  4.53967  2.19342  3.87924  1.03327  2.50079  4.28513  4.56732  4.02940  4.04552  3.67461  3.39659  2.30602  4.92123  3.70630    438 l - - -
          2.68618  4.42225  2.77519  2.73123  3.46354  2.40513  3.72494  3.29354  2.67741  2.69355  4.24690  2.90347  2.73739  3.18146  2.89801  2.37887  2.77519  2.98518  4.58477  3.61503
          0.03088  3.88884  4.61119  0.61958  0.77255  0.48576  0.95510
    153   3.02360  4.86195  3.51589  3.02330  4.22067  3.50870  3.83563  3.76336  2.24327  3.27630  4.27587  3.38188  4.01033  3.05499  0.95368  3.10688  3.28834  3.48655  5.29698  4.14429    439 r - - -
          2.68618  4.42225  2.77519  2.73123  3.46354  2.40513  3.72494  3.29354  2.67741  2.69355  4.24690  2.90347  2.73739  3.18146  2.89801  2.37887  2.77519  2.98518  4.58477  3.61503
          0.03088  3.88884  4.61119  0.61958  0.77255  0.48576  0.95510
    154   3.27045  4.75281  3.86225  3.59455  2.29338  3.84909  3.62576  3.27734  3.45159  2.72709  3.95063  3.74340  4.32247  3.75372  3.63202  3.40557  3.55716  3.14865  3.93782  0.93900    440 y - - -
          2.68618  4.42225  2.77519  2.73123  3.46354  2.40513  3.72494  3.29354  2.67741  2.69355  4.24690  2.90347  2.73739  3.18146  2.89801  2.37887  2.77519  2.98518  4.58477  3.61503
          0.03088  3.88884  4.61119  0.61958  0.77255  0.48576  0.95510
    155   2.88788  4.34171  4.24157  3.72621  3.39192  4.03552  4.48997  1.38494  3.57186  1.86409  3.25645  4.01062  4.40500  3.89135  3.81172  3.38405  2.73714  1.81425  5.20840  4.00007    441 i - - -
          2.68618  4.42225  2.77519  2.73123  3.46354  2.40513  3.72494  3.29354  2.67741  2.69355  4.24690  2.90347  2.73739  3.18146  2.89801  2.37887  2.77519  2.98518  4.58477  3.61503
          0.03088  3.88884  4.61119  0.61958  0.77255  0.48576  0.95510
    156   3.27045  4.75281  3.86225  3.59455  2.29338  3.84909  3.62576  3.27734  3.45159  2.72709  3.95063  3.74340  4.32247  3.75372  3.63202  3.40557  3.55716  3.14865  3.93782  0.93900    442 y - - -
          2.68618  4.42225  2.77519  2.73123  3.46354  2.40513  3.72494  3.29354  2.67741  2.69355  4.24690  2.90347  2.73739  3.18146  2.89801  2.37887  2.77519  2.98518  4.58477  3.61503
          0.03088  3.88884  4.61119  0.61958  0.77255  0.48576  0.95510
    157   2.52096  3.02328  3.27648  2.78220  3.44436  3.38360  3.75412  2.97293  2.71553  2.68547  3.58624  2.21996  3.85132  3.06985  3.07168  2.68956  2.80240  2.71424  4.89710  3.12602    443 n - - -
          2.68618  4.42225  2.77519  2.73123  3.46354  2.40513  3.72494  3.29354  2.67741  2.69355  4.24690  2.90347  2.73739  3.18146  2.89801  2.37887  2.77519  2.98518  4.58477  3.61503
          0.03088  3.88884  4.61119  0.61958  0.77255  0.48576  0.95510
    158   3.01233  4.82717  3.14127  2.90269  3.29585  3.46104  1.10844  3.71780  2.74528  3.20978  4.25387  3.31143  4.01438  3.26909  3.01010  3.08282  3.31618  3.45260  4.76072  3.24622    444 h - - -
          2.68618  4.42225  2.77519  2.73123  3.46354  2.40513  3.72494  3.29354  2.67741  2.69355  4.24690  2.90347  2.73739  3.18146  2.89801  2.37887  2.77519  2.98518  4.58477  3.61503
          0.03088  3.88884  4.61119  0.61958  0.77255  0.48576  0.95510
    159   2.89338  4.87994  2.91337  2.66814  4.05072  3.37662  3.82666  3.68378  2.48774  3.18453  4.21172  3.12810  3.93018  1.20523  2.77169  2.94033  3.19023  3.41237  5.31973  4.01449    458 q - - -
          2.68618  4.42225  2.77519  2.73123  3.46354  2.40513  3.72494  3.29354  2.67741  2.69355  4.24690  2.90347  2.73739  3.18146  2.89801  2.37887  2.77519  2.98518  4.58477  3.61503
          0.03088  3.88884  4.61119  0.61958  0.77255  0.48576  0.95510
    160   2.75879  4.92350  2.58911  2.38740  3.90515  3.28836  3.04883  3.77602  2.51384  3.32980  4.21456  1.60083  3.84130  2.92206  2.89661  2.76360  3.04848  3.42459  5.25672  3.79034    471 n - - -
          2.68618  4.42225  2.77519  2.73123  3.46354  2.40513  3.72494  3.29354  2.67741  2.69355  4.24690  2.90347  2.73739  3.18146  2.89801  2.37887  2.77519  2.98518  4.58477  3.61503
          0.03088  3.88884  4.61119  0.61958  0.77255  0.48576  0.95510
    161   2.96603  5.08090  2.49400  1.00233  4.42911  3.28437  3.87234  3.88625  2.75491  3.50065  4.47376  2.94170  3.88967  3.08753  3.16559  2.94664  3.27032  3.56833  5.59759  4.31962    480 e - - -
          2.68618  4.42225  2.77519  2.73123  3.46354  2.40513  3.72494  3.29354  2.67741  2.69355  4.24690  2.90347  2.73739  3.18146  2.89801  2.37887  2.77519  2.98518  4.58477  3.61503
          0.03088  3.88884  4.61119  0.61958  0.77255  0.48576  0.95510
    162   3.00690  5.13815  0.89486  2.34465  4.51729  3.22281  3.94505  4.10912  3.03220  3.71446  4.69275  2.90192  3.87674  3.18410  3.55078  2.96729  3.34576  3.74650  5.68274  4.38726    489 d - - -
          2.68618  4.42225  2.77519  2.73123  3.46354  2.40513  3.72494  3.29354  2.67741  2.69355  4.24690  2.90347  2.73739  3.18146  2.89801  2.37887  2.77519  2.98518  4.58477  3.61503
          0.03088  3.88884  4.61119  0.61958  0.77255  0.48576  0.95510
    163   2.68493  4.45895  3.36207  3.26345  4.40585  0.70429  4.38290  4.00928  3.44697  3.66140  4.63713  3.52632  3.85062  3.76980  3.68139  2.85727  3.16743  3.53443  5.49686  4.50824    499 g - - -
          2.68618  4.42225  2.77519  2.73123  3.46354  2.40513  3.72494  3.29354  2.67741  2.69355  4.24690  2.90347  2.73739  3.18146  2.89801  2.37887  2.77519  2.98518  4.58477  3.61503
          0.03088  3.88884  4.61119  0.61958  0.77255  0.48576  0.95510
    164   2.68493  4.45895  3.36207  3.26345  4.40585  0.70429  4.38290  4.00928  3.44697  3.66140  4.63713  3.52632  3.85062  3.76980  3.68139  2.85727  3.16743  3.53443  5.49686  4.50824    500 g - - -
          2.68618  4.42225  2.77519  2.73123  3.46354  2.40513  3.72494  3.29354  2.67741  2.69355  4.24690  2.90347  2.73739  3.18146  2.89801  2.37887  2.77519  2.98518  4.58477  3.61503
          0.03088  3.88884  4.61119  0.61958  0.77255  0.48576  0.95510
    165   3.36241  4.73135  4.11595  3.82595  2.68251  3.74828  3.91955  3.38652  3.54773  2.77866  4.01958  3.97166  4.26733  3.93449  3.67326  3.56596  3.66359  3.27731  0.85292  2.68372    503 w - - -
          2.68618  4.42225  2.77519  2.73123  3.46354  2.40513  3.72494  3.29354  2.67741  2.69355  4.24690  2.90347  2.73739  3.18146  2.89801  2.37887  2.77519  2.98518  4.58477  3.61503
          0.03088  3.88884  4.61119  0.61958  0.77255  0.48576  0.95510
    166   2.68493  4.45895  3.36207  3.26345  4.40585  0.70429  4.38290  4.00928  3.44697  3.66140  4.63713  3.52632  3.85062  3.76980  3.68139  2.85727  3.16743  3.53443  5.49686  4.50824    504 g - - -
          2.68618  4.42225  2.77519  2.73123  3.46354  2.40513  3.72494  3.29354  2.67741  2.69355  4.24690  2.90347  2.73739  3.18146  2.89801  2.37887  2.77519  2.98518  4.58477  3.61503
          0.03088  3.88884  4.61119  0.61958  0.77255  0.48576  0.95510
    167   3.11505  4.49709  4.55603  4.01832  3.17132  4.33048  4.69579  1.83160  3.86612  1.14484  2.99798  4.30507  4.59681  4.09691  4.06220  3.68078  3.35888  1.82262  5.17897  4.02508    505 l - - -
          2.68618  4.42225  2.77519  2.73123  3.46354  2.40513  3.72494  3.29354  2.67741  2.69355  4.24690  2.90347  2.73739  3.18146  2.89801  2.37887  2.77519  2.98518  4.58477  3.61503
          0.03088  3.88884  4.61119  0.61958  0.77255  0.48576  0.95510
    168   3.01233  4.82717  3.14127  2.90269  3.29585  3.46104  1.10844  3.71780  2.74528  3.20978  4.25387  3.31143  4.01438  3.26909  3.01010  3.08282  3.31618  3.45260  4.76072  3.24622    506 h - - -
          2.68618  4.42225  2.77519  2.73123  3.46354  2.40513  3.72494  3.29354  2.67741  2.69355  4.24690  2.90347  2.73739  3.18146  2.89801  2.37887  2.77519  2.98518  4.58477  3.61503
          0.03088  3.88884  4.61119  0.61958  0.77255  0.48576  0.95510
    169   2.80962  4.26344  4.16118  3.61386  3.17049  3.94712  4.23877  1.61938  3.48864  2.00621  3.19059  3.87918  4.29131  3.75277  3.71335  3.25912  3.05224  1.72537  4.88148  3.00250    507 i - - -
          2.68618  4.42225  2.77519  2.73123  3.46354  2.40513  3.72494  3.29354  2.67741  2.69355  4.24690  2.90347  2.73739  3.18146  2.89801  2.37887  2.77519  2.98518  4.58477  3.61503
          0.03088  3.88884  4.61119  0.61958  0.77255  0.48576  0.95510
    170   2.37802  4.89422  2.47095  1.56063  4.35474  2.76043  3.72335  3.75807  2.59704  3.37221  4.21808  2.81453  3.77775  2.89626  3.06050  2.66764  2.96971  3.37930  5.58972  4.21999    509 e - - -
          2.68618  4.42225  2.77519  2.73123  3.46354  2.40513  3.72494  3.29354  2.67741  2.69355  4.24690  2.90347  2.73739  3.18146  2.89801  2.37887  2.77519  2.98518  4.58477  3.61503
          0.03088  3.88884  4.61119  0.61958  0.77255  0.48576  0.95510
    171   2.24757  4.60289  2.31350  2.41849  4.29799  1.99838  3.80486  3.73271  2.73522  3.34934  4.17478  2.89066  3.71806  2.99216  3.20406  2.28956  2.84205  3.29374  5.57311  4.23238    510 g - - -
          2.68618  4.42225  2.77519  2.73123  3.46354  2.40513  3.72494  3.29354  2.67741  2.69355  4.24690  2.90347  2.73739  3.18146  2.89801  2.37887  2.77519  2.98518  4.58477  3.61503
          0.03088  3.88884  4.61119  0.61958  0.77255  0.48576  0.95510
    172   2.58184  4.67785  2.82294  2.47540  4.00454  2.78848  2.28394  3.53223  2.50884  3.13725  3.98400  2.95551  2.77646  2.89824  2.90681  2.64088  2.87685  3.18398  5.29978  3.95507    512 h - - -
          2.68618  4.42225  2.77519  2.73123  3.46354  2.40513  3.72494  3.29354  2.67741  2.69355  4.24690  2.90347  2.73739  3.18146  2.89801  2.37887  2.77519  2.98518  4.58477  3.61503
          0.03088  3.88884  4.61119  0.61958  0.77255  0.48576  0.95510
    173   2.23259  4.19365  3.14269  2.93568  4.26100  2.37964  4.10771  3.73133  3.07225  3.41041  4.24948  3.17226  3.65227  3.37455  3.39750  1.27027  2.71362  3.18676  5.58640  4.33934    514 s - - -
          2.68618  4.42225  2.77519  2.73123  3.46354  2.40513  3.72494  3.29354  2.67741  2.69355  4.24690  2.90347  2.73739  3.18146  2.89801  2.37887  2.77519  2.98518  4.58477  3.61503
          0.03088  3.88884  4.61119  0.61958  0.77255  0.48576  0.95510
    174   2.51643  4.39714  3.21602  2.67868  3.62783  3.40646  3.72517  2.73428  2.62750  2.67506  3.14793  2.63364  3.83293  2.97453  3.01543  2.49872  2.38804  2.69007  5.02473  3.76021    515 t - - -
          2.68618  4.42225  2.77519  2.73123  3.46354  2.40513  3.72494  3.29354  2.67741  2.69355  4.24690  2.90347  2.73739  3.18146  2.89801  2.37887  2.77519  2.98518  4.58477  3.61503
          0.03088  3.88884  4.61119  0.61958  0.77255  0.48576  0.95510
    175   2.98188  4.52801  4.06688  3.66145  3.21460  3.84625  4.39279  2.39182  3.42868  1.80670  1.34691  3.93696  4.30683  3.80941  3.63210  3.33275  3.28744  2.39986  5.05768  3.82096    516 m - - -
          2.68618  4.42225  2.77519  2.73123  3.46354  2.40513  3.72494  3.29354  2.67741  2.69355  4.24690  2.90347  2.73739  3.18146  2.89801  2.37887  2.77519  2.98518  4.58477  3.61503
          0.03088  3.88884  4.61119  0.61958  0.77255  0.48576  0.95510
    176   3.27894  4.67584  4.26118  3.97864  0.98531  3.96518  3.88412  2.80044  3.88522  2.16664  3.52807  4.03751  4.42328  4.04864  4.00091  3.54813  3.58002  2.79237  4.12806  2.49291    517 f - - -
          2.68618  4.42225  2.77519  2.73123  3.46354  2.40513  3.72494  3.29354  2.67741  2.69355  4.24690  2.90347  2.73739  3.18146  2.89801  2.37887  2.77519  2.98518  4.58477  3.61503
          0.03088  3.88884  4.61119  0.61958  0.77255  0.48576  0.95510
    177   2.17022  2.04174  3.75020  3.35580  3.87696  2.18065  4.19179  3.15380  3.26660  2.95847  3.84367  3.39693  3.67903  3.55404  3.51117  2.39582  2.28252  2.76137  5.30738  4.12081    518 c - - -
          2.68618  4.42225  2.77519  2.73123  3.46354  2.40513  3.72494  3.29354  2.67741  2.69355  4.24690  2.90347  2.73739  3.18146  2.89801  2.37887  2.77519  2.98518  4.58477  3.61503
          0.03088  3.88884  4.61119  0.61958  0.77255  0.48576  0.95510
    178   2.42122  4.26638  3.44230  3.19485  3.98302  3.10518  4.21097  3.11213  3.13815  2.97505  4.02437  3.40174  3.81015  3.53211  3.39617  2.62265  1.14447  2.80537  5.41938  4.19959    519 t - - -
          2.68618  4.42225  2.77519  2.73123  3.46354  2.40513  3.72494  3.29354  2.67741  2.69355  4.24690  2.90347  2.73739  3.18146  2.89801  2.37887  2.77519  2.98518  4.58477  3.61503
          0.03088  3.88884  4.61119  0.61958  0.77255  0.48576  0.95510
    179   1.80692  3.20323  3.83895  3.34755  3.62224  3.24024  4.15176  2.55621  3.25961  2.59708  3.56181  3.50208  3.85472  3.53777  3.52553  2.62919  2.42905  1.94836  5.13538  3.93471    520 a - - -
          2.68618  4.42225  2.77519  2.73123  3.46354  2.40513  3.72494  3.29354  2.67741  2.69355  4.24690  2.90347  2.73739  3.18146  2.89801  2.37887  2.77519  2.98518  4.58477  3.61503
          0.03088  3.88884  4.61119  0.61958  0.77255  0.48576  0.95510
    180   3.19666  4.58086  4.47804  4.00095  1.71208  4.24556  4.14495  2.35423  3.85771  1.31865  3.04307  4.16078  4.53313  4.00771  4.00439  3.60959  3.43455  2.41999  4.43178  2.91138    521 l - - -
          2.68618  4.42225  2.77519  2.73123  3.46354  2.40513  3.72494  3.29354  2.67741  2.69355  4.24690  2.90347  2.73739  3.18146  2.89801  2.37887  2.77519  2.98518  4.58477  3.61503
          0.03088  3.88884  4.61119  0.61958  0.77255  0.48576  0.95510
    181   2.49926  4.58577  2.67601  2.49496  4.22504  3.09481  3.84076  3.76249  2.72137  3.39060  4.24345  1.68400  3.74154  3.05330  3.12223  2.07357  2.88569  3.32013  5.52525  4.16158    522 n - - -
          2.68618  4.42225  2.77519  2.73123  3.46354  2.40513  3.72494  3.29354  2.67741  2.69355  4.24690  2.90347  2.73739  3.18146  2.89801  2.37887  2.77519  2.98518  4.58477  3.61503
          0.03088  3.88884  4.61119  0.61958  0.77255  0.48576  0.95510
    182   3.27045  4.75281  3.86225  3.59455  2.29338  3.84909  3.62576  3.27734  3.45159  2.72709  3.95063  3.74340  4.32247  3.75372  3.63202  3.40557  3.55716  3.14865  3.93782  0.93900    523 y - - -
          2.68618  4.42225  2.77519  2.73123  3.46354  2.40513  3.72494  3.29354  2.67741  2.69355  4.24690  2.90347  2.73739  3.18146  2.89801  2.37887  2.77519  2.98518  4.58477  3.61503
          0.03088  3.88884  4.61119  0.61958  0.77255  0.48576  0.95510
    183   2.86507  3.34670  4.47055  3.92148  3.37060  4.10296  4.54988  1.44862  3.80592  1.90163  3.24001  4.13810  4.44202  4.04492  4.00009  3.43978  3.11900  1.58569  5.15197  3.95973    524 i - - -
          2.68618  4.42225  2.77519  2.73123  3.46354  2.40513  3.72494  3.29354  2.67741  2.69355  4.24690  2.90347  2.73739  3.18146  2.89801  2.37887  2.77519  2.98518  4.58477  3.61503
          0.03088  3.88884  4.61119  0.61958  0.77255  0.48576  0.95510
    184   2.40132  2.12046  3.80885  3.30346  3.44431  3.30901  4.04883  2.62565  3.16009  2.47280  2.92239  3.48848  3.87591  3.47036  3.40653  2.40767  2.75335  2.39199  4.96029  3.73541    527 c - - -
          2.68618  4.42225  2.77519  2.73123  3.46354  2.40513  3.72494  3.29354  2.67741  2.69355  4.24690  2.90347  2.73739  3.18146  2.89801  2.37887  2.77519  2.98518  4.58477  3.61503
          0.03088  3.88884  4.61119  0.61958  0.77255  0.48576  0.95510
    185   3.09761  4.54716  4.36268  3.83100  3.06577  4.19694  4.50203  2.19692  3.61917  1.33322  1.77055  4.13537  4.48774  3.90169  3.81969  3.54875  3.33965  2.26249  5.03639  3.85998    528 l - - -
          2.68618  4.42225  2.77519  2.73123  3.46354  2.40513  3.72494  3.29354  2.67741  2.69355  4.24690  2.90347  2.73739  3.18146  2.89801  2.37887  2.77519  2.98518  4.58477  3.61503
          0.03088  3.88884  4.61119  0.61958  0.77255  0.48576  0.95510
    186   3.02360  4.86195  3.51589  3.02330  4.22067  3.50870  3.83563  3.76336  2.24327  3.27630  4.27587  3.38188  4.01033  3.05499  0.95368  3.10688  3.28834  3.48655  5.29698  4.14429    529 r - - -
          2.68618  4.42225  2.77519  2.73123  3.46354  2.40513  3.72494  3.29354  2.67741  2.69355  4.24690  2.90347  2.73739  3.18146  2.89801  2.37887  2.77519  2.98518  4.58477  3.61503
          0.03088  3.88884  4.61119  0.61958  0.77255  0.48576  0.95510
    187   3.11909  4.47167  4.62863  4.07388  3.16550  4.37836  4.71622  1.45892  3.93183  1.39601  2.62131  4.35094  4.61448  4.13362  4.11067  3.71792  3.35160  1.93972  5.16892  4.04256    531 l - - -
          2.68618  4.42225  2.77519  2.73123  3.46354  2.40513  3.72494  3.29354  2.67741  2.69355  4.24690  2.90347  2.73739  3.18146  2.89801  2.37887  2.77519  2.98518  4.58477  3.61503
          0.03088  3.88884  4.61119  0.61958  0.77255  0.48576  0.95510
    188   3.17345  4.63076  4.21583  3.85558  3.14166  4.00305  4.50617  2.34640  3.62317  0.85530  3.15917  4.12948  4.43547  3.98758  3.79663  3.57556  3.46689  2.38802  5.02707  3.75423    532 l - - -
          2.68618  4.42225  2.77519  2.73123  3.46354  2.40513  3.72494  3.29354  2.67741  2.69355  4.24690  2.90347  2.73739  3.18146  2.89801  2.37887  2.77519  2.98518  4.58477  3.61503
          0.03088  3.88884  4.61119  0.61958  0.77255  0.48576  0.95510
    189   2.68493  4.45895  3.36207  3.26345  4.40585  0.70429  4.38290  4.00928  3.44697  3.66140  4.63713  3.52632  3.85062  3.76980  3.68139  2.85727  3.16743  3.53443  5.49686  4.50824    535 g - - -
          2.68618  4.42225  2.77519  2.73123  3.46354  2.40513  3.72494  3.29354  2.67741  2.69355  4.24690  2.90347  2.73739  3.18146  2.89801  2.37887  2.77519  2.98518  4.58477  3.61503
          0.03088  3.88884  4.61119  0.61958  0.77255  0.48576  0.95510
    190   2.63633  4.75434  2.88251  1.89970  3.95887  3.39601  3.64058  3.30654  2.40496  2.70772  3.82992  2.95097  3.82368  2.61206  2.80903  2.68414  2.87365  2.76641  5.26227  3.94306    536 e - - -
          2.68618  4.42225  2.77519  2.73123  3.46354  2.40513  3.72494  3.29354  2.67741  2.69355  4.24690  2.90347  2.73739  3.18146  2.89801  2.37887  2.77519  2.98518  4.58477  3.61503
          0.03088  3.88884  4.61119  0.61958  0.77255  0.48576  0.95510
    191   2.26867  4.60508  2.65532  2.20279  4.24462  1.79187  3.82390  3.62859  2.71681  3.28820  4.14488  2.92807  3.75291  3.02671  3.13636  2.59851  2.88773  3.23299  5.52999  4.21415    543 g - - -
          2.68618  4.42225  2.77519  2.73123  3.46354  2.40513  3.72494  3.29354  2.67741  2.69355  4.24690  2.90347  2.73739  3.18146  2.89801  2.37887  2.77519  2.98518  4.58477  3.61503
          0.03088  3.88884  4.61119  0.61958  0.77255  0.48576  0.95510
    192   2.61585  4.57123  3.10760  2.76268  4.08715  3.25369  3.85754  3.55617  2.56434  3.16498  4.08115  3.15985  1.54685  3.08433  2.43739  2.72482  2.96112  3.21107  5.33847  4.09685    547 p - - -
          2.68618  4.42225  2.77519  2.73123  3.46354  2.40513  3.72494  3.29354  2.67741  2.69355  4.24690  2.90347  2.73739  3.18146  2.89801  2.37887  2.77519  2.98518  4.58477  3.61503
          0.03088  3.88884  4.61119  0.61958  0.77255  0.48576  0.95510
    193   2.82687  5.34437  1.59943  1.90353  4.65048  2.68935  3.68981  4.15255  2.66647  3.66168  4.49345  2.39402  3.78171  2.84912  3.24053  2.73366  3.10838  3.73369  5.83400  4.35422    551 d - - -
          2.68618  4.42225  2.77519  2.73123  3.46354  2.40513  3.72494  3.29354  2.67741  2.69355  4.24690  2.90347  2.73739  3.18146  2.89801  2.37887  2.77519  2.98518  4.58477  3.61503
          0.15140  3.88884  2.12007  0.61958  0.77255  0.48576  0.95510
    194   2.57038  4.63791  2.14567  2.39000  4.29249  1.61325  3.84114  3.78120  2.83222  3.41761  4.29597  2.87571  3.71157  3.06639  3.28423  2.62643  2.95035  3.35941  5.52759  4.23606    558 g - - -
          2.68618  4.42225  2.77519  2.73123  3.46354  2.40513  3.72494  3.29354  2.67741  2.69355  4.24690  2.90347  2.73739  3.18146  2.89801  2.37887  2.77519  2.98518  4.58477  3.61503
          0.03477  3.77222  4.49456  0.61958  0.77255  0.58305  0.81688
    195   2.54918  4.33087  3.20197  3.09052  4.22774  0.90221  4.21402  3.80558  3.25768  3.47185  4.44931  3.36710  3.71878  3.59040  3.50189  2.71880  3.02276  3.35366  5.34651  4.32733    561 g - - -
          2.68618  4.42225  2.77519  2.73123  3.46354  2.40513  3.72494  3.29354  2.67741  2.69355  4.24690  2.90347  2.73739  3.18146  2.89801  2.37887  2.77519  2.98518  4.58477  3.61503
          0.03477  3.77222  4.49456  0.61958  0.77255  0.58305  0.81688
    196   2.65899  4.74434  3.03452  2.33533  3.99006  3.42755  3.57661  2.99792  2.18783  2.96875  3.83041  2.98247  3.82523  2.54080  2.14419  2.70917  2.87767  3.07998  5.20805  3.93158    569 r - - -
          2.68618  4.42225  2.77519  2.73123  3.46354  2.40513  3.72494  3.29354  2.67741  2.69355  4.24690  2.90347  2.73739  3.18146  2.89801  2.37887  2.77519  2.98518  4.58477  3.61503
          0.03477  3.77222  4.49456  0.61958  0.77255  0.42940  1.05239
    197   2.70628  5.10604  1.92233  1.91198  4.39294  3.25442  3.63518  3.84366  2.51079  3.40072  4.21453  2.50974  3.77098  2.78245  3.02697  2.66168  2.96446  2.99808  5.59464  4.17865    570 e - - -
          2.68618  4.42225  2.77519  2.73123  3.46354  2.40513  3.72494  3.29354  2.67741  2.69355  4.24690  2.90347  2.73739  3.18146  2.89801  2.37887  2.77519  2.98518  4.58477  3.61503
          0.03088  3.88884  4.61119  0.61958  0.77255  0.48576  0.95510
    198   2.80867  5.13950  2.32625  1.84182  4.46233  3.22725  3.71032  3.95195  2.57564  3.51656  4.37808  1.69196  3.81071  2.88507  3.03413  2.76098  3.09566  3.57409  5.66632  4.25554    573 n - - -
          2.68618  4.42225  2.77519  2.73123  3.46354  2.40513  3.72494  3.29354  2.67741  2.69355  4.24690  2.90347  2.73739  3.18146  2.89801  2.37887  2.77519  2.98518  4.58477  3.61503
          0.03088  3.88884  4.61119  0.61958  0.77255  0.48576  0.95510
    199   0.99043  4.19994  3.47897  3.27081  4.06845  3.02408  4.29096  3.19639  3.28749  3.07727  4.10714  3.41637  3.76483  3.62711  3.53700  2.55002  2.82850  2.84796  5.49396  4.29599    575 a - - -
          2.68618  4.42225  2.77519  2.73123  3.46354  2.40513  3.72494  3.29354  2.67741  2.69355  4.24690  2.90347  2.73739  3.18146  2.89801  2.37887  2.77519  2.98518  4.58477  3.61503
          0.03088  3.88884  4.61119  0.61958  0.77255  0.48576  0.95510
    200   2.43449  1.67862  4.13068  3.71368  3.57761  3.30092  4.38412  2.40528  3.53617  2.45953  3.57832  3.72856  3.95883  3.83963  3.72390  2.74846  2.85425  1.96265  5.20732  3.96875    580 c - - -
          2.68618  4.42225  2.77519  2.73123  3.46354  2.40513  3.72494  3.29354  2.67741  2.69355  4.24690  2.90347  2.73739  3.18146  2.89801  2.37887  2.77519  2.98518  4.58477  3.61503
          0.03088  3.88884  4.61119  0.61958  0.77255  0.48576  0.95510
    201   1.84775  3.45114  3.17261  2.25133  3.81124  3.26086  3.81297  3.06553  2.70126  2.84121  3.72660  3.12308  3.79028  3.05045  3.08138  2.59749  2.77042  2.77054  5.19224  3.92813    581 a - - -
          2.68618  4.42225  2.77519  2.73123  3.46354  2.40513  3.72494  3.29354  2.67741  2.69355  4.24690  2.90347  2.73739  3.18146  2.89801  2.37887  2.77519  2.98518  4.58477  3.61503
          0.03088  3.88884  4.61119  0.61958  0.77255  0.48576  0.95510
    202   2.97492  5.01633  3.37839  2.77668  4.42318  3.58466  3.60701  3.79832  1.75638  3.28960  4.18352  3.17220  3.98541  2.75948  1.32691  2.99700  3.16487  3.49670  5.36309  4.18320    582 r - - -
          2.68618  4.42225  2.77519  2.73123  3.46354  2.40513  3.72494  3.29354  2.67741  2.69355  4.24690  2.90347  2.73739  3.18146  2.89801  2.37887  2.77519  2.98518  4.58477  3.61503
          0.03088  3.88884  4.61119  0.61958  0.77255  0.48576  0.95510
    203   1.27702  4.13074  3.31295  3.07817  4.21396  2.13215  4.17531  3.54374  3.16930  3.30516  4.17047  3.25096  3.65500  3.46227  3.47015  2.38613  2.69160  3.04990  5.56490  4.36043    583 a - - -
          2.68618  4.42225  2.77519  2.73123  3.46354  2.40513  3.72494  3.29354  2.67741  2.69355  4.24690  2.90347  2.73739  3.18146  2.89801  2.37887  2.77519  2.98518  4.58477  3.61503
          0.03088  3.88884  4.61119  0.61958  0.77255  0.48576  0.95510
    204   3.02360  4.86195  3.51589  3.02330  4.22067  3.50870  3.83563  3.76336  2.24327  3.27630  4.27587  3.38188  4.01033  3.05499  0.95368  3.10688  3.28834  3.48655  5.29698  4.14429    584 r - - -
          2.68618  4.42225  2.77519  2.73123  3.46354  2.40513  3.72494  3.29354  2.67741  2.69355  4.24690  2.90347  2.73739  3.18146  2.89801  2.37887  2.77519  2.98518  4.58477  3.61503
          0.03088  3.88884  4.61119  0.61958  0.77255  0.48576  0.95510
    205   2.83809  5.07202  2.85004  2.46040  4.43095  3.43258  3.59753  3.85092  1.49293  3.35163  4.19592  2.61633  3.87997  2.49488  2.38829  2.82063  3.05621  3.50503  5.45911  4.17710    585 k - - -
          2.68618  4.42225  2.77519  2.73123  3.46354  2.40513  3.72494  3.29354  2.67741  2.69355  4.24690  2.90347  2.73739  3.18146  2.89801  2.37887  2.77519  2.98518  4.58477  3.61503
          0.03088  3.88884  4.61119  0.61958  0.77255  0.48576  0.95510
    206   2.80464  4.45545  3.63989  3.25872  3.05457  2.54941  3.88299  3.20694  3.08465  2.81727  3.82580  3.53443  4.01156  3.48277  3.32198  3.00541  3.12232  2.97305  1.40573  3.08970    586 w - - -
          2.68618  4.42225  2.77519  2.73123  3.46354  2.40513  3.72494  3.29354  2.67741  2.69355  4.24690  2.90347  2.73739  3.18146  2.89801  2.37887  2.77519  2.98518  4.58477  3.61503
          0.03088  3.88884  4.61119  0.61958  0.77255  0.48576  0.95510
    207   3.04381  4.45777  4.35924  3.97551  3.38504  4.08443  4.70047  1.05787  3.80398  1.96754  3.31766  4.21855  4.51392  4.15047  3.99866  3.58117  3.34261  1.84603  5.27938  4.01920    587 i - - -
          2.68618  4.42225  2.77519  2.73123  3.46354  2.40513  3.72494  3.29354  2.67741  2.69355  4.24690  2.90347  2.73739  3.18146  2.89801  2.37887  2.77519  2.98518  4.58477  3.61503
          0.03088  3.88884  4.61119  0.61958  0.77255  0.48576  0.95510
    208   2.70729  4.50100  3.38702  2.84661  3.39509  3.56246  3.15185  2.98315  2.47424  1.80080  3.56044  3.24609  3.95732  3.01876  2.51901  2.86921  2.93536  2.78161  4.85170  3.50152    588 l - - -
          2.68618  4.42225  2.77519  2.73123  3.46354  2.40513  3.72494  3.29354  2.67741  2.69355  4.24690  2.90347  2.73739  3.18146  2.89801  2.37887  2.77519  2.98518  4.58477  3.61503
          0.03088  3.88884  4.61119  0.61958  0.77255  0.48576  0.95510
    209   3.00690  5.13815  0.89486  2.34465  4.51729  3.22281  3.94505  4.10912  3.03220  3.71446  4.69275  2.90192  3.87674  3.18410  3.55078  2.96729  3.34576  3.74650  5.68274  4.38726    589 d - - -
          2.68618  4.42225  2.77519  2.73123  3.46354  2.40513  3.72494  3.29354  2.67741  2.69355  4.24690  2.90347  2.73739  3.18146  2.89801  2.37887  2.77519  2.98518  4.58477  3.61503
          0.03088  3.88884  4.61119  0.61958  0.77255  0.48576  0.95510
    210   2.83799  4.88647  3.14385  2.65594  3.86088  3.49946  1.97565  3.62948  2.14968  3.15790  4.05154  3.09604  3.92762  2.82760  2.00307  2.87343  3.06048  3.33138  5.12003  3.74734    590 h - - -
          2.68618  4.42225  2.77519  2.73123  3.46354  2.40513  3.72494  3.29354  2.67741  2.69355  4.24690  2.90347  2.73739  3.18146  2.89801  2.37887  2.77519  2.98518  4.58477  3.61503
          0.03088  3.88884  4.61119  0.61958  0.77255  0.48576  0.95510
    211   2.64323  4.72027  2.16778  2.45030  4.40545  1.36729  3.91878  3.90509  2.91963  3.52998  4.40492  2.93820  3.77974  3.14229  3.37948  2.69565  3.02785  3.46868  5.62958  4.33793    591 g - - -
          2.68618  4.42225  2.77519  2.73123  3.46354  2.40513  3.72494  3.29354  2.67741  2.69355  4.24690  2.90347  2.73739  3.18146  2.89801  2.37887  2.77519  2.98518  4.58477  3.61503
          0.03088  3.88884  4.61119  0.61958  0.77255  0.48576  0.95510
    212   2.68493  4.45895  3.36207  3.26345  4.40585  0.70429  4.38290  4.00928  3.44697  3.66140  4.63713  3.52632  3.85062  3.76980  3.68139  2.85727  3.16743  3.53443  5.49686  4.50824    592 g - - -
          2.68618  4.42225  2.77519  2.73123  3.46354  2.40513  3.72494  3.29354  2.67741  2.69355  4.24690  2.90347  2.73739  3.18146  2.89801  2.37887  2.77519  2.98518  4.58477  3.61503
          0.03088  3.88884  4.61119  0.61958  0.77255  0.48576  0.95510
    213   2.05090  4.21223  3.90870  3.51421  3.68403  3.45238  4.39025  2.20523  3.42812  2.44452  3.58353  3.69571  4.05888  3.75257  3.68574  2.87640  2.92866  1.35103  5.35197  4.12465    593 v - - -
          2.68618  4.42225  2.77519  2.73123  3.46354  2.40513  3.72494  3.29354  2.67741  2.69355  4.24690  2.90347  2.73739  3.18146  2.89801  2.37887  2.77519  2.98518  4.58477  3.61503
          0.03088  3.88884  4.61119  0.61958  0.77255  0.48576  0.95510
    214   2.52455  4.48332  3.03284  2.70606  3.95435  3.23038  3.84058  3.29038  2.61751  2.97207  3.91115  3.10636  3.81085  2.64395  2.94205  2.64968  1.62337  2.98290  5.31258  4.02935    594 t - - -
          2.68618  4.42225  2.77519  2.73123  3.46354  2.40513  3.72494  3.29354  2.67741  2.69355  4.24690  2.90347  2.73739  3.18146  2.89801  2.37887  2.77519  2.98518  4.58477  3.61503
          0.03088  3.88884  4.61119  0.61958  0.77255  0.48576  0.95510
    215   2.52642  4.39131  3.15847  2.76404  3.38091  2.90320  3.75771  3.12580  2.76682  2.79855  3.69916  3.15619  3.84145  3.10793  3.12217  2.22451  2.83508  2.84330  4.85757  2.19019    595 y - - -
          2.68618  4.42225  2.77519  2.73123  3.46354  2.40513  3.72494  3.29354  2.67741  2.69355  4.24690  2.90347  2.73739  3.18146  2.89801  2.37887  2.77519  2.98518  4.58477  3.61503
          0.03088  3.88884  4.61119  0.61958  0.77255  0.48576  0.95510
    216   2.47249  4.32613  4.13875  3.71143  3.49904  3.86532  4.52811  1.27292  3.58224  2.13023  3.37841  3.95832  4.33711  3.91955  3.82077  3.26969  3.12811  1.82289  5.30338  4.07350    596 i - - -
          2.68618  4.42225  2.77519  2.73123  3.46354  2.40513  3.72494  3.29354  2.67741  2.69355  4.24690  2.90347  2.73739  3.18146  2.89801  2.37887  2.77519  2.98518  4.58477  3.61503
          0.03088  3.88884  4.61119  0.61958  0.77255  0.48576  0.95510
    217   2.17628  4.31991  3.20228  2.77658  3.86082  3.17537  3.85922  3.18882  2.74769  2.57872  3.79517  3.13981  2.24377  3.10372  3.11011  2.31772  2.74826  2.85931  5.23980  3.97486    597 a - - -
          2.68618  4.42225  2.77519  2.73123  3.46354  2.40513  3.72494  3.29354  2.67741  2.69355  4.24690  2.90347  2.73739  3.18146  2.89801  2.37887  2.77519  2.98518  4.58477  3.61503
          0.03088  3.88884  4.61119  0.61958  0.77255  0.48576  0.95510
    218   2.32278  4.24350  3.22036  3.03669  4.09247  2.97306  4.14619  3.61720  3.11156  3.33610  4.26069  3.25899  3.71317  3.45956  3.39723  1.06665  2.80410  3.14873  5.46361  4.17603    598 s - - -
          2.68618  4.42225  2.77519  2.73123  3.46354  2.40513  3.72494  3.29354  2.67741  2.69355  4.24690  2.90347  2.73739  3.18146  2.89801  2.37887  2.77519  2.98518  4.58477  3.61503
          0.03088  3.88884  4.61119  0.61958  0.77255  0.48576  0.95510
    219   2.80464  4.45545  3.63989  3.25872  3.05457  2.54941  3.88299  3.20694  3.08465  2.81727  3.82580  3.53443  4.01156  3.48277  3.32198  3.00541  3.12232  2.97305  1.40573  3.08970    599 w - - -
          2.68618  4.42225  2.77519  2.73123  3.46354  2.40513  3.72494  3.29354  2.67741  2.69355  4.24690  2.90347  2.73739  3.18146  2.89801  2.37887  2.77519  2.98518  4.58477  3.61503
          0.03088  3.88884  4.61119  0.61958  0.77255  0.48576  0.95510
    220   2.68493  4.45895  3.36207  3.26345  4.40585  0.70429  4.38290  4.00928  3.44697  3.66140  4.63713  3.52632  3.85062  3.76980  3.68139  2.85727  3.16743  3.53443  5.49686  4.50824    600 g - - -
          2.68618  4.42225  2.77519  2.73123  3.46354  2.40513  3.72494  3.29354  2.67741  2.69355  4.24690  2.90347  2.73739  3.18146  2.89801  2.37887  2.77519  2.98518  4.58477  3.61503
          0.03088  3.88884  4.61119  0.61958  0.77255  0.48576  0.95510
    221   2.98679  4.95158  3.16389  2.78207  4.34175  3.47468  3.76782  3.77200  1.01610  3.33342  4.29383  3.20588  3.97372  2.95825  2.43416  3.02760  3.23875  3.47881  5.38955  4.20460    601 k - - -
          2.68618  4.42225  2.77519  2.73123  3.46354  2.40513  3.72494  3.29354  2.67741  2.69355  4.24690  2.90347  2.73739  3.18146  2.89801  2.37887  2.77519  2.98518  4.58477  3.61503
          0.03088  3.88884  4.61119  0.61958  0.77255  0.48576  0.95510
    222   2.38954  4.33915  3.06747  2.79753  4.03853  3.08620  3.95205  3.36829  2.82094  3.13453  4.03075  2.68003  3.74540  3.20418  3.15161  2.53728  1.49491  2.99073  5.40092  4.11593    602 t - - -
          2.68618  4.42225  2.77519  2.73123  3.46354  2.40513  3.72494  3.29354  2.67741  2.69355  4.24690  2.90347  2.73739  3.18146  2.89801  2.37887  2.77519  2.98518  4.58477  3.61503
          0.03088  3.88884  4.61119  0.61958  0.77255  0.48576  0.95510
    223   3.36241  4.73135  4.11595  3.82595  2.68251  3.74828  3.91955  3.38652  3.54773  2.77866  4.01958  3.97166  4.26733  3.93449  3.67326  3.56596  3.66359  3.27731  0.85292  2.68372    603 w - - -
          2.68618  4.42225  2.77519  2.73123  3.46354  2.40513  3.72494  3.29354  2.67741  2.69355  4.24690  2.90347  2.73739  3.18146  2.89801  2.37887  2.77519  2.98518  4.58477  3.61503
          0.03088  3.88884  4.61119  0.61958  0.77255  0.48576  0.95510
    224   3.17282  4.59434  4.46782  3.93952  3.04540  4.29495  4.59122  2.16596  3.71989  0.98716  2.52398  4.24240  4.56044  3.98747  3.90752  3.65637  3.41235  2.25218  5.06459  3.89582    604 l - - -
          2.68618  4.42225  2.77519  2.73123  3.46354  2.40513  3.72494  3.29354  2.67741  2.69355  4.24690  2.90347  2.73739  3.18146  2.89801  2.37887  2.77519  2.98518  4.58477  3.61503
          0.03088  3.88884  4.61119  0.61958  0.77255  0.48576  0.95510
    225   1.71474  4.12836  3.31239  3.04904  4.18332  2.90560  4.13767  3.52788  3.10503  3.28132  4.14316  3.22880  3.64796  3.41384  3.41267  1.42479  2.67208  3.03564  5.54911  4.31536    605 s - - -
          2.68618  4.42225  2.77519  2.73123  3.46354  2.40513  3.72494  3.29354  2.67741  2.69355  4.24690  2.90347  2.73739  3.18146  2.89801  2.37887  2.77519  2.98518  4.58477  3.61503
          0.03088  3.88884  4.61119  0.61958  0.77255  0.48576  0.95510
    226   3.06126  4.44039  4.52930  4.00511  3.25148  4.28128  4.68632  1.27582  3.83816  1.72859  2.62906  4.27521  4.57611  4.10333  4.03567  3.64143  3.31195  1.85751  5.21321  4.03814    622 i - - -
          2.68618  4.42225  2.77519  2.73123  3.46354  2.40513  3.72494  3.29354  2.67741  2.69355  4.24690  2.90347  2.73739  3.18146  2.89801  2.37887  2.77519  2.98518  4.58477  3.61503
          0.03088  3.88884  4.61119  0.61958  0.77255  0.48576  0.95510
    227   3.17345  4.63076  4.21583  3.85558  3.14166  4.00305  4.50617  2.34640  3.62317  0.85530  3.15917  4.12948  4.43547  3.98758  3.79663  3.57556  3.46689  2.38802  5.02707  3.75423    636 l - - -
          2.68618  4.42225  2.77519  2.73123  3.46354  2.40513  3.72494  3.29354  2.67741  2.69355  4.24690  2.90347  2.73739  3.18146  2.89801  2.37887  2.77519  2.98518  4.58477  3.61503
          0.03088  3.88884  4.61119  0.61958  0.77255  0.48576  0.95510
    228   2.44107  4.44463  2.80115  2.66435  4.28713  1.39187  3.98815  3.81882  2.92540  3.46497  4.32710  2.50177  3.72742  3.23529  3.29322  2.55484  2.87807  3.33013  5.57165  4.28142    637 g - - -
          2.68618  4.42225  2.77519  2.73123  3.46354  2.40513  3.72494  3.29354  2.67741  2.69355  4.24690  2.90347  2.73739  3.18146  2.89801  2.37887  2.77519  2.98518  4.58477  3.61503
          0.03088  3.88884  4.61119  0.61958  0.77255  0.48576  0.95510
    229   3.03023  4.39694  4.54359  4.01250  3.35045  4.29521  4.72804  1.70586  3.88539  1.62122  3.18046  4.28457  4.59287  4.14480  4.10214  3.64679  3.28250  1.30851  5.28907  4.10036    638 v - - -
          2.68618  4.42225  2.77519  2.73123  3.46354  2.40513  3.72494  3.29354  2.67741  2.69355  4.24690  2.90347  2.73739  3.18146  2.89801  2.37887  2.77519  2.98518  4.58477  3.61503
          0.03088  3.88884  4.61119  0.61958  0.77255  0.48576  0.95510
    230   3.38239  4.70678  4.38087  4.01304  1.22018  4.19602  3.47316  3.07057  3.87550  2.43733  3.69031  3.92345  4.52326  3.93551  3.97501  3.55585  3.61226  3.00026  3.65501  1.58215    653 f - - -
          2.68618  4.42225  2.77519  2.73123  3.46354  2.40513  3.72494  3.29354  2.67741  2.69355  4.24690  2.90347  2.73739  3.18146  2.89801  2.37887  2.77519  2.98518  4.58477  3.61503
          0.03088  3.88884  4.61119  0.61958  0.77255  0.48576  0.95510
    231   2.89768  5.42619  1.47977  1.60731  4.71184  3.17897  3.72457  4.21674  2.73791  3.73936  4.60094  2.65130  3.79976  2.89481  3.32243  2.78827  3.18717  3.80454  5.89610  4.40769    654 d - - -
          2.68618  4.42225  2.77519  2.73123  3.46354  2.40513  3.72494  3.29354  2.67741  2.69355  4.24690  2.90347  2.73739  3.18146  2.89801  2.37887  2.77519  2.98518  4.58477  3.61503
          0.03088  3.88884  4.61119  0.61958  0.77255  0.48576  0.95510
    232   3.36241  4.73135  4.11595  3.82595  2.68251  3.74828  3.91955  3.38652  3.54773  2.77866  4.01958  3.97166  4.26733  3.93449  3.67326  3.56596  3.66359  3.27731  0.85292  2.68372    655 w - - -
          2.68618  4.42225  2.77519  2.73123  3.46354  2.40513  3.72494  3.29354  2.67741  2.69355  4.24690  2.90347  2.73739  3.18146  2.89801  2.37887  2.77519  2.98518  4.58477  3.61503
          0.03088  3.88884  4.61119  0.61958  0.77255  0.48576  0.95510
    233   2.42249  4.89698  2.29632  2.08841  4.28872  3.22509  3.68171  3.71980  2.56864  3.31191  4.13873  2.80024  3.76495  2.84603  3.06086  1.89748  2.92437  3.34598  5.53310  4.15508    656 s - - -
          2.68618  4.42225  2.77519  2.73123  3.46354  2.40513  3.72494  3.29354  2.67741  2.69355  4.24690  2.90347  2.73739  3.18146  2.89801  2.37887  2.77519  2.98518  4.58477  3.61503
          0.03088  3.88884  4.61119  0.61958  0.77255  0.48576  0.95510
    234   1.95213  4.18904  3.18655  3.01552  4.28376  1.31339  4.18131  3.64987  3.16995  3.39447  4.27244  3.22756  3.67159  3.46713  3.47271  2.42638  2.74601  3.14018  5.61023  4.40243    657 g - - -
          2.68618  4.42225  2.77519  2.73123  3.46354  2.40513  3.72494  3.29354  2.67741  2.69355  4.24690  2.90347  2.73739  3.18146  2.89801  2.37887  2.77519  2.98518  4.58477  3.61503
          0.03088  3.88884  4.61119  0.61958  0.77255  0.48576  0.95510
    235   2.18608  2.29611  3.73918  3.31213  3.82686  2.98701  4.15064  3.10173  3.21665  2.90557  3.79172  3.38516  3.69091  3.50780  3.47373  1.92333  2.09653  2.72747  5.26268  4.06727    658 s - - -
          2.68618  4.42225  2.77519  2.73123  3.46354  2.40513  3.72494  3.29354  2.67741  2.69355  4.24690  2.90347  2.73739  3.18146  2.89801  2.37887  2.77519  2.98518  4.58477  3.61503
          0.03088  3.88884  4.61119  0.61958  0.77255  0.48576  0.95510
    236   2.73670  4.73411  2.71688  2.60390  4.10016  3.19471  3.93374  3.81388  2.83870  3.45884  4.41385  1.12940  3.84730  3.20637  3.19404  2.80317  3.11901  3.43444  5.40417  4.04720    659 n - - -
          2.68618  4.42225  2.77519  2.73123  3.46354  2.40513  3.72494  3.29354  2.67741  2.69355  4.24690  2.90347  2.73739  3.18146  2.89801  2.37887  2.77519  2.98518  4.58477  3.61503
          0.03088  3.88884  4.61119  0.61958  0.77255  0.48576  0.95510
    237   2.77272  4.52756  3.38162  3.22286  4.21698  3.21414  4.29913  3.76640  3.28152  3.39155  4.44196  3.52801  0.79775  3.66980  3.52536  2.94067  3.21553  3.40994  5.39924  4.33780    660 p - - -
          2.68618  4.42225  2.77519  2.73123  3.46354  2.40513  3.72494  3.29354  2.67741  2.69355  4.24690  2.90347  2.73739  3.18146  2.89801  2.37887  2.77519  2.98518  4.58477  3.61503
          0.03088  3.88884  4.61119  0.61958  0.77255  0.48576  0.95510
    238   2.98188  4.52801  4.06688  3.66145  3.21460  3.84625  4.39279  2.39182  3.42868  1.80670  1.34691  3.93696  4.30683  3.80941  3.63210  3.33275  3.28744  2.39986  5.05768  3.82096    661 m - - -
          2.68618  4.42225  2.77519  2.73123  3.46354  2.40513  3.72494  3.29354  2.67741  2.69355  4.24690  2.90347  2.73739  3.18146  2.89801  2.37887  2.77519  2.98518  4.58477  3.61503
          0.03088  3.88884  4.61119  0.61958  0.77255  0.48576  0.95510
    239   2.77272  4.52756  3.38162  3.22286  4.21698  3.21414  4.29913  3.76640  3.28152  3.39155  4.44196  3.52801  0.79775  3.66980  3.52536  2.94067  3.21553  3.40994  5.39924  4.33780    662 p - - -
          2.68618  4.42225  2.77519  2.73123  3.46354  2.40513  3.72494  3.29354  2.67741  2.69355  4.24690  2.90347  2.73739  3.18146  2.89801  2.37887  2.77519  2.98518  4.58477  3.61503
          0.03088  3.88884  4.61119  0.61958  0.77255  0.48576  0.95510
    240   2.77272  4.52756  3.38162  3.22286  4.21698  3.21414  4.29913  3.76640  3.28152  3.39155  4.44196  3.52801  0.79775  3.66980  3.52536  2.94067  3.21553  3.40994  5.39924  4.33780    663 p - - -
          2.68618  4.42225  2.77519  2.73123  3.46354  2.40513  3.72494  3.29354  2.67741  2.69355  4.24690  2.90347  2.73739  3.18146  2.89801  2.37887  2.77519  2.98518  4.58477  3.61503
          0.03088  3.88884  4.61119  0.61958  0.77255  0.48576  0.95510
    241   2.96603  5.08090  2.49400  1.00233  4.42911  3.28437  3.87234  3.88625  2.75491  3.50065  4.47376  2.94170  3.88967  3.08753  3.16559  2.94664  3.27032  3.56833  5.59759  4.31962    664 e - - -
          2.68618  4.42225  2.77519  2.73123  3.46354  2.40513  3.72494  3.29354  2.67741  2.69355  4.24690  2.90347  2.73739  3.18146  2.89801  2.37887  2.77519  2.98518  4.58477  3.61503
          0.03088  3.88884  4.61119  0.61958  0.77255  0.48576  0.95510
    242   3.34423  4.69048  4.34287  3.97178  1.15302  4.17038  3.52261  2.99093  3.83627  2.35108  3.62222  3.92244  4.50591  3.92202  3.94915  3.53771  3.57951  2.93688  3.71750  1.80162    665 f - - -
          2.68618  4.42225  2.77519  2.73123  3.46354  2.40513  3.72494  3.29354  2.67741  2.69355  4.24690  2.90347  2.73739  3.18146  2.89801  2.37887  2.77519  2.98518  4.58477  3.61503
          0.03088  3.88884  4.61119  0.61958  0.77255  0.48576  0.95510
    243   3.36241  4.73135  4.11595  3.82595  2.68251  3.74828  3.91955  3.38652  3.54773  2.77866  4.01958  3.97166  4.26733  3.93449  3.67326  3.56596  3.66359  3.27731  0.85292  2.68372    666 w - - -
          2.68618  4.42225  2.77519  2.73123  3.46354  2.40513  3.72494  3.29354  2.67741  2.69355  4.24690  2.90347  2.73739  3.18146  2.89801  2.37887  2.77519  2.98518  4.58477  3.61503
          0.03088  3.88884  4.61119  0.61958  0.77255  0.48576  0.95510
    244   2.47645  4.23381  3.95003  3.39910  3.33942  3.78196  4.17189  1.80542  3.29243  2.11271  2.54822  3.70489  4.16697  3.58204  3.55860  3.08813  2.65161  2.01989  4.99105  3.79633    667 i - - -
          2.68618  4.42225  2.77519  2.73123  3.46354  2.40513  3.72494  3.29354  2.67741  2.69355  4.24690  2.90347  2.73739  3.18146  2.89801  2.37887  2.77519  2.98518  4.58477  3.61503
          0.03088  3.88884  4.61119  0.61958  0.77255  0.48576  0.95510
    245   3.02421  4.46627  4.22446  3.70754  2.32118  4.05932  3.93680  2.48387  3.57537  1.28906  3.12953  3.90439  4.36652  3.76841  3.76617  3.37223  3.25154  2.48548  4.31242  2.44960    668 l - - -
          2.68618  4.42225  2.77519  2.73123  3.46354  2.40513  3.72494  3.29354  2.67741  2.69355  4.24690  2.90347  2.73739  3.18146  2.89801  2.37887  2.77519  2.98518  4.58477  3.61503
          0.03088  3.88884  4.61119  0.61958  0.77255  0.48576  0.95510
    246   2.77272  4.52756  3.38162  3.22286  4.21698  3.21414  4.29913  3.76640  3.28152  3.39155  4.44196  3.52801  0.79775  3.66980  3.52536  2.94067  3.21553  3.40994  5.39924  4.33780    669 p - - -
          2.68618  4.42225  2.77519  2.73123  3.46354  2.40513  3.72494  3.29354  2.67741  2.69355  4.24690  2.90347  2.73739  3.18146  2.89801  2.37887  2.77519  2.98518  4.58477  3.61503
          0.03088  3.88884  4.61119  0.61958  0.77255  0.48576  0.95510
    247   2.26402  4.22769  3.22145  2.85720  4.09041  3.00615  3.96739  3.47378  2.87693  3.16159  4.00332  3.14792  2.89787  3.20631  3.23273  1.83423  1.92841  3.03071  5.42907  4.18141    677 s - - -
          2.68618  4.42225  2.77519  2.73123  3.46354  2.40513  3.72494  3.29354  2.67741  2.69355  4.24690  2.90347  2.73739  3.18146  2.89801  2.37887  2.77519  2.98518  4.58477  3.61503
          0.03088  3.88884  4.61119  0.61958  0.77255  0.48576  0.95510
    248   2.59349  4.13873  3.80612  3.24305  2.31492  3.63043  3.82035  2.57145  3.13683  2.11864  3.22896  3.51273  4.00726  3.39501  3.38108  2.67228  2.60331  2.38572  3.61126  3.13568    678 l - - -
          2.68618  4.42225  2.77519  2.73123  3.46354  2.40513  3.72494  3.29354  2.67741  2.69355  4.24690  2.90347  2.73739  3.18146  2.89801  2.37887  2.77519  2.98518  4.58477  3.61503
          0.03088  3.88884  4.61119  0.61958  0.77255  0.48576  0.95510
    249   3.02974  4.42901  4.45921  3.91553  2.32267  4.19292  4.40982  2.12750  3.79893  1.34965  2.98527  4.15457  4.47591  3.97621  3.97671  3.52150  3.26598  1.81565  4.84859  3.55001    679 l - - -
          2.68618  4.42225  2.77519  2.73123  3.46354  2.40513  3.72494  3.29354  2.67741  2.69355  4.24690  2.90347  2.73739  3.18146  2.89801  2.37887  2.77519  2.98518  4.58477  3.61503
          0.03088  3.88884  4.61119  0.61958  0.77255  0.48576  0.95510
    250   2.77272  4.52756  3.38162  3.22286  4.21698  3.21414  4.29913  3.76640  3.28152  3.39155  4.44196  3.52801  0.79775  3.66980  3.52536  2.94067  3.21553  3.40994  5.39924  4.33780    681 p - - -
          2.68618  4.42225  2.77519  2.73123  3.46354  2.40513  3.72494  3.29354  2.67741  2.69355  4.24690  2.90347  2.73739  3.18146  2.89801  2.37887  2.77519  2.98518  4.58477  3.61503
          0.03088  3.88884  4.61119  0.61958  0.77255  0.48576  0.95510
    251   3.00270  4.37747  4.53293  3.96235  2.70087  4.22269  4.53202  1.90559  3.85614  1.41706  2.55663  4.20882  4.48090  4.01246  4.01785  3.54068  3.22986  1.78828  5.00330  3.87304    686 l - - -
          2.68618  4.42225  2.77519  2.73123  3.46354  2.40513  3.72494  3.29354  2.67741  2.69355  4.24690  2.90347  2.73739  3.18146  2.89801  2.37887  2.77519  2.98518  4.58477  3.61503
          0.03088  3.88884  4.61119  0.61958  0.77255  0.48576  0.95510
    252   3.01233  4.82717  3.14127  2.90269  3.29585  3.46104  1.10844  3.71780  2.74528  3.20978  4.25387  3.31143  4.01438  3.26909  3.01010  3.08282  3.31618  3.45260  4.76072  3.24622    687 h - - -
          2.68618  4.42225  2.77519  2.73123  3.46354  2.40513  3.72494  3.29354  2.67741  2.69355  4.24690  2.90347  2.73739  3.18146  2.89801  2.37887  2.77519  2.98518  4.58477  3.61503
          0.03088  3.88884  4.61119  0.61958  0.77255  0.48576  0.95510
    253   2.77272  4.52756  3.38162  3.22286  4.21698  3.21414  4.29913  3.76640  3.28152  3.39155  4.44196  3.52801  0.79775  3.66980  3.52536  2.94067  3.21553  3.40994  5.39924  4.33780    688 p - - -
          2.68618  4.42225  2.77519  2.73123  3.46354  2.40513  3.72494  3.29354  2.67741  2.69355  4.24690  2.90347  2.73739  3.18146  2.89801  2.37887  2.77519  2.98518  4.58477  3.61503
          0.03088  3.88884  4.61119  0.61958  0.77255  0.48576  0.95510
    254   1.44792  4.11391  3.34890  3.07654  4.16596  2.90446  4.14721  3.49652  3.12345  3.25929  4.12199  3.24276  3.64724  3.42852  3.42688  1.68160  2.66506  3.01115  5.53720  4.31010    697 a - - -
          2.68618  4.42225  2.77519  2.73123  3.46354  2.40513  3.72494  3.29354  2.67741  2.69355  4.24690  2.90347  2.73739  3.18146  2.89801  2.37887  2.77519  2.98518  4.58477  3.61503
          0.03088  3.88884  4.61119  0.61958  0.77255  0.48576  0.95510
    255   2.83280  5.07520  2.84819  2.45390  4.43294  3.43192  3.59435  3.85210  1.52423  3.35148  4.19292  2.61685  3.87664  2.42999  2.39272  2.81400  3.05004  3.50472  5.46031  4.17634    702 k - - -
          2.68618  4.42225  2.77519  2.73123  3.46354  2.40513  3.72494  3.29354  2.67741  2.69355  4.24690  2.90347  2.73739  3.18146  2.89801  2.37887  2.77519  2.98518  4.58477  3.61503
          0.03088  3.88884  4.61119  0.61958  0.77255  0.48576  0.95510
    256   2.98188  4.52801  4.06688  3.66145  3.21460  3.84625  4.39279  2.39182  3.42868  1.80670  1.34691  3.93696  4.30683  3.80941  3.63210  3.33275  3.28744  2.39986  5.05768  3.82096    703 m - - -
          2.68618  4.42225  2.77519  2.73123  3.46354  2.40513  3.72494  3.29354  2.67741  2.69355  4.24690  2.90347  2.73739  3.18146  2.89801  2.37887  2.77519  2.98518  4.58477  3.61503
          0.03088  3.88884  4.61119  0.61958  0.77255  0.48576  0.95510
    257   2.95675  4.38028  4.24632  3.72676  2.00504  3.97552  3.76816  2.62551  3.57928  2.03300  2.76251  3.84180  4.30263  3.74594  3.73583  3.28584  3.18467  2.56464  2.22568  2.52556    704 f - - -
          2.68618  4.42225  2.77519  2.73123  3.46354  2.40513  3.72494  3.29354  2.67741  2.69355  4.24690  2.90347  2.73739  3.18146  2.89801  2.37887  2.77519  2.98518  4.58477  3.61503
          0.03088  3.88884  4.61119  0.61958  0.77255  0.48576  0.95510
    258   2.60445  0.90783  4.12752  3.87075  3.85814  3.22412  4.51421  3.00460  3.69772  2.91942  4.04117  3.85336  3.93238  4.04312  3.81926  2.87616  3.07257  2.74811  5.27101  4.14576    705 c - - -
          2.68618  4.42225  2.77519  2.73123  3.46354  2.40513  3.72494  3.29354  2.67741  2.69355  4.24690  2.90347  2.73739  3.18146  2.89801  2.37887  2.77519  2.98518  4.58477  3.61503
          0.03088  3.88884  4.61119  0.61958  0.77255  0.48576  0.95510
    259   3.27045  4.75281  3.86225  3.59455  2.29338  3.84909  3.62576  3.27734  3.45159  2.72709  3.95063  3.74340  4.32247  3.75372  3.63202  3.40557  3.55716  3.14865  3.93782  0.93900    706 y - - -
          2.68618  4.42225  2.77519  2.73123  3.46354  2.40513  3.72494  3.29354  2.67741  2.69355  4.24690  2.90347  2.73739  3.18146  2.89801  2.37887  2.77519  2.98518  4.58477  3.61503
          0.03088  3.88884  4.61119  0.61958  0.77255  0.48576  0.95510
    260   2.27487  1.58551  3.96057  3.59208  3.77974  3.07256  4.32651  2.77939  3.41793  2.76130  3.77640  3.56733  3.79082  3.73965  3.60990  2.53555  2.33188  2.49009  5.30060  4.09907    707 c - - -
          2.68618  4.42225  2.77519  2.73123  3.46354  2.40513  3.72494  3.29354  2.67741  2.69355  4.24690  2.90347  2.73739  3.18146  2.89801  2.37887  2.77519  2.98518  4.58477  3.61503
          0.03088  3.88884  4.61119  0.61958  0.77255  0.48576  0.95510
    261   3.02360  4.86195  3.51589  3.02330  4.22067  3.50870  3.83563  3.76336  2.24327  3.27630  4.27587  3.38188  4.01033  3.05499  0.95368  3.10688  3.28834  3.48655  5.29698  4.14429    708 r - - -
          2.68618  4.42225  2.77519  2.73123  3.46354  2.40513  3.72494  3.29354  2.67741  2.69355  4.24690  2.90347  2.73739  3.18146  2.89801  2.37887  2.77519  2.98518  4.58477  3.61503
          0.03088  3.88884  4.61119  0.61958  0.77255  0.48576  0.95510
    262   3.13791  4.49111  4.63926  4.08176  3.13526  4.39131  4.71748  1.56782  3.94043  1.27480  2.61771  4.36196  4.61827  4.13041  4.11450  3.72963  3.36789  1.98955  5.15301  4.03802    709 l - - -
          2.68618  4.42225  2.77519  2.73123  3.46354  2.40513  3.72494  3.29354  2.67741  2.69355  4.24690  2.90347  2.73739  3.18146  2.89801  2.37887  2.77519  2.98518  4.58477  3.61503
          0.03088  3.88884  4.61119  0.61958  0.77255  0.48576  0.95510
    263   2.52917  4.22056  3.81615  3.39001  3.66255  3.42988  4.27956  2.29546  3.28405  2.46090  3.57143  3.61030  4.01835  3.62573  3.55665  2.83624  2.05967  1.52485  5.28831  4.05957    710 v - - -
          2.68618  4.42225  2.77519  2.73123  3.46354  2.40513  3.72494  3.29354  2.67741  2.69355  4.24690  2.90347  2.73739  3.18146  2.89801  2.37887  2.77519  2.98518  4.58477  3.61503
          0.03088  3.88884  4.61119  0.61958  0.77255  0.48576  0.95510
    264   3.27045  4.75281  3.86225  3.59455  2.29338  3.84909  3.62576  3.27734  3.45159  2.72709  3.95063  3.74340  4.32247  3.75372  3.63202  3.40557  3.55716  3.14865  3.93782  0.93900    711 y - - -
          2.68618  4.42225  2.77519  2.73123  3.46354  2.40513  3.72494  3.29354  2.67741  2.69355  4.24690  2.90347  2.73739  3.18146  2.89801  2.37887  2.77519  2.98518  4.58477  3.61503
          0.03088  3.88884  4.61119  0.61958  0.77255  0.48576  0.95510
    265   3.06075  4.53854  4.27960  3.76423  3.08759  4.12082  4.45036  2.22219  3.53402  1.47212  1.64876  4.06672  4.44548  3.85134  3.74204  3.48466  3.31329  2.26997  5.02845  3.82245    712 l - - -
          2.68618  4.42225  2.77519  2.73123  3.46354  2.40513  3.72494  3.29354  2.67741  2.69355  4.24690  2.90347  2.73739  3.18146  2.89801  2.37887  2.77519  2.98518  4.58477  3.61503
          0.03088  3.88884  4.61119  0.61958  0.77255  0.48576  0.95510
    266   2.77272  4.52756  3.38162  3.22286  4.21698  3.21414  4.29913  3.76640  3.28152  3.39155  4.44196  3.52801  0.79775  3.66980  3.52536  2.94067  3.21553  3.40994  5.39924  4.33780    713 p - - -
          2.68618  4.42225  2.77519  2.73123  3.46354  2.40513  3.72494  3.29354  2.67741  2.69355  4.24690  2.90347  2.73739  3.18146  2.89801  2.37887  2.77519  2.98518  4.58477  3.61503
          0.03088  3.88884  4.61119  0.61958  0.77255  0.48576  0.95510
    267   2.92672  4.44446  4.20227  3.70179  3.19639  3.96478  4.43527  2.18885  3.51359  1.71957  1.67661  3.97989  4.35783  3.82465  3.73541  3.33456  3.20753  1.99776  5.09146  3.89882    714 m - - -
          2.68618  4.42225  2.77519  2.73123  3.46354  2.40513  3.72494  3.29354  2.67741  2.69355  4.24690  2.90347  2.73739  3.18146  2.89801  2.37887  2.77519  2.98518  4.58477  3.61503
          0.03088  3.88884  4.61119  0.61958  0.77255  0.48576  0.95510
    268   2.32278  4.24350  3.22036  3.03669  4.09247  2.97306  4.14619  3.61720  3.11156  3.33610  4.26069  3.25899  3.71317  3.45956  3.39723  1.06665  2.80410  3.14873  5.46361  4.17603    715 s - - -
          2.68618  4.42225  2.77519  2.73123  3.46354  2.40513  3.72494  3.29354  2.67741  2.69355  4.24690  2.90347  2.73739  3.18146  2.89801  2.37887  2.77519  2.98518  4.58477  3.61503
          0.03088  3.88884  4.61119  0.61958  0.77255  0.48576  0.95510
    269   3.27045  4.75281  3.86225  3.59455  2.29338  3.84909  3.62576  3.27734  3.45159  2.72709  3.95063  3.74340  4.32247  3.75372  3.63202  3.40557  3.55716  3.14865  3.93782  0.93900    716 y - - -
          2.68618  4.42225  2.77519  2.73123  3.46354  2.40513  3.72494  3.29354  2.67741  2.69355  4.24690  2.90347  2.73739  3.18146  2.89801  2.37887  2.77519  2.98518  4.58477  3.61503
          0.03088  3.88884  4.61119  0.61958  0.77255  0.48576  0.95510
    270   3.20353  4.60152  4.48662  3.99584  2.45392  4.28882  4.39703  2.24442  3.84825  0.99688  2.95006  4.23534  4.56354  4.03213  4.01581  3.66203  3.44386  2.33296  4.74220  3.35187    717 l - - -
          2.68618  4.42225  2.77519  2.73123  3.46354  2.40513  3.72494  3.29354  2.67741  2.69355  4.24690  2.90347  2.73739  3.18146  2.89801  2.37887  2.77519  2.98518  4.58477  3.61503
          0.03088  3.88884  4.61119  0.61958  0.77255  0.48576  0.95510
    271   3.27045  4.75281  3.86225  3.59455  2.29338  3.84909  3.62576  3.27734  3.45159  2.72709  3.95063  3.74340  4.32247  3.75372  3.63202  3.40557  3.55716  3.14865  3.93782  0.93900    718 y - - -
          2.68618  4.42225  2.77519  2.73123  3.46354  2.40513  3.72494  3.29354  2.67741  2.69355  4.24690  2.90347  2.73739  3.18146  2.89801  2.37887  2.77519  2.98518  4.58477  3.61503
          0.03088  3.88884  4.61119  0.61958  0.77255  0.48576  0.95510
    272   1.94821  4.18832  3.18736  3.01576  4.28349  1.31625  4.18111  3.64919  3.16979  3.39387  4.27153  3.22746  3.67123  3.46681  3.47265  2.42563  2.74518  3.13941  5.61020  4.40234    719 g - - -
          2.68618  4.42225  2.77519  2.73123  3.46354  2.40513  3.72494  3.29354  2.67741  2.69355  4.24690  2.90347  2.73739  3.18146  2.89801  2.37887  2.77519  2.98518  4.58477  3.61503
          0.03088  3.88884  4.61119  0.61958  0.77255  0.48576  0.95510
    273   2.80799  4.93322  3.17889  2.61721  4.32820  3.49555  3.59324  3.68537  1.49159  3.22220  4.07804  3.06133  3.90288  2.73926  2.07985  2.83105  2.67307  3.36468  5.36357  4.13116    720 k - - -
          2.68618  4.42225  2.77519  2.73123  3.46354  2.40513  3.72494  3.29354  2.67741  2.69355  4.24690  2.90347  2.73739  3.18146  2.89801  2.37887  2.77519  2.98518  4.58477  3.61503
          0.03088  3.88884  4.61119  0.61958  0.77255  0.48576  0.95510
    274   3.02360  4.86195  3.51589  3.02330  4.22067  3.50870  3.83563  3.76336  2.24327  3.27630  4.27587  3.38188  4.01033  3.05499  0.95368  3.10688  3.28834  3.48655  5.29698  4.14429    721 r - - -
          2.68618  4.42225  2.77519  2.73123  3.46354  2.40513  3.72494  3.29354  2.67741  2.69355  4.24690  2.90347  2.73739  3.18146  2.89801  2.37887  2.77519  2.98518  4.58477  3.61503
          0.03088  3.88884  4.61119  0.61958  0.77255  0.48576  0.95510
    275   3.27894  4.67584  4.26118  3.97864  0.98531  3.96518  3.88412  2.80044  3.88522  2.16664  3.52807  4.03751  4.42328  4.04864  4.00091  3.54813  3.58002  2.79237  4.12806  2.49291    722 f - - -
          2.68618  4.42225  2.77519  2.73123  3.46354  2.40513  3.72494  3.29354  2.67741  2.69355  4.24690  2.90347  2.73739  3.18146  2.89801  2.37887  2.77519  2.98518  4.58477  3.61503
          0.03088  3.88884  4.61119  0.61958  0.77255  0.48576  0.95510
    276   2.67015  4.37849  3.49777  3.09216  3.51152  3.53779  4.03013  2.50745  2.92534  2.38146  3.50092  3.44315  4.03377  2.85566  3.20642  2.92408  2.97218  1.48065  5.09618  3.81990    724 v - - -
          2.68618  4.42225  2.77519  2.73123  3.46354  2.40513  3.72494  3.29354  2.67741  2.69355  4.24690  2.90347  2.73739  3.18146  2.89801  2.37887  2.77519  2.98518  4.58477  3.61503
          0.03088  3.88884  4.61119  0.61958  0.77255  0.48576  0.95510
    277   1.89891  3.08972  3.65948  3.29530  4.05294  1.55239  4.20978  3.35633  3.24356  3.14049  4.00451  3.34781  3.64165  3.53128  3.51067  2.34456  2.62289  2.89692  5.44877  4.26038    725 g - - -
          2.68618  4.42225  2.77519  2.73123  3.46354  2.40513  3.72494  3.29354  2.67741  2.69355  4.24690  2.90347  2.73739  3.18146  2.89801  2.37887  2.77519  2.98518  4.58477  3.61503
          0.03088  3.88884  4.61119  0.61958  0.77255  0.48576  0.95510
    278   2.62206  4.63360  2.85488  2.60752  4.07850  3.22752  3.83147  3.57727  2.61260  3.16660  4.09621  3.04856  1.62745  2.62085  2.95057  2.70704  2.96621  3.23683  5.37824  4.07701    726 p - - -
          2.68618  4.42225  2.77519  2.73123  3.46354  2.40513  3.72494  3.29354  2.67741  2.69355  4.24690  2.90347  2.73739  3.18146  2.89801  2.37887  2.77519  2.98518  4.58477  3.61503
          0.03088  3.88884  4.61119  0.61958  0.77255  0.48576  0.95510
    279   3.09646  4.46315  4.54997  4.05943  3.27654  4.31592  4.73625  1.21853  3.87280  1.64847  3.15301  4.32348  4.62381  4.16988  4.07009  3.70397  3.35539  1.79852  5.24615  4.01234    727 i - - -
          2.68618  4.42225  2.77519  2.73123  3.46354  2.40513  3.72494  3.29354  2.67741  2.69355  4.24690  2.90347  2.73739  3.18146  2.89801  2.37887  2.77519  2.98518  4.58477  3.61503
          0.03088  3.88884  4.61119  0.61958  0.77255  0.48576  0.95510
    280   2.42122  4.26638  3.44230  3.19485  3.98302  3.10518  4.21097  3.11213  3.13815  2.97505  4.02437  3.40174  3.81015  3.53211  3.39617  2.62265  1.14447  2.80537  5.41938  4.19959    728 t - - -
          2.68618  4.42225  2.77519  2.73123  3.46354  2.40513  3.72494  3.29354  2.67741  2.69355  4.24690  2.90347  2.73739  3.18146  2.89801  2.37887  2.77519  2.98518  4.58477  3.61503
          0.03088  3.88884  4.61119  0.61958  0.77255  0.48576  0.95510
    281   2.77272  4.52756  3.38162  3.22286  4.21698  3.21414  4.29913  3.76640  3.28152  3.39155  4.44196  3.52801  0.79775  3.66980  3.52536  2.94067  3.21553  3.40994  5.39924  4.33780    730 p - - -
          2.68618  4.42225  2.77519  2.73123  3.46354  2.40513  3.72494  3.29354  2.67741  2.69355  4.24690  2.90347  2.73739  3.18146  2.89801  2.37887  2.77519  2.98518  4.58477  3.61503
          0.03088  3.88884  4.61119  0.61958  0.77255  0.48576  0.95510
    282   3.17345  4.63076  4.21583  3.85558  3.14166  4.00305  4.50617  2.34640  3.62317  0.85530  3.15917  4.12948  4.43547  3.98758  3.79663  3.57556  3.46689  2.38802  5.02707  3.75423    731 l - - -
          2.68618  4.42225  2.77519  2.73123  3.46354  2.40513  3.72494  3.29354  2.67741  2.69355  4.24690  2.90347  2.73739  3.18146  2.89801  2.37887  2.77519  2.98518  4.58477  3.61503
          0.03088  3.88884  4.61119  0.61958  0.77255  0.48576  0.95510
    283   3.01313  4.37181  4.59870  4.10361  3.46950  4.28565  4.84173  1.34795  3.98123  1.98590  3.29368  4.34469  4.62490  4.26086  4.19617  3.66792  3.28438  1.30305  5.41237  4.20252    732 v - - -
          2.68618  4.42225  2.77519  2.73123  3.46354  2.40513  3.72494  3.29354  2.67741  2.69355  4.24690  2.90347  2.73739  3.18146  2.89801  2.37887  2.77519  2.98518  4.58477  3.61503
          0.03088  3.88884  4.61119  0.61958  0.77255  0.48576  0.95510
    284   2.69351  4.67091  3.00041  2.36720  3.79421  3.45993  3.68859  3.15972  2.42183  2.05477  3.71783  3.05323  3.88572  2.40141  2.76302  2.78213  2.92620  2.93019  5.15900  3.86960    733 l - - -
          2.68618  4.42225  2.77519  2.73123  3.46354  2.40513  3.72494  3.29354  2.67741  2.69355  4.24690  2.90347  2.73739  3.18146  2.89801  2.37887  2.77519  2.98518  4.58477  3.61503
          0.03088  3.88884  4.61119  0.61958  0.77255  0.48576  0.95510
    285   2.67173  4.78093  2.77132  2.49497  4.14977  3.27457  3.72198  3.67066  2.41222  3.24866  4.13872  2.96512  3.82580  1.63715  2.74498  2.42199  2.97808  3.31940  5.40087  4.05666    734 q - - -
          2.68618  4.42225  2.77519  2.73123  3.46354  2.40513  3.72494  3.29354  2.67741  2.69355  4.24690  2.90347  2.73739  3.18146  2.89801  2.37887  2.77519  2.98518  4.58477  3.61503
          0.03088  3.88884  4.61119  0.61958  0.77255  0.48576  0.95510
    286   3.16816  4.56857  4.50633  4.00033  3.09073  4.31408  4.64274  1.90232  3.79198  1.02029  2.96845  4.28747  4.59372  4.06213  3.97800  3.69184  3.41634  2.10259  5.10269  3.89683    735 l - - -
          2.68618  4.42225  2.77519  2.73123  3.46354  2.40513  3.72494  3.29354  2.67741  2.69355  4.24690  2.90347  2.73739  3.18146  2.89801  2.37887  2.77519  2.98518  4.58477  3.61503
          0.03088  3.88884  4.61119  0.61958  0.77255  0.48576  0.95510
    287   3.02360  4.86195  3.51589  3.02330  4.22067  3.50870  3.83563  3.76336  2.24327  3.27630  4.27587  3.38188  4.01033  3.05499  0.95368  3.10688  3.28834  3.48655  5.29698  4.14429    736 r - - -
          2.68618  4.42225  2.77519  2.73123  3.46354  2.40513  3.72494  3.29354  2.67741  2.69355  4.24690  2.90347  2.73739  3.18146  2.89801  2.37887  2.77519  2.98518  4.58477  3.61503
          0.03088  3.88884  4.61119  0.61958  0.77255  0.48576  0.95510
    288   2.82053  5.31122  2.04294  1.47587  4.59069  3.21937  3.67020  4.08058  2.58231  3.59411  4.42614  2.68595  3.78984  2.50023  3.10944  2.73521  3.08885  3.67964  5.76187  4.30783    737 e - - -
          2.68618  4.42225  2.77519  2.73123  3.46354  2.40513  3.72494  3.29354  2.67741  2.69355  4.24690  2.90347  2.73739  3.18146  2.89801  2.37887  2.77519  2.98518  4.58477  3.61503
          0.03088  3.88884  4.61119  0.61958  0.77255  0.48576  0.95510
    289   2.96603  5.08090  2.49400  1.00233  4.42911  3.28437  3.87234  3.88625  2.75491  3.50065  4.47376  2.94170  3.88967  3.08753  3.16559  2.94664  3.27032  3.56833  5.59759  4.31962    738 e - - -
          2.68618  4.42225  2.77519  2.73123  3.46354  2.40513  3.72494  3.29354  2.67741  2.69355  4.24690  2.90347  2.73739  3.18146  2.89801  2.37887  2.77519  2.98518  4.58477  3.61503
          0.03088  3.88884  4.61119  0.61958  0.77255  0.48576  0.95510
    290   3.16212  4.53611  4.57510  4.05616  3.12688  4.36006  4.69860  1.70300  3.87179  1.11604  2.97948  4.33823  4.62134  4.11705  4.05398  3.72847  3.40536  2.01251  5.14514  3.96391    739 l - - -
          2.68618  4.42225  2.77519  2.73123  3.46354  2.40513  3.72494  3.29354  2.67741  2.69355  4.24690  2.90347  2.73739  3.18146  2.89801  2.37887  2.77519  2.98518  4.58477  3.61503
          0.03088  3.88884  4.61119  0.61958  0.77255  0.48576  0.95510
    291   3.03245  4.75347  3.47666  3.06922  2.38354  3.76284  1.99340  3.36529  2.90788  2.84343  3.89980  3.38717  4.16496  3.29078  3.19504  3.10686  3.26713  3.16185  4.00513  1.73969    740 y - - -
          2.68618  4.42225  2.77519  2.73123  3.46354  2.40513  3.72494  3.29354  2.67741  2.69355  4.24690  2.90347  2.73739  3.18146  2.89801  2.37887  2.77519  2.98518  4.58477  3.61503
          0.03088  3.88884  4.61119  0.61958  0.77255  0.48576  0.95510
    292   2.29369  4.42450  3.10924  2.66901  3.84785  3.26678  3.78435  3.13368  2.64100  2.60879  3.76498  2.50081  3.79013  3.00946  3.02126  2.60324  2.13005  2.83299  5.21319  3.93530    743 t - - -
          2.68618  4.42225  2.77519  2.73123  3.46354  2.40513  3.72494  3.29354  2.67741  2.69355  4.24690  2.90347  2.73739  3.18146  2.89801  2.37887  2.77519  2.98518  4.58477  3.61503
          0.03088  3.88884  4.61119  0.61958  0.77255  0.48576  0.95510
    293   2.81792  5.11128  2.52533  1.93818  4.39762  3.32172  3.65616  3.85368  2.35819  3.38406  4.25098  2.83582  3.83940  1.77441  2.73420  2.78244  3.06807  3.50764  5.54759  4.19347    745 q - - -
          2.68618  4.42225  2.77519  2.73123  3.46354  2.40513  3.72494  3.29354  2.67741  2.69355  4.24690  2.90347  2.73739  3.18146  2.89801  2.37887  2.77519  2.98518  4.58477  3.61503
          0.03088  3.88884  4.61119  0.61958  0.77255  0.48576  0.95510
    294   2.77272  4.52756  3.38162  3.22286  4.21698  3.21414  4.29913  3.76640  3.28152  3.39155  4.44196  3.52801  0.79775  3.66980  3.52536  2.94067  3.21553  3.40994  5.39924  4.33780    747 p - - -
          2.68618  4.42225  2.77519  2.73123  3.46354  2.40513  3.72494  3.29354  2.67741  2.69355  4.24690  2.90347  2.73739  3.18146  2.89801  2.37887  2.77519  2.98518  4.58477  3.61503
          0.03088  3.88884  4.61119  0.61958  0.77255  0.48576  0.95510
    295   3.40533  4.73493  4.34935  3.98467  1.57067  4.19400  3.44242  3.14376  3.84991  2.52045  3.76260  3.90006  4.52412  3.91643  3.95961  3.55269  3.63497  3.05855  3.62492  1.18819    749 y - - -
          2.68618  4.42225  2.77519  2.73123  3.46354  2.40513  3.72494  3.29354  2.67741  2.69355  4.24690  2.90347  2.73739  3.18146  2.89801  2.37887  2.77519  2.98518  4.58477  3.61503
          0.03088  3.88884  4.61119  0.61958  0.77255  0.48576  0.95510
    296   2.71881  5.19159  2.06446  2.02371  4.48324  3.26143  3.04332  3.96343  2.28300  3.47177  4.26841  2.31631  3.76775  2.74794  2.95820  2.65752  2.96918  3.55984  5.63404  4.20727    750 e - - -
          2.68618  4.42225  2.77519  2.73123  3.46354  2.40513  3.72494  3.29354  2.67741  2.69355  4.24690  2.90347  2.73739  3.18146  2.89801  2.37887  2.77519  2.98518  4.58477  3.61503
          0.03088  3.88884  4.61119  0.61958  0.77255  0.48576  0.95510
    297   2.73345  5.08446  2.58386  1.85931  4.39625  3.32645  3.60547  3.83553  2.15895  3.36129  4.17716  2.81586  3.80296  2.29307  2.72527  2.47143  2.97196  3.46656  5.52495  4.16408    751 e - - -
          2.68618  4.42225  2.77519  2.73123  3.46354  2.40513  3.72494  3.29354  2.67741  2.69355  4.24690  2.90347  2.73739  3.18146  2.89801  2.37887  2.77519  2.98518  4.58477  3.61503
          0.03088  3.88884  4.61119  0.61958  0.77255  0.48576  0.95510
    298   3.01976  4.40002  4.55024  4.07354  3.41838  4.24296  4.80701  1.18111  3.92792  1.92856  3.26080  4.31392  4.60136  4.22205  4.13823  3.63781  3.29861  1.56994  5.37347  4.15352    752 i - - -
          2.68618  4.42225  2.77519  2.73123  3.46354  2.40513  3.72494  3.29354  2.67741  2.69355  4.24690  2.90347  2.73739  3.18146  2.89801  2.37887  2.77519  2.98518  4.58477  3.61503
          0.03088  3.88884  4.61119  0.61958  0.77255  0.48576  0.95510
    299   2.78290  5.12260  2.56983  2.08949  4.45253  3.33313  3.61746  3.88853  1.83915  3.40705  4.23440  2.16541  3.82357  2.76183  2.66745  2.74332  3.02214  3.52033  5.55214  4.20205    753 k - - -
          2.68618  4.42225  2.77519  2.73123  3.46354  2.40513  3.72494  3.29354  2.67741  2.69355  4.24690  2.90347  2.73739  3.18146  2.89801  2.37887  2.77519  2.98518  4.58477  3.61503
          0.03088  3.88884  4.61119  0.61958  0.77255  0.48576  0.95510
    300   3.36241  4.73135  4.11595  3.82595  2.68251  3.74828  3.91955  3.38652  3.54773  2.77866  4.01958  3.97166  4.26733  3.93449  3.67326  3.56596  3.66359  3.27731  0.85292  2.68372    754 w - - -
          2.68618  4.42225  2.77519  2.73123  3.46354  2.40513  3.72494  3.29354  2.67741  2.69355  4.24690  2.90347  2.73739  3.18146  2.89801  2.37887  2.77519  2.98518  4.58477  3.61503
          0.03088  3.88884  4.61119  0.61958  0.77255  0.48576  0.95510
    301   2.69284  4.88522  2.96274  2.47531  4.24728  3.40247  3.59685  3.65593  2.04116  3.20468  4.03198  2.68904  3.83209  2.74272  2.03830  2.26222  2.92666  3.31286  5.37069  4.08067    755 r - - -
          2.68618  4.42225  2.77519  2.73123  3.46354  2.40513  3.72494  3.29354  2.67741  2.69355  4.24690  2.90347  2.73739  3.18146  2.89801  2.37887  2.77519  2.98518  4.58477  3.61503
          0.03088  3.88884  4.61119  0.61958  0.77255  0.48576  0.95510
    302   2.77973  4.99351  2.89655  2.47001  4.35719  3.42092  3.59875  3.76821  1.63115  3.29042  4.13003  2.95698  3.86218  2.27696  2.42904  2.52229  3.00526  3.42451  5.42519  4.14097    756 k - - -
          2.68618  4.42225  2.77519  2.73123  3.46354  2.40513  3.72494  3.29354  2.67741  2.69355  4.24690  2.90347  2.73739  3.18146  2.89801  2.37887  2.77519  2.98518  4.58477  3.61503
          0.03088  3.88884  4.61119  0.61958  0.77255  0.48576  0.95510
    303   2.26641  4.23658  3.97637  3.59282  3.66682  3.53249  4.45873  2.11951  3.49698  2.38866  3.56128  3.77311  4.12655  3.82903  3.74493  2.96285  2.98049  1.23346  5.37705  4.14436    757 v - - -
          2.68618  4.42225  2.77519  2.73123  3.46354  2.40513  3.72494  3.29354  2.67741  2.69355  4.24690  2.90347  2.73739  3.18146  2.89801  2.37887  2.77519  2.98518  4.58477  3.61503
          0.03088  3.88884  4.61119  0.61958  0.77255  0.48576  0.95510
    304   3.02360  4.86195  3.51589  3.02330  4.22067  3.50870  3.83563  3.76336  2.24327  3.27630  4.27587  3.38188  4.01033  3.05499  0.95368  3.10688  3.28834  3.48655  5.29698  4.14429    758 r - - -
          2.68618  4.42225  2.77519  2.73123  3.46354  2.40513  3.72494  3.29354  2.67741  2.69355  4.24690  2.90347  2.73739  3.18146  2.89801  2.37887  2.77519  2.98518  4.58477  3.61503
          0.03088  3.88884  4.61119  0.61958  0.77255  0.48576  0.95510
    305   3.01233  4.82717  3.14127  2.90269  3.29585  3.46104  1.10844  3.71780  2.74528  3.20978  4.25387  3.31143  4.01438  3.26909  3.01010  3.08282  3.31618  3.45260  4.76072  3.24622    759 h - - -
          2.68618  4.42225  2.77519  2.73123  3.46354  2.40513  3.72494  3.29354  2.67741  2.69355  4.24690  2.90347  2.73739  3.18146  2.89801  2.37887  2.77519  2.98518  4.58477  3.61503
          0.03088  3.88884  4.61119  0.61958  0.77255  0.48576  0.95510
    306   2.73878  4.36889  3.69269  3.14294  3.11528  3.71608  3.24980  2.59341  2.93506  1.54624  2.84850  3.49775  4.08103  3.31596  3.20991  3.00607  2.97160  2.49913  4.74365  3.41452    760 l - - -
          2.68618  4.42225  2.77519  2.73123  3.46354  2.40513  3.72494  3.29354  2.67741  2.69355  4.24690  2.90347  2.73739  3.18146  2.89801  2.37887  2.77519  2.98518  4.58477  3.61503
          0.03088  3.88884  4.61119  0.61958  0.77255  0.48576  0.95510
    307   2.60445  0.90783  4.12752  3.87075  3.85814  3.22412  4.51421  3.00460  3.69772  2.91942  4.04117  3.85336  3.93238  4.04312  3.81926  2.87616  3.07257  2.74811  5.27101  4.14576    761 c - - -
          2.68618  4.42225  2.77519  2.73123  3.46354  2.40513  3.72494  3.29354  2.67741  2.69355  4.24690  2.90347  2.73739  3.18146  2.89801  2.37887  2.77519  2.98518  4.58477  3.61503
          0.03088  3.88884  4.61119  0.61958  0.77255  0.48576  0.95510
    308   0.99043  4.19994  3.47897  3.27081  4.06845  3.02408  4.29096  3.19639  3.28749  3.07727  4.10714  3.41637  3.76483  3.62711  3.53700  2.55002  2.82850  2.84796  5.49396  4.29599    762 a - - -
          2.68618  4.42225  2.77519  2.73123  3.46354  2.40513  3.72494  3.29354  2.67741  2.69355  4.24690  2.90347  2.73739  3.18146  2.89801  2.37887  2.77519  2.98518  4.58477  3.61503
          0.03088  3.88884  4.61119  0.61958  0.77255  0.48576  0.95510
    309   2.71693  4.90855  2.83911  2.25478  4.25229  3.38549  3.61908  3.62084  1.72839  3.20708  4.05010  2.93468  3.83688  2.77142  2.57704  2.73007  2.41593  3.29123  5.40111  4.10194    785 k - - -
          2.68618  4.42225  2.77519  2.73123  3.46354  2.40513  3.72494  3.29354  2.67741  2.69355  4.24690  2.90347  2.73739  3.18146  2.89801  2.37887  2.77519  2.98518  4.58477  3.61503
          0.03088  3.88884  4.61119  0.61958  0.77255  0.48576  0.95510
    310   2.96603  5.08090  2.49400  1.00233  4.42911  3.28437  3.87234  3.88625  2.75491  3.50065  4.47376  2.94170  3.88967  3.08753  3.16559  2.94664  3.27032  3.56833  5.59759  4.31962    798 e - - -
          2.68618  4.42225  2.77519  2.73123  3.46354  2.40513  3.72494  3.29354  2.67741  2.69355  4.24690  2.90347  2.73739  3.18146  2.89801  2.37887  2.77519  2.98518  4.58477  3.61503
          0.03088  3.88884  4.61119  0.61958  0.77255  0.48576  0.95510
    311   3.00690  5.13815  0.89486  2.34465  4.51729  3.22281  3.94505  4.10912  3.03220  3.71446  4.69275  2.90192  3.87674  3.18410  3.55078  2.96729  3.34576  3.74650  5.68274  4.38726    799 d - - -
          2.68618  4.42225  2.77519  2.73123  3.46354  2.40513  3.72494  3.29354  2.67741  2.69355  4.24690  2.90347  2.73739  3.18146  2.89801  2.37887  2.77519  2.98518  4.58477  3.61503
          0.03088  3.88884  4.61119  0.61958  0.77255  0.48576  0.95510
    312   2.68011  4.47688  3.24944  2.87830  3.43392  3.47159  3.86294  2.83685  2.76715  1.65975  3.60582  2.49902  3.96437  3.19448  3.07476  2.85980  2.96930  2.65098  4.96605  3.59698    800 l - - -
          2.68618  4.42225  2.77519  2.73123  3.46354  2.40513  3.72494  3.29354  2.67741  2.69355  4.24690  2.90347  2.73739  3.18146  2.89801  2.37887  2.77519  2.98518  4.58477  3.61503
          0.03088  3.88884  4.61119  0.61958  0.77255  0.48576  0.95510
    313   3.37792  4.73722  4.27643  3.90898  1.73939  4.15820  3.45308  3.14189  3.77663  2.53052  3.77046  3.86793  4.49990  3.87635  3.90863  3.52104  3.61219  3.05228  3.65042  1.11201    801 y - - -
          2.68618  4.42225  2.77519  2.73123  3.46354  2.40513  3.72494  3.29354  2.67741  2.69355  4.24690  2.90347  2.73739  3.18146  2.89801  2.37887  2.77519  2.98518  4.58477  3.61503
          0.03088  3.88884  4.61119  0.61958  0.77255  0.48576  0.95510
    314   3.27170  4.69494  4.12015  3.69653  1.63343  4.07840  2.69475  3.24954  3.57857  2.68891  3.82522  3.74192  4.41371  3.72189  3.76324  3.39734  3.49410  3.09936  3.64605  1.35708    802 y - - -
          2.68618  4.42225  2.77519  2.73123  3.46354  2.40513  3.72494  3.29354  2.67741  2.69355  4.24690  2.90347  2.73739  3.18146  2.89801  2.37887  2.77519  2.98518  4.58477  3.61503
          0.03088  3.88884  4.61119  0.61958  0.77255  0.48576  0.95510
    315   2.62255  4.58953  3.10782  2.74344  4.09128  3.26899  3.83188  3.55396  2.51880  3.15907  4.06831  3.14696  1.61920  3.05083  2.34998  2.72604  2.95772  3.21140  5.33418  4.09012    803 p - - -
          2.68618  4.42225  2.77519  2.73123  3.46354  2.40513  3.72494  3.29354  2.67741  2.69355  4.24690  2.90347  2.73739  3.18146  2.89801  2.37887  2.77519  2.98518  4.58477  3.61503
          0.03088  3.88884  4.61119  0.61958  0.77255  0.48576  0.95510
    316   2.83709  4.85829  3.10352  2.66364  3.74144  3.48240  1.80003  3.60645  2.22308  3.14030  4.04931  3.10321  3.93069  2.87382  2.19937  2.87947  3.07169  3.31348  5.05643  3.64870    804 h - - -
          2.68618  4.42225  2.77519  2.73123  3.46354  2.40513  3.72494  3.29354  2.67741  2.69355  4.24690  2.90347  2.73739  3.18146  2.89801  2.37887  2.77519  2.98518  4.58477  3.61503
          0.03088  3.88884  4.61119  0.61958  0.77255  0.48576  0.95510
    317   2.28582  4.27245  3.04272  2.79214  4.22350  2.51403  3.99611  3.66487  2.91934  3.32252  4.15686  3.10377  1.78765  3.23382  3.27890  2.15626  2.73100  3.16887  5.53683  4.27689    805 p - - -
          2.68618  4.42225  2.77519  2.73123  3.46354  2.40513  3.72494  3.29354  2.67741  2.69355  4.24690  2.90347  2.73739  3.18146  2.89801  2.37887  2.77519  2.98518  4.58477  3.61503
          0.03088  3.88884  4.61119  0.61958  0.77255  0.48576  0.95510
    318   2.58641  4.15848  3.73190  3.15924  2.58013  3.61894  3.82649  2.58384  3.03913  2.01940  3.22260  3.46546  3.98855  3.32692  2.95496  2.89152  2.60801  2.40246  3.60278  3.27858    807 l - - -
          2.68618  4.42225  2.77519  2.73123  3.46354  2.40513  3.72494  3.29354  2.67741  2.69355  4.24690  2.90347  2.73739  3.18146  2.89801  2.37887  2.77519  2.98518  4.58477  3.61503
          0.03088  3.88884  4.61119  0.61958  0.77255  0.48576  0.95510
    319   3.01488  4.37340  4.60019  4.10544  3.46654  4.28703  4.84272  1.32768  3.98238  1.98117  3.29067  4.34643  4.62586  4.26171  4.19670  3.66967  3.28612  1.32473  5.41127  4.20192    808 v - - -
          2.68618  4.42225  2.77519  2.73123  3.46354  2.40513  3.72494  3.29354  2.67741  2.69355  4.24690  2.90347  2.73739  3.18146  2.89801  2.37887  2.77519  2.98518  4.58477  3.61503
          0.03088  3.88884  4.61119  0.61958  0.77255  0.48576  0.95510
    320   2.89338  4.87994  2.91337  2.66814  4.05072  3.37662  3.82666  3.68378  2.48774  3.18453  4.21172  3.12810  3.93018  1.20523  2.77169  2.94033  3.19023  3.41237  5.31973  4.01449    820 q - - -
          2.68618  4.42225  2.77519  2.73123  3.46354  2.40513  3.72494  3.29354  2.67741  2.69355  4.24690  2.90347  2.73739  3.18146  2.89801  2.37887  2.77519  2.98518  4.58477  3.61503
          0.03088  3.88884  4.61119  0.61958  0.77255  0.48576  0.95510
    321   2.69552  5.15384  2.15285  1.92264  4.46054  3.28357  3.59417  3.93101  2.22923  3.43615  4.22593  2.54363  3.76679  2.72358  2.60344  2.64248  2.93979  3.52803  5.59287  4.18249    821 e - - -
          2.68618  4.42225  2.77519  2.73123  3.46354  2.40513  3.72494  3.29354  2.67741  2.69355  4.24690  2.90347  2.73739  3.18146  2.89801  2.37887  2.77519  2.98518  4.58477  3.61503
          0.03088  3.88884  4.61119  0.61958  0.77255  0.48576  0.95510
    322   3.20103  4.58757  4.50847  4.01379  2.16050  4.28778  4.31510  2.27705  3.87233  1.08163  2.96139  4.22364  4.55694  4.03155  4.02760  3.65125  3.43693  2.36478  4.63112  3.19593    822 l - - -
          2.68618  4.42225  2.77519  2.73123  3.46354  2.40513  3.72494  3.29354  2.67741  2.69355  4.24690  2.90347  2.73739  3.18146  2.89801  2.37887  2.77519  2.98518  4.58477  3.61503
          0.03088  3.88884  4.61119  0.61958  0.77255  0.48576  0.95510
    323   3.16870  4.55218  4.56634  4.00976  2.51675  4.34038  4.52642  2.19914  3.88229  1.04989  2.49737  4.28120  4.56205  4.02799  4.04543  3.66762  3.39049  2.31165  4.90405  3.68140    823 l - - -
          2.68618  4.42225  2.77519  2.73123  3.46354  2.40513  3.72494  3.29354  2.67741  2.69355  4.24690  2.90347  2.73739  3.18146  2.89801  2.37887  2.77519  2.98518  4.58477  3.61503
          0.03088  3.88884  4.61119  0.61958  0.77255  0.48576  0.95510
    324   3.36241  4.73135  4.11595  3.82595  2.68251  3.74828  3.91955  3.38652  3.54773  2.77866  4.01958  3.97166  4.26733  3.93449  3.67326  3.56596  3.66359  3.27731  0.85292  2.68372    824 w - - -
          2.68618  4.42225  2.77519  2.73123  3.46354  2.40513  3.72494  3.29354  2.67741  2.69355  4.24690  2.90347  2.73739  3.18146  2.89801  2.37887  2.77519  2.98518  4.58477  3.61503
          0.03088  3.88884  4.61119  0.61958  0.77255  0.48576  0.95510
    325   3.00690  5.13815  0.89486  2.34465  4.51729  3.22281  3.94505  4.10912  3.03220  3.71446  4.69275  2.90192  3.87674  3.18410  3.55078  2.96729  3.34576  3.74650  5.68274  4.38726    825 d - - -
          2.68618  4.42225  2.77519  2.73123  3.46354  2.40513  3.72494  3.29354  2.67741  2.69355  4.24690  2.90347  2.73739  3.18146  2.89801  2.37887  2.77519  2.98518  4.58477  3.61503
          0.03088  3.88884  4.61119  0.61958  0.77255  0.48576  0.95510
    326   1.97878  3.02439  3.65027  3.20409  3.89232  2.97637  4.10635  3.19900  3.13749  2.96904  3.83497  3.32803  3.67353  3.42646  3.42966  1.77851  2.08516  2.80038  5.30293  4.10369    826 s - - -
          2.68618  4.42225  2.77519  2.73123  3.46354  2.40513  3.72494  3.29354  2.67741  2.69355  4.24690  2.90347  2.73739  3.18146  2.89801  2.37887  2.77519  2.98518  4.58477  3.61503
          0.03088  3.88884  4.61119  0.61958  0.77255  0.48576  0.95510
    327   3.17345  4.63076  4.21583  3.85558  3.14166  4.00305  4.50617  2.34640  3.62317  0.85530  3.15917  4.12948  4.43547  3.98758  3.79663  3.57556  3.46689  2.38802  5.02707  3.75423    827 l - - -
          2.68618  4.42225  2.77519  2.73123  3.46354  2.40513  3.72494  3.29354  2.67741  2.69355  4.24690  2.90347  2.73739  3.18146  2.89801  2.37887  2.77519  2.98518  4.58477  3.61503
          0.03088  3.88884  4.61119  0.61958  0.77255  0.48576  0.95510
    328   3.16343  4.75965  3.66690  3.29874  2.19751  3.87674  2.72510  3.36507  3.13027  2.81191  3.91930  3.52724  4.27383  3.46915  3.37407  3.24678  3.40030  3.18633  3.83837  1.24725    831 y - - -
          2.68618  4.42225  2.77519  2.73123  3.46354  2.40513  3.72494  3.29354  2.67741  2.69355  4.24690  2.90347  2.73739  3.18146  2.89801  2.37887  2.77519  2.98518  4.58477  3.61503
          0.03088  3.88884  4.61119  0.61958  0.77255  0.48576  0.95510
    329   2.57691  4.30634  3.45001  2.92051  3.46756  3.52081  3.85826  2.43359  2.81798  2.02394  3.42798  2.94100  3.94173  3.17385  3.15093  2.80876  2.38570  2.40562  4.95811  3.70795    832 l - - -
          2.68618  4.42225  2.77519  2.73123  3.46354  2.40513  3.72494  3.29354  2.67741  2.69355  4.24690  2.90347  2.73739  3.18146  2.89801  2.37887  2.77519  2.98518  4.58477  3.61503
          0.03088  3.88884  4.61119  0.61958  0.77255  0.48576  0.95510
    330   2.45002  3.48256  4.08642  3.50929  2.56447  3.75817  4.08347  2.25305  3.39733  1.91505  2.80938  3.73646  4.11719  3.61933  3.59154  3.05403  2.87530  1.98217  4.74944  3.55682    833 l - - -
          2.68618  4.42225  2.77519  2.73123  3.46354  2.40513  3.72494  3.29354  2.67741  2.69355  4.24690  2.90347  2.73739  3.18146  2.89801  2.37887  2.77519  2.98518  4.58477  3.61503
          0.03088  3.88884  4.61119  0.61958  0.77255  0.48576  0.95510
    331   1.91765  3.07387  3.65402  3.22024  3.94051  2.95097  4.12798  3.24800  3.15484  3.01842  3.88048  3.32770  3.66108  3.44380  3.44436  1.60994  2.33071  2.83065  5.34529  4.14805    843 s - - -
          2.68618  4.42225  2.77519  2.73123  3.46354  2.40513  3.72494  3.29354  2.67741  2.69355  4.24690  2.90347  2.73739  3.18146  2.89801  2.37887  2.77519  2.98518  4.58477  3.61503
          0.03088  3.88884  4.61119  0.61958  0.77255  0.48576  0.95510
    332   2.96603  5.08090  2.49400  1.00233  4.42911  3.28437  3.87234  3.88625  2.75491  3.50065  4.47376  2.94170  3.88967  3.08753  3.16559  2.94664  3.27032  3.56833  5.59759  4.31962    844 e - - -
          2.68618  4.42225  2.77519  2.73123  3.46354  2.40513  3.72494  3.29354  2.67741  2.69355  4.24690  2.90347  2.73739  3.18146  2.89801  2.37887  2.77519  2.98518  4.58477  3.61503
          0.03088  3.88884  4.61119  0.61958  0.77255  0.48576  0.95510
    333   2.77272  4.52756  3.38162  3.22286  4.21698  3.21414  4.29913  3.76640  3.28152  3.39155  4.44196  3.52801  0.79775  3.66980  3.52536  2.94067  3.21553  3.40994  5.39924  4.33780    845 p - - -
          2.68618  4.42225  2.77519  2.73123  3.46354  2.40513  3.72494  3.29354  2.67741  2.69355  4.24690  2.90347  2.73739  3.18146  2.89801  2.37887  2.77519  2.98518  4.58477  3.61503
          0.03088  3.88884  4.61119  0.61958  0.77255  0.48576  0.95510
    334   3.17345  4.63076  4.21583  3.85558  3.14166  4.00305  4.50617  2.34640  3.62317  0.85530  3.15917  4.12948  4.43547  3.98758  3.79663  3.57556  3.46689  2.38802  5.02707  3.75423    847 l - - -
          2.68618  4.42225  2.77519  2.73123  3.46354  2.40513  3.72494  3.29354  2.67741  2.69355  4.24690  2.90347  2.73739  3.18146  2.89801  2.37887  2.77519  2.98518  4.58477  3.61503
          0.03088  3.88884  4.61119  0.61958  0.77255  0.48576  0.95510
    335   3.17483  4.55982  4.56385  4.00799  2.58772  4.34693  4.54082  2.19291  3.87886  1.03199  2.50076  4.28541  4.56773  4.02947  4.04543  3.67515  3.39708  2.30548  4.92279  3.70858    848 l - - -
          2.68618  4.42225  2.77519  2.73123  3.46354  2.40513  3.72494  3.29354  2.67741  2.69355  4.24690  2.90347  2.73739  3.18146  2.89801  2.37887  2.77519  2.98518  4.58477  3.61503
          0.03088  3.88884  4.61119  0.61958  0.77255  0.48576  0.95510
    336   2.47773  4.46619  3.04028  2.66085  4.01578  3.21116  3.79422  3.35805  2.31394  3.04968  3.91497  3.06794  3.77606  3.00600  2.90903  2.35617  1.79936  3.01324  5.32191  4.05207    849 t - - -
          2.68618  4.42225  2.77519  2.73123  3.46354  2.40513  3.72494  3.29354  2.67741  2.69355  4.24690  2.90347  2.73739  3.18146  2.89801  2.37887  2.77519  2.98518  4.58477  3.61503
          0.03088  3.88884  4.61119  0.61958  0.77255  0.48576  0.95510
    337   2.75692  4.83126  3.17947  2.62806  4.11656  3.47541  3.12434  3.56614  2.10380  3.12481  3.98845  3.06996  3.89088  2.77734  1.66808  2.80220  2.65312  3.25793  5.26741  3.99708    850 r - - -
          2.68618  4.42225  2.77519  2.73123  3.46354  2.40513  3.72494  3.29354  2.67741  2.69355  4.24690  2.90347  2.73739  3.18146  2.89801  2.37887  2.77519  2.98518  4.58477  3.61503
          0.03088  3.88884  4.61119  0.61958  0.77255  0.48576  0.95510
    338   3.36241  4.73135  4.11595  3.82595  2.68251  3.74828  3.91955  3.38652  3.54773  2.77866  4.01958  3.97166  4.26733  3.93449  3.67326  3.56596  3.66359  3.27731  0.85292  2.68372    852 w - - -
          2.68618  4.42225  2.77519  2.73123  3.46354  2.40513  3.72494  3.29354  2.67741  2.69355  4.24690  2.90347  2.73739  3.18146  2.89801  2.37887  2.77519  2.98518  4.58477  3.61503
          0.03088  3.88884  4.61119  0.61958  0.77255  0.48576  0.95510
    339   2.77272  4.52756  3.38162  3.22286  4.21698  3.21414  4.29913  3.76640  3.28152  3.39155  4.44196  3.52801  0.79775  3.66980  3.52536  2.94067  3.21553  3.40994  5.39924  4.33780    853 p - - -
          2.68618  4.42225  2.77519  2.73123  3.46354  2.40513  3.72494  3.29354  2.67741  2.69355  4.24690  2.90347  2.73739  3.18146  2.89801  2.37887  2.77519  2.98518  4.58477  3.61503
          0.03088  3.88884  4.61119  0.61958  0.77255  0.48576  0.95510
    340   3.20166  4.58839  4.45249  3.99001  1.56664  4.22341  4.07150  2.39640  3.84458  1.43911  3.09485  4.12950  4.52435  3.99645  3.99041  3.59285  3.44297  2.45010  4.34805  2.79411    854 l - - -
          2.68618  4.42225  2.77519  2.73123  3.46354  2.40513  3.72494  3.29354  2.67741  2.69355  4.24690  2.90347  2.73739  3.18146  2.89801  2.37887  2.77519  2.98518  4.58477  3.61503
          0.03088  3.88884  4.61119  0.61958  0.77255  0.48576  0.95510
    341   2.76027  4.94843  2.58119  2.37679  4.30573  3.27703  3.70837  3.80466  2.17412  3.38544  4.25601  1.60918  3.83338  2.89018  2.78378  2.76268  3.04966  3.44341  5.50469  4.15062    855 n - - -
          2.68618  4.42225  2.77519  2.73123  3.46354  2.40513  3.72494  3.29354  2.67741  2.69355  4.24690  2.90347  2.73739  3.18146  2.89801  2.37887  2.77519  2.98518  4.58477  3.61503
          0.03088  3.88884  4.61119  0.61958  0.77255  0.48576  0.95510
    342   2.83074  5.07332  2.83721  2.44952  4.43012  3.42741  3.59651  3.85109  1.52196  3.35217  4.19392  2.57613  3.87505  2.47808  2.40221  2.81203  3.04957  3.50334  5.46215  4.17598    856 k - - -
          2.68619  4.42226  2.77520  2.73124  3.46327  2.40513  3.72495  3.29355  2.67741  2.69356  4.24690  2.90347  2.73740  3.18147  2.89801  2.37887  2.77520  2.98519  4.58478  3.61504
          0.09968  2.46592  4.61119  0.43731  1.03782  0.48576  0.95510
    343   3.15951  4.53029  4.58272  4.06298  3.13414  4.36395  4.70544  1.66812  3.88117  1.13785  2.98470  4.34365  4.62432  4.12471  4.06300  3.73181  3.40259  1.99716  5.15164  3.97186    858 l - - -
          2.68618  4.42225  2.77519  2.73123  3.46354  2.40513  3.72494  3.29354  2.67741  2.69355  4.24690  2.90347  2.73739  3.18146  2.89801  2.37887  2.77519  2.98518  4.58477  3.61503
          0.22917  3.88884  1.69097  0.61958  0.77255  0.48576  0.95510
    344   2.87767  4.33514  4.23530  3.76264  3.30934  3.99900  4.54308  1.45541  3.60731  1.86380  3.18847  4.03386  4.39841  3.93334  3.84453  3.38676  3.16617  1.61256  5.21288  3.96900    859 i - - -
          2.68618  4.42225  2.77519  2.73123  3.46354  2.40513  3.72494  3.29354  2.67741  2.69355  4.24690  2.90347  2.73739  3.18146  2.89801  2.37887  2.77519  2.98518  4.58477  3.61503
          0.03753  3.69720  4.41954  0.61958  0.77255  0.40222  1.10514
    345   3.02360  4.86195  3.51589  3.02330  4.22067  3.50870  3.83563  3.76336  2.24327  3.27630  4.27587  3.38188  4.01033  3.05499  0.95368  3.10688  3.28834  3.48655  5.29698  4.14429    860 r - - -
          2.68618  4.42225  2.77519  2.73123  3.46354  2.40513  3.72494  3.29354  2.67741  2.69355  4.24690  2.90347  2.73739  3.18146  2.89801  2.37887  2.77519  2.98518  4.58477  3.61503
          0.03088  3.88884  4.61119  0.61958  0.77255  0.48576  0.95510
    346   2.74780  5.21550  2.20085  1.76914  4.51448  3.26544  3.61961  3.98764  2.25094  3.49254  4.29700  2.73176  3.77935  2.30427  2.92351  2.68287  2.99799  3.58683  5.65089  4.23089    869 e - - -
          2.68618  4.42225  2.77519  2.73123  3.46354  2.40513  3.72494  3.29354  2.67741  2.69355  4.24690  2.90347  2.73739  3.18146  2.89801  2.37887  2.77519  2.98518  4.58477  3.61503
          0.03088  3.88884  4.61119  0.61958  0.77255  0.48576  0.95510
    347   2.85385  5.03955  3.05605  2.55941  4.42793  3.48973  3.58266  3.82337  1.44598  3.31868  4.16514  2.66326  3.90497  2.72331  2.10940  2.84999  3.05933  3.48621  5.41459  4.16892    870 k - - -
          2.68618  4.42225  2.77519  2.73123  3.46354  2.40513  3.72494  3.29354  2.67741  2.69355  4.24690  2.90347  2.73739  3.18146  2.89801  2.37887  2.77519  2.98518  4.58477  3.61503
          0.03088  3.88884  4.61119  0.61958  0.77255  0.48576  0.95510
    348   0.99043  4.19994  3.47897  3.27081  4.06845  3.02408  4.29096  3.19639  3.28749  3.07727  4.10714  3.41637  3.76483  3.62711  3.53700  2.55002  2.82850  2.84796  5.49396  4.29599    871 a - - -
          2.68618  4.42225  2.77519  2.73123  3.46354  2.40513  3.72494  3.29354  2.67741  2.69355  4.24690  2.90347  2.73739  3.18146  2.89801  2.37887  2.77519  2.98518  4.58477  3.61503
          0.03088  3.88884  4.61119  0.61958  0.77255  0.48576  0.95510
    349   3.16845  4.56540  4.51568  4.00747  3.09409  4.32122  4.65009  1.88178  3.80243  1.02804  2.96787  4.29448  4.59766  4.06872  3.98802  3.69734  3.41571  2.09294  5.10775  3.90589    872 l - - -
          2.68618  4.42225  2.77519  2.73123  3.46354  2.40513  3.72494  3.29354  2.67741  2.69355  4.24690  2.90347  2.73739  3.18146  2.89801  2.37887  2.77519  2.98518  4.58477  3.61503
          0.03088  3.88884  4.61119  0.61958  0.77255  0.48576  0.95510
    350   2.77631  5.11559  2.69950  2.17270  4.45335  3.37883  3.58633  3.87988  1.78957  3.37873  4.19643  2.58083  3.83120  2.29316  2.54403  2.74050  2.99986  3.51222  5.51003  4.18198    873 k - - -
          2.68618  4.42225  2.77519  2.73123  3.46354  2.40513  3.72494  3.29354  2.67741  2.69355  4.24690  2.90347  2.73739  3.18146  2.89801  2.37887  2.77519  2.98518  4.58477  3.61503
          0.03088  3.88884  4.61119  0.61958  0.77255  0.48576  0.95510
    351   2.65318  4.27810  3.63261  2.57665  2.97212  3.68210  3.96294  2.06511  3.02132  2.24748  3.30028  3.46538  4.05229  3.32372  3.34608  2.95235  2.89019  1.96869  4.92055  3.68183    874 v - - -
          2.68618  4.42225  2.77519  2.73123  3.46354  2.40513  3.72494  3.29354  2.67741  2.69355  4.24690  2.90347  2.73739  3.18146  2.89801  2.37887  2.77519  2.98518  4.58477  3.61503
          0.03088  3.88884  4.61119  0.61958  0.77255  0.48576  0.95510
    352   2.42122  4.26638  3.44230  3.19485  3.98302  3.10518  4.21097  3.11213  3.13815  2.97505  4.02437  3.40174  3.81015  3.53211  3.39617  2.62265  1.14447  2.80537  5.41938  4.19959    875 t - - -
          2.68618  4.42225  2.77519  2.73123  3.46354  2.40513  3.72494  3.29354  2.67741  2.69355  4.24690  2.90347  2.73739  3.18146  2.89801  2.37887  2.77519  2.98518  4.58477  3.61503
          0.03088  3.88884  4.61119  0.61958  0.77255  0.48576  0.95510
    353   3.03112  4.48711  4.33241  3.80573  3.13673  4.13892  4.50211  1.95098  3.61664  1.61909  1.68279  4.10044  4.45783  3.90031  3.82628  3.49060  3.28320  2.14433  5.07840  3.90362    876 l - - -
          2.68618  4.42225  2.77519  2.73123  3.46354  2.40513  3.72494  3.29354  2.67741  2.69355  4.24690  2.90347  2.73739  3.18146  2.89801  2.37887  2.77519  2.98518  4.58477  3.61503
          0.03088  3.88884  4.61119  0.61958  0.77255  0.48576  0.95510
    354   2.65928  5.07462  2.30040  2.10415  4.38536  3.32528  3.18278  3.84282  2.05209  3.35283  4.13810  2.80216  3.76851  2.69156  2.53306  2.62324  2.89345  3.45078  5.50726  4.12497    877 k - - -
          2.68618  4.42225  2.77519  2.73123  3.46354  2.40513  3.72494  3.29354  2.67741  2.69355  4.24690  2.90347  2.73739  3.18146  2.89801  2.37887  2.77519  2.98518  4.58477  3.61503
          0.03088  3.88884  4.61119  0.61958  0.77255  0.48576  0.95510
    355   2.73143  4.67215  3.13058  2.67018  2.79634  3.51636  2.12889  3.26159  2.55088  2.82798  3.77123  3.11657  3.92967  2.65461  2.90549  2.81172  2.96701  3.01530  4.63708  3.09886    878 h - - -
          2.68618  4.42225  2.77519  2.73123  3.46354  2.40513  3.72494  3.29354  2.67741  2.69355  4.24690  2.90347  2.73739  3.18146  2.89801  2.37887  2.77519  2.98518  4.58477  3.61503
          0.03088  3.88884  4.61119  0.61958  0.77255  0.48576  0.95510
    356   3.02040  4.39583  4.56286  4.08182  3.42598  4.25414  4.81594  1.19388  3.94080  1.93441  3.26355  4.32261  4.60761  4.23095  4.15170  3.64626  3.29746  1.53804  5.38113  4.16477    879 i - - -
          2.68618  4.42225  2.77519  2.73123  3.46354  2.40513  3.72494  3.29354  2.67741  2.69355  4.24690  2.90347  2.73739  3.18146  2.89801  2.37887  2.77519  2.98518  4.58477  3.61503
          0.03088  3.88884  4.61119  0.61958  0.77255  0.48576  0.95510
    357   3.01233  4.82717  3.14127  2.90269  3.29585  3.46104  1.10844  3.71780  2.74528  3.20978  4.25387  3.31143  4.01438  3.26909  3.01010  3.08282  3.31618  3.45260  4.76072  3.24622    880 h - - -
          2.68618  4.42225  2.77519  2.73123  3.46354  2.40513  3.72494  3.29354  2.67741  2.69355  4.24690  2.90347  2.73739  3.18146  2.89801  2.37887  2.77519  2.98518  4.58477  3.61503
          0.03088  3.88884  4.61119  0.61958  0.77255  0.48576  0.95510
    358   3.27045  4.75281  3.86225  3.59455  2.29338  3.84909  3.62576  3.27734  3.45159  2.72709  3.95063  3.74340  4.32247  3.75372  3.63202  3.40557  3.55716  3.14865  3.93782  0.93900    881 y - - -
          2.68618  4.42225  2.77519  2.73123  3.46354  2.40513  3.72494  3.29354  2.67741  2.69355  4.24690  2.90347  2.73739  3.18146  2.89801  2.37887  2.77519  2.98518  4.58477  3.61503
          0.03088  3.88884  4.61119  0.61958  0.77255  0.48576  0.95510
    359   2.87513  5.33684  1.94050  1.30304  4.63091  3.19714  3.72337  4.11725  2.69960  3.66191  4.52528  2.68511  3.80426  2.89456  3.25008  2.78393  3.16140  3.72230  5.81942  4.36333    882 e - - -
          2.68618  4.42225  2.77519  2.73123  3.46354  2.40513  3.72494  3.29354  2.67741  2.69355  4.24690  2.90347  2.73739  3.18146  2.89801  2.37887  2.77519  2.98518  4.58477  3.61503
          0.03088  3.88884  4.61119  0.61958  0.77255  0.48576  0.95510
    360   3.00690  5.13815  0.89486  2.34465  4.51729  3.22281  3.94505  4.10912  3.03220  3.71446  4.69275  2.90192  3.87674  3.18410  3.55078  2.96729  3.34576  3.74650  5.68274  4.38726    892 d - - -
          2.68618  4.42225  2.77519  2.73123  3.46354  2.40513  3.72494  3.29354  2.67741  2.69355  4.24690  2.90347  2.73739  3.18146  2.89801  2.37887  2.77519  2.98518  4.58477  3.61503
          0.03088  3.88884  4.61119  0.61958  0.77255  0.48576  0.95510
    361   2.76076  5.08714  2.60676  1.75651  4.36035  3.34510  2.78422  3.82573  2.09965  3.35101  4.17714  2.83486  3.81948  2.75356  2.67910  2.72788  2.99496  3.46703  5.49531  4.13798    893 e - - -
          2.68618  4.42225  2.77519  2.73123  3.46354  2.40513  3.72494  3.29354  2.67741  2.69355  4.24690  2.90347  2.73739  3.18146  2.89801  2.37887  2.77519  2.98518  4.58477  3.61503
          0.03088  3.88884  4.61119  0.61958  0.77255  0.48576  0.95510
    362   2.17654  4.55818  2.72301  2.54385  4.20562  3.10588  3.87300  3.62727  2.74881  3.32842  4.21317  1.56773  3.75633  3.09218  3.13496  2.59275  2.89488  3.22245  5.52150  4.17708    894 n - - -
          2.68618  4.42225  2.77519  2.73123  3.46354  2.40513  3.72494  3.29354  2.67741  2.69355  4.24690  2.90347  2.73739  3.18146  2.89801  2.37887  2.77519  2.98518  4.58477  3.61503
          0.03088  3.88884  4.61119  0.61958  0.77255  0.48576  0.95510
    363   2.32278  4.24350  3.22036  3.03669  4.09247  2.97306  4.14619  3.61720  3.11156  3.33610  4.26069  3.25899  3.71317  3.45956  3.39723  1.06665  2.80410  3.14873  5.46361  4.17603    895 s - - -
          2.68618  4.42225  2.77519  2.73123  3.46354  2.40513  3.72494  3.29354  2.67741  2.69355  4.24690  2.90347  2.73739  3.18146  2.89801  2.37887  2.77519  2.98518  4.58477  3.61503
          0.03088  3.88884  4.61119  0.61958  0.77255  0.48576  0.95510
    364   2.90447  4.94967  3.27720  2.72067  4.06993  3.54822  2.91234  3.71651  2.01928  3.21772  4.11020  3.13766  3.95748  2.78920  1.42423  2.93323  3.10925  3.41637  5.21238  3.90957    896 r - - -
          2.68618  4.42225  2.77519  2.73123  3.46354  2.40513  3.72494  3.29354  2.67741  2.69355  4.24690  2.90347  2.73739  3.18146  2.89801  2.37887  2.77519  2.98518  4.58477  3.61503
          0.03088  3.88884  4.61119  0.61958  0.77255  0.48576  0.95510
    365   3.27045  4.75281  3.86225  3.59455  2.29338  3.84909  3.62576  3.27734  3.45159  2.72709  3.95063  3.74340  4.32247  3.75372  3.63202  3.40557  3.55716  3.14865  3.93782  0.93900    897 y - - -
          2.68618  4.42225  2.77519  2.73123  3.46354  2.40513  3.72494  3.29354  2.67741  2.69355  4.24690  2.90347  2.73739  3.18146  2.89801  2.37887  2.77519  2.98518  4.58477  3.61503
          0.03088  3.88884  4.61119  0.61958  0.77255  0.48576  0.95510
    366   3.04381  4.45777  4.35924  3.97551  3.38504  4.08443  4.70047  1.05787  3.80398  1.96754  3.31766  4.21855  4.51392  4.15047  3.99866  3.58117  3.34261  1.84603  5.27938  4.01920    898 i - - -
          2.68618  4.42225  2.77519  2.73123  3.46354  2.40513  3.72494  3.29354  2.67741  2.69355  4.24690  2.90347  2.73739  3.18146  2.89801  2.37887  2.77519  2.98518  4.58477  3.61503
          0.03088  3.88884  4.61119  0.61958  0.77255  0.48576  0.95510
    367   2.40082  4.36156  3.03370  2.76190  4.04766  3.09480  3.93148  3.38739  2.79646  3.14135  4.03198  2.58676  3.74623  3.17676  3.13555  2.54187  1.54094  3.00919  5.40268  4.11416    899 t - - -
          2.68618  4.42225  2.77519  2.73123  3.46354  2.40513  3.72494  3.29354  2.67741  2.69355  4.24690  2.90347  2.73739  3.18146  2.89801  2.37887  2.77519  2.98518  4.58477  3.61503
          0.03088  3.88884  4.61119  0.61958  0.77255  0.48576  0.95510
    368   2.70213  4.31238  3.79069  3.35632  3.44120  3.64314  4.20792  1.43716  3.23386  2.22455  3.39390  3.65413  3.13930  3.58818  3.49813  3.03453  3.00789  2.13212  5.10258  3.86038    900 i - - -
          2.68618  4.42225  2.77519  2.73123  3.46354  2.40513  3.72494  3.29354  2.67741  2.69355  4.24690  2.90347  2.73739  3.18146  2.89801  2.37887  2.77519  2.98518  4.58477  3.61503
          0.03088  3.88884  4.61119  0.61958  0.77255  0.48576  0.95510
    369   2.68493  4.45895  3.36207  3.26345  4.40585  0.70429  4.38290  4.00928  3.44697  3.66140  4.63713  3.52632  3.85062  3.76980  3.68139  2.85727  3.16743  3.53443  5.49686  4.50824    901 g - - -
          2.68618  4.42225  2.77519  2.73123  3.46354  2.40513  3.72494  3.29354  2.67741  2.69355  4.24690  2.90347  2.73739  3.18146  2.89801  2.37887  2.77519  2.98518  4.58477  3.61503
          0.03088  3.88884  4.61119  0.61958  0.77255  0.48576  0.95510
    370   2.19814  1.58385  3.86097  3.51690  3.81811  2.97166  4.27013  3.07067  3.37025  2.94176  3.87841  3.48129  3.71155  3.68256  3.56791  2.07810  2.67698  2.70485  5.28798  4.06163    902 c - - -
          2.68618  4.42225  2.77519  2.73123  3.46354  2.40513  3.72494  3.29354  2.67741  2.69355  4.24690  2.90347  2.73739  3.18146  2.89801  2.37887  2.77519  2.98518  4.58477  3.61503
          0.03088  3.88884  4.61119  0.61958  0.77255  0.48576  0.95510
    371   2.82094  4.35882  4.14810  3.81156  3.56185  3.74097  4.61039  2.04894  3.67959  2.24591  3.52433  3.99881  4.30043  4.03814  3.89055  3.24539  3.18200  1.00450  5.34911  4.08183    906 v - - -
          2.68618  4.42225  2.77519  2.73123  3.46354  2.40513  3.72494  3.29354  2.67741  2.69355  4.24690  2.90347  2.73739  3.18146  2.89801  2.37887  2.77519  2.98518  4.58477  3.61503
          0.03088  3.88884  4.61119  0.61958  0.77255  0.48576  0.95510
    372   2.96603  5.08090  2.49400  1.00233  4.42911  3.28437  3.87234  3.88625  2.75491  3.50065  4.47376  2.94170  3.88967  3.08753  3.16559  2.94664  3.27032  3.56833  5.59759  4.31962    907 e - - -
          2.68618  4.42225  2.77519  2.73123  3.46354  2.40513  3.72494  3.29354  2.67741  2.69355  4.24690  2.90347  2.73739  3.18146  2.89801  2.37887  2.77519  2.98518  4.58477  3.61503
          0.03088  3.88884  4.61119  0.61958  0.77255  0.48576  0.95510
    373   2.98679  4.95158  3.16389  2.78207  4.34175  3.47468  3.76782  3.77200  1.01610  3.33342  4.29383  3.20588  3.97372  2.95825  2.43416  3.02760  3.23875  3.47881  5.38955  4.20460    908 k - - -
          2.68618  4.42225  2.77519  2.73123  3.46354  2.40513  3.72494  3.29354  2.67741  2.69355  4.24690  2.90347  2.73739  3.18146  2.89801  2.37887  2.77519  2.98518  4.58477  3.61503
          0.03088  3.88884  4.61119  0.61958  0.77255  0.48576  0.95510
    374   2.46390  4.27067  3.47602  3.08198  3.70799  3.27011  4.06575  2.75181  3.01704  2.63591  3.68127  3.37062  2.10861  3.37380  3.32460  2.68330  2.84106  1.84599  5.22384  3.97035    913 v - - -
          2.68618  4.42225  2.77519  2.73123  3.46354  2.40513  3.72494  3.29354  2.67741  2.69355  4.24690  2.90347  2.73739  3.18146  2.89801  2.37887  2.77519  2.98518  4.58477  3.61503
          0.03088  3.88884  4.61119  0.61958  0.77255  0.48576  0.95510
    375   3.16845  4.56111  4.52716  4.01640  3.09865  4.32965  4.65918  1.85461  3.81543  1.03901  2.96779  4.30307  4.60242  4.07711  4.00043  3.70390  3.41466  2.08035  5.11414  3.91701    914 l - - -
          2.68618  4.42225  2.77519  2.73123  3.46354  2.40513  3.72494  3.29354  2.67741  2.69355  4.24690  2.90347  2.73739  3.18146  2.89801  2.37887  2.77519  2.98518  4.58477  3.61503
          0.03088  3.88884  4.61119  0.61958  0.77255  0.48576  0.95510
    376   2.56748  1.83173  4.06006  3.56870  3.37355  3.49920  4.24101  2.36838  3.37497  2.22086  2.81516  3.72070  4.04824  3.69591  3.58554  2.90124  2.91567  2.20862  5.02139  3.78261    915 c - - -
          2.68618  4.42225  2.77519  2.73123  3.46354  2.40513  3.72494  3.29354  2.67741  2.69355  4.24690  2.90347  2.73739  3.18146  2.89801  2.37887  2.77519  2.98518  4.58477  3.61503
          0.03088  3.88884  4.61119  0.61958  0.77255  0.48576  0.95510
    377   2.98188  4.52801  4.06688  3.66145  3.21460  3.84625  4.39279  2.39182  3.42868  1.80670  1.34691  3.93696  4.30683  3.80941  3.63210  3.33275  3.28744  2.39986  5.05768  3.82096    916 m - - -
          2.68618  4.42225  2.77519  2.73123  3.46354  2.40513  3.72494  3.29354  2.67741  2.69355  4.24690  2.90347  2.73739  3.18146  2.89801  2.37887  2.77519  2.98518  4.58477  3.61503
          0.03088  3.88884  4.61119  0.61958  0.77255  0.48576  0.95510
    378   3.05749  4.51021  4.37756  3.89338  3.15752  4.14612  4.58117  2.08724  3.69855  1.09547  3.04495  4.16567  4.49867  3.99276  3.90027  3.53400  3.33014  1.87506  5.12378  3.90733    917 l - - -
          2.68618  4.42225  2.77519  2.73123  3.46354  2.40513  3.72494  3.29354  2.67741  2.69355  4.24690  2.90347  2.73739  3.18146  2.89801  2.37887  2.77519  2.98518  4.58477  3.61503
          0.03088  3.88884  4.61119  0.61958  0.77255  0.48576  0.95510
    379   1.19868  4.10819  3.37377  3.12698  4.13958  2.91139  4.18220  3.41402  3.16595  3.22677  4.11612  3.27300  3.66105  3.47913  3.45039  2.09603  2.67958  2.95619  5.53250  4.30397    918 a - - -
          2.68618  4.42225  2.77519  2.73123  3.46354  2.40513  3.72494  3.29354  2.67741  2.69355  4.24690  2.90347  2.73739  3.18146  2.89801  2.37887  2.77519  2.98518  4.58477  3.61503
          0.03088  3.88884  4.61119  0.61958  0.77255  0.48576  0.95510
    380   2.60445  0.90783  4.12752  3.87075  3.85814  3.22412  4.51421  3.00460  3.69772  2.91942  4.04117  3.85336  3.93238  4.04312  3.81926  2.87616  3.07257  2.74811  5.27101  4.14576    919 c - - -
          2.68618  4.42225  2.77519  2.73123  3.46354  2.40513  3.72494  3.29354  2.67741  2.69355  4.24690  2.90347  2.73739  3.18146  2.89801  2.37887  2.77519  2.98518  4.58477  3.61503
          0.03088  3.88884  4.61119  0.61958  0.77255  0.48576  0.95510
    381   3.36241  4.73135  4.11595  3.82595  2.68251  3.74828  3.91955  3.38652  3.54773  2.77866  4.01958  3.97166  4.26733  3.93449  3.67326  3.56596  3.66359  3.27731  0.85292  2.68372    920 w - - -
          2.68618  4.42225  2.77519  2.73123  3.46354  2.40513  3.72494  3.29354  2.67741  2.69355  4.24690  2.90347  2.73739  3.18146  2.89801  2.37887  2.77519  2.98518  4.58477  3.61503
          0.03088  3.88884  4.61119  0.61958  0.77255  0.48576  0.95510
    382   2.48332  4.28626  4.22363  3.73029  3.54703  3.91374  4.54000  1.75821  3.62337  2.19814  3.40027  3.98199  4.35527  3.93062  3.87948  3.28308  3.09713  1.25352  5.32559  4.10794    922 v - - -
          2.68618  4.42225  2.77519  2.73123  3.46354  2.40513  3.72494  3.29354  2.67741  2.69355  4.24690  2.90347  2.73739  3.18146  2.89801  2.37887  2.77519  2.98518  4.58477  3.61503
          0.03088  3.88884  4.61119  0.61958  0.77255  0.48576  0.95510
    383   2.96603  5.08090  2.49400  1.00233  4.42911  3.28437  3.87234  3.88625  2.75491  3.50065  4.47376  2.94170  3.88967  3.08753  3.16559  2.94664  3.27032  3.56833  5.59759  4.31962    923 e - - -
          2.68618  4.42225  2.77519  2.73123  3.46354  2.40513  3.72494  3.29354  2.67741  2.69355  4.24690  2.90347  2.73739  3.18146  2.89801  2.37887  2.77519  2.98518  4.58477  3.61503
          0.03088  3.88884  4.61119  0.61958  0.77255  0.48576  0.95510
    384   3.00690  5.13815  0.89486  2.34465  4.51729  3.22281  3.94505  4.10912  3.03220  3.71446  4.69275  2.90192  3.87674  3.18410  3.55078  2.96729  3.34576  3.74650  5.68274  4.38726    924 d - - -
          2.68618  4.42225  2.77519  2.73123  3.46354  2.40513  3.72494  3.29354  2.67741  2.69355  4.24690  2.90347  2.73739  3.18146  2.89801  2.37887  2.77519  2.98518  4.58477  3.61503
          0.03088  3.88884  4.61119  0.61958  0.77255  0.48576  0.95510
    385   2.77272  4.52756  3.38162  3.22286  4.21698  3.21414  4.29913  3.76640  3.28152  3.39155  4.44196  3.52801  0.79775  3.66980  3.52536  2.94067  3.21553  3.40994  5.39924  4.33780    927 p - - -
          2.68618  4.42225  2.77519  2.73123  3.46354  2.40513  3.72494  3.29354  2.67741  2.69355  4.24690  2.90347  2.73739  3.18146  2.89801  2.37887  2.77519  2.98518  4.58477  3.61503
          0.03088  3.88884  4.61119  0.61958  0.77255  0.48576  0.95510
    386   2.67270  5.01284  2.29621  2.22651  4.30366  3.25967  3.14024  3.79204  2.49248  3.34520  4.15966  2.18004  3.76977  2.78917  2.98559  2.20566  2.93578  3.41506  5.52430  4.12155    928 n - - -
          2.68618  4.42225  2.77519  2.73123  3.46354  2.40513  3.72494  3.29354  2.67741  2.69355  4.24690  2.90347  2.73739  3.18146  2.89801  2.37887  2.77519  2.98518  4.58477  3.61503
          0.03088  3.88884  4.61119  0.61958  0.77255  0.48576  0.95510
    387   2.25288  4.20945  3.08865  2.93018  4.28940  1.34653  4.13418  3.77011  3.11570  3.45605  4.30522  3.17205  3.66044  3.41109  3.43376  2.07935  2.74124  3.21859  5.61191  4.36599    931 g - - -
          2.68618  4.42225  2.77519  2.73123  3.46354  2.40513  3.72494  3.29354  2.67741  2.69355  4.24690  2.90347  2.73739  3.18146  2.89801  2.37887  2.77519  2.98518  4.58477  3.61503
          0.03088  3.88884  4.61119  0.61958  0.77255  0.48576  0.95510
    388   2.60587  4.76673  2.61324  1.88690  4.00598  3.36319  3.63913  2.98948  2.46524  3.00279  3.86157  2.90710  3.79888  2.80401  2.92233  2.64496  2.84865  2.75671  5.30613  3.96712    932 e - - -
          2.68618  4.42225  2.77519  2.73123  3.46354  2.40513  3.72494  3.29354  2.67741  2.69355  4.24690  2.90347  2.73739  3.18146  2.89801  2.37887  2.77519  2.98518  4.58477  3.61503
          0.03088  3.88884  4.61119  0.61958  0.77255  0.48576  0.95510
    389   1.87981  4.35508  3.21531  2.76140  3.56648  3.32434  3.78712  3.02052  2.73384  2.72224  3.62746  3.15975  3.15249  3.07829  3.09713  2.65336  2.79156  2.75079  5.00262  2.82196    938 a - - -
          2.68618  4.42225  2.77519  2.73123  3.46354  2.40513  3.72494  3.29354  2.67741  2.69355  4.24690  2.90347  2.73739  3.18146  2.89801  2.37887  2.77519  2.98518  4.58477  3.61503
          0.03088  3.88884  4.61119  0.61958  0.77255  0.48576  0.95510
    390   3.01939  4.48097  4.29373  3.85230  1.48185  4.00240  4.06018  2.37919  3.73210  1.88286  3.21352  3.99410  4.39662  3.92099  3.90520  3.38473  3.29888  2.10112  4.40915  2.85958    939 f - - -
          2.68618  4.42225  2.77519  2.73123  3.46354  2.40513  3.72494  3.29354  2.67741  2.69355  4.24690  2.90347  2.73739  3.18146  2.89801  2.37887  2.77519  2.98518  4.58477  3.61503
          0.03088  3.88884  4.61119  0.61958  0.77255  0.48576  0.95510
    391   2.91349  5.06593  3.01485  2.58091  4.42395  3.49432  3.60822  3.83382  1.33317  3.32414  4.20541  3.03777  3.93060  2.41062  2.26805  2.90831  3.12113  3.51410  5.42289  4.18018    940 k - - -
          2.68618  4.42225  2.77519  2.73123  3.46354  2.40513  3.72494  3.29354  2.67741  2.69355  4.24690  2.90347  2.73739  3.18146  2.89801  2.37887  2.77519  2.98518  4.58477  3.61503
          0.03088  3.88884  4.61119  0.61958  0.77255  0.48576  0.95510
    392   2.96911  5.06824  3.33903  2.72590  4.49006  3.58754  3.58247  3.85286  1.34092  3.32394  4.19991  3.13707  3.97389  2.72427  1.76854  2.97398  3.14972  3.53933  5.38886  4.20466    941 k - - -
          2.68618  4.42225  2.77519  2.73123  3.46354  2.40513  3.72494  3.29354  2.67741  2.69355  4.24690  2.90347  2.73739  3.18146  2.89801  2.37887  2.77519  2.98518  4.58477  3.61503
          0.03088  3.88884  4.61119  0.61958  0.77255  0.48576  0.95510
    393   3.01233  4.82717  3.14127  2.90269  3.29585  3.46104  1.10844  3.71780  2.74528  3.20978  4.25387  3.31143  4.01438  3.26909  3.01010  3.08282  3.31618  3.45260  4.76072  3.24622    958 h - - -
          2.68618  4.42225  2.77519  2.73123  3.46354  2.40513  3.72494  3.29354  2.67741  2.69355  4.24690  2.90347  2.73739  3.18146  2.89801  2.37887  2.77519  2.98518  4.58477  3.61503
          0.03088  3.88884  4.61119  0.61958  0.77255  0.48576  0.95510
    394   3.17345  4.63076  4.21583  3.85558  3.14166  4.00305  4.50617  2.34640  3.62317  0.85530  3.15917  4.12948  4.43547  3.98758  3.79663  3.57556  3.46689  2.38802  5.02707  3.75423    959 l - - -
          2.68618  4.42225  2.77519  2.73123  3.46354  2.40513  3.72494  3.29354  2.67741  2.69355  4.24690  2.90347  2.73739  3.18146  2.89801  2.37887  2.77519  2.98518  4.58477  3.61503
          0.03088  3.88884  4.61119  0.61958  0.77255  0.48576  0.95510
    395   1.50123  4.32001  3.03885  2.73768  4.10757  3.04725  3.92340  3.49040  2.82432  3.18062  4.03028  2.67367  2.97808  3.15420  3.19507  2.47375  2.74571  3.06721  5.43921  4.16904    963 a - - -
          2.68618  4.42225  2.77519  2.73123  3.46354  2.40513  3.72494  3.29354  2.67741  2.69355  4.24690  2.90347  2.73739  3.18146  2.89801  2.37887  2.77519  2.98518  4.58477  3.61503
          0.03088  3.88884  4.61119  0.61958  0.77255  0.48576  0.95510
    396   3.02360  4.86195  3.51589  3.02330  4.22067  3.50870  3.83563  3.76336  2.24327  3.27630  4.27587  3.38188  4.01033  3.05499  0.95368  3.10688  3.28834  3.48655  5.29698  4.14429    964 r - - -
          2.68618  4.42225  2.77519  2.73123  3.46354  2.40513  3.72494  3.29354  2.67741  2.69355  4.24690  2.90347  2.73739  3.18146  2.89801  2.37887  2.77519  2.98518  4.58477  3.61503
          0.03088  3.88884  4.61119  0.61958  0.77255  0.48576  0.95510
    397   3.01977  4.38278  4.59262  4.10184  3.44950  4.28061  4.83717  1.25118  3.97278  1.95828  3.27672  4.34294  4.62253  4.25420  4.18523  3.66629  3.29252  1.42694  5.40105  4.19130    965 i - - -
          2.68618  4.42225  2.77519  2.73123  3.46354  2.40513  3.72494  3.29354  2.67741  2.69355  4.24690  2.90347  2.73739  3.18146  2.89801  2.37887  2.77519  2.98518  4.58477  3.61503
          0.03088  3.88884  4.61119  0.61958  0.77255  0.48576  0.95510
    398   1.87485  4.20881  3.25422  2.87484  4.08864  2.99731  3.97569  3.46177  2.89759  3.15521  3.99286  3.15603  2.31391  3.21525  3.25723  2.12227  2.35143  3.01607  5.42913  4.18744    966 a - - -
          2.68618  4.42225  2.77519  2.73123  3.46354  2.40513  3.72494  3.29354  2.67741  2.69355  4.24690  2.90347  2.73739  3.18146  2.89801  2.37887  2.77519  2.98518  4.58477  3.61503
          0.03088  3.88884  4.61119  0.61958  0.77255  0.48576  0.95510
    399   3.00690  5.13815  0.89486  2.34465  4.51729  3.22281  3.94505  4.10912  3.03220  3.71446  4.69275  2.90192  3.87674  3.18410  3.55078  2.96729  3.34576  3.74650  5.68274  4.38726    967 d - - -
          2.68618  4.42225  2.77519  2.73123  3.46354  2.40513  3.72494  3.29354  2.67741  2.69355  4.24690  2.90347  2.73739  3.18146  2.89801  2.37887  2.77519  2.98518  4.58477  3.61503
          0.03088  3.88884  4.61119  0.61958  0.77255  0.48576  0.95510
    400   3.36699  4.73728  4.24977  3.88236  1.78560  4.14388  3.45806  3.14031  3.75019  2.53366  3.77282  3.85640  4.49045  3.86223  3.88943  3.50915  3.60326  3.04909  3.66123  1.09784    968 y - - -
          2.68618  4.42225  2.77519  2.73123  3.46354  2.40513  3.72494  3.29354  2.67741  2.69355  4.24690  2.90347  2.73739  3.18146  2.89801  2.37887  2.77519  2.98518  4.58477  3.61503
          0.03088  3.88884  4.61119  0.61958  0.77255  0.48576  0.95510
    401   3.07168  4.42098  4.61784  4.06065  3.21492  4.34770  4.71056  1.55465  3.94811  1.45386  2.68273  4.32929  4.59452  4.13849  4.13109  3.68182  3.30560  1.71499  5.18757  4.06700    969 l - - -
          2.68618  4.42225  2.77519  2.73123  3.46354  2.40513  3.72494  3.29354  2.67741  2.69355  4.24690  2.90347  2.73739  3.18146  2.89801  2.37887  2.77519  2.98518  4.58477  3.61503
          0.03088  3.88884  4.61119  0.61958  0.77255  0.48576  0.95510
    402   3.36241  4.73135  4.11595  3.82595  2.68251  3.74828  3.91955  3.38652  3.54773  2.77866  4.01958  3.97166  4.26733  3.93449  3.67326  3.56596  3.66359  3.27731  0.85292  2.68372    970 w - - -
          2.68618  4.42225  2.77519  2.73123  3.46354  2.40513  3.72494  3.29354  2.67741  2.69355  4.24690  2.90347  2.73739  3.18146  2.89801  2.37887  2.77519  2.98518  4.58477  3.61503
          0.03088  3.88884  4.61119  0.61958  0.77255  0.48576  0.95510
    403   3.03299  4.39772  4.54706  3.98949  3.23336  4.29245  4.65519  1.76207  3.87995  1.49756  2.66597  4.26303  4.55490  4.08463  4.07550  3.62136  3.26841  1.53349  5.17305  4.04050    971 l - - -
          2.68618  4.42225  2.77519  2.73123  3.46354  2.40513  3.72494  3.29354  2.67741  2.69355  4.24690  2.90347  2.73739  3.18146  2.89801  2.37887  2.77519  2.98518  4.58477  3.61503
          0.03088  3.88884  4.61119  0.61958  0.77255  0.48576  0.95510
    404   1.54554  4.14415  3.26721  3.04482  4.24430  1.68736  4.16755  3.59207  3.15845  3.33901  4.19937  3.23257  3.65272  3.44831  3.46653  2.38598  2.69687  3.08442  5.58594  4.37786    972 a - - -
          2.68618  4.42225  2.77519  2.73123  3.46354  2.40513  3.72494  3.29354  2.67741  2.69355  4.24690  2.90347  2.73739  3.18146  2.89801  2.37887  2.77519  2.98518  4.58477  3.61503
          0.03088  3.88884  4.61119  0.61958  0.77255  0.48576  0.95510
    405   2.96603  5.08090  2.49400  1.00233  4.42911  3.28437  3.87234  3.88625  2.75491  3.50065  4.47376  2.94170  3.88967  3.08753  3.16559  2.94664  3.27032  3.56833  5.59759  4.31962    973 e - - -
          2.68618  4.42225  2.77519  2.73123  3.46354  2.40513  3.72494  3.29354  2.67741  2.69355  4.24690  2.90347  2.73739  3.18146  2.89801  2.37887  2.77519  2.98518  4.58477  3.61503
          0.03088  3.88884  4.61119  0.61958  0.77255  0.48576  0.95510
    406   3.00690  5.13815  0.89486  2.34465  4.51729  3.22281  3.94505  4.10912  3.03220  3.71446  4.69275  2.90192  3.87674  3.18410  3.55078  2.96729  3.34576  3.74650  5.68274  4.38726    974 d - - -
          2.68618  4.42225  2.77519  2.73123  3.46354  2.40513  3.72494  3.29354  2.67741  2.69355  4.24690  2.90347  2.73739  3.18146  2.89801  2.37887  2.77519  2.98518  4.58477  3.61503
          0.03088  3.88884  4.61119  0.61958  0.77255  0.48576  0.95510
    407   2.68493  4.45895  3.36207  3.26345  4.40585  0.70429  4.38290  4.00928  3.44697  3.66140  4.63713  3.52632  3.85062  3.76980  3.68139  2.85727  3.16743  3.53443  5.49686  4.50824    975 g - - -
          2.68618  4.42225  2.77519  2.73123  3.46354  2.40513  3.72494  3.29354  2.67741  2.69355  4.24690  2.90347  2.73739  3.18146  2.89801  2.37887  2.77519  2.98518  4.58477  3.61503
          0.03088  3.88884  4.61119  0.61958  0.77255  0.48576  0.95510
    408   3.04340  4.46710  4.41224  3.87560  3.14711  4.19621  4.55349  1.77040  3.70539  1.61695  1.81679  4.16269  4.49322  3.96152  3.90617  3.54145  3.28874  2.07299  5.09765  3.94163    976 l - - -
          2.68618  4.42225  2.77519  2.73123  3.46354  2.40513  3.72494  3.29354  2.67741  2.69355  4.24690  2.90347  2.73739  3.18146  2.89801  2.37887  2.77519  2.98518  4.58477  3.61503
          0.03088  3.88884  4.61119  0.61958  0.77255  0.48576  0.95510
    409   2.95695  5.04865  3.28624  2.71374  4.45963  3.56636  3.59649  3.83319  1.26517  3.31652  4.19819  3.12974  3.96771  2.74276  1.93246  2.96559  3.14702  3.52079  5.38846  4.19568    977 k - - -
          2.68618  4.42225  2.77519  2.73123  3.46354  2.40513  3.72494  3.29354  2.67741  2.69355  4.24690  2.90347  2.73739  3.18146  2.89801  2.37887  2.77519  2.98518  4.58477  3.61503
          0.03088  3.88884  4.61119  0.61958  0.77255  0.48576  0.95510
    410   2.98494  4.39258  4.42456  3.87192  3.21848  4.18300  4.55808  1.82481  3.74727  1.71512  2.03461  4.15166  4.47931  3.97792  3.95594  3.51227  3.22779  1.69238  5.12812  3.98407    978 v - - -
          2.68618  4.42225  2.77519  2.73123  3.46354  2.40513  3.72494  3.29354  2.67741  2.69355  4.24690  2.90347  2.73739  3.18146  2.89801  2.37887  2.77519  2.98518  4.58477  3.61503
          0.03088  3.88884  4.61119  0.61958  0.77255  0.48576  0.95510
    411   2.66241  4.73627  2.87719  2.54976  4.11116  3.30863  3.73115  3.50754  2.40146  3.10778  4.03581  3.00995  3.83944  1.68915  2.72632  2.72305  2.55047  3.19707  5.38017  4.07083    990 q - - -
          2.68618  4.42225  2.77519  2.73123  3.46354  2.40513  3.72494  3.29354  2.67741  2.69355  4.24690  2.90347  2.73739  3.18146  2.89801  2.37887  2.77519  2.98518  4.58477  3.61503
          0.03088  3.88884  4.61119  0.61958  0.77255  0.48576  0.95510
    412   2.20220  4.16547  3.21868  2.93988  4.22651  2.42484  4.07292  3.63617  3.02060  3.32139  4.14985  3.17071  3.64105  3.32536  3.35679  1.43969  2.33944  3.11440  5.55699  4.32237    996 s - - -
          2.68618  4.42225  2.77519  2.73123  3.46354  2.40513  3.72494  3.29354  2.67741  2.69355  4.24690  2.90347  2.73739  3.18146  2.89801  2.37887  2.77519  2.98518  4.58477  3.61503
          0.03088  3.88884  4.61119  0.61958  0.77255  0.48576  0.95510
    413   3.11135  4.51465  4.41554  3.94522  1.51273  4.15823  4.11021  2.04850  3.81293  1.77365  3.12873  4.09544  4.48316  3.97959  3.97092  3.52160  3.36176  2.31233  4.42522  2.89122   1004 f - - -
          2.68618  4.42225  2.77519  2.73123  3.46354  2.40513  3.72494  3.29354  2.67741  2.69355  4.24690  2.90347  2.73739  3.18146  2.89801  2.37887  2.77519  2.98518  4.58477  3.61503
          0.03088  3.88884  4.61119  0.61958  0.77255  0.48576  0.95510
    414   2.68493  4.45895  3.36207  3.26345  4.40585  0.70429  4.38290  4.00928  3.44697  3.66140  4.63713  3.52632  3.85062  3.76980  3.68139  2.85727  3.16743  3.53443  5.49686  4.50824   1008 g - - -
          2.68618  4.42225  2.77519  2.73123  3.46354  2.40513  3.72494  3.29354  2.67741  2.69355  4.24690  2.90347  2.73739  3.18146  2.89801  2.37887  2.77519  2.98518  4.58477  3.61503
          0.03088  3.88884  4.61119  0.61958  0.77255  0.48576  0.95510
    415   2.32278  4.24350  3.22036  3.03669  4.09247  2.97306  4.14619  3.61720  3.11156  3.33610  4.26069  3.25899  3.71317  3.45956  3.39723  1.06665  2.80410  3.14873  5.46361  4.17603   1009 s - - -
          2.68618  4.42225  2.77519  2.73123  3.46354  2.40513  3.72494  3.29354  2.67741  2.69355  4.24690  2.90347  2.73739  3.18146  2.89801  2.37887  2.77519  2.98518  4.58477  3.61503
          0.03088  3.88884  4.61119  0.61958  0.77255  0.48576  0.95510
    416   2.89338  4.87994  2.91337  2.66814  4.05072  3.37662  3.82666  3.68378  2.48774  3.18453  4.21172  3.12810  3.93018  1.20523  2.77169  2.94033  3.19023  3.41237  5.31973  4.01449   1010 q - - -
          2.68618  4.42225  2.77519  2.73123  3.46354  2.40513  3.72494  3.29354  2.67741  2.69355  4.24690  2.90347  2.73739  3.18146  2.89801  2.37887  2.77519  2.98518  4.58477  3.61503
          0.03088  3.88884  4.61119  0.61958  0.77255  0.48576  0.95510
    417   2.17126  4.24165  3.34229  2.88955  3.81427  3.16460  3.91551  3.06509  2.83835  2.54565  3.74510  3.20882  3.75939  3.18232  3.18467  2.09090  2.03492  2.74736  5.21695  3.97329   1011 t - - -
          2.68618  4.42225  2.77519  2.73123  3.46354  2.40513  3.72494  3.29354  2.67741  2.69355  4.24690  2.90347  2.73739  3.18146  2.89801  2.37887  2.77519  2.98518  4.58477  3.61503
          0.03088  3.88884  4.61119  0.61958  0.77255  0.48576  0.95510
    418   3.36241  4.73135  4.11595  3.82595  2.68251  3.74828  3.91955  3.38652  3.54773  2.77866  4.01958  3.97166  4.26733  3.93449  3.67326  3.56596  3.66359  3.27731  0.85292  2.68372   1012 w - - -
          2.68618  4.42225  2.77519  2.73123  3.46354  2.40513  3.72494  3.29354  2.67741  2.69355  4.24690  2.90347  2.73739  3.18146  2.89801  2.37887  2.77519  2.98518  4.58477  3.61503
          0.03088  3.88884  4.61119  0.61958  0.77255  0.48576  0.95510
    419   3.00690  5.13815  0.89486  2.34465  4.51729  3.22281  3.94505  4.10912  3.03220  3.71446  4.69275  2.90192  3.87674  3.18410  3.55078  2.96729  3.34576  3.74650  5.68274  4.38726   1013 d - - -
          2.68618  4.42225  2.77519  2.73123  3.46354  2.40513  3.72494  3.29354  2.67741  2.69355  4.24690  2.90347  2.73739  3.18146  2.89801  2.37887  2.77519  2.98518  4.58477  3.61503
          0.03088  3.88884  4.61119  0.61958  0.77255  0.48576  0.95510
    420   1.50508  3.07300  3.76800  3.33581  3.86083  3.00623  4.18773  2.97883  3.24721  2.88771  3.80172  3.40913  3.71101  3.53428  3.51055  2.43146  2.10397  2.63161  5.31385  4.12226   1014 a - - -
          2.68618  4.42225  2.77519  2.73123  3.46354  2.40513  3.72494  3.29354  2.67741  2.69355  4.24690  2.90347  2.73739  3.18146  2.89801  2.37887  2.77519  2.98518  4.58477  3.61503
          0.03088  3.88884  4.61119  0.61958  0.77255  0.48576  0.95510
    421   1.46837  3.15505  3.70751  3.27663  3.91080  2.95617  4.15411  3.17854  3.20365  2.98264  3.85469  3.35785  3.66922  3.48652  3.47902  2.13001  2.30904  2.77776  5.32943  4.13784   1015 a - - -
          2.68618  4.42225  2.77519  2.73123  3.46354  2.40513  3.72494  3.29354  2.67741  2.69355  4.24690  2.90347  2.73739  3.18146  2.89801  2.37887  2.77519  2.98518  4.58477  3.61503
          0.03088  3.88884  4.61119  0.61958  0.77255  0.48576  0.95510
    422   3.20176  4.58930  4.50764  4.01277  2.19975  4.28953  4.32714  2.27217  3.87099  1.06772  2.95811  4.22669  4.55847  4.03243  4.02762  3.65375  3.43795  2.36070  4.64626  3.21746   1020 l - - -
          2.68618  4.42225  2.77519  2.73123  3.46354  2.40513  3.72494  3.29354  2.67741  2.69355  4.24690  2.90347  2.73739  3.18146  2.89801  2.37887  2.77519  2.98518  4.58477  3.61503
          0.03088  3.88884  4.61119  0.61958  0.77255  0.48576  0.95510
    423   1.69094  4.13231  3.40273  3.00964  4.00177  2.29953  4.03906  3.33769  3.01254  3.07643  3.92834  3.22873  3.67012  3.31254  3.34675  2.10774  2.65546  2.50663  5.37844  4.15479   1021 a - - -
          2.68618  4.42225  2.77519  2.73123  3.46354  2.40513  3.72494  3.29354  2.67741  2.69355  4.24690  2.90347  2.73739  3.18146  2.89801  2.37887  2.77519  2.98518  4.58477  3.61503
          0.03088  3.88884  4.61119  0.61958  0.77255  0.48576  0.95510
    424   3.08772  4.44524  4.62531  4.05754  2.67791  4.31948  4.60274  1.63722  3.94431  1.34264  2.55186  4.30634  4.55083  4.08198  4.09361  3.64495  3.31209  2.09599  5.01236  3.87309   1022 l - - -
          2.68618  4.42225  2.77519  2.73123  3.46354  2.40513  3.72494  3.29354  2.67741  2.69355  4.24690  2.90347  2.73739  3.18146  2.89801  2.37887  2.77519  2.98518  4.58477  3.61503
          0.03088  3.88884  4.61119  0.61958  0.77255  0.48576  0.95510
    425   2.89338  4.87994  2.91337  2.66814  4.05072  3.37662  3.82666  3.68378  2.48774  3.18453  4.21172  3.12810  3.93018  1.20523  2.77169  2.94033  3.19023  3.41237  5.31973  4.01449   1023 q - - -
          2.68618  4.42225  2.77519  2.73123  3.46354  2.40513  3.72494  3.29354  2.67741  2.69355  4.24690  2.90347  2.73739  3.18146  2.89801  2.37887  2.77519  2.98518  4.58477  3.61503
          0.03088  3.88884  4.61119  0.61958  0.77255  0.48576  0.95510
    426   0.99043  4.19994  3.47897  3.27081  4.06845  3.02408  4.29096  3.19639  3.28749  3.07727  4.10714  3.41637  3.76483  3.62711  3.53700  2.55002  2.82850  2.84796  5.49396  4.29599   1024 a - - -
          2.68618  4.42225  2.77519  2.73123  3.46354  2.40513  3.72494  3.29354  2.67741  2.69355  4.24690  2.90347  2.73739  3.18146  2.89801  2.37887  2.77519  2.98518  4.58477  3.61503
          0.03088  3.88884  4.61119  0.61958  0.77255  0.48576  0.95510
    427   3.17345  4.63076  4.21583  3.85558  3.14166  4.00305  4.50617  2.34640  3.62317  0.85530  3.15917  4.12948  4.43547  3.98758  3.79663  3.57556  3.46689  2.38802  5.02707  3.75423   1025 l - - -
          2.68618  4.42225  2.77519  2.73123  3.46354  2.40513  3.72494  3.29354  2.67741  2.69355  4.24690  2.90347  2.73739  3.18146  2.89801  2.37887  2.77519  2.98518  4.58477  3.61503
          0.03088  3.88884  4.61119  0.61958  0.77255  0.48576  0.95510
    428   2.69601  4.25403  3.83450  3.26299  3.14545  3.74725  3.36995  2.09681  3.12308  1.69346  2.83526  3.58923  4.09700  3.42515  3.38569  3.02638  2.92630  2.32489  4.77902  3.53934   1026 l - - -
          2.68618  4.42225  2.77519  2.73123  3.46354  2.40513  3.72494  3.29354  2.67741  2.69355  4.24690  2.90347  2.73739  3.18146  2.89801  2.37887  2.77519  2.98518  4.58477  3.61503
          0.03088  3.88884  4.61119  0.61958  0.77255  0.48576  0.95510
    429   1.49908  3.06570  3.71231  3.27923  3.89766  2.95988  4.15172  3.16999  3.20595  2.97079  3.84315  3.36023  3.67105  3.48727  3.48023  2.11563  2.31044  2.77218  5.31800  4.12672   1027 a - - -
          2.68618  4.42225  2.77519  2.73123  3.46354  2.40513  3.72494  3.29354  2.67741  2.69355  4.24690  2.90347  2.73739  3.18146  2.89801  2.37887  2.77519  2.98518  4.58477  3.61503
          0.03088  3.88884  4.61119  0.61958  0.77255  0.48576  0.95510
    430   2.14424  2.20730  3.69134  3.30433  3.93806  2.46946  4.17698  3.30719  3.23807  3.04864  3.90807  3.35647  3.65012  3.52096  3.49752  1.72977  2.61695  2.86717  5.34757  4.15395   1029 s - - -
          2.68618  4.42225  2.77519  2.73123  3.46354  2.40513  3.72494  3.29354  2.67741  2.69355  4.24690  2.90347  2.73739  3.18146  2.89801  2.37887  2.77519  2.98518  4.58477  3.61503
          0.03088  3.88884  4.61119  0.61958  0.77255  0.48576  0.95510
    431   2.82494  5.28330  2.02364  1.94011  4.57925  3.20025  3.69450  4.07387  2.64444  3.60598  4.44797  1.68835  3.79098  2.85937  3.18505  2.74411  3.10601  3.67410  5.77679  4.31827   1037 n - - -
          2.68618  4.42225  2.77519  2.73123  3.46354  2.40513  3.72494  3.29354  2.67741  2.69355  4.24690  2.90347  2.73739  3.18146  2.89801  2.37887  2.77519  2.98518  4.58477  3.61503
          0.03088  3.88884  4.61119  0.61958  0.77255  0.48576  0.95510
    432   3.16253  4.53712  4.57367  4.05490  3.12566  4.35929  4.69735  1.70901  3.87005  1.11245  2.97867  4.33720  4.62079  4.11568  4.05231  3.72782  3.40582  2.01516  5.14401  3.96245   1038 l - - -
          2.68618  4.42225  2.77519  2.73123  3.46354  2.40513  3.72494  3.29354  2.67741  2.69355  4.24690  2.90347  2.73739  3.18146  2.89801  2.37887  2.77519  2.98518  4.58477  3.61503
          0.03088  3.88884  4.61119  0.61958  0.77255  0.48576  0.95510
    433   2.21456  4.21533  3.39592  2.90671  3.65359  2.86298  3.88571  2.37581  2.86614  2.70596  3.59683  3.23840  3.79423  3.18378  3.21221  2.37557  2.25908  2.63365  5.07869  3.84494   1040 a - - -
          2.68618  4.42225  2.77519  2.73123  3.46354  2.40513  3.72494  3.29354  2.67741  2.69355  4.24690  2.90347  2.73739  3.18146  2.89801  2.37887  2.77519  2.98518  4.58477  3.61503
          0.03088  3.88884  4.61119  0.61958  0.77255  0.48576  0.95510
    434   2.67799  5.12531  2.20249  1.93053  4.42238  3.28559  3.15039  3.89515  2.39203  3.40731  4.19577  2.52370  3.76215  2.71977  2.62331  2.62999  2.92180  3.49604  5.56872  4.15887   1042 e - - -
          2.68618  4.42225  2.77519  2.73123  3.46354  2.40513  3.72494  3.29354  2.67741  2.69355  4.24690  2.90347  2.73739  3.18146  2.89801  2.37887  2.77519  2.98518  4.58477  3.61503
          0.03088  3.88884  4.61119  0.61958  0.77255  0.48576  0.95510
    435   2.96603  5.08090  2.49400  1.00233  4.42911  3.28437  3.87234  3.88625  2.75491  3.50065  4.47376  2.94170  3.88967  3.08753  3.16559  2.94664  3.27032  3.56833  5.59759  4.31962   1043 e - - -
          2.68618  4.42225  2.77519  2.73123  3.46354  2.40513  3.72494  3.29354  2.67741  2.69355  4.24690  2.90347  2.73739  3.18146  2.89801  2.37887  2.77519  2.98518  4.58477  3.61503
          0.03088  3.88884  4.61119  0.61958  0.77255  0.48576  0.95510
    436   2.84702  4.28639  4.25005  3.69766  3.34593  4.02548  4.42350  1.53017  3.58740  1.98383  2.75757  3.97987  4.36586  3.85300  3.82505  3.34418  2.72454  1.72468  5.11931  3.93981   1045 i - - -
          2.68618  4.42225  2.77519  2.73123  3.46354  2.40513  3.72494  3.29354  2.67741  2.69355  4.24690  2.90347  2.73739  3.18146  2.89801  2.37887  2.77519  2.98518  4.58477  3.61503
          0.03088  3.88884  4.61119  0.61958  0.77255  0.48576  0.95510
    437   2.65360  4.87324  2.61028  2.16292  4.24735  2.14855  3.66419  3.67189  2.26560  3.25488  4.08646  2.85012  3.23170  2.82800  2.88626  2.66381  2.92638  3.31444  5.46702  4.12299   1046 g - - -
          2.68618  4.42225  2.77519  2.73123  3.46354  2.40513  3.72494  3.29354  2.67741  2.69355  4.24690  2.90347  2.73739  3.18146  2.89801  2.37887  2.77519  2.98518  4.58477  3.61503
          0.03088  3.88884  4.61119  0.61958  0.77255  0.48576  0.95510
    438   2.40742  4.35555  3.15211  2.75736  3.87437  3.16837  3.85561  3.26594  2.72730  2.63820  3.85272  3.12587  2.16812  3.09963  3.08434  2.11074  2.77160  2.92716  5.25318  3.96223   1047 s - - -
          2.68618  4.42225  2.77519  2.73123  3.46354  2.40513  3.72494  3.29354  2.67741  2.69355  4.24690  2.90347  2.73739  3.18146  2.89801  2.37887  2.77519  2.98518  4.58477  3.61503
          0.03088  3.88884  4.61119  0.61958  0.77255  0.48576  0.95510
    439   2.49296  4.21716  3.75013  3.32511  3.68319  3.37066  4.23256  2.39033  3.22222  2.50530  3.59924  3.55068  3.97082  3.56708  3.50233  2.77702  1.87784  1.68687  5.28320  4.05248   1048 v - - -
          2.68618  4.42225  2.77519  2.73123  3.46354  2.40513  3.72494  3.29354  2.67741  2.69355  4.24690  2.90347  2.73739  3.18146  2.89801  2.37887  2.77519  2.98518  4.58477  3.61503
          0.03088  3.88884  4.61119  0.61958  0.77255  0.48576  0.95510
    440   3.17345  4.63076  4.21583  3.85558  3.14166  4.00305  4.50617  2.34640  3.62317  0.85530  3.15917  4.12948  4.43547  3.98758  3.79663  3.57556  3.46689  2.38802  5.02707  3.75423   1049 l - - -
          2.68618  4.42225  2.77519  2.73123  3.46354  2.40513  3.72494  3.29354  2.67741  2.69355  4.24690  2.90347  2.73739  3.18146  2.89801  2.37887  2.77519  2.98518  4.58477  3.61503
          0.03088  3.88884  4.61119  0.61958  0.77255  0.48576  0.95510
    441   2.22566  4.77248  2.79427  2.41988  4.20882  2.91448  3.65977  3.62152  1.90535  3.20947  4.03551  2.62020  3.78177  2.81981  2.77873  2.63237  2.87758  3.25764  5.41508  4.09608   1050 k - - -
          2.68618  4.42225  2.77519  2.73123  3.46354  2.40513  3.72494  3.29354  2.67741  2.69355  4.24690  2.90347  2.73739  3.18146  2.89801  2.37887  2.77519  2.98518  4.58477  3.61503
          0.03088  3.88884  4.61119  0.61958  0.77255  0.48576  0.95510
    442   2.71514  4.87113  3.09223  2.52291  4.16925  3.46769  3.57737  3.56225  1.78235  2.80234  3.95736  3.00061  3.85514  2.51774  2.28490  2.51494  2.92654  3.24599  5.30179  4.02874   1051 k - - -
          2.68618  4.42225  2.77519  2.73123  3.46354  2.40513  3.72494  3.29354  2.67741  2.69355  4.24690  2.90347  2.73739  3.18146  2.89801  2.37887  2.77519  2.98518  4.58477  3.61503
          0.03088  3.88884  4.61119  0.61958  0.77255  0.48576  0.95510
    443   1.73027  4.15861  3.23316  3.03113  4.26388  1.49144  4.17227  3.61694  3.16235  3.36293  4.22787  3.22773  3.65745  3.45368  3.46939  2.39688  2.71176  3.10585  5.60014  4.39145   1052 g - - -
          2.68618  4.42225  2.77519  2.73123  3.46354  2.40513  3.72494  3.29354  2.67741  2.69355  4.24690  2.90347  2.73739  3.18146  2.89801  2.37887  2.77519  2.98518  4.58477  3.61503
          0.03088  3.88884  4.61119  0.61958  0.77255  0.48576  0.95510
    444   3.02177  4.67036  3.67103  3.19908  2.06145  3.83743  1.88547  3.22614  3.09664  2.71588  3.78217  3.47156  4.20444  3.37994  3.39223  3.12988  3.25033  3.04120  3.90679  1.98624   1053 h - - -
          2.68618  4.42225  2.77519  2.73123  3.46354  2.40513  3.72494  3.29354  2.67741  2.69355  4.24690  2.90347  2.73739  3.18146  2.89801  2.37887  2.77519  2.98518  4.58477  3.61503
          0.03088  3.88884  4.61119  0.61958  0.77255  0.48576  0.95510
    445   2.69947  4.86240  1.47553  2.34307  4.16687  3.23797  3.78769  3.44839  2.73319  3.21295  4.15994  2.87012  3.81953  2.98452  3.21938  2.72343  3.01321  2.71621  5.52179  4.12211   1054 d - - -
          2.68618  4.42225  2.77519  2.73123  3.46354  2.40513  3.72494  3.29354  2.67741  2.69355  4.24690  2.90347  2.73739  3.18146  2.89801  2.37887  2.77519  2.98518  4.58477  3.61503
          0.03088  3.88884  4.61119  0.61958  0.77255  0.48576  0.95510
    446   3.33916  4.68876  4.33698  3.96610  1.14785  4.16653  3.53132  2.97837  3.83095  2.33722  3.61186  3.92291  4.50368  3.92073  3.94577  3.53563  3.57550  2.92714  3.72828  1.83060   1055 f - - -
          2.68618  4.42225  2.77519  2.73123  3.46354  2.40513  3.72494  3.29354  2.67741  2.69355  4.24690  2.90347  2.73739  3.18146  2.89801  2.37887  2.77519  2.98518  4.58477  3.61503
          0.03088  3.88884  4.61119  0.61958  0.77255  0.48576  0.95510
    447   2.91282  4.37438  4.23057  3.69602  3.27279  4.04797  4.43712  1.75950  3.54391  1.41094  3.13070  3.99335  4.38926  3.83791  3.77828  3.38090  2.77943  1.95881  5.11709  3.93539   1056 l - - -
          2.68618  4.42225  2.77519  2.73123  3.46354  2.40513  3.72494  3.29354  2.67741  2.69355  4.24690  2.90347  2.73739  3.18146  2.89801  2.37887  2.77519  2.98518  4.58477  3.61503
          0.03088  3.88884  4.61119  0.61958  0.77255  0.48576  0.95510
    448   2.98679  4.95158  3.16389  2.78207  4.34175  3.47468  3.76782  3.77200  1.01610  3.33342  4.29383  3.20588  3.97372  2.95825  2.43416  3.02760  3.23875  3.47881  5.38955  4.20460   1057 k - - -
          2.68618  4.42225  2.77519  2.73123  3.46354  2.40513  3.72494  3.29354  2.67741  2.69355  4.24690  2.90347  2.73739  3.18146  2.89801  2.37887  2.77519  2.98518  4.58477  3.61503
          0.03088  3.88884  4.61119  0.61958  0.77255  0.48576  0.95510
    449   2.78888  5.00718  2.73158  2.42101  4.37112  3.35763  3.64339  3.82440  1.65892  3.36414  4.21583  2.10034  3.85322  2.80099  2.55518  2.78158  3.04030  3.46862  5.47786  4.16222   1058 k - - -
          2.68618  4.42225  2.77519  2.73123  3.46354  2.40513  3.72494  3.29354  2.67741  2.69355  4.24690  2.90347  2.73739  3.18146  2.89801  2.37887  2.77519  2.98518  4.58477  3.61503
          0.03088  3.88884  4.61119  0.61958  0.77255  0.48576  0.95510
    450   1.93713  3.07699  3.66939  3.27157  3.99676  2.91791  4.17570  3.29883  3.20105  3.08403  3.95133  3.34191  3.64996  3.49534  3.47545  1.41131  2.62115  2.86022  5.40295  4.20237   1059 s - - -
          2.68618  4.42225  2.77519  2.73123  3.46354  2.40513  3.72494  3.29354  2.67741  2.69355  4.24690  2.90347  2.73739  3.18146  2.89801  2.37887  2.77519  2.98518  4.58477  3.61503
          0.03088  3.88884  4.61119  0.61958  0.77255  0.48576  0.95510
    451   2.89338  4.87994  2.91337  2.66814  4.05072  3.37662  3.82666  3.68378  2.48774  3.18453  4.21172  3.12810  3.93018  1.20523  2.77169  2.94033  3.19023  3.41237  5.31973  4.01449   1060 q - - -
          2.68618  4.42225  2.77519  2.73123  3.46354  2.40513  3.72494  3.29354  2.67741  2.69355  4.24690  2.90347  2.73739  3.18146  2.89801  2.37887  2.77519  2.98518  4.58477  3.61503
          0.03088  3.88884  4.61119  0.61958  0.77255  0.48576  0.95510
    452   2.20201  4.26105  4.08052  3.58102  3.54609  3.78379  4.41100  1.85015  3.48481  2.25513  3.41597  3.84321  4.24877  3.79101  3.75601  3.14510  3.02576  1.40514  5.26240  4.04464   1074 v - - -
          2.68618  4.42225  2.77519  2.73123  3.46354  2.40513  3.72494  3.29354  2.67741  2.69355  4.24690  2.90347  2.73739  3.18146  2.89801  2.37887  2.77519  2.98518  4.58477  3.61503
          0.03088  3.88884  4.61119  0.61958  0.77255  0.48576  0.95510
    453   2.69438  4.77506  3.17764  2.59009  4.08800  3.46758  3.60669  3.43777  1.90060  3.04307  3.89822  3.04814  3.86455  2.76764  2.00286  2.74795  2.66328  2.82649  5.26213  4.00468   1076 k - - -
          2.68618  4.42225  2.77519  2.73123  3.46354  2.40513  3.72494  3.29354  2.67741  2.69355  4.24690  2.90347  2.73739  3.18146  2.89801  2.37887  2.77519  2.98518  4.58477  3.61503
          0.03088  3.88884  4.61119  0.61958  0.77255  0.48576  0.95510
    454   2.67677  5.04267  2.00961  1.96507  4.31341  3.27894  3.61980  3.19831  2.47207  3.32244  4.13484  2.52707  3.77004  2.76536  2.97467  2.64553  2.92733  3.38748  5.52453  4.12489   1079 e - - -
          2.68618  4.42225  2.77519  2.73123  3.46354  2.40513  3.72494  3.29354  2.67741  2.69355  4.24690  2.90347  2.73739  3.18146  2.89801  2.37887  2.77519  2.98518  4.58477  3.61503
          0.03088  3.88884  4.61119  0.61958  0.77255  0.48576  0.95510
    455   2.73670  4.73411  2.71688  2.60390  4.10016  3.19471  3.93374  3.81388  2.83870  3.45884  4.41385  1.12940  3.84730  3.20637  3.19404  2.80317  3.11901  3.43444  5.40417  4.04720   1080 n - - -
          2.68618  4.42225  2.77519  2.73123  3.46354  2.40513  3.72494  3.29354  2.67741  2.69355  4.24690  2.90347  2.73739  3.18146  2.89801  2.37887  2.77519  2.98518  4.58477  3.61503
          0.03088  3.88884  4.61119  0.61958  0.77255  0.48576  0.95510
    456   2.35685  4.28877  3.18177  2.91726  4.09652  3.04536  4.04457  3.40652  2.93229  3.13773  4.07226  3.20559  1.56482  3.30630  3.24668  2.51830  2.36861  3.01663  5.46015  4.21674   1081 p - - -
          2.68618  4.42225  2.77519  2.73123  3.46354  2.40513  3.72494  3.29354  2.67741  2.69355  4.24690  2.90347  2.73739  3.18146  2.89801  2.37887  2.77519  2.98518  4.58477  3.61503
          0.03088  3.88884  4.61119  0.61958  0.77255  0.48576  0.95510
    457   2.08395  4.22586  3.29060  2.86536  3.96924  3.05997  3.93648  3.31227  2.85842  3.02971  3.88573  3.16696  2.57570  3.18244  3.22055  1.87089  2.68913  2.58233  5.33309  4.08627   1082 s - - -
          2.68618  4.42225  2.77519  2.73123  3.46354  2.40513  3.72494  3.29354  2.67741  2.69355  4.24690  2.90347  2.73739  3.18146  2.89801  2.37887  2.77519  2.98518  4.58477  3.61503
          0.03088  3.88884  4.61119  0.61958  0.77255  0.48576  0.95510
    458   2.68493  4.45895  3.36207  3.26345  4.40585  0.70429  4.38290  4.00928  3.44697  3.66140  4.63713  3.52632  3.85062  3.76980  3.68139  2.85727  3.16743  3.53443  5.49686  4.50824   1087 g - - -
          2.68618  4.42225  2.77519  2.73123  3.46354  2.40513  3.72494  3.29354  2.67741  2.69355  4.24690  2.90347  2.73739  3.18146  2.89801  2.37887  2.77519  2.98518  4.58477  3.61503
          0.03088  3.88884  4.61119  0.61958  0.77255  0.48576  0.95510
    459   3.00690  5.13815  0.89486  2.34465  4.51729  3.22281  3.94505  4.10912  3.03220  3.71446  4.69275  2.90192  3.87674  3.18410  3.55078  2.96729  3.34576  3.74650  5.68274  4.38726   1088 d - - -
          2.68618  4.42225  2.77519  2.73123  3.46354  2.40513  3.72494  3.29354  2.67741  2.69355  4.24690  2.90347  2.73739  3.18146  2.89801  2.37887  2.77519  2.98518  4.58477  3.61503
          0.03088  3.88884  4.61119  0.61958  0.77255  0.48576  0.95510
    460   3.40490  4.72023  4.39337  4.02938  1.31582  4.20789  3.45121  3.11295  3.89142  2.48198  3.72856  3.92300  4.53260  3.94128  3.98622  3.56598  3.63297  3.03521  3.62769  1.41665   1089 f - - -
          2.68618  4.42225  2.77519  2.73123  3.46354  2.40513  3.72494  3.29354  2.67741  2.69355  4.24690  2.90347  2.73739  3.18146  2.89801  2.37887  2.77519  2.98518  4.58477  3.61503
          0.03088  3.88884  4.61119  0.61958  0.77255  0.48576  0.95510
    461   2.70725  4.72778  3.23155  2.63447  3.96592  3.50386  3.62456  3.29456  1.73064  2.65031  3.81548  3.08618  3.88825  2.80056  2.31442  2.78036  2.92324  2.74657  5.20058  3.94342   1090 k - - -
          2.68618  4.42225  2.77519  2.73123  3.46354  2.40513  3.72494  3.29354  2.67741  2.69355  4.24690  2.90347  2.73739  3.18146  2.89801  2.37887  2.77519  2.98518  4.58477  3.61503
          0.03088  3.88884  4.61119  0.61958  0.77255  0.48576  0.95510
    462   2.34531  4.66573  2.94185  2.48036  4.08389  2.68671  3.65786  3.49275  2.24205  3.09645  3.92261  2.95817  3.77281  2.82388  2.52141  2.24676  2.82019  3.14309  5.32576  4.02159   1091 k - - -
          2.68618  4.42225  2.77519  2.73123  3.46354  2.40513  3.72494  3.29354  2.67741  2.69355  4.24690  2.90347  2.73739  3.18146  2.89801  2.37887  2.77519  2.98518  4.58477  3.61503
          0.03088  3.88884  4.61119  0.61958  0.77255  0.48576  0.95510
    463   2.61649  4.44522  3.22252  2.74339  3.44496  3.47115  3.18543  2.98360  2.59191  2.64485  2.20806  2.86046  3.89484  3.01790  2.92031  2.77335  2.86214  2.74998  4.88886  3.54846   1092 m - - -
          2.68618  4.42225  2.77519  2.73123  3.46354  2.40513  3.72494  3.29354  2.67741  2.69355  4.24690  2.90347  2.73739  3.18146  2.89801  2.37887  2.77519  2.98518  4.58477  3.61503
          0.03088  3.88884  4.61119  0.61958  0.77255  0.48576  0.95510
    464   2.85325  3.39236  4.15087  3.63920  1.72410  3.85466  3.69268  2.67300  3.51110  2.28563  3.36146  3.74492  4.21940  3.68283  3.67648  3.16769  3.09296  2.52592  4.05189  2.01502   1094 f - - -
          2.68618  4.42225  2.77519  2.73123  3.46354  2.40513  3.72494  3.29354  2.67741  2.69355  4.24690  2.90347  2.73739  3.18146  2.89801  2.37887  2.77519  2.98518  4.58477  3.61503
          0.03088  3.88884  4.61119  0.61958  0.77255  0.48576  0.95510
    465   3.02360  4.86195  3.51589  3.02330  4.22067  3.50870  3.83563  3.76336  2.24327  3.27630  4.27587  3.38188  4.01033  3.05499  0.95368  3.10688  3.28834  3.48655  5.29698  4.14429   1095 r - - -
          2.68618  4.42225  2.77519  2.73123  3.46354  2.40513  3.72494  3.29354  2.67741  2.69355  4.24690  2.90347  2.73739  3.18146  2.89801  2.37887  2.77519  2.98518  4.58477  3.61503
          0.03088  3.88884  4.61119  0.61958  0.77255  0.48576  0.95510
    466   2.95244  4.77173  3.29279  2.90284  2.62555  3.65297  1.71097  3.39940  2.72658  2.89426  3.92253  3.27831  4.08079  3.16744  3.02562  3.01747  3.19350  3.17777  4.21957  2.27523   1096 h - - -
          2.68618  4.42225  2.77519  2.73123  3.46354  2.40513  3.72494  3.29354  2.67741  2.69355  4.24690  2.90347  2.73739  3.18146  2.89801  2.37887  2.77519  2.98518  4.58477  3.61503
          0.03088  3.88884  4.61119  0.61958  0.77255  0.48576  0.95510
    467   3.02847  4.40253  4.54308  3.98445  2.36582  4.23221  4.48930  1.57091  3.86481  1.60174  2.59691  4.21600  4.49532  4.02497  4.02212  3.55768  3.25849  2.07925  4.92295  3.70190   1097 i - - -
          2.68618  4.42225  2.77519  2.73123  3.46354  2.40513  3.72494  3.29354  2.67741  2.69355  4.24690  2.90347  2.73739  3.18146  2.89801  2.37887  2.77519  2.98518  4.58477  3.61503
          0.03088  3.88884  4.61119  0.61958  0.77255  0.48576  0.95510
    468   2.23259  4.19365  3.14269  2.93568  4.26100  2.37964  4.10771  3.73133  3.07225  3.41041  4.24948  3.17226  3.65227  3.37455  3.39750  1.27027  2.71362  3.18676  5.58640  4.33934   1098 s - - -
          2.68618  4.42225  2.77519  2.73123  3.46354  2.40513  3.72494  3.29354  2.67741  2.69355  4.24690  2.90347  2.73739  3.18146  2.89801  2.37887  2.77519  2.98518  4.58477  3.61503
          0.03088  3.88884  4.61119  0.61958  0.77255  0.48576  0.95510
    469   2.98679  4.95158  3.16389  2.78207  4.34175  3.47468  3.76782  3.77200  1.01610  3.33342  4.29383  3.20588  3.97372  2.95825  2.43416  3.02760  3.23875  3.47881  5.38955  4.20460   1099 k - - -
          2.68618  4.42225  2.77519  2.73123  3.46354  2.40513  3.72494  3.29354  2.67741  2.69355  4.24690  2.90347  2.73739  3.18146  2.89801  2.37887  2.77519  2.98518  4.58477  3.61503
          0.03088  3.88884  4.61119  0.61958  0.77255  0.48576  0.95510
    470   2.68493  4.45895  3.36207  3.26345  4.40585  0.70429  4.38290  4.00928  3.44697  3.66140  4.63713  3.52632  3.85062  3.76980  3.68139  2.85727  3.16743  3.53443  5.49686  4.50824   1100 g - - -
          2.68618  4.42225  2.77519  2.73123  3.46354  2.40513  3.72494  3.29354  2.67741  2.69355  4.24690  2.90347  2.73739  3.18146  2.89801  2.37887  2.77519  2.98518  4.58477  3.61503
          0.03088  3.88884  4.61119  0.61958  0.77255  0.48576  0.95510
    471   1.43342  4.11320  3.35056  3.07854  4.16492  2.90443  4.14830  3.49418  3.12509  3.25809  4.12127  3.24381  3.64741  3.43015  3.42795  1.69953  2.66505  3.00946  5.53674  4.30988   1101 a - - -
          2.68618  4.42225  2.77519  2.73123  3.46354  2.40513  3.72494  3.29354  2.67741  2.69355  4.24690  2.90347  2.73739  3.18146  2.89801  2.37887  2.77519  2.98518  4.58477  3.61503
          0.03088  3.88884  4.61119  0.61958  0.77255  0.48576  0.95510
    472   3.36241  4.73135  4.11595  3.82595  2.68251  3.74828  3.91955  3.38652  3.54773  2.77866  4.01958  3.97166  4.26733  3.93449  3.67326  3.56596  3.66359  3.27731  0.85292  2.68372   1102 w - - -
          2.68618  4.42225  2.77519  2.73123  3.46354  2.40513  3.72494  3.29354  2.67741  2.69355  4.24690  2.90347  2.73739  3.18146  2.89801  2.37887  2.77519  2.98518  4.58477  3.61503
          0.03088  3.88884  4.61119  0.61958  0.77255  0.48576  0.95510
    473   1.98215  4.15592  3.43225  3.13009  4.03277  3.01494  4.15868  3.10046  3.09953  3.00942  3.96903  3.31361  3.72806  3.44775  3.38668  2.46989  1.44111  2.74900  5.46937  4.24830   1103 t - - -
          2.68618  4.42225  2.77519  2.73123  3.46354  2.40513  3.72494  3.29354  2.67741  2.69355  4.24690  2.90347  2.73739  3.18146  2.89801  2.37887  2.77519  2.98518  4.58477  3.61503
          0.03088  3.88884  4.61119  0.61958  0.77255  0.48576  0.95510
    474   3.27894  4.67584  4.26118  3.97864  0.98531  3.96518  3.88412  2.80044  3.88522  2.16664  3.52807  4.03751  4.42328  4.04864  4.00091  3.54813  3.58002  2.79237  4.12806  2.49291   1104 f - - -
          2.68618  4.42225  2.77519  2.73123  3.46354  2.40513  3.72494  3.29354  2.67741  2.69355  4.24690  2.90347  2.73739  3.18146  2.89801  2.37887  2.77519  2.98518  4.58477  3.61503
          0.03088  3.88884  4.61119  0.61958  0.77255  0.48576  0.95510
    475   2.32278  4.24350  3.22036  3.03669  4.09247  2.97306  4.14619  3.61720  3.11156  3.33610  4.26069  3.25899  3.71317  3.45956  3.39723  1.06665  2.80410  3.14873  5.46361  4.17603   1105 s - - -
          2.68618  4.42225  2.77519  2.73123  3.46354  2.40513  3.72494  3.29354  2.67741  2.69355  4.24690  2.90347  2.73739  3.18146  2.89801  2.37887  2.77519  2.98518  4.58477  3.61503
          0.03088  3.88884  4.61119  0.61958  0.77255  0.48576  0.95510
    476   2.74416  5.05037  1.35433  2.18737  4.49462  3.14313  3.77509  4.00373  2.78253  3.59979  4.46794  2.73795  3.77965  2.96339  3.32339  2.33035  3.07913  3.58706  5.75461  4.30780   1106 d - - -
          2.68618  4.42225  2.77519  2.73123  3.46354  2.40513  3.72494  3.29354  2.67741  2.69355  4.24690  2.90347  2.73739  3.18146  2.89801  2.37887  2.77519  2.98518  4.58477  3.61503
          0.03088  3.88884  4.61119  0.61958  0.77255  0.48576  0.95510
    477   2.65559  3.71722  3.11948  2.54732  4.01952  3.44678  3.60368  3.40797  2.09446  3.00733  3.85299  3.01936  3.84229  2.09736  2.36286  2.71048  2.87980  3.10716  5.23157  3.95692   1107 k - - -
          2.68618  4.42225  2.77519  2.73123  3.46354  2.40513  3.72494  3.29354  2.67741  2.69355  4.24690  2.90347  2.73739  3.18146  2.89801  2.37887  2.77519  2.98518  4.58477  3.61503
          0.03088  3.88884  4.61119  0.61958  0.77255  0.48576  0.95510
    478   3.00690  5.13815  0.89486  2.34465  4.51729  3.22281  3.94505  4.10912  3.03220  3.71446  4.69275  2.90192  3.87674  3.18410  3.55078  2.96729  3.34576  3.74650  5.68274  4.38726   1108 d - - -
          2.68618  4.42225  2.77519  2.73123  3.46354  2.40513  3.72494  3.29354  2.67741  2.69355  4.24690  2.90347  2.73739  3.18146  2.89801  2.37887  2.77519  2.98518  4.58477  3.61503
          0.03088  3.88884  4.61119  0.61958  0.77255  0.48576  0.95510
    479   2.77239  4.75782  3.07828  2.63300  3.17122  3.51866  2.12415  3.38288  2.45733  2.94205  3.86379  3.08696  3.93209  2.63908  2.79531  2.82769  3.00031  3.11905  4.66593  2.71476   1109 h - - -
          2.68618  4.42225  2.77519  2.73123  3.46354  2.40513  3.72494  3.29354  2.67741  2.69355  4.24690  2.90347  2.73739  3.18146  2.89801  2.37887  2.77519  2.98518  4.58477  3.61503
          0.03088  3.88884  4.61119  0.61958  0.77255  0.48576  0.95510
    480   2.68493  4.45895  3.36207  3.26345  4.40585  0.70429  4.38290  4.00928  3.44697  3.66140  4.63713  3.52632  3.85062  3.76980  3.68139  2.85727  3.16743  3.53443  5.49686  4.50824   1110 g - - -
          2.68618  4.42225  2.77519  2.73123  3.46354  2.40513  3.72494  3.29354  2.67741  2.69355  4.24690  2.90347  2.73739  3.18146  2.89801  2.37887  2.77519  2.98518  4.58477  3.61503
          0.03088  3.88884  4.61119  0.61958  0.77255  0.48576  0.95510
    481   2.86555  4.41895  3.98184  3.50350  2.66637  3.75495  3.83310  2.69786  3.25553  2.23904  3.42073  3.69828  4.18955  3.59916  3.46177  3.13708  3.14295  2.24164  1.78428  2.76232   1112 w - - -
          2.68618  4.42225  2.77519  2.73123  3.46354  2.40513  3.72494  3.29354  2.67741  2.69355  4.24690  2.90347  2.73739  3.18146  2.89801  2.37887  2.77519  2.98518  4.58477  3.61503
          0.03088  3.88884  4.61119  0.61958  0.77255  0.48576  0.95510
    482   2.72666  4.68013  3.13494  2.69406  3.71275  3.48435  3.75412  2.65838  2.45949  2.65580  3.71737  3.14567  3.93266  1.78959  2.77677  2.83033  2.98231  2.87331  5.15519  3.82850   1113 q - - -
          2.68618  4.42225  2.77519  2.73123  3.46354  2.40513  3.72494  3.29354  2.67741  2.69355  4.24690  2.90347  2.73739  3.18146  2.89801  2.37887  2.77519  2.98518  4.58477  3.61503
          0.03088  3.88884  4.61119  0.61958  0.77255  0.48576  0.95510
    483   2.41231  4.28834  4.07992  3.59713  3.51117  3.79608  4.42060  2.00473  3.47488  2.02151  3.39154  3.85792  4.26344  3.80033  3.73589  3.16753  3.05392  1.33732  5.25535  4.02965   1114 v - - -
          2.68618  4.42225  2.77519  2.73123  3.46354  2.40513  3.72494  3.29354  2.67741  2.69355  4.24690  2.90347  2.73739  3.18146  2.89801  2.37887  2.77519  2.98518  4.58477  3.61503
          0.03088  3.88884  4.61119  0.61958  0.77255  0.48576  0.95510
    484   2.42477  4.31469  3.28800  2.93169  3.72101  3.17680  3.95212  3.11513  2.86017  2.44041  3.84329  3.24074  3.80209  3.25189  3.17439  1.49784  2.81582  2.81699  5.18602  3.84690   1115 s - - -
          2.68618  4.42225  2.77519  2.73123  3.46354  2.40513  3.72494  3.29354  2.67741  2.69355  4.24690  2.90347  2.73739  3.18146  2.89801  2.37887  2.77519  2.98518  4.58477  3.61503
          0.03088  3.88884  4.61119  0.61958  0.77255  0.48576  0.95510
    485   3.00690  5.13815  0.89486  2.34465  4.51729  3.22281  3.94505  4.10912  3.03220  3.71446  4.69275  2.90192  3.87674  3.18410  3.55078  2.96729  3.34576  3.74650  5.68274  4.38726   1116 d - - -
          2.68618  4.42225  2.77519  2.73123  3.46354  2.40513  3.72494  3.29354  2.67741  2.69355  4.24690  2.90347  2.73739  3.18146  2.89801  2.37887  2.77519  2.98518  4.58477  3.61503
          0.03088  3.88884  4.61119  0.61958  0.77255  0.48576  0.95510
    486   2.60445  0.90783  4.12752  3.87075  3.85814  3.22412  4.51421  3.00460  3.69772  2.91942  4.04117  3.85336  3.93238  4.04312  3.81926  2.87616  3.07257  2.74811  5.27101  4.14576   1117 c - - -
          2.68618  4.42225  2.77519  2.73123  3.46354  2.40513  3.72494  3.29354  2.67741  2.69355  4.24690  2.90347  2.73739  3.18146  2.89801  2.37887  2.77519  2.98518  4.58477  3.61503
          0.03088  3.88884  4.61119  0.61958  0.77255  0.48576  0.95510
    487   2.42122  4.26638  3.44230  3.19485  3.98302  3.10518  4.21097  3.11213  3.13815  2.97505  4.02437  3.40174  3.81015  3.53211  3.39617  2.62265  1.14447  2.80537  5.41938  4.19959   1118 t - - -
          2.68618  4.42225  2.77519  2.73123  3.46354  2.40513  3.72494  3.29354  2.67741  2.69355  4.24690  2.90347  2.73739  3.18146  2.89801  2.37887  2.77519  2.98518  4.58477  3.61503
          0.03088  3.88884  4.61119  0.61958  0.77255  0.48576  0.95510
    488   0.99043  4.19994  3.47897  3.27081  4.06845  3.02408  4.29096  3.19639  3.28749  3.07727  4.10714  3.41637  3.76483  3.62711  3.53700  2.55002  2.82850  2.84796  5.49396  4.29599   1119 a - - -
          2.68618  4.42225  2.77519  2.73123  3.46354  2.40513  3.72494  3.29354  2.67741  2.69355  4.24690  2.90347  2.73739  3.18146  2.89801  2.37887  2.77519  2.98518  4.58477  3.61503
          0.03088  3.88884  4.61119  0.61958  0.77255  0.48576  0.95510
    489   2.96603  5.08090  2.49400  1.00233  4.42911  3.28437  3.87234  3.88625  2.75491  3.50065  4.47376  2.94170  3.88967  3.08753  3.16559  2.94664  3.27032  3.56833  5.59759  4.31962   1120 e - - -
          2.68618  4.42225  2.77519  2.73123  3.46354  2.40513  3.72494  3.29354  2.67741  2.69355  4.24690  2.90347  2.73739  3.18146  2.89801  2.37887  2.77519  2.98518  4.58477  3.61503
          0.03088  3.88884  4.61119  0.61958  0.77255  0.48576  0.95510
    490   1.88702  4.31167  3.00945  2.70920  4.20548  2.34498  3.92713  3.63318  2.84506  3.27698  4.09808  2.61771  3.67138  3.14325  3.24066  1.95192  2.71855  3.15450  5.51151  4.23901   1121 a - - -
          2.68618  4.42225  2.77519  2.73123  3.46354  2.40513  3.72494  3.29354  2.67741  2.69355  4.24690  2.90347  2.73739  3.18146  2.89801  2.37887  2.77519  2.98518  4.58477  3.61503
          0.03088  3.88884  4.61119  0.61958  0.77255  0.48576  0.95510
    491   3.17345  4.63076  4.21583  3.85558  3.14166  4.00305  4.50617  2.34640  3.62317  0.85530  3.15917  4.12948  4.43547  3.98758  3.79663  3.57556  3.46689  2.38802  5.02707  3.75423   1122 l - - -
          2.68618  4.42225  2.77519  2.73123  3.46354  2.40513  3.72494  3.29354  2.67741  2.69355  4.24690  2.90347  2.73739  3.18146  2.89801  2.37887  2.77519  2.98518  4.58477  3.61503
          0.03088  3.88884  4.61119  0.61958  0.77255  0.48576  0.95510
    492   2.76618  4.83247  3.24780  2.63593  4.10738  3.52246  3.59875  3.46588  1.57228  3.03713  3.21180  3.08269  3.90210  2.75895  2.18059  2.81449  2.97177  3.18391  5.25840  4.01370   1123 k - - -
          2.68618  4.42225  2.77519  2.73123  3.46354  2.40513  3.72494  3.29354  2.67741  2.69355  4.24690  2.90347  2.73739  3.18146  2.89801  2.37887  2.77519  2.98518  4.58477  3.61503
          0.03088  3.88884  4.61119  0.61958  0.77255  0.48576  0.95510
    493   2.60445  0.90783  4.12752  3.87075  3.85814  3.22412  4.51421  3.00460  3.69772  2.91942  4.04117  3.85336  3.93238  4.04312  3.81926  2.87616  3.07257  2.74811  5.27101  4.14576   1135 c - - -
          2.68618  4.42225  2.77519  2.73123  3.46354  2.40513  3.72494  3.29354  2.67741  2.69355  4.24690  2.90347  2.73739  3.18146  2.89801  2.37887  2.77519  2.98518  4.58477  3.61503
          0.03088  3.88884  4.61119  0.61958  0.77255  0.48576  0.95510
    494   2.48616  1.89369  4.16613  3.72175  3.54303  3.39684  4.39154  2.28052  3.56030  2.39301  3.51264  3.77161  4.01899  3.85091  3.75390  2.82767  2.88095  1.74643  5.18870  3.96049   1136 v - - -
          2.68618  4.42225  2.77519  2.73123  3.46354  2.40513  3.72494  3.29354  2.67741  2.69355  4.24690  2.90347  2.73739  3.18146  2.89801  2.37887  2.77519  2.98518  4.58477  3.61503
          0.03088  3.88884  4.61119  0.61958  0.77255  0.48576  0.95510
    495   2.79223  3.24627  4.22123  3.71686  3.22821  3.79415  4.35341  2.22136  3.52274  1.22971  3.19276  3.92014  4.24844  3.82379  3.72239  3.18906  3.09477  2.13834  5.00300  3.76419   1139 l - - -
          2.68618  4.42225  2.77519  2.73123  3.46354  2.40513  3.72494  3.29354  2.67741  2.69355  4.24690  2.90347  2.73739  3.18146  2.89801  2.37887  2.77519  2.98518  4.58477  3.61503
          0.03088  3.88884  4.61119  0.61958  0.77255  0.48576  0.95510
    496   2.66046  4.38192  3.44951  2.91202  2.79030  3.59330  3.14849  2.82295  2.78485  1.88015  3.41105  3.30206  3.97158  2.84664  3.10800  2.86110  2.89085  2.64014  4.62468  3.20364   1140 l - - -
          2.68618  4.42225  2.77519  2.73123  3.46354  2.40513  3.72494  3.29354  2.67741  2.69355  4.24690  2.90347  2.73739  3.18146  2.89801  2.37887  2.77519  2.98518  4.58477  3.61503
          0.03088  3.88884  4.61119  0.61958  0.77255  0.48576  0.95510
    497   2.55208  4.36236  4.10108  3.58992  1.95378  3.90206  4.10890  2.33662  3.47644  1.62651  3.12981  3.83773  4.27111  3.71462  3.69701  3.23152  3.11721  2.28472  4.64707  3.24266   1141 l - - -
          2.68618  4.42225  2.77519  2.73123  3.46354  2.40513  3.72494  3.29354  2.67741  2.69355  4.24690  2.90347  2.73739  3.18146  2.89801  2.37887  2.77519  2.98518  4.58477  3.61503
          0.03088  3.88884  4.61119  0.61958  0.77255  0.48576  0.95510
    498   2.18642  4.44975  2.93395  2.62431  4.10560  3.12443  3.83355  3.51775  2.66884  3.16778  4.02227  3.02969  3.73627  2.65978  3.04133  1.64122  2.79992  3.12167  5.41300  4.12077   1142 s - - -
          2.68618  4.42225  2.77519  2.73123  3.46354  2.40513  3.72494  3.29354  2.67741  2.69355  4.24690  2.90347  2.73739  3.18146  2.89801  2.37887  2.77519  2.98518  4.58477  3.61503
          0.03088  3.88884  4.61119  0.61958  0.77255  0.48576  0.95510
    499   3.12105  4.55525  4.41293  3.87526  3.05377  4.23924  4.53624  2.18574  3.67204  1.23559  1.88777  4.17895  4.51301  3.93509  3.86628  3.58776  3.35870  2.26279  5.04296  3.88300   1153 l - - -
          2.68618  4.42225  2.77519  2.73123  3.46354  2.40513  3.72494  3.29354  2.67741  2.69355  4.24690  2.90347  2.73739  3.18146  2.89801  2.37887  2.77519  2.98518  4.58477  3.61503
          0.03088  3.88884  4.61119  0.61958  0.77255  0.48576  0.95510
    500   3.09761  4.54716  4.36268  3.83100  3.06577  4.19694  4.50203  2.19692  3.61917  1.33322  1.77055  4.13537  4.48774  3.90169  3.81969  3.54875  3.33965  2.26249  5.03639  3.85998   1154 l - - -
          2.68618  4.42225  2.77519  2.73123  3.46354  2.40513  3.72494  3.29354  2.67741  2.69355  4.24690  2.90347  2.73739  3.18146  2.89801  2.37887  2.77519  2.98518  4.58477  3.61503
          0.03088  3.88884  4.61119  0.61958  0.77255  0.48576  0.95510
    501   2.33377  4.29181  3.08089  2.85589  4.14318  3.00204  4.02750  3.60171  2.93666  3.28621  4.16888  3.15398  1.55579  3.28987  3.26240  2.15286  2.78231  3.14454  5.48384  4.20906   1160 p - - -
          2.68618  4.42225  2.77519  2.73123  3.46354  2.40513  3.72494  3.29354  2.67741  2.69355  4.24690  2.90347  2.73739  3.18146  2.89801  2.37887  2.77519  2.98518  4.58477  3.61503
          0.03088  3.88884  4.61119  0.61958  0.77255  0.48576  0.95510
    502   2.35979  4.29100  3.17960  2.91894  4.09788  3.04579  4.04746  3.40943  2.93517  3.13978  4.07689  3.20718  1.54679  3.31011  3.24841  2.52120  2.39340  3.01990  5.46164  4.21821   1163 p - - -
          2.68618  4.42225  2.77519  2.73123  3.46354  2.40513  3.72494  3.29354  2.67741  2.69355  4.24690  2.90347  2.73739  3.18146  2.89801  2.37887  2.77519  2.98518  4.58477  3.61503
          0.03088  3.88884  4.61119  0.61958  0.77255  0.48576  0.95510
    503   2.87456  5.32513  1.97115  1.28920  4.62069  3.19925  3.72542  4.10449  2.69814  3.65326  4.51852  2.69050  3.80580  2.89752  3.24392  2.78583  3.16110  3.71235  5.81042  4.35904   1164 e - - -
          2.68618  4.42225  2.77519  2.73123  3.46354  2.40513  3.72494  3.29354  2.67741  2.69355  4.24690  2.90347  2.73739  3.18146  2.89801  2.37887  2.77519  2.98518  4.58477  3.61503
          0.03088  3.88884  4.61119  0.61958  0.77255  0.48576  0.95510
    504   2.84051  4.29389  4.17570  3.63613  3.15924  3.97393  4.26143  1.50069  3.50183  1.97749  3.18841  3.90406  4.31755  3.77415  3.72687  3.29193  3.08506  1.82849  4.89250  3.06792   1165 i - - -
          2.68618  4.42225  2.77519  2.73123  3.46354  2.40513  3.72494  3.29354  2.67741  2.69355  4.24690  2.90347  2.73739  3.18146  2.89801  2.37887  2.77519  2.98518  4.58477  3.61503
          0.03088  3.88884  4.61119  0.61958  0.77255  0.48576  0.95510
    505   2.95213  4.36451  4.45594  3.98011  3.48319  4.14035  4.74491  1.67193  3.84313  2.04384  3.33836  4.21985  4.53593  4.15386  4.07136  3.53270  3.24148  1.11405  5.38687  4.14846   1166 v - - -
          2.68618  4.42225  2.77519  2.73123  3.46354  2.40513  3.72494  3.29354  2.67741  2.69355  4.24690  2.90347  2.73739  3.18146  2.89801  2.37887  2.77519  2.98518  4.58477  3.61503
          0.03088  3.88884  4.61119  0.61958  0.77255  0.48576  0.95510
    506   2.68493  4.45895  3.36207  3.26345  4.40585  0.70429  4.38290  4.00928  3.44697  3.66140  4.63713  3.52632  3.85062  3.76980  3.68139  2.85727  3.16743  3.53443  5.49686  4.50824   1167 g - - -
          2.68618  4.42225  2.77519  2.73123  3.46354  2.40513  3.72494  3.29354  2.67741  2.69355  4.24690  2.90347  2.73739  3.18146  2.89801  2.37887  2.77519  2.98518  4.58477  3.61503
          0.03088  3.88884  4.61119  0.61958  0.77255  0.48576  0.95510
    507   2.96603  5.08090  2.49400  1.00233  4.42911  3.28437  3.87234  3.88625  2.75491  3.50065  4.47376  2.94170  3.88967  3.08753  3.16559  2.94664  3.27032  3.56833  5.59759  4.31962   1175 e - - -
          2.68618  4.42225  2.77519  2.73123  3.46354  2.40513  3.72494  3.29354  2.67741  2.69355  4.24690  2.90347  2.73739  3.18146  2.89801  2.37887  2.77519  2.98518  4.58477  3.61503
          0.03088  3.88884  4.61119  0.61958  0.77255  0.48576  0.95510
    508   2.75384  4.94590  2.93427  2.48058  4.24652  3.42566  3.12669  3.69876  1.56497  3.23411  4.07429  2.96684  3.21073  2.74876  2.46349  2.76151  2.97888  3.36375  5.36581  4.06717   1179 k - - -
          2.68618  4.42225  2.77519  2.73123  3.46354  2.40513  3.72494  3.29354  2.67741  2.69355  4.24690  2.90347  2.73739  3.18146  2.89801  2.37887  2.77519  2.98518  4.58477  3.61503
          0.03088  3.88884  4.61119  0.61958  0.77255  0.48576  0.95510
    509   3.02341  4.46996  4.35111  3.80131  3.13142  4.16003  4.49934  2.12576  3.63994  1.48143  1.84685  4.10277  4.45717  3.89485  3.85356  3.49127  3.26619  1.97113  5.07213  3.92173   1180 l - - -
          2.68618  4.42225  2.77519  2.73123  3.46354  2.40513  3.72494  3.29354  2.67741  2.69355  4.24690  2.90347  2.73739  3.18146  2.89801  2.37887  2.77519  2.98518  4.58477  3.61503
          0.03088  3.88884  4.61119  0.61958  0.77255  0.48576  0.95510
    510   2.87438  5.31958  1.98480  1.28318  4.61589  3.20026  3.72648  4.09851  2.69751  3.64923  4.51544  2.69314  3.80658  2.89903  3.24103  2.78682  3.16106  3.70769  5.80618  4.35706   1181 e - - -
          2.68618  4.42225  2.77519  2.73123  3.46354  2.40513  3.72494  3.29354  2.67741  2.69355  4.24690  2.90347  2.73739  3.18146  2.89801  2.37887  2.77519  2.98518  4.58477  3.61503
          0.03088  3.88884  4.61119  0.61958  0.77255  0.48576  0.95510
    511   1.83493  4.24141  3.21076  2.94374  4.12213  3.00637  4.06991  3.42692  2.99358  3.16964  4.08238  3.20924  1.70838  3.33419  3.31531  2.47432  2.75750  3.01277  5.48476  4.24990   1182 p - - -
          2.68618  4.42225  2.77519  2.73123  3.46354  2.40513  3.72494  3.29354  2.67741  2.69355  4.24690  2.90347  2.73739  3.18146  2.89801  2.37887  2.77519  2.98518  4.58477  3.61503
          0.03088  3.88884  4.61119  0.61958  0.77255  0.48576  0.95510
    512   2.84428  5.17922  2.37665  1.38400  4.45385  3.27172  3.68912  3.92558  2.48499  3.46166  4.34114  2.78098  3.83041  2.52034  2.90638  2.79108  3.11072  3.57174  5.63371  4.24462   1184 e - - -
          2.68618  4.42225  2.77519  2.73123  3.46354  2.40513  3.72494  3.29354  2.67741  2.69355  4.24690  2.90347  2.73739  3.18146  2.89801  2.37887  2.77519  2.98518  4.58477  3.61503
          0.03088  3.88884  4.61119  0.61958  0.77255  0.48576  0.95510
    513   2.61639  3.67823  3.23488  2.64037  3.78526  3.47259  3.64805  3.14109  2.07042  2.79832  3.23742  3.09224  3.85898  2.85328  2.20942  2.72506  2.84256  2.87810  5.09517  3.83767   1186 k - - -
          2.68618  4.42225  2.77519  2.73123  3.46354  2.40513  3.72494  3.29354  2.67741  2.69355  4.24690  2.90347  2.73739  3.18146  2.89801  2.37887  2.77519  2.98518  4.58477  3.61503
          0.03088  3.88884  4.61119  0.61958  0.77255  0.48576  0.95510
    514   3.05789  4.42890  4.57297  4.00152  2.66880  4.27591  4.56872  1.93813  3.89500  1.25838  2.54814  4.25712  4.51533  4.03569  4.05149  3.59555  3.28189  1.96745  5.00549  3.88650   1187 l - - -
          2.68618  4.42225  2.77519  2.73123  3.46354  2.40513  3.72494  3.29354  2.67741  2.69355  4.24690  2.90347  2.73739  3.18146  2.89801  2.37887  2.77519  2.98518  4.58477  3.61503
          0.03088  3.88884  4.61119  0.61958  0.77255  0.48576  0.95510
    515   3.36699  4.73728  4.24977  3.88236  1.78560  4.14388  3.45806  3.14031  3.75019  2.53366  3.77282  3.85640  4.49045  3.86223  3.88943  3.50915  3.60326  3.04909  3.66123  1.09784   1188 y - - -
          2.68618  4.42225  2.77519  2.73123  3.46354  2.40513  3.72494  3.29354  2.67741  2.69355  4.24690  2.90347  2.73739  3.18146  2.89801  2.37887  2.77519  2.98518  4.58477  3.61503
          0.03088  3.88884  4.61119  0.61958  0.77255  0.48576  0.95510
    516   2.74248  5.07334  1.67535  2.04504  4.30811  3.26367  3.67062  3.71874  2.56587  2.83137  4.19243  2.76458  3.79625  2.83510  3.06955  2.70815  3.00558  3.38011  5.56319  4.15275   1189 d - - -
          2.68618  4.42225  2.77519  2.73123  3.46354  2.40513  3.72494  3.29354  2.67741  2.69355  4.24690  2.90347  2.73739  3.18146  2.89801  2.37887  2.77519  2.98518  4.58477  3.61503
          0.03088  3.88884  4.61119  0.61958  0.77255  0.48576  0.95510
    517   1.30156  4.10763  3.36429  3.10100  4.15434  2.90509  4.16268  3.46484  3.14443  3.24583  4.11717  3.25618  3.65113  3.45113  3.43958  1.89150  2.66811  2.98909  5.53401  4.30828   1190 a - - -
          2.68618  4.42225  2.77519  2.73123  3.46354  2.40513  3.72494  3.29354  2.67741  2.69355  4.24690  2.90347  2.73739  3.18146  2.89801  2.37887  2.77519  2.98518  4.58477  3.61503
          0.03088  3.88884  4.61119  0.61958  0.77255  0.48576  0.95510
    518   2.82094  4.35882  4.14810  3.81156  3.56185  3.74097  4.61039  2.04894  3.67959  2.24591  3.52433  3.99881  4.30043  4.03814  3.89055  3.24539  3.18200  1.00450  5.34911  4.08183   1191 v - - -
          2.68618  4.42225  2.77519  2.73123  3.46354  2.40513  3.72494  3.29354  2.67741  2.69355  4.24690  2.90347  2.73739  3.18146  2.89801  2.37887  2.77519  2.98518  4.58477  3.61503
          0.03088  3.88884  4.61119  0.61958  0.77255  0.48576  0.95510
    519   2.78509  5.11306  2.01350  2.18464  4.45392  3.17997  3.74639  4.00808  2.71358  3.57955  4.44280  1.53421  3.79416  2.93220  3.23167  2.74030  3.09732  3.60626  5.70000  4.25742   1192 n - - -
          2.68618  4.42225  2.77519  2.73123  3.46354  2.40513  3.72494  3.29354  2.67741  2.69355  4.24690  2.90347  2.73739  3.18146  2.89801  2.37887  2.77519  2.98518  4.58477  3.61503
          0.03088  3.88884  4.61119  0.61958  0.77255  0.48576  0.95510
    520   2.97506  4.35422  4.48809  3.93309  2.42449  4.19135  4.48209  1.86169  3.82539  1.63657  3.04703  4.17008  4.47597  4.01209  4.00490  3.51545  3.21082  1.57554  4.96987  3.73365   1193 v - - -
          2.68618  4.42225  2.77519  2.73123  3.46354  2.40513  3.72494  3.29354  2.67741  2.69355  4.24690  2.90347  2.73739  3.18146  2.89801  2.37887  2.77519  2.98518  4.58477  3.61503
          0.03088  3.88884  4.61119  0.61958  0.77255  0.48576  0.95510
    521   3.09339  4.46194  4.54295  4.05562  3.28147  4.30884  4.73448  1.20865  3.86763  1.66854  3.16083  4.31889  4.62113  4.16859  4.06560  3.69916  3.35374  1.79539  5.24841  4.01095   1196 i - - -
          2.68618  4.42225  2.77519  2.73123  3.46354  2.40513  3.72494  3.29354  2.67741  2.69355  4.24690  2.90347  2.73739  3.18146  2.89801  2.37887  2.77519  2.98518  4.58477  3.61503
          0.03088  3.88884  4.61119  0.61958  0.77255  0.48576  0.95510
    522   3.17282  4.59434  4.46782  3.93952  3.04540  4.29495  4.59122  2.16596  3.71989  0.98716  2.52398  4.24240  4.56044  3.98747  3.90752  3.65637  3.41235  2.25218  5.06459  3.89582   1197 l - - -
          2.68618  4.42225  2.77519  2.73123  3.46354  2.40513  3.72494  3.29354  2.67741  2.69355  4.24690  2.90347  2.73739  3.18146  2.89801  2.37887  2.77519  2.98518  4.58477  3.61503
          0.03088  3.88884  4.61119  0.61958  0.77255  0.48576  0.95510
    523   2.37182  4.38179  2.89322  2.68753  4.16688  3.02108  3.93926  3.69143  2.83989  3.34978  4.20221  2.57347  3.70695  3.17890  3.20190  1.38544  2.80069  3.22011  5.49723  4.17105   1200 s - - -
          2.68618  4.42225  2.77519  2.73123  3.46354  2.40513  3.72494  3.29354  2.67741  2.69355  4.24690  2.90347  2.73739  3.18146  2.89801  2.37887  2.77519  2.98518  4.58477  3.61503
          0.03088  3.88884  4.61119  0.61958  0.77255  0.48576  0.95510
    524   3.17285  4.59456  4.46730  3.93930  3.04552  4.29455  4.59099  2.16597  3.71923  0.98637  2.52858  4.24212  4.56040  3.98735  3.90689  3.65624  3.41251  2.25200  5.06457  3.89521   1206 l - - -
          2.68618  4.42225  2.77519  2.73123  3.46354  2.40513  3.72494  3.29354  2.67741  2.69355  4.24690  2.90347  2.73739  3.18146  2.89801  2.37887  2.77519  2.98518  4.58477  3.61503
          0.03088  3.88884  4.61119  0.61958  0.77255  0.48576  0.95510
    525   2.89338  4.87994  2.91337  2.66814  4.05072  3.37662  3.82666  3.68378  2.48774  3.18453  4.21172  3.12810  3.93018  1.20523  2.77169  2.94033  3.19023  3.41237  5.31973  4.01449   1221 q - - -
          2.68618  4.42225  2.77519  2.73123  3.46354  2.40513  3.72494  3.29354  2.67741  2.69355  4.24690  2.90347  2.73739  3.18146  2.89801  2.37887  2.77519  2.98518  4.58477  3.61503
          0.03088  3.88884  4.61119  0.61958  0.77255  0.48576  0.95510
    526   2.47979  4.59861  2.35660  2.43007  4.29759  2.67472  3.82024  3.75202  2.75401  3.36877  4.19907  2.89822  3.72138  3.01368  3.21475  1.60291  2.85410  3.30844  5.57636  4.23416   1248 s - - -
          2.68618  4.42226  2.77520  2.73113  3.46354  2.40513  3.72495  3.29355  2.67741  2.69355  4.24690  2.90347  2.73740  3.18147  2.89801  2.37887  2.77520  2.98519  4.58477  3.61504
          0.08517  2.63517  4.61119  0.46523  0.98884  0.48576  0.95510
    527   2.74133  4.95200  2.88372  2.45409  4.30455  3.40325  3.60373  3.71603  1.67311  3.25164  4.08985  2.94654  2.84175  2.50845  2.49470  2.74580  2.97266  3.37441  5.40947  4.11641   1261 k - - -
          2.68618  4.42225  2.77519  2.73123  3.46354  2.40513  3.72494  3.29354  2.67741  2.69355  4.24690  2.90347  2.73739  3.18146  2.89801  2.37887  2.77519  2.98518  4.58477  3.61503
          0.03088  3.88884  4.61119  0.61958  0.77255  0.48576  0.95510
    528   2.61154  4.73750  2.82988  2.47859  4.17828  3.27926  3.69022  3.60433  2.39081  3.20879  4.05604  1.87073  3.79907  2.86390  2.48328  2.65971  2.61230  3.24652  5.40018  4.08470   1262 n - - -
          2.68618  4.42225  2.77519  2.73123  3.46354  2.40513  3.72494  3.29354  2.67741  2.69355  4.24690  2.90347  2.73739  3.18146  2.89801  2.37887  2.77519  2.98518  4.58477  3.61503
          0.03088  3.88884  4.61119  0.61958  0.77255  0.48576  0.95510
    529   2.68493  4.45895  3.36207  3.26345  4.40585  0.70429  4.38290  4.00928  3.44697  3.66140  4.63713  3.52632  3.85062  3.76980  3.68139  2.85727  3.16743  3.53443  5.49686  4.50824   1263 g - - -
          2.68618  4.42225  2.77519  2.73123  3.46354  2.40513  3.72494  3.29354  2.67741  2.69355  4.24690  2.90347  2.73739  3.18146  2.89801  2.37887  2.77519  2.98518  4.58477  3.61503
          0.03088  3.88884  4.61119  0.61958  0.77255  0.48576  0.95510
    530   2.68493  4.45895  3.36207  3.26345  4.40585  0.70429  4.38290  4.00928  3.44697  3.66140  4.63713  3.52632  3.85062  3.76980  3.68139  2.85727  3.16743  3.53443  5.49686  4.50824   1264 g - - -
          2.68618  4.42225  2.77519  2.73123  3.46354  2.40513  3.72494  3.29354  2.67741  2.69355  4.24690  2.90347  2.73739  3.18146  2.89801  2.37887  2.77519  2.98518  4.58477  3.61503
          0.03088  3.88884  4.61119  0.61958  0.77255  0.48576  0.95510
    531   3.10196  4.50324  4.49035  3.95338  2.62495  4.26147  4.49694  2.13053  3.83055  1.11961  2.94367  4.21709  4.53005  4.01188  4.01448  3.59876  3.33941  1.97555  4.92274  3.65487   1265 l - - -
          2.68618  4.42225  2.77519  2.73123  3.46354  2.40513  3.72494  3.29354  2.67741  2.69355  4.24690  2.90347  2.73739  3.18146  2.89801  2.37887  2.77519  2.98518  4.58477  3.61503
          0.03088  3.88884  4.61119  0.61958  0.77255  0.48576  0.95510
    532   1.86734  4.19221  3.29526  2.89788  4.06577  2.99582  3.98011  3.44205  2.91007  3.13497  3.97182  3.16873  2.96658  3.22379  3.26817  1.96991  2.09617  2.99893  5.41138  4.17358   1266 a - - -
          2.68618  4.42225  2.77519  2.73123  3.46354  2.40513  3.72494  3.29354  2.67741  2.69355  4.24690  2.90347  2.73739  3.18146  2.89801  2.37887  2.77519  2.98518  4.58477  3.61503
          0.03088  3.88884  4.61119  0.61958  0.77255  0.48576  0.95510
    533   1.57542  3.05449  3.73237  3.27171  3.75633  2.63426  4.11727  2.95900  3.19545  2.81110  3.71045  3.39003  3.72530  3.47414  3.46980  2.46004  2.65529  2.34423  5.20634  4.00830   1267 a - - -
          2.68618  4.42225  2.77519  2.73123  3.46354  2.40513  3.72494  3.29354  2.67741  2.69355  4.24690  2.90347  2.73739  3.18146  2.89801  2.37887  2.77519  2.98518  4.58477  3.61503
          0.03088  3.88884  4.61119  0.61958  0.77255  0.48576  0.95510
    534   3.36241  4.73135  4.11595  3.82595  2.68251  3.74828  3.91955  3.38652  3.54773  2.77866  4.01958  3.97166  4.26733  3.93449  3.67326  3.56596  3.66359  3.27731  0.85292  2.68372   1268 w - - -
          2.68618  4.42225  2.77519  2.73123  3.46354  2.40513  3.72494  3.29354  2.67741  2.69355  4.24690  2.90347  2.73739  3.18146  2.89801  2.37887  2.77519  2.98518  4.58477  3.61503
          0.03088  3.88884  4.61119  0.61958  0.77255  0.48576  0.95510
    535   2.96603  5.08090  2.49400  1.00233  4.42911  3.28437  3.87234  3.88625  2.75491  3.50065  4.47376  2.94170  3.88967  3.08753  3.16559  2.94664  3.27032  3.56833  5.59759  4.31962   1269 e - - -
          2.68618  4.42225  2.77519  2.73123  3.46354  2.40513  3.72494  3.29354  2.67741  2.69355  4.24690  2.90347  2.73739  3.18146  2.89801  2.37887  2.77519  2.98518  4.58477  3.61503
          0.03088  3.88884  4.61119  0.61958  0.77255  0.48576  0.95510
    536   2.61516  4.56924  3.10770  2.76497  4.08682  3.25199  3.86053  3.55658  2.56961  3.16579  4.08278  3.16140  1.53898  3.08823  2.44716  2.72474  2.96159  3.21118  5.33902  4.09771   1275 p - - -
          2.68618  4.42225  2.77519  2.73123  3.46354  2.40513  3.72494  3.29354  2.67741  2.69355  4.24690  2.90347  2.73739  3.18146  2.89801  2.37887  2.77519  2.98518  4.58477  3.61503
          0.03088  3.88884  4.61119  0.61958  0.77255  0.48576  0.95510
    537   1.60305  4.21173  3.57989  3.13214  3.72709  3.27725  4.08945  2.34987  3.05669  2.62731  3.64178  3.39925  3.87386  3.39424  3.36871  2.66305  2.47049  2.37309  5.24447  4.01608   1276 a - - -
          2.68618  4.42225  2.77519  2.73123  3.46354  2.40513  3.72494  3.29354  2.67741  2.69355  4.24690  2.90347  2.73739  3.18146  2.89801  2.37887  2.77519  2.98518  4.58477  3.61503
          0.03088  3.88884  4.61119  0.61958  0.77255  0.48576  0.95510
    538   2.51109  4.57302  3.02441  2.60798  4.16418  2.29607  3.73787  3.58843  2.42191  3.19156  4.02879  3.03042  3.77187  2.91906  2.04693  2.33994  2.83977  3.20115  5.38638  4.10796   1278 r - - -
          2.68618  4.42225  2.77519  2.73123  3.46354  2.40513  3.72494  3.29354  2.67741  2.69355  4.24690  2.90347  2.73739  3.18146  2.89801  2.37887  2.77519  2.98518  4.58477  3.61503
          0.03088  3.88884  4.61119  0.61958  0.77255  0.48576  0.95510
    539   1.46840  4.11482  3.29310  3.02260  4.22367  2.11465  4.12790  3.61841  3.11477  3.32079  4.14969  3.20697  3.62794  3.39650  3.43800  2.06115  2.64953  3.08713  5.56801  4.34984   1279 a - - -
          2.68618  4.42225  2.77519  2.73123  3.46354  2.40513  3.72494  3.29354  2.67741  2.69355  4.24690  2.90347  2.73739  3.18146  2.89801  2.37887  2.77519  2.98518  4.58477  3.61503
          0.03088  3.88884  4.61119  0.61958  0.77255  0.48576  0.95510
    540   2.56406  4.67769  2.84305  2.27224  3.95101  2.70771  3.64503  3.36745  2.48354  2.99396  3.83051  2.92458  2.97596  2.82464  2.92648  2.44928  2.82007  3.05307  5.25218  3.36354   1281 e - - -
          2.68618  4.42225  2.77519  2.73123  3.46354  2.40513  3.72494  3.29354  2.67741  2.69355  4.24690  2.90347  2.73739  3.18146  2.89801  2.37887  2.77519  2.98518  4.58477  3.61503
          0.03088  3.88884  4.61119  0.61958  0.77255  0.48576  0.95510
    541   2.58047  4.49255  3.20020  2.63532  3.62912  3.46680  3.66681  3.02747  2.08923  2.53108  3.20455  3.09431  3.85238  2.90184  2.85717  2.53598  2.80932  2.77729  5.00640  3.27769   1287 k - - -
          2.68618  4.42225  2.77519  2.73123  3.46354  2.40513  3.72494  3.29354  2.67741  2.69355  4.24690  2.90347  2.73739  3.18146  2.89801  2.37887  2.77519  2.98518  4.58477  3.61503
          0.03088  3.88884  4.61119  0.61958  0.77255  0.48576  0.95510
    542   3.09263  4.57581  4.09531  3.63916  2.43923  3.91198  3.73431  2.85350  3.32477  2.01631  3.50238  3.79122  4.30887  3.67985  3.50346  3.33219  3.34628  2.78624  1.58013  2.48274   1288 w - - -
          2.68618  4.42225  2.77519  2.73123  3.46354  2.40513  3.72494  3.29354  2.67741  2.69355  4.24690  2.90347  2.73739  3.18146  2.89801  2.37887  2.77519  2.98518  4.58477  3.61503
          0.03088  3.88884  4.61119  0.61958  0.77255  0.48576  0.95510
    543   3.16346  4.58064  4.47714  3.93891  3.04157  4.29791  4.58956  2.16975  3.73565  1.04749  2.27408  4.24239  4.55419  3.98462  3.92188  3.64979  3.39862  2.26085  5.05986  3.91072   1289 l - - -
          2.68618  4.42225  2.77519  2.73123  3.46354  2.40513  3.72494  3.29354  2.67741  2.69355  4.24690  2.90347  2.73739  3.18146  2.89801  2.37887  2.77519  2.98518  4.58477  3.61503
          0.03088  3.88884  4.61119  0.61958  0.77255  0.48576  0.95510
    544   2.96603  5.08090  2.49400  1.00233  4.42911  3.28437  3.87234  3.88625  2.75491  3.50065  4.47376  2.94170  3.88967  3.08753  3.16559  2.94664  3.27032  3.56833  5.59759  4.31962   1291 e - - -
          2.68618  4.42225  2.77519  2.73123  3.46354  2.40513  3.72494  3.29354  2.67741  2.69355  4.24690  2.90347  2.73739  3.18146  2.89801  2.37887  2.77519  2.98518  4.58477  3.61503
          0.03088  3.88884  4.61119  0.61958  0.77255  0.48576  0.95510
    545   2.63359  4.27309  3.62779  3.05748  3.14652  3.61187  3.79658  2.66866  2.59985  2.20237  3.33098  3.40056  3.99025  3.22599  3.10640  2.89238  2.86674  2.28483  2.62820  3.33469   1292 l - - -
          2.68618  4.42225  2.77519  2.73123  3.46354  2.40513  3.72494  3.29354  2.67741  2.69355  4.24690  2.90347  2.73739  3.18146  2.89801  2.37887  2.77519  2.98518  4.58477  3.61503
          0.03088  3.88884  4.61119  0.61958  0.77255  0.48576  0.95510
    546   3.17345  4.63076  4.21583  3.85558  3.14166  4.00305  4.50617  2.34640  3.62317  0.85530  3.15917  4.12948  4.43547  3.98758  3.79663  3.57556  3.46689  2.38802  5.02707  3.75423   1295 l - - -
          2.68618  4.42225  2.77519  2.73123  3.46354  2.40513  3.72494  3.29354  2.67741  2.69355  4.24690  2.90347  2.73739  3.18146  2.89801  2.37887  2.77519  2.98518  4.58477  3.61503
          0.03088  3.88884  4.61119  0.61958  0.77255  0.48576  0.95510
    547   2.73670  4.73411  2.71688  2.60390  4.10016  3.19471  3.93374  3.81388  2.83870  3.45884  4.41385  1.12940  3.84730  3.20637  3.19404  2.80317  3.11901  3.43444  5.40417  4.04720   1296 n - - -
          2.68618  4.42225  2.77519  2.73123  3.46354  2.40513  3.72494  3.29354  2.67741  2.69355  4.24690  2.90347  2.73739  3.18146  2.89801  2.37887  2.77519  2.98518  4.58477  3.61503
          0.03088  3.88884  4.61119  0.61958  0.77255  0.48576  0.95510
    548   2.77272  4.52756  3.38162  3.22286  4.21698  3.21414  4.29913  3.76640  3.28152  3.39155  4.44196  3.52801  0.79775  3.66980  3.52536  2.94067  3.21553  3.40994  5.39924  4.33780   1297 p - - -
          2.68618  4.42225  2.77519  2.73123  3.46354  2.40513  3.72494  3.29354  2.67741  2.69355  4.24690  2.90347  2.73739  3.18146  2.89801  2.37887  2.77519  2.98518  4.58477  3.61503
          0.03088  3.88884  4.61119  0.61958  0.77255  0.48576  0.95510
    549   2.81255  4.29612  4.12423  3.57351  3.34804  3.94400  4.33877  2.02938  3.45482  1.85182  2.83421  3.87583  4.30304  3.74333  3.71099  3.25937  2.75074  1.49218  5.09630  3.90684   1298 v - - -
          2.68618  4.42225  2.77519  2.73123  3.46354  2.40513  3.72494  3.29354  2.67741  2.69355  4.24690  2.90347  2.73739  3.18146  2.89801  2.37887  2.77519  2.98518  4.58477  3.61503
          0.03088  3.88884  4.61119  0.61958  0.77255  0.48576  0.95510
    550   2.96603  5.08090  2.49400  1.00233  4.42911  3.28437  3.87234  3.88625  2.75491  3.50065  4.47376  2.94170  3.88967  3.08753  3.16559  2.94664  3.27032  3.56833  5.59759  4.31962   1299 e - - -
          2.68618  4.42225  2.77519  2.73123  3.46354  2.40513  3.72494  3.29354  2.67741  2.69355  4.24690  2.90347  2.73739  3.18146  2.89801  2.37887  2.77519  2.98518  4.58477  3.61503
          0.03088  3.88884  4.61119  0.61958  0.77255  0.48576  0.95510
    551   3.27894  4.67584  4.26118  3.97864  0.98531  3.96518  3.88412  2.80044  3.88522  2.16664  3.52807  4.03751  4.42328  4.04864  4.00091  3.54813  3.58002  2.79237  4.12806  2.49291   1300 f - - -
          2.68618  4.42225  2.77519  2.73123  3.46354  2.40513  3.72494  3.29354  2.67741  2.69355  4.24690  2.90347  2.73739  3.18146  2.89801  2.37887  2.77519  2.98518  4.58477  3.61503
          0.03088  3.88884  4.61119  0.61958  0.77255  0.48576  0.95510
    552   3.14873  4.53081  4.55993  4.00454  2.27066  4.31318  4.46655  2.21944  3.87763  1.12180  2.53351  4.25675  4.54230  4.01662  4.03362  3.63884  3.37050  2.32548  4.83423  3.56933   1306 l - - -
          2.68618  4.42225  2.77519  2.73123  3.46354  2.40513  3.72494  3.29354  2.67741  2.69355  4.24690  2.90347  2.73739  3.18146  2.89801  2.37887  2.77519  2.98518  4.58477  3.61503
          0.03088  3.88884  4.61119  0.61958  0.77255  0.48576  0.95510
    553   2.71217  4.82768  2.66983  1.50049  4.10031  3.32004  3.75328  3.32152  2.56806  3.06732  4.02636  2.93618  3.85001  2.94114  2.97729  2.75265  2.99626  2.70263  5.43610  4.08705   1307 e - - -
          2.68618  4.42225  2.77519  2.73123  3.46354  2.40513  3.72494  3.29354  2.67741  2.69355  4.24690  2.90347  2.73739  3.18146  2.89801  2.37887  2.77519  2.98518  4.58477  3.61503
          0.03088  3.88884  4.61119  0.61958  0.77255  0.48576  0.95510
    554   2.84353  5.28372  1.42207  2.10563  4.60143  3.16708  3.73815  4.15574  2.75008  3.69543  4.55656  2.08621  3.79310  2.91669  3.31802  2.76175  3.14962  3.73744  5.82475  4.34349   1308 d - - -
          2.68618  4.42225  2.77519  2.73123  3.46354  2.40513  3.72494  3.29354  2.67741  2.69355  4.24690  2.90347  2.73739  3.18146  2.89801  2.37887  2.77519  2.98518  4.58477  3.61503
          0.03088  3.88884  4.61119  0.61958  0.77255  0.48576  0.95510
    555   3.14840  4.51074  4.60002  4.07985  3.16171  4.37072  4.72407  1.54929  3.90397  1.22556  3.00902  4.35574  4.63179  4.14693  4.08598  3.73830  3.39204  1.94466  5.17364  3.99347   1309 l - - -
          2.68618  4.42225  2.77519  2.73123  3.46354  2.40513  3.72494  3.29354  2.67741  2.69355  4.24690  2.90347  2.73739  3.18146  2.89801  2.37887  2.77519  2.98518  4.58477  3.61503
          0.03088  3.88884  4.61119  0.61958  0.77255  0.48576  0.95510
    556   2.98878  4.36581  4.54321  4.05239  3.48139  4.23395  4.80373  1.52884  3.92722  2.01678  3.31540  4.29545  4.59238  4.21849  4.14971  3.61750  3.26540  1.16927  5.40597  4.18539   1311 v - - -
          2.68618  4.42225  2.77519  2.73123  3.46354  2.40513  3.72494  3.29354  2.67741  2.69355  4.24690  2.90347  2.73739  3.18146  2.89801  2.37887  2.77519  2.98518  4.58477  3.61503
          0.03088  3.88884  4.61119  0.61958  0.77255  0.48576  0.95510
    557   3.01454  4.37305  4.59999  4.10515  3.46719  4.28683  4.84258  1.33182  3.98225  1.98218  3.29131  4.34615  4.62571  4.26162  4.19669  3.66938  3.28576  1.32015  5.41154  4.20210   1312 v - - -
          2.68618  4.42225  2.77519  2.73123  3.46354  2.40513  3.72494  3.29354  2.67741  2.69355  4.24690  2.90347  2.73739  3.18146  2.89801  2.37887  2.77519  2.98518  4.58477  3.61503
          0.03088  3.88884  4.61119  0.61958  0.77255  0.48576  0.95510
    558   2.96603  5.08090  2.49400  1.00233  4.42911  3.28437  3.87234  3.88625  2.75491  3.50065  4.47376  2.94170  3.88967  3.08753  3.16559  2.94664  3.27032  3.56833  5.59759  4.31962   1313 e - - -
          2.68618  4.42225  2.77519  2.73123  3.46354  2.40513  3.72494  3.29354  2.67741  2.69355  4.24690  2.90347  2.73739  3.18146  2.89801  2.37887  2.77519  2.98518  4.58477  3.61503
          0.03088  3.88884  4.61119  0.61958  0.77255  0.48576  0.95510
    559   2.95301  4.77134  3.29482  2.90439  2.62251  3.65416  1.71308  3.39871  2.72839  2.89348  3.92192  3.27935  4.08158  3.16851  3.02744  3.01817  3.19395  3.17726  4.21690  2.26946   1316 h - - -
          2.68618  4.42225  2.77519  2.73123  3.46354  2.40513  3.72494  3.29354  2.67741  2.69355  4.24690  2.90347  2.73739  3.18146  2.89801  2.37887  2.77519  2.98518  4.58477  3.61503
          0.03088  3.88884  4.61119  0.61958  0.77255  0.48576  0.95510
    560   2.73582  5.16310  2.19577  1.65533  4.45501  3.25226  3.63668  3.91741  2.49910  3.45110  4.26560  2.73091  3.77690  2.51034  3.00492  2.68019  2.69349  3.53034  5.63411  4.21426   1317 e - - -
          2.68618  4.42225  2.77519  2.73123  3.46354  2.40513  3.72494  3.29354  2.67741  2.69355  4.24690  2.90347  2.73739  3.18146  2.89801  2.37887  2.77519  2.98518  4.58477  3.61503
          0.03088  3.88884  4.61119  0.61958  0.77255  0.48576  0.95510
    561   3.25195  4.71168  4.03452  3.61035  1.83611  4.04595  2.76444  3.27178  3.49029  2.70910  3.84272  3.69882  4.38905  3.66800  3.69650  3.36522  3.47622  3.11757  3.67124  1.24312   1318 y - - -
          2.68618  4.42225  2.77519  2.73123  3.46354  2.40513  3.72494  3.29354  2.67741  2.69355  4.24690  2.90347  2.73739  3.18146  2.89801  2.37887  2.77519  2.98518  4.58477  3.61503
          0.03088  3.88884  4.61119  0.61958  0.77255  0.48576  0.95510
    562   2.95640  4.36473  4.46526  3.98740  3.48302  4.15116  4.75107  1.65894  3.85183  2.04071  3.33561  4.22793  4.54235  4.16042  4.07971  3.54226  3.24415  1.11770  5.38899  4.15264   1319 v - - -
          2.68618  4.42225  2.77519  2.73123  3.46354  2.40513  3.72494  3.29354  2.67741  2.69355  4.24690  2.90347  2.73739  3.18146  2.89801  2.37887  2.77519  2.98518  4.58477  3.61503
          0.03088  3.88884  4.61119  0.61958  0.77255  0.48576  0.95510
    563   2.96603  5.08090  2.49400  1.00233  4.42911  3.28437  3.87234  3.88625  2.75491  3.50065  4.47376  2.94170  3.88967  3.08753  3.16559  2.94664  3.27032  3.56833  5.59759  4.31962   1328 e - - -
          2.68618  4.42225  2.77519  2.73123  3.46354  2.40513  3.72494  3.29354  2.67741  2.69355  4.24690  2.90347  2.73739  3.18146  2.89801  2.37887  2.77519  2.98518  4.58477  3.61503
          0.03088  3.88884  4.61119  0.61958  0.77255  0.48576  0.95510
    564   2.44392  1.71595  4.13683  3.71384  3.57027  3.31885  4.38469  2.37994  3.53976  2.44498  3.56395  3.73597  3.96996  3.84046  3.72899  2.76286  2.85880  1.92081  5.20333  3.96706   1329 c - - -
          2.68618  4.42225  2.77519  2.73123  3.46354  2.40513  3.72494  3.29354  2.67741  2.69355  4.24690  2.90347  2.73739  3.18146  2.89801  2.37887  2.77519  2.98518  4.58477  3.61503
          0.03088  3.88884  4.61119  0.61958  0.77255  0.48576  0.95510
    565   2.42122  4.26638  3.44230  3.19485  3.98302  3.10518  4.21097  3.11213  3.13815  2.97505  4.02437  3.40174  3.81015  3.53211  3.39617  2.62265  1.14447  2.80537  5.41938  4.19959   1330 t - - -
          2.68618  4.42225  2.77519  2.73123  3.46354  2.40513  3.72494  3.29354  2.67741  2.69355  4.24690  2.90347  2.73739  3.18146  2.89801  2.37887  2.77519  2.98518  4.58477  3.61503
          0.03088  3.88884  4.61119  0.61958  0.77255  0.48576  0.95510
    566   1.73452  4.12963  3.30907  3.04736  4.18438  2.90577  4.13748  3.52971  3.10421  3.28299  4.14526  3.22800  3.64828  3.41354  3.41180  1.41003  2.67311  3.03725  5.55009  4.31562   1331 s - - -
          2.68618  4.42225  2.77519  2.73123  3.46354  2.40513  3.72494  3.29354  2.67741  2.69355  4.24690  2.90347  2.73739  3.18146  2.89801  2.37887  2.77519  2.98518  4.58477  3.61503
          0.03088  3.88884  4.61119  0.61958  0.77255  0.48576  0.95510
    567   2.32278  4.24350  3.22036  3.03669  4.09247  2.97306  4.14619  3.61720  3.11156  3.33610  4.26069  3.25899  3.71317  3.45956  3.39723  1.06665  2.80410  3.14873  5.46361  4.17603   1332 s - - -
          2.68618  4.42225  2.77519  2.73123  3.46354  2.40513  3.72494  3.29354  2.67741  2.69355  4.24690  2.90347  2.73739  3.18146  2.89801  2.37887  2.77519  2.98518  4.58477  3.61503
          0.03088  3.88884  4.61119  0.61958  0.77255  0.48576  0.95510
    568   1.20717  4.10769  3.37293  3.12433  4.14146  2.91030  4.18014  3.42049  3.16390  3.22934  4.11629  3.27108  3.65966  3.47618  3.44947  2.07630  2.67794  2.96029  5.53275  4.30475   1333 a - - -
          2.68618  4.42225  2.77519  2.73123  3.46354  2.40513  3.72494  3.29354  2.67741  2.69355  4.24690  2.90347  2.73739  3.18146  2.89801  2.37887  2.77519  2.98518  4.58477  3.61503
          0.03088  3.88884  4.61119  0.61958  0.77255  0.48576  0.95510
    569   3.09646  4.46315  4.54997  4.05943  3.27654  4.31592  4.73625  1.21853  3.87280  1.64847  3.15301  4.32348  4.62381  4.16988  4.07009  3.70397  3.35539  1.79852  5.24615  4.01234   1334 i - - -
          2.68618  4.42225  2.77519  2.73123  3.46354  2.40513  3.72494  3.29354  2.67741  2.69355  4.24690  2.90347  2.73739  3.18146  2.89801  2.37887  2.77519  2.98518  4.58477  3.61503
          0.03088  3.88884  4.61119  0.61958  0.77255  0.48576  0.95510
    570   2.73738  5.07482  2.60173  2.13759  4.34959  3.33615  3.11480  3.81632  2.31005  3.34307  4.16217  2.52551  3.80798  2.01397  2.71215  2.70546  2.97327  3.45322  5.49380  4.12959   1335 q - - -
          2.68618  4.42225  2.77519  2.73123  3.46354  2.40513  3.72494  3.29354  2.67741  2.69355  4.24690  2.90347  2.73739  3.18146  2.89801  2.37887  2.77519  2.98518  4.58477  3.61503
          0.03088  3.88884  4.61119  0.61958  0.77255  0.48576  0.95510
    571   1.15823  4.12969  3.34101  3.11245  4.19564  2.43969  4.19374  3.49642  3.18891  3.28386  4.16383  3.27363  3.66500  3.48977  3.47801  2.40026  2.70263  3.02034  5.55449  4.35371   1336 a - - -
          2.68618  4.42225  2.77519  2.73123  3.46354  2.40513  3.72494  3.29354  2.67741  2.69355  4.24690  2.90347  2.73739  3.18146  2.89801  2.37887  2.77519  2.98518  4.58477  3.61503
          0.03088  3.88884  4.61119  0.61958  0.77255  0.48576  0.95510
    572   3.15335  4.51830  4.60300  4.05628  2.31526  4.34000  4.49330  1.96284  3.93210  1.14683  2.89915  4.29446  4.57153  4.06997  4.08408  3.67297  3.37880  2.21197  4.84651  3.55497   1337 l - - -
          2.68618  4.42225  2.77519  2.73123  3.46354  2.40513  3.72494  3.29354  2.67741  2.69355  4.24690  2.90347  2.73739  3.18146  2.89801  2.37887  2.77519  2.98518  4.58477  3.61503
          0.03088  3.88884  4.61119  0.61958  0.77255  0.48576  0.95510
    573   2.86509  4.30348  4.26631  3.72803  3.44184  4.05212  4.49890  1.75031  3.61625  1.92391  3.29354  4.01566  4.40812  3.90640  3.86878  3.38357  2.76854  1.36226  5.22852  4.02714   1338 v - - -
          2.68618  4.42225  2.77519  2.73123  3.46354  2.40513  3.72494  3.29354  2.67741  2.69355  4.24690  2.90347  2.73739  3.18146  2.89801  2.37887  2.77519  2.98518  4.58477  3.61503
          0.03088  3.88884  4.61119  0.61958  0.77255  0.48576  0.95510
    574   3.16106  4.57848  4.47560  3.93669  3.04158  4.29582  4.58734  2.17069  3.73467  1.05907  2.23887  4.24007  4.55211  3.98267  3.92098  3.64688  3.39600  2.26166  5.05862  3.91051   1339 l - - -
          2.68618  4.42225  2.77519  2.73123  3.46354  2.40513  3.72494  3.29354  2.67741  2.69355  4.24690  2.90347  2.73739  3.18146  2.89801  2.37887  2.77519  2.98518  4.58477  3.61503
          0.03088  3.88884  4.61119  0.61958  0.77255  0.48576  0.95510
    575   3.27894  4.67584  4.26118  3.97864  0.98531  3.96518  3.88412  2.80044  3.88522  2.16664  3.52807  4.03751  4.42328  4.04864  4.00091  3.54813  3.58002  2.79237  4.12806  2.49291   1340 f - - -
          2.68618  4.42225  2.77519  2.73123  3.46354  2.40513  3.72494  3.29354  2.67741  2.69355  4.24690  2.90347  2.73739  3.18146  2.89801  2.37887  2.77519  2.98518  4.58477  3.61503
          0.03088  3.88884  4.61119  0.61958  0.77255  0.48576  0.95510
    576   2.71875  4.86920  3.13124  2.53930  4.16867  3.47794  3.57501  3.55736  1.77251  3.11756  3.36513  2.75835  3.85978  2.72241  2.10032  2.74605  2.92818  3.24278  5.29595  4.02680   1341 k - - -
          2.68618  4.42225  2.77519  2.73123  3.46354  2.40513  3.72494  3.29354  2.67741  2.69355  4.24690  2.90347  2.73739  3.18146  2.89801  2.37887  2.77519  2.98518  4.58477  3.61503
          0.03088  3.88884  4.61119  0.61958  0.77255  0.48576  0.95510
    577   2.98679  4.95158  3.16389  2.78207  4.34175  3.47468  3.76782  3.77200  1.01610  3.33342  4.29383  3.20588  3.97372  2.95825  2.43416  3.02760  3.23875  3.47881  5.38955  4.20460   1342 k - - -
          2.68618  4.42225  2.77519  2.73123  3.46354  2.40513  3.72494  3.29354  2.67741  2.69355  4.24690  2.90347  2.73739  3.18146  2.89801  2.37887  2.77519  2.98518  4.58477  3.61503
          0.03088  3.88884  4.61119  0.61958  0.77255  0.48576  0.95510
    578   2.65671  4.43954  3.42240  2.84124  3.48629  3.57355  3.76298  2.83502  2.56024  1.89937  3.04549  3.25764  3.94674  2.75148  2.59122  2.84070  2.88163  2.66440  4.95791  3.71924   1343 l - - -
          2.68618  4.42225  2.77519  2.73123  3.46354  2.40513  3.72494  3.29354  2.67741  2.69355  4.24690  2.90347  2.73739  3.18146  2.89801  2.37887  2.77519  2.98518  4.58477  3.61503
          0.03088  3.88884  4.61119  0.61958  0.77255  0.48576  0.95510
    579   3.18064  4.76109  3.68785  3.33032  2.18155  3.88739  2.84707  3.36567  3.16086  2.80782  3.92375  3.54587  4.28696  3.49510  3.39715  3.26556  3.41941  3.19067  3.82431  1.20271   1344 y - - -
          2.68618  4.42225  2.77519  2.73123  3.46354  2.40513  3.72494  3.29354  2.67741  2.69355  4.24690  2.90347  2.73739  3.18146  2.89801  2.37887  2.77519  2.98518  4.58477  3.61503
          0.03088  3.88884  4.61119  0.61958  0.77255  0.48576  0.95510
    580   2.62206  4.63360  2.85488  2.60752  4.07850  3.22752  3.83147  3.57727  2.61260  3.16660  4.09621  3.04856  1.62745  2.62085  2.95057  2.70704  2.96621  3.23683  5.37824  4.07701   1345 p - - -
          2.68618  4.42225  2.77519  2.73123  3.46354  2.40513  3.72494  3.29354  2.67741  2.69355  4.24690  2.90347  2.73739  3.18146  2.89801  2.37887  2.77519  2.98518  4.58477  3.61503
          0.03088  3.88884  4.61119  0.61958  0.77255  0.48576  0.95510
    581   2.67411  4.87698  2.74822  2.22640  4.16693  2.23746  3.15797  3.60283  2.33919  3.17867  4.01116  2.89282  3.80917  2.78295  2.50622  2.68741  2.91841  3.26800  5.37472  4.04572   1346 e - - -
          2.68618  4.42225  2.77519  2.73123  3.46354  2.40513  3.72494  3.29354  2.67741  2.69355  4.24690  2.90347  2.73739  3.18146  2.89801  2.37887  2.77519  2.98518  4.58477  3.61503
          0.03088  3.88884  4.61119  0.61958  0.77255  0.48576  0.95510
    582   2.95813  4.76822  3.31186  2.91768  2.59728  3.66418  1.73121  3.39321  2.74380  2.88714  3.91723  3.28828  4.08831  3.17786  3.04284  3.02431  3.19811  3.17331  4.19474  2.22081   1348 h - - -
          2.68618  4.42225  2.77519  2.73123  3.46354  2.40513  3.72494  3.29354  2.67741  2.69355  4.24690  2.90347  2.73739  3.18146  2.89801  2.37887  2.77519  2.98518  4.58477  3.61503
          0.03088  3.88884  4.61119  0.61958  0.77255  0.48576  0.95510
    583   3.02360  4.86195  3.51589  3.02330  4.22067  3.50870  3.83563  3.76336  2.24327  3.27630  4.27587  3.38188  4.01033  3.05499  0.95368  3.10688  3.28834  3.48655  5.29698  4.14429   1350 r - - -
          2.68618  4.42225  2.77519  2.73123  3.46354  2.40513  3.72494  3.29354  2.67741  2.69355  4.24690  2.90347  2.73739  3.18146  2.89801  2.37887  2.77519  2.98518  4.58477  3.61503
          0.03088  3.88884  4.61119  0.61958  0.77255  0.48576  0.95510
    584   2.79234  5.07134  2.93948  2.23791  4.43505  3.45278  3.56364  3.83622  1.73505  3.32707  4.14845  2.66874  3.86128  2.69356  2.03781  2.77245  2.99894  3.48192  5.44178  4.15981   1352 k - - -
          2.68618  4.42225  2.77519  2.73123  3.46354  2.40513  3.72494  3.29354  2.67741  2.69355  4.24690  2.90347  2.73739  3.18146  2.89801  2.37887  2.77519  2.98518  4.58477  3.61503
          0.03088  3.88884  4.61119  0.61958  0.77255  0.48576  0.95510
    585   2.98679  4.95158  3.16389  2.78207  4.34175  3.47468  3.76782  3.77200  1.01610  3.33342  4.29383  3.20588  3.97372  2.95825  2.43416  3.02760  3.23875  3.47881  5.38955  4.20460   1353 k - - -
          2.68618  4.42225  2.77519  2.73123  3.46354  2.40513  3.72494  3.29354  2.67741  2.69355  4.24690  2.90347  2.73739  3.18146  2.89801  2.37887  2.77519  2.98518  4.58477  3.61503
          0.03088  3.88884  4.61119  0.61958  0.77255  0.48576  0.95510
    586   2.96603  5.08090  2.49400  1.00233  4.42911  3.28437  3.87234  3.88625  2.75491  3.50065  4.47376  2.94170  3.88967  3.08753  3.16559  2.94664  3.27032  3.56833  5.59759  4.31962   1354 e - - -
          2.68618  4.42225  2.77519  2.73123  3.46354  2.40513  3.72494  3.29354  2.67741  2.69355  4.24690  2.90347  2.73739  3.18146  2.89801  2.37887  2.77519  2.98518  4.58477  3.61503
          0.03088  3.88884  4.61119  0.61958  0.77255  0.48576  0.95510
    587   3.02005  4.39840  4.55528  4.07682  3.42131  4.24740  4.81057  1.18580  3.93301  1.93070  3.26176  4.31738  4.60384  4.22554  4.14355  3.64115  3.29818  1.55782  5.37649  4.15802   1356 i - - -
          2.68618  4.42225  2.77519  2.73123  3.46354  2.40513  3.72494  3.29354  2.67741  2.69355  4.24690  2.90347  2.73739  3.18146  2.89801  2.37887  2.77519  2.98518  4.58477  3.61503
          0.03088  3.88884  4.61119  0.61958  0.77255  0.48576  0.95510
    588   2.82076  5.19261  2.29531  1.46596  4.50704  3.22473  3.70285  3.99628  2.57839  3.54913  4.40594  2.16917  3.80781  2.87302  3.05132  2.76113  3.10371  3.61240  5.69936  4.27742   1357 e - - -
          2.68618  4.42225  2.77519  2.73123  3.46354  2.40513  3.72494  3.29354  2.67741  2.69355  4.24690  2.90347  2.73739  3.18146  2.89801  2.37887  2.77519  2.98518  4.58477  3.61503
          0.03088  3.88884  4.61119  0.61958  0.77255  0.48576  0.95510
    589   2.67550  4.90358  2.73611  2.36503  4.18693  3.34559  3.06652  3.63712  2.18532  3.20572  4.03411  2.09942  3.80586  2.77182  2.72107  2.68183  2.65533  3.29544  5.38765  4.04750   1358 n - - -
          2.68618  4.42225  2.77519  2.73123  3.46354  2.40513  3.72494  3.29354  2.67741  2.69355  4.24690  2.90347  2.73739  3.18146  2.89801  2.37887  2.77519  2.98518  4.58477  3.61503
          0.03088  3.88884  4.61119  0.61958  0.77255  0.48576  0.95510
    590   2.79060  3.25035  4.21468  3.74361  1.49492  3.73501  3.99562  2.48967  3.60781  2.12749  3.32390  3.84488  4.20203  3.81367  3.77393  3.13086  3.09443  2.37768  4.42250  2.90876   1359 f - - -
          2.68618  4.42225  2.77519  2.73123  3.46354  2.40513  3.72494  3.29354  2.67741  2.69355  4.24690  2.90347  2.73739  3.18146  2.89801  2.37887  2.77519  2.98518  4.58477  3.61503
          0.03088  3.88884  4.61119  0.61958  0.77255  0.48576  0.95510
    591   3.04381  4.45777  4.35924  3.97551  3.38504  4.08443  4.70047  1.05787  3.80398  1.96754  3.31766  4.21855  4.51392  4.15047  3.99866  3.58117  3.34261  1.84603  5.27938  4.01920   1360 i - - -
          2.68618  4.42225  2.77519  2.73123  3.46354  2.40513  3.72494  3.29354  2.67741  2.69355  4.24690  2.90347  2.73739  3.18146  2.89801  2.37887  2.77519  2.98518  4.58477  3.61503
          0.03088  3.88884  4.61119  0.61958  0.77255  0.48576  0.95510
    592   2.15123  4.31183  3.28860  2.76703  3.65541  3.32179  3.79389  2.68782  2.72943  2.70477  3.58623  2.83458  3.80850  3.05840  3.10733  2.39136  2.51415  2.47431  5.06099  3.80900   1361 a - - -
          2.68618  4.42225  2.77519  2.73123  3.46354  2.40513  3.72494  3.29354  2.67741  2.69355  4.24690  2.90347  2.73739  3.18146  2.89801  2.37887  2.77519  2.98518  4.58477  3.61503
          0.03088  3.88884  4.61119  0.61958  0.77255  0.48576  0.95510
    593   2.82682  5.04038  3.05093  2.53389  4.42126  3.48446  3.57198  3.81699  1.64812  3.31063  4.14695  2.46867  3.89020  2.70790  1.97036  2.81979  3.03096  3.47479  5.41349  4.15862   1362 k - - -
          2.68618  4.42225  2.77519  2.73123  3.46354  2.40513  3.72494  3.29354  2.67741  2.69355  4.24690  2.90347  2.73739  3.18146  2.89801  2.37887  2.77519  2.98518  4.58477  3.61503
          0.03088  3.88884  4.61119  0.61958  0.77255  0.48576  0.95510
    594   0.99043  4.19994  3.47897  3.27081  4.06845  3.02408  4.29096  3.19639  3.28749  3.07727  4.10714  3.41637  3.76483  3.62711  3.53700  2.55002  2.82850  2.84796  5.49396  4.29599   1372 a - - -
          2.68618  4.42225  2.77519  2.73123  3.46354  2.40513  3.72494  3.29354  2.67741  2.69355  4.24690  2.90347  2.73739  3.18146  2.89801  2.37887  2.77519  2.98518  4.58477  3.61503
          0.03088  3.88884  4.61119  0.61958  0.77255  0.48576  0.95510
    595   2.05090  4.21223  3.90870  3.51421  3.68403  3.45238  4.39025  2.20523  3.42812  2.44452  3.58353  3.69571  4.05888  3.75257  3.68574  2.87640  2.92866  1.35103  5.35197  4.12465   1373 v - - -
          2.68618  4.42225  2.77519  2.73123  3.46354  2.40513  3.72494  3.29354  2.67741  2.69355  4.24690  2.90347  2.73739  3.18146  2.89801  2.37887  2.77519  2.98518  4.58477  3.61503
          0.03088  3.88884  4.61119  0.61958  0.77255  0.48576  0.95510
    596   2.69531  5.10177  2.19387  2.23191  4.38592  3.30436  3.06214  3.85910  2.21651  3.37779  4.17742  2.78229  3.77749  2.17749  2.81854  2.65376  2.93613  3.47417  5.53494  4.14134   1374 q - - -
          2.68618  4.42225  2.77519  2.73123  3.46354  2.40513  3.72494  3.29354  2.67741  2.69355  4.24690  2.90347  2.73739  3.18146  2.89801  2.37887  2.77519  2.98518  4.58477  3.61503
          0.03088  3.88884  4.61119  0.61958  0.77255  0.48576  0.95510
    597   3.41249  4.73036  4.38054  4.01753  1.44974  4.20667  3.44183  3.13689  3.88081  2.50886  3.75249  3.91461  4.53262  3.93395  3.97998  3.56456  3.64063  3.05452  3.61893  1.27353   1375 y - - -
          2.68618  4.42225  2.77519  2.73123  3.46354  2.40513  3.72494  3.29354  2.67741  2.69355  4.24690  2.90347  2.73739  3.18146  2.89801  2.37887  2.77519  2.98518  4.58477  3.61503
          0.03088  3.88884  4.61119  0.61958  0.77255  0.48576  0.95510
    598   3.14995  4.51314  4.59859  4.07828  3.15800  4.37038  4.72210  1.56409  3.90188  1.21340  3.00543  4.35475  4.63105  4.14447  4.08374  3.73787  3.39343  1.95124  5.17086  3.99117   1376 l - - -
          2.68618  4.42225  2.77519  2.73123  3.46354  2.40513  3.72494  3.29354  2.67741  2.69355  4.24690  2.90347  2.73739  3.18146  2.89801  2.37887  2.77519  2.98518  4.58477  3.61503
          0.03088  3.88884  4.61119  0.61958  0.77255  0.48576  0.95510
    599   2.67537  4.84393  2.75955  1.77050  4.05957  3.37130  3.64135  2.96060  2.39990  3.04491  3.92715  2.90886  3.82305  2.56199  2.80575  2.70052  2.91578  3.13275  5.33570  4.00175   1377 e - - -
          2.68618  4.42225  2.77519  2.73123  3.46354  2.40513  3.72494  3.29354  2.67741  2.69355  4.24690  2.90347  2.73739  3.18146  2.89801  2.37887  2.77519  2.98518  4.58477  3.61503
          0.03088  3.88884  4.61119  0.61958  0.77255  0.48576  0.95510
    600   2.60414  4.90511  2.23208  2.29156  4.18076  3.31769  3.59204  3.62172  2.39736  3.19248  3.44567  2.62672  3.76143  2.50965  2.87331  2.42239  2.84700  3.26625  5.40100  4.03218   1378 d - - -
          2.68618  4.42225  2.77519  2.73123  3.46354  2.40513  3.72494  3.29354  2.67741  2.69355  4.24690  2.90347  2.73739  3.18146  2.89801  2.37887  2.77519  2.98518  4.58477  3.61503
          0.03088  3.88884  4.61119  0.61958  0.77255  0.48576  0.95510
    601   2.66332  4.33724  3.47794  2.73023  3.53658  3.61116  3.99215  1.71415  2.93606  2.41411  3.45541  3.41451  4.04206  3.30794  3.25270  2.93854  2.59667  2.19362  5.08112  3.84316   1379 i - - -
          2.68618  4.42225  2.77519  2.73123  3.46354  2.40513  3.72494  3.29354  2.67741  2.69355  4.24690  2.90347  2.73739  3.18146  2.89801  2.37887  2.77519  2.98518  4.58477  3.61503
          0.03088  3.88884  4.61119  0.61958  0.77255  0.48576  0.95510
    602   2.89338  4.87994  2.91337  2.66814  4.05072  3.37662  3.82666  3.68378  2.48774  3.18453  4.21172  3.12810  3.93018  1.20523  2.77169  2.94033  3.19023  3.41237  5.31973  4.01449   1380 q - - -
          2.68618  4.42225  2.77519  2.73123  3.46354  2.40513  3.72494  3.29354  2.67741  2.69355  4.24690  2.90347  2.73739  3.18146  2.89801  2.37887  2.77519  2.98518  4.58477  3.61503
          0.03088  3.88884  4.61119  0.61958  0.77255  0.48576  0.95510
    603   2.55825  4.19653  3.56655  2.77101  2.91157  3.57124  3.82417  2.60838  2.92678  2.07065  2.96745  3.36373  3.94411  3.21886  3.23941  2.83011  2.60525  2.41794  4.75506  3.12845   1381 l - - -
          2.68618  4.42225  2.77519  2.73123  3.46354  2.40513  3.72494  3.29354  2.67741  2.69355  4.24690  2.90347  2.73739  3.18146  2.89801  2.37887  2.77519  2.98518  4.58477  3.61503
          0.03088  3.88884  4.61119  0.61958  0.77255  0.48576  0.95510
    604   2.06986  4.27812  3.17688  2.94298  4.12768  3.02477  4.08411  3.44444  2.99948  3.17863  4.11814  3.21904  1.49067  3.35478  3.31150  2.51460  2.80145  3.04159  5.48901  4.25304   1382 p - - -
          2.68618  4.42225  2.77519  2.73123  3.46354  2.40513  3.72494  3.29354  2.67741  2.69355  4.24690  2.90347  2.73739  3.18146  2.89801  2.37887  2.77519  2.98518  4.58477  3.61503
          0.03088  3.88884  4.61119  0.61958  0.77255  0.48576  0.95510
    605   2.85454  5.27825  1.29662  2.10963  4.59688  3.16133  3.75354  4.16077  2.78180  3.70992  4.58135  2.30292  3.79726  2.93811  3.35217  2.77376  3.16735  3.74390  5.83008  4.34777   1383 d - - -
          2.68618  4.42225  2.77519  2.73123  3.46354  2.40513  3.72494  3.29354  2.67741  2.69355  4.24690  2.90347  2.73739  3.18146  2.89801  2.37887  2.77519  2.98518  4.58477  3.61503
          0.03088  3.88884  4.61119  0.61958  0.77255  0.48576  0.95510
    606   2.68493  4.45895  3.36207  3.26345  4.40585  0.70429  4.38290  4.00928  3.44697  3.66140  4.63713  3.52632  3.85062  3.76980  3.68139  2.85727  3.16743  3.53443  5.49686  4.50824   1384 g - - -
          2.68618  4.42225  2.77519  2.73123  3.46354  2.40513  3.72494  3.29354  2.67741  2.69355  4.24690  2.90347  2.73739  3.18146  2.89801  2.37887  2.77519  2.98518  4.58477  3.61503
          0.03088  3.88884  4.61119  0.61958  0.77255  0.48576  0.95510
    607   2.27817  4.24648  3.12658  2.86963  4.17727  2.96805  4.03003  3.63151  2.95103  3.30518  4.15995  3.14951  2.80720  3.28274  3.28875  1.33788  2.73236  3.14363  5.51040  4.24495   1385 s - - -
          2.68618  4.42225  2.77519  2.73123  3.46354  2.40513  3.72494  3.29354  2.67741  2.69355  4.24690  2.90347  2.73739  3.18146  2.89801  2.37887  2.77519  2.98518  4.58477  3.61503
          0.03088  3.88884  4.61119  0.61958  0.77255  0.48576  0.95510
    608   3.36241  4.73135  4.11595  3.82595  2.68251  3.74828  3.91955  3.38652  3.54773  2.77866  4.01958  3.97166  4.26733  3.93449  3.67326  3.56596  3.66359  3.27731  0.85292  2.68372   1386 w - - -
          2.68618  4.42225  2.77519  2.73123  3.46354  2.40513  3.72494  3.29354  2.67741  2.69355  4.24690  2.90347  2.73739  3.18146  2.89801  2.37887  2.77519  2.98518  4.58477  3.61503
          0.03088  3.88884  4.61119  0.61958  0.77255  0.48576  0.95510
    609   3.27045  4.75281  3.86225  3.59455  2.29338  3.84909  3.62576  3.27734  3.45159  2.72709  3.95063  3.74340  4.32247  3.75372  3.63202  3.40557  3.55716  3.14865  3.93782  0.93900   1390 y - - -
          2.68618  4.42225  2.77519  2.73123  3.46354  2.40513  3.72494  3.29354  2.67741  2.69355  4.24690  2.90347  2.73739  3.18146  2.89801  2.37887  2.77519  2.98518  4.58477  3.61503
          0.03088  3.88884  4.61119  0.61958  0.77255  0.48576  0.95510
    610   2.68493  4.45895  3.36207  3.26345  4.40585  0.70429  4.38290  4.00928  3.44697  3.66140  4.63713  3.52632  3.85062  3.76980  3.68139  2.85727  3.16743  3.53443  5.49686  4.50824   1397 g - - -
          2.68618  4.42225  2.77519  2.73123  3.46354  2.40513  3.72494  3.29354  2.67741  2.69355  4.24690  2.90347  2.73739  3.18146  2.89801  2.37887  2.77519  2.98518  4.58477  3.61503
          0.03088  3.88884  4.61119  0.61958  0.77255  0.48576  0.95510
    611   2.53478  4.51871  2.94246  2.65740  3.88793  3.22146  3.84788  3.24657  2.70596  3.03511  3.97851  1.67872  3.81351  3.09122  3.06950  2.64976  2.88894  2.51167  5.29221  3.92690   1404 n - - -
          2.68618  4.42225  2.77519  2.73123  3.46354  2.40513  3.72494  3.29354  2.67741  2.69355  4.24690  2.90347  2.73739  3.18146  2.89801  2.37887  2.77519  2.98518  4.58477  3.61503
          0.03088  3.88884  4.61119  0.61958  0.77255  0.48576  0.95510
    612   3.36241  4.73135  4.11595  3.82595  2.68251  3.74828  3.91955  3.38652  3.54773  2.77866  4.01958  3.97166  4.26733  3.93449  3.67326  3.56596  3.66359  3.27731  0.85292  2.68372   1405 w - - -
          2.68618  4.42225  2.77519  2.73123  3.46354  2.40513  3.72494  3.29354  2.67741  2.69355  4.24690  2.90347  2.73739  3.18146  2.89801  2.37887  2.77519  2.98518  4.58477  3.61503
          0.03088  3.88884  4.61119  0.61958  0.77255  0.48576  0.95510
    613   2.68493  4.45895  3.36207  3.26345  4.40585  0.70429  4.38290  4.00928  3.44697  3.66140  4.63713  3.52632  3.85062  3.76980  3.68139  2.85727  3.16743  3.53443  5.49686  4.50824   1406 g - - -
          2.68618  4.42225  2.77519  2.73123  3.46354  2.40513  3.72494  3.29354  2.67741  2.69355  4.24690  2.90347  2.73739  3.18146  2.89801  2.37887  2.77519  2.98518  4.58477  3.61503
          0.03088  3.88884  4.61119  0.61958  0.77255  0.48576  0.95510
    614   3.02017  4.38466  4.58932  4.09964  3.44612  4.27771  4.83481  1.24062  3.96909  1.95434  3.27442  4.34077  4.62090  4.25142  4.18131  3.66415  3.29341  1.44445  5.39853  4.18823   1407 i - - -
          2.68618  4.42225  2.77519  2.73123  3.46354  2.40513  3.72494  3.29354  2.67741  2.69355  4.24690  2.90347  2.73739  3.18146  2.89801  2.37887  2.77519  2.98518  4.58477  3.61503
          0.03088  3.88884  4.61119  0.61958  0.77255  0.48576  0.95510
    615   2.60445  0.90783  4.12752  3.87075  3.85814  3.22412  4.51421  3.00460  3.69772  2.91942  4.04117  3.85336  3.93238  4.04312  3.81926  2.87616  3.07257  2.74811  5.27101  4.14576   1408 c - - -
          2.68618  4.42225  2.77519  2.73123  3.46354  2.40513  3.72494  3.29354  2.67741  2.69355  4.24690  2.90347  2.73739  3.18146  2.89801  2.37887  2.77519  2.98518  4.58477  3.61503
          0.03088  3.88884  4.61119  0.61958  0.77255  0.48576  0.95510
    616   3.34423  4.69048  4.34287  3.97178  1.15302  4.17038  3.52261  2.99093  3.83627  2.35108  3.62222  3.92244  4.50591  3.92202  3.94915  3.53771  3.57951  2.93688  3.71750  1.80162   1409 f - - -
          2.68618  4.42225  2.77519  2.73123  3.46354  2.40513  3.72494  3.29354  2.67741  2.69355  4.24690  2.90347  2.73739  3.18146  2.89801  2.37887  2.77519  2.98518  4.58477  3.61503
          0.03088  3.88884  4.61119  0.61958  0.77255  0.48576  0.95510
    617   2.58497  4.18955  3.71397  3.15466  3.35498  3.61555  3.97305  2.09468  3.07019  2.30379  2.90123  3.48921  4.01601  3.36551  3.36761  2.66397  2.42635  2.04776  4.89177  3.67691   1410 v - - -
          2.68618  4.42225  2.77519  2.73123  3.46354  2.40513  3.72494  3.29354  2.67741  2.69355  4.24690  2.90347  2.73739  3.18146  2.89801  2.37887  2.77519  2.98518  4.58477  3.61503
          0.03088  3.88884  4.61119  0.61958  0.77255  0.48576  0.95510
    618   3.27045  4.75281  3.86225  3.59455  2.29338  3.84909  3.62576  3.27734  3.45159  2.72709  3.95063  3.74340  4.32247  3.75372  3.63202  3.40557  3.55716  3.14865  3.93782  0.93900   1411 y - - -
          2.68618  4.42225  2.77519  2.73123  3.46354  2.40513  3.72494  3.29354  2.67741  2.69355  4.24690  2.90347  2.73739  3.18146  2.89801  2.37887  2.77519  2.98518  4.58477  3.61503
          0.03088  3.88884  4.61119  0.61958  0.77255  0.48576  0.95510
    619   2.25517  4.21103  3.08757  2.93105  4.28886  1.33535  4.13553  3.77053  3.11729  3.45740  4.30781  3.17315  3.66165  3.41331  3.43448  2.09649  2.74373  3.21973  5.61127  4.36529   1412 g - - -
          2.68618  4.42225  2.77519  2.73123  3.46354  2.40513  3.72494  3.29354  2.67741  2.69355  4.24690  2.90347  2.73739  3.18146  2.89801  2.37887  2.77519  2.98518  4.58477  3.61503
          0.03088  3.88884  4.61119  0.61958  0.77255  0.48576  0.95510
    620   2.42122  4.26638  3.44230  3.19485  3.98302  3.10518  4.21097  3.11213  3.13815  2.97505  4.02437  3.40174  3.81015  3.53211  3.39617  2.62265  1.14447  2.80537  5.41938  4.19959   1413 t - - -
          2.68618  4.42225  2.77519  2.73123  3.46354  2.40513  3.72494  3.29354  2.67741  2.69355  4.24690  2.90347  2.73739  3.18146  2.89801  2.37887  2.77519  2.98518  4.58477  3.61503
          0.03088  3.88884  4.61119  0.61958  0.77255  0.48576  0.95510
    621   2.78733  3.38783  4.00680  3.47802  2.49670  3.76854  3.67853  2.73978  3.31373  2.37312  3.39205  3.64204  4.14601  3.55549  3.51120  3.07830  3.02803  2.56565  2.10862  2.26434   1414 w - - -
          2.68618  4.42225  2.77519  2.73123  3.46354  2.40513  3.72494  3.29354  2.67741  2.69355  4.24690  2.90347  2.73739  3.18146  2.89801  2.37887  2.77519  2.98518  4.58477  3.61503
          0.03088  3.88884  4.61119  0.61958  0.77255  0.48576  0.95510
    622   3.27894  4.67584  4.26118  3.97864  0.98531  3.96518  3.88412  2.80044  3.88522  2.16664  3.52807  4.03751  4.42328  4.04864  4.00091  3.54813  3.58002  2.79237  4.12806  2.49291   1415 f - - -
          2.68618  4.42225  2.77519  2.73123  3.46354  2.40513  3.72494  3.29354  2.67741  2.69355  4.24690  2.90347  2.73739  3.18146  2.89801  2.37887  2.77519  2.98518  4.58477  3.61503
          0.03088  3.88884  4.61119  0.61958  0.77255  0.48576  0.95510
    623   1.16772  4.12935  3.33815  3.10872  4.19754  2.41156  4.19160  3.50200  3.18681  3.28619  4.16421  3.27098  3.66361  3.48663  3.47723  2.39824  2.70094  3.02371  5.55553  4.35440   1416 a - - -
          2.68618  4.42225  2.77519  2.73123  3.46354  2.40513  3.72494  3.29354  2.67741  2.69355  4.24690  2.90347  2.73739  3.18146  2.89801  2.37887  2.77519  2.98518  4.58477  3.61503
          0.03088  3.88884  4.61119  0.61958  0.77255  0.48576  0.95510
    624   3.16845  4.56540  4.51568  4.00747  3.09409  4.32122  4.65009  1.88178  3.80243  1.02804  2.96787  4.29448  4.59766  4.06872  3.98802  3.69734  3.41571  2.09294  5.10775  3.90589   1417 l - - -
          2.68618  4.42225  2.77519  2.73123  3.46354  2.40513  3.72494  3.29354  2.67741  2.69355  4.24690  2.90347  2.73739  3.18146  2.89801  2.37887  2.77519  2.98518  4.58477  3.61503
          0.03088  3.88884  4.61119  0.61958  0.77255  0.48576  0.95510
    625   2.59435  4.66461  3.00630  2.55720  4.07359  2.66493  3.68425  3.42536  1.76061  3.07623  3.93477  3.01503  3.81369  2.86127  2.70304  2.66549  2.87372  2.76569  5.31586  4.02961   1418 k - - -
          2.68618  4.42225  2.77519  2.73123  3.46354  2.40513  3.72494  3.29354  2.67741  2.69355  4.24690  2.90347  2.73739  3.18146  2.89801  2.37887  2.77519  2.98518  4.58477  3.61503
          0.03088  3.88884  4.61119  0.61958  0.77255  0.48576  0.95510
    626   1.95213  4.18904  3.18655  3.01552  4.28376  1.31339  4.18131  3.64987  3.16995  3.39447  4.27244  3.22756  3.67159  3.46713  3.47271  2.42638  2.74601  3.14018  5.61023  4.40243   1421 g - - -
          2.68618  4.42225  2.77519  2.73123  3.46354  2.40513  3.72494  3.29354  2.67741  2.69355  4.24690  2.90347  2.73739  3.18146  2.89801  2.37887  2.77519  2.98518  4.58477  3.61503
          0.03088  3.88884  4.61119  0.61958  0.77255  0.48576  0.95510
    627   3.17345  4.63076  4.21583  3.85558  3.14166  4.00305  4.50617  2.34640  3.62317  0.85530  3.15917  4.12948  4.43547  3.98758  3.79663  3.57556  3.46689  2.38802  5.02707  3.75423   1422 l - - -
          2.68618  4.42225  2.77519  2.73123  3.46354  2.40513  3.72494  3.29354  2.67741  2.69355  4.24690  2.90347  2.73739  3.18146  2.89801  2.37887  2.77519  2.98518  4.58477  3.61503
          0.03088  3.88884  4.61119  0.61958  0.77255  0.48576  0.95510
    628   2.05674  4.68187  2.81139  2.24971  4.04148  3.29127  3.67030  3.43912  2.48768  3.06635  3.90316  2.92399  3.77674  2.61347  2.91488  2.40913  2.61351  3.10744  5.32162  4.00478   1423 a - - -
          2.68618  4.42225  2.77519  2.73123  3.46354  2.40513  3.72494  3.29354  2.67741  2.69355  4.24690  2.90347  2.73739  3.18146  2.89801  2.37887  2.77519  2.98518  4.58477  3.61503
          0.03088  3.88884  4.61119  0.61958  0.77255  0.48576  0.95510
    629   1.70326  4.25563  3.69359  3.19303  3.54408  3.46118  4.10043  2.44027  3.09567  2.35509  2.94143  3.49196  3.98291  3.42594  3.40325  2.81427  2.87015  2.09067  5.13888  3.91588   1424 a - - -
          2.68618  4.42225  2.77519  2.73123  3.46354  2.40513  3.72494  3.29354  2.67741  2.69355  4.24690  2.90347  2.73739  3.18146  2.89801  2.37887  2.77519  2.98518  4.58477  3.61503
          0.03088  3.88884  4.61119  0.61958  0.77255  0.48576  0.95510
    630   0.99043  4.19994  3.47897  3.27081  4.06845  3.02408  4.29096  3.19639  3.28749  3.07727  4.10714  3.41637  3.76483  3.62711  3.53700  2.55002  2.82850  2.84796  5.49396  4.29599   1425 a - - -
          2.68618  4.42225  2.77519  2.73123  3.46354  2.40513  3.72494  3.29354  2.67741  2.69355  4.24690  2.90347  2.73739  3.18146  2.89801  2.37887  2.77519  2.98518  4.58477  3.61503
          0.03088  3.88884  4.61119  0.61958  0.77255  0.48576  0.95510
    631   2.68493  4.45895  3.36207  3.26345  4.40585  0.70429  4.38290  4.00928  3.44697  3.66140  4.63713  3.52632  3.85062  3.76980  3.68139  2.85727  3.16743  3.53443  5.49686  4.50824   1426 g - - -
          2.68618  4.42225  2.77519  2.73123  3.46354  2.40513  3.72494  3.29354  2.67741  2.69355  4.24690  2.90347  2.73739  3.18146  2.89801  2.37887  2.77519  2.98518  4.58477  3.61503
          0.03088  3.88884  4.61119  0.61958  0.77255  0.48576  0.95510
    632   2.85669  5.05034  3.11141  2.57214  4.44301  3.50874  3.57038  3.83014  1.54741  3.31653  4.15855  2.64204  3.90803  2.70655  1.92665  2.85101  3.05467  3.49259  5.40901  4.17019   1427 k - - -
          2.68618  4.42225  2.77519  2.73123  3.46354  2.40513  3.72494  3.29354  2.67741  2.69355  4.24690  2.90347  2.73739  3.18146  2.89801  2.37887  2.77519  2.98518  4.58477  3.61503
          0.03088  3.88884  4.61119  0.61958  0.77255  0.48576  0.95510
    633   2.24179  4.16625  3.31419  3.01391  4.08119  2.97081  4.08045  3.38725  3.01133  3.16137  4.04309  3.22940  3.68317  3.35541  3.31807  1.94677  1.53599  2.95700  5.45925  4.21845   1429 t - - -
          2.68618  4.42225  2.77519  2.73123  3.46354  2.40513  3.72494  3.29354  2.67741  2.69355  4.24690  2.90347  2.73739  3.18146  2.89801  2.37887  2.77519  2.98518  4.58477  3.61503
          0.03088  3.88884  4.61119  0.61958  0.77255  0.48576  0.95510
    634   3.27045  4.75281  3.86225  3.59455  2.29338  3.84909  3.62576  3.27734  3.45159  2.72709  3.95063  3.74340  4.32247  3.75372  3.63202  3.40557  3.55716  3.14865  3.93782  0.93900   1431 y - - -
          2.68618  4.42225  2.77519  2.73123  3.46354  2.40513  3.72494  3.29354  2.67741  2.69355  4.24690  2.90347  2.73739  3.18146  2.89801  2.37887  2.77519  2.98518  4.58477  3.61503
          0.03088  3.88884  4.61119  0.61958  0.77255  0.48576  0.95510
    635   2.42176  5.00393  2.22090  1.97849  4.26855  3.29109  3.60628  3.72210  2.44682  3.28166  4.08778  2.57246  3.76475  2.74960  2.94534  2.62758  2.89782  3.35726  5.48192  3.44754   1432 e - - -
          2.68618  4.42225  2.77519  2.73123  3.46354  2.40513  3.72494  3.29354  2.67741  2.69355  4.24690  2.90347  2.73739  3.18146  2.89801  2.37887  2.77519  2.98518  4.58477  3.61503
          0.03088  3.88884  4.61119  0.61958  0.77255  0.48576  0.95510
    636   2.73670  4.73411  2.71688  2.60390  4.10016  3.19471  3.93374  3.81388  2.83870  3.45884  4.41385  1.12940  3.84730  3.20637  3.19404  2.80317  3.11901  3.43444  5.40417  4.04720   1433 n - - -
          2.68618  4.42225  2.77519  2.73123  3.46354  2.40513  3.72494  3.29354  2.67741  2.69355  4.24690  2.90347  2.73739  3.18146  2.89801  2.37887  2.77519  2.98518  4.58477  3.61503
          0.03088  3.88884  4.61119  0.61958  0.77255  0.48576  0.95510
    637   2.24493  1.87608  3.56343  3.17706  3.78375  3.03215  4.07266  3.14730  3.08602  2.91763  3.80264  2.78783  3.71491  3.41932  3.35553  2.21266  2.67876  2.78016  5.21375  3.97628   1434 c - - -
          2.68618  4.42225  2.77519  2.73123  3.46354  2.40513  3.72494  3.29354  2.67741  2.69355  4.24690  2.90347  2.73739  3.18146  2.89801  2.37887  2.77519  2.98518  4.58477  3.61503
          0.03088  3.88884  4.61119  0.61958  0.77255  0.48576  0.95510
    638   2.60936  4.81546  2.78871  2.08848  4.08453  3.34583  3.60915  3.50176  2.38687  2.83759  3.92191  2.88483  2.94769  2.56542  2.82126  2.45730  2.85105  3.17303  5.32872  3.99255   1435 e - - -
          2.68618  4.42225  2.77519  2.73123  3.46354  2.40513  3.72494  3.29354  2.67741  2.69355  4.24690  2.90347  2.73739  3.18146  2.89801  2.37887  2.77519  2.98518  4.58477  3.61503
          0.03088  3.88884  4.61119  0.61958  0.77255  0.48576  0.95510
    639   1.22011  4.11954  3.46873  3.18970  4.07918  2.96929  4.21037  3.14901  3.17922  3.06273  4.01757  3.33004  3.70512  3.50822  3.45612  2.43356  2.36118  2.77455  5.51631  4.30394   1436 a - - -
          2.68618  4.42225  2.77519  2.73123  3.46354  2.40513  3.72494  3.29354  2.67741  2.69355  4.24690  2.90347  2.73739  3.18146  2.89801  2.37887  2.77519  2.98518  4.58477  3.61503
          0.03088  3.88884  4.61119  0.61958  0.77255  0.48576  0.95510
    640   3.02225  4.37612  4.58471  4.04327  3.33712  4.30517  4.73169  1.40062  3.92764  1.83103  2.75199  4.30379  4.58984  4.16107  4.13013  3.65030  3.26894  1.50482  5.27034  4.11149   1440 i - - -
          2.68618  4.42225  2.77519  2.73123  3.46354  2.40513  3.72494  3.29354  2.67741  2.69355  4.24690  2.90347  2.73739  3.18146  2.89801  2.37887  2.77519  2.98518  4.58477  3.61503
          0.03088  3.88884  4.61119  0.61958  0.77255  0.48576  0.95510
    641   2.74974  4.76379  3.22297  2.73186  4.21214  3.40213  3.71075  3.64647  2.20711  3.20243  4.09623  3.14314  2.96314  2.89047  1.42501  2.81775  3.02299  3.31877  5.33763  4.11348   1441 r - - -
          2.68618  4.42225  2.77519  2.73123  3.46354  2.40513  3.72494  3.29354  2.67741  2.69355  4.24690  2.90347  2.73739  3.18146  2.89801  2.37887  2.77519  2.98518  4.58477  3.61503
          0.03088  3.88884  4.61119  0.61958  0.77255  0.48576  0.95510
    642   2.97482  5.07340  3.35920  2.73297  4.49880  3.59493  3.57915  3.85821  1.39489  3.32584  4.20104  3.14158  3.97703  2.71999  1.67780  2.97906  3.15255  3.54495  5.38832  4.20761   1442 k - - -
          2.68618  4.42225  2.77519  2.73123  3.46354  2.40513  3.72494  3.29354  2.67741  2.69355  4.24690  2.90347  2.73739  3.18146  2.89801  2.37887  2.77519  2.98518  4.58477  3.61503
          0.03088  3.88884  4.61119  0.61958  0.77255  0.48576  0.95510
    643   1.56089  4.14512  3.26457  3.04360  4.24596  1.66862  4.16777  3.59420  3.15859  3.34093  4.20148  3.23203  3.65293  3.44848  3.46670  2.38655  2.69776  3.08612  5.58717  4.37900   1443 a - - -
          2.68618  4.42225  2.77519  2.73123  3.46354  2.40513  3.72494  3.29354  2.67741  2.69355  4.24690  2.90347  2.73739  3.18146  2.89801  2.37887  2.77519  2.98518  4.58477  3.61503
          0.03088  3.88884  4.61119  0.61958  0.77255  0.48576  0.95510
    644   2.31001  4.24252  3.98961  3.60880  3.66263  3.54911  4.47283  2.10449  3.51057  2.37669  3.55682  3.78909  4.14065  3.84466  3.75649  2.98118  2.99189  1.21349  5.38200  4.14762   1444 v - - -
          2.68618  4.42225  2.77519  2.73123  3.46354  2.40513  3.72494  3.29354  2.67741  2.69355  4.24690  2.90347  2.73739  3.18146  2.89801  2.37887  2.77519  2.98518  4.58477  3.61503
          0.03088  3.88884  4.61119  0.61958  0.77255  0.48576  0.95510
    645   2.88110  5.42345  1.40167  1.89616  4.70776  3.17361  3.71273  4.22388  2.72411  3.73478  4.58590  2.33677  3.79282  2.88077  3.31119  2.77209  3.17010  3.80436  5.89892  4.39855   1445 d - - -
          2.68618  4.42225  2.77519  2.73123  3.46354  2.40513  3.72494  3.29354  2.67741  2.69355  4.24690  2.90347  2.73739  3.18146  2.89801  2.37887  2.77519  2.98518  4.58477  3.61503
          0.03088  3.88884  4.61119  0.61958  0.77255  0.48576  0.95510
    646   3.27894  4.67584  4.26118  3.97864  0.98531  3.96518  3.88412  2.80044  3.88522  2.16664  3.52807  4.03751  4.42328  4.04864  4.00091  3.54813  3.58002  2.79237  4.12806  2.49291   1446 f - - -
          2.68618  4.42225  2.77519  2.73123  3.46354  2.40513  3.72494  3.29354  2.67741  2.69355  4.24690  2.90347  2.73739  3.18146  2.89801  2.37887  2.77519  2.98518  4.58477  3.61503
          0.03088  3.88884  4.61119  0.61958  0.77255  0.48576  0.95510
    647   3.17345  4.63076  4.21583  3.85558  3.14166  4.00305  4.50617  2.34640  3.62317  0.85530  3.15917  4.12948  4.43547  3.98758  3.79663  3.57556  3.46689  2.38802  5.02707  3.75423   1447 l - - -
          2.68618  4.42225  2.77519  2.73123  3.46354  2.40513  3.72494  3.29354  2.67741  2.69355  4.24690  2.90347  2.73739  3.18146  2.89801  2.37887  2.77519  2.98518  4.58477  3.61503
          0.03088  3.88884  4.61119  0.61958  0.77255  0.48576  0.95510
    648   2.84062  4.50791  3.69888  3.19084  3.32560  3.70388  3.98113  2.64683  2.76693  1.34203  3.35312  3.53787  4.12116  3.31702  2.59945  3.08551  3.09629  2.57198  4.96068  3.67916   1448 l - - -
          2.68618  4.42225  2.77519  2.73123  3.46354  2.40513  3.72494  3.29354  2.67741  2.69355  4.24690  2.90347  2.73739  3.18146  2.89801  2.37887  2.77519  2.98518  4.58477  3.61503
          0.03088  3.88884  4.61119  0.61958  0.77255  0.48576  0.95510
    649   2.82166  5.03840  3.03649  2.52619  4.41702  3.47896  3.57305  3.81474  1.65293  3.31008  4.14568  2.43925  3.88689  2.70919  2.00025  2.81440  3.02730  3.47170  5.41496  4.15678   1449 k - - -
          2.68618  4.42225  2.77519  2.73123  3.46354  2.40513  3.72494  3.29354  2.67741  2.69355  4.24690  2.90347  2.73739  3.18146  2.89801  2.37887  2.77519  2.98518  4.58477  3.61503
          0.03088  3.88884  4.61119  0.61958  0.77255  0.48576  0.95510
    650   2.18290  4.38802  3.21151  2.69706  3.70904  3.34579  3.75282  2.72623  2.45408  2.74870  3.62616  3.12093  3.81392  2.99461  3.00879  2.44910  2.33147  2.73346  5.09106  3.83115   1450 a - - -
          2.68618  4.42225  2.77519  2.73123  3.46354  2.40513  3.72494  3.29354  2.67741  2.69355  4.24690  2.90347  2.73739  3.18146  2.89801  2.37887  2.77519  2.98518  4.58477  3.61503
          0.03088  3.88884  4.61119  0.61958  0.77255  0.48576  0.95510
    651   2.89338  4.87994  2.91337  2.66814  4.05072  3.37662  3.82666  3.68378  2.48774  3.18453  4.21172  3.12810  3.93018  1.20523  2.77169  2.94033  3.19023  3.41237  5.31973  4.01449   1451 q - - -
          2.68618  4.42225  2.77519  2.73123  3.46354  2.40513  3.72494  3.29354  2.67741  2.69355  4.24690  2.90347  2.73739  3.18146  2.89801  2.37887  2.77519  2.98518  4.58477  3.61503
          0.03088  3.88884  4.61119  0.61958  0.77255  0.48576  0.95510
    652   2.48481  3.50810  3.12889  2.60469  3.88646  3.29823  3.69990  3.28501  2.48970  2.93246  3.77730  2.54445  3.77739  2.89855  2.42157  2.24850  2.77432  2.96359  5.19855  3.91685   1453 s - - -
          2.68618  4.42225  2.77519  2.73123  3.46354  2.40513  3.72494  3.29354  2.67741  2.69355  4.24690  2.90347  2.73739  3.18146  2.89801  2.37887  2.77519  2.98518  4.58477  3.61503
          0.03088  3.88884  4.61119  0.61958  0.77255  0.48576  0.95510
    653   2.72633  5.18356  2.05653  1.88687  4.47725  3.24891  3.62780  3.95296  2.49432  3.47245  4.27710  2.72177  2.81631  2.47405  3.01235  2.66610  2.98254  3.55428  5.64632  4.21728   1457 e - - -
          2.68618  4.42225  2.77519  2.73123  3.46354  2.40513  3.72494  3.29354  2.67741  2.69355  4.24690  2.90347  2.73739  3.18146  2.89801  2.37887  2.77519  2.98518  4.58477  3.61503
          0.03088  3.88884  4.61119  0.61958  0.77255  0.48576  0.95510
    654   2.91629  5.40030  1.25282  1.87487  4.69362  3.17535  3.75037  4.19486  2.78419  3.74041  4.62132  2.66384  3.80879  2.93002  3.36779  2.81124  3.21452  3.79328  5.89229  4.41476   1459 d - - -
          2.68618  4.42225  2.77519  2.73123  3.46354  2.40513  3.72494  3.29354  2.67741  2.69355  4.24690  2.90347  2.73739  3.18146  2.89801  2.37887  2.77519  2.98518  4.58477  3.61503
          0.03088  3.88884  4.61119  0.61958  0.77255  0.48576  0.95510
    655   2.68493  4.45895  3.36207  3.26345  4.40585  0.70429  4.38290  4.00928  3.44697  3.66140  4.63713  3.52632  3.85062  3.76980  3.68139  2.85727  3.16743  3.53443  5.49686  4.50824   1463 g - - -
          2.68618  4.42225  2.77519  2.73123  3.46354  2.40513  3.72494  3.29354  2.67741  2.69355  4.24690  2.90347  2.73739  3.18146  2.89801  2.37887  2.77519  2.98518  4.58477  3.61503
          0.03088  3.88884  4.61119  0.61958  0.77255  0.48576  0.95510
    656   2.68493  4.45895  3.36207  3.26345  4.40585  0.70429  4.38290  4.00928  3.44697  3.66140  4.63713  3.52632  3.85062  3.76980  3.68139  2.85727  3.16743  3.53443  5.49686  4.50824   1464 g - - -
          2.68618  4.42225  2.77519  2.73123  3.46354  2.40513  3.72494  3.29354  2.67741  2.69355  4.24690  2.90347  2.73739  3.18146  2.89801  2.37887  2.77519  2.98518  4.58477  3.61503
          0.03088  3.88884  4.61119  0.61958  0.77255  0.48576  0.95510
    657   3.27383  4.64950  4.31461  3.90702  1.86763  4.08572  3.56011  3.00538  3.71848  2.36814  3.61487  3.89663  4.44323  3.86982  3.84586  3.47909  3.51485  2.93941  1.54027  2.09645   1465 w - - -
          2.68618  4.42225  2.77519  2.73123  3.46354  2.40513  3.72494  3.29354  2.67741  2.69355  4.24690  2.90347  2.73739  3.18146  2.89801  2.37887  2.77519  2.98518  4.58477  3.61503
          0.03088  3.88884  4.61119  0.61958  0.77255  0.48576  0.95510
    658   1.97360  4.19314  3.18217  3.01431  4.28522  1.29783  4.18240  3.65366  3.17092  3.39778  4.27755  3.22821  3.67369  3.46895  3.47308  2.43070  2.75074  3.14450  5.61027  4.40282   1466 g - - -
          2.68618  4.42225  2.77519  2.73123  3.46354  2.40513  3.72494  3.29354  2.67741  2.69355  4.24690  2.90347  2.73739  3.18146  2.89801  2.37887  2.77519  2.98518  4.58477  3.61503
          0.03088  3.88884  4.61119  0.61958  0.77255  0.48576  0.95510
    659   2.96603  5.08090  2.49400  1.00233  4.42911  3.28437  3.87234  3.88625  2.75491  3.50065  4.47376  2.94170  3.88967  3.08753  3.16559  2.94664  3.27032  3.56833  5.59759  4.31962   1467 e - - -
          2.68618  4.42225  2.77519  2.73123  3.46354  2.40513  3.72494  3.29354  2.67741  2.69355  4.24690  2.90347  2.73739  3.18146  2.89801  2.37887  2.77519  2.98518  4.58477  3.61503
          0.03088  3.88884  4.61119  0.61958  0.77255  0.48576  0.95510
    660   2.52854  4.54270  2.90608  2.61455  3.82271  3.19939  3.04190  3.53921  2.63076  3.15556  4.03360  3.03617  3.78778  3.03601  2.98675  1.53842  2.87841  3.17086  5.20299  3.80088   1468 s - - -
          2.68618  4.42225  2.77519  2.73123  3.46354  2.40513  3.72494  3.29354  2.67741  2.69355  4.24690  2.90347  2.73739  3.18146  2.89801  2.37887  2.77519  2.98518  4.58477  3.61503
          0.03088  3.88884  4.61119  0.61958  0.77255  0.48576  0.95510
    661   3.27045  4.75281  3.86225  3.59455  2.29338  3.84909  3.62576  3.27734  3.45159  2.72709  3.95063  3.74340  4.32247  3.75372  3.63202  3.40557  3.55716  3.14865  3.93782  0.93900   1469 y - - -
          2.68618  4.42225  2.77519  2.73123  3.46354  2.40513  3.72494  3.29354  2.67741  2.69355  4.24690  2.90347  2.73739  3.18146  2.89801  2.37887  2.77519  2.98518  4.58477  3.61503
          0.03088  3.88884  4.61119  0.61958  0.77255  0.48576  0.95510
    662   2.66615  4.41107  3.43480  2.94359  3.53060  3.55121  3.87279  2.68095  2.45713  1.70559  3.47074  3.33116  3.98427  3.16125  2.96437  2.88182  2.61925  2.50697  5.03625  3.79473   1470 l - - -
          2.68618  4.42225  2.77519  2.73123  3.46354  2.40513  3.72494  3.29354  2.67741  2.69355  4.24690  2.90347  2.73739  3.18146  2.89801  2.37887  2.77519  2.98518  4.58477  3.61503
          0.03088  3.88884  4.61119  0.61958  0.77255  0.48576  0.95510
    663   2.32278  4.24350  3.22036  3.03669  4.09247  2.97306  4.14619  3.61720  3.11156  3.33610  4.26069  3.25899  3.71317  3.45956  3.39723  1.06665  2.80410  3.14873  5.46361  4.17603   1471 s - - -
          2.68618  4.42225  2.77519  2.73123  3.46354  2.40513  3.72494  3.29354  2.67741  2.69355  4.24690  2.90347  2.73739  3.18146  2.89801  2.37887  2.77519  2.98518  4.58477  3.61503
          0.03088  3.88884  4.61119  0.61958  0.77255  0.48576  0.95510
    664   2.27372  1.37623  3.86813  3.55354  3.93373  2.33027  4.32567  3.21559  3.44014  3.05598  3.98643  3.53643  3.73555  3.74534  3.62915  2.50874  2.75482  2.83334  5.32765  4.17878   1472 c - - -
          2.68618  4.42225  2.77519  2.73123  3.46354  2.40513  3.72494  3.29354  2.67741  2.69355  4.24690  2.90347  2.73739  3.18146  2.89801  2.37887  2.77519  2.98518  4.58477  3.61503
          0.03088  3.88884  4.61119  0.61958  0.77255  0.48576  0.95510
    665   2.33667  4.27339  3.20555  2.90022  4.07271  3.04860  4.01407  3.37614  2.90361  3.11121  4.02337  3.19266  1.81937  3.26839  3.22999  2.49811  2.06439  2.98637  5.43499  4.19141   1473 p - - -
          2.68618  4.42225  2.77519  2.73123  3.46354  2.40513  3.72494  3.29354  2.67741  2.69355  4.24690  2.90347  2.73739  3.18146  2.89801  2.37887  2.77519  2.98518  4.58477  3.61503
          0.03088  3.88884  4.61119  0.61958  0.77255  0.48576  0.95510
    666   2.61693  4.73348  2.87625  2.44058  3.94942  3.37053  3.62911  3.39478  2.25025  3.01563  3.85997  2.19931  3.80815  2.80897  2.79740  2.66463  2.59058  3.08772  5.23614  3.33240   1474 n - - -
          2.68618  4.42225  2.77519  2.73123  3.46354  2.40513  3.72494  3.29354  2.67741  2.69355  4.24690  2.90347  2.73739  3.18146  2.89801  2.37887  2.77519  2.98518  4.58477  3.61503
          0.03088  3.88884  4.61119  0.61958  0.77255  0.48576  0.95510
    667   2.98679  4.95158  3.16389  2.78207  4.34175  3.47468  3.76782  3.77200  1.01610  3.33342  4.29383  3.20588  3.97372  2.95825  2.43416  3.02760  3.23875  3.47881  5.38955  4.20460   1475 k - - -
          2.68618  4.42225  2.77519  2.73123  3.46354  2.40513  3.72494  3.29354  2.67741  2.69355  4.24690  2.90347  2.73739  3.18146  2.89801  2.37887  2.77519  2.98518  4.58477  3.61503
          0.03088  3.88884  4.61119  0.61958  0.77255  0.48576  0.95510
    668   2.58566  4.46024  3.23338  2.51291  3.64045  3.48194  3.69225  2.54952  2.35225  2.66685  3.55575  3.12404  3.86760  2.93165  2.64917  2.73071  2.81429  2.34821  5.01786  3.76170   1490 v - - -
          2.68618  4.42225  2.77519  2.73123  3.46354  2.40513  3.72494  3.29354  2.67741  2.69355  4.24690  2.90347  2.73739  3.18146  2.89801  2.37887  2.77519  2.98518  4.58477  3.61503
          0.03088  3.88884  4.61119  0.61958  0.77255  0.48576  0.95510
    669   3.27045  4.75281  3.86225  3.59455  2.29338  3.84909  3.62576  3.27734  3.45159  2.72709  3.95063  3.74340  4.32247  3.75372  3.63202  3.40557  3.55716  3.14865  3.93782  0.93900   1496 y - - -
          2.68618  4.42225  2.77519  2.73123  3.46354  2.40513  3.72494  3.29354  2.67741  2.69355  4.24690  2.90347  2.73739  3.18146  2.89801  2.37887  2.77519  2.98518  4.58477  3.61503
          0.03088  3.88884  4.61119  0.61958  0.77255  0.48576  0.95510
    670   2.64816  4.26666  3.86036  3.34862  3.53120  3.64857  4.22350  2.00113  3.24633  2.30082  3.42279  3.64953  4.12279  3.57189  3.54224  2.99330  2.00270  1.75446  5.17781  3.95453   1497 v - - -
          2.68618  4.42225  2.77519  2.73123  3.46354  2.40513  3.72494  3.29354  2.67741  2.69355  4.24690  2.90347  2.73739  3.18146  2.89801  2.37887  2.77519  2.98518  4.58477  3.61503
          0.09200  3.88884  2.69675  0.61958  0.77255  0.48576  0.95510
    671   2.69706  4.46070  3.29975  3.13321  4.13072  3.15068  4.21361  3.66580  3.18697  3.29704  4.34558  3.44386  0.91124  3.57708  3.43674  2.86339  3.13543  3.31599  5.32836  4.25105   1498 p - - -
          2.68618  4.42225  2.77519  2.73123  3.46354  2.40513  3.72494  3.29354  2.67741  2.69355  4.24690  2.90347  2.73739  3.18146  2.89801  2.37887  2.77519  2.98518  4.58477  3.61503
          0.03280  3.82964  4.55199  0.61958  0.77255  0.53775  0.87722
    672   3.14722  4.56495  4.38647  3.89966  2.46281  4.21405  4.33155  2.22670  3.75207  1.06586  2.95679  4.14928  4.50619  3.95870  3.93496  3.58652  3.39131  2.29785  4.70755  3.30454   1501 l - - -
          2.68618  4.42225  2.77519  2.73123  3.46354  2.40513  3.72494  3.29354  2.67741  2.69355  4.24690  2.90347  2.73739  3.18146  2.89801  2.37887  2.77519  2.98518  4.58477  3.61503
          0.03280  3.82964  4.55199  0.61958  0.77255  0.45458  1.00708
    673   2.46568  5.18456  2.08081  1.49770  4.50559  3.21411  3.68578  3.94373  2.61358  3.51423  4.35349  2.71138  3.78510  2.84650  3.14386  2.71470  3.05318  3.55962  5.71307  4.27743   1507 e - - -
          2.68618  4.42225  2.77519  2.73123  3.46354  2.40513  3.72494  3.29354  2.67741  2.69355  4.24690  2.90347  2.73739  3.18146  2.89801  2.37887  2.77519  2.98518  4.58477  3.61503
          0.03088  3.88884  4.61119  0.61958  0.77255  0.48576  0.95510
    674   2.57150  4.59515  2.77055  2.58467  4.21057  1.48759  3.87811  3.71984  2.71410  3.33130  4.21957  3.02014  3.78399  2.56476  3.06949  2.65809  2.94965  3.31622  5.47929  4.18508   1508 g - - -
          2.68618  4.42225  2.77519  2.73123  3.46354  2.40513  3.72494  3.29354  2.67741  2.69355  4.24690  2.90347  2.73739  3.18146  2.89801  2.37887  2.77519  2.98518  4.58477  3.61503
          0.03088  3.88884  4.61119  0.61958  0.77255  0.48576  0.95510
    675   2.74046  5.13626  2.23681  2.21159  4.45102  3.27250  3.63202  3.91920  1.93582  3.44547  4.26147  2.11372  3.78848  2.77756  2.88441  2.69241  2.99604  3.53155  5.60444  4.20499   1510 k - - -
          2.68618  4.42225  2.77519  2.73123  3.46354  2.40513  3.72494  3.29354  2.67741  2.69355  4.24690  2.90347  2.73739  3.18146  2.89801  2.37887  2.77519  2.98518  4.58477  3.61503
          0.03088  3.88884  4.61119  0.61958  0.77255  0.48576  0.95510
    676   2.70256  4.71796  3.22895  2.74490  4.18475  3.37204  3.70011  3.63419  2.17521  3.20972  4.09616  3.13433  3.87824  2.88269  1.45919  2.43922  2.99225  3.29260  5.33342  4.08003   1512 r - - -
          2.68618  4.42225  2.77519  2.73123  3.46354  2.40513  3.72494  3.29354  2.67741  2.69355  4.24690  2.90347  2.73739  3.18146  2.89801  2.37887  2.77519  2.98518  4.58477  3.61503
          0.03088  3.88884  4.61119  0.61958  0.77255  0.48576  0.95510
    677   2.22717  4.16955  3.26202  2.99954  4.15868  2.93663  4.09989  3.51308  3.03162  3.26079  4.13475  3.21152  3.66670  3.37003  3.33960  1.30681  2.31426  3.04084  5.52377  4.27363   1514 s - - -
          2.68618  4.42225  2.77519  2.73123  3.46354  2.40513  3.72494  3.29354  2.67741  2.69355  4.24690  2.90347  2.73739  3.18146  2.89801  2.37887  2.77519  2.98518  4.58477  3.61503
          0.03088  3.88884  4.61119  0.61958  0.77255  0.48576  0.95510
    678   2.49395  4.54299  2.79475  2.56124  4.16254  3.13258  3.84263  3.55895  2.68729  3.25657  4.13206  1.72681  3.75783  3.05414  3.06761  2.58607  2.25916  3.16972  5.47237  4.14329   1515 n - - -
          2.68618  4.42225  2.77519  2.73123  3.46354  2.40513  3.72494  3.29354  2.67741  2.69355  4.24690  2.90347  2.73739  3.18146  2.89801  2.37887  2.77519  2.98518  4.58477  3.61503
          0.03088  3.88884  4.61119  0.61958  0.77255  0.48576  0.95510
    679   2.89650  4.39898  4.07098  3.53733  2.96324  3.95230  4.12775  2.32032  3.37582  1.32070  3.10227  3.82638  4.28907  3.66263  3.60777  3.26672  3.13558  2.10951  4.72167  2.90140   1516 l - - -
          2.68618  4.42225  2.77519  2.73123  3.46354  2.40513  3.72494  3.29354  2.67741  2.69355  4.24690  2.90347  2.73739  3.18146  2.89801  2.37887  2.77519  2.98518  4.58477  3.61503
          0.03088  3.88884  4.61119  0.61958  0.77255  0.48576  0.95510
    680   2.82094  4.35882  4.14810  3.81156  3.56185  3.74097  4.61039  2.04894  3.67959  2.24591  3.52433  3.99881  4.30043  4.03814  3.89055  3.24539  3.18200  1.00450  5.34911  4.08183   1517 v - - -
          2.68618  4.42225  2.77519  2.73123  3.46354  2.40513  3.72494  3.29354  2.67741  2.69355  4.24690  2.90347  2.73739  3.18146  2.89801  2.37887  2.77519  2.98518  4.58477  3.61503
          0.03088  3.88884  4.61119  0.61958  0.77255  0.48576  0.95510
    681   2.82104  4.96925  2.81535  2.48354  3.96062  3.41139  3.05747  3.71741  2.26355  3.23154  4.12674  2.97174  3.88701  1.64594  2.57399  2.82534  3.06096  3.40320  5.23245  3.83076   1518 q - - -
          2.68618  4.42225  2.77519  2.73123  3.46354  2.40513  3.72494  3.29354  2.67741  2.69355  4.24690  2.90347  2.73739  3.18146  2.89801  2.37887  2.77519  2.98518  4.58477  3.61503
          0.03088  3.88884  4.61119  0.61958  0.77255  0.48576  0.95510
    682   2.42122  4.26638  3.44230  3.19485  3.98302  3.10518  4.21097  3.11213  3.13815  2.97505  4.02437  3.40174  3.81015  3.53211  3.39617  2.62265  1.14447  2.80537  5.41938  4.19959   1519 t - - -
          2.68618  4.42225  2.77519  2.73123  3.46354  2.40513  3.72494  3.29354  2.67741  2.69355  4.24690  2.90347  2.73739  3.18146  2.89801  2.37887  2.77519  2.98518  4.58477  3.61503
          0.03088  3.88884  4.61119  0.61958  0.77255  0.48576  0.95510
    683   0.99043  4.19994  3.47897  3.27081  4.06845  3.02408  4.29096  3.19639  3.28749  3.07727  4.10714  3.41637  3.76483  3.62711  3.53700  2.55002  2.82850  2.84796  5.49396  4.29599   1520 a - - -
          2.68618  4.42225  2.77519  2.73123  3.46354  2.40513  3.72494  3.29354  2.67741  2.69355  4.24690  2.90347  2.73739  3.18146  2.89801  2.37887  2.77519  2.98518  4.58477  3.61503
          0.03088  3.88884  4.61119  0.61958  0.77255  0.48576  0.95510
    684   3.03895  4.51663  4.11846  3.63006  2.50436  3.93513  3.79135  2.72012  3.34600  1.74122  3.36437  3.80237  4.30527  3.67443  3.52981  3.31477  3.28225  2.67019  1.86304  2.59330   1521 l - - -
          2.68618  4.42225  2.77519  2.73123  3.46354  2.40513  3.72494  3.29354  2.67741  2.69355  4.24690  2.90347  2.73739  3.18146  2.89801  2.37887  2.77519  2.98518  4.58477  3.61503
          0.03088  3.88884  4.61119  0.61958  0.77255  0.48576  0.95510
    685   1.29594  4.13145  3.30939  3.07447  4.21630  2.09119  4.17364  3.54857  3.16730  3.30775  4.17193  3.24872  3.65429  3.45967  3.46930  2.38524  2.69110  3.05309  5.56635  4.36144   1522 a - - -
          2.68618  4.42225  2.77519  2.73123  3.46354  2.40513  3.72494  3.29354  2.67741  2.69355  4.24690  2.90347  2.73739  3.18146  2.89801  2.37887  2.77519  2.98518  4.58477  3.61503
          0.03088  3.88884  4.61119  0.61958  0.77255  0.48576  0.95510
    686   3.05562  4.48200  4.41328  3.85756  3.10902  4.21401  4.53815  2.11824  3.70542  1.34780  1.98198  4.15740  4.48913  3.93660  3.90910  3.54247  3.29219  1.98397  5.07246  3.94045   1523 l - - -
          2.68618  4.42225  2.77519  2.73123  3.46354  2.40513  3.72494  3.29354  2.67741  2.69355  4.24690  2.90347  2.73739  3.18146  2.89801  2.37887  2.77519  2.98518  4.58477  3.61503
          0.03088  3.88884  4.61119  0.61958  0.77255  0.48576  0.95510
    687   3.09449  4.54627  4.35570  3.82506  3.06751  4.19093  4.49746  2.19866  3.61183  1.34579  1.75773  4.12945  4.48427  3.89720  3.81314  3.54342  3.33724  2.26267  5.03560  3.85676   1526 l - - -
          2.68618  4.42225  2.77519  2.73123  3.46354  2.40513  3.72494  3.29354  2.67741  2.69355  4.24690  2.90347  2.73739  3.18146  2.89801  2.37887  2.77519  2.98518  4.58477  3.61503
          0.03088  3.88884  4.61119  0.61958  0.77255  0.48576  0.95510
    688   2.23564  4.19825  3.10306  2.92291  4.29068  1.48555  4.12015  3.76341  3.09801  3.44098  4.28007  3.16400  3.65129  3.38896  3.42447  1.88560  2.72112  3.20795  5.61285  4.36786   1527 g - - -
          2.68618  4.42225  2.77519  2.73123  3.46354  2.40513  3.72494  3.29354  2.67741  2.69355  4.24690  2.90347  2.73739  3.18146  2.89801  2.37887  2.77519  2.98518  4.58477  3.61503
          0.03088  3.88884  4.61119  0.61958  0.77255  0.48576  0.95510
    689   3.17345  4.63076  4.21583  3.85558  3.14166  4.00305  4.50617  2.34640  3.62317  0.85530  3.15917  4.12948  4.43547  3.98758  3.79663  3.57556  3.46689  2.38802  5.02707  3.75423   1528 l - - -
          2.68618  4.42225  2.77519  2.73123  3.46354  2.40513  3.72494  3.29354  2.67741  2.69355  4.24690  2.90347  2.73739  3.18146  2.89801  2.37887  2.77519  2.98518  4.58477  3.61503
          0.03088  3.88884  4.61119  0.61958  0.77255  0.48576  0.95510
    690   3.04381  4.45777  4.35924  3.97551  3.38504  4.08443  4.70047  1.05787  3.80398  1.96754  3.31766  4.21855  4.51392  4.15047  3.99866  3.58117  3.34261  1.84603  5.27938  4.01920   1531 i - - -
          2.68618  4.42225  2.77519  2.73123  3.46354  2.40513  3.72494  3.29354  2.67741  2.69355  4.24690  2.90347  2.73739  3.18146  2.89801  2.37887  2.77519  2.98518  4.58477  3.61503
          0.03088  3.88884  4.61119  0.61958  0.77255  0.48576  0.95510
    691   2.56599  3.58616  3.29076  2.75448  3.32466  3.46058  2.45627  2.96914  2.66377  2.64615  3.54063  3.17272  3.87463  3.02362  3.02353  2.53509  2.81471  2.72193  4.78869  3.05060   1532 h - - -
          2.68618  4.42225  2.77519  2.73123  3.46354  2.40513  3.72494  3.29354  2.67741  2.69355  4.24690  2.90347  2.73739  3.18146  2.89801  2.37887  2.77519  2.98518  4.58477  3.61503
          0.03088  3.88884  4.61119  0.61958  0.77255  0.48576  0.95510
    692   1.61198  4.12395  3.28332  2.99983  4.22920  2.16080  4.11090  3.63536  3.09017  3.32484  4.14877  3.19579  3.62681  3.37231  3.42205  1.83189  2.64835  3.09986  5.56731  4.34571   1533 a - - -
          2.68618  4.42225  2.77519  2.73123  3.46354  2.40513  3.72494  3.29354  2.67741  2.69355  4.24690  2.90347  2.73739  3.18146  2.89801  2.37887  2.77519  2.98518  4.58477  3.61503
          0.03088  3.88884  4.61119  0.61958  0.77255  0.48576  0.95510
    693   2.54937  4.50538  3.06648  2.78344  4.19705  1.39426  3.92380  3.68143  2.68061  3.30533  4.18859  3.15899  3.79535  3.15863  2.44459  2.66722  2.93460  3.27506  5.42093  4.19972   1534 g - - -
          2.68618  4.42225  2.77519  2.73123  3.46354  2.40513  3.72494  3.29354  2.67741  2.69355  4.24690  2.90347  2.73739  3.18146  2.89801  2.37887  2.77519  2.98518  4.58477  3.61503
          0.03088  3.88884  4.61119  0.61958  0.77255  0.48576  0.95510
    694   2.89338  4.87994  2.91337  2.66814  4.05072  3.37662  3.82666  3.68378  2.48774  3.18453  4.21172  3.12810  3.93018  1.20523  2.77169  2.94033  3.19023  3.41237  5.31973  4.01449   1538 q - - -
          2.68618  4.42225  2.77519  2.73123  3.46354  2.40513  3.72494  3.29354  2.67741  2.69355  4.24690  2.90347  2.73739  3.18146  2.89801  2.37887  2.77519  2.98518  4.58477  3.61503
          0.03088  3.88884  4.61119  0.61958  0.77255  0.48576  0.95510
    695   0.99043  4.19994  3.47897  3.27081  4.06845  3.02408  4.29096  3.19639  3.28749  3.07727  4.10714  3.41637  3.76483  3.62711  3.53700  2.55002  2.82850  2.84796  5.49396  4.29599   1545 a - - -
          2.68618  4.42225  2.77519  2.73123  3.46354  2.40513  3.72494  3.29354  2.67741  2.69355  4.24690  2.90347  2.73739  3.18146  2.89801  2.37887  2.77519  2.98518  4.58477  3.61503
          0.03088  3.88884  4.61119  0.61958  0.77255  0.48576  0.95510
    696   2.82284  5.34366  1.75487  1.65675  4.63093  3.21349  3.66824  4.12099  2.34452  3.62744  4.45349  2.67492  3.78600  2.82075  3.12819  2.73126  3.09148  3.70992  5.79078  4.32696   1547 e - - -
          2.68618  4.42225  2.77519  2.73123  3.46354  2.40513  3.72494  3.29354  2.67741  2.69355  4.24690  2.90347  2.73739  3.18146  2.89801  2.37887  2.77519  2.98518  4.58477  3.61503
          0.03088  3.88884  4.61119  0.61958  0.77255  0.48576  0.95510
    697   2.73187  4.66002  3.40373  2.84467  3.92619  3.46959  3.73831  3.23486  2.24852  2.88276  3.87530  3.22543  3.93463  2.94204  1.51603  2.84473  3.00114  2.60680  5.22108  3.96017   1549 r - - -
          2.68618  4.42225  2.77519  2.73123  3.46354  2.40513  3.72494  3.29354  2.67741  2.69355  4.24690  2.90347  2.73739  3.18146  2.89801  2.37887  2.77519  2.98518  4.58477  3.61503
          0.03088  3.88884  4.61119  0.61958  0.77255  0.48576  0.95510
    698   3.00690  5.13815  0.89486  2.34465  4.51729  3.22281  3.94505  4.10912  3.03220  3.71446  4.69275  2.90192  3.87674  3.18410  3.55078  2.96729  3.34576  3.74650  5.68274  4.38726   1550 d - - -
          2.68618  4.42225  2.77519  2.73123  3.46354  2.40513  3.72494  3.29354  2.67741  2.69355  4.24690  2.90347  2.73739  3.18146  2.89801  2.37887  2.77519  2.98518  4.58477  3.61503
          0.03088  3.88884  4.61119  0.61958  0.77255  0.48576  0.95510
    699   2.77272  4.52756  3.38162  3.22286  4.21698  3.21414  4.29913  3.76640  3.28152  3.39155  4.44196  3.52801  0.79775  3.66980  3.52536  2.94067  3.21553  3.40994  5.39924  4.33780   1551 p - - -
          2.68618  4.42225  2.77519  2.73123  3.46354  2.40513  3.72494  3.29354  2.67741  2.69355  4.24690  2.90347  2.73739  3.18146  2.89801  2.37887  2.77519  2.98518  4.58477  3.61503
          0.03088  3.88884  4.61119  0.61958  0.77255  0.48576  0.95510
    700   2.52606  4.30475  3.55399  3.09545  3.60645  3.37978  4.04029  2.63983  2.95130  2.45034  2.99438  3.40509  3.93118  3.34083  3.25213  2.75698  1.65329  2.44693  5.16847  3.92174   1552 t - - -
          2.68618  4.42225  2.77519  2.73123  3.46354  2.40513  3.72494  3.29354  2.67741  2.69355  4.24690  2.90347  2.73739  3.18146  2.89801  2.37887  2.77519  2.98518  4.58477  3.61503
          0.03088  3.88884  4.61119  0.61958  0.77255  0.48576  0.95510
    701   2.77272  4.52756  3.38162  3.22286  4.21698  3.21414  4.29913  3.76640  3.28152  3.39155  4.44196  3.52801  0.79775  3.66980  3.52536  2.94067  3.21553  3.40994  5.39924  4.33780   1553 p - - -
          2.68618  4.42225  2.77519  2.73123  3.46354  2.40513  3.72494  3.29354  2.67741  2.69355  4.24690  2.90347  2.73739  3.18146  2.89801  2.37887  2.77519  2.98518  4.58477  3.61503
          0.03088  3.88884  4.61119  0.61958  0.77255  0.48576  0.95510
    702   3.14886  4.51144  4.59963  4.07941  3.16062  4.37063  4.72350  1.55362  3.90338  1.22197  3.00796  4.35547  4.63158  4.14622  4.08534  3.73818  3.39245  1.94659  5.17282  3.99281   1554 l - - -
          2.68618  4.42225  2.77519  2.73123  3.46354  2.40513  3.72494  3.29354  2.67741  2.69355  4.24690  2.90347  2.73739  3.18146  2.89801  2.37887  2.77519  2.98518  4.58477  3.61503
          0.03088  3.88884  4.61119  0.61958  0.77255  0.48576  0.95510
    703   3.01233  4.82717  3.14127  2.90269  3.29585  3.46104  1.10844  3.71780  2.74528  3.20978  4.25387  3.31143  4.01438  3.26909  3.01010  3.08282  3.31618  3.45260  4.76072  3.24622   1555 h - - -
          2.68618  4.42225  2.77519  2.73123  3.46354  2.40513  3.72494  3.29354  2.67741  2.69355  4.24690  2.90347  2.73739  3.18146  2.89801  2.37887  2.77519  2.98518  4.58477  3.61503
          0.03088  3.88884  4.61119  0.61958  0.77255  0.48576  0.95510
    704   2.62655  3.37816  3.48434  2.91431  3.90361  3.37721  3.79767  3.25663  2.39177  2.93384  3.86798  3.26310  3.88430  3.02656  1.47536  2.76820  2.93085  2.97420  5.19323  3.96043   1557 r - - -
          2.68618  4.42225  2.77519  2.73123  3.46354  2.40513  3.72494  3.29354  2.67741  2.69355  4.24690  2.90347  2.73739  3.18146  2.89801  2.37887  2.77519  2.98518  4.58477  3.61503
          0.03088  3.88884  4.61119  0.61958  0.77255  0.48576  0.95510
    705   1.45631  4.11391  3.29790  3.02409  4.22040  2.17823  4.12678  3.61574  3.11337  3.31733  4.14598  3.20785  3.62785  3.39536  3.43672  2.02845  2.64850  3.08525  5.56498  4.34707   1558 a - - -
          2.68618  4.42225  2.77519  2.73123  3.46354  2.40513  3.72494  3.29354  2.67741  2.69355  4.24690  2.90347  2.73739  3.18146  2.89801  2.37887  2.77519  2.98518  4.58477  3.61503
          0.03088  3.88884  4.61119  0.61958  0.77255  0.48576  0.95510
    706   1.30898  4.15412  3.63643  3.29099  3.86417  3.11595  4.24107  2.75536  3.22971  2.75535  3.80981  3.44173  3.81050  3.56102  3.50327  2.56114  2.77369  2.20901  5.40388  4.17150   1559 a - - -
          2.68618  4.42225  2.77519  2.73123  3.46354  2.40513  3.72494  3.29354  2.67741  2.69355  4.24690  2.90347  2.73739  3.18146  2.89801  2.37887  2.77519  2.98518  4.58477  3.61503
          0.03088  3.88884  4.61119  0.61958  0.77255  0.48576  0.95510
    707   2.98679  4.95158  3.16389  2.78207  4.34175  3.47468  3.76782  3.77200  1.01610  3.33342  4.29383  3.20588  3.97372  2.95825  2.43416  3.02760  3.23875  3.47881  5.38955  4.20460   1560 k - - -
          2.68618  4.42225  2.77519  2.73123  3.46354  2.40513  3.72494  3.29354  2.67741  2.69355  4.24690  2.90347  2.73739  3.18146  2.89801  2.37887  2.77519  2.98518  4.58477  3.61503
          0.03088  3.88884  4.61119  0.61958  0.77255  0.48576  0.95510
    708   3.06137  4.51675  4.37283  3.89178  3.15034  4.14325  4.57755  2.09755  3.69297  1.07986  3.04142  4.16390  4.49766  3.98990  3.89374  3.53365  3.33494  1.90686  5.11802  3.89850   1561 l - - -
          2.68618  4.42225  2.77519  2.73123  3.46354  2.40513  3.72494  3.29354  2.67741  2.69355  4.24690  2.90347  2.73739  3.18146  2.89801  2.37887  2.77519  2.98518  4.58477  3.61503
          0.03088  3.88884  4.61119  0.61958  0.77255  0.48576  0.95510
    709   3.16783  4.57058  4.49997  3.99556  3.08861  4.30910  4.63778  1.91557  3.78496  1.01554  2.96908  4.28270  4.59100  4.05776  3.97125  3.68804  3.41667  2.10890  5.09931  3.89067   1562 l - - -
          2.68618  4.42225  2.77519  2.73123  3.46354  2.40513  3.72494  3.29354  2.67741  2.69355  4.24690  2.90347  2.73739  3.18146  2.89801  2.37887  2.77519  2.98518  4.58477  3.61503
          0.03088  3.88884  4.61119  0.61958  0.77255  0.48576  0.95510
    710   3.06175  4.44074  4.52945  4.00768  3.25866  4.28188  4.69163  1.26088  3.83880  1.73767  2.67450  4.27744  4.57913  4.10806  4.03725  3.64409  3.31363  1.84838  5.22069  4.04167   1563 i - - -
          2.68618  4.42225  2.77519  2.73123  3.46354  2.40513  3.72494  3.29354  2.67741  2.69355  4.24690  2.90347  2.73739  3.18146  2.89801  2.37887  2.77519  2.98518  4.58477  3.61503
          0.03088  3.88884  4.61119  0.61958  0.77255  0.48576  0.95510
    711   2.73670  4.73411  2.71688  2.60390  4.10016  3.19471  3.93374  3.81388  2.83870  3.45884  4.41385  1.12940  3.84730  3.20637  3.19404  2.80317  3.11901  3.43444  5.40417  4.04720   1564 n - - -
          2.68618  4.42225  2.77519  2.73123  3.46354  2.40513  3.72494  3.29354  2.67741  2.69355  4.24690  2.90347  2.73739  3.18146  2.89801  2.37887  2.77519  2.98518  4.58477  3.61503
          0.03088  3.88884  4.61119  0.61958  0.77255  0.48576  0.95510
    712   2.23423  4.19408  3.14446  2.93891  4.25789  2.42421  4.10936  3.72926  3.07348  3.40998  4.25056  3.17450  3.65350  3.37750  3.39699  1.25361  2.71553  3.18602  5.58413  4.33656   1565 s - - -
          2.68618  4.42225  2.77519  2.73123  3.46354  2.40513  3.72494  3.29354  2.67741  2.69355  4.24690  2.90347  2.73739  3.18146  2.89801  2.37887  2.77519  2.98518  4.58477  3.61503
          0.03088  3.88884  4.61119  0.61958  0.77255  0.48576  0.95510
    713   2.89338  4.87994  2.91337  2.66814  4.05072  3.37662  3.82666  3.68378  2.48774  3.18453  4.21172  3.12810  3.93018  1.20523  2.77169  2.94033  3.19023  3.41237  5.31973  4.01449   1566 q - - -
          2.68618  4.42225  2.77519  2.73123  3.46354  2.40513  3.72494  3.29354  2.67741  2.69355  4.24690  2.90347  2.73739  3.18146  2.89801  2.37887  2.77519  2.98518  4.58477  3.61503
          0.03088  3.88884  4.61119  0.61958  0.77255  0.48576  0.95510
    714   2.40153  4.28148  3.62546  3.08424  3.43417  3.57635  3.98141  2.45386  2.97961  1.99715  2.98840  3.44288  4.00584  3.31365  3.29630  2.87713  2.20448  2.28537  5.00058  3.78161   1578 l - - -
          2.68618  4.42225  2.77519  2.73123  3.46354  2.40513  3.72494  3.29354  2.67741  2.69355  4.24690  2.90347  2.73739  3.18146  2.89801  2.37887  2.77519  2.98518  4.58477  3.61503
          0.03088  3.88884  4.61119  0.61958  0.77255  0.48576  0.95510
    715   2.80060  5.27881  1.87886  1.57921  4.58778  3.20035  3.68198  4.07418  2.63057  3.60086  4.43110  2.67974  3.78123  2.83988  3.18348  2.39031  3.07892  3.66669  5.77679  4.31503   1580 e - - -
          2.68618  4.42225  2.77519  2.73123  3.46354  2.40513  3.72494  3.29354  2.67741  2.69355  4.24690  2.90347  2.73739  3.18146  2.89801  2.37887  2.77519  2.98518  4.58477  3.61503
          0.03088  3.88884  4.61119  0.61958  0.77255  0.48576  0.95510
    716   2.71224  5.03629  1.76107  2.21769  4.27656  3.24940  3.66688  3.76379  2.56168  2.92738  4.20144  2.31640  3.78530  2.83366  3.06334  2.68399  2.98375  3.40427  5.53647  4.11386   1581 d - - -
          2.68618  4.42225  2.77519  2.73123  3.46354  2.40513  3.72494  3.29354  2.67741  2.69355  4.24690  2.90347  2.73739  3.18146  2.89801  2.37887  2.77519  2.98518  4.58477  3.61503
          0.03088  3.88884  4.61119  0.61958  0.77255  0.48576  0.95510
    717   2.68493  4.45895  3.36207  3.26345  4.40585  0.70429  4.38290  4.00928  3.44697  3.66140  4.63713  3.52632  3.85062  3.76980  3.68139  2.85727  3.16743  3.53443  5.49686  4.50824   1582 g - - -
          2.68618  4.42225  2.77519  2.73123  3.46354  2.40513  3.72494  3.29354  2.67741  2.69355  4.24690  2.90347  2.73739  3.18146  2.89801  2.37887  2.77519  2.98518  4.58477  3.61503
          0.03088  3.88884  4.61119  0.61958  0.77255  0.48576  0.95510
    718   2.75632  5.06605  1.32033  2.18263  4.50017  3.14307  3.77888  4.01287  2.79322  3.61140  4.48442  2.73488  3.78281  2.96897  3.33681  2.38870  3.09190  3.59787  5.76233  4.31173   1583 d - - -
          2.68618  4.42225  2.77519  2.73123  3.46354  2.40513  3.72494  3.29354  2.67741  2.69355  4.24690  2.90347  2.73739  3.18146  2.89801  2.37887  2.77519  2.98518  4.58477  3.61503
          0.03088  3.88884  4.61119  0.61958  0.77255  0.48576  0.95510
    719   3.34120  4.68944  4.33936  3.96837  1.14985  4.16809  3.52774  2.98348  3.83307  2.34287  3.61606  3.92269  4.50457  3.92122  3.94711  3.53645  3.57710  2.93110  3.72386  1.81892   1584 f - - -
          2.68618  4.42225  2.77519  2.73123  3.46354  2.40513  3.72494  3.29354  2.67741  2.69355  4.24690  2.90347  2.73739  3.18146  2.89801  2.37887  2.77519  2.98518  4.58477  3.61503
          0.03088  3.88884  4.61119  0.61958  0.77255  0.48576  0.95510
    720   2.77272  4.52756  3.38162  3.22286  4.21698  3.21414  4.29913  3.76640  3.28152  3.39155  4.44196  3.52801  0.79775  3.66980  3.52536  2.94067  3.21553  3.40994  5.39924  4.33780   1585 p - - -
          2.68618  4.42225  2.77519  2.73123  3.46354  2.40513  3.72494  3.29354  2.67741  2.69355  4.24690  2.90347  2.73739  3.18146  2.89801  2.37887  2.77519  2.98518  4.58477  3.61503
          0.03088  3.88884  4.61119  0.61958  0.77255  0.48576  0.95510
    721   2.89338  4.87994  2.91337  2.66814  4.05072  3.37662  3.82666  3.68378  2.48774  3.18453  4.21172  3.12810  3.93018  1.20523  2.77169  2.94033  3.19023  3.41237  5.31973  4.01449   1586 q - - -
          2.68618  4.42225  2.77519  2.73123  3.46354  2.40513  3.72494  3.29354  2.67741  2.69355  4.24690  2.90347  2.73739  3.18146  2.89801  2.37887  2.77519  2.98518  4.58477  3.61503
          0.03088  3.88884  4.61119  0.61958  0.77255  0.48576  0.95510
    722   2.83013  5.06675  2.58766  2.13213  4.34722  3.34020  3.66795  3.80504  2.33639  3.34208  4.22748  2.87658  3.85663  1.63091  2.68548  2.80808  3.08156  3.47372  5.50685  4.17016   1608 q - - -
          2.68618  4.42225  2.77519  2.73123  3.46354  2.40513  3.72494  3.29354  2.67741  2.69355  4.24690  2.90347  2.73739  3.18146  2.89801  2.37887  2.77519  2.98518  4.58477  3.61503
          0.03088  3.88884  4.61119  0.61958  0.77255  0.48576  0.95510
    723   2.87513  5.33684  1.94050  1.30304  4.63091  3.19714  3.72337  4.11725  2.69960  3.66191  4.52528  2.68511  3.80426  2.89456  3.25008  2.78393  3.16140  3.72230  5.81942  4.36333   1619 e - - -
          2.68618  4.42225  2.77519  2.73123  3.46354  2.40513  3.72494  3.29354  2.67741  2.69355  4.24690  2.90347  2.73739  3.18146  2.89801  2.37887  2.77519  2.98518  4.58477  3.61503
          0.03088  3.88884  4.61119  0.61958  0.77255  0.48576  0.95510
    724   2.71622  4.23623  3.95521  3.39258  3.24932  3.80550  4.12618  1.83919  3.27176  1.80324  2.86235  3.69995  4.16496  3.55798  3.52742  2.72988  2.95754  2.09370  4.90533  3.70027   1620 l - - -
          2.68618  4.42225  2.77519  2.73123  3.46354  2.40513  3.72494  3.29354  2.67741  2.69355  4.24690  2.90347  2.73739  3.18146  2.89801  2.37887  2.77519  2.98518  4.58477  3.61503
          0.03088  3.88884  4.61119  0.61958  0.77255  0.48576  0.95510
    725   2.56571  4.30410  3.60132  3.11968  3.51971  3.45512  4.03812  2.56920  2.97999  2.33590  2.61544  3.44021  3.96950  3.35362  3.27926  2.81383  1.82721  2.39885  5.10550  3.87205   1621 t - - -
          2.68618  4.42225  2.77519  2.73123  3.46354  2.40513  3.72494  3.29354  2.67741  2.69355  4.24690  2.90347  2.73739  3.18146  2.89801  2.37887  2.77519  2.98518  4.58477  3.61503
          0.03088  3.88884  4.61119  0.61958  0.77255  0.48576  0.95510
    726   2.68493  4.45895  3.36207  3.26345  4.40585  0.70429  4.38290  4.00928  3.44697  3.66140  4.63713  3.52632  3.85062  3.76980  3.68139  2.85727  3.16743  3.53443  5.49686  4.50824   1622 g - - -
          2.68618  4.42225  2.77519  2.73123  3.46354  2.40513  3.72494  3.29354  2.67741  2.69355  4.24690  2.90347  2.73739  3.18146  2.89801  2.37887  2.77519  2.98518  4.58477  3.61503
          0.03088  3.88884  4.61119  0.61958  0.77255  0.48576  0.95510
    727   2.43305  4.32974  3.48299  2.69217  3.53051  3.59305  3.95285  2.41385  2.90664  2.22827  3.44855  3.38220  4.01287  3.25975  3.24167  2.89446  2.89192  1.75851  5.05859  3.81829   1623 v - - -
          2.68618  4.42225  2.77519  2.73123  3.46354  2.40513  3.72494  3.29354  2.67741  2.69355  4.24690  2.90347  2.73739  3.18146  2.89801  2.37887  2.77519  2.98518  4.58477  3.61503
          0.03088  3.88884  4.61119  0.61958  0.77255  0.48576  0.95510
    728   3.21584  4.60830  4.41025  3.97747  1.39249  4.18628  3.96964  2.47208  3.82923  1.62620  3.18549  4.08554  4.51264  3.98507  3.97299  3.57080  3.46538  2.50806  4.23100  2.63435   1624 f - - -
          2.68618  4.42225  2.77519  2.73123  3.46354  2.40513  3.72494  3.29354  2.67741  2.69355  4.24690  2.90347  2.73739  3.18146  2.89801  2.37887  2.77519  2.98518  4.58477  3.61503
          0.03088  3.88884  4.61119  0.61958  0.77255  0.48576  0.95510
    729   2.64874  4.32923  3.55728  2.98968  2.93997  3.63320  3.86108  2.60987  2.40701  2.08128  2.49614  3.38115  3.99923  3.20561  3.17056  2.89588  2.87923  2.46905  4.85177  3.59879   1625 l - - -
          2.68618  4.42225  2.77519  2.73123  3.46354  2.40513  3.72494  3.29354  2.67741  2.69355  4.24690  2.90347  2.73739  3.18146  2.89801  2.37887  2.77519  2.98518  4.58477  3.61503
          0.03088  3.88884  4.61119  0.61958  0.77255  0.48576  0.95510
    730   2.46710  4.85469  2.92820  2.44446  4.20980  2.94072  3.59870  3.61826  2.08798  3.17892  4.00039  2.68193  3.81091  2.74450  2.10234  2.67253  2.89163  3.27317  5.36414  4.06114   1626 k - - -
          2.68618  4.42225  2.77519  2.73123  3.46354  2.40513  3.72494  3.29354  2.67741  2.69355  4.24690  2.90347  2.73739  3.18146  2.89801  2.37887  2.77519  2.98518  4.58477  3.61503
          0.03088  3.88884  4.61119  0.61958  0.77255  0.48576  0.95510
    731   2.52506  4.61336  2.64610  2.48405  4.21677  3.10160  3.84193  3.77549  2.72273  3.40747  4.26954  1.56719  3.75159  3.05926  3.11920  2.24573  2.91113  3.33816  5.52324  4.14768   1627 n - - -
          2.68618  4.42225  2.77519  2.73123  3.46354  2.40513  3.72494  3.29354  2.67741  2.69355  4.24690  2.90347  2.73739  3.18146  2.89801  2.37887  2.77519  2.98518  4.58477  3.61503
          0.03088  3.88884  4.61119  0.61958  0.77255  0.48576  0.95510
    732   1.97391  1.54783  3.97900  3.63361  3.81732  3.04425  4.36384  2.81009  3.47882  2.80217  3.81722  3.57643  3.77715  3.78333  3.66236  2.51603  2.73078  2.51055  5.33559  4.14001   1628 c - - -
          2.68618  4.42225  2.77519  2.73123  3.46354  2.40513  3.72494  3.29354  2.67741  2.69355  4.24690  2.90347  2.73739  3.18146  2.89801  2.37887  2.77519  2.98518  4.58477  3.61503
          0.03088  3.88884  4.61119  0.61958  0.77255  0.48576  0.95510
    733   2.28946  4.25033  3.67018  3.18276  3.47713  3.47327  4.06204  2.50468  3.05860  2.29224  2.04060  3.48254  3.97979  3.40472  3.34608  2.82707  2.55914  2.33461  5.06609  3.85681   1629 m - - -
          2.68618  4.42225  2.77519  2.73123  3.46354  2.40513  3.72494  3.29354  2.67741  2.69355  4.24690  2.90347  2.73739  3.18146  2.89801  2.37887  2.77519  2.98518  4.58477  3.61503
          0.03088  3.88884  4.61119  0.61958  0.77255  0.48576  0.95510
    734   3.17232  4.59243  4.47168  3.94109  3.04444  4.29776  4.59274  2.16607  3.72502  0.99431  2.48485  4.24437  4.56056  3.98825  3.91228  3.65712  3.41078  2.25373  5.06455  3.90047   1630 l - - -
          2.68618  4.42225  2.77519  2.73123  3.46354  2.40513  3.72494  3.29354  2.67741  2.69355  4.24690  2.90347  2.73739  3.18146  2.89801  2.37887  2.77519  2.98518  4.58477  3.61503
          0.03088  3.88884  4.61119  0.61958  0.77255  0.48576  0.95510
    735   3.01233  4.82717  3.14127  2.90269  3.29585  3.46104  1.10844  3.71780  2.74528  3.20978  4.25387  3.31143  4.01438  3.26909  3.01010  3.08282  3.31618  3.45260  4.76072  3.24622   1631 h - - -
          2.68618  4.42225  2.77519  2.73123  3.46354  2.40513  3.72494  3.29354  2.67741  2.69355  4.24690  2.90347  2.73739  3.18146  2.89801  2.37887  2.77519  2.98518  4.58477  3.61503
          0.03088  3.88884  4.61119  0.61958  0.77255  0.48576  0.95510
    736   3.37052  4.73729  4.25832  3.89083  1.77137  4.14853  3.45642  3.14080  3.75863  2.53262  3.77203  3.86008  4.49350  3.86672  3.89561  3.51296  3.60613  3.05011  3.65770  1.10194   1632 y - - -
          2.68618  4.42225  2.77519  2.73123  3.46354  2.40513  3.72494  3.29354  2.67741  2.69355  4.24690  2.90347  2.73739  3.18146  2.89801  2.37887  2.77519  2.98518  4.58477  3.61503
          0.03088  3.88884  4.61119  0.61958  0.77255  0.48576  0.95510
    737   1.22612  4.17390  3.32105  3.04575  4.10523  2.97399  4.12411  3.37905  3.07975  3.15295  4.06297  3.25568  2.89492  3.40588  3.38455  2.44059  2.72287  2.95938  5.48511  4.26567   1633 a - - -
          2.68618  4.42225  2.77519  2.73123  3.46354  2.40513  3.72494  3.29354  2.67741  2.69355  4.24690  2.90347  2.73739  3.18146  2.89801  2.37887  2.77519  2.98518  4.58477  3.61503
          0.03088  3.88884  4.61119  0.61958  0.77255  0.48576  0.95510
    738   1.88791  4.44833  3.10503  2.45922  3.79077  3.34015  3.78101  2.99282  2.64173  2.55294  3.69765  3.10378  3.83052  3.01132  3.02077  2.66528  2.57009  2.72753  5.17872  3.90850   1634 a - - -
          2.68618  4.42225  2.77519  2.73123  3.46354  2.40513  3.72494  3.29354  2.67741  2.69355  4.24690  2.90347  2.73739  3.18146  2.89801  2.37887  2.77519  2.98518  4.58477  3.61503
          0.03088  3.88884  4.61119  0.61958  0.77255  0.48576  0.95510
    739   3.40380  4.73527  4.34465  3.97969  1.58466  4.19188  3.44288  3.14400  3.84517  2.52142  3.76341  3.89795  4.52267  3.91379  3.95641  3.55074  3.63370  3.05847  3.62627  1.18019   1635 y - - -
          2.68618  4.42225  2.77519  2.73123  3.46354  2.40513  3.72494  3.29354  2.67741  2.69355  4.24690  2.90347  2.73739  3.18146  2.89801  2.37887  2.77519  2.98518  4.58477  3.61503
          0.03088  3.88884  4.61119  0.61958  0.77255  0.48576  0.95510
    740   2.97391  5.01249  3.37767  2.77854  4.41805  3.58294  3.60920  3.79489  1.76714  3.28768  4.18281  3.17359  3.98536  2.76245  1.32020  2.99708  3.16508  3.49372  5.36179  4.18138   1636 r - - -
          2.68618  4.42225  2.77519  2.73123  3.46354  2.40513  3.72494  3.29354  2.67741  2.69355  4.24690  2.90347  2.73739  3.18146  2.89801  2.37887  2.77519  2.98518  4.58477  3.61503
          0.03088  3.88884  4.61119  0.61958  0.77255  0.48576  0.95510
    741   2.79784  5.06764  2.36725  2.02795  4.40507  3.22584  3.73168  3.90220  2.58731  3.48716  4.36112  1.54862  3.81733  2.91634  3.02414  2.76756  3.09560  3.53087  5.62749  4.22951   1637 n - - -
          2.68618  4.42225  2.77519  2.73123  3.46354  2.40513  3.72494  3.29354  2.67741  2.69355  4.24690  2.90347  2.73739  3.18146  2.89801  2.37887  2.77519  2.98518  4.58477  3.61503
          0.03088  3.88884  4.61119  0.61958  0.77255  0.48576  0.95510
    742   2.86232  4.29826  4.32616  3.81292  3.49615  4.04177  4.58403  1.41024  3.69856  2.11784  3.33930  4.07142  4.43014  3.99375  3.94111  3.39794  2.75728  1.48734  5.30279  4.09833   1638 i - - -
          2.68618  4.42225  2.77519  2.73123  3.46354  2.40513  3.72494  3.29354  2.67741  2.69355  4.24690  2.90347  2.73739  3.18146  2.89801  2.37887  2.77519  2.98518  4.58477  3.61503
          0.03088  3.88884  4.61119  0.61958  0.77255  0.48576  0.95510
    743   3.33731  4.68817  4.33480  3.96405  1.14612  4.16509  3.53466  2.97365  3.82904  2.33200  3.60799  3.92315  4.50287  3.92033  3.94458  3.53491  3.57407  2.92349  3.73239  1.84123   1639 f - - -
          2.68618  4.42225  2.77519  2.73123  3.46354  2.40513  3.72494  3.29354  2.67741  2.69355  4.24690  2.90347  2.73739  3.18146  2.89801  2.37887  2.77519  2.98518  4.58477  3.61503
          0.03088  3.88884  4.61119  0.61958  0.77255  0.48576  0.95510
    744   2.77272  4.52756  3.38162  3.22286  4.21698  3.21414  4.29913  3.76640  3.28152  3.39155  4.44196  3.52801  0.79775  3.66980  3.52536  2.94067  3.21553  3.40994  5.39924  4.33780   1640 p - - -
          2.68618  4.42225  2.77519  2.73123  3.46354  2.40513  3.72494  3.29354  2.67741  2.69355  4.24690  2.90347  2.73739  3.18146  2.89801  2.37887  2.77519  2.98518  4.58477  3.61503
          0.03088  3.88884  4.61119  0.61958  0.77255  0.48576  0.95510
    745   3.11082  4.49168  4.55662  4.01833  3.17770  4.32947  4.69706  1.82636  3.86877  1.15810  3.00326  4.30448  4.59620  4.09882  4.06544  3.67910  3.35461  1.80014  5.18275  4.02954   1641 l - - -
          2.68618  4.42225  2.77519  2.73123  3.46354  2.40513  3.72494  3.29354  2.67741  2.69355  4.24690  2.90347  2.73739  3.18146  2.89801  2.37887  2.77519  2.98518  4.58477  3.61503
          0.03088  3.88884  4.61119  0.61958  0.77255  0.48576  0.95510
    746   2.69294  4.33552  3.67299  3.09581  3.03886  3.64276  3.76461  2.75603  2.78600  2.34380  2.94213  3.42410  4.02086  3.22916  2.74424  2.93572  2.92517  2.58823  2.30575  3.18392   1642 w - - -
          2.68618  4.42225  2.77519  2.73123  3.46354  2.40513  3.72494  3.29354  2.67741  2.69355  4.24690  2.90347  2.73739  3.18146  2.89801  2.37887  2.77519  2.98518  4.58477  3.61503
          0.03088  3.88884  4.61119  0.61958  0.77255  0.48576  0.95510
    747   0.99043  4.19994  3.47897  3.27081  4.06845  3.02408  4.29096  3.19639  3.28749  3.07727  4.10714  3.41637  3.76483  3.62711  3.53700  2.55002  2.82850  2.84796  5.49396  4.29599   1643 a - - -
          2.68618  4.42225  2.77519  2.73123  3.46354  2.40513  3.72494  3.29354  2.67741  2.69355  4.24690  2.90347  2.73739  3.18146  2.89801  2.37887  2.77519  2.98518  4.58477  3.61503
          0.03088  3.88884  4.61119  0.61958  0.77255  0.48576  0.95510
    748   3.17345  4.63076  4.21583  3.85558  3.14166  4.00305  4.50617  2.34640  3.62317  0.85530  3.15917  4.12948  4.43547  3.98758  3.79663  3.57556  3.46689  2.38802  5.02707  3.75423   1644 l - - -
          2.68618  4.42225  2.77519  2.73123  3.46354  2.40513  3.72494  3.29354  2.67741  2.69355  4.24690  2.90347  2.73739  3.18146  2.89801  2.37887  2.77519  2.98518  4.58477  3.61503
          0.03088  3.88884  4.61119  0.61958  0.77255  0.48576  0.95510
    749   1.29594  4.13145  3.30939  3.07447  4.21630  2.09119  4.17364  3.54857  3.16730  3.30775  4.17193  3.24872  3.65429  3.45967  3.46930  2.38524  2.69110  3.05309  5.56635  4.36144   1645 a - - -
          2.68618  4.42225  2.77519  2.73123  3.46354  2.40513  3.72494  3.29354  2.67741  2.69355  4.24690  2.90347  2.73739  3.18146  2.89801  2.37887  2.77519  2.98518  4.58477  3.61503
          0.03088  3.88884  4.61119  0.61958  0.77255  0.48576  0.95510
    750   2.36616  4.92909  2.47186  1.42741  4.34005  3.23245  3.75265  3.65715  2.60824  3.33502  4.23461  2.84081  3.81230  2.93363  3.04707  2.73020  3.03077  3.32057  5.59530  4.23090   1647 e - - -
          2.68618  4.42225  2.77519  2.73123  3.46354  2.40513  3.72494  3.29354  2.67741  2.69355  4.24690  2.90347  2.73739  3.18146  2.89801  2.37887  2.77519  2.98518  4.58477  3.61503
          0.03088  3.88884  4.61119  0.61958  0.77255  0.48576  0.95510
    751   3.27045  4.75281  3.86225  3.59455  2.29338  3.84909  3.62576  3.27734  3.45159  2.72709  3.95063  3.74340  4.32247  3.75372  3.63202  3.40557  3.55716  3.14865  3.93782  0.93900   1648 y - - -
          2.68618  4.42225  2.77519  2.73123  3.46354  2.40513  3.72494  3.29354  2.67741  2.69355  4.24690  2.90347  2.73739  3.18146  2.89801  2.37887  2.77519  2.98518  4.58477  3.61503
          0.03088  3.88884  4.61119  0.61958  0.77255  0.48576  0.95510
    752   2.58119  2.81585  3.50776  2.94718  3.81213  3.36066  3.82537  3.15013  2.48581  2.85351  3.78556  3.28276  3.87516  3.07688  1.65726  2.74493  2.89253  2.87501  5.14503  3.91335   1649 r - - -
          2.68618  4.42225  2.77519  2.73123  3.46354  2.40513  3.72494  3.29354  2.67741  2.69355  4.24690  2.90347  2.73739  3.18146  2.89801  2.37887  2.77519  2.98518  4.58477  3.61503
          0.03088  3.88884  4.61119  0.61958  0.77255  0.48576  0.95510
    753   2.69341  4.87307  3.01490  2.49150  4.21340  3.42512  3.58885  3.60859  1.92241  3.16646  3.99589  2.69013  3.83761  2.73477  2.17587  2.71507  2.40620  3.27624  5.34280  4.05941   1650 k - - -
          2.68618  4.42225  2.77519  2.73123  3.46354  2.40513  3.72494  3.29354  2.67741  2.69355  4.24690  2.90347  2.73739  3.18146  2.89801  2.37887  2.77519  2.98518  4.58477  3.61503
          0.03088  3.88884  4.61119  0.61958  0.77255  0.48576  0.95510
    754   2.69691  4.86314  3.06730  2.50128  4.12356  3.45904  2.80645  3.54716  2.02500  2.80459  3.94159  2.72925  3.84477  2.72385  2.19092  2.72150  2.90929  3.22980  5.28236  3.99059   1651 k - - -
          2.68618  4.42225  2.77519  2.73123  3.46354  2.40513  3.72494  3.29354  2.67741  2.69355  4.24690  2.90347  2.73739  3.18146  2.89801  2.37887  2.77519  2.98518  4.58477  3.61503
          0.03088  3.88884  4.61119  0.61958  0.77255  0.48576  0.95510
    755   2.96998  4.38688  4.38679  3.84759  3.29911  4.16304  4.56977  1.93312  3.70502  1.71907  2.72658  4.13150  4.48441  3.97991  3.93086  3.50273  3.22286  1.32332  5.18971  4.00410   1652 v - - -
          2.68618  4.42225  2.77519  2.73123  3.46354  2.40513  3.72494  3.29354  2.67741  2.69355  4.24690  2.90347  2.73739  3.18146  2.89801  2.37887  2.77519  2.98518  4.58477  3.61503
          0.03088  3.88884  4.61119  0.61958  0.77255  0.48576  0.95510
    756   2.61376  4.55214  3.10086  2.65333  3.71117  3.40799  3.73429  3.10931  2.52766  2.26467  3.67856  3.10228  2.42324  2.65917  2.87612  2.73134  2.87878  2.87341  5.11660  3.81923   1653 l - - -
          2.68618  4.42225  2.77519  2.73123  3.46354  2.40513  3.72494  3.29354  2.67741  2.69355  4.24690  2.90347  2.73739  3.18146  2.89801  2.37887  2.77519  2.98518  4.58477  3.61503
          0.03088  3.88884  4.61119  0.61958  0.77255  0.48576  0.95510
    757   2.54294  4.20447  3.56649  3.04553  2.62362  3.01670  3.84219  2.66130  2.97418  1.97081  3.34537  3.37743  3.93591  3.27215  3.27548  2.59027  2.80747  2.45669  4.73052  3.41613   1654 l - - -
          2.68610  4.42230  2.77525  2.73128  3.46359  2.40518  3.72463  3.29359  2.67733  2.69347  4.24695  2.90352  2.73745  3.18151  2.89806  2.37882  2.77511  2.98523  4.58482  3.61508
          0.11255  2.35082  4.49609  1.20972  0.35422  0.48576  0.95510
    758   2.48500  4.53909  2.82838  2.50482  4.07246  3.16770  3.71648  3.48258  2.26867  3.11667  3.97015  2.94987  2.40441  2.91221  2.84745  2.27364  2.81533  3.11655  5.34408  4.04773   1664 k - - -
          2.68608  4.42228  2.77523  2.73127  3.46357  2.40516  3.72498  3.29357  2.67744  2.69358  4.24632  2.90350  2.73743  3.18150  2.89804  2.37881  2.77523  2.98504  4.58480  3.61506
          0.11955  2.29389  4.43916  0.96734  0.47818  0.48576  0.95510
    759   2.53047  4.61067  2.56885  2.09086  4.10786  3.11510  3.72400  3.51704  2.57113  3.18276  4.06434  2.85736  3.71698  2.93169  2.96364  1.87703  2.87161  3.15660  5.40299  4.06847   1685 s - - -
          2.68618  4.42225  2.77519  2.73123  3.46354  2.40513  3.72494  3.29354  2.67741  2.69355  4.24690  2.90347  2.73739  3.18146  2.89801  2.37887  2.77519  2.98518  4.58477  3.61503
          0.04290  3.56602  4.28836  0.61958  0.77255  0.48576  0.95510
    760   2.18011  4.43117  2.84433  2.57400  3.90364  3.12919  3.71655  3.12881  2.10682  2.89872  3.86932  2.98103  3.71687  2.94354  2.70093  2.60156  2.82774  2.84020  5.23213  3.95624   1686 k - - -
          2.68623  4.42231  2.77525  2.73129  3.46291  2.40495  3.72500  3.29360  2.67746  2.69360  4.24695  2.90339  2.73745  3.18152  2.89806  2.37892  2.77514  2.98524  4.58482  3.61509
          0.12153  2.29551  4.28836  1.33271  0.30620  0.48576  0.95510
    761   2.61458  4.67148  2.60683  2.38236  4.00239  3.16587  3.60814  3.48158  2.01356  3.12164  4.02798  2.44949  3.72590  2.81694  2.58117  2.66121  2.91525  3.15566  5.24975  3.92160   1695 k - - -
          2.68618  4.42225  2.77519  2.73123  3.46354  2.40513  3.72494  3.29354  2.67741  2.69355  4.24690  2.90347  2.73739  3.18146  2.89801  2.37887  2.77519  2.98518  4.58477  3.61503
          0.04290  3.56602  4.28836  0.61958  0.77255  0.48576  0.95510
    762   2.66240  4.50741  3.11273  2.72413  3.54875  3.37239  3.70007  2.83932  2.08145  2.24353  3.63667  3.12999  3.85809  2.96115  2.61767  2.80416  2.93690  2.65328  4.99813  3.67440   1700 k - - -
          2.68618  4.42225  2.77519  2.73123  3.46354  2.40513  3.72494  3.29354  2.67741  2.69355  4.24690  2.90347  2.73739  3.18146  2.89801  2.37887  2.77519  2.98518  4.58477  3.61503
          0.03442  3.38634        *  0.61958  0.77255  0.00000        *
//
