# Supplementary material for: Large-scale mining of plant genomes unlocks the diversity of oxidosqualene cyclases
Source: Nat Chem Biol. Author manuscript; Available in PMC 2026 Feb 3. (PMC12858397; doi:10.1038/s41589-025-02034-8)
Supplement: SI Data S3 [file EMS212204-supplement-SI_Data_S3.zip › SIdata_S3/H__Lupeol.hmm]

HMMER3/f [3.2 | June 2018]
NAME  H__Lupeol
LENG  757
ALPH  amino
RF    no
MM    no
CONS  yes
CS    no
MAP   yes
DATE  Wed Nov  6 11:05:39 2019
NSEQ  10
EFFN  0.473633
CKSUM 1301615994
STATS LOCAL MSV      -12.3374  0.69639
STATS LOCAL VITERBI  -13.5726  0.69639
STATS LOCAL FORWARD   -6.6626  0.69639
HMM          A        C        D        E        F        G        H        I        K        L        M        N        P        Q        R        S        T        V        W        Y   
            m->m     m->i     m->d     i->m     i->i     d->m     d->d
  COMPO   2.54496  4.15916  2.98593  2.70437  3.22976  2.83553  3.66946  2.79594  2.74214  2.40625  3.64032  3.09280  3.35005  3.14176  2.97697  2.69054  2.91245  2.64072  4.00157  3.31116
          2.68618  4.42225  2.77519  2.73123  3.46354  2.40513  3.72494  3.29354  2.67741  2.69355  4.24690  2.90347  2.73739  3.18146  2.89801  2.37887  2.77519  2.98518  4.58477  3.61503
          0.05071  3.40264  4.12498  0.61958  0.77255  0.00000        *
      1   2.91924  4.47910  3.97922  3.56897  3.18205  3.78480  4.31948  2.35119  3.34015  1.78794  1.51075  3.85422  4.24619  3.72712  3.55297  3.26085  3.22386  2.34930  5.01329  3.76847     20 m - - -
          2.68618  4.42225  2.77519  2.73123  3.46354  2.40513  3.72494  3.29354  2.67741  2.69355  4.24690  2.90347  2.73739  3.18146  2.89801  2.37887  2.77519  2.98518  4.58477  3.61503
          0.03358  3.80644  4.52878  0.61958  0.77255  0.48576  0.95510
      2   3.23055  4.62796  3.99315  3.68398  2.60523  3.65857  3.82377  3.25267  3.40811  2.65833  3.88940  3.84669  4.17120  3.79931  3.54764  3.43478  3.52796  3.14119  1.02980  2.61104     25 w - - -
          2.68618  4.42225  2.77519  2.73123  3.46354  2.40513  3.72494  3.29354  2.67741  2.69355  4.24690  2.90347  2.73739  3.18146  2.89801  2.37887  2.77519  2.98518  4.58477  3.61503
          0.03358  3.80644  4.52878  0.61958  0.77255  0.48576  0.95510
      3   2.91387  4.87191  3.08531  2.72116  4.24319  3.40882  3.72657  3.66867  1.13263  3.24902  4.21549  3.14801  3.91506  2.92290  2.42474  2.96107  3.17285  3.38070  5.32622  4.13002     26 k - - -
          2.68618  4.42225  2.77519  2.73123  3.46354  2.40513  3.72494  3.29354  2.67741  2.69355  4.24690  2.90347  2.73739  3.18146  2.89801  2.37887  2.77519  2.98518  4.58477  3.61503
          0.03358  3.80644  4.52878  0.61958  0.77255  0.48576  0.95510
      4   3.08256  4.56530  4.08263  3.72379  3.11320  3.89678  4.40028  2.31560  3.49211  0.96114  3.15970  4.00547  4.34460  3.87633  3.67835  3.46222  3.38045  2.33547  4.96692  3.67448     27 l - - -
          2.68618  4.42225  2.77519  2.73123  3.46354  2.40513  3.72494  3.29354  2.67741  2.69355  4.24690  2.90347  2.73739  3.18146  2.89801  2.37887  2.77519  2.98518  4.58477  3.61503
          0.03358  3.80644  4.52878  0.61958  0.77255  0.48576  0.95510
      5   2.91387  4.87191  3.08531  2.72116  4.24319  3.40882  3.72657  3.66867  1.13263  3.24902  4.21549  3.14801  3.91506  2.92290  2.42474  2.96107  3.17285  3.38070  5.32622  4.13002     28 k - - -
          2.68618  4.42225  2.77519  2.73123  3.46354  2.40513  3.72494  3.29354  2.67741  2.69355  4.24690  2.90347  2.73739  3.18146  2.89801  2.37887  2.77519  2.98518  4.58477  3.61503
          0.03358  3.80644  4.52878  0.61958  0.77255  0.48576  0.95510
      6   2.95867  4.37947  4.38721  3.92477  3.35058  4.11527  4.67296  1.25980  3.76382  1.88687  3.22261  4.17654  4.50167  4.08156  3.98264  3.51487  3.24525  1.65523  5.28216  4.04181     29 i - - -
          2.68618  4.42225  2.77519  2.73123  3.46354  2.40513  3.72494  3.29354  2.67741  2.69355  4.24690  2.90347  2.73739  3.18146  2.89801  2.37887  2.77519  2.98518  4.58477  3.61503
          0.03358  3.80644  4.52878  0.61958  0.77255  0.48576  0.95510
      7   1.23223  4.10363  3.28013  3.05779  4.11516  2.57397  4.13980  3.37685  3.12279  3.19484  4.09794  3.23325  3.63646  3.43934  3.40761  2.38418  2.68009  2.93296  5.48303  4.27703     31 a - - -
          2.68618  4.42225  2.77519  2.73123  3.46354  2.40513  3.72494  3.29354  2.67741  2.69355  4.24690  2.90347  2.73739  3.18146  2.89801  2.37887  2.77519  2.98518  4.58477  3.61503
          0.03358  3.80644  4.52878  0.61958  0.77255  0.48576  0.95510
      8   2.82754  5.19518  2.06978  1.35130  4.49608  3.17644  3.70069  3.95734  2.64844  3.53939  4.41892  2.69264  3.77783  2.88010  3.16089  2.75886  3.11568  3.58757  5.70031  4.28160     34 e - - -
          2.68618  4.42225  2.77519  2.73123  3.46354  2.40513  3.72494  3.29354  2.67741  2.69355  4.24690  2.90347  2.73739  3.18146  2.89801  2.37887  2.77519  2.98518  4.58477  3.61503
          0.03358  3.80644  4.52878  0.61958  0.77255  0.48576  0.95510
      9   2.61498  4.72557  2.03277  2.35028  4.35336  1.63653  3.83243  3.84493  2.82522  3.46597  4.33792  2.85317  3.73339  3.04674  3.29885  2.65272  2.98407  3.42146  5.58276  4.26869     46 g - - -
          2.68619  4.42226  2.77513  2.73124  3.46355  2.40509  3.72496  3.29355  2.67742  2.69356  4.24691  2.90348  2.73741  3.18148  2.89802  2.37888  2.77514  2.98520  4.58478  3.61504
          0.11023  2.36892  4.52878  0.55120  0.85863  0.48576  0.95510
     10   2.55826  4.57620  2.31715  2.49787  4.29208  1.41029  3.91231  3.78688  2.90768  3.43530  4.32042  2.95667  3.72721  3.15343  3.33213  2.63714  2.95764  3.35487  5.52378  4.26541     61 g - - -
          2.68618  4.42225  2.77519  2.73123  3.46354  2.40513  3.72494  3.29354  2.67741  2.69355  4.24690  2.90347  2.73739  3.18146  2.89801  2.37887  2.77519  2.98518  4.58477  3.61503
          0.03358  3.80644  4.52878  0.61958  0.77255  0.48576  0.95510
     11   2.31552  4.76851  2.67065  2.11969  4.11850  3.26888  3.64020  3.51187  2.32650  3.12874  3.96984  2.86080  2.72959  2.81069  2.85289  2.63233  2.87133  3.17667  5.36905  4.04007     66 e - - -
          2.68618  4.42225  2.77519  2.73123  3.46354  2.40513  3.72494  3.29354  2.67741  2.69355  4.24690  2.90347  2.73739  3.18146  2.89801  2.37887  2.77519  2.98518  4.58477  3.61503
          0.03358  3.80644  4.52878  0.61958  0.77255  0.48576  0.95510
     12   2.70523  4.35356  3.57527  3.06864  2.66270  2.78015  3.61667  2.88814  2.94865  2.52383  3.49332  3.37888  4.01007  3.26584  3.23755  2.91179  2.94860  2.68020  2.74881  2.30759     69 y - - -
          2.68618  4.42225  2.77519  2.73123  3.46354  2.40513  3.72494  3.29354  2.67741  2.69355  4.24690  2.90347  2.73739  3.18146  2.89801  2.37887  2.77519  2.98518  4.58477  3.61503
          0.03358  3.80644  4.52878  0.61958  0.77255  0.48576  0.95510
     13   2.99197  4.47995  4.23193  3.76361  3.12718  4.03397  4.47299  2.09820  3.55513  1.16107  3.04981  4.04379  4.41466  3.88310  3.76851  3.42937  3.27309  1.93788  5.06372  3.81258     79 l - - -
          2.68618  4.42225  2.77519  2.73123  3.46354  2.40513  3.72494  3.29354  2.67741  2.69355  4.24690  2.90347  2.73739  3.18146  2.89801  2.37887  2.77519  2.98518  4.58477  3.61503
          0.03358  3.80644  4.52878  0.61958  0.77255  0.48576  0.95510
     14   2.52982  4.35936  3.27489  2.71840  3.56214  3.43973  3.71197  2.57727  2.47414  2.59980  3.49333  3.14707  3.84604  2.97597  2.74823  2.58878  2.53448  2.42098  4.96439  3.71558     80 v - - -
          2.68618  4.42225  2.77519  2.73123  3.46354  2.40513  3.72494  3.29354  2.67741  2.69355  4.24690  2.90347  2.73739  3.18146  2.89801  2.37887  2.77519  2.98518  4.58477  3.61503
          0.03358  3.80644  4.52878  0.61958  0.77255  0.48576  0.95510
     15   2.20200  4.13596  3.23684  2.94411  4.06160  2.92509  4.02916  3.38402  2.95479  3.14565  4.02321  3.17080  3.63780  3.29804  3.26731  1.66747  1.95477  2.94398  5.43258  4.18670     81 s - - -
          2.68618  4.42225  2.77519  2.73123  3.46354  2.40513  3.72494  3.29354  2.67741  2.69355  4.24690  2.90347  2.73739  3.18146  2.89801  2.37887  2.77519  2.98518  4.58477  3.61503
          0.03358  3.80644  4.52878  0.61958  0.77255  0.48576  0.95510
     16   2.32091  4.13645  3.47370  3.06795  3.73713  2.58951  4.03173  2.76348  3.01624  2.72596  3.67914  3.31129  3.77103  3.34612  3.32069  2.54482  2.34677  1.83445  5.20628  3.97839     82 v - - -
          2.68618  4.42225  2.77519  2.73123  3.46354  2.40513  3.72494  3.29354  2.67741  2.69355  4.24690  2.90347  2.73739  3.18146  2.89801  2.37887  2.77519  2.98518  4.58477  3.61503
          0.03358  3.80644  4.52878  0.61958  0.77255  0.48576  0.95510
     17   2.51804  4.59215  2.60325  2.45616  4.11534  3.07880  3.80621  3.70441  2.68252  3.35453  4.23692  1.61434  3.73010  3.03615  3.06421  2.39899  2.90275  3.28666  5.44235  4.05170     84 n - - -
          2.68618  4.42225  2.77519  2.73123  3.46354  2.40513  3.72494  3.29354  2.67741  2.69355  4.24690  2.90347  2.73739  3.18146  2.89801  2.37887  2.77519  2.98518  4.58477  3.61503
          0.03358  3.80644  4.52878  0.61958  0.77255  0.48576  0.95510
     18   2.70846  4.93385  2.17915  2.22986  4.28689  3.14403  3.73512  3.85243  2.67926  3.45976  4.33780  1.58464  3.76153  2.93702  3.15368  2.69742  3.03465  3.46481  5.56231  4.14558     85 n - - -
          2.68618  4.42225  2.77519  2.73123  3.46354  2.40513  3.72494  3.29354  2.67741  2.69355  4.24690  2.90347  2.73739  3.18146  2.89801  2.37887  2.77519  2.98518  4.58477  3.61503
          0.03358  3.80644  4.52878  0.61958  0.77255  0.48576  0.95510
     19   2.94001  4.59021  3.57742  3.15455  1.83486  3.73260  2.16012  3.10071  3.04495  2.58901  3.68710  3.43751  4.13812  3.35943  3.32553  3.07514  3.18721  2.93432  3.99356  2.33440     86 f - - -
          2.68618  4.42225  2.77519  2.73123  3.46354  2.40513  3.72494  3.29354  2.67741  2.69355  4.24690  2.90347  2.73739  3.18146  2.89801  2.37887  2.77519  2.98518  4.58477  3.61503
          0.03358  3.80644  4.52878  0.61958  0.77255  0.48576  0.95510
     20   2.95873  4.35280  4.45534  3.96427  3.39993  4.17518  4.72010  1.37230  3.83171  1.92527  3.24015  4.22017  4.53432  4.12543  4.05703  3.55605  3.23470  1.43229  5.32915  4.11208     87 i - - -
          2.68618  4.42225  2.77519  2.73123  3.46354  2.40513  3.72494  3.29354  2.67741  2.69355  4.24690  2.90347  2.73739  3.18146  2.89801  2.37887  2.77519  2.98518  4.58477  3.61503
          0.03358  3.80644  4.52878  0.61958  0.77255  0.48576  0.95510
     21   2.58707  4.36728  3.24713  3.13905  4.27925  0.83872  4.26195  3.86410  3.31114  3.52626  4.50268  3.41182  3.75629  3.64080  3.55305  2.75737  3.06324  3.40533  5.39042  4.37944     88 g - - -
          2.68618  4.42225  2.77519  2.73123  3.46354  2.40513  3.72494  3.29354  2.67741  2.69355  4.24690  2.90347  2.73739  3.18146  2.89801  2.37887  2.77519  2.98518  4.58477  3.61503
          0.03358  3.80644  4.52878  0.61958  0.77255  0.48576  0.95510
     22   2.93359  4.77440  3.41777  2.94474  4.11227  3.43228  3.78107  3.65066  2.21760  3.17875  4.18213  3.30879  3.93941  3.00598  1.08443  3.02181  3.20493  3.37784  5.22300  4.05546     89 r - - -
          2.68618  4.42225  2.77519  2.73123  3.46354  2.40513  3.72494  3.29354  2.67741  2.69355  4.24690  2.90347  2.73739  3.18146  2.89801  2.37887  2.77519  2.98518  4.58477  3.61503
          0.03358  3.80644  4.52878  0.61958  0.77255  0.48576  0.95510
     23   2.79736  4.99043  2.58835  2.18270  4.25788  3.31315  3.64669  3.71642  2.30834  3.26457  4.16577  2.86841  3.83186  1.72714  2.64563  2.78732  3.05225  3.39792  5.43982  4.11027     90 q - - -
          2.68618  4.42225  2.77519  2.73123  3.46354  2.40513  3.72494  3.29354  2.67741  2.69355  4.24690  2.90347  2.73739  3.18146  2.89801  2.37887  2.77519  2.98518  4.58477  3.61503
          0.03358  3.80644  4.52878  0.61958  0.77255  0.48576  0.95510
     24   2.92732  4.75401  3.06567  2.82043  3.24180  3.39457  1.28984  3.61981  2.66546  3.12153  4.16050  3.23185  3.94425  3.18624  2.93440  2.99904  3.22906  3.35635  4.70751  3.19483    101 h - - -
          2.68618  4.42225  2.77519  2.73123  3.46354  2.40513  3.72494  3.29354  2.67741  2.69355  4.24690  2.90347  2.73739  3.18146  2.89801  2.37887  2.77519  2.98518  4.58477  3.61503
          0.03358  3.80644  4.52878  0.61958  0.77255  0.48576  0.95510
     25   3.23055  4.62796  3.99315  3.68398  2.60523  3.65857  3.82377  3.25267  3.40811  2.65833  3.88940  3.84669  4.17120  3.79931  3.54764  3.43478  3.52796  3.14119  1.02980  2.61104    102 w - - -
          2.68618  4.42225  2.77519  2.73123  3.46354  2.40513  3.72494  3.29354  2.67741  2.69355  4.24690  2.90347  2.73739  3.18146  2.89801  2.37887  2.77519  2.98518  4.58477  3.61503
          0.03358  3.80644  4.52878  0.61958  0.77255  0.48576  0.95510
     26   2.69921  4.90739  2.56852  1.67320  4.16328  3.29078  3.64298  3.55126  2.41326  3.15804  4.04670  2.83603  3.79713  2.62428  2.81828  2.70284  2.95829  2.99410  5.41864  4.06468    104 e - - -
          2.68618  4.42225  2.77519  2.73123  3.46354  2.40513  3.72494  3.29354  2.67741  2.69355  4.24690  2.90347  2.73739  3.18146  2.89801  2.37887  2.77519  2.98518  4.58477  3.61503
          0.03358  3.80644  4.52878  0.61958  0.77255  0.48576  0.95510
     27   3.17650  4.59830  4.14760  3.85084  1.12643  3.87913  3.85178  2.70981  3.75983  2.09592  3.45078  3.94562  4.34028  3.94647  3.89585  3.44899  3.47816  2.69538  4.12295  2.49927    105 f - - -
          2.68618  4.42225  2.77519  2.73123  3.46354  2.40513  3.72494  3.29354  2.67741  2.69355  4.24690  2.90347  2.73739  3.18146  2.89801  2.37887  2.77519  2.98518  4.58477  3.61503
          0.03358  3.80644  4.52878  0.61958  0.77255  0.48576  0.95510
     28   2.92112  5.03484  1.01764  2.29915  4.40366  3.16282  3.87684  3.97734  2.94912  3.59821  4.57638  2.85153  3.81115  3.11700  3.45508  2.89206  3.25885  3.62411  5.58500  4.28945    108 d - - -
          2.68618  4.42225  2.77519  2.73123  3.46354  2.40513  3.72494  3.29354  2.67741  2.69355  4.24690  2.90347  2.73739  3.18146  2.89801  2.37887  2.77519  2.98518  4.58477  3.61503
          0.03358  3.80644  4.52878  0.61958  0.77255  0.48576  0.95510
     29   2.66883  4.43547  3.26916  3.09992  4.09800  3.12679  4.18164  3.62778  3.15180  3.26130  4.30941  3.41252  0.96010  3.54267  3.40357  2.83462  3.10557  3.28056  5.30134  4.21828    109 p - - -
          2.68618  4.42225  2.77519  2.73123  3.46354  2.40513  3.72494  3.29354  2.67741  2.69355  4.24690  2.90347  2.73739  3.18146  2.89801  2.37887  2.77519  2.98518  4.58477  3.61503
          0.03358  3.80644  4.52878  0.61958  0.77255  0.48576  0.95510
     30   2.81294  5.32285  1.71342  1.84415  4.60775  3.15602  3.66208  4.11030  2.63855  3.62849  4.46974  2.14649  3.75532  2.82557  3.20441  2.71731  3.09431  3.70046  5.79810  4.31900    111 d - - -
          2.68618  4.42225  2.77519  2.73123  3.46354  2.40513  3.72494  3.29354  2.67741  2.69355  4.24690  2.90347  2.73739  3.18146  2.89801  2.37887  2.77519  2.98518  4.58477  3.61503
          0.03358  3.80644  4.52878  0.61958  0.77255  0.48576  0.95510
     31   1.11340  4.16181  3.39762  3.18761  3.98849  2.98775  4.21718  3.10435  3.20219  2.98877  4.02927  3.35327  3.72089  3.54984  3.45633  2.51338  2.78624  2.77032  5.42235  4.21557    126 a - - -
          2.68618  4.42225  2.77519  2.73123  3.46354  2.40513  3.72494  3.29354  2.67741  2.69355  4.24690  2.90347  2.73739  3.18146  2.89801  2.37887  2.77519  2.98518  4.58477  3.61503
          0.03358  3.80644  4.52878  0.61958  0.77255  0.48576  0.95510
     32   2.58707  4.36728  3.24713  3.13905  4.27925  0.83872  4.26195  3.86410  3.31114  3.52626  4.50268  3.41182  3.75629  3.64080  3.55305  2.75737  3.06324  3.40533  5.39042  4.37944    128 g - - -
          2.68618  4.42225  2.77519  2.73123  3.46354  2.40513  3.72494  3.29354  2.67741  2.69355  4.24690  2.90347  2.73739  3.18146  2.89801  2.37887  2.77519  2.98518  4.58477  3.61503
          0.03358  3.80644  4.52878  0.61958  0.77255  0.48576  0.95510
     33   2.24336  4.14892  3.27015  2.99665  3.98964  2.96575  4.05555  3.21711  2.97005  3.05439  3.98288  3.21499  3.67596  3.34227  3.25918  2.24753  1.50710  2.83383  5.39758  4.14334    131 t - - -
          2.68618  4.42225  2.77519  2.73123  3.46354  2.40513  3.72494  3.29354  2.67741  2.69355  4.24690  2.90347  2.73739  3.18146  2.89801  2.37887  2.77519  2.98518  4.58477  3.61503
          0.03358  3.80644  4.52878  0.61958  0.77255  0.48576  0.95510
     34   2.60670  4.66289  2.80638  2.19160  3.93674  3.30842  3.68369  3.29190  2.47938  2.69843  3.85680  2.95037  2.41259  2.88086  2.86719  2.67441  2.87918  3.00603  5.26056  3.94645    132 e - - -
          2.68618  4.42225  2.77519  2.73123  3.46354  2.40513  3.72494  3.29354  2.67741  2.69355  4.24690  2.90347  2.73739  3.18146  2.89801  2.37887  2.77519  2.98518  4.58477  3.61503
          0.03358  3.80644  4.52878  0.61958  0.77255  0.48576  0.95510
     35   2.76997  5.19557  2.16332  1.65222  4.47365  3.21374  3.63146  3.94606  2.49706  3.47640  4.31218  2.69119  3.76593  2.32182  2.98629  2.70254  3.03243  3.56462  5.65115  4.22749    133 e - - -
          2.68618  4.42225  2.77519  2.73123  3.46354  2.40513  3.72494  3.29354  2.67741  2.69355  4.24690  2.90347  2.73739  3.18146  2.89801  2.37887  2.77519  2.98518  4.58477  3.61503
          0.03358  3.80644  4.52878  0.61958  0.77255  0.48576  0.95510
     36   2.89837  4.99160  2.46467  1.12330  4.33002  3.23350  3.81666  3.77084  2.68905  3.39937  4.37799  2.90014  3.83545  3.03479  3.08974  2.88857  3.20267  3.46215  5.51422  4.23825    141 e - - -
          2.68618  4.42225  2.77519  2.73123  3.46354  2.40513  3.72494  3.29354  2.67741  2.69355  4.24690  2.90347  2.73739  3.18146  2.89801  2.37887  2.77519  2.98518  4.58477  3.61503
          0.03358  3.80644  4.52878  0.61958  0.77255  0.48576  0.95510
     37   2.84759  4.88462  3.20858  2.67433  3.98165  3.49842  2.90866  3.63991  2.02460  3.15463  4.04970  3.09614  3.91523  2.77106  1.56040  2.88238  3.05929  3.34291  5.15807  3.84255    143 r - - -
          2.68618  4.42225  2.77519  2.73123  3.46354  2.40513  3.72494  3.29354  2.67741  2.69355  4.24690  2.90347  2.73739  3.18146  2.89801  2.37887  2.77519  2.98518  4.58477  3.61503
          0.03358  3.80644  4.52878  0.61958  0.77255  0.48576  0.95510
     38   1.64972  4.32315  3.12453  2.59300  3.84925  3.19192  3.89883  2.93283  2.78130  2.81960  3.77359  3.14917  3.78404  3.14990  3.12831  2.59455  2.78829  2.48061  5.27326  4.00978    153 a - - -
          2.68618  4.42225  2.77519  2.73123  3.46354  2.40513  3.72494  3.29354  2.67741  2.69355  4.24690  2.90347  2.73739  3.18146  2.89801  2.37887  2.77519  2.98518  4.58477  3.61503
          0.03358  3.80644  4.52878  0.61958  0.77255  0.48576  0.95510
     39   2.77585  5.04343  2.45786  1.59545  4.17978  3.27510  2.85420  3.77951  2.41969  3.32759  4.19570  2.79573  3.80283  2.81671  2.82582  2.74521  3.03233  3.43841  5.42217  4.01935    154 e - - -
          2.68618  4.42225  2.77519  2.73123  3.46354  2.40513  3.72494  3.29354  2.67741  2.69355  4.24690  2.90347  2.73739  3.18146  2.89801  2.37887  2.77519  2.98518  4.58477  3.61503
          0.03358  3.80644  4.52878  0.61958  0.77255  0.48576  0.95510
     40   2.93153  4.34125  4.40848  3.91922  3.42252  4.12925  4.68858  1.56140  3.78810  1.96960  3.27028  4.17624  4.50476  4.09064  4.02113  3.50987  3.21210  1.26898  5.33023  4.10366    155 v - - -
          2.68618  4.42225  2.77519  2.73123  3.46354  2.40513  3.72494  3.29354  2.67741  2.69355  4.24690  2.90347  2.73739  3.18146  2.89801  2.37887  2.77519  2.98518  4.58477  3.61503
          0.03358  3.80644  4.52878  0.61958  0.77255  0.48576  0.95510
     41   2.80940  5.10811  2.36184  1.47554  4.37516  3.24196  3.66313  3.84017  2.45513  3.38948  4.28039  2.76259  3.80175  2.55081  2.86676  2.76507  3.07788  3.49811  5.57172  4.19100    156 e - - -
          2.68618  4.42225  2.77519  2.73123  3.46354  2.40513  3.72494  3.29354  2.67741  2.69355  4.24690  2.90347  2.73739  3.18146  2.89801  2.37887  2.77519  2.98518  4.58477  3.61503
          0.03358  3.80644  4.52878  0.61958  0.77255  0.48576  0.95510
     42   2.84741  4.96301  3.14591  2.60924  4.34644  3.49240  3.56004  3.73306  1.78465  3.24256  4.10332  2.81887  3.90035  2.70833  1.63956  2.86100  3.04902  3.41338  5.34203  4.11870    157 r - - -
          2.68618  4.42225  2.77519  2.73123  3.46354  2.40513  3.72494  3.29354  2.67741  2.69355  4.24690  2.90347  2.73739  3.18146  2.89801  2.37887  2.77519  2.98518  4.58477  3.61503
          0.03358  3.80644  4.52878  0.61958  0.77255  0.48576  0.95510
     43   3.03849  4.43984  4.42446  3.86794  3.14978  4.24686  4.58082  1.87671  3.73915  1.28645  2.75117  4.17734  4.50935  3.96877  3.95594  3.57344  3.27402  1.78254  5.12311  3.98665    158 l - - -
          2.68618  4.42225  2.77519  2.73123  3.46354  2.40513  3.72494  3.29354  2.67741  2.69355  4.24690  2.90347  2.73739  3.18146  2.89801  2.37887  2.77519  2.98518  4.58477  3.61503
          0.03358  3.80644  4.52878  0.61958  0.77255  0.48576  0.95510
     44   2.93359  4.77440  3.41777  2.94474  4.11227  3.43228  3.78107  3.65066  2.21760  3.17875  4.18213  3.30879  3.93941  3.00598  1.08443  3.02181  3.20493  3.37784  5.22300  4.05546    163 r - - -
          2.68618  4.42225  2.77519  2.73123  3.46354  2.40513  3.72494  3.29354  2.67741  2.69355  4.24690  2.90347  2.73739  3.18146  2.89801  2.37887  2.77519  2.98518  4.58477  3.61503
          0.03358  3.80644  4.52878  0.61958  0.77255  0.48576  0.95510
     45   2.67356  4.83463  2.88491  2.14639  4.08151  3.39623  3.58057  3.48681  2.22479  2.71457  3.91604  2.92763  3.81480  2.32061  2.45776  2.69801  2.89740  3.18047  5.28503  3.98179    164 e - - -
          2.68618  4.42225  2.77519  2.73123  3.46354  2.40513  3.72494  3.29354  2.67741  2.69355  4.24690  2.90347  2.73739  3.18146  2.89801  2.37887  2.77519  2.98518  4.58477  3.61503
          0.03358  3.80644  4.52878  0.61958  0.77255  0.48576  0.95510
     46   2.72786  5.07457  2.53291  1.83601  4.36310  3.30244  3.16339  3.81108  2.17083  3.33732  4.15871  2.61324  3.78378  2.57837  2.70210  2.69043  2.96445  3.44802  5.49819  4.13602    165 e - - -
          2.68618  4.42225  2.77519  2.73123  3.46354  2.40513  3.72494  3.29354  2.67741  2.69355  4.24690  2.90347  2.73739  3.18146  2.89801  2.37887  2.77519  2.98518  4.58477  3.61503
          0.03358  3.80644  4.52878  0.61958  0.77255  0.48576  0.95510
     47   3.17650  4.59830  4.14760  3.85084  1.12643  3.87913  3.85178  2.70981  3.75983  2.09592  3.45078  3.94562  4.34028  3.94647  3.89585  3.44899  3.47816  2.69538  4.12295  2.49927    166 f - - -
          2.68618  4.42225  2.77519  2.73123  3.46354  2.40513  3.72494  3.29354  2.67741  2.69355  4.24690  2.90347  2.73739  3.18146  2.89801  2.37887  2.77519  2.98518  4.58477  3.61503
          0.03358  3.80644  4.52878  0.61958  0.77255  0.48576  0.95510
     48   2.64847  4.69873  3.05863  2.57322  4.06921  3.37713  3.62836  3.42067  1.91159  3.04124  3.90803  3.02184  3.82956  2.80257  2.36763  2.71458  2.18999  3.11354  5.26716  4.00831    167 k - - -
          2.68618  4.42225  2.77519  2.73123  3.46354  2.40513  3.72494  3.29354  2.67741  2.69355  4.24690  2.90347  2.73739  3.18146  2.89801  2.37887  2.77519  2.98518  4.58477  3.61503
          0.03358  3.80644  4.52878  0.61958  0.77255  0.48576  0.95510
     49   2.70516  4.84629  2.87308  2.46194  4.12008  3.37739  3.60122  3.54553  1.79808  2.89549  4.00116  2.38224  3.82920  2.76787  2.52273  2.73089  2.94392  3.22983  5.30853  3.99845    168 k - - -
          2.68618  4.42225  2.77519  2.73123  3.46354  2.40513  3.72494  3.29354  2.67741  2.69355  4.24690  2.90347  2.73739  3.18146  2.89801  2.37887  2.77519  2.98518  4.58477  3.61503
          0.03358  3.80644  4.52878  0.61958  0.77255  0.48576  0.95510
     50   2.67115  4.66299  2.67654  2.55613  4.01637  3.14156  3.87198  3.71398  2.77096  3.36887  4.32570  1.28067  3.79091  3.14590  3.12226  2.74169  3.05162  3.34288  5.33013  3.97044    170 n - - -
          2.68618  4.42225  2.77519  2.73123  3.46354  2.40513  3.72494  3.29354  2.67741  2.69355  4.24690  2.90347  2.73739  3.18146  2.89801  2.37887  2.77519  2.98518  4.58477  3.61503
          0.03358  3.80644  4.52878  0.61958  0.77255  0.48576  0.95510
     51   2.93359  4.77440  3.41777  2.94474  4.11227  3.43228  3.78107  3.65066  2.21760  3.17875  4.18213  3.30879  3.93941  3.00598  1.08443  3.02181  3.20493  3.37784  5.22300  4.05546    175 r - - -
          2.68618  4.42225  2.77519  2.73123  3.46354  2.40513  3.72494  3.29354  2.67741  2.69355  4.24690  2.90347  2.73739  3.18146  2.89801  2.37887  2.77519  2.98518  4.58477  3.61503
          0.03358  3.80644  4.52878  0.61958  0.77255  0.48576  0.95510
     52   3.17650  4.59830  4.14760  3.85084  1.12643  3.87913  3.85178  2.70981  3.75983  2.09592  3.45078  3.94562  4.34028  3.94647  3.89585  3.44899  3.47816  2.69538  4.12295  2.49927    176 f - - -
          2.68618  4.42225  2.77519  2.73123  3.46354  2.40513  3.72494  3.29354  2.67741  2.69355  4.24690  2.90347  2.73739  3.18146  2.89801  2.37887  2.77519  2.98518  4.58477  3.61503
          0.03358  3.80644  4.52878  0.61958  0.77255  0.48576  0.95510
     53   2.63169  4.69836  3.05581  2.53365  3.96763  3.40105  3.60235  3.37898  2.23377  2.75433  3.83888  3.00058  3.82097  2.50379  2.23831  2.31886  2.86786  3.07969  5.20421  3.92017    178 k - - -
          2.68618  4.42225  2.77519  2.73123  3.46354  2.40513  3.72494  3.29354  2.67741  2.69355  4.24690  2.90347  2.73739  3.18146  2.89801  2.37887  2.77519  2.98518  4.58477  3.61503
          0.03358  3.80644  4.52878  0.61958  0.77255  0.48576  0.95510
     54   2.54186  4.22188  3.47554  2.90747  3.08107  3.53335  3.39891  2.34610  2.82458  2.25260  3.09877  3.29365  3.90837  2.96172  3.15233  2.78789  2.65638  2.45375  4.77463  3.52741    181 l - - -
          2.68618  4.42225  2.77519  2.73123  3.46354  2.40513  3.72494  3.29354  2.67741  2.69355  4.24690  2.90347  2.73739  3.18146  2.89801  2.37887  2.77519  2.98518  4.58477  3.61503
          0.03358  3.80644  4.52878  0.61958  0.77255  0.48576  0.95510
     55   2.91387  4.87191  3.08531  2.72116  4.24319  3.40882  3.72657  3.66867  1.13263  3.24902  4.21549  3.14801  3.91506  2.92290  2.42474  2.96107  3.17285  3.38070  5.32622  4.13002    183 k - - -
          2.68618  4.42225  2.77519  2.73123  3.46354  2.40513  3.72494  3.29354  2.67741  2.69355  4.24690  2.90347  2.73739  3.18146  2.89801  2.37887  2.77519  2.98518  4.58477  3.61503
          0.03358  3.80644  4.52878  0.61958  0.77255  0.48576  0.95510
     56   2.83147  4.81222  2.86262  2.61807  3.97151  3.32408  3.77520  3.59368  2.44391  3.10246  4.13390  3.07657  3.87769  1.35648  2.72868  2.88283  3.12931  3.32800  5.25616  3.94601    185 q - - -
          2.68618  4.42225  2.77519  2.73123  3.46354  2.40513  3.72494  3.29354  2.67741  2.69355  4.24690  2.90347  2.73739  3.18146  2.89801  2.37887  2.77519  2.98518  4.58477  3.61503
          0.03358  3.80644  4.52878  0.61958  0.77255  0.48576  0.95510
     57   2.31511  4.30302  2.90397  2.70374  4.08346  2.96908  3.92627  3.61265  2.83226  3.29030  4.15338  2.71017  3.66550  3.18111  3.17594  1.44300  2.75343  3.14604  5.43117  4.10518    186 s - - -
          2.68618  4.42225  2.77519  2.73123  3.46354  2.40513  3.72494  3.29354  2.67741  2.69355  4.24690  2.90347  2.73739  3.18146  2.89801  2.37887  2.77519  2.98518  4.58477  3.61503
          0.03358  3.80644  4.52878  0.61958  0.77255  0.48576  0.95510
     58   1.45879  4.08276  3.28323  3.02399  4.09636  2.87638  4.09933  3.39980  3.07011  3.18555  4.06353  3.20008  3.61608  3.38457  3.36928  1.84811  2.63665  2.93739  5.47776  4.24445    187 a - - -
          2.68618  4.42225  2.77519  2.73123  3.46354  2.40513  3.72494  3.29354  2.67741  2.69355  4.24690  2.90347  2.73739  3.18146  2.89801  2.37887  2.77519  2.98518  4.58477  3.61503
          0.03358  3.80644  4.52878  0.61958  0.77255  0.48576  0.95510
     59   2.92112  5.03484  1.01764  2.29915  4.40366  3.16282  3.87684  3.97734  2.94912  3.59821  4.57638  2.85153  3.81115  3.11700  3.45508  2.89206  3.25885  3.62411  5.58500  4.28945    188 d - - -
          2.68618  4.42225  2.77519  2.73123  3.46354  2.40513  3.72494  3.29354  2.67741  2.69355  4.24690  2.90347  2.73739  3.18146  2.89801  2.37887  2.77519  2.98518  4.58477  3.61503
          0.03358  3.80644  4.52878  0.61958  0.77255  0.48576  0.95510
     60   3.08256  4.56530  4.08263  3.72379  3.11320  3.89678  4.40028  2.31560  3.49211  0.96114  3.15970  4.00547  4.34460  3.87633  3.67835  3.46222  3.38045  2.33547  4.96692  3.67448    190 l - - -
          2.68618  4.42225  2.77519  2.73123  3.46354  2.40513  3.72494  3.29354  2.67741  2.69355  4.24690  2.90347  2.73739  3.18146  2.89801  2.37887  2.77519  2.98518  4.58477  3.61503
          0.03358  3.80644  4.52878  0.61958  0.77255  0.48576  0.95510
     61   3.08256  4.56530  4.08263  3.72379  3.11320  3.89678  4.40028  2.31560  3.49211  0.96114  3.15970  4.00547  4.34460  3.87633  3.67835  3.46222  3.38045  2.33547  4.96692  3.67448    191 l - - -
          2.68618  4.42225  2.77519  2.73123  3.46354  2.40513  3.72494  3.29354  2.67741  2.69355  4.24690  2.90347  2.73739  3.18146  2.89801  2.37887  2.77519  2.98518  4.58477  3.61503
          0.03358  3.80644  4.52878  0.61958  0.77255  0.48576  0.95510
     62   2.97661  4.49348  4.12810  3.63194  3.08880  3.99039  4.35037  2.22301  3.39304  1.56205  1.74700  3.93856  4.35341  3.74535  3.61365  3.36582  3.24131  2.24727  4.99160  3.75568    192 l - - -
          2.68618  4.42225  2.77519  2.73123  3.46354  2.40513  3.72494  3.29354  2.67741  2.69355  4.24690  2.90347  2.73739  3.18146  2.89801  2.37887  2.77519  2.98518  4.58477  3.61503
          0.03358  3.80644  4.52878  0.61958  0.77255  0.48576  0.95510
     63   2.93359  4.77440  3.41777  2.94474  4.11227  3.43228  3.78107  3.65066  2.21760  3.17875  4.18213  3.30879  3.93941  3.00598  1.08443  3.02181  3.20493  3.37784  5.22300  4.05546    193 r - - -
          2.68618  4.42225  2.77519  2.73123  3.46354  2.40513  3.72494  3.29354  2.67741  2.69355  4.24690  2.90347  2.73739  3.18146  2.89801  2.37887  2.77519  2.98518  4.58477  3.61503
          0.03358  3.80644  4.52878  0.61958  0.77255  0.48576  0.95510
     64   2.83071  4.37898  3.98410  3.44728  3.19296  3.87416  4.23207  2.22736  3.26692  1.60062  2.12842  3.77486  4.23860  3.59907  3.52030  3.19863  2.83236  2.18747  5.00184  3.81458    194 l - - -
          2.68618  4.42225  2.77519  2.73123  3.46354  2.40513  3.72494  3.29354  2.67741  2.69355  4.24690  2.90347  2.73739  3.18146  2.89801  2.37887  2.77519  2.98518  4.58477  3.61503
          0.03358  3.80644  4.52878  0.61958  0.77255  0.48576  0.95510
     65   2.86489  4.84954  2.88982  2.64451  4.01530  3.35269  3.80254  3.64314  2.46679  3.14751  4.17622  3.10396  3.90602  1.27116  2.75126  2.91363  3.16200  3.37417  5.29109  3.98356    209 q - - -
          2.68633  4.42241  2.77535  2.73112  3.46369  2.40522  3.72462  3.29307  2.67756  2.69345  4.24665  2.90352  2.73737  3.18162  2.89785  2.37896  2.77498  2.98522  4.58492  3.61497
          0.07894  2.72430  4.57420  2.16394  0.12202  0.48576  0.95510
     66   3.13237  4.60089  4.15630  3.79629  3.12825  3.95577  4.45851  2.33146  3.56423  0.90100  3.15808  4.07374  4.39484  3.93750  3.74358  3.52458  3.42765  2.36339  4.99982  3.71830    237 l - - -
          2.68618  4.42225  2.77519  2.73123  3.46354  2.40513  3.72494  3.29354  2.67741  2.69355  4.24690  2.90347  2.73739  3.18146  2.89801  2.37887  2.77519  2.98518  4.58477  3.61503
          0.03206  3.85186  4.57420  0.61958  0.77255  0.48576  0.95510
     67   2.59659  4.56343  3.27418  2.73151  3.95451  3.37087  3.71179  3.23228  2.30818  2.91497  3.83383  3.13297  3.84921  2.90659  1.81568  2.70890  2.49034  2.75430  5.23445  3.98322    238 r - - -
          2.68618  4.42225  2.77519  2.73123  3.46354  2.40513  3.72494  3.29354  2.67741  2.69355  4.24690  2.90347  2.73739  3.18146  2.89801  2.37887  2.77519  2.98518  4.58477  3.61503
          0.03206  3.85186  4.57420  0.61958  0.77255  0.48576  0.95510
     68   2.95363  4.91613  3.12822  2.75384  4.29784  3.44506  3.74838  3.72587  1.06684  3.29557  4.25835  3.17914  3.94704  2.94118  2.42855  2.99710  3.20854  3.43490  5.36114  4.17102    239 k - - -
          2.68618  4.42225  2.77519  2.73123  3.46354  2.40513  3.72494  3.29354  2.67741  2.69355  4.24690  2.90347  2.73739  3.18146  2.89801  2.37887  2.77519  2.98518  4.58477  3.61503
          0.03206  3.85186  4.57420  0.61958  0.77255  0.48576  0.95510
     69   2.93502  5.04121  2.47964  1.05505  4.38492  3.26110  3.84643  3.83474  2.72439  3.45529  4.43048  2.92191  3.86478  3.06268  3.13091  2.91967  3.23919  3.52080  5.56039  4.28291    241 e - - -
          2.68618  4.42225  2.77519  2.73123  3.46354  2.40513  3.72494  3.29354  2.67741  2.69355  4.24690  2.90347  2.73739  3.18146  2.89801  2.37887  2.77519  2.98518  4.58477  3.61503
          0.03206  3.85186  4.57420  0.61958  0.77255  0.48576  0.95510
     70   2.70673  4.70224  2.69759  2.58110  4.06256  3.17045  3.90500  3.76872  2.80709  3.41800  4.37355  1.19508  3.82141  3.17791  3.16089  2.77483  3.08802  3.39301  5.37087  4.01252    242 n - - -
          2.68618  4.42225  2.77519  2.73123  3.46354  2.40513  3.72494  3.29354  2.67741  2.69355  4.24690  2.90347  2.73739  3.18146  2.89801  2.37887  2.77519  2.98518  4.58477  3.61503
          0.03206  3.85186  4.57420  0.61958  0.77255  0.48576  0.95510
     71   2.66395  4.78772  2.76715  2.43149  4.01521  3.32239  3.29031  3.54574  2.38149  3.12665  3.98945  2.92597  2.21202  2.47813  2.74682  2.69960  2.92788  3.22174  5.28788  3.93930    252 p - - -
          2.68618  4.42225  2.77519  2.73123  3.46354  2.40513  3.72494  3.29354  2.67741  2.69355  4.24690  2.90347  2.73739  3.18146  2.89801  2.37887  2.77519  2.98518  4.58477  3.61503
          0.03206  3.85186  4.57420  0.61958  0.77255  0.48576  0.95510
     72   2.50438  2.82998  3.44888  2.89018  3.36941  3.46479  3.77496  2.61174  2.78933  2.46344  3.36195  3.06154  3.87510  3.12319  2.94923  2.58198  2.75378  2.50937  4.82008  3.32574    254 l - - -
          2.68619  4.42178  2.77521  2.73124  3.46355  2.40514  3.72495  3.29355  2.67742  2.69356  4.24691  2.90348  2.73741  3.18133  2.89802  2.37888  2.77521  2.98519  4.58478  3.61504
          0.07900  2.72353  4.57420  0.64018  0.74908  0.48576  0.95510
     73   2.56949  4.62301  2.95236  2.48880  3.89344  2.48903  3.64301  3.28841  2.32338  2.73019  3.77814  2.80455  3.79652  2.69884  2.81569  2.64404  2.82103  2.83160  5.19450  3.89721    265 k - - -
          2.68618  4.42225  2.77519  2.73123  3.46354  2.40513  3.72494  3.29354  2.67741  2.69355  4.24690  2.90347  2.73739  3.18146  2.89801  2.37887  2.77519  2.98518  4.58477  3.61503
          0.03206  3.85186  4.57420  0.61958  0.77255  0.48576  0.95510
     74   2.40565  4.61122  2.95774  2.46714  3.91517  3.06109  3.63670  3.31463  2.34862  2.79126  3.78210  2.95567  3.06476  2.68954  2.86760  2.45963  2.66133  3.00138  5.21262  3.90870    269 k - - -
          2.68619  4.42226  2.77521  2.73124  3.46355  2.40514  3.72496  3.29355  2.67742  2.69356  4.24691  2.90324  2.73741  3.18147  2.89802  2.37888  2.77521  2.98519  4.58478  3.61504
          0.06653  2.91783  4.57420  0.74467  0.64415  0.48576  0.95510
     75   2.70934  4.26918  3.83751  3.31385  3.32659  3.75166  4.10640  1.59431  3.15876  2.17034  2.96328  3.27260  4.14656  3.50718  3.42767  3.06900  2.96579  2.04978  4.96414  3.71222    273 i - - -
          2.68618  4.42225  2.77519  2.73123  3.46354  2.40513  3.72494  3.29354  2.67741  2.69355  4.24690  2.90347  2.73739  3.18146  2.89801  2.37887  2.77519  2.98518  4.58477  3.61503
          0.03206  3.85186  4.57420  0.61958  0.77255  0.48576  0.95510
     76   2.56050  4.42012  3.25373  2.94199  3.74624  3.23876  3.98499  3.13503  2.86308  2.50170  3.86997  3.28359  1.52703  3.28664  3.16182  2.72531  2.93976  2.88354  5.19822  3.90035    277 p - - -
          2.68618  4.42225  2.77519  2.73123  3.46354  2.40513  3.72494  3.29354  2.67741  2.69355  4.24690  2.90347  2.73739  3.18146  2.89801  2.37887  2.77519  2.98518  4.58477  3.61503
          0.03206  3.85186  4.57420  0.61958  0.77255  0.48576  0.95510
     77   2.51979  4.93167  2.41545  2.14464  4.23657  3.27380  3.62647  3.66409  2.30872  3.24476  4.06866  2.79949  2.44944  2.78254  2.92131  2.64446  2.90965  3.31130  5.46187  4.09431    286 e - - -
          2.68618  4.42225  2.77519  2.73123  3.46354  2.40513  3.72494  3.29354  2.67741  2.69355  4.24690  2.90347  2.73739  3.18146  2.89801  2.37887  2.77519  2.98518  4.58477  3.61503
          0.03206  3.85186  4.57420  0.61958  0.77255  0.48576  0.95510
     78   1.55402  4.17930  3.19220  2.88659  4.12863  2.59297  4.01396  3.50367  2.95723  3.20480  4.04966  3.14918  2.50029  3.26576  3.30289  2.38774  2.67382  3.03640  5.46828  4.23408    297 a - - -
          2.68618  4.42225  2.77519  2.73123  3.46354  2.40513  3.72494  3.29354  2.67741  2.69355  4.24690  2.90347  2.73739  3.18146  2.89801  2.37887  2.77519  2.98518  4.58477  3.61503
          0.03206  3.85186  4.57420  0.61958  0.77255  0.48576  0.95510
     79   2.96578  4.35438  4.48987  3.99860  3.45420  4.19399  4.75646  1.52872  3.87162  1.99280  3.29270  4.24796  4.55728  4.16621  4.09821  3.57555  3.24319  1.21961  5.37283  4.15122    300 v - - -
          2.68618  4.42225  2.77519  2.73123  3.46354  2.40513  3.72494  3.29354  2.67741  2.69355  4.24690  2.90347  2.73739  3.18146  2.89801  2.37887  2.77519  2.98518  4.58477  3.61503
          0.03206  3.85186  4.57420  0.61958  0.77255  0.48576  0.95510
     80   2.95363  4.91613  3.12822  2.75384  4.29784  3.44506  3.74838  3.72587  1.06684  3.29557  4.25835  3.17914  3.94704  2.94118  2.42855  2.99710  3.20854  3.43490  5.36114  4.17102    305 k - - -
          2.68618  4.42225  2.77519  2.73123  3.46354  2.40513  3.72494  3.29354  2.67741  2.69355  4.24690  2.90347  2.73739  3.18146  2.89801  2.37887  2.77519  2.98518  4.58477  3.61503
          0.03206  3.85186  4.57420  0.61958  0.77255  0.48576  0.95510
     81   3.01202  4.40410  4.46044  3.92914  3.28639  4.23574  4.64995  1.79395  3.79136  1.49618  3.12680  4.21207  4.54120  4.05741  4.01263  3.58474  3.26514  1.42978  5.22462  4.03424    307 v - - -
          2.68618  4.42225  2.77519  2.73123  3.46354  2.40513  3.72494  3.29354  2.67741  2.69355  4.24690  2.90347  2.73739  3.18146  2.89801  2.37887  2.77519  2.98518  4.58477  3.61503
          0.03206  3.85186  4.57420  0.61958  0.77255  0.48576  0.95510
     82   2.67559  4.96797  2.73764  2.24434  4.29016  3.05717  3.57921  3.71563  1.92163  3.25499  4.06781  2.52275  3.79149  2.71798  2.52290  2.53844  2.90937  3.35774  5.42797  4.09293    310 k - - -
          2.68618  4.42225  2.77519  2.73123  3.46354  2.40513  3.72494  3.29354  2.67741  2.69355  4.24690  2.90347  2.73739  3.18146  2.89801  2.37887  2.77519  2.98518  4.58477  3.61503
          0.03206  3.85186  4.57420  0.61958  0.77255  0.48576  0.95510
     83   2.85853  5.33939  1.81996  1.41039  4.62891  3.17627  3.70278  4.11838  2.68689  3.65725  4.51756  2.65816  3.78448  2.87262  3.24681  2.76327  3.14436  3.71939  5.81765  4.35254    318 e - - -
          2.68618  4.42225  2.77519  2.73123  3.46354  2.40513  3.72494  3.29354  2.67741  2.69355  4.24690  2.90347  2.73739  3.18146  2.89801  2.37887  2.77519  2.98518  4.58477  3.61503
          0.03206  3.85186  4.57420  0.61958  0.77255  0.48576  0.95510
     84   2.46593  4.73258  2.72330  2.28095  4.00441  3.33799  3.60388  3.40979  2.40613  3.02431  3.84887  2.75516  3.76707  2.76502  2.68417  2.60018  2.35770  2.93773  5.27258  3.94411    322 e - - -
          2.68618  4.42225  2.77519  2.73123  3.46354  2.40513  3.72494  3.29354  2.67741  2.69355  4.24690  2.90347  2.73739  3.18146  2.89801  2.37887  2.77519  2.98518  4.58477  3.61503
          0.03206  3.85186  4.57420  0.61958  0.77255  0.48576  0.95510
     85   2.93502  5.04121  2.47964  1.05505  4.38492  3.26110  3.84643  3.83474  2.72439  3.45529  4.43048  2.92191  3.86478  3.06268  3.13091  2.91967  3.23919  3.52080  5.56039  4.28291    324 e - - -
          2.68618  4.42225  2.77519  2.73123  3.46354  2.40513  3.72494  3.29354  2.67741  2.69355  4.24690  2.90347  2.73739  3.18146  2.89801  2.37887  2.77519  2.98518  4.58477  3.61503
          0.03206  3.85186  4.57420  0.61958  0.77255  0.48576  0.95510
     86   2.61666  4.97837  2.47564  2.02258  4.26743  3.09477  3.57636  3.71577  2.19484  3.26332  4.05830  2.66286  3.35693  2.71019  2.85897  2.59602  2.85855  3.13639  5.45546  4.07244    325 e - - -
          2.68618  4.42225  2.77519  2.73123  3.46354  2.40513  3.72494  3.29354  2.67741  2.69355  4.24690  2.90347  2.73739  3.18146  2.89801  2.37887  2.77519  2.98518  4.58477  3.61503
          0.03206  3.85186  4.57420  0.61958  0.77255  0.48576  0.95510
     87   2.99389  4.37235  4.52759  4.03849  3.42035  4.23015  4.78174  1.28149  3.90518  1.93499  3.25503  4.28604  4.58130  4.19331  4.12257  3.61499  3.26872  1.46211  5.36402  4.15039    336 i - - -
          2.68618  4.42225  2.77519  2.73123  3.46354  2.40513  3.72494  3.29354  2.67741  2.69355  4.24690  2.90347  2.73739  3.18146  2.89801  2.37887  2.77519  2.98518  4.58477  3.61503
          0.03206  3.85186  4.57420  0.61958  0.77255  0.48576  0.95510
     88   2.50843  4.44479  3.08124  2.74245  3.97450  3.21949  3.84671  3.21050  2.36313  2.97952  3.90948  3.12580  3.80418  3.07726  2.89975  2.64499  1.63105  2.90405  5.31508  4.05379    338 t - - -
          2.68618  4.42225  2.77519  2.73123  3.46354  2.40513  3.72494  3.29354  2.67741  2.69355  4.24690  2.90347  2.73739  3.18146  2.89801  2.37887  2.77519  2.98518  4.58477  3.61503
          0.03206  3.85186  4.57420  0.61958  0.77255  0.48576  0.95510
     89   2.53282  4.90625  2.63875  1.80166  4.20647  3.30876  3.61635  3.60851  2.26037  3.20391  4.03289  2.67179  3.78277  2.77106  2.81396  2.65736  2.90525  3.04041  5.41997  4.07124    344 e - - -
          2.68618  4.42225  2.77519  2.73123  3.46354  2.40513  3.72494  3.29354  2.67741  2.69355  4.24690  2.90347  2.73739  3.18146  2.89801  2.37887  2.77519  2.98518  4.58477  3.61503
          0.03206  3.85186  4.57420  0.61958  0.77255  0.48576  0.95510
     90   2.85616  5.32098  1.88335  1.37679  4.61228  3.17951  3.70458  4.09769  2.68287  3.64247  4.50484  2.66565  3.78621  2.87544  3.23586  2.76467  3.14201  3.70292  5.80300  4.34478    345 e - - -
          2.68618  4.42225  2.77519  2.73123  3.46354  2.40513  3.72494  3.29354  2.67741  2.69355  4.24690  2.90347  2.73739  3.18146  2.89801  2.37887  2.77519  2.98518  4.58477  3.61503
          0.03206  3.85186  4.57420  0.61958  0.77255  0.48576  0.95510
     91   1.15895  4.12059  3.32544  3.10267  4.15043  2.59798  4.17780  3.41657  3.16671  3.23224  4.13199  3.26675  3.65867  3.47941  3.44882  2.40275  2.70057  2.96540  5.51719  4.31505    347 a - - -
          2.68618  4.42225  2.77519  2.73123  3.46354  2.40513  3.72494  3.29354  2.67741  2.69355  4.24690  2.90347  2.73739  3.18146  2.89801  2.37887  2.77519  2.98518  4.58477  3.61503
          0.03206  3.85186  4.57420  0.61958  0.77255  0.48576  0.95510
     92   2.99818  4.39095  4.45225  3.92524  3.32323  4.22439  4.65632  1.77139  3.78733  1.60908  3.16784  4.20579  4.54003  4.06417  4.01341  3.57642  3.25482  1.34273  5.24925  4.04699    348 v - - -
          2.68618  4.42225  2.77519  2.73123  3.46354  2.40513  3.72494  3.29354  2.67741  2.69355  4.24690  2.90347  2.73739  3.18146  2.89801  2.37887  2.77519  2.98518  4.58477  3.61503
          0.03206  3.85186  4.57420  0.61958  0.77255  0.48576  0.95510
     93   2.41407  4.22852  3.81220  3.29978  3.52553  3.59882  4.17329  1.83128  3.20743  2.33508  3.41999  3.59962  4.07639  3.52629  3.50487  2.94032  2.24466  1.92180  5.13882  3.92111    350 i - - -
          2.68618  4.42225  2.77519  2.73123  3.46354  2.40513  3.72494  3.29354  2.67741  2.69355  4.24690  2.90347  2.73739  3.18146  2.89801  2.37887  2.77519  2.98518  4.58477  3.61503
          0.03206  3.85186  4.57420  0.61958  0.77255  0.48576  0.95510
     94   2.44085  4.32826  3.22598  2.81138  3.77316  3.23669  3.86701  2.76416  2.73886  2.81331  3.74005  2.84270  3.80094  3.12737  3.07840  2.60973  1.78404  2.69301  5.18927  3.91161    351 t - - -
          2.68618  4.42225  2.77519  2.73123  3.46354  2.40513  3.72494  3.29354  2.67741  2.69355  4.24690  2.90347  2.73739  3.18146  2.89801  2.37887  2.77519  2.98518  4.58477  3.61503
          0.03206  3.85186  4.57420  0.61958  0.77255  0.48576  0.95510
     95   2.40204  4.24699  3.41020  3.16152  3.95107  3.08688  4.18037  3.07570  3.10409  2.93992  3.99195  3.37405  3.78910  3.50000  3.36363  2.60310  1.20734  2.77288  5.39070  4.16777    352 t - - -
          2.68618  4.42225  2.77519  2.73123  3.46354  2.40513  3.72494  3.29354  2.67741  2.69355  4.24690  2.90347  2.73739  3.18146  2.89801  2.37887  2.77519  2.98518  4.58477  3.61503
          0.03206  3.85186  4.57420  0.61958  0.77255  0.48576  0.95510
     96   3.14467  4.52739  4.54317  3.98658  3.07724  4.35246  4.64900  1.86284  3.82703  1.10342  2.62743  4.29123  4.58203  4.03996  4.01625  3.68817  3.37386  2.08893  5.10562  3.98071    353 l - - -
          2.68618  4.42225  2.77519  2.73123  3.46354  2.40513  3.72494  3.29354  2.67741  2.69355  4.24690  2.90347  2.73739  3.18146  2.89801  2.37887  2.77519  2.98518  4.58477  3.61503
          0.03206  3.85186  4.57420  0.61958  0.77255  0.48576  0.95510
     97   2.84333  4.92801  3.25736  2.66903  4.32983  3.51796  3.58206  3.67811  1.77348  3.20834  4.07708  3.09219  3.91933  2.73124  1.59984  2.87186  2.82333  3.36785  5.33937  4.12959    354 r - - -
          2.68618  4.42225  2.77519  2.73123  3.46354  2.40513  3.72494  3.29354  2.67741  2.69355  4.24690  2.90347  2.73739  3.18146  2.89801  2.37887  2.77519  2.98518  4.58477  3.61503
          0.03206  3.85186  4.57420  0.61958  0.77255  0.48576  0.95510
     98   2.98263  4.82275  3.47122  2.98689  4.17212  3.47428  3.81004  3.71260  2.23008  3.23229  4.23323  3.34809  3.97806  3.03158  1.01036  3.06792  3.25012  3.43749  5.26365  4.10418    357 r - - -
          2.68618  4.42225  2.77519  2.73123  3.46354  2.40513  3.72494  3.29354  2.67741  2.69355  4.24690  2.90347  2.73739  3.18146  2.89801  2.37887  2.77519  2.98518  4.58477  3.61503
          0.03206  3.85186  4.57420  0.61958  0.77255  0.48576  0.95510
     99   1.36317  4.09567  3.32884  3.06711  4.12706  2.89201  4.13429  3.43321  3.11137  3.21720  4.09179  3.23132  3.63520  3.42152  3.40816  1.88166  2.65354  2.96407  5.50786  4.27889    358 a - - -
          2.68618  4.42225  2.77519  2.73123  3.46354  2.40513  3.72494  3.29354  2.67741  2.69355  4.24690  2.90347  2.73739  3.18146  2.89801  2.37887  2.77519  2.98518  4.58477  3.61503
          0.03206  3.85186  4.57420  0.61958  0.77255  0.48576  0.95510
    100   3.09511  4.46479  4.53353  4.02404  3.20879  4.31467  4.69405  1.38052  3.84531  1.45616  3.07240  4.29945  4.60068  4.11992  4.04149  3.68712  3.34555  1.84876  5.19035  3.98018    359 i - - -
          2.68618  4.42225  2.77519  2.73123  3.46354  2.40513  3.72494  3.29354  2.67741  2.69355  4.24690  2.90347  2.73739  3.18146  2.89801  2.37887  2.77519  2.98518  4.58477  3.61503
          0.03206  3.85186  4.57420  0.61958  0.77255  0.48576  0.95510
    101   2.30490  4.29689  3.01873  2.72861  4.13148  3.00792  3.91663  3.54258  2.80543  3.22035  4.06179  2.70516  3.67598  3.14580  3.16876  1.61242  2.31369  3.09390  5.45344  4.17801    360 s - - -
          2.68618  4.42225  2.77519  2.73123  3.46354  2.40513  3.72494  3.29354  2.67741  2.69355  4.24690  2.90347  2.73739  3.18146  2.89801  2.37887  2.77519  2.98518  4.58477  3.61503
          0.03206  3.85186  4.57420  0.61958  0.77255  0.48576  0.95510
    102   3.23246  4.64037  4.21040  3.92116  1.04607  3.92667  3.86866  2.75891  3.82876  2.13383  3.49226  3.99609  4.38588  4.00248  3.95357  3.50333  3.53367  2.74805  4.12420  2.49395    361 f - - -
          2.68618  4.42225  2.77519  2.73123  3.46354  2.40513  3.72494  3.29354  2.67741  2.69355  4.24690  2.90347  2.73739  3.18146  2.89801  2.37887  2.77519  2.98518  4.58477  3.61503
          0.03206  3.85186  4.57420  0.61958  0.77255  0.48576  0.95510
    103   3.30087  4.70103  4.16374  3.78837  1.83752  4.08306  3.45675  3.09290  3.65872  2.50147  3.73409  3.80423  4.43878  3.79960  3.81688  3.44881  3.54053  2.99799  3.67876  1.14917    362 y - - -
          2.68618  4.42225  2.77519  2.73123  3.46354  2.40513  3.72494  3.29354  2.67741  2.69355  4.24690  2.90347  2.73739  3.18146  2.89801  2.37887  2.77519  2.98518  4.58477  3.61503
          0.03206  3.85186  4.57420  0.61958  0.77255  0.48576  0.95510
    104   2.21700  4.15844  3.22346  2.97328  4.13097  2.92146  4.07973  3.48768  3.00947  3.23905  4.12050  3.18995  3.65208  3.35230  3.31496  1.32970  2.38465  3.02093  5.50056  4.24388    363 s - - -
          2.68618  4.42225  2.77519  2.73123  3.46354  2.40513  3.72494  3.29354  2.67741  2.69355  4.24690  2.90347  2.73739  3.18146  2.89801  2.37887  2.77519  2.98518  4.58477  3.61503
          0.03206  3.85186  4.57420  0.61958  0.77255  0.48576  0.95510
    105   2.21369  4.15448  3.24122  2.97258  4.12486  2.92574  4.07116  3.47063  3.00004  3.22218  4.09785  3.19040  3.65111  3.34057  3.30946  1.39147  2.25546  3.00776  5.49150  4.24146    364 s - - -
          2.68618  4.42225  2.77519  2.73123  3.46354  2.40513  3.72494  3.29354  2.67741  2.69355  4.24690  2.90347  2.73739  3.18146  2.89801  2.37887  2.77519  2.98518  4.58477  3.61503
          0.03206  3.85186  4.57420  0.61958  0.77255  0.48576  0.95510
    106   3.05376  4.44336  4.45353  3.98251  3.27964  4.23135  4.67839  1.21833  3.78864  1.73608  3.17843  4.24735  4.57084  4.11108  3.99352  3.63138  3.32187  1.79089  5.22600  3.96973    365 i - - -
          2.68618  4.42225  2.77519  2.73123  3.46354  2.40513  3.72494  3.29354  2.67741  2.69355  4.24690  2.90347  2.73739  3.18146  2.89801  2.37887  2.77519  2.98518  4.58477  3.61503
          0.03206  3.85186  4.57420  0.61958  0.77255  0.48576  0.95510
    107   2.86489  4.84954  2.88982  2.64451  4.01530  3.35269  3.80254  3.64314  2.46679  3.14751  4.17622  3.10396  3.90602  1.27116  2.75126  2.91363  3.16200  3.37417  5.29109  3.98356    366 q - - -
          2.68618  4.42225  2.77519  2.73123  3.46354  2.40513  3.72494  3.29354  2.67741  2.69355  4.24690  2.90347  2.73739  3.18146  2.89801  2.37887  2.77519  2.98518  4.58477  3.61503
          0.03206  3.85186  4.57420  0.61958  0.77255  0.48576  0.95510
    108   1.04389  4.18217  3.44200  3.23261  4.03217  3.00720  4.25705  3.15462  3.24835  3.03716  4.07145  3.38733  3.74450  3.59146  3.50015  2.53274  2.80868  2.81260  5.46139  4.25941    367 a - - -
          2.68618  4.42225  2.77519  2.73123  3.46354  2.40513  3.72494  3.29354  2.67741  2.69355  4.24690  2.90347  2.73739  3.18146  2.89801  2.37887  2.77519  2.98518  4.58477  3.61503
          0.03206  3.85186  4.57420  0.61958  0.77255  0.48576  0.95510
    109   2.97299  4.79371  3.10624  2.86433  3.27080  3.43053  1.18673  3.67270  2.70796  3.16917  4.21068  3.27440  3.98203  3.23036  2.97480  3.04393  3.27575  3.40824  4.73609  3.22228    368 h - - -
          2.68618  4.42225  2.77519  2.73123  3.46354  2.40513  3.72494  3.29354  2.67741  2.69355  4.24690  2.90347  2.73739  3.18146  2.89801  2.37887  2.77519  2.98518  4.58477  3.61503
          0.03206  3.85186  4.57420  0.61958  0.77255  0.48576  0.95510
    110   2.96784  5.09232  0.94807  2.32283  4.46667  3.19539  3.91347  4.05023  2.99378  3.66234  4.64021  2.87807  3.84675  3.15275  3.50702  2.93269  3.30605  3.69169  5.63926  4.34326    369 d - - -
          2.68618  4.42225  2.77519  2.73123  3.46354  2.40513  3.72494  3.29354  2.67741  2.69355  4.24690  2.90347  2.73739  3.18146  2.89801  2.37887  2.77519  2.98518  4.58477  3.61503
          0.03206  3.85186  4.57420  0.61958  0.77255  0.48576  0.95510
    111   2.63988  4.41709  3.30941  3.20634  4.34852  0.76164  4.32766  3.94333  3.38478  3.60000  4.57575  3.47378  3.80757  3.71061  3.62287  2.81125  3.11953  3.47564  5.44889  4.44980    370 g - - -
          2.68618  4.42225  2.77519  2.73123  3.46354  2.40513  3.72494  3.29354  2.67741  2.69355  4.24690  2.90347  2.73739  3.18146  2.89801  2.37887  2.77519  2.98518  4.58477  3.61503
          0.03206  3.85186  4.57420  0.61958  0.77255  0.48576  0.95510
    112   2.97299  4.79371  3.10624  2.86433  3.27080  3.43053  1.18673  3.67270  2.70796  3.16917  4.21068  3.27440  3.98203  3.23036  2.97480  3.04393  3.27575  3.40824  4.73609  3.22228    371 h - - -
          2.68618  4.42225  2.77519  2.73123  3.46354  2.40513  3.72494  3.29354  2.67741  2.69355  4.24690  2.90347  2.73739  3.18146  2.89801  2.37887  2.77519  2.98518  4.58477  3.61503
          0.03206  3.85186  4.57420  0.61958  0.77255  0.48576  0.95510
    113   3.30201  4.68392  4.06007  3.76123  2.64612  3.70741  3.87523  3.32495  3.48397  2.72330  3.95968  3.91450  4.22347  3.87267  3.61588  3.50589  3.60142  3.21471  0.92792  2.64933    372 w - - -
          2.68618  4.42225  2.77519  2.73123  3.46354  2.40513  3.72494  3.29354  2.67741  2.69355  4.24690  2.90347  2.73739  3.18146  2.89801  2.37887  2.77519  2.98518  4.58477  3.61503
          0.03206  3.85186  4.57420  0.61958  0.77255  0.48576  0.95510
    114   2.72484  4.48537  3.32983  3.16607  4.16262  3.17406  4.24505  3.70294  3.22164  3.33194  4.38106  3.47474  0.86686  3.61106  3.46933  2.89174  3.16483  3.35064  5.35462  4.28308    373 p - - -
          2.68618  4.42225  2.77519  2.73123  3.46354  2.40513  3.72494  3.29354  2.67741  2.69355  4.24690  2.90347  2.73739  3.18146  2.89801  2.37887  2.77519  2.98518  4.58477  3.61503
          0.03206  3.85186  4.57420  0.61958  0.77255  0.48576  0.95510
    115   1.37682  4.09282  3.27911  3.01862  4.18261  2.37206  4.11616  3.55701  3.10366  3.27971  4.11797  3.19747  3.61466  3.39204  3.41745  2.10927  2.63611  3.04173  5.53551  4.31788    374 a - - -
          2.68618  4.42225  2.77519  2.73123  3.46354  2.40513  3.72494  3.29354  2.67741  2.69355  4.24690  2.90347  2.73739  3.18146  2.89801  2.37887  2.77519  2.98518  4.58477  3.61503
          0.03206  3.85186  4.57420  0.61958  0.77255  0.48576  0.95510
    116   2.85686  5.32723  1.86320  1.38712  4.61790  3.17842  3.70388  4.10469  2.68410  3.64742  4.50902  2.66306  3.78558  2.87435  3.23947  2.76409  3.14268  3.70847  5.80794  4.34735    375 e - - -
          2.68618  4.42225  2.77519  2.73123  3.46354  2.40513  3.72494  3.29354  2.67741  2.69355  4.24690  2.90347  2.73739  3.18146  2.89801  2.37887  2.77519  2.98518  4.58477  3.61503
          0.03206  3.85186  4.57420  0.61958  0.77255  0.48576  0.95510
    117   2.49665  4.39791  3.16858  2.67768  3.22244  3.34633  3.72664  2.83549  2.65468  2.73152  3.62083  2.71288  3.81337  2.99500  3.04259  2.04103  2.77734  2.75161  4.99171  3.66401    376 s - - -
          2.68618  4.42225  2.77519  2.73123  3.46354  2.40513  3.72494  3.29354  2.67741  2.69355  4.24690  2.90347  2.73739  3.18146  2.89801  2.37887  2.77519  2.98518  4.58477  3.61503
          0.03206  3.85186  4.57420  0.61958  0.77255  0.48576  0.95510
    118   1.04389  4.18217  3.44200  3.23261  4.03217  3.00720  4.25705  3.15462  3.24835  3.03716  4.07145  3.38733  3.74450  3.59146  3.50015  2.53274  2.80868  2.81260  5.46139  4.25941    377 a - - -
          2.68618  4.42225  2.77519  2.73123  3.46354  2.40513  3.72494  3.29354  2.67741  2.69355  4.24690  2.90347  2.73739  3.18146  2.89801  2.37887  2.77519  2.98518  4.58477  3.61503
          0.03206  3.85186  4.57420  0.61958  0.77255  0.48576  0.95510
    119   2.63988  4.41709  3.30941  3.20634  4.34852  0.76164  4.32766  3.94333  3.38478  3.60000  4.57575  3.47378  3.80757  3.71061  3.62287  2.81125  3.11953  3.47564  5.44889  4.44980    379 g - - -
          2.68618  4.42225  2.77519  2.73123  3.46354  2.40513  3.72494  3.29354  2.67741  2.69355  4.24690  2.90347  2.73739  3.18146  2.89801  2.37887  2.77519  2.98518  4.58477  3.61503
          0.03206  3.85186  4.57420  0.61958  0.77255  0.48576  0.95510
    120   2.09991  4.27030  3.14548  2.91437  4.09525  3.01442  4.05778  3.41400  2.96909  3.14611  4.09342  3.19759  1.53953  3.32925  3.28040  2.50756  2.79257  3.01947  5.45800  4.21980    380 p - - -
          2.68618  4.42225  2.77519  2.73123  3.46354  2.40513  3.72494  3.29354  2.67741  2.69355  4.24690  2.90347  2.73739  3.18146  2.89801  2.37887  2.77519  2.98518  4.58477  3.61503
          0.03206  3.85186  4.57420  0.61958  0.77255  0.48576  0.95510
    121   3.12879  4.55646  4.40335  3.91104  3.07233  4.23199  4.56446  1.97337  3.68716  1.03929  2.97949  4.20106  4.53850  3.98782  3.88191  3.61741  3.38392  2.12123  5.05980  3.82352    381 l - - -
          2.68618  4.42225  2.77519  2.73123  3.46354  2.40513  3.72494  3.29354  2.67741  2.69355  4.24690  2.90347  2.73739  3.18146  2.89801  2.37887  2.77519  2.98518  4.58477  3.61503
          0.03206  3.85186  4.57420  0.61958  0.77255  0.48576  0.95510
    122   3.28412  4.65420  4.27382  3.89565  1.20281  4.11984  3.53854  2.91864  3.76418  2.28356  3.56019  3.88701  4.46300  3.87515  3.89376  3.48967  3.52325  2.86995  3.74970  1.88288    383 f - - -
          2.68618  4.42225  2.77519  2.73123  3.46354  2.40513  3.72494  3.29354  2.67741  2.69355  4.24690  2.90347  2.73739  3.18146  2.89801  2.37887  2.77519  2.98518  4.58477  3.61503
          0.03206  3.85186  4.57420  0.61958  0.77255  0.48576  0.95510
    123   3.23246  4.64037  4.21040  3.92116  1.04607  3.92667  3.86866  2.75891  3.82876  2.13383  3.49226  3.99609  4.38588  4.00248  3.95357  3.50333  3.53367  2.74805  4.12420  2.49395    384 f - - -
          2.68618  4.42225  2.77519  2.73123  3.46354  2.40513  3.72494  3.29354  2.67741  2.69355  4.24690  2.90347  2.73739  3.18146  2.89801  2.37887  2.77519  2.98518  4.58477  3.61503
          0.03206  3.85186  4.57420  0.61958  0.77255  0.48576  0.95510
    124   3.10778  4.49562  4.51472  3.95449  3.10649  4.32018  4.63550  1.91085  3.81878  1.14773  2.63153  4.25986  4.55896  4.02386  4.01625  3.64942  3.33820  1.96036  5.11816  4.00450    385 l - - -
          2.68618  4.42225  2.77519  2.73123  3.46354  2.40513  3.72494  3.29354  2.67741  2.69355  4.24690  2.90347  2.73739  3.18146  2.89801  2.37887  2.77519  2.98518  4.58477  3.61503
          0.03206  3.85186  4.57420  0.61958  0.77255  0.48576  0.95510
    125   2.63757  4.72196  2.79144  2.49461  4.10788  3.26167  3.72580  3.58451  2.46245  3.16076  4.05737  2.96789  2.13140  2.18144  2.81641  2.69181  2.94153  3.24787  5.36831  4.05492    386 p - - -
          2.68618  4.42225  2.77519  2.73123  3.46354  2.40513  3.72494  3.29354  2.67741  2.69355  4.24690  2.90347  2.73739  3.18146  2.89801  2.37887  2.77519  2.98518  4.58477  3.61503
          0.03206  3.85186  4.57420  0.61958  0.77255  0.48576  0.95510
    126   2.72484  4.48537  3.32983  3.16607  4.16262  3.17406  4.24505  3.70294  3.22164  3.33194  4.38106  3.47474  0.86686  3.61106  3.46933  2.89174  3.16483  3.35064  5.35462  4.28308    387 p - - -
          2.68604  4.42228  2.77523  2.73127  3.46357  2.40516  3.72498  3.29342  2.67736  2.69350  4.24693  2.90350  2.73743  3.18150  2.89804  2.37890  2.77514  2.98522  4.58480  3.61506
          0.07894  2.72430  4.57420  1.09399  0.40779  0.48576  0.95510
    127   3.16083  4.58505  4.38619  3.90959  2.64160  4.21781  4.39709  2.21846  3.74952  1.00606  2.96603  4.17096  4.52037  3.97702  3.93496  3.60522  3.41056  2.28927  4.79291  3.42026    394 l - - -
          2.68618  4.42225  2.77519  2.73123  3.46354  2.40513  3.72494  3.29354  2.67741  2.69355  4.24690  2.90347  2.73739  3.18146  2.89801  2.37887  2.77519  2.98518  4.58477  3.61503
          0.03206  3.85186  4.57420  0.61958  0.77255  0.48576  0.95510
    128   2.79188  4.34044  4.09660  3.75932  3.53527  3.70233  4.56468  2.05209  3.62678  2.22604  3.50378  3.95239  4.26415  3.98817  3.84123  3.20474  3.15403  1.05131  5.31616  4.04639    398 v - - -
          2.68618  4.42225  2.77519  2.73123  3.46354  2.40513  3.72494  3.29354  2.67741  2.69355  4.24690  2.90347  2.73739  3.18146  2.89801  2.37887  2.77519  2.98518  4.58477  3.61503
          0.03206  3.85186  4.57420  0.61958  0.77255  0.48576  0.95510
    129   3.05918  4.44092  4.50610  3.95291  3.15389  4.28024  4.61598  1.52726  3.80411  1.54571  2.29245  4.23800  4.54037  4.03093  3.99806  3.61483  3.29453  1.95762  5.12207  3.98122    401 i - - -
          2.68618  4.42225  2.77519  2.73123  3.46354  2.40513  3.72494  3.29354  2.67741  2.69355  4.24690  2.90347  2.73739  3.18146  2.89801  2.37887  2.77519  2.98518  4.58477  3.61503
          0.03206  3.85186  4.57420  0.61958  0.77255  0.48576  0.95510
    130   1.58916  4.41621  2.88046  2.40193  4.05720  3.11455  3.85146  3.37258  2.73465  3.10273  3.97487  3.02304  3.73467  3.07687  3.11341  2.33295  2.79909  3.00765  5.39434  4.11103    402 a - - -
          2.68618  4.42225  2.77519  2.73123  3.46354  2.40513  3.72494  3.29354  2.67741  2.69355  4.24690  2.90347  2.73739  3.18146  2.89801  2.37887  2.77519  2.98518  4.58477  3.61503
          0.03206  3.85186  4.57420  0.61958  0.77255  0.48576  0.95510
    131   3.13237  4.60089  4.15630  3.79629  3.12825  3.95577  4.45851  2.33146  3.56423  0.90100  3.15808  4.07374  4.39484  3.93750  3.74358  3.52458  3.42765  2.36339  4.99982  3.71830    403 l - - -
          2.68618  4.42225  2.77519  2.73123  3.46354  2.40513  3.72494  3.29354  2.67741  2.69355  4.24690  2.90347  2.73739  3.18146  2.89801  2.37887  2.77519  2.98518  4.58477  3.61503
          0.03206  3.85186  4.57420  0.61958  0.77255  0.48576  0.95510
    132   3.21774  4.71508  3.80800  3.53372  2.29436  3.80627  3.60955  3.22987  3.39183  2.68907  3.90711  3.69837  4.28070  3.70281  3.57968  3.35641  3.50438  3.09948  3.93726  1.00076    404 y - - -
          2.68618  4.42225  2.77519  2.73123  3.46354  2.40513  3.72494  3.29354  2.67741  2.69355  4.24690  2.90347  2.73739  3.18146  2.89801  2.37887  2.77519  2.98518  4.58477  3.61503
          0.03206  3.85186  4.57420  0.61958  0.77255  0.48576  0.95510
    133   2.97243  4.35520  4.50589  4.01285  3.45238  4.20952  4.76735  1.49072  3.88728  1.98612  3.28767  4.26195  4.56694  4.17845  4.11215  3.59022  3.24802  1.24256  5.37545  4.15695    405 v - - -
          2.68618  4.42225  2.77519  2.73123  3.46354  2.40513  3.72494  3.29354  2.67741  2.69355  4.24690  2.90347  2.73739  3.18146  2.89801  2.37887  2.77519  2.98518  4.58477  3.61503
          0.03206  3.85186  4.57420  0.61958  0.77255  0.48576  0.95510
    134   2.47562  4.26642  3.54094  3.13829  3.67968  3.29804  4.09798  2.42864  3.01030  2.54731  3.64272  3.41108  3.90098  3.40280  3.30113  2.70999  1.59203  2.39221  5.24293  3.97904    409 t - - -
          2.68618  4.42225  2.77519  2.73123  3.46354  2.40513  3.72494  3.29354  2.67741  2.69355  4.24690  2.90347  2.73739  3.18146  2.89801  2.37887  2.77519  2.98518  4.58477  3.61503
          0.03206  3.85186  4.57420  0.61958  0.77255  0.48576  0.95510
    135   2.63988  4.41709  3.30941  3.20634  4.34852  0.76164  4.32766  3.94333  3.38478  3.60000  4.57575  3.47378  3.80757  3.71061  3.62287  2.81125  3.11953  3.47564  5.44889  4.44980    413 g - - -
          2.68618  4.42225  2.77519  2.73123  3.46354  2.40513  3.72494  3.29354  2.67741  2.69355  4.24690  2.90347  2.73739  3.18146  2.89801  2.37887  2.77519  2.98518  4.58477  3.61503
          0.03206  3.85186  4.57420  0.61958  0.77255  0.48576  0.95510
    136   2.00626  4.67762  2.29136  2.35840  4.22029  3.15202  3.72672  3.64861  2.62583  3.26331  4.09020  2.67024  3.72617  2.90435  3.09819  2.15896  2.84482  3.25116  5.49149  4.14181    414 a - - -
          2.68618  4.42225  2.77519  2.73123  3.46354  2.40513  3.72494  3.29354  2.67741  2.69355  4.24690  2.90347  2.73739  3.18146  2.89801  2.37887  2.77519  2.98518  4.58477  3.61503
          0.03206  3.85186  4.57420  0.61958  0.77255  0.48576  0.95510
    137   3.09712  4.48893  4.49842  3.93987  3.12002  4.30687  4.62852  1.92739  3.80330  1.15711  2.69509  4.24582  4.55260  4.01627  4.00532  3.63667  3.32950  1.90778  5.12456  4.00400    415 l - - -
          2.68618  4.42225  2.77519  2.73123  3.46354  2.40513  3.72494  3.29354  2.67741  2.69355  4.24690  2.90347  2.73739  3.18146  2.89801  2.37887  2.77519  2.98518  4.58477  3.61503
          0.03206  3.85186  4.57420  0.61958  0.77255  0.48576  0.95510
    138   2.78250  5.15307  1.85775  2.13787  4.48176  3.16320  3.71807  4.02766  2.69372  3.58747  4.44567  1.69923  3.77513  2.89834  3.22853  2.72495  3.08840  3.62262  5.71784  4.26402    416 n - - -
          2.68618  4.42225  2.77519  2.73123  3.46354  2.40513  3.72494  3.29354  2.67741  2.69355  4.24690  2.90347  2.73739  3.18146  2.89801  2.37887  2.77519  2.98518  4.58477  3.61503
          0.03206  3.85186  4.57420  0.61958  0.77255  0.48576  0.95510
    139   2.31797  4.64744  2.49881  2.43033  3.95547  3.31904  3.64910  3.28936  2.35669  2.97474  3.81870  2.93110  3.77277  2.82514  2.92983  2.60362  2.55172  2.66243  5.26005  3.94190    417 a - - -
          2.68618  4.42225  2.77519  2.73123  3.46354  2.40513  3.72494  3.29354  2.67741  2.69355  4.24690  2.90347  2.73739  3.18146  2.89801  2.37887  2.77519  2.98518  4.58477  3.61503
          0.03206  3.85186  4.57420  0.61958  0.77255  0.48576  0.95510
    140   2.96547  4.35436  4.48910  3.99793  3.45426  4.19324  4.75594  1.53038  3.87088  1.99309  3.29292  4.24730  4.55682  4.16563  4.09755  3.57485  3.24297  1.21869  5.37269  4.15094    418 v - - -
          2.68618  4.42225  2.77519  2.73123  3.46354  2.40513  3.72494  3.29354  2.67741  2.69355  4.24690  2.90347  2.73739  3.18146  2.89801  2.37887  2.77519  2.98518  4.58477  3.61503
          0.03206  3.85186  4.57420  0.61958  0.77255  0.48576  0.95510
    141   3.16083  4.58505  4.38619  3.90959  2.64160  4.21781  4.39709  2.21846  3.74952  1.00606  2.96603  4.17096  4.52037  3.97702  3.93496  3.60522  3.41056  2.28927  4.79291  3.42026    419 l - - -
          2.68618  4.42225  2.77519  2.73123  3.46354  2.40513  3.72494  3.29354  2.67741  2.69355  4.24690  2.90347  2.73739  3.18146  2.89801  2.37887  2.77519  2.98518  4.58477  3.61503
          0.03206  3.85186  4.57420  0.61958  0.77255  0.48576  0.95510
    142   2.22338  4.20924  3.12406  2.81108  4.18446  2.08331  3.97409  3.60653  2.90215  3.26311  4.08499  3.10192  3.04437  3.20563  3.27032  1.85482  2.44800  3.10746  5.50163  4.25210    420 s - - -
          2.68618  4.42225  2.77519  2.73123  3.46354  2.40513  3.72494  3.29354  2.67741  2.69355  4.24690  2.90347  2.73739  3.18146  2.89801  2.37887  2.77519  2.98518  4.58477  3.61503
          0.03206  3.85186  4.57420  0.61958  0.77255  0.48576  0.95510
    143   2.33176  4.45219  3.12470  2.67931  3.86171  3.26723  3.76202  3.20960  2.54006  2.70215  3.78697  3.09002  2.19865  2.98220  2.69884  2.61730  2.80692  2.90916  5.21129  3.93556    423 p - - -
          2.68618  4.42225  2.77519  2.73123  3.46354  2.40513  3.72494  3.29354  2.67741  2.69355  4.24690  2.90347  2.73739  3.18146  2.89801  2.37887  2.77519  2.98518  4.58477  3.61503
          0.03206  3.85186  4.57420  0.61958  0.77255  0.48576  0.95510
    144   2.40268  4.99046  2.45467  1.60019  4.32024  3.25318  3.66803  3.72453  2.48218  3.31619  4.17721  2.79381  3.79278  2.65696  2.91735  2.70673  2.99579  3.37832  5.54129  4.17057    424 e - - -
          2.68618  4.42225  2.77519  2.73123  3.46354  2.40513  3.72494  3.29354  2.67741  2.69355  4.24690  2.90347  2.73739  3.18146  2.89801  2.37887  2.77519  2.98518  4.58477  3.61503
          0.03206  3.85186  4.57420  0.61958  0.77255  0.48576  0.95510
    145   2.97299  4.79371  3.10624  2.86433  3.27080  3.43053  1.18673  3.67270  2.70796  3.16917  4.21068  3.27440  3.98203  3.23036  2.97480  3.04393  3.27575  3.40824  4.73609  3.22228    425 h - - -
          2.68618  4.42225  2.77519  2.73123  3.46354  2.40513  3.72494  3.29354  2.67741  2.69355  4.24690  2.90347  2.73739  3.18146  2.89801  2.37887  2.77519  2.98518  4.58477  3.61503
          0.03206  3.85186  4.57420  0.61958  0.77255  0.48576  0.95510
    146   2.85133  5.03636  3.06430  2.54997  4.40029  3.49568  3.56215  3.79032  1.74648  3.28166  4.13205  3.01198  3.89779  1.95880  2.10689  2.84602  3.04802  3.46235  5.38878  4.14663    426 k - - -
          2.68618  4.42225  2.77519  2.73123  3.46354  2.40513  3.72494  3.29354  2.67741  2.69355  4.24690  2.90347  2.73739  3.18146  2.89801  2.37887  2.77519  2.98518  4.58477  3.61503
          0.03206  3.85186  4.57420  0.61958  0.77255  0.48576  0.95510
    147   2.84957  4.92030  3.25607  2.66891  4.22393  3.53547  3.58565  3.59554  1.42840  2.88078  4.03141  3.09760  3.92727  2.74197  2.09606  2.88162  3.04872  3.30758  5.29688  4.06457    427 k - - -
          2.68618  4.42225  2.77519  2.73123  3.46354  2.40513  3.72494  3.29354  2.67741  2.69355  4.24690  2.90347  2.73739  3.18146  2.89801  2.37887  2.77519  2.98518  4.58477  3.61503
          0.03206  3.85186  4.57420  0.61958  0.77255  0.48576  0.95510
    148   2.93502  5.04121  2.47964  1.05505  4.38492  3.26110  3.84643  3.83474  2.72439  3.45529  4.43048  2.92191  3.86478  3.06268  3.13091  2.91967  3.23919  3.52080  5.56039  4.28291    435 e - - -
          2.68618  4.42225  2.77519  2.73123  3.46354  2.40513  3.72494  3.29354  2.67741  2.69355  4.24690  2.90347  2.73739  3.18146  2.89801  2.37887  2.77519  2.98518  4.58477  3.61503
          0.03206  3.85186  4.57420  0.61958  0.77255  0.48576  0.95510
    149   3.01509  4.43985  4.30595  3.92115  3.36054  4.04392  4.65326  1.10380  3.74887  1.95106  3.29938  4.16940  4.47731  4.09943  3.94782  3.53741  3.31471  1.84597  5.24695  3.98331    437 i - - -
          2.68618  4.42225  2.77519  2.73123  3.46354  2.40513  3.72494  3.29354  2.67741  2.69355  4.24690  2.90347  2.73739  3.18146  2.89801  2.37887  2.77519  2.98518  4.58477  3.61503
          0.03206  3.85186  4.57420  0.61958  0.77255  0.48576  0.95510
    150   2.59273  4.37219  3.37516  2.81081  3.55021  3.51618  3.75797  2.19658  2.34427  2.54363  3.47758  3.22554  3.90929  3.03188  2.75150  2.78691  2.69451  2.42954  4.97414  3.73628    438 i - - -
          2.68618  4.42225  2.77519  2.73123  3.46354  2.40513  3.72494  3.29354  2.67741  2.69355  4.24690  2.90347  2.73739  3.18146  2.89801  2.37887  2.77519  2.98518  4.58477  3.61503
          0.03206  3.85186  4.57420  0.61958  0.77255  0.48576  0.95510
    151   2.98263  4.82275  3.47122  2.98689  4.17212  3.47428  3.81004  3.71260  2.23008  3.23229  4.23323  3.34809  3.97806  3.03158  1.01036  3.06792  3.25012  3.43749  5.26365  4.10418    439 r - - -
          2.68618  4.42225  2.77519  2.73123  3.46354  2.40513  3.72494  3.29354  2.67741  2.69355  4.24690  2.90347  2.73739  3.18146  2.89801  2.37887  2.77519  2.98518  4.58477  3.61503
          0.03206  3.85186  4.57420  0.61958  0.77255  0.48576  0.95510
    152   3.21774  4.71508  3.80800  3.53372  2.29436  3.80627  3.60955  3.22987  3.39183  2.68907  3.90711  3.69837  4.28070  3.70281  3.57968  3.35641  3.50438  3.09948  3.93726  1.00076    440 y - - -
          2.68618  4.42225  2.77519  2.73123  3.46354  2.40513  3.72494  3.29354  2.67741  2.69355  4.24690  2.90347  2.73739  3.18146  2.89801  2.37887  2.77519  2.98518  4.58477  3.61503
          0.03206  3.85186  4.57420  0.61958  0.77255  0.48576  0.95510
    153   3.11062  4.48196  4.54045  4.02418  3.17142  4.32491  4.68545  1.49766  3.84703  1.32242  3.02839  4.30353  4.59956  4.10775  4.03906  3.69260  3.35722  1.90171  5.16536  3.96950    441 l - - -
          2.68618  4.42225  2.77519  2.73123  3.46354  2.40513  3.72494  3.29354  2.67741  2.69355  4.24690  2.90347  2.73739  3.18146  2.89801  2.37887  2.77519  2.98518  4.58477  3.61503
          0.03206  3.85186  4.57420  0.61958  0.77255  0.48576  0.95510
    154   3.21774  4.71508  3.80800  3.53372  2.29436  3.80627  3.60955  3.22987  3.39183  2.68907  3.90711  3.69837  4.28070  3.70281  3.57968  3.35641  3.50438  3.09948  3.93726  1.00076    442 y - - -
          2.68618  4.42225  2.77519  2.73123  3.46354  2.40513  3.72494  3.29354  2.67741  2.69355  4.24690  2.90347  2.73739  3.18146  2.89801  2.37887  2.77519  2.98518  4.58477  3.61503
          0.03206  3.85186  4.57420  0.61958  0.77255  0.48576  0.95510
    155   2.70673  4.70224  2.69759  2.58110  4.06256  3.17045  3.90500  3.76872  2.80709  3.41800  4.37355  1.19508  3.82141  3.17791  3.16089  2.77483  3.08802  3.39301  5.37087  4.01252    443 n - - -
          2.68618  4.42225  2.77519  2.73123  3.46354  2.40513  3.72494  3.29354  2.67741  2.69355  4.24690  2.90347  2.73739  3.18146  2.89801  2.37887  2.77519  2.98518  4.58477  3.61503
          0.03206  3.85186  4.57420  0.61958  0.77255  0.48576  0.95510
    156   2.68666  4.66128  2.95692  2.64697  3.56975  3.33332  1.76901  3.43836  2.50081  3.03547  3.98385  3.07734  3.86889  3.00567  2.80874  2.76863  2.71615  3.14476  4.99626  3.54092    444 h - - -
          2.68618  4.42225  2.77519  2.73123  3.46354  2.40513  3.72494  3.29354  2.67741  2.69355  4.24690  2.90347  2.73739  3.18146  2.89801  2.37887  2.77519  2.98518  4.58477  3.61503
          0.03206  3.85186  4.57420  0.61958  0.77255  0.48576  0.95510
    157   2.86489  4.84954  2.88982  2.64451  4.01530  3.35269  3.80254  3.64314  2.46679  3.14751  4.17622  3.10396  3.90602  1.27116  2.75126  2.91363  3.16200  3.37417  5.29109  3.98356    458 q - - -
          2.68618  4.42225  2.77519  2.73123  3.46354  2.40513  3.72494  3.29354  2.67741  2.69355  4.24690  2.90347  2.73739  3.18146  2.89801  2.37887  2.77519  2.98518  4.58477  3.61503
          0.03206  3.85186  4.57420  0.61958  0.77255  0.48576  0.95510
    158   2.70673  4.70224  2.69759  2.58110  4.06256  3.17045  3.90500  3.76872  2.80709  3.41800  4.37355  1.19508  3.82141  3.17791  3.16089  2.77483  3.08802  3.39301  5.37087  4.01252    471 n - - -
          2.68618  4.42225  2.77519  2.73123  3.46354  2.40513  3.72494  3.29354  2.67741  2.69355  4.24690  2.90347  2.73739  3.18146  2.89801  2.37887  2.77519  2.98518  4.58477  3.61503
          0.03206  3.85186  4.57420  0.61958  0.77255  0.48576  0.95510
    159   2.82342  5.12623  2.46677  1.51503  4.44466  3.29588  3.65328  3.86242  2.07785  3.41694  4.28076  2.80834  3.82624  2.81388  2.74753  2.78136  3.07655  3.51270  5.57596  4.22502    480 e - - -
          2.68618  4.42225  2.77519  2.73123  3.46354  2.40513  3.72494  3.29354  2.67741  2.69355  4.24690  2.90347  2.73739  3.18146  2.89801  2.37887  2.77519  2.98518  4.58477  3.61503
          0.03206  3.85186  4.57420  0.61958  0.77255  0.48576  0.95510
    160   2.96784  5.09232  0.94807  2.32283  4.46667  3.19539  3.91347  4.05023  2.99378  3.66234  4.64021  2.87807  3.84675  3.15275  3.50702  2.93269  3.30605  3.69169  5.63926  4.34326    489 d - - -
          2.68618  4.42225  2.77519  2.73123  3.46354  2.40513  3.72494  3.29354  2.67741  2.69355  4.24690  2.90347  2.73739  3.18146  2.89801  2.37887  2.77519  2.98518  4.58477  3.61503
          0.03206  3.85186  4.57420  0.61958  0.77255  0.48576  0.95510
    161   2.63988  4.41709  3.30941  3.20634  4.34852  0.76164  4.32766  3.94333  3.38478  3.60000  4.57575  3.47378  3.80757  3.71061  3.62287  2.81125  3.11953  3.47564  5.44889  4.44980    499 g - - -
          2.68618  4.42225  2.77519  2.73123  3.46354  2.40513  3.72494  3.29354  2.67741  2.69355  4.24690  2.90347  2.73739  3.18146  2.89801  2.37887  2.77519  2.98518  4.58477  3.61503
          0.03206  3.85186  4.57420  0.61958  0.77255  0.48576  0.95510
    162   2.63988  4.41709  3.30941  3.20634  4.34852  0.76164  4.32766  3.94333  3.38478  3.60000  4.57575  3.47378  3.80757  3.71061  3.62287  2.81125  3.11953  3.47564  5.44889  4.44980    500 g - - -
          2.68618  4.42225  2.77519  2.73123  3.46354  2.40513  3.72494  3.29354  2.67741  2.69355  4.24690  2.90347  2.73739  3.18146  2.89801  2.37887  2.77519  2.98518  4.58477  3.61503
          0.03206  3.85186  4.57420  0.61958  0.77255  0.48576  0.95510
    163   3.30201  4.68392  4.06007  3.76123  2.64612  3.70741  3.87523  3.32495  3.48397  2.72330  3.95968  3.91450  4.22347  3.87267  3.61588  3.50589  3.60142  3.21471  0.92792  2.64933    503 w - - -
          2.68618  4.42225  2.77519  2.73123  3.46354  2.40513  3.72494  3.29354  2.67741  2.69355  4.24690  2.90347  2.73739  3.18146  2.89801  2.37887  2.77519  2.98518  4.58477  3.61503
          0.03206  3.85186  4.57420  0.61958  0.77255  0.48576  0.95510
    164   2.63988  4.41709  3.30941  3.20634  4.34852  0.76164  4.32766  3.94333  3.38478  3.60000  4.57575  3.47378  3.80757  3.71061  3.62287  2.81125  3.11953  3.47564  5.44889  4.44980    504 g - - -
          2.68618  4.42225  2.77519  2.73123  3.46354  2.40513  3.72494  3.29354  2.67741  2.69355  4.24690  2.90347  2.73739  3.18146  2.89801  2.37887  2.77519  2.98518  4.58477  3.61503
          0.03206  3.85186  4.57420  0.61958  0.77255  0.48576  0.95510
    165   3.11974  4.50396  4.49387  3.96313  1.97961  4.25642  4.30531  2.09013  3.83330  1.30152  2.94502  4.18034  4.51376  3.98738  3.99550  3.58866  3.34869  2.25902  4.65300  3.24893    505 l - - -
          2.68618  4.42225  2.77519  2.73123  3.46354  2.40513  3.72494  3.29354  2.67741  2.69355  4.24690  2.90347  2.73739  3.18146  2.89801  2.37887  2.77519  2.98518  4.58477  3.61503
          0.03206  3.85186  4.57420  0.61958  0.77255  0.48576  0.95510
    166   2.97299  4.79371  3.10624  2.86433  3.27080  3.43053  1.18673  3.67270  2.70796  3.16917  4.21068  3.27440  3.98203  3.23036  2.97480  3.04393  3.27575  3.40824  4.73609  3.22228    506 h - - -
          2.68618  4.42225  2.77519  2.73123  3.46354  2.40513  3.72494  3.29354  2.67741  2.69355  4.24690  2.90347  2.73739  3.18146  2.89801  2.37887  2.77519  2.98518  4.58477  3.61503
          0.03206  3.85186  4.57420  0.61958  0.77255  0.48576  0.95510
    167   2.99160  4.39427  4.46444  3.99873  3.38049  4.17464  4.73764  1.20509  3.84171  1.90480  3.24126  4.24369  4.55048  4.15048  4.05514  3.57443  3.27559  1.63518  5.32436  4.09144    507 i - - -
          2.68618  4.42225  2.77519  2.73123  3.46354  2.40513  3.72494  3.29354  2.67741  2.69355  4.24690  2.90347  2.73739  3.18146  2.89801  2.37887  2.77519  2.98518  4.58477  3.61503
          0.03206  3.85186  4.57420  0.61958  0.77255  0.48576  0.95510
    168   2.85303  5.26638  2.02188  1.31277  4.56439  3.18908  3.71379  4.03800  2.67526  3.60171  4.47295  2.69088  3.79307  2.88894  3.20619  2.77316  3.14010  3.65607  5.76069  4.32412    509 e - - -
          2.68618  4.42225  2.77519  2.73123  3.46354  2.40513  3.72494  3.29354  2.67741  2.69355  4.24690  2.90347  2.73739  3.18146  2.89801  2.37887  2.77519  2.98518  4.58477  3.61503
          0.03206  3.85186  4.57420  0.61958  0.77255  0.48576  0.95510
    169   2.63988  4.41709  3.30941  3.20634  4.34852  0.76164  4.32766  3.94333  3.38478  3.60000  4.57575  3.47378  3.80757  3.71061  3.62287  2.81125  3.11953  3.47564  5.44889  4.44980    510 g - - -
          2.68618  4.42225  2.77519  2.73123  3.46354  2.40513  3.72494  3.29354  2.67741  2.69355  4.24690  2.90347  2.73739  3.18146  2.89801  2.37887  2.77519  2.98518  4.58477  3.61503
          0.03206  3.85186  4.57420  0.61958  0.77255  0.48576  0.95510
    170   2.97299  4.79371  3.10624  2.86433  3.27080  3.43053  1.18673  3.67270  2.70796  3.16917  4.21068  3.27440  3.98203  3.23036  2.97480  3.04393  3.27575  3.40824  4.73609  3.22228    512 h - - -
          2.68618  4.42225  2.77519  2.73123  3.46354  2.40513  3.72494  3.29354  2.67741  2.69355  4.24690  2.90347  2.73739  3.18146  2.89801  2.37887  2.77519  2.98518  4.58477  3.61503
          0.03206  3.85186  4.57420  0.61958  0.77255  0.48576  0.95510
    171   2.30525  4.22525  3.18888  3.00393  4.05588  2.95553  4.11425  3.57582  3.07631  3.29773  4.22570  3.23186  3.69268  3.42728  3.36282  1.12256  2.78388  3.11544  5.43007  4.13936    514 s - - -
          2.68618  4.42225  2.77519  2.73123  3.46354  2.40513  3.72494  3.29354  2.67741  2.69355  4.24690  2.90347  2.73739  3.18146  2.89801  2.37887  2.77519  2.98518  4.58477  3.61503
          0.03206  3.85186  4.57420  0.61958  0.77255  0.48576  0.95510
    172   2.40204  4.24699  3.41020  3.16152  3.95107  3.08688  4.18037  3.07570  3.10409  2.93992  3.99195  3.37405  3.78910  3.50000  3.36363  2.60310  1.20734  2.77288  5.39070  4.16777    515 t - - -
          2.68618  4.42225  2.77519  2.73123  3.46354  2.40513  3.72494  3.29354  2.67741  2.69355  4.24690  2.90347  2.73739  3.18146  2.89801  2.37887  2.77519  2.98518  4.58477  3.61503
          0.03206  3.85186  4.57420  0.61958  0.77255  0.48576  0.95510
    173   2.99349  4.48030  4.23693  3.72218  3.12737  4.06167  4.43736  2.04329  3.51750  1.63204  1.69394  4.02152  4.40530  3.82920  3.73556  3.42081  3.25356  2.17322  5.05161  3.85431    516 l - - -
          2.68618  4.42225  2.77519  2.73123  3.46354  2.40513  3.72494  3.29354  2.67741  2.69355  4.24690  2.90347  2.73739  3.18146  2.89801  2.37887  2.77519  2.98518  4.58477  3.61503
          0.03206  3.85186  4.57420  0.61958  0.77255  0.48576  0.95510
    174   3.23246  4.64037  4.21040  3.92116  1.04607  3.92667  3.86866  2.75891  3.82876  2.13383  3.49226  3.99609  4.38588  4.00248  3.95357  3.50333  3.53367  2.74805  4.12420  2.49395    517 f - - -
          2.68618  4.42225  2.77519  2.73123  3.46354  2.40513  3.72494  3.29354  2.67741  2.69355  4.24690  2.90347  2.73739  3.18146  2.89801  2.37887  2.77519  2.98518  4.58477  3.61503
          0.03206  3.85186  4.57420  0.61958  0.77255  0.48576  0.95510
    175   2.12251  3.16000  3.57032  3.22058  4.04580  1.54967  4.16203  3.42259  3.17572  3.16523  4.01654  3.29886  3.61664  3.47560  3.44984  2.14025  2.60709  2.93949  5.42978  4.22533    518 g - - -
          2.68618  4.42225  2.77519  2.73123  3.46354  2.40513  3.72494  3.29354  2.67741  2.69355  4.24690  2.90347  2.73739  3.18146  2.89801  2.37887  2.77519  2.98518  4.58477  3.61503
          0.03206  3.85186  4.57420  0.61958  0.77255  0.48576  0.95510
    176   2.22131  4.16286  3.21046  2.97269  4.13003  2.92035  4.08428  3.49785  3.01509  3.24830  4.13484  3.18971  3.65391  3.35967  3.31801  1.29712  2.46147  3.02978  5.50272  4.23979    519 s - - -
          2.68618  4.42225  2.77519  2.73123  3.46354  2.40513  3.72494  3.29354  2.67741  2.69355  4.24690  2.90347  2.73739  3.18146  2.89801  2.37887  2.77519  2.98518  4.58477  3.61503
          0.03206  3.85186  4.57420  0.61958  0.77255  0.48576  0.95510
    177   1.53633  4.15923  3.68048  3.30140  3.76576  3.20212  4.23285  2.54443  3.23179  2.61553  3.69259  3.47871  3.86197  3.56019  3.50946  2.63240  2.79691  1.90742  5.34001  4.11004    520 a - - -
          2.68618  4.42225  2.77519  2.73123  3.46354  2.40513  3.72494  3.29354  2.67741  2.69355  4.24690  2.90347  2.73739  3.18146  2.89801  2.37887  2.77519  2.98518  4.58477  3.61503
          0.03206  3.85186  4.57420  0.61958  0.77255  0.48576  0.95510
    178   3.03982  4.51773  4.28972  3.82647  3.11955  4.08149  4.51561  2.12835  3.61070  1.07588  3.03986  4.10099  4.45522  3.93231  3.81410  3.48353  3.31998  2.00895  5.07357  3.82699    521 l - - -
          2.68618  4.42225  2.77519  2.73123  3.46354  2.40513  3.72494  3.29354  2.67741  2.69355  4.24690  2.90347  2.73739  3.18146  2.89801  2.37887  2.77519  2.98518  4.58477  3.61503
          0.03206  3.85186  4.57420  0.61958  0.77255  0.48576  0.95510
    179   2.34225  4.33967  2.90567  2.70282  4.12768  2.99463  3.93820  3.65512  2.84237  3.32337  4.18085  2.65913  3.68724  3.18613  3.19418  1.39879  2.77721  3.18450  5.46724  4.14214    522 s - - -
          2.68618  4.42225  2.77519  2.73123  3.46354  2.40513  3.72494  3.29354  2.67741  2.69355  4.24690  2.90347  2.73739  3.18146  2.89801  2.37887  2.77519  2.98518  4.58477  3.61503
          0.03206  3.85186  4.57420  0.61958  0.77255  0.48576  0.95510
    180   3.21774  4.71508  3.80800  3.53372  2.29436  3.80627  3.60955  3.22987  3.39183  2.68907  3.90711  3.69837  4.28070  3.70281  3.57968  3.35641  3.50438  3.09948  3.93726  1.00076    523 y - - -
          2.68618  4.42225  2.77519  2.73123  3.46354  2.40513  3.72494  3.29354  2.67741  2.69355  4.24690  2.90347  2.73739  3.18146  2.89801  2.37887  2.77519  2.98518  4.58477  3.61503
          0.03206  3.85186  4.57420  0.61958  0.77255  0.48576  0.95510
    181   2.99119  4.39563  4.45899  3.99543  3.37803  4.17014  4.73395  1.20213  3.83675  1.90397  3.24127  4.24015  4.54799  4.14731  4.04987  3.57126  3.27590  1.64461  5.32123  4.08639    524 i - - -
          2.68618  4.42225  2.77519  2.73123  3.46354  2.40513  3.72494  3.29354  2.67741  2.69355  4.24690  2.90347  2.73739  3.18146  2.89801  2.37887  2.77519  2.98518  4.58477  3.61503
          0.03206  3.85186  4.57420  0.61958  0.77255  0.48576  0.95510
    182   1.39756  4.10778  3.44212  3.13605  4.03681  2.96519  4.15633  3.11691  3.11817  3.02481  3.96719  3.29661  3.68820  3.44792  3.40571  2.41897  2.10863  2.74690  5.46693  4.25296    527 a - - -
          2.68618  4.42225  2.77519  2.73123  3.46354  2.40513  3.72494  3.29354  2.67741  2.69355  4.24690  2.90347  2.73739  3.18146  2.89801  2.37887  2.77519  2.98518  4.58477  3.61503
          0.03206  3.85186  4.57420  0.61958  0.77255  0.48576  0.95510
    183   3.13237  4.60089  4.15630  3.79629  3.12825  3.95577  4.45851  2.33146  3.56423  0.90100  3.15808  4.07374  4.39484  3.93750  3.74358  3.52458  3.42765  2.36339  4.99982  3.71830    528 l - - -
          2.68618  4.42225  2.77519  2.73123  3.46354  2.40513  3.72494  3.29354  2.67741  2.69355  4.24690  2.90347  2.73739  3.18146  2.89801  2.37887  2.77519  2.98518  4.58477  3.61503
          0.03206  3.85186  4.57420  0.61958  0.77255  0.48576  0.95510
    184   2.98263  4.82275  3.47122  2.98689  4.17212  3.47428  3.81004  3.71260  2.23008  3.23229  4.23323  3.34809  3.97806  3.03158  1.01036  3.06792  3.25012  3.43749  5.26365  4.10418    529 r - - -
          2.68618  4.42225  2.77519  2.73123  3.46354  2.40513  3.72494  3.29354  2.67741  2.69355  4.24690  2.90347  2.73739  3.18146  2.89801  2.37887  2.77519  2.98518  4.58477  3.61503
          0.03206  3.85186  4.57420  0.61958  0.77255  0.48576  0.95510
    185   3.09664  4.47211  4.54624  4.00952  3.17597  4.32458  4.69018  1.67594  3.85896  1.23829  3.00380  4.29608  4.58954  4.09400  4.05697  3.67481  3.33995  1.82894  5.17830  4.01852    531 l - - -
          2.68618  4.42225  2.77519  2.73123  3.46354  2.40513  3.72494  3.29354  2.67741  2.69355  4.24690  2.90347  2.73739  3.18146  2.89801  2.37887  2.77519  2.98518  4.58477  3.61503
          0.03206  3.85186  4.57420  0.61958  0.77255  0.48576  0.95510
    186   3.13577  4.57394  4.39406  3.87384  3.04284  4.23713  4.53859  2.15595  3.64425  1.01863  2.61426  4.17920  4.52132  3.93633  3.84051  3.60261  3.38021  2.22754  5.04306  3.85016    532 l - - -
          2.68618  4.42225  2.77519  2.73123  3.46354  2.40513  3.72494  3.29354  2.67741  2.69355  4.24690  2.90347  2.73739  3.18146  2.89801  2.37887  2.77519  2.98518  4.58477  3.61503
          0.03206  3.85186  4.57420  0.61958  0.77255  0.48576  0.95510
    187   2.63988  4.41709  3.30941  3.20634  4.34852  0.76164  4.32766  3.94333  3.38478  3.60000  4.57575  3.47378  3.80757  3.71061  3.62287  2.81125  3.11953  3.47564  5.44889  4.44980    535 g - - -
          2.68618  4.42225  2.77519  2.73123  3.46354  2.40513  3.72494  3.29354  2.67741  2.69355  4.24690  2.90347  2.73739  3.18146  2.89801  2.37887  2.77519  2.98518  4.58477  3.61503
          0.03206  3.85186  4.57420  0.61958  0.77255  0.48576  0.95510
    188   2.81923  5.14728  2.38910  1.48937  4.42249  3.26636  3.66438  3.88847  2.44280  3.42468  4.29903  2.77425  3.81511  2.40848  2.85650  2.76994  3.08134  3.53654  5.59789  4.21549    536 e - - -
          2.68618  4.42225  2.77519  2.73123  3.46354  2.40513  3.72494  3.29354  2.67741  2.69355  4.24690  2.90347  2.73739  3.18146  2.89801  2.37887  2.77519  2.98518  4.58477  3.61503
          0.03206  3.85186  4.57420  0.61958  0.77255  0.48576  0.95510
    189   2.57455  4.70921  2.52614  2.05918  4.28678  1.87840  3.77212  3.71799  2.66169  3.33919  4.19080  2.85510  3.74810  2.96665  3.09579  2.44983  2.92095  3.31839  5.55172  4.20876    543 g - - -
          2.68618  4.42225  2.77519  2.73123  3.46354  2.40513  3.72494  3.29354  2.67741  2.69355  4.24690  2.90347  2.73739  3.18146  2.89801  2.37887  2.77519  2.98518  4.58477  3.61503
          0.03206  3.85186  4.57420  0.61958  0.77255  0.48576  0.95510
    190   2.44690  4.37133  3.30270  2.77465  3.51702  3.46844  3.77084  2.67270  2.67536  2.09806  3.45451  3.19832  2.99020  2.87979  3.02842  2.74448  2.81270  2.59636  4.97643  3.72536    547 l - - -
          2.68618  4.42225  2.77519  2.73123  3.46354  2.40513  3.72494  3.29354  2.67741  2.69355  4.24690  2.90347  2.73739  3.18146  2.89801  2.37887  2.77519  2.98518  4.58477  3.61503
          0.06653  3.85186  3.14365  0.61958  0.77255  0.48576  0.95510
    191   2.85017  5.34200  1.63679  1.57753  4.62837  3.15614  3.69032  4.12039  2.68668  3.65769  4.51960  2.63538  3.76905  2.86106  3.25546  2.75115  3.13755  3.71941  5.81977  4.34749    551 e - - -
          2.68618  4.42225  2.77519  2.73123  3.46354  2.40513  3.72494  3.29354  2.67741  2.69355  4.24690  2.90347  2.73739  3.18146  2.89801  2.37887  2.77519  2.98518  4.58477  3.61503
          0.03317  3.81849  4.54084  0.61958  0.77255  0.51469  0.91052
    192   2.73008  5.01926  1.37102  2.16276  4.42738  3.11498  3.75329  3.93775  2.76925  3.55504  4.43993  2.71317  3.75566  2.94889  3.30537  2.46583  3.06647  3.53591  5.70235  4.25538    558 d - - -
          2.68618  4.42225  2.77520  2.73124  3.46354  2.40513  3.72495  3.29354  2.67741  2.69355  4.24690  2.90347  2.73740  3.18147  2.89801  2.37887  2.77520  2.98509  4.58477  3.61503
          0.07194  2.83441  4.54084  0.50680  0.92236  0.51469  0.91052
    193   2.33163  4.63747  2.36456  2.35059  4.27246  1.96874  3.77166  3.71211  2.70871  3.33231  4.17067  2.57347  3.70844  2.96509  3.17496  2.55462  2.86210  3.29055  5.55230  4.20216    561 g - - -
          2.68618  4.42225  2.77519  2.73123  3.46354  2.40513  3.72494  3.29354  2.67741  2.69355  4.24690  2.90347  2.73739  3.18146  2.89801  2.37887  2.77519  2.98518  4.58477  3.61503
          0.03317  3.81849  4.54084  0.61958  0.77255  0.46809  0.98403
    194   2.79617  5.25866  2.10309  1.54505  4.53773  3.21609  3.65173  4.01972  2.54328  3.54064  4.37364  2.68711  3.77802  2.42241  3.05392  2.71877  3.06173  3.62728  5.71150  4.27098    569 e - - -
          2.68618  4.42225  2.77519  2.73123  3.46354  2.40513  3.72494  3.29354  2.67741  2.69355  4.24690  2.90347  2.73739  3.18146  2.89801  2.37887  2.77519  2.98518  4.58477  3.61503
          0.03206  3.85186  4.57420  0.61958  0.77255  0.48576  0.95510
    195   2.86134  5.36790  1.38336  1.94477  4.65744  3.15615  3.70541  4.17047  2.71934  3.69800  4.55624  2.40462  3.77912  2.87807  3.29933  2.75951  3.15466  3.75865  5.86267  4.36992    570 d - - -
          2.68618  4.42225  2.77519  2.73123  3.46354  2.40513  3.72494  3.29354  2.67741  2.69355  4.24690  2.90347  2.73739  3.18146  2.89801  2.37887  2.77519  2.98518  4.58477  3.61503
          0.03206  3.85186  4.57420  0.61958  0.77255  0.48576  0.95510
    196   2.57782  4.55134  3.04324  2.56262  3.78427  3.16855  3.66324  3.15984  2.26573  2.82543  2.63707  2.63312  3.82230  2.87538  2.81606  2.68021  2.82412  2.88528  5.11762  3.83790    573 k - - -
          2.68618  4.42225  2.77519  2.73123  3.46354  2.40513  3.72494  3.29354  2.67741  2.69355  4.24690  2.90347  2.73739  3.18146  2.89801  2.37887  2.77519  2.98518  4.58477  3.61503
          0.03206  3.85186  4.57420  0.61958  0.77255  0.48576  0.95510
    197   1.33961  4.14041  3.24421  2.96360  4.13385  2.62159  4.06893  3.48773  3.03123  3.21371  4.06768  3.18599  3.03090  3.33770  3.35488  2.37684  2.66745  3.01567  5.48471  4.26346    575 a - - -
          2.68618  4.42225  2.77519  2.73123  3.46354  2.40513  3.72494  3.29354  2.67741  2.69355  4.24690  2.90347  2.73739  3.18146  2.89801  2.37887  2.77519  2.98518  4.58477  3.61503
          0.03206  3.85186  4.57420  0.61958  0.77255  0.48576  0.95510
    198   2.95033  4.39850  4.29743  3.75117  3.19387  4.09717  4.46830  2.04510  3.60500  1.63618  2.13502  4.04711  4.41587  3.87038  3.83000  3.42780  3.19877  1.66963  5.08841  3.92231    580 l - - -
          2.68618  4.42225  2.77519  2.73123  3.46354  2.40513  3.72494  3.29354  2.67741  2.69355  4.24690  2.90347  2.73739  3.18146  2.89801  2.37887  2.77519  2.98518  4.58477  3.61503
          0.03206  3.85186  4.57420  0.61958  0.77255  0.48576  0.95510
    199   1.71957  4.37181  3.05851  2.47274  3.89179  3.19286  3.82870  3.14153  2.71211  2.92135  3.80632  3.08502  3.76260  3.06266  3.08763  2.42632  2.77231  2.62865  5.26224  3.99271    581 a - - -
          2.68618  4.42225  2.77519  2.73123  3.46354  2.40513  3.72494  3.29354  2.67741  2.69355  4.24690  2.90347  2.73739  3.18146  2.89801  2.37887  2.77519  2.98518  4.58477  3.61503
          0.03206  3.85186  4.57420  0.61958  0.77255  0.48576  0.95510
    200   2.95116  5.03932  3.33576  2.71846  4.45446  3.57414  3.56921  3.81671  1.49454  3.29411  4.17180  3.12723  3.95996  2.71273  1.61800  2.95993  3.13222  3.50658  5.36474  4.18104    582 k - - -
          2.68618  4.42225  2.77519  2.73123  3.46354  2.40513  3.72494  3.29354  2.67741  2.69355  4.24690  2.90347  2.73739  3.18146  2.89801  2.37887  2.77519  2.98518  4.58477  3.61503
          0.03206  3.85186  4.57420  0.61958  0.77255  0.48576  0.95510
    201   1.86257  4.11537  3.32664  2.99316  4.07452  1.84831  4.05732  3.40757  3.02470  3.15286  4.00379  3.20128  3.63964  3.32749  3.35141  2.20797  2.64287  2.66162  5.44162  4.21596    583 g - - -
          2.68618  4.42225  2.77519  2.73123  3.46354  2.40513  3.72494  3.29354  2.67741  2.69355  4.24690  2.90347  2.73739  3.18146  2.89801  2.37887  2.77519  2.98518  4.58477  3.61503
          0.03206  3.85186  4.57420  0.61958  0.77255  0.48576  0.95510
    202   2.98263  4.82275  3.47122  2.98689  4.17212  3.47428  3.81004  3.71260  2.23008  3.23229  4.23323  3.34809  3.97806  3.03158  1.01036  3.06792  3.25012  3.43749  5.26365  4.10418    584 r - - -
          2.68618  4.42225  2.77519  2.73123  3.46354  2.40513  3.72494  3.29354  2.67741  2.69355  4.24690  2.90347  2.73739  3.18146  2.89801  2.37887  2.77519  2.98518  4.58477  3.61503
          0.03206  3.85186  4.57420  0.61958  0.77255  0.48576  0.95510
    203   2.89744  5.02803  2.99403  2.57617  4.37528  3.47235  3.60567  3.79059  1.33718  3.29189  4.18330  3.03030  3.91784  2.50740  2.27039  2.89862  3.11098  3.47683  5.39825  4.15324    585 k - - -
          2.68618  4.42225  2.77519  2.73123  3.46354  2.40513  3.72494  3.29354  2.67741  2.69355  4.24690  2.90347  2.73739  3.18146  2.89801  2.37887  2.77519  2.98518  4.58477  3.61503
          0.03206  3.85186  4.57420  0.61958  0.77255  0.48576  0.95510
    204   3.30201  4.68392  4.06007  3.76123  2.64612  3.70741  3.87523  3.32495  3.48397  2.72330  3.95968  3.91450  4.22347  3.87267  3.61588  3.50589  3.60142  3.21471  0.92792  2.64933    586 w - - -
          2.68618  4.42225  2.77519  2.73123  3.46354  2.40513  3.72494  3.29354  2.67741  2.69355  4.24690  2.90347  2.73739  3.18146  2.89801  2.37887  2.77519  2.98518  4.58477  3.61503
          0.03206  3.85186  4.57420  0.61958  0.77255  0.48576  0.95510
    205   3.01509  4.43985  4.30595  3.92115  3.36054  4.04392  4.65326  1.10380  3.74887  1.95106  3.29938  4.16940  4.47731  4.09943  3.94782  3.53741  3.31471  1.84597  5.24695  3.98331    587 i - - -
          2.68618  4.42225  2.77519  2.73123  3.46354  2.40513  3.72494  3.29354  2.67741  2.69355  4.24690  2.90347  2.73739  3.18146  2.89801  2.37887  2.77519  2.98518  4.58477  3.61503
          0.03206  3.85186  4.57420  0.61958  0.77255  0.48576  0.95510
    206   3.13237  4.60089  4.15630  3.79629  3.12825  3.95577  4.45851  2.33146  3.56423  0.90100  3.15808  4.07374  4.39484  3.93750  3.74358  3.52458  3.42765  2.36339  4.99982  3.71830    588 l - - -
          2.68618  4.42225  2.77519  2.73123  3.46354  2.40513  3.72494  3.29354  2.67741  2.69355  4.24690  2.90347  2.73739  3.18146  2.89801  2.37887  2.77519  2.98518  4.58477  3.61503
          0.03206  3.85186  4.57420  0.61958  0.77255  0.48576  0.95510
    207   2.96784  5.09232  0.94807  2.32283  4.46667  3.19539  3.91347  4.05023  2.99378  3.66234  4.64021  2.87807  3.84675  3.15275  3.50702  2.93269  3.30605  3.69169  5.63926  4.34326    589 d - - -
          2.68618  4.42225  2.77519  2.73123  3.46354  2.40513  3.72494  3.29354  2.67741  2.69355  4.24690  2.90347  2.73739  3.18146  2.89801  2.37887  2.77519  2.98518  4.58477  3.61503
          0.03206  3.85186  4.57420  0.61958  0.77255  0.48576  0.95510
    208   2.97299  4.79371  3.10624  2.86433  3.27080  3.43053  1.18673  3.67270  2.70796  3.16917  4.21068  3.27440  3.98203  3.23036  2.97480  3.04393  3.27575  3.40824  4.73609  3.22228    590 h - - -
          2.68618  4.42225  2.77519  2.73123  3.46354  2.40513  3.72494  3.29354  2.67741  2.69355  4.24690  2.90347  2.73739  3.18146  2.89801  2.37887  2.77519  2.98518  4.58477  3.61503
          0.03206  3.85186  4.57420  0.61958  0.77255  0.48576  0.95510
    209   2.59601  4.63041  2.28583  2.49840  4.34530  1.34940  3.93114  3.84345  2.93009  3.48353  4.36506  2.96564  3.75621  3.16709  3.36552  2.66751  2.99256  3.40727  5.57313  4.30650    591 g - - -
          2.68618  4.42225  2.77519  2.73123  3.46354  2.40513  3.72494  3.29354  2.67741  2.69355  4.24690  2.90347  2.73739  3.18146  2.89801  2.37887  2.77519  2.98518  4.58477  3.61503
          0.03206  3.85186  4.57420  0.61958  0.77255  0.48576  0.95510
    210   2.63988  4.41709  3.30941  3.20634  4.34852  0.76164  4.32766  3.94333  3.38478  3.60000  4.57575  3.47378  3.80757  3.71061  3.62287  2.81125  3.11953  3.47564  5.44889  4.44980    592 g - - -
          2.68618  4.42225  2.77519  2.73123  3.46354  2.40513  3.72494  3.29354  2.67741  2.69355  4.24690  2.90347  2.73739  3.18146  2.89801  2.37887  2.77519  2.98518  4.58477  3.61503
          0.03206  3.85186  4.57420  0.61958  0.77255  0.48576  0.95510
    211   2.25302  4.29211  3.93029  3.42782  3.40644  3.71969  4.26389  2.15102  3.30789  1.68140  3.29624  3.72175  4.17273  3.62945  3.58205  3.07042  3.00246  1.79760  5.12908  3.91450    593 l - - -
          2.68618  4.42225  2.77519  2.73123  3.46354  2.40513  3.72494  3.29354  2.67741  2.69355  4.24690  2.90347  2.73739  3.18146  2.89801  2.37887  2.77519  2.98518  4.58477  3.61503
          0.03206  3.85186  4.57420  0.61958  0.77255  0.48576  0.95510
    212   2.62260  4.24518  3.95942  3.56680  3.62158  3.56128  4.43028  2.09177  3.44270  2.33119  3.51958  3.76657  4.13742  3.79622  3.69021  2.98803  2.65816  1.24415  5.34343  4.10484    594 v - - -
          2.68618  4.42225  2.77519  2.73123  3.46354  2.40513  3.72494  3.29354  2.67741  2.69355  4.24690  2.90347  2.73739  3.18146  2.89801  2.37887  2.77519  2.98518  4.58477  3.61503
          0.03206  3.85186  4.57420  0.61958  0.77255  0.48576  0.95510
    213   1.43442  4.12236  3.25782  3.02719  4.19797  1.94386  4.14020  3.53314  3.12851  3.28901  4.15381  3.21546  3.63547  3.42259  3.43522  2.36989  2.67609  3.03939  5.54545  4.33643    595 a - - -
          2.68618  4.42225  2.77519  2.73123  3.46354  2.40513  3.72494  3.29354  2.67741  2.69355  4.24690  2.90347  2.73739  3.18146  2.89801  2.37887  2.77519  2.98518  4.58477  3.61503
          0.03206  3.85186  4.57420  0.61958  0.77255  0.48576  0.95510
    214   2.99244  4.39133  4.47564  4.00556  3.38587  4.18408  4.74531  1.21201  3.85216  1.90706  3.24166  4.25106  4.55571  4.15723  4.06625  3.58118  3.27492  1.61427  5.33088  4.10184    596 i - - -
          2.68618  4.42225  2.77519  2.73123  3.46354  2.40513  3.72494  3.29354  2.67741  2.69355  4.24690  2.90347  2.73739  3.18146  2.89801  2.37887  2.77519  2.98518  4.58477  3.61503
          0.03206  3.85186  4.57420  0.61958  0.77255  0.48576  0.95510
    215   2.72484  4.48537  3.32983  3.16607  4.16262  3.17406  4.24505  3.70294  3.22164  3.33194  4.38106  3.47474  0.86686  3.61106  3.46933  2.89174  3.16483  3.35064  5.35462  4.28308    597 p - - -
          2.68618  4.42225  2.77519  2.73123  3.46354  2.40513  3.72494  3.29354  2.67741  2.69355  4.24690  2.90347  2.73739  3.18146  2.89801  2.37887  2.77519  2.98518  4.58477  3.61503
          0.03206  3.85186  4.57420  0.61958  0.77255  0.48576  0.95510
    216   2.21700  4.15844  3.22346  2.97328  4.13097  2.92146  4.07973  3.48768  3.00947  3.23905  4.12050  3.18995  3.65208  3.35230  3.31496  1.32970  2.38465  3.02093  5.50056  4.24388    598 s - - -
          2.68618  4.42225  2.77519  2.73123  3.46354  2.40513  3.72494  3.29354  2.67741  2.69355  4.24690  2.90347  2.73739  3.18146  2.89801  2.37887  2.77519  2.98518  4.58477  3.61503
          0.03206  3.85186  4.57420  0.61958  0.77255  0.48576  0.95510
    217   3.30201  4.68392  4.06007  3.76123  2.64612  3.70741  3.87523  3.32495  3.48397  2.72330  3.95968  3.91450  4.22347  3.87267  3.61588  3.50589  3.60142  3.21471  0.92792  2.64933    599 w - - -
          2.68618  4.42225  2.77519  2.73123  3.46354  2.40513  3.72494  3.29354  2.67741  2.69355  4.24690  2.90347  2.73739  3.18146  2.89801  2.37887  2.77519  2.98518  4.58477  3.61503
          0.03206  3.85186  4.57420  0.61958  0.77255  0.48576  0.95510
    218   2.63988  4.41709  3.30941  3.20634  4.34852  0.76164  4.32766  3.94333  3.38478  3.60000  4.57575  3.47378  3.80757  3.71061  3.62287  2.81125  3.11953  3.47564  5.44889  4.44980    600 g - - -
          2.68618  4.42225  2.77519  2.73123  3.46354  2.40513  3.72494  3.29354  2.67741  2.69355  4.24690  2.90347  2.73739  3.18146  2.89801  2.37887  2.77519  2.98518  4.58477  3.61503
          0.03206  3.85186  4.57420  0.61958  0.77255  0.48576  0.95510
    219   2.95363  4.91613  3.12822  2.75384  4.29784  3.44506  3.74838  3.72587  1.06684  3.29557  4.25835  3.17914  3.94704  2.94118  2.42855  2.99710  3.20854  3.43490  5.36114  4.17102    601 k - - -
          2.68618  4.42225  2.77519  2.73123  3.46354  2.40513  3.72494  3.29354  2.67741  2.69355  4.24690  2.90347  2.73739  3.18146  2.89801  2.37887  2.77519  2.98518  4.58477  3.61503
          0.03206  3.85186  4.57420  0.61958  0.77255  0.48576  0.95510
    220   3.23246  4.64037  4.21040  3.92116  1.04607  3.92667  3.86866  2.75891  3.82876  2.13383  3.49226  3.99609  4.38588  4.00248  3.95357  3.50333  3.53367  2.74805  4.12420  2.49395    602 f - - -
          2.68618  4.42225  2.77519  2.73123  3.46354  2.40513  3.72494  3.29354  2.67741  2.69355  4.24690  2.90347  2.73739  3.18146  2.89801  2.37887  2.77519  2.98518  4.58477  3.61503
          0.03206  3.85186  4.57420  0.61958  0.77255  0.48576  0.95510
    221   3.30201  4.68392  4.06007  3.76123  2.64612  3.70741  3.87523  3.32495  3.48397  2.72330  3.95968  3.91450  4.22347  3.87267  3.61588  3.50589  3.60142  3.21471  0.92792  2.64933    603 w - - -
          2.68618  4.42225  2.77519  2.73123  3.46354  2.40513  3.72494  3.29354  2.67741  2.69355  4.24690  2.90347  2.73739  3.18146  2.89801  2.37887  2.77519  2.98518  4.58477  3.61503
          0.03206  3.85186  4.57420  0.61958  0.77255  0.48576  0.95510
    222   3.00907  4.39236  4.47832  3.94725  3.31647  4.24933  4.67259  1.73897  3.81521  1.58152  3.15310  4.22799  4.55365  4.08172  4.03801  3.59873  3.26223  1.37117  5.25072  4.05847    604 v - - -
          2.68618  4.42225  2.77519  2.73123  3.46354  2.40513  3.72494  3.29354  2.67741  2.69355  4.24690  2.90347  2.73739  3.18146  2.89801  2.37887  2.77519  2.98518  4.58477  3.61503
          0.03206  3.85186  4.57420  0.61958  0.77255  0.48576  0.95510
    223   2.23218  4.15330  3.28932  2.99518  4.05198  2.95972  4.06197  3.34417  2.98903  3.12988  4.01949  3.21328  3.67099  3.33891  3.29266  2.00978  1.55880  2.92354  5.43501  4.19155    605 t - - -
          2.68618  4.42225  2.77519  2.73123  3.46354  2.40513  3.72494  3.29354  2.67741  2.69355  4.24690  2.90347  2.73739  3.18146  2.89801  2.37887  2.77519  2.98518  4.58477  3.61503
          0.03206  3.85186  4.57420  0.61958  0.77255  0.48576  0.95510
    224   2.90096  4.34954  4.35018  3.88791  3.46033  4.03510  4.66462  1.74509  3.74158  2.04461  3.33691  4.12683  4.46210  4.06787  3.97446  3.43436  3.20171  1.14301  5.34334  4.09087    622 v - - -
          2.68618  4.42225  2.77519  2.73123  3.46354  2.40513  3.72494  3.29354  2.67741  2.69355  4.24690  2.90347  2.73739  3.18146  2.89801  2.37887  2.77519  2.98518  4.58477  3.61503
          0.03206  3.85186  4.57420  0.61958  0.77255  0.48576  0.95510
    225   3.13237  4.60089  4.15630  3.79629  3.12825  3.95577  4.45851  2.33146  3.56423  0.90100  3.15808  4.07374  4.39484  3.93750  3.74358  3.52458  3.42765  2.36339  4.99982  3.71830    636 l - - -
          2.68618  4.42225  2.77519  2.73123  3.46354  2.40513  3.72494  3.29354  2.67741  2.69355  4.24690  2.90347  2.73739  3.18146  2.89801  2.37887  2.77519  2.98518  4.58477  3.61503
          0.03206  3.85186  4.57420  0.61958  0.77255  0.48576  0.95510
    226   2.63988  4.41709  3.30941  3.20634  4.34852  0.76164  4.32766  3.94333  3.38478  3.60000  4.57575  3.47378  3.80757  3.71061  3.62287  2.81125  3.11953  3.47564  5.44889  4.44980    637 g - - -
          2.68618  4.42225  2.77519  2.73123  3.46354  2.40513  3.72494  3.29354  2.67741  2.69355  4.24690  2.90347  2.73739  3.18146  2.89801  2.37887  2.77519  2.98518  4.58477  3.61503
          0.03206  3.85186  4.57420  0.61958  0.77255  0.48576  0.95510
    227   2.56364  4.29541  4.09504  3.64105  3.51175  3.79103  4.46881  1.96936  3.50317  2.06264  3.39736  3.88735  4.27725  3.84598  3.75545  3.18302  3.07395  1.26201  5.29134  4.05092    638 v - - -
          2.68618  4.42225  2.77519  2.73123  3.46354  2.40513  3.72494  3.29354  2.67741  2.69355  4.24690  2.90347  2.73739  3.18146  2.89801  2.37887  2.77519  2.98518  4.58477  3.61503
          0.03206  3.85186  4.57420  0.61958  0.77255  0.48576  0.95510
    228   3.21774  4.71508  3.80800  3.53372  2.29436  3.80627  3.60955  3.22987  3.39183  2.68907  3.90711  3.69837  4.28070  3.70281  3.57968  3.35641  3.50438  3.09948  3.93726  1.00076    653 y - - -
          2.68618  4.42225  2.77519  2.73123  3.46354  2.40513  3.72494  3.29354  2.67741  2.69355  4.24690  2.90347  2.73739  3.18146  2.89801  2.37887  2.77519  2.98518  4.58477  3.61503
          0.03206  3.85186  4.57420  0.61958  0.77255  0.48576  0.95510
    229   2.93502  5.04121  2.47964  1.05505  4.38492  3.26110  3.84643  3.83474  2.72439  3.45529  4.43048  2.92191  3.86478  3.06268  3.13091  2.91967  3.23919  3.52080  5.56039  4.28291    654 e - - -
          2.68618  4.42225  2.77519  2.73123  3.46354  2.40513  3.72494  3.29354  2.67741  2.69355  4.24690  2.90347  2.73739  3.18146  2.89801  2.37887  2.77519  2.98518  4.58477  3.61503
          0.03206  3.85186  4.57420  0.61958  0.77255  0.48576  0.95510
    230   3.30201  4.68392  4.06007  3.76123  2.64612  3.70741  3.87523  3.32495  3.48397  2.72330  3.95968  3.91450  4.22347  3.87267  3.61588  3.50589  3.60142  3.21471  0.92792  2.64933    655 w - - -
          2.68618  4.42225  2.77519  2.73123  3.46354  2.40513  3.72494  3.29354  2.67741  2.69355  4.24690  2.90347  2.73739  3.18146  2.89801  2.37887  2.77519  2.98518  4.58477  3.61503
          0.03206  3.85186  4.57420  0.61958  0.77255  0.48576  0.95510
    231   2.19312  4.59263  2.29931  2.40786  4.24320  2.83548  3.76822  3.67218  2.68051  3.29084  4.11510  2.88219  3.70733  2.95167  3.14612  1.89316  2.81760  3.24813  5.51830  4.18002    656 s - - -
          2.68618  4.42225  2.77519  2.73123  3.46354  2.40513  3.72494  3.29354  2.67741  2.69355  4.24690  2.90347  2.73739  3.18146  2.89801  2.37887  2.77519  2.98518  4.58477  3.61503
          0.03206  3.85186  4.57420  0.61958  0.77255  0.48576  0.95510
    232   2.63988  4.41709  3.30941  3.20634  4.34852  0.76164  4.32766  3.94333  3.38478  3.60000  4.57575  3.47378  3.80757  3.71061  3.62287  2.81125  3.11953  3.47564  5.44889  4.44980    657 g - - -
          2.68618  4.42225  2.77519  2.73123  3.46354  2.40513  3.72494  3.29354  2.67741  2.69355  4.24690  2.90347  2.73739  3.18146  2.89801  2.37887  2.77519  2.98518  4.58477  3.61503
          0.03206  3.85186  4.57420  0.61958  0.77255  0.48576  0.95510
    233   2.56377  1.68759  4.05461  3.61080  2.83314  3.43863  4.17840  2.46810  3.46812  2.30909  3.44973  3.71917  4.01807  3.74560  3.66589  2.87953  2.93137  2.29614  4.84111  3.47738    658 c - - -
          2.68618  4.42225  2.77519  2.73123  3.46354  2.40513  3.72494  3.29354  2.67741  2.69355  4.24690  2.90347  2.73739  3.18146  2.89801  2.37887  2.77519  2.98518  4.58477  3.61503
          0.03206  3.85186  4.57420  0.61958  0.77255  0.48576  0.95510
    234   2.70673  4.70224  2.69759  2.58110  4.06256  3.17045  3.90500  3.76872  2.80709  3.41800  4.37355  1.19508  3.82141  3.17791  3.16089  2.77483  3.08802  3.39301  5.37087  4.01252    659 n - - -
          2.68618  4.42225  2.77519  2.73123  3.46354  2.40513  3.72494  3.29354  2.67741  2.69355  4.24690  2.90347  2.73739  3.18146  2.89801  2.37887  2.77519  2.98518  4.58477  3.61503
          0.03206  3.85186  4.57420  0.61958  0.77255  0.48576  0.95510
    235   2.72484  4.48537  3.32983  3.16607  4.16262  3.17406  4.24505  3.70294  3.22164  3.33194  4.38106  3.47474  0.86686  3.61106  3.46933  2.89174  3.16483  3.35064  5.35462  4.28308    660 p - - -
          2.68618  4.42225  2.77519  2.73123  3.46354  2.40513  3.72494  3.29354  2.67741  2.69355  4.24690  2.90347  2.73739  3.18146  2.89801  2.37887  2.77519  2.98518  4.58477  3.61503
          0.03206  3.85186  4.57420  0.61958  0.77255  0.48576  0.95510
    236   2.79785  4.35252  3.95243  3.40579  3.22876  3.84669  4.19775  2.25593  3.25167  1.51196  2.53274  3.73674  4.21194  3.56941  3.51447  3.15862  2.59099  2.19402  4.99389  3.81030    661 l - - -
          2.68618  4.42225  2.77519  2.73123  3.46354  2.40513  3.72494  3.29354  2.67741  2.69355  4.24690  2.90347  2.73739  3.18146  2.89801  2.37887  2.77519  2.98518  4.58477  3.61503
          0.03206  3.85186  4.57420  0.61958  0.77255  0.48576  0.95510
    237   2.72484  4.48537  3.32983  3.16607  4.16262  3.17406  4.24505  3.70294  3.22164  3.33194  4.38106  3.47474  0.86686  3.61106  3.46933  2.89174  3.16483  3.35064  5.35462  4.28308    662 p - - -
          2.68618  4.42225  2.77519  2.73123  3.46354  2.40513  3.72494  3.29354  2.67741  2.69355  4.24690  2.90347  2.73739  3.18146  2.89801  2.37887  2.77519  2.98518  4.58477  3.61503
          0.03206  3.85186  4.57420  0.61958  0.77255  0.48576  0.95510
    238   2.72484  4.48537  3.32983  3.16607  4.16262  3.17406  4.24505  3.70294  3.22164  3.33194  4.38106  3.47474  0.86686  3.61106  3.46933  2.89174  3.16483  3.35064  5.35462  4.28308    663 p - - -
          2.68618  4.42225  2.77519  2.73123  3.46354  2.40513  3.72494  3.29354  2.67741  2.69355  4.24690  2.90347  2.73739  3.18146  2.89801  2.37887  2.77519  2.98518  4.58477  3.61503
          0.03206  3.85186  4.57420  0.61958  0.77255  0.48576  0.95510
    239   2.93502  5.04121  2.47964  1.05505  4.38492  3.26110  3.84643  3.83474  2.72439  3.45529  4.43048  2.92191  3.86478  3.06268  3.13091  2.91967  3.23919  3.52080  5.56039  4.28291    664 e - - -
          2.68618  4.42225  2.77519  2.73123  3.46354  2.40513  3.72494  3.29354  2.67741  2.69355  4.24690  2.90347  2.73739  3.18146  2.89801  2.37887  2.77519  2.98518  4.58477  3.61503
          0.03206  3.85186  4.57420  0.61958  0.77255  0.48576  0.95510
    240   3.17807  4.57945  4.37156  3.92851  1.49434  4.16014  3.98061  2.42988  3.78271  1.57764  3.14750  4.05888  4.48458  3.94895  3.93618  3.53909  3.42657  2.46532  4.25877  2.67576    665 f - - -
          2.68618  4.42225  2.77519  2.73123  3.46354  2.40513  3.72494  3.29354  2.67741  2.69355  4.24690  2.90347  2.73739  3.18146  2.89801  2.37887  2.77519  2.98518  4.58477  3.61503
          0.03206  3.85186  4.57420  0.61958  0.77255  0.48576  0.95510
    241   3.30201  4.68392  4.06007  3.76123  2.64612  3.70741  3.87523  3.32495  3.48397  2.72330  3.95968  3.91450  4.22347  3.87267  3.61588  3.50589  3.60142  3.21471  0.92792  2.64933    666 w - - -
          2.68618  4.42225  2.77519  2.73123  3.46354  2.40513  3.72494  3.29354  2.67741  2.69355  4.24690  2.90347  2.73739  3.18146  2.89801  2.37887  2.77519  2.98518  4.58477  3.61503
          0.03206  3.85186  4.57420  0.61958  0.77255  0.48576  0.95510
    242   3.16083  4.58505  4.38619  3.90959  2.64160  4.21781  4.39709  2.21846  3.74952  1.00606  2.96603  4.17096  4.52037  3.97702  3.93496  3.60522  3.41056  2.28927  4.79291  3.42026    667 l - - -
          2.68618  4.42225  2.77519  2.73123  3.46354  2.40513  3.72494  3.29354  2.67741  2.69355  4.24690  2.90347  2.73739  3.18146  2.89801  2.37887  2.77519  2.98518  4.58477  3.61503
          0.03206  3.85186  4.57420  0.61958  0.77255  0.48576  0.95510
    243   3.13402  4.57615  4.38264  3.86854  3.04430  4.22616  4.53184  2.15802  3.63138  1.01143  2.67413  4.17186  4.51800  3.93291  3.82779  3.59686  3.38130  2.22618  5.04020  3.83600    668 l - - -
          2.68618  4.42225  2.77519  2.73123  3.46354  2.40513  3.72494  3.29354  2.67741  2.69355  4.24690  2.90347  2.73739  3.18146  2.89801  2.37887  2.77519  2.98518  4.58477  3.61503
          0.03206  3.85186  4.57420  0.61958  0.77255  0.48576  0.95510
    244   2.72484  4.48537  3.32983  3.16607  4.16262  3.17406  4.24505  3.70294  3.22164  3.33194  4.38106  3.47474  0.86686  3.61106  3.46933  2.89174  3.16483  3.35064  5.35462  4.28308    669 p - - -
          2.68618  4.42225  2.77519  2.73123  3.46354  2.40513  3.72494  3.29354  2.67741  2.69355  4.24690  2.90347  2.73739  3.18146  2.89801  2.37887  2.77519  2.98518  4.58477  3.61503
          0.03206  3.85186  4.57420  0.61958  0.77255  0.48576  0.95510
    245   2.64836  4.95665  2.60443  2.31684  4.27018  3.33639  3.57559  3.70147  1.97467  3.24604  4.05254  2.43288  3.77733  2.71207  2.53847  2.63760  2.68953  3.33952  5.42452  4.07677    677 k - - -
          2.68618  4.42225  2.77519  2.73123  3.46354  2.40513  3.72494  3.29354  2.67741  2.69355  4.24690  2.90347  2.73739  3.18146  2.89801  2.37887  2.77519  2.98518  4.58477  3.61503
          0.03206  3.85186  4.57420  0.61958  0.77255  0.48576  0.95510
    246   2.60733  3.62443  3.99977  3.43126  2.45008  3.69929  4.01111  2.02783  3.31932  2.04553  3.15515  3.66580  4.07608  3.55732  3.53019  2.78511  2.85126  2.13045  4.68952  3.43531    678 i - - -
          2.68618  4.42225  2.77519  2.73123  3.46354  2.40513  3.72494  3.29354  2.67741  2.69355  4.24690  2.90347  2.73739  3.18146  2.89801  2.37887  2.77519  2.98518  4.58477  3.61503
          0.03206  3.85186  4.57420  0.61958  0.77255  0.48576  0.95510
    247   2.39517  4.18982  3.55387  3.03243  2.46103  3.45620  3.86948  2.62904  2.96207  2.26158  3.35975  3.36245  3.91033  3.26440  3.26986  2.45938  2.60553  2.42005  4.81583  3.53901    679 l - - -
          2.68618  4.42225  2.77519  2.73123  3.46354  2.40513  3.72494  3.29354  2.67741  2.69355  4.24690  2.90347  2.73739  3.18146  2.89801  2.37887  2.77519  2.98518  4.58477  3.61503
          0.03206  3.85186  4.57420  0.61958  0.77255  0.48576  0.95510
    248   2.72484  4.48537  3.32983  3.16607  4.16262  3.17406  4.24505  3.70294  3.22164  3.33194  4.38106  3.47474  0.86686  3.61106  3.46933  2.89174  3.16483  3.35064  5.35462  4.28308    681 p - - -
          2.68618  4.42225  2.77519  2.73123  3.46354  2.40513  3.72494  3.29354  2.67741  2.69355  4.24690  2.90347  2.73739  3.18146  2.89801  2.37887  2.77519  2.98518  4.58477  3.61503
          0.03206  3.85186  4.57420  0.61958  0.77255  0.48576  0.95510
    249   2.99943  4.37569  4.50380  3.96908  2.62406  4.21931  4.54176  1.43259  3.86047  1.74560  3.07416  4.20968  4.51347  4.06179  4.04923  3.55992  3.24469  1.76328  5.02039  3.75989    686 i - - -
          2.68618  4.42225  2.77519  2.73123  3.46354  2.40513  3.72494  3.29354  2.67741  2.69355  4.24690  2.90347  2.73739  3.18146  2.89801  2.37887  2.77519  2.98518  4.58477  3.61503
          0.03206  3.85186  4.57420  0.61958  0.77255  0.48576  0.95510
    250   2.97299  4.79371  3.10624  2.86433  3.27080  3.43053  1.18673  3.67270  2.70796  3.16917  4.21068  3.27440  3.98203  3.23036  2.97480  3.04393  3.27575  3.40824  4.73609  3.22228    687 h - - -
          2.68618  4.42225  2.77519  2.73123  3.46354  2.40513  3.72494  3.29354  2.67741  2.69355  4.24690  2.90347  2.73739  3.18146  2.89801  2.37887  2.77519  2.98518  4.58477  3.61503
          0.03206  3.85186  4.57420  0.61958  0.77255  0.48576  0.95510
    251   2.72484  4.48537  3.32983  3.16607  4.16262  3.17406  4.24505  3.70294  3.22164  3.33194  4.38106  3.47474  0.86686  3.61106  3.46933  2.89174  3.16483  3.35064  5.35462  4.28308    688 p - - -
          2.68618  4.42225  2.77519  2.73123  3.46354  2.40513  3.72494  3.29354  2.67741  2.69355  4.24690  2.90347  2.73739  3.18146  2.89801  2.37887  2.77519  2.98518  4.58477  3.61503
          0.03206  3.85186  4.57420  0.61958  0.77255  0.48576  0.95510
    252   2.63988  4.41709  3.30941  3.20634  4.34852  0.76164  4.32766  3.94333  3.38478  3.60000  4.57575  3.47378  3.80757  3.71061  3.62287  2.81125  3.11953  3.47564  5.44889  4.44980    697 g - - -
          2.68618  4.42225  2.77519  2.73123  3.46354  2.40513  3.72494  3.29354  2.67741  2.69355  4.24690  2.90347  2.73739  3.18146  2.89801  2.37887  2.77519  2.98518  4.58477  3.61503
          0.03206  3.85186  4.57420  0.61958  0.77255  0.48576  0.95510
    253   2.95363  4.91613  3.12822  2.75384  4.29784  3.44506  3.74838  3.72587  1.06684  3.29557  4.25835  3.17914  3.94704  2.94118  2.42855  2.99710  3.20854  3.43490  5.36114  4.17102    702 k - - -
          2.68618  4.42225  2.77519  2.73123  3.46354  2.40513  3.72494  3.29354  2.67741  2.69355  4.24690  2.90347  2.73739  3.18146  2.89801  2.37887  2.77519  2.98518  4.58477  3.61503
          0.03206  3.85186  4.57420  0.61958  0.77255  0.48576  0.95510
    254   2.79651  4.34492  3.99487  3.46092  3.25813  3.84358  4.24748  2.08081  3.30077  1.86937  1.94919  3.77477  4.22818  3.62229  3.55629  3.17116  2.76791  2.13392  5.03417  3.84884    703 l - - -
          2.68618  4.42225  2.77519  2.73123  3.46354  2.40513  3.72494  3.29354  2.67741  2.69355  4.24690  2.90347  2.73739  3.18146  2.89801  2.37887  2.77519  2.98518  4.58477  3.61503
          0.03206  3.85186  4.57420  0.61958  0.77255  0.48576  0.95510
    255   3.13536  4.57468  4.39079  3.87233  3.04330  4.23406  4.53670  2.15645  3.64045  1.01616  2.63321  4.17713  4.52046  3.93537  3.83677  3.60106  3.38063  2.22702  5.04232  3.84607    704 l - - -
          2.68618  4.42225  2.77519  2.73123  3.46354  2.40513  3.72494  3.29354  2.67741  2.69355  4.24690  2.90347  2.73739  3.18146  2.89801  2.37887  2.77519  2.98518  4.58477  3.61503
          0.03206  3.85186  4.57420  0.61958  0.77255  0.48576  0.95510
    256   2.18037  1.83966  3.71028  3.31918  3.79373  2.96939  4.14525  3.10458  3.20734  2.89517  3.79252  3.38015  3.07058  3.51686  3.44729  2.18318  2.63582  2.73019  5.23459  4.02777    705 c - - -
          2.68618  4.42225  2.77519  2.73123  3.46354  2.40513  3.72494  3.29354  2.67741  2.69355  4.24690  2.90347  2.73739  3.18146  2.89801  2.37887  2.77519  2.98518  4.58477  3.61503
          0.03206  3.85186  4.57420  0.61958  0.77255  0.48576  0.95510
    257   3.21774  4.71508  3.80800  3.53372  2.29436  3.80627  3.60955  3.22987  3.39183  2.68907  3.90711  3.69837  4.28070  3.70281  3.57968  3.35641  3.50438  3.09948  3.93726  1.00076    706 y - - -
          2.68618  4.42225  2.77519  2.73123  3.46354  2.40513  3.72494  3.29354  2.67741  2.69355  4.24690  2.90347  2.73739  3.18146  2.89801  2.37887  2.77519  2.98518  4.58477  3.61503
          0.03206  3.85186  4.57420  0.61958  0.77255  0.48576  0.95510
    258   2.56355  0.98324  4.07738  3.81250  3.80882  3.19066  4.46415  2.94951  3.63940  2.86582  3.98652  3.80499  3.89598  3.98636  3.76734  2.83512  3.02862  2.69543  5.22904  4.09658    707 c - - -
          2.68618  4.42225  2.77519  2.73123  3.46354  2.40513  3.72494  3.29354  2.67741  2.69355  4.24690  2.90347  2.73739  3.18146  2.89801  2.37887  2.77519  2.98518  4.58477  3.61503
          0.03206  3.85186  4.57420  0.61958  0.77255  0.48576  0.95510
    259   2.98263  4.82275  3.47122  2.98689  4.17212  3.47428  3.81004  3.71260  2.23008  3.23229  4.23323  3.34809  3.97806  3.03158  1.01036  3.06792  3.25012  3.43749  5.26365  4.10418    708 r - - -
          2.68618  4.42225  2.77519  2.73123  3.46354  2.40513  3.72494  3.29354  2.67741  2.69355  4.24690  2.90347  2.73739  3.18146  2.89801  2.37887  2.77519  2.98518  4.58477  3.61503
          0.03206  3.85186  4.57420  0.61958  0.77255  0.48576  0.95510
    260   3.13237  4.60089  4.15630  3.79629  3.12825  3.95577  4.45851  2.33146  3.56423  0.90100  3.15808  4.07374  4.39484  3.93750  3.74358  3.52458  3.42765  2.36339  4.99982  3.71830    709 l - - -
          2.68618  4.42225  2.77519  2.73123  3.46354  2.40513  3.72494  3.29354  2.67741  2.69355  4.24690  2.90347  2.73739  3.18146  2.89801  2.37887  2.77519  2.98518  4.58477  3.61503
          0.03206  3.85186  4.57420  0.61958  0.77255  0.48576  0.95510
    261   2.79188  4.34044  4.09660  3.75932  3.53527  3.70233  4.56468  2.05209  3.62678  2.22604  3.50378  3.95239  4.26415  3.98817  3.84123  3.20474  3.15403  1.05131  5.31616  4.04639    710 v - - -
          2.68618  4.42225  2.77519  2.73123  3.46354  2.40513  3.72494  3.29354  2.67741  2.69355  4.24690  2.90347  2.73739  3.18146  2.89801  2.37887  2.77519  2.98518  4.58477  3.61503
          0.03206  3.85186  4.57420  0.61958  0.77255  0.48576  0.95510
    262   3.21774  4.71508  3.80800  3.53372  2.29436  3.80627  3.60955  3.22987  3.39183  2.68907  3.90711  3.69837  4.28070  3.70281  3.57968  3.35641  3.50438  3.09948  3.93726  1.00076    711 y - - -
          2.68618  4.42225  2.77519  2.73123  3.46354  2.40513  3.72494  3.29354  2.67741  2.69355  4.24690  2.90347  2.73739  3.18146  2.89801  2.37887  2.77519  2.98518  4.58477  3.61503
          0.03206  3.85186  4.57420  0.61958  0.77255  0.48576  0.95510
    263   2.95329  4.50540  4.02741  3.61951  3.19917  3.81872  4.35943  2.37273  3.38864  1.79713  1.41801  3.89949  4.27937  3.77197  3.59634  3.30016  3.25828  2.37641  5.03713  3.79699    712 m - - -
          2.68618  4.42225  2.77519  2.73123  3.46354  2.40513  3.72494  3.29354  2.67741  2.69355  4.24690  2.90347  2.73739  3.18146  2.89801  2.37887  2.77519  2.98518  4.58477  3.61503
          0.03206  3.85186  4.57420  0.61958  0.77255  0.48576  0.95510
    264   2.11623  4.27401  3.14373  2.91505  4.09457  3.01660  4.05909  3.41592  2.96993  3.14650  4.09648  3.19921  1.52465  3.33144  3.28029  2.51205  2.79724  3.02264  5.45695  4.21887    713 p - - -
          2.68618  4.42225  2.77519  2.73123  3.46354  2.40513  3.72494  3.29354  2.67741  2.69355  4.24690  2.90347  2.73739  3.18146  2.89801  2.37887  2.77519  2.98518  4.58477  3.61503
          0.03206  3.85186  4.57420  0.61958  0.77255  0.48576  0.95510
    265   2.90517  4.43442  4.15496  3.65873  3.18478  3.93052  4.40223  2.19046  3.46651  1.71528  1.72508  3.94107  4.33017  3.78732  3.69228  3.30219  3.18829  2.02293  5.07423  3.87372    714 l - - -
          2.68618  4.42225  2.77519  2.73123  3.46354  2.40513  3.72494  3.29354  2.67741  2.69355  4.24690  2.90347  2.73739  3.18146  2.89801  2.37887  2.77519  2.98518  4.58477  3.61503
          0.03206  3.85186  4.57420  0.61958  0.77255  0.48576  0.95510
    266   2.30525  4.22525  3.18888  3.00393  4.05588  2.95553  4.11425  3.57582  3.07631  3.29773  4.22570  3.23186  3.69268  3.42728  3.36282  1.12256  2.78388  3.11544  5.43007  4.13936    715 s - - -
          2.68618  4.42225  2.77519  2.73123  3.46354  2.40513  3.72494  3.29354  2.67741  2.69355  4.24690  2.90347  2.73739  3.18146  2.89801  2.37887  2.77519  2.98518  4.58477  3.61503
          0.03206  3.85186  4.57420  0.61958  0.77255  0.48576  0.95510
    267   3.21774  4.71508  3.80800  3.53372  2.29436  3.80627  3.60955  3.22987  3.39183  2.68907  3.90711  3.69837  4.28070  3.70281  3.57968  3.35641  3.50438  3.09948  3.93726  1.00076    716 y - - -
          2.68618  4.42225  2.77519  2.73123  3.46354  2.40513  3.72494  3.29354  2.67741  2.69355  4.24690  2.90347  2.73739  3.18146  2.89801  2.37887  2.77519  2.98518  4.58477  3.61503
          0.03206  3.85186  4.57420  0.61958  0.77255  0.48576  0.95510
    268   3.08652  4.51203  4.42266  3.87639  3.09700  4.24154  4.56970  2.08527  3.70457  1.11265  2.63923  4.18326  4.51511  3.95404  3.91095  3.58103  3.32715  1.98711  5.09224  3.94503    717 l - - -
          2.68618  4.42225  2.77519  2.73123  3.46354  2.40513  3.72494  3.29354  2.67741  2.69355  4.24690  2.90347  2.73739  3.18146  2.89801  2.37887  2.77519  2.98518  4.58477  3.61503
          0.03206  3.85186  4.57420  0.61958  0.77255  0.48576  0.95510
    269   3.21774  4.71508  3.80800  3.53372  2.29436  3.80627  3.60955  3.22987  3.39183  2.68907  3.90711  3.69837  4.28070  3.70281  3.57968  3.35641  3.50438  3.09948  3.93726  1.00076    718 y - - -
          2.68618  4.42225  2.77519  2.73123  3.46354  2.40513  3.72494  3.29354  2.67741  2.69355  4.24690  2.90347  2.73739  3.18146  2.89801  2.37887  2.77519  2.98518  4.58477  3.61503
          0.03206  3.85186  4.57420  0.61958  0.77255  0.48576  0.95510
    270   2.63988  4.41709  3.30941  3.20634  4.34852  0.76164  4.32766  3.94333  3.38478  3.60000  4.57575  3.47378  3.80757  3.71061  3.62287  2.81125  3.11953  3.47564  5.44889  4.44980    719 g - - -
          2.68618  4.42225  2.77519  2.73123  3.46354  2.40513  3.72494  3.29354  2.67741  2.69355  4.24690  2.90347  2.73739  3.18146  2.89801  2.37887  2.77519  2.98518  4.58477  3.61503
          0.03206  3.85186  4.57420  0.61958  0.77255  0.48576  0.95510
    271   2.92424  5.00363  3.21850  2.68679  4.39878  3.52711  3.59771  3.78300  1.28087  3.28376  4.17276  3.10753  3.94464  2.75004  2.01813  2.93899  3.12535  3.47354  5.36735  4.16436    720 k - - -
          2.68618  4.42225  2.77519  2.73123  3.46354  2.40513  3.72494  3.29354  2.67741  2.69355  4.24690  2.90347  2.73739  3.18146  2.89801  2.37887  2.77519  2.98518  4.58477  3.61503
          0.03206  3.85186  4.57420  0.61958  0.77255  0.48576  0.95510
    272   2.95314  5.03326  3.34347  2.72594  4.44681  3.57519  3.57158  3.80960  1.56013  3.28934  4.16924  3.13230  3.96207  2.71635  1.54360  2.96406  3.13474  3.50130  5.36106  4.17866    721 r - - -
          2.68618  4.42225  2.77519  2.73123  3.46354  2.40513  3.72494  3.29354  2.67741  2.69355  4.24690  2.90347  2.73739  3.18146  2.89801  2.37887  2.77519  2.98518  4.58477  3.61503
          0.03206  3.85186  4.57420  0.61958  0.77255  0.48576  0.95510
    273   3.23246  4.64037  4.21040  3.92116  1.04607  3.92667  3.86866  2.75891  3.82876  2.13383  3.49226  3.99609  4.38588  4.00248  3.95357  3.50333  3.53367  2.74805  4.12420  2.49395    722 f - - -
          2.68618  4.42225  2.77519  2.73123  3.46354  2.40513  3.72494  3.29354  2.67741  2.69355  4.24690  2.90347  2.73739  3.18146  2.89801  2.37887  2.77519  2.98518  4.58477  3.61503
          0.03206  3.85186  4.57420  0.61958  0.77255  0.48576  0.95510
    274   2.79188  4.34044  4.09660  3.75932  3.53527  3.70233  4.56468  2.05209  3.62678  2.22604  3.50378  3.95239  4.26415  3.98817  3.84123  3.20474  3.15403  1.05131  5.31616  4.04639    724 v - - -
          2.68618  4.42225  2.77519  2.73123  3.46354  2.40513  3.72494  3.29354  2.67741  2.69355  4.24690  2.90347  2.73739  3.18146  2.89801  2.37887  2.77519  2.98518  4.58477  3.61503
          0.03206  3.85186  4.57420  0.61958  0.77255  0.48576  0.95510
    275   2.02487  4.18931  3.13936  2.97728  4.25208  1.32197  4.15225  3.62492  3.13580  3.36924  4.25764  3.20374  3.66038  3.44019  3.43771  2.42752  2.74634  3.12639  5.57436  4.36525    725 g - - -
          2.68618  4.42225  2.77519  2.73123  3.46354  2.40513  3.72494  3.29354  2.67741  2.69355  4.24690  2.90347  2.73739  3.18146  2.89801  2.37887  2.77519  2.98518  4.58477  3.61503
          0.03206  3.85186  4.57420  0.61958  0.77255  0.48576  0.95510
    276   2.50389  4.46252  3.06891  2.67891  3.89506  3.25060  3.79199  3.20066  2.41569  2.91419  3.83178  3.08964  2.05064  3.01579  2.91884  2.62980  2.83070  2.63604  5.25127  3.97050    726 p - - -
          2.68618  4.42225  2.77519  2.73123  3.46354  2.40513  3.72494  3.29354  2.67741  2.69355  4.24690  2.90347  2.73739  3.18146  2.89801  2.37887  2.77519  2.98518  4.58477  3.61503
          0.03206  3.85186  4.57420  0.61958  0.77255  0.48576  0.95510
    277   3.01509  4.43985  4.30595  3.92115  3.36054  4.04392  4.65326  1.10380  3.74887  1.95106  3.29938  4.16940  4.47731  4.09943  3.94782  3.53741  3.31471  1.84597  5.24695  3.98331    727 i - - -
          2.68618  4.42225  2.77519  2.73123  3.46354  2.40513  3.72494  3.29354  2.67741  2.69355  4.24690  2.90347  2.73739  3.18146  2.89801  2.37887  2.77519  2.98518  4.58477  3.61503
          0.03206  3.85186  4.57420  0.61958  0.77255  0.48576  0.95510
    278   2.40204  4.24699  3.41020  3.16152  3.95107  3.08688  4.18037  3.07570  3.10409  2.93992  3.99195  3.37405  3.78910  3.50000  3.36363  2.60310  1.20734  2.77288  5.39070  4.16777    728 t - - -
          2.68618  4.42225  2.77519  2.73123  3.46354  2.40513  3.72494  3.29354  2.67741  2.69355  4.24690  2.90347  2.73739  3.18146  2.89801  2.37887  2.77519  2.98518  4.58477  3.61503
          0.03206  3.85186  4.57420  0.61958  0.77255  0.48576  0.95510
    279   2.35958  4.79396  2.65303  2.10660  4.16871  2.64314  3.64945  3.58886  2.31815  3.18456  4.01129  2.85086  3.76110  2.81379  2.91217  2.36568  2.86888  3.23420  5.41232  4.07001    730 e - - -
          2.68618  4.42225  2.77519  2.73123  3.46354  2.40513  3.72494  3.29354  2.67741  2.69355  4.24690  2.90347  2.73739  3.18146  2.89801  2.37887  2.77519  2.98518  4.58477  3.61503
          0.03206  3.85186  4.57420  0.61958  0.77255  0.48576  0.95510
    280   3.13237  4.60089  4.15630  3.79629  3.12825  3.95577  4.45851  2.33146  3.56423  0.90100  3.15808  4.07374  4.39484  3.93750  3.74358  3.52458  3.42765  2.36339  4.99982  3.71830    731 l - - -
          2.68618  4.42225  2.77519  2.73123  3.46354  2.40513  3.72494  3.29354  2.67741  2.69355  4.24690  2.90347  2.73739  3.18146  2.89801  2.37887  2.77519  2.98518  4.58477  3.61503
          0.03206  3.85186  4.57420  0.61958  0.77255  0.48576  0.95510
    281   2.97546  4.35575  4.51296  4.01926  3.45119  4.21622  4.77217  1.47126  3.89416  1.98264  3.28515  4.26817  4.57114  4.18385  4.11817  3.59665  3.25031  1.25575  5.37640  4.15928    732 v - - -
          2.68618  4.42225  2.77519  2.73123  3.46354  2.40513  3.72494  3.29354  2.67741  2.69355  4.24690  2.90347  2.73739  3.18146  2.89801  2.37887  2.77519  2.98518  4.58477  3.61503
          0.03206  3.85186  4.57420  0.61958  0.77255  0.48576  0.95510
    282   2.79056  4.89994  3.21826  2.60463  4.20448  3.52148  3.56384  3.58301  1.84714  2.72765  3.97906  3.05454  3.89423  2.40586  1.91833  2.81846  2.98564  3.28211  5.28552  4.04678    733 k - - -
          2.68618  4.42225  2.77519  2.73123  3.46354  2.40513  3.72494  3.29354  2.67741  2.69355  4.24690  2.90347  2.73739  3.18146  2.89801  2.37887  2.77519  2.98518  4.58477  3.61503
          0.03206  3.85186  4.57420  0.61958  0.77255  0.48576  0.95510
    283   2.57678  4.72883  2.39924  2.35153  4.18982  3.17272  3.72995  3.65721  2.61301  3.26836  4.11650  2.85339  3.75224  2.71170  3.05847  1.67751  2.90048  3.27755  5.47357  4.11266    734 s - - -
          2.68618  4.42225  2.77519  2.73123  3.46354  2.40513  3.72494  3.29354  2.67741  2.69355  4.24690  2.90347  2.73739  3.18146  2.89801  2.37887  2.77519  2.98518  4.58477  3.61503
          0.03206  3.85186  4.57420  0.61958  0.77255  0.48576  0.95510
    284   3.12728  4.55851  4.39342  3.90423  3.07000  4.22319  4.55705  1.98952  3.67715  1.03480  2.98206  4.19368  4.53383  3.98189  3.87199  3.61101  3.38372  2.12962  5.05483  3.81408    735 l - - -
          2.68618  4.42225  2.77519  2.73123  3.46354  2.40513  3.72494  3.29354  2.67741  2.69355  4.24690  2.90347  2.73739  3.18146  2.89801  2.37887  2.77519  2.98518  4.58477  3.61503
          0.03206  3.85186  4.57420  0.61958  0.77255  0.48576  0.95510
    285   2.98263  4.82275  3.47122  2.98689  4.17212  3.47428  3.81004  3.71260  2.23008  3.23229  4.23323  3.34809  3.97806  3.03158  1.01036  3.06792  3.25012  3.43749  5.26365  4.10418    736 r - - -
          2.68618  4.42225  2.77519  2.73123  3.46354  2.40513  3.72494  3.29354  2.67741  2.69355  4.24690  2.90347  2.73739  3.18146  2.89801  2.37887  2.77519  2.98518  4.58477  3.61503
          0.03206  3.85186  4.57420  0.61958  0.77255  0.48576  0.95510
    286   2.72645  4.95150  2.88903  2.32328  4.27091  3.41333  3.57280  3.67102  2.07091  3.21111  4.04087  2.92772  3.83231  2.04364  2.33868  2.72742  2.71979  3.33617  5.37725  4.08394    737 q - - -
          2.68618  4.42225  2.77519  2.73123  3.46354  2.40513  3.72494  3.29354  2.67741  2.69355  4.24690  2.90347  2.73739  3.18146  2.89801  2.37887  2.77519  2.98518  4.58477  3.61503
          0.03206  3.85186  4.57420  0.61958  0.77255  0.48576  0.95510
    287   2.93502  5.04121  2.47964  1.05505  4.38492  3.26110  3.84643  3.83474  2.72439  3.45529  4.43048  2.92191  3.86478  3.06268  3.13091  2.91967  3.23919  3.52080  5.56039  4.28291    738 e - - -
          2.68618  4.42225  2.77519  2.73123  3.46354  2.40513  3.72494  3.29354  2.67741  2.69355  4.24690  2.90347  2.73739  3.18146  2.89801  2.37887  2.77519  2.98518  4.58477  3.61503
          0.03206  3.85186  4.57420  0.61958  0.77255  0.48576  0.95510
    288   3.15062  4.54892  4.50519  3.95217  3.06048  4.33283  4.61942  1.97863  3.77373  1.05498  2.62112  4.26256  4.56992  4.00633  3.96758  3.67110  3.38155  2.13826  5.08790  3.94800    739 l - - -
          2.68618  4.42225  2.77519  2.73123  3.46354  2.40513  3.72494  3.29354  2.67741  2.69355  4.24690  2.90347  2.73739  3.18146  2.89801  2.37887  2.77519  2.98518  4.58477  3.61503
          0.03206  3.85186  4.57420  0.61958  0.77255  0.48576  0.95510
    289   3.21774  4.71508  3.80800  3.53372  2.29436  3.80627  3.60955  3.22987  3.39183  2.68907  3.90711  3.69837  4.28070  3.70281  3.57968  3.35641  3.50438  3.09948  3.93726  1.00076    740 y - - -
          2.68618  4.42225  2.77519  2.73123  3.46354  2.40513  3.72494  3.29354  2.67741  2.69355  4.24690  2.90347  2.73739  3.18146  2.89801  2.37887  2.77519  2.98518  4.58477  3.61503
          0.03206  3.85186  4.57420  0.61958  0.77255  0.48576  0.95510
    290   2.45913  4.49072  2.82939  2.57640  4.11210  3.11706  3.83195  3.49320  2.67730  3.19991  4.07532  1.93816  3.73956  3.04702  3.05270  2.56051  2.08856  3.11040  5.42992  4.11122    743 n - - -
          2.68618  4.42225  2.77519  2.73123  3.46354  2.40513  3.72494  3.29354  2.67741  2.69355  4.24690  2.90347  2.73739  3.18146  2.89801  2.37887  2.77519  2.98518  4.58477  3.61503
          0.03206  3.85186  4.57420  0.61958  0.77255  0.48576  0.95510
    291   2.74918  5.18646  2.26018  1.76060  4.48007  3.25783  3.61525  3.94507  2.29946  3.46035  4.27480  2.72868  3.77587  2.26030  2.89761  2.68798  2.99962  3.55613  5.62508  4.21531    745 e - - -
          2.68618  4.42225  2.77519  2.73123  3.46354  2.40513  3.72494  3.29354  2.67741  2.69355  4.24690  2.90347  2.73739  3.18146  2.89801  2.37887  2.77519  2.98518  4.58477  3.61503
          0.03206  3.85186  4.57420  0.61958  0.77255  0.48576  0.95510
    292   2.72484  4.48537  3.32983  3.16607  4.16262  3.17406  4.24505  3.70294  3.22164  3.33194  4.38106  3.47474  0.86686  3.61106  3.46933  2.89174  3.16483  3.35064  5.35462  4.28308    747 p - - -
          2.68618  4.42225  2.77519  2.73123  3.46354  2.40513  3.72494  3.29354  2.67741  2.69355  4.24690  2.90347  2.73739  3.18146  2.89801  2.37887  2.77519  2.98518  4.58477  3.61503
          0.03206  3.85186  4.57420  0.61958  0.77255  0.48576  0.95510
    293   3.21774  4.71508  3.80800  3.53372  2.29436  3.80627  3.60955  3.22987  3.39183  2.68907  3.90711  3.69837  4.28070  3.70281  3.57968  3.35641  3.50438  3.09948  3.93726  1.00076    749 y - - -
          2.68618  4.42225  2.77519  2.73123  3.46354  2.40513  3.72494  3.29354  2.67741  2.69355  4.24690  2.90347  2.73739  3.18146  2.89801  2.37887  2.77519  2.98518  4.58477  3.61503
          0.03206  3.85186  4.57420  0.61958  0.77255  0.48576  0.95510
    294   2.73549  5.07975  2.02907  2.19669  4.20412  3.24723  2.26030  3.84031  2.52359  3.38620  4.22448  2.58201  3.78224  2.81488  3.00966  2.69458  3.00022  3.47191  5.47643  4.02727    750 d - - -
          2.68618  4.42225  2.77519  2.73123  3.46354  2.40513  3.72494  3.29354  2.67741  2.69355  4.24690  2.90347  2.73739  3.18146  2.89801  2.37887  2.77519  2.98518  4.58477  3.61503
          0.03206  3.85186  4.57420  0.61958  0.77255  0.48576  0.95510
    295   2.69219  5.01714  2.64876  1.85626  4.30847  3.09693  3.20046  3.75051  2.28898  3.28603  4.09912  2.82593  3.78830  2.47028  2.57002  2.66945  2.92592  3.39036  5.45572  4.10182    751 e - - -
          2.68618  4.42225  2.77519  2.73123  3.46354  2.40513  3.72494  3.29354  2.67741  2.69355  4.24690  2.90347  2.73739  3.18146  2.89801  2.37887  2.77519  2.98518  4.58477  3.61503
          0.03206  3.85186  4.57420  0.61958  0.77255  0.48576  0.95510
    296   2.99443  4.37870  4.51415  4.02989  3.40891  4.21805  4.77223  1.25187  3.89071  1.92337  3.24870  4.27708  4.57458  4.18310  4.10710  3.60615  3.27135  1.51705  5.35457  4.13758    752 i - - -
          2.68618  4.42225  2.77519  2.73123  3.46354  2.40513  3.72494  3.29354  2.67741  2.69355  4.24690  2.90347  2.73739  3.18146  2.89801  2.37887  2.77519  2.98518  4.58477  3.61503
          0.03206  3.85186  4.57420  0.61958  0.77255  0.48576  0.95510
    297   2.76431  5.08475  2.00413  2.17256  4.42330  3.16453  3.72918  3.97444  2.69411  3.54990  4.41380  1.60245  3.77736  2.91568  3.20938  2.72206  3.07630  3.57562  5.67258  4.23240    753 n - - -
          2.68618  4.42225  2.77519  2.73123  3.46354  2.40513  3.72494  3.29354  2.67741  2.69355  4.24690  2.90347  2.73739  3.18146  2.89801  2.37887  2.77519  2.98518  4.58477  3.61503
          0.03206  3.85186  4.57420  0.61958  0.77255  0.48576  0.95510
    298   3.30201  4.68392  4.06007  3.76123  2.64612  3.70741  3.87523  3.32495  3.48397  2.72330  3.95968  3.91450  4.22347  3.87267  3.61588  3.50589  3.60142  3.21471  0.92792  2.64933    754 w - - -
          2.68618  4.42225  2.77519  2.73123  3.46354  2.40513  3.72494  3.29354  2.67741  2.69355  4.24690  2.90347  2.73739  3.18146  2.89801  2.37887  2.77519  2.98518  4.58477  3.61503
          0.03206  3.85186  4.57420  0.61958  0.77255  0.48576  0.95510
    299   2.70673  4.70224  2.69759  2.58110  4.06256  3.17045  3.90500  3.76872  2.80709  3.41800  4.37355  1.19508  3.82141  3.17791  3.16089  2.77483  3.08802  3.39301  5.37087  4.01252    755 n - - -
          2.68618  4.42225  2.77519  2.73123  3.46354  2.40513  3.72494  3.29354  2.67741  2.69355  4.24690  2.90347  2.73739  3.18146  2.89801  2.37887  2.77519  2.98518  4.58477  3.61503
          0.03206  3.85186  4.57420  0.61958  0.77255  0.48576  0.95510
    300   2.50902  4.82039  2.89377  2.42911  4.17987  3.04376  3.59861  3.58629  1.85812  3.15683  3.98034  2.72501  3.79494  2.74824  2.49712  2.65392  2.72091  3.24219  5.35192  4.04657    756 k - - -
          2.68618  4.42225  2.77519  2.73123  3.46354  2.40513  3.72494  3.29354  2.67741  2.69355  4.24690  2.90347  2.73739  3.18146  2.89801  2.37887  2.77519  2.98518  4.58477  3.61503
          0.03206  3.85186  4.57420  0.61958  0.77255  0.48576  0.95510
    301   1.26184  4.10865  3.43480  3.16088  4.05252  2.95795  4.18757  3.11226  3.15148  3.03015  3.99334  3.30908  3.69176  3.48480  3.42861  2.42370  2.38689  2.74513  5.49403  4.27845    757 a - - -
          2.68618  4.42225  2.77519  2.73123  3.46354  2.40513  3.72494  3.29354  2.67741  2.69355  4.24690  2.90347  2.73739  3.18146  2.89801  2.37887  2.77519  2.98518  4.58477  3.61503
          0.03206  3.85186  4.57420  0.61958  0.77255  0.48576  0.95510
    302   2.98263  4.82275  3.47122  2.98689  4.17212  3.47428  3.81004  3.71260  2.23008  3.23229  4.23323  3.34809  3.97806  3.03158  1.01036  3.06792  3.25012  3.43749  5.26365  4.10418    758 r - - -
          2.68618  4.42225  2.77519  2.73123  3.46354  2.40513  3.72494  3.29354  2.67741  2.69355  4.24690  2.90347  2.73739  3.18146  2.89801  2.37887  2.77519  2.98518  4.58477  3.61503
          0.03206  3.85186  4.57420  0.61958  0.77255  0.48576  0.95510
    303   2.54187  4.62275  2.61259  2.46863  4.15390  3.09811  3.82722  3.74688  2.70572  3.39182  4.27206  1.52848  3.75051  3.05508  3.09104  2.41608  2.92695  3.32418  5.47686  4.08470    759 n - - -
          2.68618  4.42225  2.77519  2.73123  3.46354  2.40513  3.72494  3.29354  2.67741  2.69355  4.24690  2.90347  2.73739  3.18146  2.89801  2.37887  2.77519  2.98518  4.58477  3.61503
          0.03206  3.85186  4.57420  0.61958  0.77255  0.48576  0.95510
    304   2.12742  4.25726  3.12896  2.82124  4.03325  3.04118  3.95228  3.30840  2.84369  3.08842  3.96742  2.77260  3.70418  3.20134  3.18181  2.47300  1.65298  2.92285  5.39515  4.13845    760 t - - -
          2.68618  4.42225  2.77519  2.73123  3.46354  2.40513  3.72494  3.29354  2.67741  2.69355  4.24690  2.90347  2.73739  3.18146  2.89801  2.37887  2.77519  2.98518  4.58477  3.61503
          0.03206  3.85186  4.57420  0.61958  0.77255  0.48576  0.95510
    305   2.57148  2.74214  4.21589  3.74503  3.51077  3.55311  4.42777  2.08133  3.60192  2.30792  3.44333  3.84789  4.11915  3.88641  3.80592  2.96515  2.93168  1.35800  5.19175  3.96844    761 v - - -
          2.68618  4.42225  2.77519  2.73123  3.46354  2.40513  3.72494  3.29354  2.67741  2.69355  4.24690  2.90347  2.73739  3.18146  2.89801  2.37887  2.77519  2.98518  4.58477  3.61503
          0.03206  3.85186  4.57420  0.61958  0.77255  0.48576  0.95510
    306   1.04389  4.18217  3.44200  3.23261  4.03217  3.00720  4.25705  3.15462  3.24835  3.03716  4.07145  3.38733  3.74450  3.59146  3.50015  2.53274  2.80868  2.81260  5.46139  4.25941    762 a - - -
          2.68618  4.42225  2.77519  2.73123  3.46354  2.40513  3.72494  3.29354  2.67741  2.69355  4.24690  2.90347  2.73739  3.18146  2.89801  2.37887  2.77519  2.98518  4.58477  3.61503
          0.03206  3.85186  4.57420  0.61958  0.77255  0.48576  0.95510
    307   2.95363  4.91613  3.12822  2.75384  4.29784  3.44506  3.74838  3.72587  1.06684  3.29557  4.25835  3.17914  3.94704  2.94118  2.42855  2.99710  3.20854  3.43490  5.36114  4.17102    785 k - - -
          2.68618  4.42225  2.77519  2.73123  3.46354  2.40513  3.72494  3.29354  2.67741  2.69355  4.24690  2.90347  2.73739  3.18146  2.89801  2.37887  2.77519  2.98518  4.58477  3.61503
          0.03206  3.85186  4.57420  0.61958  0.77255  0.48576  0.95510
    308   2.93502  5.04121  2.47964  1.05505  4.38492  3.26110  3.84643  3.83474  2.72439  3.45529  4.43048  2.92191  3.86478  3.06268  3.13091  2.91967  3.23919  3.52080  5.56039  4.28291    798 e - - -
          2.68618  4.42225  2.77519  2.73123  3.46354  2.40513  3.72494  3.29354  2.67741  2.69355  4.24690  2.90347  2.73739  3.18146  2.89801  2.37887  2.77519  2.98518  4.58477  3.61503
          0.03206  3.85186  4.57420  0.61958  0.77255  0.48576  0.95510
    309   2.96784  5.09232  0.94807  2.32283  4.46667  3.19539  3.91347  4.05023  2.99378  3.66234  4.64021  2.87807  3.84675  3.15275  3.50702  2.93269  3.30605  3.69169  5.63926  4.34326    799 d - - -
          2.68618  4.42225  2.77519  2.73123  3.46354  2.40513  3.72494  3.29354  2.67741  2.69355  4.24690  2.90347  2.73739  3.18146  2.89801  2.37887  2.77519  2.98518  4.58477  3.61503
          0.03206  3.85186  4.57420  0.61958  0.77255  0.48576  0.95510
    310   3.13237  4.60089  4.15630  3.79629  3.12825  3.95577  4.45851  2.33146  3.56423  0.90100  3.15808  4.07374  4.39484  3.93750  3.74358  3.52458  3.42765  2.36339  4.99982  3.71830    800 l - - -
          2.68618  4.42225  2.77519  2.73123  3.46354  2.40513  3.72494  3.29354  2.67741  2.69355  4.24690  2.90347  2.73739  3.18146  2.89801  2.37887  2.77519  2.98518  4.58477  3.61503
          0.03206  3.85186  4.57420  0.61958  0.77255  0.48576  0.95510
    311   3.21774  4.71508  3.80800  3.53372  2.29436  3.80627  3.60955  3.22987  3.39183  2.68907  3.90711  3.69837  4.28070  3.70281  3.57968  3.35641  3.50438  3.09948  3.93726  1.00076    801 y - - -
          2.68618  4.42225  2.77519  2.73123  3.46354  2.40513  3.72494  3.29354  2.67741  2.69355  4.24690  2.90347  2.73739  3.18146  2.89801  2.37887  2.77519  2.98518  4.58477  3.61503
          0.03206  3.85186  4.57420  0.61958  0.77255  0.48576  0.95510
    312   3.30087  4.70103  4.16374  3.78837  1.83752  4.08306  3.45675  3.09290  3.65872  2.50147  3.73409  3.80423  4.43878  3.79960  3.81688  3.44881  3.54053  2.99799  3.67876  1.14917    802 y - - -
          2.68618  4.42225  2.77519  2.73123  3.46354  2.40513  3.72494  3.29354  2.67741  2.69355  4.24690  2.90347  2.73739  3.18146  2.89801  2.37887  2.77519  2.98518  4.58477  3.61503
          0.03206  3.85186  4.57420  0.61958  0.77255  0.48576  0.95510
    313   2.72484  4.48537  3.32983  3.16607  4.16262  3.17406  4.24505  3.70294  3.22164  3.33194  4.38106  3.47474  0.86686  3.61106  3.46933  2.89174  3.16483  3.35064  5.35462  4.28308    803 p - - -
          2.68618  4.42225  2.77519  2.73123  3.46354  2.40513  3.72494  3.29354  2.67741  2.69355  4.24690  2.90347  2.73739  3.18146  2.89801  2.37887  2.77519  2.98518  4.58477  3.61503
          0.03206  3.85186  4.57420  0.61958  0.77255  0.48576  0.95510
    314   2.97299  4.79371  3.10624  2.86433  3.27080  3.43053  1.18673  3.67270  2.70796  3.16917  4.21068  3.27440  3.98203  3.23036  2.97480  3.04393  3.27575  3.40824  4.73609  3.22228    804 h - - -
          2.68618  4.42225  2.77519  2.73123  3.46354  2.40513  3.72494  3.29354  2.67741  2.69355  4.24690  2.90347  2.73739  3.18146  2.89801  2.37887  2.77519  2.98518  4.58477  3.61503
          0.03206  3.85186  4.57420  0.61958  0.77255  0.48576  0.95510
    315   2.63151  4.61249  2.89919  2.62457  3.81709  3.24916  3.08137  3.53768  2.61472  3.13192  4.04645  3.06213  1.67230  3.04888  2.95288  2.71920  2.96141  3.20409  5.17261  3.80138    805 p - - -
          2.68618  4.42225  2.77519  2.73123  3.46354  2.40513  3.72494  3.29354  2.67741  2.69355  4.24690  2.90347  2.73739  3.18146  2.89801  2.37887  2.77519  2.98518  4.58477  3.61503
          0.03206  3.85186  4.57420  0.61958  0.77255  0.48576  0.95510
    316   2.77038  4.26416  4.04366  3.47219  2.90304  3.87991  4.16984  2.12993  3.37885  1.53420  2.77596  3.77614  3.68747  3.61420  3.61973  3.16775  3.00163  2.06586  4.86453  3.68889    807 l - - -
          2.68618  4.42225  2.77519  2.73123  3.46354  2.40513  3.72494  3.29354  2.67741  2.69355  4.24690  2.90347  2.73739  3.18146  2.89801  2.37887  2.77519  2.98518  4.58477  3.61503
          0.03206  3.85186  4.57420  0.61958  0.77255  0.48576  0.95510
    317   2.70843  4.30525  4.33875  3.78445  3.32943  4.12198  4.50600  1.62477  3.68295  1.81164  2.86802  4.06971  4.43323  3.93372  3.91540  3.44125  3.14216  1.55746  5.15577  3.98451    808 v - - -
          2.68618  4.42225  2.77519  2.73123  3.46354  2.40513  3.72494  3.29354  2.67741  2.69355  4.24690  2.90347  2.73739  3.18146  2.89801  2.37887  2.77519  2.98518  4.58477  3.61503
          0.03206  3.85186  4.57420  0.61958  0.77255  0.48576  0.95510
    318   2.86489  4.84954  2.88982  2.64451  4.01530  3.35269  3.80254  3.64314  2.46679  3.14751  4.17622  3.10396  3.90602  1.27116  2.75126  2.91363  3.16200  3.37417  5.29109  3.98356    820 q - - -
          2.68618  4.42225  2.77519  2.73123  3.46354  2.40513  3.72494  3.29354  2.67741  2.69355  4.24690  2.90347  2.73739  3.18146  2.89801  2.37887  2.77519  2.98518  4.58477  3.61503
          0.03206  3.85186  4.57420  0.61958  0.77255  0.48576  0.95510
    319   2.96784  5.09232  0.94807  2.32283  4.46667  3.19539  3.91347  4.05023  2.99378  3.66234  4.64021  2.87807  3.84675  3.15275  3.50702  2.93269  3.30605  3.69169  5.63926  4.34326    821 d - - -
          2.68618  4.42225  2.77519  2.73123  3.46354  2.40513  3.72494  3.29354  2.67741  2.69355  4.24690  2.90347  2.73739  3.18146  2.89801  2.37887  2.77519  2.98518  4.58477  3.61503
          0.03206  3.85186  4.57420  0.61958  0.77255  0.48576  0.95510
    320   2.85386  4.35172  4.09499  3.53457  3.19715  3.96040  4.28617  2.04359  3.39642  1.65227  2.11639  3.85526  4.28946  3.67868  3.64464  3.26577  2.80185  2.10803  5.00359  3.83894    822 l - - -
          2.68618  4.42225  2.77519  2.73123  3.46354  2.40513  3.72494  3.29354  2.67741  2.69355  4.24690  2.90347  2.73739  3.18146  2.89801  2.37887  2.77519  2.98518  4.58477  3.61503
          0.03206  3.85186  4.57420  0.61958  0.77255  0.48576  0.95510
    321   2.84292  4.36587  4.11008  3.60575  3.30032  3.90221  4.38874  2.08757  3.44296  1.38670  3.17237  3.89508  4.30737  3.76671  3.68763  3.25882  2.87370  1.79686  5.13270  3.93175    823 l - - -
          2.68618  4.42225  2.77519  2.73123  3.46354  2.40513  3.72494  3.29354  2.67741  2.69355  4.24690  2.90347  2.73739  3.18146  2.89801  2.37887  2.77519  2.98518  4.58477  3.61503
          0.03206  3.85186  4.57420  0.61958  0.77255  0.48576  0.95510
    322   3.30201  4.68392  4.06007  3.76123  2.64612  3.70741  3.87523  3.32495  3.48397  2.72330  3.95968  3.91450  4.22347  3.87267  3.61588  3.50589  3.60142  3.21471  0.92792  2.64933    824 w - - -
          2.68618  4.42225  2.77519  2.73123  3.46354  2.40513  3.72494  3.29354  2.67741  2.69355  4.24690  2.90347  2.73739  3.18146  2.89801  2.37887  2.77519  2.98518  4.58477  3.61503
          0.03206  3.85186  4.57420  0.61958  0.77255  0.48576  0.95510
    323   2.31121  4.54679  2.66546  2.27923  4.22885  1.72545  3.84235  3.60643  2.73805  3.28041  4.14617  2.93824  3.73520  3.05512  3.14100  2.57890  2.87175  3.20570  5.52048  4.21548    825 g - - -
          2.68618  4.42225  2.77519  2.73123  3.46354  2.40513  3.72494  3.29354  2.67741  2.69355  4.24690  2.90347  2.73739  3.18146  2.89801  2.37887  2.77519  2.98518  4.58477  3.61503
          0.03206  3.85186  4.57420  0.61958  0.77255  0.48576  0.95510
    324   3.05467  4.48973  4.32641  3.84518  1.60098  4.08928  4.07098  2.32472  3.71156  1.69112  3.11893  4.01676  4.42729  3.89876  3.88948  3.44114  3.30942  2.17392  4.41793  2.88733    826 f - - -
          2.68618  4.42225  2.77519  2.73123  3.46354  2.40513  3.72494  3.29354  2.67741  2.69355  4.24690  2.90347  2.73739  3.18146  2.89801  2.37887  2.77519  2.98518  4.58477  3.61503
          0.03206  3.85186  4.57420  0.61958  0.77255  0.48576  0.95510
    325   3.13237  4.60089  4.15630  3.79629  3.12825  3.95577  4.45851  2.33146  3.56423  0.90100  3.15808  4.07374  4.39484  3.93750  3.74358  3.52458  3.42765  2.36339  4.99982  3.71830    827 l - - -
          2.68618  4.42225  2.77519  2.73123  3.46354  2.40513  3.72494  3.29354  2.67741  2.69355  4.24690  2.90347  2.73739  3.18146  2.89801  2.37887  2.77519  2.98518  4.58477  3.61503
          0.03206  3.85186  4.57420  0.61958  0.77255  0.48576  0.95510
    326   2.98799  4.72960  3.42063  3.01228  2.41823  3.71957  2.02823  3.33976  2.85084  2.82696  3.87403  3.34469  4.12562  3.24364  3.14277  3.06371  3.22360  3.13244  4.03439  1.83655    831 y - - -
          2.68618  4.42225  2.77519  2.73123  3.46354  2.40513  3.72494  3.29354  2.67741  2.69355  4.24690  2.90347  2.73739  3.18146  2.89801  2.37887  2.77519  2.98518  4.58477  3.61503
          0.03206  3.85186  4.57420  0.61958  0.77255  0.48576  0.95510
    327   2.76786  4.89960  2.76758  2.44811  3.95013  3.37725  2.01572  3.63605  2.16351  3.19645  4.06761  2.71921  3.85712  2.82361  2.60569  2.78280  3.01194  3.31812  5.22555  3.83489    832 h - - -
          2.68618  4.42225  2.77519  2.73123  3.46354  2.40513  3.72494  3.29354  2.67741  2.69355  4.24690  2.90347  2.73739  3.18146  2.89801  2.37887  2.77519  2.98518  4.58477  3.61503
          0.03206  3.85186  4.57420  0.61958  0.77255  0.48576  0.95510
    328   2.96303  4.34564  4.46390  3.93434  3.00253  4.20041  4.60706  1.65465  3.83479  1.88773  3.18329  4.19271  4.51683  4.07303  4.05268  3.54488  3.21684  1.31169  5.16897  3.93232    833 v - - -
          2.68618  4.42225  2.77519  2.73123  3.46354  2.40513  3.72494  3.29354  2.67741  2.69355  4.24690  2.90347  2.73739  3.18146  2.89801  2.37887  2.77519  2.98518  4.58477  3.61503
          0.03206  3.85186  4.57420  0.61958  0.77255  0.48576  0.95510
    329   1.66948  4.11260  3.36840  3.03637  4.04117  1.96656  4.08225  3.29498  3.05429  3.09705  3.97756  3.23240  3.65705  3.36154  3.37077  2.38431  2.65588  2.59925  5.43104  4.20642    843 a - - -
          2.68618  4.42225  2.77519  2.73123  3.46354  2.40513  3.72494  3.29354  2.67741  2.69355  4.24690  2.90347  2.73739  3.18146  2.89801  2.37887  2.77519  2.98518  4.58477  3.61503
          0.03206  3.85186  4.57420  0.61958  0.77255  0.48576  0.95510
    330   2.93502  5.04121  2.47964  1.05505  4.38492  3.26110  3.84643  3.83474  2.72439  3.45529  4.43048  2.92191  3.86478  3.06268  3.13091  2.91967  3.23919  3.52080  5.56039  4.28291    844 e - - -
          2.68618  4.42225  2.77519  2.73123  3.46354  2.40513  3.72494  3.29354  2.67741  2.69355  4.24690  2.90347  2.73739  3.18146  2.89801  2.37887  2.77519  2.98518  4.58477  3.61503
          0.03206  3.85186  4.57420  0.61958  0.77255  0.48576  0.95510
    331   2.60102  4.56713  3.08523  2.72174  4.06270  3.24936  3.81157  3.52337  2.50253  3.13077  4.04129  3.12586  1.70199  3.03133  2.35186  2.70510  2.93582  3.18306  5.31047  4.06448    845 p - - -
          2.68618  4.42225  2.77519  2.73123  3.46354  2.40513  3.72494  3.29354  2.67741  2.69355  4.24690  2.90347  2.73739  3.18146  2.89801  2.37887  2.77519  2.98518  4.58477  3.61503
          0.03206  3.85186  4.57420  0.61958  0.77255  0.48576  0.95510
    332   3.00925  4.37009  4.53588  3.98599  2.94394  4.27150  4.62325  1.61413  3.88611  1.59469  3.07061  4.24756  4.54264  4.08781  4.08195  3.60354  3.24762  1.54482  5.12960  3.94357    847 v - - -
          2.68618  4.42225  2.77519  2.73123  3.46354  2.40513  3.72494  3.29354  2.67741  2.69355  4.24690  2.90347  2.73739  3.18146  2.89801  2.37887  2.77519  2.98518  4.58477  3.61503
          0.03206  3.85186  4.57420  0.61958  0.77255  0.48576  0.95510
    333   3.13237  4.60089  4.15630  3.79629  3.12825  3.95577  4.45851  2.33146  3.56423  0.90100  3.15808  4.07374  4.39484  3.93750  3.74358  3.52458  3.42765  2.36339  4.99982  3.71830    848 l - - -
          2.68618  4.42225  2.77519  2.73123  3.46354  2.40513  3.72494  3.29354  2.67741  2.69355  4.24690  2.90347  2.73739  3.18146  2.89801  2.37887  2.77519  2.98518  4.58477  3.61503
          0.03206  3.85186  4.57420  0.61958  0.77255  0.48576  0.95510
    334   2.62097  4.75086  2.90353  2.46204  4.09753  3.34703  3.62466  3.49542  2.18590  3.09529  3.93369  2.46947  3.80176  2.78980  2.48753  2.66455  2.24154  3.16751  5.31202  4.01452    849 k - - -
          2.68618  4.42225  2.77519  2.73123  3.46354  2.40513  3.72494  3.29354  2.67741  2.69355  4.24690  2.90347  2.73739  3.18146  2.89801  2.37887  2.77519  2.98518  4.58477  3.61503
          0.03206  3.85186  4.57420  0.61958  0.77255  0.48576  0.95510
    335   2.54050  3.47906  3.20437  2.64244  3.74585  3.39079  3.29352  3.13546  2.43387  2.79531  3.65863  3.08208  3.81827  2.88904  2.22201  2.53618  2.66930  2.85627  5.07928  3.81314    850 r - - -
          2.68618  4.42225  2.77519  2.73123  3.46354  2.40513  3.72494  3.29354  2.67741  2.69355  4.24690  2.90347  2.73739  3.18146  2.89801  2.37887  2.77519  2.98518  4.58477  3.61503
          0.03206  3.85186  4.57420  0.61958  0.77255  0.48576  0.95510
    336   2.91502  4.53516  3.72731  3.24758  2.79276  3.64464  3.71493  3.10308  2.81575  2.62722  3.69981  3.52072  4.08966  3.34605  2.66565  3.10101  3.17280  2.92769  1.57558  2.80959    852 w - - -
          2.68618  4.42225  2.77519  2.73123  3.46354  2.40513  3.72494  3.29354  2.67741  2.69355  4.24690  2.90347  2.73739  3.18146  2.89801  2.37887  2.77519  2.98518  4.58477  3.61503
          0.03206  3.85186  4.57420  0.61958  0.77255  0.48576  0.95510
    337   2.72484  4.48537  3.32983  3.16607  4.16262  3.17406  4.24505  3.70294  3.22164  3.33194  4.38106  3.47474  0.86686  3.61106  3.46933  2.89174  3.16483  3.35064  5.35462  4.28308    853 p - - -
          2.68618  4.42225  2.77519  2.73123  3.46354  2.40513  3.72494  3.29354  2.67741  2.69355  4.24690  2.90347  2.73739  3.18146  2.89801  2.37887  2.77519  2.98518  4.58477  3.61503
          0.03206  3.85186  4.57420  0.61958  0.77255  0.48576  0.95510
    338   3.10945  4.53166  4.33478  3.89155  1.44845  4.10024  4.00166  2.21538  3.75717  1.81959  3.17538  4.02779  4.44949  3.93344  3.92020  3.47689  3.36896  2.38552  4.30508  2.73044    854 f - - -
          2.68618  4.42225  2.77519  2.73123  3.46354  2.40513  3.72494  3.29354  2.67741  2.69355  4.24690  2.90347  2.73739  3.18146  2.89801  2.37887  2.77519  2.98518  4.58477  3.61503
          0.03206  3.85186  4.57420  0.61958  0.77255  0.48576  0.95510
    339   2.21779  4.15928  3.22066  2.97322  4.13115  2.92109  4.08082  3.48998  3.01075  3.24122  4.12371  3.18989  3.65240  3.35395  3.31567  1.32206  2.40211  3.02285  5.50134  4.24343    855 s - - -
          2.68618  4.42225  2.77519  2.73123  3.46354  2.40513  3.72494  3.29354  2.67741  2.69355  4.24690  2.90347  2.73739  3.18146  2.89801  2.37887  2.77519  2.98518  4.58477  3.61503
          0.03206  3.85186  4.57420  0.61958  0.77255  0.48576  0.95510
    340   2.62983  4.47073  3.30394  2.77310  3.64332  3.49142  3.75022  2.88222  2.14151  2.57418  2.40945  3.19448  3.90814  2.99373  2.80078  2.79097  2.70459  2.67352  5.05986  3.81595    856 k - - -
          2.68618  4.42225  2.77519  2.73123  3.46354  2.40513  3.72494  3.29354  2.67741  2.69355  4.24690  2.90347  2.73739  3.18146  2.89801  2.37887  2.77519  2.98518  4.58477  3.61503
          0.03206  3.85186  4.57420  0.61958  0.77255  0.48576  0.95510
    341   3.13237  4.60089  4.15630  3.79629  3.12825  3.95577  4.45851  2.33146  3.56423  0.90100  3.15808  4.07374  4.39484  3.93750  3.74358  3.52458  3.42765  2.36339  4.99982  3.71830    858 l - - -
          2.68618  4.42225  2.77519  2.73123  3.46354  2.40513  3.72494  3.29354  2.67741  2.69355  4.24690  2.90347  2.73739  3.18146  2.89801  2.37887  2.77519  2.98518  4.58477  3.61503
          0.03206  3.85186  4.57420  0.61958  0.77255  0.48576  0.95510
    342   2.98263  4.82275  3.47122  2.98689  4.17212  3.47428  3.81004  3.71260  2.23008  3.23229  4.23323  3.34809  3.97806  3.03158  1.01036  3.06792  3.25012  3.43749  5.26365  4.10418    860 r - - -
          2.68618  4.42225  2.77519  2.73123  3.46354  2.40513  3.72494  3.29354  2.67741  2.69355  4.24690  2.90347  2.73739  3.18146  2.89801  2.37887  2.77519  2.98518  4.58477  3.61503
          0.03206  3.85186  4.57420  0.61958  0.77255  0.48576  0.95510
    343   2.74375  5.19135  2.11030  1.65115  4.48008  3.24363  3.62118  3.95310  2.46515  3.47103  4.28506  2.71517  3.76956  2.61029  2.76351  2.68058  2.99855  3.56066  5.63985  4.21811    869 e - - -
          2.68618  4.42225  2.77519  2.73123  3.46354  2.40513  3.72494  3.29354  2.67741  2.69355  4.24690  2.90347  2.73739  3.18146  2.89801  2.37887  2.77519  2.98518  4.58477  3.61503
          0.03206  3.85186  4.57420  0.61958  0.77255  0.48576  0.95510
    344   2.95363  4.91613  3.12822  2.75384  4.29784  3.44506  3.74838  3.72587  1.06684  3.29557  4.25835  3.17914  3.94704  2.94118  2.42855  2.99710  3.20854  3.43490  5.36114  4.17102    870 k - - -
          2.68618  4.42225  2.77519  2.73123  3.46354  2.40513  3.72494  3.29354  2.67741  2.69355  4.24690  2.90347  2.73739  3.18146  2.89801  2.37887  2.77519  2.98518  4.58477  3.61503
          0.03206  3.85186  4.57420  0.61958  0.77255  0.48576  0.95510
    345   1.04389  4.18217  3.44200  3.23261  4.03217  3.00720  4.25705  3.15462  3.24835  3.03716  4.07145  3.38733  3.74450  3.59146  3.50015  2.53274  2.80868  2.81260  5.46139  4.25941    871 a - - -
          2.68618  4.42225  2.77519  2.73123  3.46354  2.40513  3.72494  3.29354  2.67741  2.69355  4.24690  2.90347  2.73739  3.18146  2.89801  2.37887  2.77519  2.98518  4.58477  3.61503
          0.03206  3.85186  4.57420  0.61958  0.77255  0.48576  0.95510
    346   3.15152  4.55279  4.49760  3.94789  3.06198  4.32808  4.61528  1.98189  3.76105  1.04544  2.68062  4.25789  4.56991  4.00335  3.95611  3.66936  3.38428  2.13486  5.08761  3.93722    872 l - - -
          2.68618  4.42225  2.77519  2.73123  3.46354  2.40513  3.72494  3.29354  2.67741  2.69355  4.24690  2.90347  2.73739  3.18146  2.89801  2.37887  2.77519  2.98518  4.58477  3.61503
          0.03206  3.85186  4.57420  0.61958  0.77255  0.48576  0.95510
    347   2.81261  5.05853  2.80251  2.19758  4.36892  3.41627  3.16665  3.80073  1.56628  3.31136  4.15292  2.91850  3.85835  2.72633  2.42139  2.79300  3.02738  3.46088  5.42985  4.13360    873 k - - -
          2.68618  4.42225  2.77519  2.73123  3.46354  2.40513  3.72494  3.29354  2.67741  2.69355  4.24690  2.90347  2.73739  3.18146  2.89801  2.37887  2.77519  2.98518  4.58477  3.61503
          0.03206  3.85186  4.57420  0.61958  0.77255  0.48576  0.95510
    348   2.19925  4.17520  3.64328  3.13500  3.55923  3.39501  4.02800  2.32926  3.05954  2.51247  3.48953  3.42742  3.91787  3.37249  3.36992  2.54168  2.57072  1.80433  5.07227  3.84976    874 v - - -
          2.68618  4.42225  2.77519  2.73123  3.46354  2.40513  3.72494  3.29354  2.67741  2.69355  4.24690  2.90347  2.73739  3.18146  2.89801  2.37887  2.77519  2.98518  4.58477  3.61503
          0.03206  3.85186  4.57420  0.61958  0.77255  0.48576  0.95510
    349   1.22708  4.09854  3.34268  3.10208  4.10266  2.90356  4.16011  3.35412  3.13843  3.18475  4.08736  3.25538  3.65082  3.45874  3.42095  2.15158  2.67138  2.91277  5.50347  4.26935    875 a - - -
          2.68618  4.42225  2.77519  2.73123  3.46354  2.40513  3.72494  3.29354  2.67741  2.69355  4.24690  2.90347  2.73739  3.18146  2.89801  2.37887  2.77519  2.98518  4.58477  3.61503
          0.03206  3.85186  4.57420  0.61958  0.77255  0.48576  0.95510
    350   3.03440  4.42778  4.46811  3.93581  3.20332  4.23553  4.61811  1.40613  3.77401  1.67989  2.41805  4.21412  4.52838  4.03206  3.97456  3.58626  3.28150  1.90508  5.15586  3.99065    876 i - - -
          2.68618  4.42225  2.77519  2.73123  3.46354  2.40513  3.72494  3.29354  2.67741  2.69355  4.24690  2.90347  2.73739  3.18146  2.89801  2.37887  2.77519  2.98518  4.58477  3.61503
          0.03206  3.85186  4.57420  0.61958  0.77255  0.48576  0.95510
    351   2.50582  5.10390  2.29316  1.99898  4.39762  3.01913  3.61396  3.86070  2.46933  3.39593  4.20344  2.31975  3.75839  2.43548  2.97513  2.64712  2.94838  3.47542  5.58197  4.17046    877 e - - -
          2.68618  4.42225  2.77519  2.73123  3.46354  2.40513  3.72494  3.29354  2.67741  2.69355  4.24690  2.90347  2.73739  3.18146  2.89801  2.37887  2.77519  2.98518  4.58477  3.61503
          0.03206  3.85186  4.57420  0.61958  0.77255  0.48576  0.95510
    352   2.70028  4.66944  3.00370  2.60703  3.25919  3.04210  2.09239  3.33290  2.52906  2.92736  3.83807  3.06148  3.88725  2.95202  2.88434  2.77372  2.95241  3.05854  4.74171  2.91381    878 h - - -
          2.68618  4.42225  2.77519  2.73123  3.46354  2.40513  3.72494  3.29354  2.67741  2.69355  4.24690  2.90347  2.73739  3.18146  2.89801  2.37887  2.77519  2.98518  4.58477  3.61503
          0.03206  3.85186  4.57420  0.61958  0.77255  0.48576  0.95510
    353   2.79188  4.34044  4.09660  3.75932  3.53527  3.70233  4.56468  2.05209  3.62678  2.22604  3.50378  3.95239  4.26415  3.98817  3.84123  3.20474  3.15403  1.05131  5.31616  4.04639    879 v - - -
          2.68618  4.42225  2.77519  2.73123  3.46354  2.40513  3.72494  3.29354  2.67741  2.69355  4.24690  2.90347  2.73739  3.18146  2.89801  2.37887  2.77519  2.98518  4.58477  3.61503
          0.03206  3.85186  4.57420  0.61958  0.77255  0.48576  0.95510
    354   2.77449  4.72688  3.15226  2.67975  3.17019  3.52408  2.04859  3.35698  2.40150  2.91839  3.84695  3.11504  3.93527  2.92467  2.55911  2.84077  3.00212  3.09783  4.65626  2.83759    880 h - - -
          2.68618  4.42225  2.77519  2.73123  3.46354  2.40513  3.72494  3.29354  2.67741  2.69355  4.24690  2.90347  2.73739  3.18146  2.89801  2.37887  2.77519  2.98518  4.58477  3.61503
          0.03206  3.85186  4.57420  0.61958  0.77255  0.48576  0.95510
    355   3.21774  4.71508  3.80800  3.53372  2.29436  3.80627  3.60955  3.22987  3.39183  2.68907  3.90711  3.69837  4.28070  3.70281  3.57968  3.35641  3.50438  3.09948  3.93726  1.00076    881 y - - -
          2.68618  4.42225  2.77519  2.73123  3.46354  2.40513  3.72494  3.29354  2.67741  2.69355  4.24690  2.90347  2.73739  3.18146  2.89801  2.37887  2.77519  2.98518  4.58477  3.61503
          0.03206  3.85186  4.57420  0.61958  0.77255  0.48576  0.95510
    356   2.85296  5.25990  2.03539  1.30698  4.55887  3.19026  3.71521  4.03113  2.67458  3.59714  4.46965  2.69423  3.79403  2.89095  3.20272  2.77453  3.14026  3.65071  5.75570  4.32185    882 e - - -
          2.68618  4.42225  2.77519  2.73123  3.46354  2.40513  3.72494  3.29354  2.67741  2.69355  4.24690  2.90347  2.73739  3.18146  2.89801  2.37887  2.77519  2.98518  4.58477  3.61503
          0.03206  3.85186  4.57420  0.61958  0.77255  0.48576  0.95510
    357   2.74623  5.04677  1.33632  2.17025  4.46416  3.12819  3.76628  3.97683  2.78355  3.58571  4.46627  2.72214  3.76935  2.95968  3.32426  2.44733  3.08234  3.56915  5.73352  4.28359    892 d - - -
          2.68618  4.42225  2.77519  2.73123  3.46354  2.40513  3.72494  3.29354  2.67741  2.69355  4.24690  2.90347  2.73739  3.18146  2.89801  2.37887  2.77519  2.98518  4.58477  3.61503
          0.03206  3.85186  4.57420  0.61958  0.77255  0.48576  0.95510
    358   2.61065  4.71948  2.96821  1.98351  3.94310  3.40936  3.61366  3.01898  2.18326  2.92704  3.49151  2.96177  3.81298  2.78211  2.74396  2.66446  2.84040  2.98765  5.22686  3.92076    893 e - - -
          2.68618  4.42225  2.77519  2.73123  3.46354  2.40513  3.72494  3.29354  2.67741  2.69355  4.24690  2.90347  2.73739  3.18146  2.89801  2.37887  2.77519  2.98518  4.58477  3.61503
          0.03206  3.85186  4.57420  0.61958  0.77255  0.48576  0.95510
    359   2.47297  4.54620  2.69976  2.49838  4.21211  3.08878  3.82162  3.66065  2.67941  3.31873  4.17451  1.68851  3.72713  3.02939  3.07007  2.36923  2.63816  3.23850  5.50587  4.16670    894 n - - -
          2.68618  4.42225  2.77519  2.73123  3.46354  2.40513  3.72494  3.29354  2.67741  2.69355  4.24690  2.90347  2.73739  3.18146  2.89801  2.37887  2.77519  2.98518  4.58477  3.61503
          0.03206  3.85186  4.57420  0.61958  0.77255  0.48576  0.95510
    360   2.21349  4.15412  3.24374  2.97231  4.12325  2.92665  4.06968  3.46773  2.99847  3.21925  4.09422  3.19047  3.65113  3.33871  3.30849  1.40291  2.23363  3.00566  5.48961  4.24035    895 s - - -
          2.68618  4.42225  2.77519  2.73123  3.46354  2.40513  3.72494  3.29354  2.67741  2.69355  4.24690  2.90347  2.73739  3.18146  2.89801  2.37887  2.77519  2.98518  4.58477  3.61503
          0.03206  3.85186  4.57420  0.61958  0.77255  0.48576  0.95510
    361   2.85405  4.95912  3.14685  2.62882  4.34363  3.49374  3.58647  3.74290  1.89911  3.25837  4.12227  2.77427  3.91361  2.73861  1.52648  2.87230  3.06388  3.42157  5.35602  4.12740    896 r - - -
          2.68618  4.42225  2.77519  2.73123  3.46354  2.40513  3.72494  3.29354  2.67741  2.69355  4.24690  2.90347  2.73739  3.18146  2.89801  2.37887  2.77519  2.98518  4.58477  3.61503
          0.03206  3.85186  4.57420  0.61958  0.77255  0.48576  0.95510
    362   3.21774  4.71508  3.80800  3.53372  2.29436  3.80627  3.60955  3.22987  3.39183  2.68907  3.90711  3.69837  4.28070  3.70281  3.57968  3.35641  3.50438  3.09948  3.93726  1.00076    897 y - - -
          2.68618  4.42225  2.77519  2.73123  3.46354  2.40513  3.72494  3.29354  2.67741  2.69355  4.24690  2.90347  2.73739  3.18146  2.89801  2.37887  2.77519  2.98518  4.58477  3.61503
          0.03206  3.85186  4.57420  0.61958  0.77255  0.48576  0.95510
    363   2.72438  3.52876  3.97953  3.43168  3.03810  3.76439  4.04006  2.34947  3.27048  1.45897  3.16167  3.69708  4.14688  3.56280  3.50120  3.08016  2.97709  2.24487  4.70765  3.07667    898 l - - -
          2.68618  4.42225  2.77519  2.73123  3.46354  2.40513  3.72494  3.29354  2.67741  2.69355  4.24690  2.90347  2.73739  3.18146  2.89801  2.37887  2.77519  2.98518  4.58477  3.61503
          0.03206  3.85186  4.57420  0.61958  0.77255  0.48576  0.95510
    364   2.17704  1.97263  3.79819  3.39388  3.78611  2.97970  4.18542  2.98035  3.26719  2.85089  3.76362  3.42028  3.69267  3.56758  3.49534  2.20610  2.19081  2.62927  5.24562  4.04975    899 c - - -
          2.68618  4.42225  2.77519  2.73123  3.46354  2.40513  3.72494  3.29354  2.67741  2.69355  4.24690  2.90347  2.73739  3.18146  2.89801  2.37887  2.77519  2.98518  4.58477  3.61503
          0.03206  3.85186  4.57420  0.61958  0.77255  0.48576  0.95510
    365   3.04228  4.42857  4.46408  3.97116  2.77222  4.21761  4.53355  1.28657  3.84752  1.76035  3.11229  4.21350  4.53499  4.07766  4.04226  3.58859  3.29858  1.89055  4.99359  3.66621    900 i - - -
          2.68618  4.42225  2.77519  2.73123  3.46354  2.40513  3.72494  3.29354  2.67741  2.69355  4.24690  2.90347  2.73739  3.18146  2.89801  2.37887  2.77519  2.98518  4.58477  3.61503
          0.03206  3.85186  4.57420  0.61958  0.77255  0.48576  0.95510
    366   2.63988  4.41709  3.30941  3.20634  4.34852  0.76164  4.32766  3.94333  3.38478  3.60000  4.57575  3.47378  3.80757  3.71061  3.62287  2.81125  3.11953  3.47564  5.44889  4.44980    901 g - - -
          2.68618  4.42225  2.77519  2.73123  3.46354  2.40513  3.72494  3.29354  2.67741  2.69355  4.24690  2.90347  2.73739  3.18146  2.89801  2.37887  2.77519  2.98518  4.58477  3.61503
          0.03206  3.85186  4.57420  0.61958  0.77255  0.48576  0.95510
    367   2.22877  2.09254  3.82195  3.38497  3.67200  3.05699  4.15618  2.83628  3.26195  2.73045  3.66817  3.44637  3.73947  3.55463  3.49654  2.05022  2.66258  2.30970  5.15851  3.94389    902 s - - -
          2.68618  4.42225  2.77519  2.73123  3.46354  2.40513  3.72494  3.29354  2.67741  2.69355  4.24690  2.90347  2.73739  3.18146  2.89801  2.37887  2.77519  2.98518  4.58477  3.61503
          0.03206  3.85186  4.57420  0.61958  0.77255  0.48576  0.95510
    368   2.79188  4.34044  4.09660  3.75932  3.53527  3.70233  4.56468  2.05209  3.62678  2.22604  3.50378  3.95239  4.26415  3.98817  3.84123  3.20474  3.15403  1.05131  5.31616  4.04639    906 v - - -
          2.68618  4.42225  2.77519  2.73123  3.46354  2.40513  3.72494  3.29354  2.67741  2.69355  4.24690  2.90347  2.73739  3.18146  2.89801  2.37887  2.77519  2.98518  4.58477  3.61503
          0.03206  3.85186  4.57420  0.61958  0.77255  0.48576  0.95510
    369   2.85296  5.25990  2.03539  1.30698  4.55887  3.19026  3.71521  4.03113  2.67458  3.59714  4.46965  2.69423  3.79403  2.89095  3.20272  2.77453  3.14026  3.65071  5.75570  4.32185    907 e - - -
          2.68618  4.42225  2.77519  2.73123  3.46354  2.40513  3.72494  3.29354  2.67741  2.69355  4.24690  2.90347  2.73739  3.18146  2.89801  2.37887  2.77519  2.98518  4.58477  3.61503
          0.03206  3.85186  4.57420  0.61958  0.77255  0.48576  0.95510
    370   2.95363  4.91613  3.12822  2.75384  4.29784  3.44506  3.74838  3.72587  1.06684  3.29557  4.25835  3.17914  3.94704  2.94118  2.42855  2.99710  3.20854  3.43490  5.36114  4.17102    908 k - - -
          2.68618  4.42225  2.77519  2.73123  3.46354  2.40513  3.72494  3.29354  2.67741  2.69355  4.24690  2.90347  2.73739  3.18146  2.89801  2.37887  2.77519  2.98518  4.58477  3.61503
          0.03206  3.85186  4.57420  0.61958  0.77255  0.48576  0.95510
    371   2.91493  4.35103  4.37690  3.90711  3.45904  4.06872  4.68139  1.71116  3.76477  2.03341  3.32699  4.14988  4.48189  4.08492  3.99754  3.46328  3.21018  1.15018  5.34914  4.10304    913 v - - -
          2.68618  4.42225  2.77519  2.73123  3.46354  2.40513  3.72494  3.29354  2.67741  2.69355  4.24690  2.90347  2.73739  3.18146  2.89801  2.37887  2.77519  2.98518  4.58477  3.61503
          0.03206  3.85186  4.57420  0.61958  0.77255  0.48576  0.95510
    372   3.12879  4.55646  4.40335  3.91104  3.07233  4.23199  4.56446  1.97337  3.68716  1.03929  2.97949  4.20106  4.53850  3.98782  3.88191  3.61741  3.38392  2.12123  5.05980  3.82352    914 l - - -
          2.68618  4.42225  2.77519  2.73123  3.46354  2.40513  3.72494  3.29354  2.67741  2.69355  4.24690  2.90347  2.73739  3.18146  2.89801  2.37887  2.77519  2.98518  4.58477  3.61503
          0.03206  3.85186  4.57420  0.61958  0.77255  0.48576  0.95510
    373   2.54872  1.70930  3.85005  3.40394  3.19000  3.39969  4.02760  2.64410  3.21758  2.44979  3.51314  3.57907  3.96311  3.56272  3.43770  2.82781  2.90025  2.44330  4.76489  3.00091    915 c - - -
          2.68618  4.42225  2.77519  2.73123  3.46354  2.40513  3.72494  3.29354  2.67741  2.69355  4.24690  2.90347  2.73739  3.18146  2.89801  2.37887  2.77519  2.98518  4.58477  3.61503
          0.03206  3.85186  4.57420  0.61958  0.77255  0.48576  0.95510
    374   3.13536  4.57468  4.39079  3.87233  3.04330  4.23406  4.53670  2.15645  3.64045  1.01616  2.63321  4.17713  4.52046  3.93537  3.83677  3.60106  3.38063  2.22702  5.04232  3.84607    916 l - - -
          2.68618  4.42225  2.77519  2.73123  3.46354  2.40513  3.72494  3.29354  2.67741  2.69355  4.24690  2.90347  2.73739  3.18146  2.89801  2.37887  2.77519  2.98518  4.58477  3.61503
          0.03206  3.85186  4.57420  0.61958  0.77255  0.48576  0.95510
    375   3.06472  4.43890  4.52599  3.97596  3.17792  4.29884  4.64408  1.43697  3.82575  1.56413  2.48314  4.25972  4.55909  4.05843  4.02111  3.63710  3.30173  1.91169  5.14967  4.00197    917 i - - -
          2.68618  4.42225  2.77519  2.73123  3.46354  2.40513  3.72494  3.29354  2.67741  2.69355  4.24690  2.90347  2.73739  3.18146  2.89801  2.37887  2.77519  2.98518  4.58477  3.61503
          0.03206  3.85186  4.57420  0.61958  0.77255  0.48576  0.95510
    376   1.04389  4.18217  3.44200  3.23261  4.03217  3.00720  4.25705  3.15462  3.24835  3.03716  4.07145  3.38733  3.74450  3.59146  3.50015  2.53274  2.80868  2.81260  5.46139  4.25941    918 a - - -
          2.68618  4.42225  2.77519  2.73123  3.46354  2.40513  3.72494  3.29354  2.67741  2.69355  4.24690  2.90347  2.73739  3.18146  2.89801  2.37887  2.77519  2.98518  4.58477  3.61503
          0.03206  3.85186  4.57420  0.61958  0.77255  0.48576  0.95510
    377   2.38338  2.11339  3.61330  3.11034  3.63060  3.22495  3.94992  2.88126  2.84108  2.67176  3.60565  3.34733  3.80846  3.27994  2.64926  2.60952  2.54511  2.60613  5.06958  3.84857    919 c - - -
          2.68618  4.42225  2.77519  2.73123  3.46354  2.40513  3.72494  3.29354  2.67741  2.69355  4.24690  2.90347  2.73739  3.18146  2.89801  2.37887  2.77519  2.98518  4.58477  3.61503
          0.03206  3.85186  4.57420  0.61958  0.77255  0.48576  0.95510
    378   3.30201  4.68392  4.06007  3.76123  2.64612  3.70741  3.87523  3.32495  3.48397  2.72330  3.95968  3.91450  4.22347  3.87267  3.61588  3.50589  3.60142  3.21471  0.92792  2.64933    920 w - - -
          2.68618  4.42225  2.77519  2.73123  3.46354  2.40513  3.72494  3.29354  2.67741  2.69355  4.24690  2.90347  2.73739  3.18146  2.89801  2.37887  2.77519  2.98518  4.58477  3.61503
          0.03206  3.85186  4.57420  0.61958  0.77255  0.48576  0.95510
    379   2.45470  4.25444  3.98969  3.62069  3.62067  3.57877  4.48388  2.06448  3.51146  2.31298  3.52308  3.80846  4.16245  3.85782  3.75282  3.01833  3.01461  1.19617  5.36888  4.12339    922 v - - -
          2.68618  4.42225  2.77519  2.73123  3.46354  2.40513  3.72494  3.29354  2.67741  2.69355  4.24690  2.90347  2.73739  3.18146  2.89801  2.37887  2.77519  2.98518  4.58477  3.61503
          0.03206  3.85186  4.57420  0.61958  0.77255  0.48576  0.95510
    380   2.85296  5.25990  2.03539  1.30698  4.55887  3.19026  3.71521  4.03113  2.67458  3.59714  4.46965  2.69423  3.79403  2.89095  3.20272  2.77453  3.14026  3.65071  5.75570  4.32185    923 e - - -
          2.68618  4.42225  2.77519  2.73123  3.46354  2.40513  3.72494  3.29354  2.67741  2.69355  4.24690  2.90347  2.73739  3.18146  2.89801  2.37887  2.77519  2.98518  4.58477  3.61503
          0.03206  3.85186  4.57420  0.61958  0.77255  0.48576  0.95510
    381   2.96784  5.09232  0.94807  2.32283  4.46667  3.19539  3.91347  4.05023  2.99378  3.66234  4.64021  2.87807  3.84675  3.15275  3.50702  2.93269  3.30605  3.69169  5.63926  4.34326    924 d - - -
          2.68618  4.42225  2.77519  2.73123  3.46354  2.40513  3.72494  3.29354  2.67741  2.69355  4.24690  2.90347  2.73739  3.18146  2.89801  2.37887  2.77519  2.98518  4.58477  3.61503
          0.03206  3.85186  4.57420  0.61958  0.77255  0.48576  0.95510
    382   2.72484  4.48537  3.32983  3.16607  4.16262  3.17406  4.24505  3.70294  3.22164  3.33194  4.38106  3.47474  0.86686  3.61106  3.46933  2.89174  3.16483  3.35064  5.35462  4.28308    927 p - - -
          2.68618  4.42225  2.77519  2.73123  3.46354  2.40513  3.72494  3.29354  2.67741  2.69355  4.24690  2.90347  2.73739  3.18146  2.89801  2.37887  2.77519  2.98518  4.58477  3.61503
          0.03206  3.85186  4.57420  0.61958  0.77255  0.48576  0.95510
    383   2.70673  4.70224  2.69759  2.58110  4.06256  3.17045  3.90500  3.76872  2.80709  3.41800  4.37355  1.19508  3.82141  3.17791  3.16089  2.77483  3.08802  3.39301  5.37087  4.01252    928 n - - -
          2.68618  4.42225  2.77519  2.73123  3.46354  2.40513  3.72494  3.29354  2.67741  2.69355  4.24690  2.90347  2.73739  3.18146  2.89801  2.37887  2.77519  2.98518  4.58477  3.61503
          0.03206  3.85186  4.57420  0.61958  0.77255  0.48576  0.95510
    384   2.21769  4.17834  3.11271  2.90588  4.22975  2.36042  4.07970  3.69772  3.04188  3.37877  4.22017  3.14790  3.63427  3.34650  3.36775  1.33457  2.69640  3.16038  5.55678  4.30759    931 s - - -
          2.68618  4.42225  2.77519  2.73123  3.46354  2.40513  3.72494  3.29354  2.67741  2.69355  4.24690  2.90347  2.73739  3.18146  2.89801  2.37887  2.77519  2.98518  4.58477  3.61503
          0.03206  3.85186  4.57420  0.61958  0.77255  0.48576  0.95510
    385   2.72819  5.11348  2.26345  1.63568  4.41026  3.24890  3.63129  3.85125  2.32122  3.40474  4.22848  2.73709  3.77352  2.78227  2.96024  2.68120  2.72468  3.47763  5.59614  4.19221    932 e - - -
          2.68618  4.42225  2.77519  2.73123  3.46354  2.40513  3.72494  3.29354  2.67741  2.69355  4.24690  2.90347  2.73739  3.18146  2.89801  2.37887  2.77519  2.98518  4.58477  3.61503
          0.03206  3.85186  4.57420  0.61958  0.77255  0.48576  0.95510
    386   1.04389  4.18217  3.44200  3.23261  4.03217  3.00720  4.25705  3.15462  3.24835  3.03716  4.07145  3.38733  3.74450  3.59146  3.50015  2.53274  2.80868  2.81260  5.46139  4.25941    938 a - - -
          2.68618  4.42225  2.77519  2.73123  3.46354  2.40513  3.72494  3.29354  2.67741  2.69355  4.24690  2.90347  2.73739  3.18146  2.89801  2.37887  2.77519  2.98518  4.58477  3.61503
          0.03206  3.85186  4.57420  0.61958  0.77255  0.48576  0.95510
    387   3.21774  4.71508  3.80800  3.53372  2.29436  3.80627  3.60955  3.22987  3.39183  2.68907  3.90711  3.69837  4.28070  3.70281  3.57968  3.35641  3.50438  3.09948  3.93726  1.00076    939 y - - -
          2.68618  4.42225  2.77519  2.73123  3.46354  2.40513  3.72494  3.29354  2.67741  2.69355  4.24690  2.90347  2.73739  3.18146  2.89801  2.37887  2.77519  2.98518  4.58477  3.61503
          0.03206  3.85186  4.57420  0.61958  0.77255  0.48576  0.95510
    388   2.95363  4.91613  3.12822  2.75384  4.29784  3.44506  3.74838  3.72587  1.06684  3.29557  4.25835  3.17914  3.94704  2.94118  2.42855  2.99710  3.20854  3.43490  5.36114  4.17102    940 k - - -
          2.68618  4.42225  2.77519  2.73123  3.46354  2.40513  3.72494  3.29354  2.67741  2.69355  4.24690  2.90347  2.73739  3.18146  2.89801  2.37887  2.77519  2.98518  4.58477  3.61503
          0.03206  3.85186  4.57420  0.61958  0.77255  0.48576  0.95510
    389   2.70675  4.66044  3.25513  2.66690  3.82554  3.51243  3.24532  3.25132  2.08880  2.22555  3.74957  3.10524  3.89208  2.81863  2.17942  2.79870  2.91728  2.99085  5.09604  3.82982    941 k - - -
          2.68618  4.42225  2.77519  2.73123  3.46354  2.40513  3.72494  3.29354  2.67741  2.69355  4.24690  2.90347  2.73739  3.18146  2.89801  2.37887  2.77519  2.98518  4.58477  3.61503
          0.03206  3.85186  4.57420  0.61958  0.77255  0.48576  0.95510
    390   2.97299  4.79371  3.10624  2.86433  3.27080  3.43053  1.18673  3.67270  2.70796  3.16917  4.21068  3.27440  3.98203  3.23036  2.97480  3.04393  3.27575  3.40824  4.73609  3.22228    958 h - - -
          2.68618  4.42225  2.77519  2.73123  3.46354  2.40513  3.72494  3.29354  2.67741  2.69355  4.24690  2.90347  2.73739  3.18146  2.89801  2.37887  2.77519  2.98518  4.58477  3.61503
          0.03206  3.85186  4.57420  0.61958  0.77255  0.48576  0.95510
    391   3.12746  4.55828  4.39458  3.90502  3.07026  4.22423  4.55791  1.98767  3.67830  1.03530  2.98175  4.19454  4.53438  3.98257  3.87314  3.61175  3.38375  2.12866  5.05540  3.81518    959 l - - -
          2.68618  4.42225  2.77519  2.73123  3.46354  2.40513  3.72494  3.29354  2.67741  2.69355  4.24690  2.90347  2.73739  3.18146  2.89801  2.37887  2.77519  2.98518  4.58477  3.61503
          0.03206  3.85186  4.57420  0.61958  0.77255  0.48576  0.95510
    392   1.15785  4.12077  3.32596  3.10332  4.15001  2.60156  4.17818  3.41536  3.16703  3.23168  4.13191  3.26727  3.65900  3.47995  3.44893  2.40325  2.70099  2.96467  5.51696  4.31485    963 a - - -
          2.68618  4.42225  2.77519  2.73123  3.46354  2.40513  3.72494  3.29354  2.67741  2.69355  4.24690  2.90347  2.73739  3.18146  2.89801  2.37887  2.77519  2.98518  4.58477  3.61503
          0.03206  3.85186  4.57420  0.61958  0.77255  0.48576  0.95510
    393   2.98263  4.82275  3.47122  2.98689  4.17212  3.47428  3.81004  3.71260  2.23008  3.23229  4.23323  3.34809  3.97806  3.03158  1.01036  3.06792  3.25012  3.43749  5.26365  4.10418    964 r - - -
          2.68618  4.42225  2.77519  2.73123  3.46354  2.40513  3.72494  3.29354  2.67741  2.69355  4.24690  2.90347  2.73739  3.18146  2.89801  2.37887  2.77519  2.98518  4.58477  3.61503
          0.03206  3.85186  4.57420  0.61958  0.77255  0.48576  0.95510
    394   3.04074  4.40696  4.55034  4.03831  3.33795  4.29619  4.75592  1.26884  3.88801  1.75362  3.17628  4.30457  4.60484  4.16796  4.10043  3.66510  3.30050  1.61992  5.30233  4.09618    965 i - - -
          2.68618  4.42225  2.77519  2.73123  3.46354  2.40513  3.72494  3.29354  2.67741  2.69355  4.24690  2.90347  2.73739  3.18146  2.89801  2.37887  2.77519  2.98518  4.58477  3.61503
          0.03206  3.85186  4.57420  0.61958  0.77255  0.48576  0.95510
    395   2.72484  4.48537  3.32983  3.16607  4.16262  3.17406  4.24505  3.70294  3.22164  3.33194  4.38106  3.47474  0.86686  3.61106  3.46933  2.89174  3.16483  3.35064  5.35462  4.28308    966 p - - -
          2.68618  4.42225  2.77519  2.73123  3.46354  2.40513  3.72494  3.29354  2.67741  2.69355  4.24690  2.90347  2.73739  3.18146  2.89801  2.37887  2.77519  2.98518  4.58477  3.61503
          0.03206  3.85186  4.57420  0.61958  0.77255  0.48576  0.95510
    396   2.96784  5.09232  0.94807  2.32283  4.46667  3.19539  3.91347  4.05023  2.99378  3.66234  4.64021  2.87807  3.84675  3.15275  3.50702  2.93269  3.30605  3.69169  5.63926  4.34326    967 d - - -
          2.68618  4.42225  2.77519  2.73123  3.46354  2.40513  3.72494  3.29354  2.67741  2.69355  4.24690  2.90347  2.73739  3.18146  2.89801  2.37887  2.77519  2.98518  4.58477  3.61503
          0.03206  3.85186  4.57420  0.61958  0.77255  0.48576  0.95510
    397   2.92976  4.62365  3.39982  3.08806  2.46957  3.63726  3.56562  3.22924  3.00332  2.78966  3.85156  2.99899  4.11077  3.36311  3.27300  3.05076  3.20827  3.02113  4.08896  1.36776    968 y - - -
          2.68618  4.42225  2.77519  2.73123  3.46354  2.40513  3.72494  3.29354  2.67741  2.69355  4.24690  2.90347  2.73739  3.18146  2.89801  2.37887  2.77519  2.98518  4.58477  3.61503
          0.03206  3.85186  4.57420  0.61958  0.77255  0.48576  0.95510
    398   3.07020  4.48159  4.25304  3.76407  1.73977  4.05846  3.72752  2.62809  3.63205  1.66220  3.26717  3.87249  4.37208  3.78371  3.79579  3.37571  3.29642  2.59586  4.02096  2.12780    969 l - - -
          2.68618  4.42225  2.77519  2.73123  3.46354  2.40513  3.72494  3.29354  2.67741  2.69355  4.24690  2.90347  2.73739  3.18146  2.89801  2.37887  2.77519  2.98518  4.58477  3.61503
          0.03206  3.85186  4.57420  0.61958  0.77255  0.48576  0.95510
    399   3.30201  4.68392  4.06007  3.76123  2.64612  3.70741  3.87523  3.32495  3.48397  2.72330  3.95968  3.91450  4.22347  3.87267  3.61588  3.50589  3.60142  3.21471  0.92792  2.64933    970 w - - -
          2.68618  4.42225  2.77519  2.73123  3.46354  2.40513  3.72494  3.29354  2.67741  2.69355  4.24690  2.90347  2.73739  3.18146  2.89801  2.37887  2.77519  2.98518  4.58477  3.61503
          0.03206  3.85186  4.57420  0.61958  0.77255  0.48576  0.95510
    400   3.02142  4.39025  4.52026  3.98618  3.31913  4.28345  4.70384  1.66083  3.86147  1.58333  3.14613  4.26400  4.57548  4.11628  4.07917  3.63173  3.27142  1.39854  5.26287  4.08079    971 v - - -
          2.68618  4.42225  2.77519  2.73123  3.46354  2.40513  3.72494  3.29354  2.67741  2.69355  4.24690  2.90347  2.73739  3.18146  2.89801  2.37887  2.77519  2.98518  4.58477  3.61503
          0.03206  3.85186  4.57420  0.61958  0.77255  0.48576  0.95510
    401   1.23313  4.09778  3.34183  3.09985  4.10476  2.90223  4.15841  3.36068  3.13689  3.18772  4.08783  3.25357  3.64935  3.45630  3.42032  2.13647  2.66966  2.91693  5.50394  4.27043    972 a - - -
          2.68618  4.42225  2.77519  2.73123  3.46354  2.40513  3.72494  3.29354  2.67741  2.69355  4.24690  2.90347  2.73739  3.18146  2.89801  2.37887  2.77519  2.98518  4.58477  3.61503
          0.03206  3.85186  4.57420  0.61958  0.77255  0.48576  0.95510
    402   2.93502  5.04121  2.47964  1.05505  4.38492  3.26110  3.84643  3.83474  2.72439  3.45529  4.43048  2.92191  3.86478  3.06268  3.13091  2.91967  3.23919  3.52080  5.56039  4.28291    973 e - - -
          2.68618  4.42225  2.77519  2.73123  3.46354  2.40513  3.72494  3.29354  2.67741  2.69355  4.24690  2.90347  2.73739  3.18146  2.89801  2.37887  2.77519  2.98518  4.58477  3.61503
          0.03206  3.85186  4.57420  0.61958  0.77255  0.48576  0.95510
    403   2.96784  5.09232  0.94807  2.32283  4.46667  3.19539  3.91347  4.05023  2.99378  3.66234  4.64021  2.87807  3.84675  3.15275  3.50702  2.93269  3.30605  3.69169  5.63926  4.34326    974 d - - -
          2.68618  4.42225  2.77519  2.73123  3.46354  2.40513  3.72494  3.29354  2.67741  2.69355  4.24690  2.90347  2.73739  3.18146  2.89801  2.37887  2.77519  2.98518  4.58477  3.61503
          0.03206  3.85186  4.57420  0.61958  0.77255  0.48576  0.95510
    404   2.63988  4.41709  3.30941  3.20634  4.34852  0.76164  4.32766  3.94333  3.38478  3.60000  4.57575  3.47378  3.80757  3.71061  3.62287  2.81125  3.11953  3.47564  5.44889  4.44980    975 g - - -
          2.68618  4.42225  2.77519  2.73123  3.46354  2.40513  3.72494  3.29354  2.67741  2.69355  4.24690  2.90347  2.73739  3.18146  2.89801  2.37887  2.77519  2.98518  4.58477  3.61503
          0.03206  3.85186  4.57420  0.61958  0.77255  0.48576  0.95510
    405   3.14087  4.53550  4.51268  3.95365  3.05515  4.33027  4.61655  1.97853  3.79171  1.10046  2.41884  4.26226  4.56150  4.00512  3.98215  3.66248  3.36863  2.15130  5.08001  3.95917    976 l - - -
          2.68618  4.42225  2.77519  2.73123  3.46354  2.40513  3.72494  3.29354  2.67741  2.69355  4.24690  2.90347  2.73739  3.18146  2.89801  2.37887  2.77519  2.98518  4.58477  3.61503
          0.03206  3.85186  4.57420  0.61958  0.77255  0.48576  0.95510
    406   2.95363  4.91613  3.12822  2.75384  4.29784  3.44506  3.74838  3.72587  1.06684  3.29557  4.25835  3.17914  3.94704  2.94118  2.42855  2.99710  3.20854  3.43490  5.36114  4.17102    977 k - - -
          2.68618  4.42225  2.77519  2.73123  3.46354  2.40513  3.72494  3.29354  2.67741  2.69355  4.24690  2.90347  2.73739  3.18146  2.89801  2.37887  2.77519  2.98518  4.58477  3.61503
          0.03206  3.85186  4.57420  0.61958  0.77255  0.48576  0.95510
    407   3.04356  4.42396  4.51778  3.95060  2.73490  4.25090  4.53016  1.73036  3.83846  1.44673  2.23015  4.21553  4.49628  3.99799  4.00810  3.57042  3.26903  2.10729  4.98241  3.83438    978 l - - -
          2.68618  4.42225  2.77519  2.73123  3.46354  2.40513  3.72494  3.29354  2.67741  2.69355  4.24690  2.90347  2.73739  3.18146  2.89801  2.37887  2.77519  2.98518  4.58477  3.61503
          0.03206  3.85186  4.57420  0.61958  0.77255  0.48576  0.95510
    408   2.67040  4.73872  2.85049  2.54059  4.08924  3.29954  3.72275  3.49888  2.38456  3.09034  4.03464  3.00026  3.83514  1.68423  2.70155  2.72944  2.66360  3.19573  5.36472  4.05127    990 q - - -
          2.68618  4.42225  2.77519  2.73123  3.46354  2.40513  3.72494  3.29354  2.67741  2.69355  4.24690  2.90347  2.73739  3.18146  2.89801  2.37887  2.77519  2.98518  4.58477  3.61503
          0.03206  3.85186  4.57420  0.61958  0.77255  0.48576  0.95510
    409   1.98416  4.12334  3.24794  2.95567  4.19229  2.56112  4.06759  3.58073  3.02538  3.27852  4.10765  3.16863  3.61776  3.32454  3.35753  1.49875  2.42830  3.06498  5.52927  4.30448    996 s - - -
          2.68618  4.42225  2.77519  2.73123  3.46354  2.40513  3.72494  3.29354  2.67741  2.69355  4.24690  2.90347  2.73739  3.18146  2.89801  2.37887  2.77519  2.98518  4.58477  3.61503
          0.03206  3.85186  4.57420  0.61958  0.77255  0.48576  0.95510
    410   3.04626  4.47588  4.34118  3.84520  1.67605  4.10455  4.11733  2.28868  3.71427  1.63619  3.08686  4.03180  4.43034  3.90063  3.89423  3.44933  3.29587  2.12605  4.47946  2.97681   1004 l - - -
          2.68618  4.42225  2.77519  2.73123  3.46354  2.40513  3.72494  3.29354  2.67741  2.69355  4.24690  2.90347  2.73739  3.18146  2.89801  2.37887  2.77519  2.98518  4.58477  3.61503
          0.03206  3.85186  4.57420  0.61958  0.77255  0.48576  0.95510
    411   2.63988  4.41709  3.30941  3.20634  4.34852  0.76164  4.32766  3.94333  3.38478  3.60000  4.57575  3.47378  3.80757  3.71061  3.62287  2.81125  3.11953  3.47564  5.44889  4.44980   1008 g - - -
          2.68618  4.42225  2.77519  2.73123  3.46354  2.40513  3.72494  3.29354  2.67741  2.69355  4.24690  2.90347  2.73739  3.18146  2.89801  2.37887  2.77519  2.98518  4.58477  3.61503
          0.03206  3.85186  4.57420  0.61958  0.77255  0.48576  0.95510
    412   1.97881  1.79808  3.83333  3.46500  3.82842  2.94284  4.24011  3.00942  3.33926  2.89916  3.81853  3.43936  3.67840  3.63299  3.54947  2.16240  2.62705  2.64438  5.29382  4.09693   1009 c - - -
          2.68618  4.42225  2.77519  2.73123  3.46354  2.40513  3.72494  3.29354  2.67741  2.69355  4.24690  2.90347  2.73739  3.18146  2.89801  2.37887  2.77519  2.98518  4.58477  3.61503
          0.03206  3.85186  4.57420  0.61958  0.77255  0.48576  0.95510
    413   2.86489  4.84954  2.88982  2.64451  4.01530  3.35269  3.80254  3.64314  2.46679  3.14751  4.17622  3.10396  3.90602  1.27116  2.75126  2.91363  3.16200  3.37417  5.29109  3.98356   1010 q - - -
          2.68618  4.42225  2.77519  2.73123  3.46354  2.40513  3.72494  3.29354  2.67741  2.69355  4.24690  2.90347  2.73739  3.18146  2.89801  2.37887  2.77519  2.98518  4.58477  3.61503
          0.03206  3.85186  4.57420  0.61958  0.77255  0.48576  0.95510
    414   2.39854  4.26687  3.69397  3.21722  3.44233  3.50429  4.09114  2.44855  3.07383  2.20098  1.98788  3.51535  4.00692  3.43277  3.35190  2.86580  2.63884  2.30036  5.07308  3.86543   1011 m - - -
          2.68618  4.42225  2.77519  2.73123  3.46354  2.40513  3.72494  3.29354  2.67741  2.69355  4.24690  2.90347  2.73739  3.18146  2.89801  2.37887  2.77519  2.98518  4.58477  3.61503
          0.03206  3.85186  4.57420  0.61958  0.77255  0.48576  0.95510
    415   3.30201  4.68392  4.06007  3.76123  2.64612  3.70741  3.87523  3.32495  3.48397  2.72330  3.95968  3.91450  4.22347  3.87267  3.61588  3.50589  3.60142  3.21471  0.92792  2.64933   1012 w - - -
          2.68618  4.42225  2.77519  2.73123  3.46354  2.40513  3.72494  3.29354  2.67741  2.69355  4.24690  2.90347  2.73739  3.18146  2.89801  2.37887  2.77519  2.98518  4.58477  3.61503
          0.03206  3.85186  4.57420  0.61958  0.77255  0.48576  0.95510
    416   2.83249  5.22076  1.29098  2.11061  4.53993  3.14344  3.74745  4.10723  2.77853  3.67325  4.55297  2.41805  3.78251  2.93767  3.34089  2.76011  3.15027  3.69721  5.78489  4.31111   1013 d - - -
          2.68618  4.42225  2.77519  2.73123  3.46354  2.40513  3.72494  3.29354  2.67741  2.69355  4.24690  2.90347  2.73739  3.18146  2.89801  2.37887  2.77519  2.98518  4.58477  3.61503
          0.03206  3.85186  4.57420  0.61958  0.77255  0.48576  0.95510
    417   1.04389  4.18217  3.44200  3.23261  4.03217  3.00720  4.25705  3.15462  3.24835  3.03716  4.07145  3.38733  3.74450  3.59146  3.50015  2.53274  2.80868  2.81260  5.46139  4.25941   1014 a - - -
          2.68618  4.42225  2.77519  2.73123  3.46354  2.40513  3.72494  3.29354  2.67741  2.69355  4.24690  2.90347  2.73739  3.18146  2.89801  2.37887  2.77519  2.98518  4.58477  3.61503
          0.03206  3.85186  4.57420  0.61958  0.77255  0.48576  0.95510
    418   1.47362  4.23740  3.04016  2.78943  4.15523  2.46506  3.98287  3.54703  2.92069  3.24441  4.08810  2.72159  3.65958  3.22859  3.27752  2.41571  2.70812  3.08071  5.48939  4.23237   1015 a - - -
          2.68618  4.42225  2.77519  2.73123  3.46354  2.40513  3.72494  3.29354  2.67741  2.69355  4.24690  2.90347  2.73739  3.18146  2.89801  2.37887  2.77519  2.98518  4.58477  3.61503
          0.03206  3.85186  4.57420  0.61958  0.77255  0.48576  0.95510
    419   2.92132  4.51283  3.69926  3.31506  1.49453  3.75812  3.75373  2.79720  3.20587  2.21430  3.43101  3.58419  4.18459  2.98504  3.45089  3.14260  3.18735  2.71739  4.25107  2.66059   1020 f - - -
          2.68618  4.42225  2.77519  2.73123  3.46354  2.40513  3.72494  3.29354  2.67741  2.69355  4.24690  2.90347  2.73739  3.18146  2.89801  2.37887  2.77519  2.98518  4.58477  3.61503
          0.03206  3.85186  4.57420  0.61958  0.77255  0.48576  0.95510
    420   1.18966  4.11711  3.31285  3.08679  4.16016  2.50153  4.16873  3.44507  3.15870  3.24497  4.13408  3.25439  3.65123  3.46608  3.44621  2.39157  2.69121  2.98255  5.52260  4.31960   1021 a - - -
          2.68618  4.42225  2.77519  2.73123  3.46354  2.40513  3.72494  3.29354  2.67741  2.69355  4.24690  2.90347  2.73739  3.18146  2.89801  2.37887  2.77519  2.98518  4.58477  3.61503
          0.03206  3.85186  4.57420  0.61958  0.77255  0.48576  0.95510
    421   3.00970  4.38312  4.51509  3.98686  2.83888  4.24206  4.60360  1.35441  3.87871  1.77429  3.10602  4.23653  4.54010  4.09473  4.07726  3.58923  3.25919  1.71180  5.09957  3.85188   1022 i - - -
          2.68618  4.42225  2.77519  2.73123  3.46354  2.40513  3.72494  3.29354  2.67741  2.69355  4.24690  2.90347  2.73739  3.18146  2.89801  2.37887  2.77519  2.98518  4.58477  3.61503
          0.03206  3.85186  4.57420  0.61958  0.77255  0.48576  0.95510
    422   2.86489  4.84954  2.88982  2.64451  4.01530  3.35269  3.80254  3.64314  2.46679  3.14751  4.17622  3.10396  3.90602  1.27116  2.75126  2.91363  3.16200  3.37417  5.29109  3.98356   1023 q - - -
          2.68618  4.42225  2.77519  2.73123  3.46354  2.40513  3.72494  3.29354  2.67741  2.69355  4.24690  2.90347  2.73739  3.18146  2.89801  2.37887  2.77519  2.98518  4.58477  3.61503
          0.03206  3.85186  4.57420  0.61958  0.77255  0.48576  0.95510
    423   1.04389  4.18217  3.44200  3.23261  4.03217  3.00720  4.25705  3.15462  3.24835  3.03716  4.07145  3.38733  3.74450  3.59146  3.50015  2.53274  2.80868  2.81260  5.46139  4.25941   1024 a - - -
          2.68618  4.42225  2.77519  2.73123  3.46354  2.40513  3.72494  3.29354  2.67741  2.69355  4.24690  2.90347  2.73739  3.18146  2.89801  2.37887  2.77519  2.98518  4.58477  3.61503
          0.03206  3.85186  4.57420  0.61958  0.77255  0.48576  0.95510
    424   3.01509  4.43985  4.30595  3.92115  3.36054  4.04392  4.65326  1.10380  3.74887  1.95106  3.29938  4.16940  4.47731  4.09943  3.94782  3.53741  3.31471  1.84597  5.24695  3.98331   1025 i - - -
          2.68618  4.42225  2.77519  2.73123  3.46354  2.40513  3.72494  3.29354  2.67741  2.69355  4.24690  2.90347  2.73739  3.18146  2.89801  2.37887  2.77519  2.98518  4.58477  3.61503
          0.03206  3.85186  4.57420  0.61958  0.77255  0.48576  0.95510
    425   2.88531  4.33687  4.21252  3.64458  2.72598  4.00385  4.19158  2.13994  3.53466  1.34574  2.76224  3.91195  4.30049  3.73397  3.73839  3.30036  3.11059  2.28159  4.72757  3.05127   1026 l - - -
          2.68618  4.42225  2.77519  2.73123  3.46354  2.40513  3.72494  3.29354  2.67741  2.69355  4.24690  2.90347  2.73739  3.18146  2.89801  2.37887  2.77519  2.98518  4.58477  3.61503
          0.03206  3.85186  4.57420  0.61958  0.77255  0.48576  0.95510
    426   1.72422  4.11477  3.28099  3.02085  4.15294  2.89232  4.11247  3.49143  3.07701  3.24999  4.11632  3.20671  3.63252  3.38917  3.38442  1.47853  2.65778  3.00743  5.52148  4.28501   1027 s - - -
          2.68618  4.42225  2.77519  2.73123  3.46354  2.40513  3.72494  3.29354  2.67741  2.69355  4.24690  2.90347  2.73739  3.18146  2.89801  2.37887  2.77519  2.98518  4.58477  3.61503
          0.03206  3.85186  4.57420  0.61958  0.77255  0.48576  0.95510
    427   2.13308  2.33087  3.67049  3.28375  3.90902  2.64647  4.15469  3.26803  3.20924  3.02136  3.88572  3.33990  3.63688  3.49953  3.46735  1.66029  2.60419  2.83592  5.32134  4.12311   1029 s - - -
          2.68618  4.42225  2.77519  2.73123  3.46354  2.40513  3.72494  3.29354  2.67741  2.69355  4.24690  2.90347  2.73739  3.18146  2.89801  2.37887  2.77519  2.98518  4.58477  3.61503
          0.03206  3.85186  4.57420  0.61958  0.77255  0.48576  0.95510
    428   2.67553  4.93637  2.20766  2.22290  4.40554  2.77585  3.73493  3.90484  2.67544  3.48271  4.32816  1.67467  3.75683  2.91732  3.17250  2.66481  3.00037  3.49279  5.64853  4.24362   1037 n - - -
          2.68618  4.42225  2.77519  2.73123  3.46354  2.40513  3.72494  3.29354  2.67741  2.69355  4.24690  2.90347  2.73739  3.18146  2.89801  2.37887  2.77519  2.98518  4.58477  3.61503
          0.03206  3.85186  4.57420  0.61958  0.77255  0.48576  0.95510
    429   3.06667  4.48918  4.41814  3.87029  3.11951  4.23136  4.56852  2.06112  3.70965  1.16178  2.67408  4.17502  4.50840  3.95580  3.91898  3.56821  3.30767  1.88990  5.10244  3.95634   1038 l - - -
          2.68618  4.42225  2.77519  2.73123  3.46354  2.40513  3.72494  3.29354  2.67741  2.69355  4.24690  2.90347  2.73739  3.18146  2.89801  2.37887  2.77519  2.98518  4.58477  3.61503
          0.03206  3.85186  4.57420  0.61958  0.77255  0.48576  0.95510
    430   2.16851  4.40343  3.07354  2.62792  3.89617  3.20328  3.76398  2.98832  2.63239  2.94466  3.79709  2.45674  3.74186  2.97802  3.03153  2.20515  2.57810  2.91239  5.23782  3.95865   1040 a - - -
          2.68618  4.42225  2.77519  2.73123  3.46354  2.40513  3.72494  3.29354  2.67741  2.69355  4.24690  2.90347  2.73739  3.18146  2.89801  2.37887  2.77519  2.98518  4.58477  3.61503
          0.03206  3.85186  4.57420  0.61958  0.77255  0.48576  0.95510
    431   2.81259  5.10019  2.42180  1.43189  4.25628  3.27486  3.11770  3.85077  2.47012  3.39408  4.26711  2.79502  3.81935  2.84796  2.88630  2.77275  3.07514  3.50335  5.49020  4.08324   1042 e - - -
          2.68618  4.42225  2.77519  2.73123  3.46354  2.40513  3.72494  3.29354  2.67741  2.69355  4.24690  2.90347  2.73739  3.18146  2.89801  2.37887  2.77519  2.98518  4.58477  3.61503
          0.03206  3.85186  4.57420  0.61958  0.77255  0.48576  0.95510
    432   2.93502  5.04121  2.47964  1.05505  4.38492  3.26110  3.84643  3.83474  2.72439  3.45529  4.43048  2.92191  3.86478  3.06268  3.13091  2.91967  3.23919  3.52080  5.56039  4.28291   1043 e - - -
          2.68618  4.42225  2.77519  2.73123  3.46354  2.40513  3.72494  3.29354  2.67741  2.69355  4.24690  2.90347  2.73739  3.18146  2.89801  2.37887  2.77519  2.98518  4.58477  3.61503
          0.03206  3.85186  4.57420  0.61958  0.77255  0.48576  0.95510
    433   3.28794  4.70111  4.13151  3.75854  1.88283  4.06421  3.46362  3.09270  3.62795  2.50734  3.73888  3.79037  4.42685  3.78355  3.79304  3.43463  3.53048  2.99551  3.69355  1.13909   1045 y - - -
          2.68618  4.42225  2.77519  2.73123  3.46354  2.40513  3.72494  3.29354  2.67741  2.69355  4.24690  2.90347  2.73739  3.18146  2.89801  2.37887  2.77519  2.98518  4.58477  3.61503
          0.03206  3.85186  4.57420  0.61958  0.77255  0.48576  0.95510
    434   2.23340  4.28926  3.22721  2.78134  3.70303  2.04637  3.81698  3.15133  2.73671  2.83682  3.71027  3.14274  3.75684  3.09021  3.09099  2.40417  2.73460  2.83167  4.05577  3.81568   1046 g - - -
          2.68618  4.42225  2.77519  2.73123  3.46354  2.40513  3.72494  3.29354  2.67741  2.69355  4.24690  2.90347  2.73739  3.18146  2.89801  2.37887  2.77519  2.98518  4.58477  3.61503
          0.03206  3.85186  4.57420  0.61958  0.77255  0.48576  0.95510
    435   2.35252  4.28167  3.14897  2.89520  4.07067  3.03292  4.02708  3.38428  2.91289  3.11297  4.05856  3.18798  1.58613  3.29140  3.22450  2.51312  2.44589  3.00097  5.43660  4.19110   1047 p - - -
          2.68618  4.42225  2.77519  2.73123  3.46354  2.40513  3.72494  3.29354  2.67741  2.69355  4.24690  2.90347  2.73739  3.18146  2.89801  2.37887  2.77519  2.98518  4.58477  3.61503
          0.03206  3.85186  4.57420  0.61958  0.77255  0.48576  0.95510
    436   2.30944  4.21949  3.26178  2.95674  4.00957  3.03037  4.03315  3.26779  2.93608  3.04004  3.96974  3.21888  3.04151  3.30474  3.24440  2.48491  1.46324  2.89651  5.39464  4.16062   1048 t - - -
          2.68618  4.42225  2.77519  2.73123  3.46354  2.40513  3.72494  3.29354  2.67741  2.69355  4.24690  2.90347  2.73739  3.18146  2.89801  2.37887  2.77519  2.98518  4.58477  3.61503
          0.03206  3.85186  4.57420  0.61958  0.77255  0.48576  0.95510
    437   3.13237  4.60089  4.15630  3.79629  3.12825  3.95577  4.45851  2.33146  3.56423  0.90100  3.15808  4.07374  4.39484  3.93750  3.74358  3.52458  3.42765  2.36339  4.99982  3.71830   1049 l - - -
          2.68618  4.42225  2.77519  2.73123  3.46354  2.40513  3.72494  3.29354  2.67741  2.69355  4.24690  2.90347  2.73739  3.18146  2.89801  2.37887  2.77519  2.98518  4.58477  3.61503
          0.03206  3.85186  4.57420  0.61958  0.77255  0.48576  0.95510
    438   2.80995  4.89627  3.28904  2.64974  4.21250  3.53744  3.57015  3.57172  1.67757  3.11498  3.53212  3.08530  3.90999  2.72087  1.80573  2.84351  3.00493  3.27822  5.28489  4.05720   1050 k - - -
          2.68618  4.42225  2.77519  2.73123  3.46354  2.40513  3.72494  3.29354  2.67741  2.69355  4.24690  2.90347  2.73739  3.18146  2.89801  2.37887  2.77519  2.98518  4.58477  3.61503
          0.03206  3.85186  4.57420  0.61958  0.77255  0.48576  0.95510
    439   2.92423  5.00359  3.21840  2.68678  4.39872  3.52706  3.59775  3.78297  1.28079  3.28375  4.17277  3.10752  3.94463  2.75009  2.01835  2.93899  3.12535  3.47351  5.36735  4.16434   1051 k - - -
          2.68618  4.42225  2.77519  2.73123  3.46354  2.40513  3.72494  3.29354  2.67741  2.69355  4.24690  2.90347  2.73739  3.18146  2.89801  2.37887  2.77519  2.98518  4.58477  3.61503
          0.03206  3.85186  4.57420  0.61958  0.77255  0.48576  0.95510
    440   1.04389  4.18217  3.44200  3.23261  4.03217  3.00720  4.25705  3.15462  3.24835  3.03716  4.07145  3.38733  3.74450  3.59146  3.50015  2.53274  2.80868  2.81260  5.46139  4.25941   1052 a - - -
          2.68618  4.42225  2.77519  2.73123  3.46354  2.40513  3.72494  3.29354  2.67741  2.69355  4.24690  2.90347  2.73739  3.18146  2.89801  2.37887  2.77519  2.98518  4.58477  3.61503
          0.03206  3.85186  4.57420  0.61958  0.77255  0.48576  0.95510
    441   2.97299  4.79371  3.10624  2.86433  3.27080  3.43053  1.18673  3.67270  2.70796  3.16917  4.21068  3.27440  3.98203  3.23036  2.97480  3.04393  3.27575  3.40824  4.73609  3.22228   1053 h - - -
          2.68618  4.42225  2.77519  2.73123  3.46354  2.40513  3.72494  3.29354  2.67741  2.69355  4.24690  2.90347  2.73739  3.18146  2.89801  2.37887  2.77519  2.98518  4.58477  3.61503
          0.03206  3.85186  4.57420  0.61958  0.77255  0.48576  0.95510
    442   2.73423  5.20472  1.99605  1.84900  4.48643  2.90485  3.03028  3.97151  2.51406  3.48915  4.29807  2.54317  3.75930  2.76982  3.04396  2.66700  2.99316  3.57156  5.66188  4.22253   1054 e - - -
          2.68618  4.42225  2.77519  2.73123  3.46354  2.40513  3.72494  3.29354  2.67741  2.69355  4.24690  2.90347  2.73739  3.18146  2.89801  2.37887  2.77519  2.98518  4.58477  3.61503
          0.03206  3.85186  4.57420  0.61958  0.77255  0.48576  0.95510
    443   3.23246  4.64037  4.21040  3.92116  1.04607  3.92667  3.86866  2.75891  3.82876  2.13383  3.49226  3.99609  4.38588  4.00248  3.95357  3.50333  3.53367  2.74805  4.12420  2.49395   1055 f - - -
          2.68618  4.42225  2.77519  2.73123  3.46354  2.40513  3.72494  3.29354  2.67741  2.69355  4.24690  2.90347  2.73739  3.18146  2.89801  2.37887  2.77519  2.98518  4.58477  3.61503
          0.03206  3.85186  4.57420  0.61958  0.77255  0.48576  0.95510
    444   2.99459  4.38211  4.46338  3.93843  3.35281  4.23133  4.67600  1.72685  3.80359  1.69736  3.19554  4.21684  4.54941  4.08402  4.03186  3.58525  3.25260  1.29157  5.27526  4.06859   1056 v - - -
          2.68618  4.42225  2.77519  2.73123  3.46354  2.40513  3.72494  3.29354  2.67741  2.69355  4.24690  2.90347  2.73739  3.18146  2.89801  2.37887  2.77519  2.98518  4.58477  3.61503
          0.03206  3.85186  4.57420  0.61958  0.77255  0.48576  0.95510
    445   2.74245  4.83269  2.95263  2.57738  4.27526  3.35625  3.66450  3.67951  1.40542  3.26447  4.14472  3.02185  3.86081  2.83507  2.44742  2.52155  3.01518  3.33986  5.39698  4.12553   1057 k - - -
          2.68618  4.42225  2.77519  2.73123  3.46354  2.40513  3.72494  3.29354  2.67741  2.69355  4.24690  2.90347  2.73739  3.18146  2.89801  2.37887  2.77519  2.98518  4.58477  3.61503
          0.03206  3.85186  4.57420  0.61958  0.77255  0.48576  0.95510
    446   1.21432  4.10055  3.34479  3.10724  4.09750  2.90697  4.16404  3.33831  3.14192  3.17732  4.08606  3.25971  3.65447  3.46436  3.42243  2.18487  2.67563  2.90278  5.50224  4.26662   1058 a - - -
          2.68618  4.42225  2.77519  2.73123  3.46354  2.40513  3.72494  3.29354  2.67741  2.69355  4.24690  2.90347  2.73739  3.18146  2.89801  2.37887  2.77519  2.98518  4.58477  3.61503
          0.03206  3.85186  4.57420  0.61958  0.77255  0.48576  0.95510
    447   2.30525  4.22525  3.18888  3.00393  4.05588  2.95553  4.11425  3.57582  3.07631  3.29773  4.22570  3.23186  3.69268  3.42728  3.36282  1.12256  2.78388  3.11544  5.43007  4.13936   1059 s - - -
          2.68618  4.42225  2.77519  2.73123  3.46354  2.40513  3.72494  3.29354  2.67741  2.69355  4.24690  2.90347  2.73739  3.18146  2.89801  2.37887  2.77519  2.98518  4.58477  3.61503
          0.03206  3.85186  4.57420  0.61958  0.77255  0.48576  0.95510
    448   2.86489  4.84954  2.88982  2.64451  4.01530  3.35269  3.80254  3.64314  2.46679  3.14751  4.17622  3.10396  3.90602  1.27116  2.75126  2.91363  3.16200  3.37417  5.29109  3.98356   1060 q - - -
          2.68618  4.42225  2.77519  2.73123  3.46354  2.40513  3.72494  3.29354  2.67741  2.69355  4.24690  2.90347  2.73739  3.18146  2.89801  2.37887  2.77519  2.98518  4.58477  3.61503
          0.03206  3.85186  4.57420  0.61958  0.77255  0.48576  0.95510
    449   2.79188  4.34044  4.09660  3.75932  3.53527  3.70233  4.56468  2.05209  3.62678  2.22604  3.50378  3.95239  4.26415  3.98817  3.84123  3.20474  3.15403  1.05131  5.31616  4.04639   1074 v - - -
          2.68618  4.42225  2.77519  2.73123  3.46354  2.40513  3.72494  3.29354  2.67741  2.69355  4.24690  2.90347  2.73739  3.18146  2.89801  2.37887  2.77519  2.98518  4.58477  3.61503
          0.03206  3.85186  4.57420  0.61958  0.77255  0.48576  0.95510
    450   2.81859  4.95277  3.14402  2.59105  4.32099  3.49733  3.57048  3.70062  1.91061  3.21743  4.06977  3.04041  3.46728  2.56040  1.63612  2.83399  3.02128  3.38128  5.34689  4.11403   1076 r - - -
          2.68618  4.42225  2.77519  2.73123  3.46354  2.40513  3.72494  3.29354  2.67741  2.69355  4.24690  2.90347  2.73739  3.18146  2.89801  2.37887  2.77519  2.98518  4.58477  3.61503
          0.03206  3.85186  4.57420  0.61958  0.77255  0.48576  0.95510
    451   2.85616  5.32104  1.88318  1.37688  4.61233  3.17950  3.70458  4.09775  2.68288  3.64252  4.50488  2.66563  3.78620  2.87543  3.23590  2.76466  3.14202  3.70296  5.80304  4.34480   1079 e - - -
          2.68618  4.42225  2.77519  2.73123  3.46354  2.40513  3.72494  3.29354  2.67741  2.69355  4.24690  2.90347  2.73739  3.18146  2.89801  2.37887  2.77519  2.98518  4.58477  3.61503
          0.03206  3.85186  4.57420  0.61958  0.77255  0.48576  0.95510
    452   2.70673  4.70224  2.69759  2.58110  4.06256  3.17045  3.90500  3.76872  2.80709  3.41800  4.37355  1.19508  3.82141  3.17791  3.16089  2.77483  3.08802  3.39301  5.37087  4.01252   1080 n - - -
          2.68618  4.42225  2.77519  2.73123  3.46354  2.40513  3.72494  3.29354  2.67741  2.69355  4.24690  2.90347  2.73739  3.18146  2.89801  2.37887  2.77519  2.98518  4.58477  3.61503
          0.03206  3.85186  4.57420  0.61958  0.77255  0.48576  0.95510
    453   2.72484  4.48537  3.32983  3.16607  4.16262  3.17406  4.24505  3.70294  3.22164  3.33194  4.38106  3.47474  0.86686  3.61106  3.46933  2.89174  3.16483  3.35064  5.35462  4.28308   1081 p - - -
          2.68618  4.42225  2.77519  2.73123  3.46354  2.40513  3.72494  3.29354  2.67741  2.69355  4.24690  2.90347  2.73739  3.18146  2.89801  2.37887  2.77519  2.98518  4.58477  3.61503
          0.03206  3.85186  4.57420  0.61958  0.77255  0.48576  0.95510
    454   2.25917  4.21791  3.11518  2.87831  4.14756  2.94228  4.03293  3.60639  2.95992  3.29016  4.15546  3.14543  3.09071  3.29610  3.28556  1.30834  2.72001  3.11998  5.48933  4.22223   1082 s - - -
          2.68618  4.42225  2.77519  2.73123  3.46354  2.40513  3.72494  3.29354  2.67741  2.69355  4.24690  2.90347  2.73739  3.18146  2.89801  2.37887  2.77519  2.98518  4.58477  3.61503
          0.03206  3.85186  4.57420  0.61958  0.77255  0.48576  0.95510
    455   2.63988  4.41709  3.30941  3.20634  4.34852  0.76164  4.32766  3.94333  3.38478  3.60000  4.57575  3.47378  3.80757  3.71061  3.62287  2.81125  3.11953  3.47564  5.44889  4.44980   1087 g - - -
          2.68618  4.42225  2.77519  2.73123  3.46354  2.40513  3.72494  3.29354  2.67741  2.69355  4.24690  2.90347  2.73739  3.18146  2.89801  2.37887  2.77519  2.98518  4.58477  3.61503
          0.03206  3.85186  4.57420  0.61958  0.77255  0.48576  0.95510
    456   2.82604  5.24087  1.38014  2.09905  4.55886  3.14783  3.73090  4.11650  2.74879  3.66857  4.53691  2.24934  3.77843  2.91428  3.31272  2.74945  3.13665  3.70313  5.79316  4.31614   1088 d - - -
          2.68618  4.42225  2.77519  2.73123  3.46354  2.40513  3.72494  3.29354  2.67741  2.69355  4.24690  2.90347  2.73739  3.18146  2.89801  2.37887  2.77519  2.98518  4.58477  3.61503
          0.03206  3.85186  4.57420  0.61958  0.77255  0.48576  0.95510
    457   3.28141  4.65347  4.27045  3.89288  1.20042  4.11751  3.54478  2.91053  3.76163  2.27455  3.55375  3.88781  4.46189  3.87501  3.89222  3.48885  3.52134  2.86376  3.75730  1.90064   1089 f - - -
          2.68618  4.42225  2.77519  2.73123  3.46354  2.40513  3.72494  3.29354  2.67741  2.69355  4.24690  2.90347  2.73739  3.18146  2.89801  2.37887  2.77519  2.98518  4.58477  3.61503
          0.03206  3.85186  4.57420  0.61958  0.77255  0.48576  0.95510
    458   2.57840  4.68586  2.95242  2.46772  3.98245  3.35414  3.62232  3.38403  2.09454  3.00488  3.42911  2.66857  3.79080  2.79415  2.74333  2.19970  2.82837  3.06914  5.24465  3.93951   1090 k - - -
          2.68618  4.42225  2.77519  2.73123  3.46354  2.40513  3.72494  3.29354  2.67741  2.69355  4.24690  2.90347  2.73739  3.18146  2.89801  2.37887  2.77519  2.98518  4.58477  3.61503
          0.03206  3.85186  4.57420  0.61958  0.77255  0.48576  0.95510
    459   2.08792  4.84335  2.72347  2.14574  4.18306  3.32341  3.63767  3.55185  2.02212  3.16804  4.01515  2.89232  3.80424  2.80147  2.72960  2.68867  2.92260  3.22395  5.39309  4.07576   1091 k - - -
          2.68618  4.42225  2.77519  2.73123  3.46354  2.40513  3.72494  3.29354  2.67741  2.69355  4.24690  2.90347  2.73739  3.18146  2.89801  2.37887  2.77519  2.98518  4.58477  3.61503
          0.03206  3.85186  4.57420  0.61958  0.77255  0.48576  0.95510
    460   2.95329  4.50540  4.02741  3.61951  3.19917  3.81872  4.35943  2.37273  3.38864  1.79713  1.41801  3.89949  4.27937  3.77197  3.59634  3.30016  3.25828  2.37641  5.03713  3.79699   1092 m - - -
          2.68618  4.42225  2.77519  2.73123  3.46354  2.40513  3.72494  3.29354  2.67741  2.69355  4.24690  2.90347  2.73739  3.18146  2.89801  2.37887  2.77519  2.98518  4.58477  3.61503
          0.03206  3.85186  4.57420  0.61958  0.77255  0.48576  0.95510
    461   3.29701  4.70108  4.15413  3.77936  1.85152  4.07753  3.45875  3.09276  3.64949  2.50314  3.73544  3.80007  4.43525  3.79474  3.80980  3.44457  3.53750  2.99719  3.68309  1.14584   1094 y - - -
          2.68618  4.42225  2.77519  2.73123  3.46354  2.40513  3.72494  3.29354  2.67741  2.69355  4.24690  2.90347  2.73739  3.18146  2.89801  2.37887  2.77519  2.98518  4.58477  3.61503
          0.03206  3.85186  4.57420  0.61958  0.77255  0.48576  0.95510
    462   2.98263  4.82275  3.47122  2.98689  4.17212  3.47428  3.81004  3.71260  2.23008  3.23229  4.23323  3.34809  3.97806  3.03158  1.01036  3.06792  3.25012  3.43749  5.26365  4.10418   1095 r - - -
          2.68618  4.42225  2.77519  2.73123  3.46354  2.40513  3.72494  3.29354  2.67741  2.69355  4.24690  2.90347  2.73739  3.18146  2.89801  2.37887  2.77519  2.98518  4.58477  3.61503
          0.03206  3.85186  4.57420  0.61958  0.77255  0.48576  0.95510
    463   2.82478  4.87188  2.85227  2.54934  3.58284  3.41345  1.80463  3.60578  2.35401  3.13002  4.06477  3.01721  3.90410  2.62468  2.65554  2.85245  3.07738  3.31690  4.98160  3.50174   1096 h - - -
          2.68618  4.42225  2.77519  2.73123  3.46354  2.40513  3.72494  3.29354  2.67741  2.69355  4.24690  2.90347  2.73739  3.18146  2.89801  2.37887  2.77519  2.98518  4.58477  3.61503
          0.03206  3.85186  4.57420  0.61958  0.77255  0.48576  0.95510
    464   2.72453  4.28919  3.96615  3.50737  3.48575  3.73719  4.34775  1.48354  3.36920  2.18142  3.37916  3.78128  4.21334  3.71938  3.62847  3.11767  2.39264  1.90986  5.21321  3.98459   1097 i - - -
          2.68618  4.42225  2.77519  2.73123  3.46354  2.40513  3.72494  3.29354  2.67741  2.69355  4.24690  2.90347  2.73739  3.18146  2.89801  2.37887  2.77519  2.98518  4.58477  3.61503
          0.03206  3.85186  4.57420  0.61958  0.77255  0.48576  0.95510
    465   2.32321  4.30821  2.94756  2.74752  4.11501  2.97957  3.96365  3.64713  2.87452  3.32492  4.18626  2.76583  3.68227  3.22072  3.21539  1.35052  2.76745  3.17100  5.46305  4.14006   1098 s - - -
          2.68618  4.42225  2.77519  2.73123  3.46354  2.40513  3.72494  3.29354  2.67741  2.69355  4.24690  2.90347  2.73739  3.18146  2.89801  2.37887  2.77519  2.98518  4.58477  3.61503
          0.03206  3.85186  4.57420  0.61958  0.77255  0.48576  0.95510
    466   2.95363  4.91613  3.12822  2.75384  4.29784  3.44506  3.74838  3.72587  1.06684  3.29557  4.25835  3.17914  3.94704  2.94118  2.42855  2.99710  3.20854  3.43490  5.36114  4.17102   1099 k - - -
          2.68618  4.42225  2.77519  2.73123  3.46354  2.40513  3.72494  3.29354  2.67741  2.69355  4.24690  2.90347  2.73739  3.18146  2.89801  2.37887  2.77519  2.98518  4.58477  3.61503
          0.03206  3.85186  4.57420  0.61958  0.77255  0.48576  0.95510
    467   2.63988  4.41709  3.30941  3.20634  4.34852  0.76164  4.32766  3.94333  3.38478  3.60000  4.57575  3.47378  3.80757  3.71061  3.62287  2.81125  3.11953  3.47564  5.44889  4.44980   1100 g - - -
          2.68618  4.42225  2.77519  2.73123  3.46354  2.40513  3.72494  3.29354  2.67741  2.69355  4.24690  2.90347  2.73739  3.18146  2.89801  2.37887  2.77519  2.98518  4.58477  3.61503
          0.03206  3.85186  4.57420  0.61958  0.77255  0.48576  0.95510
    468   1.27873  4.08834  3.29544  3.04715  4.16743  2.57590  4.13329  3.51221  3.12075  3.26474  4.11512  3.21404  3.62146  3.41771  3.42199  2.17020  2.64315  3.01233  5.53023  4.31270   1101 a - - -
          2.68618  4.42225  2.77519  2.73123  3.46354  2.40513  3.72494  3.29354  2.67741  2.69355  4.24690  2.90347  2.73739  3.18146  2.89801  2.37887  2.77519  2.98518  4.58477  3.61503
          0.03206  3.85186  4.57420  0.61958  0.77255  0.48576  0.95510
    469   3.30201  4.68392  4.06007  3.76123  2.64612  3.70741  3.87523  3.32495  3.48397  2.72330  3.95968  3.91450  4.22347  3.87267  3.61588  3.50589  3.60142  3.21471  0.92792  2.64933   1102 w - - -
          2.68618  4.42225  2.77519  2.73123  3.46354  2.40513  3.72494  3.29354  2.67741  2.69355  4.24690  2.90347  2.73739  3.18146  2.89801  2.37887  2.77519  2.98518  4.58477  3.61503
          0.03206  3.85186  4.57420  0.61958  0.77255  0.48576  0.95510
    470   2.40204  4.24699  3.41020  3.16152  3.95107  3.08688  4.18037  3.07570  3.10409  2.93992  3.99195  3.37405  3.78910  3.50000  3.36363  2.60310  1.20734  2.77288  5.39070  4.16777   1103 t - - -
          2.68618  4.42225  2.77519  2.73123  3.46354  2.40513  3.72494  3.29354  2.67741  2.69355  4.24690  2.90347  2.73739  3.18146  2.89801  2.37887  2.77519  2.98518  4.58477  3.61503
          0.03206  3.85186  4.57420  0.61958  0.77255  0.48576  0.95510
    471   3.10293  4.52270  4.34364  3.89252  1.47841  4.10758  4.02475  2.17306  3.75904  1.80368  3.15886  4.03584  4.45115  3.93525  3.92319  3.48001  3.36010  2.36169  4.33428  2.77007   1104 f - - -
          2.68618  4.42225  2.77519  2.73123  3.46354  2.40513  3.72494  3.29354  2.67741  2.69355  4.24690  2.90347  2.73739  3.18146  2.89801  2.37887  2.77519  2.98518  4.58477  3.61503
          0.03206  3.85186  4.57420  0.61958  0.77255  0.48576  0.95510
    472   2.30525  4.22525  3.18888  3.00393  4.05588  2.95553  4.11425  3.57582  3.07631  3.29773  4.22570  3.23186  3.69268  3.42728  3.36282  1.12256  2.78388  3.11544  5.43007  4.13936   1105 s - - -
          2.68618  4.42225  2.77519  2.73123  3.46354  2.40513  3.72494  3.29354  2.67741  2.69355  4.24690  2.90347  2.73739  3.18146  2.89801  2.37887  2.77519  2.98518  4.58477  3.61503
          0.03206  3.85186  4.57420  0.61958  0.77255  0.48576  0.95510
    473   2.72950  4.28640  3.91317  3.36628  3.30038  3.78560  4.16731  1.99486  3.24108  1.99733  2.33160  3.68991  4.16903  3.54871  3.51358  3.09478  2.43774  2.09657  5.00035  3.80770   1106 i - - -
          2.68618  4.42225  2.77519  2.73123  3.46354  2.40513  3.72494  3.29354  2.67741  2.69355  4.24690  2.90347  2.73739  3.18146  2.89801  2.37887  2.77519  2.98518  4.58477  3.61503
          0.03206  3.85186  4.57420  0.61958  0.77255  0.48576  0.95510
    474   2.35705  4.78758  2.81885  2.40076  4.07037  3.33773  3.10221  3.51119  2.34755  3.09979  3.93418  2.90635  3.34921  2.19020  2.74314  2.64681  2.86525  3.18178  5.30950  3.98087   1107 q - - -
          2.68618  4.42225  2.77519  2.73123  3.46354  2.40513  3.72494  3.29354  2.67741  2.69355  4.24690  2.90347  2.73739  3.18146  2.89801  2.37887  2.77519  2.98518  4.58477  3.61503
          0.03206  3.85186  4.57420  0.61958  0.77255  0.48576  0.95510
    475   2.96784  5.09232  0.94807  2.32283  4.46667  3.19539  3.91347  4.05023  2.99378  3.66234  4.64021  2.87807  3.84675  3.15275  3.50702  2.93269  3.30605  3.69169  5.63926  4.34326   1108 d - - -
          2.68618  4.42225  2.77519  2.73123  3.46354  2.40513  3.72494  3.29354  2.67741  2.69355  4.24690  2.90347  2.73739  3.18146  2.89801  2.37887  2.77519  2.98518  4.58477  3.61503
          0.03206  3.85186  4.57420  0.61958  0.77255  0.48576  0.95510
    476   2.82478  4.87188  2.85227  2.54934  3.58284  3.41345  1.80463  3.60578  2.35401  3.13002  4.06477  3.01721  3.90410  2.62468  2.65554  2.85245  3.07738  3.31690  4.98160  3.50174   1109 h - - -
          2.68618  4.42225  2.77519  2.73123  3.46354  2.40513  3.72494  3.29354  2.67741  2.69355  4.24690  2.90347  2.73739  3.18146  2.89801  2.37887  2.77519  2.98518  4.58477  3.61503
          0.03206  3.85186  4.57420  0.61958  0.77255  0.48576  0.95510
    477   2.63988  4.41709  3.30941  3.20634  4.34852  0.76164  4.32766  3.94333  3.38478  3.60000  4.57575  3.47378  3.80757  3.71061  3.62287  2.81125  3.11953  3.47564  5.44889  4.44980   1110 g - - -
          2.68618  4.42225  2.77519  2.73123  3.46354  2.40513  3.72494  3.29354  2.67741  2.69355  4.24690  2.90347  2.73739  3.18146  2.89801  2.37887  2.77519  2.98518  4.58477  3.61503
          0.03206  3.85186  4.57420  0.61958  0.77255  0.48576  0.95510
    478   3.07190  4.56305  4.05068  3.60116  2.42319  3.87312  3.70800  2.86287  3.28480  2.06989  3.51286  3.75766  4.27853  3.64874  3.46584  3.30322  3.32881  2.78909  1.60923  2.46017   1112 w - - -
          2.68618  4.42225  2.77519  2.73123  3.46354  2.40513  3.72494  3.29354  2.67741  2.69355  4.24690  2.90347  2.73739  3.18146  2.89801  2.37887  2.77519  2.98518  4.58477  3.61503
          0.03206  3.85186  4.57420  0.61958  0.77255  0.48576  0.95510
    479   2.67450  4.74283  2.84824  2.54089  4.08924  3.30055  3.72331  3.50218  2.38341  3.09142  4.03809  3.00067  3.83676  1.67377  2.69923  2.73289  2.68241  3.19987  5.36506  4.05073   1113 q - - -
          2.68618  4.42225  2.77519  2.73123  3.46354  2.40513  3.72494  3.29354  2.67741  2.69355  4.24690  2.90347  2.73739  3.18146  2.89801  2.37887  2.77519  2.98518  4.58477  3.61503
          0.03206  3.85186  4.57420  0.61958  0.77255  0.48576  0.95510
    480   2.79188  4.34044  4.09660  3.75932  3.53527  3.70233  4.56468  2.05209  3.62678  2.22604  3.50378  3.95239  4.26415  3.98817  3.84123  3.20474  3.15403  1.05131  5.31616  4.04639   1114 v - - -
          2.68618  4.42225  2.77519  2.73123  3.46354  2.40513  3.72494  3.29354  2.67741  2.69355  4.24690  2.90347  2.73739  3.18146  2.89801  2.37887  2.77519  2.98518  4.58477  3.61503
          0.03206  3.85186  4.57420  0.61958  0.77255  0.48576  0.95510
    481   2.30525  4.22525  3.18888  3.00393  4.05588  2.95553  4.11425  3.57582  3.07631  3.29773  4.22570  3.23186  3.69268  3.42728  3.36282  1.12256  2.78388  3.11544  5.43007  4.13936   1115 s - - -
          2.68618  4.42225  2.77519  2.73123  3.46354  2.40513  3.72494  3.29354  2.67741  2.69355  4.24690  2.90347  2.73739  3.18146  2.89801  2.37887  2.77519  2.98518  4.58477  3.61503
          0.03206  3.85186  4.57420  0.61958  0.77255  0.48576  0.95510
    482   2.96784  5.09232  0.94807  2.32283  4.46667  3.19539  3.91347  4.05023  2.99378  3.66234  4.64021  2.87807  3.84675  3.15275  3.50702  2.93269  3.30605  3.69169  5.63926  4.34326   1116 d - - -
          2.68618  4.42225  2.77519  2.73123  3.46354  2.40513  3.72494  3.29354  2.67741  2.69355  4.24690  2.90347  2.73739  3.18146  2.89801  2.37887  2.77519  2.98518  4.58477  3.61503
          0.03206  3.85186  4.57420  0.61958  0.77255  0.48576  0.95510
    483   2.56355  0.98324  4.07738  3.81250  3.80882  3.19066  4.46415  2.94951  3.63940  2.86582  3.98652  3.80499  3.89598  3.98636  3.76734  2.83512  3.02862  2.69543  5.22904  4.09658   1117 c - - -
          2.68618  4.42225  2.77519  2.73123  3.46354  2.40513  3.72494  3.29354  2.67741  2.69355  4.24690  2.90347  2.73739  3.18146  2.89801  2.37887  2.77519  2.98518  4.58477  3.61503
          0.03206  3.85186  4.57420  0.61958  0.77255  0.48576  0.95510
    484   2.40204  4.24699  3.41020  3.16152  3.95107  3.08688  4.18037  3.07570  3.10409  2.93992  3.99195  3.37405  3.78910  3.50000  3.36363  2.60310  1.20734  2.77288  5.39070  4.16777   1118 t - - -
          2.68618  4.42225  2.77519  2.73123  3.46354  2.40513  3.72494  3.29354  2.67741  2.69355  4.24690  2.90347  2.73739  3.18146  2.89801  2.37887  2.77519  2.98518  4.58477  3.61503
          0.03206  3.85186  4.57420  0.61958  0.77255  0.48576  0.95510
    485   1.21432  4.10055  3.34479  3.10724  4.09750  2.90697  4.16404  3.33831  3.14192  3.17732  4.08606  3.25971  3.65447  3.46436  3.42243  2.18487  2.67563  2.90278  5.50224  4.26662   1119 a - - -
          2.68618  4.42225  2.77519  2.73123  3.46354  2.40513  3.72494  3.29354  2.67741  2.69355  4.24690  2.90347  2.73739  3.18146  2.89801  2.37887  2.77519  2.98518  4.58477  3.61503
          0.03206  3.85186  4.57420  0.61958  0.77255  0.48576  0.95510
    486   2.93502  5.04121  2.47964  1.05505  4.38492  3.26110  3.84643  3.83474  2.72439  3.45529  4.43048  2.92191  3.86478  3.06268  3.13091  2.91967  3.23919  3.52080  5.56039  4.28291   1120 e - - -
          2.68618  4.42225  2.77519  2.73123  3.46354  2.40513  3.72494  3.29354  2.67741  2.69355  4.24690  2.90347  2.73739  3.18146  2.89801  2.37887  2.77519  2.98518  4.58477  3.61503
          0.03206  3.85186  4.57420  0.61958  0.77255  0.48576  0.95510
    487   2.63988  4.41709  3.30941  3.20634  4.34852  0.76164  4.32766  3.94333  3.38478  3.60000  4.57575  3.47378  3.80757  3.71061  3.62287  2.81125  3.11953  3.47564  5.44889  4.44980   1121 g - - -
          2.68618  4.42225  2.77519  2.73123  3.46354  2.40513  3.72494  3.29354  2.67741  2.69355  4.24690  2.90347  2.73739  3.18146  2.89801  2.37887  2.77519  2.98518  4.58477  3.61503
          0.03206  3.85186  4.57420  0.61958  0.77255  0.48576  0.95510
    488   3.13237  4.60089  4.15630  3.79629  3.12825  3.95577  4.45851  2.33146  3.56423  0.90100  3.15808  4.07374  4.39484  3.93750  3.74358  3.52458  3.42765  2.36339  4.99982  3.71830   1122 l - - -
          2.68618  4.42225  2.77519  2.73123  3.46354  2.40513  3.72494  3.29354  2.67741  2.69355  4.24690  2.90347  2.73739  3.18146  2.89801  2.37887  2.77519  2.98518  4.58477  3.61503
          0.03206  3.85186  4.57420  0.61958  0.77255  0.48576  0.95510
    489   2.95363  4.91613  3.12822  2.75384  4.29784  3.44506  3.74838  3.72587  1.06684  3.29557  4.25835  3.17914  3.94704  2.94118  2.42855  2.99710  3.20854  3.43490  5.36114  4.17102   1123 k - - -
          2.68618  4.42225  2.77519  2.73123  3.46354  2.40513  3.72494  3.29354  2.67741  2.69355  4.24690  2.90347  2.73739  3.18146  2.89801  2.37887  2.77519  2.98518  4.58477  3.61503
          0.03206  3.85186  4.57420  0.61958  0.77255  0.48576  0.95510
    490   2.02679  3.51471  3.99739  3.52116  3.60736  3.38345  4.30198  2.24187  3.41503  2.45929  3.52076  3.65916  3.98184  3.70195  3.66159  2.78258  2.82958  1.50327  5.21295  4.00537   1135 v - - -
          2.68618  4.42225  2.77519  2.73123  3.46354  2.40513  3.72494  3.29354  2.67741  2.69355  4.24690  2.90347  2.73739  3.18146  2.89801  2.37887  2.77519  2.98518  4.58477  3.61503
          0.03206  3.85186  4.57420  0.61958  0.77255  0.48576  0.95510
    491   1.61256  3.35355  3.63868  3.20148  3.90663  2.94649  4.10734  3.18472  3.13425  2.97742  3.84531  3.31457  3.65183  3.42457  3.42398  2.06598  2.16191  2.78137  5.31647  4.11881   1136 a - - -
          2.68618  4.42225  2.77519  2.73123  3.46354  2.40513  3.72494  3.29354  2.67741  2.69355  4.24690  2.90347  2.73739  3.18146  2.89801  2.37887  2.77519  2.98518  4.58477  3.61503
          0.03206  3.85186  4.57420  0.61958  0.77255  0.48576  0.95510
    492   3.12706  4.55878  4.39204  3.90329  3.06969  4.22196  4.55603  1.99170  3.67577  1.03421  2.98244  4.19266  4.53318  3.98108  3.87062  3.61011  3.38368  2.13077  5.05415  3.81278   1139 l - - -
          2.68618  4.42225  2.77519  2.73123  3.46354  2.40513  3.72494  3.29354  2.67741  2.69355  4.24690  2.90347  2.73739  3.18146  2.89801  2.37887  2.77519  2.98518  4.58477  3.61503
          0.03206  3.85186  4.57420  0.61958  0.77255  0.48576  0.95510
    493   3.13237  4.60089  4.15630  3.79629  3.12825  3.95577  4.45851  2.33146  3.56423  0.90100  3.15808  4.07374  4.39484  3.93750  3.74358  3.52458  3.42765  2.36339  4.99982  3.71830   1140 l - - -
          2.68618  4.42225  2.77519  2.73123  3.46354  2.40513  3.72494  3.29354  2.67741  2.69355  4.24690  2.90347  2.73739  3.18146  2.89801  2.37887  2.77519  2.98518  4.58477  3.61503
          0.03206  3.85186  4.57420  0.61958  0.77255  0.48576  0.95510
    494   3.10037  4.50700  4.27933  3.79595  1.62857  4.09061  3.76460  2.59293  3.65977  1.66091  3.23839  3.90763  4.39953  3.81249  3.82163  3.41362  3.32760  2.58056  4.05241  2.26814   1141 f - - -
          2.68618  4.42225  2.77519  2.73123  3.46354  2.40513  3.72494  3.29354  2.67741  2.69355  4.24690  2.90347  2.73739  3.18146  2.89801  2.37887  2.77519  2.98518  4.58477  3.61503
          0.03206  3.85186  4.57420  0.61958  0.77255  0.48576  0.95510
    495   2.30525  4.22525  3.18888  3.00393  4.05588  2.95553  4.11425  3.57582  3.07631  3.29773  4.22570  3.23186  3.69268  3.42728  3.36282  1.12256  2.78388  3.11544  5.43007  4.13936   1142 s - - -
          2.68618  4.42225  2.77519  2.73123  3.46354  2.40513  3.72494  3.29354  2.67741  2.69355  4.24690  2.90347  2.73739  3.18146  2.89801  2.37887  2.77519  2.98518  4.58477  3.61503
          0.03206  3.85186  4.57420  0.61958  0.77255  0.48576  0.95510
    496   2.80325  5.08310  2.63492  2.12743  4.39905  3.35934  3.60497  3.81950  2.09140  3.34229  4.18838  2.85924  3.83787  1.86644  2.55770  2.77379  3.03339  3.47446  5.49251  4.17191   1153 q - - -
          2.68618  4.42225  2.77519  2.73123  3.46354  2.40513  3.72494  3.29354  2.67741  2.69355  4.24690  2.90347  2.73739  3.18146  2.89801  2.37887  2.77519  2.98518  4.58477  3.61503
          0.03206  3.85186  4.57420  0.61958  0.77255  0.48576  0.95510
    497   2.99335  4.48038  4.23644  3.72181  3.12737  4.06121  4.43705  2.04412  3.51698  1.63221  1.69347  4.02114  4.40504  3.82888  3.73506  3.42045  3.25349  2.17361  5.05150  3.85403   1154 l - - -
          2.68618  4.42225  2.77519  2.73123  3.46354  2.40513  3.72494  3.29354  2.67741  2.69355  4.24690  2.90347  2.73739  3.18146  2.89801  2.37887  2.77519  2.98518  4.58477  3.61503
          0.03206  3.85186  4.57420  0.61958  0.77255  0.48576  0.95510
    498   2.29647  4.39139  3.09100  2.63559  3.31255  3.23926  3.74989  3.18813  2.65014  2.86595  3.72511  2.84932  2.56793  2.98199  3.05110  2.32696  2.74509  2.87250  5.15006  3.86155   1160 a - - -
          2.68618  4.42225  2.77519  2.73123  3.46354  2.40513  3.72494  3.29354  2.67741  2.69355  4.24690  2.90347  2.73739  3.18146  2.89801  2.37887  2.77519  2.98518  4.58477  3.61503
          0.03206  3.85186  4.57420  0.61958  0.77255  0.48576  0.95510
    499   2.46705  4.49592  2.83672  2.53520  3.88178  3.26606  3.69999  3.04116  2.56311  2.92478  3.77138  2.99553  2.90483  2.89877  2.98856  2.34371  2.33878  2.93439  5.21344  3.91853   1163 t - - -
          2.68618  4.42225  2.77519  2.73123  3.46354  2.40513  3.72494  3.29354  2.67741  2.69355  4.24690  2.90347  2.73739  3.18146  2.89801  2.37887  2.77519  2.98518  4.58477  3.61503
          0.03206  3.85186  4.57420  0.61958  0.77255  0.48576  0.95510
    500   2.78660  5.28485  2.03988  1.64391  4.57215  3.20917  3.64445  4.05898  2.39217  3.56846  4.38939  2.33844  3.76935  2.79505  3.07822  2.70373  3.05161  3.65319  5.73585  4.28352   1164 e - - -
          2.68618  4.42225  2.77519  2.73123  3.46354  2.40513  3.72494  3.29354  2.67741  2.69355  4.24690  2.90347  2.73739  3.18146  2.89801  2.37887  2.77519  2.98518  4.58477  3.61503
          0.03206  3.85186  4.57420  0.61958  0.77255  0.48576  0.95510
    501   3.13324  4.52986  4.48584  3.97325  3.10266  4.29705  4.62970  1.79520  3.77785  1.10870  2.97342  4.26321  4.57500  4.04576  3.97006  3.66727  3.37987  2.03545  5.10592  3.90444   1165 l - - -
          2.68618  4.42225  2.77519  2.73123  3.46354  2.40513  3.72494  3.29354  2.67741  2.69355  4.24690  2.90347  2.73739  3.18146  2.89801  2.37887  2.77519  2.98518  4.58477  3.61503
          0.03206  3.85186  4.57420  0.61958  0.77255  0.48576  0.95510
    502   2.79188  4.34044  4.09660  3.75932  3.53527  3.70233  4.56468  2.05209  3.62678  2.22604  3.50378  3.95239  4.26415  3.98817  3.84123  3.20474  3.15403  1.05131  5.31616  4.04639   1166 v - - -
          2.68618  4.42225  2.77519  2.73123  3.46354  2.40513  3.72494  3.29354  2.67741  2.69355  4.24690  2.90347  2.73739  3.18146  2.89801  2.37887  2.77519  2.98518  4.58477  3.61503
          0.03206  3.85186  4.57420  0.61958  0.77255  0.48576  0.95510
    503   2.62520  4.65191  2.64079  2.21663  4.29863  1.42390  3.88890  3.74108  2.79087  3.39026  4.28230  2.97506  3.77846  3.11732  3.17927  2.69632  2.99975  3.34502  5.52782  4.26614   1167 g - - -
          2.68618  4.42225  2.77519  2.73123  3.46354  2.40513  3.72494  3.29354  2.67741  2.69355  4.24690  2.90347  2.73739  3.18146  2.89801  2.37887  2.77519  2.98518  4.58477  3.61503
          0.03206  3.85186  4.57420  0.61958  0.77255  0.48576  0.95510
    504   2.34717  4.86992  2.46361  1.57188  4.32520  2.91739  3.71649  3.71063  2.58520  3.34190  4.19656  2.80974  3.76983  2.89311  3.03916  2.66432  2.96343  3.34129  5.56655  4.20229   1175 e - - -
          2.68618  4.42225  2.77519  2.73123  3.46354  2.40513  3.72494  3.29354  2.67741  2.69355  4.24690  2.90347  2.73739  3.18146  2.89801  2.37887  2.77519  2.98518  4.58477  3.61503
          0.03206  3.85186  4.57420  0.61958  0.77255  0.48576  0.95510
    505   2.57420  4.99418  2.81667  2.30947  4.33752  3.40280  3.59125  3.72594  1.60206  3.26414  4.10781  2.92357  3.84856  2.56990  2.45873  2.76992  2.99886  3.39164  5.42202  4.13446   1179 k - - -
          2.68618  4.42225  2.77519  2.73123  3.46354  2.40513  3.72494  3.29354  2.67741  2.69355  4.24690  2.90347  2.73739  3.18146  2.89801  2.37887  2.77519  2.98518  4.58477  3.61503
          0.03206  3.85186  4.57420  0.61958  0.77255  0.48576  0.95510
    506   3.03975  4.44007  4.44796  3.88492  3.12531  4.24115  4.56245  1.86365  3.75938  1.45325  2.06096  4.18222  4.49974  3.96813  3.96132  3.56272  3.27105  1.93782  5.08556  3.96566   1180 l - - -
          2.68618  4.42225  2.77519  2.73123  3.46354  2.40513  3.72494  3.29354  2.67741  2.69355  4.24690  2.90347  2.73739  3.18146  2.89801  2.37887  2.77519  2.98518  4.58477  3.61503
          0.03206  3.85186  4.57420  0.61958  0.77255  0.48576  0.95510
    507   2.93502  5.04121  2.47964  1.05505  4.38492  3.26110  3.84643  3.83474  2.72439  3.45529  4.43048  2.92191  3.86478  3.06268  3.13091  2.91967  3.23919  3.52080  5.56039  4.28291   1181 e - - -
          2.68618  4.42225  2.77519  2.73123  3.46354  2.40513  3.72494  3.29354  2.67741  2.69355  4.24690  2.90347  2.73739  3.18146  2.89801  2.37887  2.77519  2.98518  4.58477  3.61503
          0.03206  3.85186  4.57420  0.61958  0.77255  0.48576  0.95510
    508   2.55269  4.56635  2.73836  2.51597  3.85105  3.34407  3.69002  2.93742  2.42559  2.87286  3.74754  2.99622  3.80353  2.89201  2.94045  2.64683  2.05037  2.86036  5.19596  3.89796   1182 t - - -
          2.68618  4.42225  2.77519  2.73123  3.46354  2.40513  3.72494  3.29354  2.67741  2.69355  4.24690  2.90347  2.73739  3.18146  2.89801  2.37887  2.77519  2.98518  4.58477  3.61503
          0.03206  3.85186  4.57420  0.61958  0.77255  0.48576  0.95510
    509   2.76811  4.99764  2.38759  1.36576  4.43507  2.60542  3.75212  3.88727  2.64096  3.47966  4.35266  2.80482  3.79514  2.93797  3.09516  2.74997  3.07569  3.50917  5.62643  4.27596   1184 e - - -
          2.68618  4.42225  2.77519  2.73123  3.46354  2.40513  3.72494  3.29354  2.67741  2.69355  4.24690  2.90347  2.73739  3.18146  2.89801  2.37887  2.77519  2.98518  4.58477  3.61503
          0.03206  3.85186  4.57420  0.61958  0.77255  0.48576  0.95510
    510   2.85677  4.96462  3.18386  2.62524  4.18503  3.52645  2.94744  3.69810  1.98439  3.20471  4.07144  3.06547  3.91875  2.57042  1.60588  2.87255  3.05199  3.39019  5.27056  3.99662   1186 r - - -
          2.68618  4.42225  2.77519  2.73123  3.46354  2.40513  3.72494  3.29354  2.67741  2.69355  4.24690  2.90347  2.73739  3.18146  2.89801  2.37887  2.77519  2.98518  4.58477  3.61503
          0.03206  3.85186  4.57420  0.61958  0.77255  0.48576  0.95510
    511   3.10682  4.50370  4.46622  3.92321  1.99925  4.23891  4.32020  2.24113  3.79229  1.27617  2.66824  4.15967  4.49177  3.95018  3.95946  3.56403  3.33247  2.32028  4.69114  3.32943   1187 l - - -
          2.68618  4.42225  2.77519  2.73123  3.46354  2.40513  3.72494  3.29354  2.67741  2.69355  4.24690  2.90347  2.73739  3.18146  2.89801  2.37887  2.77519  2.98518  4.58477  3.61503
          0.03206  3.85186  4.57420  0.61958  0.77255  0.48576  0.95510
    512   3.30087  4.70103  4.16374  3.78837  1.83752  4.08306  3.45675  3.09290  3.65872  2.50147  3.73409  3.80423  4.43878  3.79960  3.81688  3.44881  3.54053  2.99799  3.67876  1.14917   1188 y - - -
          2.68618  4.42225  2.77519  2.73123  3.46354  2.40513  3.72494  3.29354  2.67741  2.69355  4.24690  2.90347  2.73739  3.18146  2.89801  2.37887  2.77519  2.98518  4.58477  3.61503
          0.03206  3.85186  4.57420  0.61958  0.77255  0.48576  0.95510
    513   2.96784  5.09232  0.94807  2.32283  4.46667  3.19539  3.91347  4.05023  2.99378  3.66234  4.64021  2.87807  3.84675  3.15275  3.50702  2.93269  3.30605  3.69169  5.63926  4.34326   1189 d - - -
          2.68618  4.42225  2.77519  2.73123  3.46354  2.40513  3.72494  3.29354  2.67741  2.69355  4.24690  2.90347  2.73739  3.18146  2.89801  2.37887  2.77519  2.98518  4.58477  3.61503
          0.03206  3.85186  4.57420  0.61958  0.77255  0.48576  0.95510
    514   1.04389  4.18217  3.44200  3.23261  4.03217  3.00720  4.25705  3.15462  3.24835  3.03716  4.07145  3.38733  3.74450  3.59146  3.50015  2.53274  2.80868  2.81260  5.46139  4.25941   1190 a - - -
          2.68618  4.42225  2.77519  2.73123  3.46354  2.40513  3.72494  3.29354  2.67741  2.69355  4.24690  2.90347  2.73739  3.18146  2.89801  2.37887  2.77519  2.98518  4.58477  3.61503
          0.03206  3.85186  4.57420  0.61958  0.77255  0.48576  0.95510
    515   2.79188  4.34044  4.09660  3.75932  3.53527  3.70233  4.56468  2.05209  3.62678  2.22604  3.50378  3.95239  4.26415  3.98817  3.84123  3.20474  3.15403  1.05131  5.31616  4.04639   1191 v - - -
          2.68618  4.42225  2.77519  2.73123  3.46354  2.40513  3.72494  3.29354  2.67741  2.69355  4.24690  2.90347  2.73739  3.18146  2.89801  2.37887  2.77519  2.98518  4.58477  3.61503
          0.03206  3.85186  4.57420  0.61958  0.77255  0.48576  0.95510
    516   2.73855  4.98473  2.16703  2.23317  4.33905  3.16380  3.75217  3.90557  2.70161  3.50401  4.37891  1.51233  3.78171  2.95063  3.18514  2.72022  3.06272  3.51327  5.60731  4.18539   1192 n - - -
          2.68618  4.42225  2.77519  2.73123  3.46354  2.40513  3.72494  3.29354  2.67741  2.69355  4.24690  2.90347  2.73739  3.18146  2.89801  2.37887  2.77519  2.98518  4.58477  3.61503
          0.03206  3.85186  4.57420  0.61958  0.77255  0.48576  0.95510
    517   2.79188  4.34044  4.09660  3.75932  3.53527  3.70233  4.56468  2.05209  3.62678  2.22604  3.50378  3.95239  4.26415  3.98817  3.84123  3.20474  3.15403  1.05131  5.31616  4.04639   1193 v - - -
          2.68618  4.42225  2.77519  2.73123  3.46354  2.40513  3.72494  3.29354  2.67741  2.69355  4.24690  2.90347  2.73739  3.18146  2.89801  2.37887  2.77519  2.98518  4.58477  3.61503
          0.03206  3.85186  4.57420  0.61958  0.77255  0.48576  0.95510
    518   2.99244  4.39133  4.47564  4.00556  3.38587  4.18408  4.74531  1.21201  3.85216  1.90706  3.24166  4.25106  4.55571  4.15723  4.06625  3.58118  3.27492  1.61427  5.33088  4.10184   1196 i - - -
          2.68618  4.42225  2.77519  2.73123  3.46354  2.40513  3.72494  3.29354  2.67741  2.69355  4.24690  2.90347  2.73739  3.18146  2.89801  2.37887  2.77519  2.98518  4.58477  3.61503
          0.03206  3.85186  4.57420  0.61958  0.77255  0.48576  0.95510
    519   3.13237  4.60089  4.15630  3.79629  3.12825  3.95577  4.45851  2.33146  3.56423  0.90100  3.15808  4.07374  4.39484  3.93750  3.74358  3.52458  3.42765  2.36339  4.99982  3.71830   1197 l - - -
          2.68618  4.42225  2.77519  2.73123  3.46354  2.40513  3.72494  3.29354  2.67741  2.69355  4.24690  2.90347  2.73739  3.18146  2.89801  2.37887  2.77519  2.98518  4.58477  3.61503
          0.03206  3.85186  4.57420  0.61958  0.77255  0.48576  0.95510
    520   2.22114  4.16270  3.21089  2.97272  4.13013  2.92036  4.08415  3.49753  3.01491  3.24803  4.13438  3.18972  3.65384  3.35944  3.31791  1.29809  2.45909  3.02949  5.50271  4.24001   1200 s - - -
          2.68618  4.42225  2.77519  2.73123  3.46354  2.40513  3.72494  3.29354  2.67741  2.69355  4.24690  2.90347  2.73739  3.18146  2.89801  2.37887  2.77519  2.98518  4.58477  3.61503
          0.03206  3.85186  4.57420  0.61958  0.77255  0.48576  0.95510
    521   3.13237  4.60089  4.15630  3.79629  3.12825  3.95577  4.45851  2.33146  3.56423  0.90100  3.15808  4.07374  4.39484  3.93750  3.74358  3.52458  3.42765  2.36339  4.99982  3.71830   1206 l - - -
          2.68618  4.42225  2.77519  2.73123  3.46354  2.40513  3.72494  3.29354  2.67741  2.69355  4.24690  2.90347  2.73739  3.18146  2.89801  2.37887  2.77519  2.98518  4.58477  3.61503
          0.03206  3.85186  4.57420  0.61958  0.77255  0.48576  0.95510
    522   2.86489  4.84954  2.88982  2.64451  4.01530  3.35269  3.80254  3.64314  2.46679  3.14751  4.17622  3.10396  3.90602  1.27116  2.75126  2.91363  3.16200  3.37417  5.29109  3.98356   1221 q - - -
          2.68618  4.42225  2.77519  2.73123  3.46354  2.40513  3.72494  3.29354  2.67741  2.69355  4.24690  2.90347  2.73739  3.18146  2.89801  2.37887  2.77519  2.98518  4.58477  3.61503
          0.03206  3.85186  4.57420  0.61958  0.77255  0.48576  0.95510
    523   2.30525  4.22525  3.18888  3.00393  4.05588  2.95553  4.11425  3.57582  3.07631  3.29773  4.22570  3.23186  3.69268  3.42728  3.36282  1.12256  2.78388  3.11544  5.43007  4.13936   1248 s - - -
          2.68618  4.42225  2.77519  2.73123  3.46354  2.40513  3.72494  3.29354  2.67741  2.69355  4.24690  2.90347  2.73739  3.18146  2.89801  2.37887  2.77519  2.98518  4.58477  3.61503
          0.03206  3.85186  4.57420  0.61958  0.77255  0.48576  0.95510
    524   2.50743  4.87825  2.60577  2.08049  4.22024  3.27629  3.63495  3.64441  2.28249  3.22654  4.05380  2.67329  3.77346  2.79454  2.86378  2.08024  2.90447  3.29141  5.44042  4.09112   1261 s - - -
          2.68618  4.42225  2.77519  2.73123  3.46354  2.40513  3.72494  3.29354  2.67741  2.69355  4.24690  2.90347  2.73739  3.18146  2.89801  2.37887  2.77519  2.98518  4.58477  3.61503
          0.03206  3.85186  4.57420  0.61958  0.77255  0.48576  0.95510
    525   2.49967  4.58243  2.64464  2.47590  4.18931  3.08407  3.82497  3.73977  2.70437  3.37437  4.23561  1.66257  3.73257  3.04264  3.09920  2.19583  2.88559  3.30493  5.49724  4.12619   1262 n - - -
          2.68618  4.42225  2.77519  2.73123  3.46354  2.40513  3.72494  3.29354  2.67741  2.69355  4.24690  2.90347  2.73739  3.18146  2.89801  2.37887  2.77519  2.98518  4.58477  3.61503
          0.03206  3.85186  4.57420  0.61958  0.77255  0.48576  0.95510
    526   2.63988  4.41709  3.30941  3.20634  4.34852  0.76164  4.32766  3.94333  3.38478  3.60000  4.57575  3.47378  3.80757  3.71061  3.62287  2.81125  3.11953  3.47564  5.44889  4.44980   1263 g - - -
          2.68618  4.42225  2.77519  2.73123  3.46354  2.40513  3.72494  3.29354  2.67741  2.69355  4.24690  2.90347  2.73739  3.18146  2.89801  2.37887  2.77519  2.98518  4.58477  3.61503
          0.03206  3.85186  4.57420  0.61958  0.77255  0.48576  0.95510
    527   2.63988  4.41709  3.30941  3.20634  4.34852  0.76164  4.32766  3.94333  3.38478  3.60000  4.57575  3.47378  3.80757  3.71061  3.62287  2.81125  3.11953  3.47564  5.44889  4.44980   1264 g - - -
          2.68618  4.42225  2.77519  2.73123  3.46354  2.40513  3.72494  3.29354  2.67741  2.69355  4.24690  2.90347  2.73739  3.18146  2.89801  2.37887  2.77519  2.98518  4.58477  3.61503
          0.03206  3.85186  4.57420  0.61958  0.77255  0.48576  0.95510
    528   3.18778  4.59499  4.33801  3.92160  1.38119  4.12646  3.91417  2.49154  3.77576  1.71296  3.21795  4.02907  4.47355  3.94451  3.92624  3.52193  3.44473  2.51477  4.18107  2.57150   1265 f - - -
          2.68618  4.42225  2.77519  2.73123  3.46354  2.40513  3.72494  3.29354  2.67741  2.69355  4.24690  2.90347  2.73739  3.18146  2.89801  2.37887  2.77519  2.98518  4.58477  3.61503
          0.03206  3.85186  4.57420  0.61958  0.77255  0.48576  0.95510
    529   2.27602  4.23837  3.11699  2.82936  4.11143  2.98579  3.97447  3.48052  2.86885  3.18719  4.05159  3.12475  1.83389  3.21993  3.20600  2.22322  2.43057  3.03988  5.45429  4.19669   1266 p - - -
          2.68618  4.42225  2.77519  2.73123  3.46354  2.40513  3.72494  3.29354  2.67741  2.69355  4.24690  2.90347  2.73739  3.18146  2.89801  2.37887  2.77519  2.98518  4.58477  3.61503
          0.03206  3.85186  4.57420  0.61958  0.77255  0.48576  0.95510
    530   1.04389  4.18217  3.44200  3.23261  4.03217  3.00720  4.25705  3.15462  3.24835  3.03716  4.07145  3.38733  3.74450  3.59146  3.50015  2.53274  2.80868  2.81260  5.46139  4.25941   1267 a - - -
          2.68618  4.42225  2.77519  2.73123  3.46354  2.40513  3.72494  3.29354  2.67741  2.69355  4.24690  2.90347  2.73739  3.18146  2.89801  2.37887  2.77519  2.98518  4.58477  3.61503
          0.03206  3.85186  4.57420  0.61958  0.77255  0.48576  0.95510
    531   3.30201  4.68392  4.06007  3.76123  2.64612  3.70741  3.87523  3.32495  3.48397  2.72330  3.95968  3.91450  4.22347  3.87267  3.61588  3.50589  3.60142  3.21471  0.92792  2.64933   1268 w - - -
          2.68618  4.42225  2.77519  2.73123  3.46354  2.40513  3.72494  3.29354  2.67741  2.69355  4.24690  2.90347  2.73739  3.18146  2.89801  2.37887  2.77519  2.98518  4.58477  3.61503
          0.03206  3.85186  4.57420  0.61958  0.77255  0.48576  0.95510
    532   2.93502  5.04121  2.47964  1.05505  4.38492  3.26110  3.84643  3.83474  2.72439  3.45529  4.43048  2.92191  3.86478  3.06268  3.13091  2.91967  3.23919  3.52080  5.56039  4.28291   1269 e - - -
          2.68618  4.42225  2.77519  2.73123  3.46354  2.40513  3.72494  3.29354  2.67741  2.69355  4.24690  2.90347  2.73739  3.18146  2.89801  2.37887  2.77519  2.98518  4.58477  3.61503
          0.03206  3.85186  4.57420  0.61958  0.77255  0.48576  0.95510
    533   2.33410  4.28595  3.05680  2.83886  4.10200  2.99535  4.00819  3.56097  2.91368  3.25139  4.14771  3.14089  1.56908  3.27542  3.23422  2.23326  2.78052  3.11786  5.44754  4.16934   1275 p - - -
          2.68618  4.42225  2.77519  2.73123  3.46354  2.40513  3.72494  3.29354  2.67741  2.69355  4.24690  2.90347  2.73739  3.18146  2.89801  2.37887  2.77519  2.98518  4.58477  3.61503
          0.03206  3.85186  4.57420  0.61958  0.77255  0.48576  0.95510
    534   2.83521  5.00205  2.99788  2.53266  4.34082  3.46931  3.57972  3.74724  1.92069  3.25572  4.11516  2.99985  3.89040  1.81122  2.16411  2.83646  3.04278  3.42491  5.37956  4.12391   1276 q - - -
          2.68618  4.42225  2.77519  2.73123  3.46354  2.40513  3.72494  3.29354  2.67741  2.69355  4.24690  2.90347  2.73739  3.18146  2.89801  2.37887  2.77519  2.98518  4.58477  3.61503
          0.03206  3.85186  4.57420  0.61958  0.77255  0.48576  0.95510
    535   2.93123  5.04655  3.27559  2.67337  4.44169  3.56874  3.55641  3.80592  1.73517  3.28140  4.14785  3.09595  3.94801  2.47672  1.53219  2.93467  3.10896  3.49368  5.36491  4.16920   1278 r - - -
          2.68618  4.42225  2.77519  2.73123  3.46354  2.40513  3.72494  3.29354  2.67741  2.69355  4.24690  2.90347  2.73739  3.18146  2.89801  2.37887  2.77519  2.98518  4.58477  3.61503
          0.03206  3.85186  4.57420  0.61958  0.77255  0.48576  0.95510
    536   1.04389  4.18217  3.44200  3.23261  4.03217  3.00720  4.25705  3.15462  3.24835  3.03716  4.07145  3.38733  3.74450  3.59146  3.50015  2.53274  2.80868  2.81260  5.46139  4.25941   1279 a - - -
          2.68618  4.42225  2.77519  2.73123  3.46354  2.40513  3.72494  3.29354  2.67741  2.69355  4.24690  2.90347  2.73739  3.18146  2.89801  2.37887  2.77519  2.98518  4.58477  3.61503
          0.03206  3.85186  4.57420  0.61958  0.77255  0.48576  0.95510
    537   3.34951  4.69551  4.29747  3.92225  1.55565  4.15102  3.43660  3.09141  3.79055  2.47669  3.71397  3.86420  4.48390  3.87216  3.91170  3.50658  3.58006  3.00564  3.62902  1.27313   1281 y - - -
          2.68618  4.42225  2.77519  2.73123  3.46354  2.40513  3.72494  3.29354  2.67741  2.69355  4.24690  2.90347  2.73739  3.18146  2.89801  2.37887  2.77519  2.98518  4.58477  3.61503
          0.03206  3.85186  4.57420  0.61958  0.77255  0.48576  0.95510
    538   2.49677  4.80066  2.90896  2.45651  4.17644  2.91004  3.61117  3.58624  2.24930  3.15752  3.98780  2.72869  3.80285  2.62677  2.02554  2.66856  2.88796  3.24334  5.34863  4.05189   1287 r - - -
          2.68618  4.42225  2.77519  2.73123  3.46354  2.40513  3.72494  3.29354  2.67741  2.69355  4.24690  2.90347  2.73739  3.18146  2.89801  2.37887  2.77519  2.98518  4.58477  3.61503
          0.03206  3.85186  4.57420  0.61958  0.77255  0.48576  0.95510
    539   3.30201  4.68392  4.06007  3.76123  2.64612  3.70741  3.87523  3.32495  3.48397  2.72330  3.95968  3.91450  4.22347  3.87267  3.61588  3.50589  3.60142  3.21471  0.92792  2.64933   1288 w - - -
          2.68618  4.42225  2.77519  2.73123  3.46354  2.40513  3.72494  3.29354  2.67741  2.69355  4.24690  2.90347  2.73739  3.18146  2.89801  2.37887  2.77519  2.98518  4.58477  3.61503
          0.03206  3.85186  4.57420  0.61958  0.77255  0.48576  0.95510
    540   3.13237  4.60089  4.15630  3.79629  3.12825  3.95577  4.45851  2.33146  3.56423  0.90100  3.15808  4.07374  4.39484  3.93750  3.74358  3.52458  3.42765  2.36339  4.99982  3.71830   1289 l - - -
          2.68618  4.42225  2.77519  2.73123  3.46354  2.40513  3.72494  3.29354  2.67741  2.69355  4.24690  2.90347  2.73739  3.18146  2.89801  2.37887  2.77519  2.98518  4.58477  3.61503
          0.03206  3.85186  4.57420  0.61958  0.77255  0.48576  0.95510
    541   2.93502  5.04121  2.47964  1.05505  4.38492  3.26110  3.84643  3.83474  2.72439  3.45529  4.43048  2.92191  3.86478  3.06268  3.13091  2.91967  3.23919  3.52080  5.56039  4.28291   1291 e - - -
          2.68618  4.42225  2.77519  2.73123  3.46354  2.40513  3.72494  3.29354  2.67741  2.69355  4.24690  2.90347  2.73739  3.18146  2.89801  2.37887  2.77519  2.98518  4.58477  3.61503
          0.03206  3.85186  4.57420  0.61958  0.77255  0.48576  0.95510
    542   2.83074  4.92322  3.11125  2.60655  4.18487  3.49842  3.59777  3.58276  1.45251  2.87198  4.02785  3.05547  3.91108  2.59158  2.30590  2.85751  3.04000  3.29741  5.30531  4.04519   1292 k - - -
          2.68618  4.42225  2.77519  2.73123  3.46354  2.40513  3.72494  3.29354  2.67741  2.69355  4.24690  2.90347  2.73739  3.18146  2.89801  2.37887  2.77519  2.98518  4.58477  3.61503
          0.03206  3.85186  4.57420  0.61958  0.77255  0.48576  0.95510
    543   3.19172  4.60270  4.31903  3.91861  1.33104  4.10542  3.88625  2.52549  3.77462  1.78021  3.25526  4.01518  4.46621  3.94440  3.92304  3.51246  3.45422  2.54280  4.14844  2.52819   1295 f - - -
          2.68618  4.42225  2.77519  2.73123  3.46354  2.40513  3.72494  3.29354  2.67741  2.69355  4.24690  2.90347  2.73739  3.18146  2.89801  2.37887  2.77519  2.98518  4.58477  3.61503
          0.03206  3.85186  4.57420  0.61958  0.77255  0.48576  0.95510
    544   2.70673  4.70224  2.69759  2.58110  4.06256  3.17045  3.90500  3.76872  2.80709  3.41800  4.37355  1.19508  3.82141  3.17791  3.16089  2.77483  3.08802  3.39301  5.37087  4.01252   1296 n - - -
          2.68618  4.42225  2.77519  2.73123  3.46354  2.40513  3.72494  3.29354  2.67741  2.69355  4.24690  2.90347  2.73739  3.18146  2.89801  2.37887  2.77519  2.98518  4.58477  3.61503
          0.03206  3.85186  4.57420  0.61958  0.77255  0.48576  0.95510
    545   2.72484  4.48537  3.32983  3.16607  4.16262  3.17406  4.24505  3.70294  3.22164  3.33194  4.38106  3.47474  0.86686  3.61106  3.46933  2.89174  3.16483  3.35064  5.35462  4.28308   1297 p - - -
          2.68618  4.42225  2.77519  2.73123  3.46354  2.40513  3.72494  3.29354  2.67741  2.69355  4.24690  2.90347  2.73739  3.18146  2.89801  2.37887  2.77519  2.98518  4.58477  3.61503
          0.03206  3.85186  4.57420  0.61958  0.77255  0.48576  0.95510
    546   2.40204  4.24699  3.41020  3.16152  3.95107  3.08688  4.18037  3.07570  3.10409  2.93992  3.99195  3.37405  3.78910  3.50000  3.36363  2.60310  1.20734  2.77288  5.39070  4.16777   1298 t - - -
          2.68618  4.42225  2.77519  2.73123  3.46354  2.40513  3.72494  3.29354  2.67741  2.69355  4.24690  2.90347  2.73739  3.18146  2.89801  2.37887  2.77519  2.98518  4.58477  3.61503
          0.03206  3.85186  4.57420  0.61958  0.77255  0.48576  0.95510
    547   2.93502  5.04121  2.47964  1.05505  4.38492  3.26110  3.84643  3.83474  2.72439  3.45529  4.43048  2.92191  3.86478  3.06268  3.13091  2.91967  3.23919  3.52080  5.56039  4.28291   1299 e - - -
          2.68618  4.42225  2.77519  2.73123  3.46354  2.40513  3.72494  3.29354  2.67741  2.69355  4.24690  2.90347  2.73739  3.18146  2.89801  2.37887  2.77519  2.98518  4.58477  3.61503
          0.03206  3.85186  4.57420  0.61958  0.77255  0.48576  0.95510
    548   3.18778  4.59499  4.33801  3.92160  1.38119  4.12646  3.91417  2.49154  3.77576  1.71296  3.21795  4.02907  4.47355  3.94451  3.92624  3.52193  3.44473  2.51477  4.18107  2.57150   1300 f - - -
          2.68618  4.42225  2.77519  2.73123  3.46354  2.40513  3.72494  3.29354  2.67741  2.69355  4.24690  2.90347  2.73739  3.18146  2.89801  2.37887  2.77519  2.98518  4.58477  3.61503
          0.03206  3.85186  4.57420  0.61958  0.77255  0.48576  0.95510
    549   3.23246  4.64037  4.21040  3.92116  1.04607  3.92667  3.86866  2.75891  3.82876  2.13383  3.49226  3.99609  4.38588  4.00248  3.95357  3.50333  3.53367  2.74805  4.12420  2.49395   1306 f - - -
          2.68618  4.42225  2.77519  2.73123  3.46354  2.40513  3.72494  3.29354  2.67741  2.69355  4.24690  2.90347  2.73739  3.18146  2.89801  2.37887  2.77519  2.98518  4.58477  3.61503
          0.03206  3.85186  4.57420  0.61958  0.77255  0.48576  0.95510
    550   2.93502  5.04121  2.47964  1.05505  4.38492  3.26110  3.84643  3.83474  2.72439  3.45529  4.43048  2.92191  3.86478  3.06268  3.13091  2.91967  3.23919  3.52080  5.56039  4.28291   1307 e - - -
          2.68618  4.42225  2.77519  2.73123  3.46354  2.40513  3.72494  3.29354  2.67741  2.69355  4.24690  2.90347  2.73739  3.18146  2.89801  2.37887  2.77519  2.98518  4.58477  3.61503
          0.03206  3.85186  4.57420  0.61958  0.77255  0.48576  0.95510
    551   2.89409  5.31524  1.23560  1.97064  4.62030  3.16130  3.75073  4.11430  2.78447  3.68615  4.58043  2.67259  3.79666  2.93743  3.35422  2.80259  3.19805  3.72563  5.83026  4.37570   1308 d - - -
          2.68618  4.42225  2.77519  2.73123  3.46354  2.40513  3.72494  3.29354  2.67741  2.69355  4.24690  2.90347  2.73739  3.18146  2.89801  2.37887  2.77519  2.98518  4.58477  3.61503
          0.03206  3.85186  4.57420  0.61958  0.77255  0.48576  0.95510
    552   2.39880  3.40683  3.84059  3.34987  3.60265  3.30008  4.16932  2.43361  3.24327  2.51748  3.53368  3.52801  3.89810  3.54405  3.51220  2.68750  1.92325  1.86115  5.15248  3.94177   1309 v - - -
          2.68618  4.42225  2.77519  2.73123  3.46354  2.40513  3.72494  3.29354  2.67741  2.69355  4.24690  2.90347  2.73739  3.18146  2.89801  2.37887  2.77519  2.98518  4.58477  3.61503
          0.03206  3.85186  4.57420  0.61958  0.77255  0.48576  0.95510
    553   3.13310  4.57680  4.37801  3.86637  3.04478  4.22154  4.52901  2.15909  3.62646  1.00937  2.69440  4.16882  4.51645  3.93150  3.82288  3.59431  3.38150  2.22596  5.03886  3.83035   1311 l - - -
          2.68618  4.42225  2.77519  2.73123  3.46354  2.40513  3.72494  3.29354  2.67741  2.69355  4.24690  2.90347  2.73739  3.18146  2.89801  2.37887  2.77519  2.98518  4.58477  3.61503
          0.03206  3.85186  4.57420  0.61958  0.77255  0.48576  0.95510
    554   2.82543  4.33084  4.12522  3.68950  3.46030  3.88020  4.50103  1.29127  3.53247  2.08207  3.34273  3.94744  4.33729  3.88773  3.76934  3.28129  2.79793  1.82063  5.27367  4.04066   1312 i - - -
          2.68618  4.42225  2.77519  2.73123  3.46354  2.40513  3.72494  3.29354  2.67741  2.69355  4.24690  2.90347  2.73739  3.18146  2.89801  2.37887  2.77519  2.98518  4.58477  3.61503
          0.03206  3.85186  4.57420  0.61958  0.77255  0.48576  0.95510
    555   2.93502  5.04121  2.47964  1.05505  4.38492  3.26110  3.84643  3.83474  2.72439  3.45529  4.43048  2.92191  3.86478  3.06268  3.13091  2.91967  3.23919  3.52080  5.56039  4.28291   1313 e - - -
          2.68618  4.42225  2.77519  2.73123  3.46354  2.40513  3.72494  3.29354  2.67741  2.69355  4.24690  2.90347  2.73739  3.18146  2.89801  2.37887  2.77519  2.98518  4.58477  3.61503
          0.03206  3.85186  4.57420  0.61958  0.77255  0.48576  0.95510
    556   2.82107  4.87903  3.25301  2.68434  4.28387  3.49774  3.60043  3.63054  1.88665  3.18040  4.05770  3.10146  3.91501  2.75652  1.54292  2.86211  2.79528  3.32384  5.32808  4.11548   1316 r - - -
          2.68618  4.42225  2.77519  2.73123  3.46354  2.40513  3.72494  3.29354  2.67741  2.69355  4.24690  2.90347  2.73739  3.18146  2.89801  2.37887  2.77519  2.98518  4.58477  3.61503
          0.03206  3.85186  4.57420  0.61958  0.77255  0.48576  0.95510
    557   2.85550  5.31429  1.90364  1.36670  4.60629  3.18067  3.70543  4.09022  2.68167  3.63724  4.50050  2.66849  3.78692  2.87672  3.23209  2.76539  3.14142  3.69701  5.79775  4.34208   1317 e - - -
          2.68618  4.42225  2.77519  2.73123  3.46354  2.40513  3.72494  3.29354  2.67741  2.69355  4.24690  2.90347  2.73739  3.18146  2.89801  2.37887  2.77519  2.98518  4.58477  3.61503
          0.03206  3.85186  4.57420  0.61958  0.77255  0.48576  0.95510
    558   3.13898  4.73078  3.64384  3.28602  2.18902  3.84864  2.89961  3.33096  3.11844  2.78111  3.89205  3.51251  4.25229  3.45936  3.35823  3.22813  3.37939  3.15439  3.82982  1.25463   1318 y - - -
          2.68618  4.42225  2.77519  2.73123  3.46354  2.40513  3.72494  3.29354  2.67741  2.69355  4.24690  2.90347  2.73739  3.18146  2.89801  2.37887  2.77519  2.98518  4.58477  3.61503
          0.03206  3.85186  4.57420  0.61958  0.77255  0.48576  0.95510
    559   2.79188  4.34044  4.09660  3.75932  3.53527  3.70233  4.56468  2.05209  3.62678  2.22604  3.50378  3.95239  4.26415  3.98817  3.84123  3.20474  3.15403  1.05131  5.31616  4.04639   1319 v - - -
          2.68618  4.42225  2.77519  2.73123  3.46354  2.40513  3.72494  3.29354  2.67741  2.69355  4.24690  2.90347  2.73739  3.18146  2.89801  2.37887  2.77519  2.98518  4.58477  3.61503
          0.03206  3.85186  4.57420  0.61958  0.77255  0.48576  0.95510
    560   2.93502  5.04121  2.47964  1.05505  4.38492  3.26110  3.84643  3.83474  2.72439  3.45529  4.43048  2.92191  3.86478  3.06268  3.13091  2.91967  3.23919  3.52080  5.56039  4.28291   1328 e - - -
          2.68618  4.42225  2.77519  2.73123  3.46354  2.40513  3.72494  3.29354  2.67741  2.69355  4.24690  2.90347  2.73739  3.18146  2.89801  2.37887  2.77519  2.98518  4.58477  3.61503
          0.03206  3.85186  4.57420  0.61958  0.77255  0.48576  0.95510
    561   2.56355  0.98324  4.07738  3.81250  3.80882  3.19066  4.46415  2.94951  3.63940  2.86582  3.98652  3.80499  3.89598  3.98636  3.76734  2.83512  3.02862  2.69543  5.22904  4.09658   1329 c - - -
          2.68618  4.42225  2.77519  2.73123  3.46354  2.40513  3.72494  3.29354  2.67741  2.69355  4.24690  2.90347  2.73739  3.18146  2.89801  2.37887  2.77519  2.98518  4.58477  3.61503
          0.03206  3.85186  4.57420  0.61958  0.77255  0.48576  0.95510
    562   2.40204  4.24699  3.41020  3.16152  3.95107  3.08688  4.18037  3.07570  3.10409  2.93992  3.99195  3.37405  3.78910  3.50000  3.36363  2.60310  1.20734  2.77288  5.39070  4.16777   1330 t - - -
          2.68618  4.42225  2.77519  2.73123  3.46354  2.40513  3.72494  3.29354  2.67741  2.69355  4.24690  2.90347  2.73739  3.18146  2.89801  2.37887  2.77519  2.98518  4.58477  3.61503
          0.03206  3.85186  4.57420  0.61958  0.77255  0.48576  0.95510
    563   2.21838  4.17849  3.11353  2.90728  4.22827  2.38154  4.08035  3.69667  3.04231  3.37846  4.22054  3.14887  3.63478  3.34771  3.36740  1.32610  2.69720  3.15995  5.55569  4.30626   1331 s - - -
          2.68618  4.42225  2.77519  2.73123  3.46354  2.40513  3.72494  3.29354  2.67741  2.69355  4.24690  2.90347  2.73739  3.18146  2.89801  2.37887  2.77519  2.98518  4.58477  3.61503
          0.03206  3.85186  4.57420  0.61958  0.77255  0.48576  0.95510
    564   2.25877  4.21597  3.11776  2.88437  4.14678  2.94062  4.03772  3.60718  2.96605  3.29257  4.15963  3.14866  3.13467  3.30280  3.28953  1.29569  2.72109  3.12025  5.48987  4.22243   1332 s - - -
          2.68618  4.42225  2.77519  2.73123  3.46354  2.40513  3.72494  3.29354  2.67741  2.69355  4.24690  2.90347  2.73739  3.18146  2.89801  2.37887  2.77519  2.98518  4.58477  3.61503
          0.03206  3.85186  4.57420  0.61958  0.77255  0.48576  0.95510
    565   1.46031  4.15246  3.65034  3.28302  3.79462  3.16132  4.22386  2.61832  3.21604  2.65916  3.72835  3.45323  3.83400  3.54675  3.49347  2.59683  2.78081  2.02383  5.35543  4.12380   1333 a - - -
          2.68618  4.42225  2.77519  2.73123  3.46354  2.40513  3.72494  3.29354  2.67741  2.69355  4.24690  2.90347  2.73739  3.18146  2.89801  2.37887  2.77519  2.98518  4.58477  3.61503
          0.03206  3.85186  4.57420  0.61958  0.77255  0.48576  0.95510
    566   2.99860  4.36736  4.51861  3.97472  3.30187  4.25967  4.67255  1.46378  3.85798  1.79736  2.67896  4.24493  4.54824  4.09474  4.06686  3.60008  3.24460  1.54556  5.22827  4.07076   1334 i - - -
          2.68618  4.42225  2.77519  2.73123  3.46354  2.40513  3.72494  3.29354  2.67741  2.69355  4.24690  2.90347  2.73739  3.18146  2.89801  2.37887  2.77519  2.98518  4.58477  3.61503
          0.03206  3.85186  4.57420  0.61958  0.77255  0.48576  0.95510
    567   2.81431  4.94237  2.79230  2.48092  3.94147  3.38946  3.23131  3.69586  2.26723  3.20921  4.11827  2.96580  3.87719  1.63847  2.57258  2.82305  3.06071  3.38673  5.22051  3.82191   1335 q - - -
          2.68618  4.42225  2.77519  2.73123  3.46354  2.40513  3.72494  3.29354  2.67741  2.69355  4.24690  2.90347  2.73739  3.18146  2.89801  2.37887  2.77519  2.98518  4.58477  3.61503
          0.03206  3.85186  4.57420  0.61958  0.77255  0.48576  0.95510
    568   1.42593  4.12192  3.25934  3.02833  4.19697  1.95825  4.14050  3.53151  3.12892  3.28790  4.15289  3.21610  3.63556  3.42310  3.43537  2.36992  2.67594  3.03822  5.54478  4.33588   1336 a - - -
          2.68618  4.42225  2.77519  2.73123  3.46354  2.40513  3.72494  3.29354  2.67741  2.69355  4.24690  2.90347  2.73739  3.18146  2.89801  2.37887  2.77519  2.98518  4.58477  3.61503
          0.03206  3.85186  4.57420  0.61958  0.77255  0.48576  0.95510
    569   3.13237  4.60089  4.15630  3.79629  3.12825  3.95577  4.45851  2.33146  3.56423  0.90100  3.15808  4.07374  4.39484  3.93750  3.74358  3.52458  3.42765  2.36339  4.99982  3.71830   1337 l - - -
          2.68618  4.42225  2.77519  2.73123  3.46354  2.40513  3.72494  3.29354  2.67741  2.69355  4.24690  2.90347  2.73739  3.18146  2.89801  2.37887  2.77519  2.98518  4.58477  3.61503
          0.03206  3.85186  4.57420  0.61958  0.77255  0.48576  0.95510
    570   1.87153  4.29103  3.24508  2.78218  3.81642  3.19196  3.83834  3.08945  2.56533  2.85509  3.73098  3.14481  3.75435  3.08553  3.08552  2.40918  2.37158  2.56454  5.19414  3.94477   1338 a - - -
          2.68618  4.42225  2.77519  2.73123  3.46354  2.40513  3.72494  3.29354  2.67741  2.69355  4.24690  2.90347  2.73739  3.18146  2.89801  2.37887  2.77519  2.98518  4.58477  3.61503
          0.03206  3.85186  4.57420  0.61958  0.77255  0.48576  0.95510
    571   3.13576  4.57395  4.39401  3.87381  3.04285  4.23708  4.53856  2.15596  3.64419  1.01858  2.61459  4.17916  4.52131  3.93632  3.84045  3.60258  3.38022  2.22753  5.04305  3.85009   1339 l - - -
          2.68618  4.42225  2.77519  2.73123  3.46354  2.40513  3.72494  3.29354  2.67741  2.69355  4.24690  2.90347  2.73739  3.18146  2.89801  2.37887  2.77519  2.98518  4.58477  3.61503
          0.03206  3.85186  4.57420  0.61958  0.77255  0.48576  0.95510
    572   3.23246  4.64037  4.21040  3.92116  1.04607  3.92667  3.86866  2.75891  3.82876  2.13383  3.49226  3.99609  4.38588  4.00248  3.95357  3.50333  3.53367  2.74805  4.12420  2.49395   1340 f - - -
          2.68618  4.42225  2.77519  2.73123  3.46354  2.40513  3.72494  3.29354  2.67741  2.69355  4.24690  2.90347  2.73739  3.18146  2.89801  2.37887  2.77519  2.98518  4.58477  3.61503
          0.03206  3.85186  4.57420  0.61958  0.77255  0.48576  0.95510
    573   2.95001  5.04013  3.33176  2.71593  4.45525  3.57305  3.56902  3.81776  1.47301  3.29499  4.17226  3.12555  3.95910  2.71236  1.64574  2.95836  3.13128  3.50716  5.36565  4.18123   1341 k - - -
          2.68618  4.42225  2.77519  2.73123  3.46354  2.40513  3.72494  3.29354  2.67741  2.69355  4.24690  2.90347  2.73739  3.18146  2.89801  2.37887  2.77519  2.98518  4.58477  3.61503
          0.03206  3.85186  4.57420  0.61958  0.77255  0.48576  0.95510
    574   2.86003  5.08712  2.81606  2.27424  4.44270  3.43110  3.58798  3.83525  1.46838  3.33841  4.19350  2.93840  3.87992  2.56378  2.35952  2.83805  3.07188  3.50056  5.45772  4.18695   1342 k - - -
          2.68618  4.42225  2.77519  2.73123  3.46354  2.40513  3.72494  3.29354  2.67741  2.69355  4.24690  2.90347  2.73739  3.18146  2.89801  2.37887  2.77519  2.98518  4.58477  3.61503
          0.03206  3.85186  4.57420  0.61958  0.77255  0.48576  0.95510
    575   2.66186  4.38458  3.44524  2.91380  3.08599  3.59294  3.80328  2.71211  2.54442  1.74798  3.34879  3.31452  3.97542  2.93895  3.02722  2.87686  2.89422  2.56044  4.84728  3.55392   1343 l - - -
          2.68618  4.42225  2.77519  2.73123  3.46354  2.40513  3.72494  3.29354  2.67741  2.69355  4.24690  2.90347  2.73739  3.18146  2.89801  2.37887  2.77519  2.98518  4.58477  3.61503
          0.03206  3.85186  4.57420  0.61958  0.77255  0.48576  0.95510
    576   3.09087  4.67157  3.77862  3.32223  2.01713  3.89672  2.33460  3.23632  3.21227  2.70842  3.79698  3.53534  4.25555  3.46418  3.47940  3.19866  3.31768  3.06012  3.78567  1.53564   1344 y - - -
          2.68618  4.42225  2.77519  2.73123  3.46354  2.40513  3.72494  3.29354  2.67741  2.69355  4.24690  2.90347  2.73739  3.18146  2.89801  2.37887  2.77519  2.98518  4.58477  3.61503
          0.03206  3.85186  4.57420  0.61958  0.77255  0.48576  0.95510
    577   2.72484  4.48537  3.32983  3.16607  4.16262  3.17406  4.24505  3.70294  3.22164  3.33194  4.38106  3.47474  0.86686  3.61106  3.46933  2.89174  3.16483  3.35064  5.35462  4.28308   1345 p - - -
          2.68618  4.42225  2.77519  2.73123  3.46354  2.40513  3.72494  3.29354  2.67741  2.69355  4.24690  2.90347  2.73739  3.18146  2.89801  2.37887  2.77519  2.98518  4.58477  3.61503
          0.03206  3.85186  4.57420  0.61958  0.77255  0.48576  0.95510
    578   2.68982  4.98759  2.73801  2.23560  4.30053  2.70134  3.57517  3.72472  1.98262  3.26002  4.07380  2.66991  3.79708  2.58049  2.50075  2.67560  2.91909  3.36909  5.42943  4.09648   1346 k - - -
          2.68618  4.42225  2.77519  2.73123  3.46354  2.40513  3.72494  3.29354  2.67741  2.69355  4.24690  2.90347  2.73739  3.18146  2.89801  2.37887  2.77519  2.98518  4.58477  3.61503
          0.03206  3.85186  4.57420  0.61958  0.77255  0.48576  0.95510
    579   2.91229  4.76376  3.20439  2.83255  2.72913  3.59177  1.72700  3.40074  2.64974  2.90177  3.92332  3.22514  4.03498  3.11470  2.94807  2.97487  3.15838  3.17283  4.30781  2.46345   1348 h - - -
          2.68618  4.42225  2.77519  2.73123  3.46354  2.40513  3.72494  3.29354  2.67741  2.69355  4.24690  2.90347  2.73739  3.18146  2.89801  2.37887  2.77519  2.98518  4.58477  3.61503
          0.03206  3.85186  4.57420  0.61958  0.77255  0.48576  0.95510
    580   2.98263  4.82275  3.47122  2.98689  4.17212  3.47428  3.81004  3.71260  2.23008  3.23229  4.23323  3.34809  3.97806  3.03158  1.01036  3.06792  3.25012  3.43749  5.26365  4.10418   1350 r - - -
          2.68618  4.42225  2.77519  2.73123  3.46354  2.40513  3.72494  3.29354  2.67741  2.69355  4.24690  2.90347  2.73739  3.18146  2.89801  2.37887  2.77519  2.98518  4.58477  3.61503
          0.03206  3.85186  4.57420  0.61958  0.77255  0.48576  0.95510
    581   2.61299  4.71393  3.04043  2.53172  4.10151  3.11866  3.62338  3.49129  2.14874  3.08442  3.92252  2.99527  3.80979  2.78712  2.03237  2.53554  2.51467  3.16100  5.29397  4.01907   1352 r - - -
          2.68618  4.42225  2.77519  2.73123  3.46354  2.40513  3.72494  3.29354  2.67741  2.69355  4.24690  2.90347  2.73739  3.18146  2.89801  2.37887  2.77519  2.98518  4.58477  3.61503
          0.03206  3.85186  4.57420  0.61958  0.77255  0.48576  0.95510
    582   2.67616  4.70861  3.11736  2.63757  4.09119  3.39796  3.67875  3.32391  1.55002  3.02337  3.93920  3.07383  3.86547  2.85312  2.52179  2.75242  2.74760  2.82631  5.31467  4.05166   1353 k - - -
          2.68618  4.42225  2.77519  2.73123  3.46354  2.40513  3.72494  3.29354  2.67741  2.69355  4.24690  2.90347  2.73739  3.18146  2.89801  2.37887  2.77519  2.98518  4.58477  3.61503
          0.03206  3.85186  4.57420  0.61958  0.77255  0.48576  0.95510
    583   2.85324  5.23562  2.08285  1.28689  4.53848  3.19483  3.72110  4.00579  2.67235  3.58053  4.45817  2.70757  3.79794  2.89924  3.18963  2.78031  3.14154  3.63106  5.73697  4.31361   1354 e - - -
          2.68618  4.42225  2.77519  2.73123  3.46354  2.40513  3.72494  3.29354  2.67741  2.69355  4.24690  2.90347  2.73739  3.18146  2.89801  2.37887  2.77519  2.98518  4.58477  3.61503
          0.03206  3.85186  4.57420  0.61958  0.77255  0.48576  0.95510
    584   3.01509  4.43985  4.30595  3.92115  3.36054  4.04392  4.65326  1.10380  3.74887  1.95106  3.29938  4.16940  4.47731  4.09943  3.94782  3.53741  3.31471  1.84597  5.24695  3.98331   1356 i - - -
          2.68618  4.42225  2.77519  2.73123  3.46354  2.40513  3.72494  3.29354  2.67741  2.69355  4.24690  2.90347  2.73739  3.18146  2.89801  2.37887  2.77519  2.98518  4.58477  3.61503
          0.03206  3.85186  4.57420  0.61958  0.77255  0.48576  0.95510
    585   2.61170  5.28927  1.59484  1.75637  4.59502  3.17635  3.68624  4.05719  2.66125  3.60776  4.45493  2.65691  3.77367  2.85058  3.22378  2.72912  3.09831  3.65907  5.79650  4.32818   1357 d - - -
          2.68618  4.42225  2.77519  2.73123  3.46354  2.40513  3.72494  3.29354  2.67741  2.69355  4.24690  2.90347  2.73739  3.18146  2.89801  2.37887  2.77519  2.98518  4.58477  3.61503
          0.03206  3.85186  4.57420  0.61958  0.77255  0.48576  0.95510
    586   2.66172  4.85972  2.87473  2.28513  4.13313  3.38407  2.83060  3.56718  2.24131  3.13557  3.96388  2.91806  3.80819  2.73726  2.29689  2.31430  2.89151  3.23754  5.31978  4.00298   1358 k - - -
          2.68618  4.42225  2.77519  2.73123  3.46354  2.40513  3.72494  3.29354  2.67741  2.69355  4.24690  2.90347  2.73739  3.18146  2.89801  2.37887  2.77519  2.98518  4.58477  3.61503
          0.03206  3.85186  4.57420  0.61958  0.77255  0.48576  0.95510
    587   2.16694  1.87664  3.78257  3.41775  3.81680  2.94386  4.21037  3.09878  3.29372  2.93656  3.85257  3.42003  3.67676  3.60001  3.51319  1.85837  2.64045  2.71958  5.27196  4.05174   1359 s - - -
          2.68618  4.42225  2.77519  2.73123  3.46354  2.40513  3.72494  3.29354  2.67741  2.69355  4.24690  2.90347  2.73739  3.18146  2.89801  2.37887  2.77519  2.98518  4.58477  3.61503
          0.03206  3.85186  4.57420  0.61958  0.77255  0.48576  0.95510
    588   3.01509  4.43985  4.30595  3.92115  3.36054  4.04392  4.65326  1.10380  3.74887  1.95106  3.29938  4.16940  4.47731  4.09943  3.94782  3.53741  3.31471  1.84597  5.24695  3.98331   1360 i - - -
          2.68618  4.42225  2.77519  2.73123  3.46354  2.40513  3.72494  3.29354  2.67741  2.69355  4.24690  2.90347  2.73739  3.18146  2.89801  2.37887  2.77519  2.98518  4.58477  3.61503
          0.03206  3.85186  4.57420  0.61958  0.77255  0.48576  0.95510
    589   2.15218  4.32754  3.12762  2.74899  3.77002  3.16049  3.83899  3.21902  2.75310  2.92654  3.81485  3.11616  3.75053  3.10461  3.11327  1.70933  2.75856  2.88574  5.17403  3.39741   1361 s - - -
          2.68618  4.42225  2.77519  2.73123  3.46354  2.40513  3.72494  3.29354  2.67741  2.69355  4.24690  2.90347  2.73739  3.18146  2.89801  2.37887  2.77519  2.98518  4.58477  3.61503
          0.03206  3.85186  4.57420  0.61958  0.77255  0.48576  0.95510
    590   2.93987  5.03271  3.29393  2.70175  4.44224  3.55945  3.57464  3.81051  1.36581  3.29319  4.17158  3.11636  3.95312  2.71952  1.81807  2.94876  3.12620  3.49903  5.36770  4.17683   1362 k - - -
          2.68618  4.42225  2.77519  2.73123  3.46354  2.40513  3.72494  3.29354  2.67741  2.69355  4.24690  2.90347  2.73739  3.18146  2.89801  2.37887  2.77519  2.98518  4.58477  3.61503
          0.03206  3.85186  4.57420  0.61958  0.77255  0.48576  0.95510
    591   1.44644  4.12300  3.25568  3.02564  4.19936  1.92393  4.13983  3.53538  3.12800  3.29057  4.15515  3.21460  3.63536  3.42193  3.43504  2.36989  2.67634  3.04100  5.54641  4.33722   1372 a - - -
          2.68618  4.42225  2.77519  2.73123  3.46354  2.40513  3.72494  3.29354  2.67741  2.69355  4.24690  2.90347  2.73739  3.18146  2.89801  2.37887  2.77519  2.98518  4.58477  3.61503
          0.03206  3.85186  4.57420  0.61958  0.77255  0.48576  0.95510
    592   3.04943  4.41351  4.55571  4.03970  3.31972  4.30711  4.75103  1.28379  3.88854  1.70443  3.15746  4.30859  4.60767  4.16369  4.09899  3.67323  3.30631  1.64620  5.28844  4.08643   1373 i - - -
          2.68618  4.42225  2.77519  2.73123  3.46354  2.40513  3.72494  3.29354  2.67741  2.69355  4.24690  2.90347  2.73739  3.18146  2.89801  2.37887  2.77519  2.98518  4.58477  3.61503
          0.03206  3.85186  4.57420  0.61958  0.77255  0.48576  0.95510
    593   2.64031  4.97017  2.63189  2.31578  4.26847  3.07275  3.22547  3.70556  2.17170  3.24115  4.04027  2.84517  3.77390  2.27330  2.45847  2.62616  2.86931  3.34122  5.41325  4.06271   1374 k - - -
          2.68618  4.42225  2.77519  2.73123  3.46354  2.40513  3.72494  3.29354  2.67741  2.69355  4.24690  2.90347  2.73739  3.18146  2.89801  2.37887  2.77519  2.98518  4.58477  3.61503
          0.03206  3.85186  4.57420  0.61958  0.77255  0.48576  0.95510
    594   3.21774  4.71508  3.80800  3.53372  2.29436  3.80627  3.60955  3.22987  3.39183  2.68907  3.90711  3.69837  4.28070  3.70281  3.57968  3.35641  3.50438  3.09948  3.93726  1.00076   1375 y - - -
          2.68618  4.42225  2.77519  2.73123  3.46354  2.40513  3.72494  3.29354  2.67741  2.69355  4.24690  2.90347  2.73739  3.18146  2.89801  2.37887  2.77519  2.98518  4.58477  3.61503
          0.03206  3.85186  4.57420  0.61958  0.77255  0.48576  0.95510
    595   2.99163  4.39419  4.46478  3.99893  3.38065  4.17492  4.73787  1.20528  3.84202  1.90485  3.24127  4.24391  4.55063  4.15068  4.05547  3.57463  3.27557  1.63459  5.32455  4.09175   1376 i - - -
          2.68618  4.42225  2.77519  2.73123  3.46354  2.40513  3.72494  3.29354  2.67741  2.69355  4.24690  2.90347  2.73739  3.18146  2.89801  2.37887  2.77519  2.98518  4.58477  3.61503
          0.03206  3.85186  4.57420  0.61958  0.77255  0.48576  0.95510
    596   2.83102  5.14718  2.36479  1.40726  4.41758  3.25598  3.68107  3.88711  2.47981  3.43083  4.31834  2.77222  3.81803  2.56754  2.89796  2.78177  3.09990  3.53946  5.60817  4.22205   1377 e - - -
          2.68618  4.42225  2.77519  2.73123  3.46354  2.40513  3.72494  3.29354  2.67741  2.69355  4.24690  2.90347  2.73739  3.18146  2.89801  2.37887  2.77519  2.98518  4.58477  3.61503
          0.03206  3.85186  4.57420  0.61958  0.77255  0.48576  0.95510
    597   2.57170  5.16367  1.77360  2.13393  4.48717  3.20482  3.65545  3.95924  2.40657  3.49941  4.32417  2.23400  3.76455  2.81105  3.08625  2.68337  3.01708  3.56272  5.68109  4.24664   1378 d - - -
          2.68618  4.42225  2.77519  2.73123  3.46354  2.40513  3.72494  3.29354  2.67741  2.69355  4.24690  2.90347  2.73739  3.18146  2.89801  2.37887  2.77519  2.98518  4.58477  3.61503
          0.03206  3.85186  4.57420  0.61958  0.77255  0.48576  0.95510
    598   2.29281  4.23929  3.54965  3.05043  3.62967  3.34980  4.00227  2.58086  2.95318  2.51794  3.19971  3.36535  3.88961  3.30003  3.27734  2.70090  1.88839  2.24793  5.14835  3.91946   1379 t - - -
          2.68618  4.42225  2.77519  2.73123  3.46354  2.40513  3.72494  3.29354  2.67741  2.69355  4.24690  2.90347  2.73739  3.18146  2.89801  2.37887  2.77519  2.98518  4.58477  3.61503
          0.03206  3.85186  4.57420  0.61958  0.77255  0.48576  0.95510
    599   2.86489  4.84954  2.88982  2.64451  4.01530  3.35269  3.80254  3.64314  2.46679  3.14751  4.17622  3.10396  3.90602  1.27116  2.75126  2.91363  3.16200  3.37417  5.29109  3.98356   1380 q - - -
          2.68618  4.42225  2.77519  2.73123  3.46354  2.40513  3.72494  3.29354  2.67741  2.69355  4.24690  2.90347  2.73739  3.18146  2.89801  2.37887  2.77519  2.98518  4.58477  3.61503
          0.03206  3.85186  4.57420  0.61958  0.77255  0.48576  0.95510
    600   2.78519  5.11356  2.39655  2.00676  4.42773  3.25940  3.65257  3.87873  2.28946  3.42816  4.27457  1.81977  3.80279  2.81509  2.85270  2.74163  3.04776  3.51371  5.59508  4.21439   1381 n - - -
          2.68618  4.42225  2.77519  2.73123  3.46354  2.40513  3.72494  3.29354  2.67741  2.69355  4.24690  2.90347  2.73739  3.18146  2.89801  2.37887  2.77519  2.98518  4.58477  3.61503
          0.03206  3.85186  4.57420  0.61958  0.77255  0.48576  0.95510
    601   2.39892  4.34040  3.13532  2.76018  3.85499  3.15027  3.85612  3.24578  2.72465  2.65280  3.85225  3.12192  2.08978  3.10628  3.07197  2.23199  2.76882  2.91012  5.24196  3.94574   1382 p - - -
          2.68618  4.42225  2.77519  2.73123  3.46354  2.40513  3.72494  3.29354  2.67741  2.69355  4.24690  2.90347  2.73739  3.18146  2.89801  2.37887  2.77519  2.98518  4.58477  3.61503
          0.03206  3.85186  4.57420  0.61958  0.77255  0.48576  0.95510
    602   2.96784  5.09232  0.94807  2.32283  4.46667  3.19539  3.91347  4.05023  2.99378  3.66234  4.64021  2.87807  3.84675  3.15275  3.50702  2.93269  3.30605  3.69169  5.63926  4.34326   1383 d - - -
          2.68618  4.42225  2.77519  2.73123  3.46354  2.40513  3.72494  3.29354  2.67741  2.69355  4.24690  2.90347  2.73739  3.18146  2.89801  2.37887  2.77519  2.98518  4.58477  3.61503
          0.03206  3.85186  4.57420  0.61958  0.77255  0.48576  0.95510
    603   2.63988  4.41709  3.30941  3.20634  4.34852  0.76164  4.32766  3.94333  3.38478  3.60000  4.57575  3.47378  3.80757  3.71061  3.62287  2.81125  3.11953  3.47564  5.44889  4.44980   1384 g - - -
          2.68618  4.42225  2.77519  2.73123  3.46354  2.40513  3.72494  3.29354  2.67741  2.69355  4.24690  2.90347  2.73739  3.18146  2.89801  2.37887  2.77519  2.98518  4.58477  3.61503
          0.03206  3.85186  4.57420  0.61958  0.77255  0.48576  0.95510
    604   2.30525  4.22525  3.18888  3.00393  4.05588  2.95553  4.11425  3.57582  3.07631  3.29773  4.22570  3.23186  3.69268  3.42728  3.36282  1.12256  2.78388  3.11544  5.43007  4.13936   1385 s - - -
          2.68618  4.42225  2.77519  2.73123  3.46354  2.40513  3.72494  3.29354  2.67741  2.69355  4.24690  2.90347  2.73739  3.18146  2.89801  2.37887  2.77519  2.98518  4.58477  3.61503
          0.03206  3.85186  4.57420  0.61958  0.77255  0.48576  0.95510
    605   3.30201  4.68392  4.06007  3.76123  2.64612  3.70741  3.87523  3.32495  3.48397  2.72330  3.95968  3.91450  4.22347  3.87267  3.61588  3.50589  3.60142  3.21471  0.92792  2.64933   1386 w - - -
          2.68618  4.42225  2.77519  2.73123  3.46354  2.40513  3.72494  3.29354  2.67741  2.69355  4.24690  2.90347  2.73739  3.18146  2.89801  2.37887  2.77519  2.98518  4.58477  3.61503
          0.03206  3.85186  4.57420  0.61958  0.77255  0.48576  0.95510
    606   2.63987  4.49873  2.83714  2.68485  3.23331  3.42422  3.69511  3.04769  2.73754  2.73277  3.67183  3.12144  3.89329  3.06881  3.10905  2.77231  2.66456  2.80536  4.74386  2.00813   1390 y - - -
          2.68618  4.42225  2.77519  2.73123  3.46354  2.40513  3.72494  3.29354  2.67741  2.69355  4.24690  2.90347  2.73739  3.18146  2.89801  2.37887  2.77519  2.98518  4.58477  3.61503
          0.03206  3.85186  4.57420  0.61958  0.77255  0.48576  0.95510
    607   2.63988  4.41709  3.30941  3.20634  4.34852  0.76164  4.32766  3.94333  3.38478  3.60000  4.57575  3.47378  3.80757  3.71061  3.62287  2.81125  3.11953  3.47564  5.44889  4.44980   1397 g - - -
          2.68618  4.42225  2.77519  2.73123  3.46354  2.40513  3.72494  3.29354  2.67741  2.69355  4.24690  2.90347  2.73739  3.18146  2.89801  2.37887  2.77519  2.98518  4.58477  3.61503
          0.03206  3.85186  4.57420  0.61958  0.77255  0.48576  0.95510
    608   2.48760  2.36815  3.63484  3.10904  2.88045  3.43258  3.46151  2.70227  3.00089  2.43383  3.36576  3.39159  3.90060  3.30469  3.27760  2.60665  2.77406  2.47691  4.67505  3.33691   1404 c - - -
          2.68618  4.42225  2.77519  2.73123  3.46354  2.40513  3.72494  3.29354  2.67741  2.69355  4.24690  2.90347  2.73739  3.18146  2.89801  2.37887  2.77519  2.98518  4.58477  3.61503
          0.03206  3.85186  4.57420  0.61958  0.77255  0.48576  0.95510
    609   3.30201  4.68392  4.06007  3.76123  2.64612  3.70741  3.87523  3.32495  3.48397  2.72330  3.95968  3.91450  4.22347  3.87267  3.61588  3.50589  3.60142  3.21471  0.92792  2.64933   1405 w - - -
          2.68618  4.42225  2.77519  2.73123  3.46354  2.40513  3.72494  3.29354  2.67741  2.69355  4.24690  2.90347  2.73739  3.18146  2.89801  2.37887  2.77519  2.98518  4.58477  3.61503
          0.03206  3.85186  4.57420  0.61958  0.77255  0.48576  0.95510
    610   2.63988  4.41709  3.30941  3.20634  4.34852  0.76164  4.32766  3.94333  3.38478  3.60000  4.57575  3.47378  3.80757  3.71061  3.62287  2.81125  3.11953  3.47564  5.44889  4.44980   1406 g - - -
          2.68618  4.42225  2.77519  2.73123  3.46354  2.40513  3.72494  3.29354  2.67741  2.69355  4.24690  2.90347  2.73739  3.18146  2.89801  2.37887  2.77519  2.98518  4.58477  3.61503
          0.03206  3.85186  4.57420  0.61958  0.77255  0.48576  0.95510
    611   2.99244  4.39133  4.47564  4.00556  3.38587  4.18408  4.74531  1.21201  3.85216  1.90706  3.24166  4.25106  4.55571  4.15723  4.06625  3.58118  3.27492  1.61427  5.33088  4.10184   1407 i - - -
          2.68618  4.42225  2.77519  2.73123  3.46354  2.40513  3.72494  3.29354  2.67741  2.69355  4.24690  2.90347  2.73739  3.18146  2.89801  2.37887  2.77519  2.98518  4.58477  3.61503
          0.03206  3.85186  4.57420  0.61958  0.77255  0.48576  0.95510
    612   2.56355  0.98324  4.07738  3.81250  3.80882  3.19066  4.46415  2.94951  3.63940  2.86582  3.98652  3.80499  3.89598  3.98636  3.76734  2.83512  3.02862  2.69543  5.22904  4.09658   1408 c - - -
          2.68618  4.42225  2.77519  2.73123  3.46354  2.40513  3.72494  3.29354  2.67741  2.69355  4.24690  2.90347  2.73739  3.18146  2.89801  2.37887  2.77519  2.98518  4.58477  3.61503
          0.03206  3.85186  4.57420  0.61958  0.77255  0.48576  0.95510
    613   3.32456  4.70016  4.22377  3.84673  1.73729  4.11578  3.44547  3.09448  3.71737  2.49211  3.72665  3.83063  4.46014  3.83119  3.86046  3.47533  3.55957  3.00352  3.65341  1.17959   1409 y - - -
          2.68618  4.42225  2.77519  2.73123  3.46354  2.40513  3.72494  3.29354  2.67741  2.69355  4.24690  2.90347  2.73739  3.18146  2.89801  2.37887  2.77519  2.98518  4.58477  3.61503
          0.03206  3.85186  4.57420  0.61958  0.77255  0.48576  0.95510
    614   2.40204  4.24699  3.41020  3.16152  3.95107  3.08688  4.18037  3.07570  3.10409  2.93992  3.99195  3.37405  3.78910  3.50000  3.36363  2.60310  1.20734  2.77288  5.39070  4.16777   1410 t - - -
          2.68618  4.42225  2.77519  2.73123  3.46354  2.40513  3.72494  3.29354  2.67741  2.69355  4.24690  2.90347  2.73739  3.18146  2.89801  2.37887  2.77519  2.98518  4.58477  3.61503
          0.03206  3.85186  4.57420  0.61958  0.77255  0.48576  0.95510
    615   3.21774  4.71508  3.80800  3.53372  2.29436  3.80627  3.60955  3.22987  3.39183  2.68907  3.90711  3.69837  4.28070  3.70281  3.57968  3.35641  3.50438  3.09948  3.93726  1.00076   1411 y - - -
          2.68618  4.42225  2.77519  2.73123  3.46354  2.40513  3.72494  3.29354  2.67741  2.69355  4.24690  2.90347  2.73739  3.18146  2.89801  2.37887  2.77519  2.98518  4.58477  3.61503
          0.03206  3.85186  4.57420  0.61958  0.77255  0.48576  0.95510
    616   2.63988  4.41709  3.30941  3.20634  4.34852  0.76164  4.32766  3.94333  3.38478  3.60000  4.57575  3.47378  3.80757  3.71061  3.62287  2.81125  3.11953  3.47564  5.44889  4.44980   1412 g - - -
          2.68618  4.42225  2.77519  2.73123  3.46354  2.40513  3.72494  3.29354  2.67741  2.69355  4.24690  2.90347  2.73739  3.18146  2.89801  2.37887  2.77519  2.98518  4.58477  3.61503
          0.03206  3.85186  4.57420  0.61958  0.77255  0.48576  0.95510
    617   2.40204  4.24699  3.41020  3.16152  3.95107  3.08688  4.18037  3.07570  3.10409  2.93992  3.99195  3.37405  3.78910  3.50000  3.36363  2.60310  1.20734  2.77288  5.39070  4.16777   1413 t - - -
          2.68618  4.42225  2.77519  2.73123  3.46354  2.40513  3.72494  3.29354  2.67741  2.69355  4.24690  2.90347  2.73739  3.18146  2.89801  2.37887  2.77519  2.98518  4.58477  3.61503
          0.03206  3.85186  4.57420  0.61958  0.77255  0.48576  0.95510
    618   3.30201  4.68392  4.06007  3.76123  2.64612  3.70741  3.87523  3.32495  3.48397  2.72330  3.95968  3.91450  4.22347  3.87267  3.61588  3.50589  3.60142  3.21471  0.92792  2.64933   1414 w - - -
          2.68618  4.42225  2.77519  2.73123  3.46354  2.40513  3.72494  3.29354  2.67741  2.69355  4.24690  2.90347  2.73739  3.18146  2.89801  2.37887  2.77519  2.98518  4.58477  3.61503
          0.03206  3.85186  4.57420  0.61958  0.77255  0.48576  0.95510
    619   3.23246  4.64037  4.21040  3.92116  1.04607  3.92667  3.86866  2.75891  3.82876  2.13383  3.49226  3.99609  4.38588  4.00248  3.95357  3.50333  3.53367  2.74805  4.12420  2.49395   1415 f - - -
          2.68618  4.42225  2.77519  2.73123  3.46354  2.40513  3.72494  3.29354  2.67741  2.69355  4.24690  2.90347  2.73739  3.18146  2.89801  2.37887  2.77519  2.98518  4.58477  3.61503
          0.03206  3.85186  4.57420  0.61958  0.77255  0.48576  0.95510
    620   1.18254  4.11770  3.31548  3.09014  4.15818  2.52333  4.17063  3.43928  3.16041  3.24242  4.13364  3.25693  3.65270  3.46888  3.44676  2.39377  2.69304  2.97905  5.52150  4.31871   1416 a - - -
          2.68618  4.42225  2.77519  2.73123  3.46354  2.40513  3.72494  3.29354  2.67741  2.69355  4.24690  2.90347  2.73739  3.18146  2.89801  2.37887  2.77519  2.98518  4.58477  3.61503
          0.03206  3.85186  4.57420  0.61958  0.77255  0.48576  0.95510
    621   2.79188  4.34044  4.09660  3.75932  3.53527  3.70233  4.56468  2.05209  3.62678  2.22604  3.50378  3.95239  4.26415  3.98817  3.84123  3.20474  3.15403  1.05131  5.31616  4.04639   1417 v - - -
          2.68618  4.42225  2.77519  2.73123  3.46354  2.40513  3.72494  3.29354  2.67741  2.69355  4.24690  2.90347  2.73739  3.18146  2.89801  2.37887  2.77519  2.98518  4.58477  3.61503
          0.03206  3.85186  4.57420  0.61958  0.77255  0.48576  0.95510
    622   2.80494  5.21780  2.08267  1.39981  4.54682  2.90020  3.69490  4.02097  2.64513  3.57096  4.41958  2.68765  3.77893  2.86375  3.17763  2.73445  3.09108  3.62754  5.74412  4.30695   1418 e - - -
          2.68618  4.42225  2.77519  2.73123  3.46354  2.40513  3.72494  3.29354  2.67741  2.69355  4.24690  2.90347  2.73739  3.18146  2.89801  2.37887  2.77519  2.98518  4.58477  3.61503
          0.03206  3.85186  4.57420  0.61958  0.77255  0.48576  0.95510
    623   1.49861  4.12594  3.24642  3.01952  4.20530  1.84315  4.13880  3.54440  3.12641  3.29726  4.16132  3.21132  3.63521  3.41994  3.43454  2.37041  2.67797  3.04767  5.55058  4.34074   1421 a - - -
          2.68618  4.42225  2.77519  2.73123  3.46354  2.40513  3.72494  3.29354  2.67741  2.69355  4.24690  2.90347  2.73739  3.18146  2.89801  2.37887  2.77519  2.98518  4.58477  3.61503
          0.03206  3.85186  4.57420  0.61958  0.77255  0.48576  0.95510
    624   3.13237  4.60089  4.15630  3.79629  3.12825  3.95577  4.45851  2.33146  3.56423  0.90100  3.15808  4.07374  4.39484  3.93750  3.74358  3.52458  3.42765  2.36339  4.99982  3.71830   1422 l - - -
          2.68618  4.42225  2.77519  2.73123  3.46354  2.40513  3.72494  3.29354  2.67741  2.69355  4.24690  2.90347  2.73739  3.18146  2.89801  2.37887  2.77519  2.98518  4.58477  3.61503
          0.03206  3.85186  4.57420  0.61958  0.77255  0.48576  0.95510
    625   2.20047  4.30939  3.38444  2.85575  3.57841  3.44049  3.83680  2.66489  2.58504  2.41005  3.50301  3.25091  3.88966  3.11999  3.10110  2.73560  2.53916  2.14852  5.03061  3.78890   1423 v - - -
          2.68618  4.42225  2.77519  2.73123  3.46354  2.40513  3.72494  3.29354  2.67741  2.69355  4.24690  2.90347  2.73739  3.18146  2.89801  2.37887  2.77519  2.98518  4.58477  3.61503
          0.03206  3.85186  4.57420  0.61958  0.77255  0.48576  0.95510
    626   1.61321  4.28268  3.34532  2.89673  3.80811  3.20043  3.90292  3.00515  2.74219  2.80041  3.74239  3.21964  3.78623  3.16208  2.74093  2.58030  2.76598  2.49442  5.22071  3.97265   1424 a - - -
          2.68618  4.42225  2.77519  2.73123  3.46354  2.40513  3.72494  3.29354  2.67741  2.69355  4.24690  2.90347  2.73739  3.18146  2.89801  2.37887  2.77519  2.98518  4.58477  3.61503
          0.03206  3.85186  4.57420  0.61958  0.77255  0.48576  0.95510
    627   2.24007  1.86667  3.86139  3.44320  3.68009  2.67744  4.19495  2.80175  3.31126  2.72507  3.67843  3.48063  3.75195  3.60595  3.53070  2.49665  2.67878  2.27729  5.17355  3.96533   1425 c - - -
          2.68618  4.42225  2.77519  2.73123  3.46354  2.40513  3.72494  3.29354  2.67741  2.69355  4.24690  2.90347  2.73739  3.18146  2.89801  2.37887  2.77519  2.98518  4.58477  3.61503
          0.03206  3.85186  4.57420  0.61958  0.77255  0.48576  0.95510
    628   2.55911  4.54901  2.83146  2.63291  4.23025  1.45450  3.88897  3.67754  2.36382  3.32491  4.21156  3.05134  3.77275  3.11894  3.02767  2.65758  2.94165  3.27615  5.46320  4.21654   1426 g - - -
          2.68618  4.42225  2.77519  2.73123  3.46354  2.40513  3.72494  3.29354  2.67741  2.69355  4.24690  2.90347  2.73739  3.18146  2.89801  2.37887  2.77519  2.98518  4.58477  3.61503
          0.03206  3.85186  4.57420  0.61958  0.77255  0.48576  0.95510
    629   2.91951  4.99122  3.18972  2.68348  4.38116  3.51310  3.60983  3.77261  1.25915  3.28130  4.17646  3.10611  3.94185  2.76589  2.07928  2.93706  3.12756  3.46426  5.36756  4.15997   1427 k - - -
          2.68618  4.42225  2.77519  2.73123  3.46354  2.40513  3.72494  3.29354  2.67741  2.69355  4.24690  2.90347  2.73739  3.18146  2.89801  2.37887  2.77519  2.98518  4.58477  3.61503
          0.03206  3.85186  4.57420  0.61958  0.77255  0.48576  0.95510
    630   2.52588  4.60850  2.62131  2.46914  4.17113  3.09219  3.82599  3.74673  2.70477  3.38714  4.25945  1.57072  3.74337  3.04953  3.09401  2.34234  2.91130  3.31872  5.48758  4.10347   1429 n - - -
          2.68618  4.42225  2.77519  2.73123  3.46354  2.40513  3.72494  3.29354  2.67741  2.69355  4.24690  2.90347  2.73739  3.18146  2.89801  2.37887  2.77519  2.98518  4.58477  3.61503
          0.03206  3.85186  4.57420  0.61958  0.77255  0.48576  0.95510
    631   2.85150  3.63861  3.96608  3.46632  2.27849  3.79308  3.64877  2.74957  3.34516  2.37286  3.45753  3.63946  4.18198  3.56934  3.56637  3.11051  3.10320  2.59377  4.05309  1.55449   1431 y - - -
          2.68618  4.42225  2.77519  2.73123  3.46354  2.40513  3.72494  3.29354  2.67741  2.69355  4.24690  2.90347  2.73739  3.18146  2.89801  2.37887  2.77519  2.98518  4.58477  3.61503
          0.03206  3.85186  4.57420  0.61958  0.77255  0.48576  0.95510
    632   2.66451  4.83817  2.88425  2.42159  3.97029  3.40097  2.54593  3.50753  2.19426  3.08446  3.92161  2.72450  3.81592  2.51299  2.64671  2.68648  2.88951  3.19175  5.22390  3.49110   1432 k - - -
          2.68618  4.42225  2.77519  2.73123  3.46354  2.40513  3.72494  3.29354  2.67741  2.69355  4.24690  2.90347  2.73739  3.18146  2.89801  2.37887  2.77519  2.98518  4.58477  3.61503
          0.03206  3.85186  4.57420  0.61958  0.77255  0.48576  0.95510
    633   2.70673  4.70224  2.69759  2.58110  4.06256  3.17045  3.90500  3.76872  2.80709  3.41800  4.37355  1.19508  3.82141  3.17791  3.16089  2.77483  3.08802  3.39301  5.37087  4.01252   1433 n - - -
          2.68618  4.42225  2.77519  2.73123  3.46354  2.40513  3.72494  3.29354  2.67741  2.69355  4.24690  2.90347  2.73739  3.18146  2.89801  2.37887  2.77519  2.98518  4.58477  3.61503
          0.03206  3.85186  4.57420  0.61958  0.77255  0.48576  0.95510
    634   2.15900  2.29297  3.72234  3.34287  3.85750  2.93363  4.17975  3.16615  3.23907  2.97576  3.87532  3.38058  3.66290  3.54359  3.48114  1.58366  2.63052  2.76878  5.29620  4.07742   1434 s - - -
          2.68618  4.42225  2.77519  2.73123  3.46354  2.40513  3.72494  3.29354  2.67741  2.69355  4.24690  2.90347  2.73739  3.18146  2.89801  2.37887  2.77519  2.98518  4.58477  3.61503
          0.03206  3.85186  4.57420  0.61958  0.77255  0.48576  0.95510
    635   2.56150  4.33222  3.48013  2.99501  3.50760  3.44541  3.95448  2.61179  2.88896  2.12286  3.46834  3.35445  2.37605  3.25541  3.21446  2.78568  2.86877  2.16915  5.06895  3.80308   1435 l - - -
          2.68618  4.42225  2.77519  2.73123  3.46354  2.40513  3.72494  3.29354  2.67741  2.69355  4.24690  2.90347  2.73739  3.18146  2.89801  2.37887  2.77519  2.98518  4.58477  3.61503
          0.03206  3.85186  4.57420  0.61958  0.77255  0.48576  0.95510
    636   2.03461  4.35848  3.08851  2.67376  3.90808  3.15798  3.35222  3.30305  2.67206  2.97436  3.82601  3.06644  3.72893  3.02541  3.05217  2.12450  2.26995  2.94865  5.25196  3.97928   1436 a - - -
          2.68618  4.42225  2.77519  2.73123  3.46354  2.40513  3.72494  3.29354  2.67741  2.69355  4.24690  2.90347  2.73739  3.18146  2.89801  2.37887  2.77519  2.98518  4.58477  3.61503
          0.03206  3.85186  4.57420  0.61958  0.77255  0.48576  0.95510
    637   3.09764  4.48802  4.50214  3.94403  3.12343  4.30962  4.63288  1.91462  3.80753  1.15890  2.71757  4.24947  4.55537  4.02089  4.00953  3.63999  3.33028  1.90049  5.12837  4.00688   1440 l - - -
          2.68618  4.42225  2.77519  2.73123  3.46354  2.40513  3.72494  3.29354  2.67741  2.69355  4.24690  2.90347  2.73739  3.18146  2.89801  2.37887  2.77519  2.98518  4.58477  3.61503
          0.03206  3.85186  4.57420  0.61958  0.77255  0.48576  0.95510
    638   2.83437  4.98713  3.13187  2.57882  4.26007  3.50930  3.13404  3.72477  1.99230  3.22764  4.08119  3.03344  3.90033  2.24608  1.74929  2.84082  3.03040  3.40608  5.31513  4.04876   1441 r - - -
          2.68618  4.42225  2.77519  2.73123  3.46354  2.40513  3.72494  3.29354  2.67741  2.69355  4.24690  2.90347  2.73739  3.18146  2.89801  2.37887  2.77519  2.98518  4.58477  3.61503
          0.03206  3.85186  4.57420  0.61958  0.77255  0.48576  0.95510
    639   2.93047  5.01700  3.25154  2.69223  4.41833  3.54194  3.58627  3.79507  1.30991  3.28750  4.17096  3.11054  3.94809  2.73494  1.94153  2.94239  3.12457  3.48455  5.36740  4.16969   1442 k - - -
          2.68618  4.42225  2.77519  2.73123  3.46354  2.40513  3.72494  3.29354  2.67741  2.69355  4.24690  2.90347  2.73739  3.18146  2.89801  2.37887  2.77519  2.98518  4.58477  3.61503
          0.03206  3.85186  4.57420  0.61958  0.77255  0.48576  0.95510
    640   1.20677  4.10209  3.34631  3.11066  4.09386  2.90946  4.16663  3.32747  3.14420  3.17198  4.08501  3.26270  3.65705  3.46805  3.42342  2.20557  2.67862  2.89595  5.50129  4.26465   1443 a - - -
          2.68618  4.42225  2.77519  2.73123  3.46354  2.40513  3.72494  3.29354  2.67741  2.69355  4.24690  2.90347  2.73739  3.18146  2.89801  2.37887  2.77519  2.98518  4.58477  3.61503
          0.03206  3.85186  4.57420  0.61958  0.77255  0.48576  0.95510
    641   2.56355  0.98324  4.07738  3.81250  3.80882  3.19066  4.46415  2.94951  3.63940  2.86582  3.98652  3.80499  3.89598  3.98636  3.76734  2.83512  3.02862  2.69543  5.22904  4.09658   1444 c - - -
          2.68618  4.42225  2.77519  2.73123  3.46354  2.40513  3.72494  3.29354  2.67741  2.69355  4.24690  2.90347  2.73739  3.18146  2.89801  2.37887  2.77519  2.98518  4.58477  3.61503
          0.03206  3.85186  4.57420  0.61958  0.77255  0.48576  0.95510
    642   2.57201  5.05055  2.61712  1.92850  4.36229  3.33309  3.59363  3.78689  2.08958  3.31997  4.14330  2.82729  3.80246  2.27947  2.66408  2.70283  2.96544  3.42890  5.48828  4.14312   1445 e - - -
          2.68618  4.42225  2.77519  2.73123  3.46354  2.40513  3.72494  3.29354  2.67741  2.69355  4.24690  2.90347  2.73739  3.18146  2.89801  2.37887  2.77519  2.98518  4.58477  3.61503
          0.03206  3.85186  4.57420  0.61958  0.77255  0.48576  0.95510
    643   3.23246  4.64037  4.21040  3.92116  1.04607  3.92667  3.86866  2.75891  3.82876  2.13383  3.49226  3.99609  4.38588  4.00248  3.95357  3.50333  3.53367  2.74805  4.12420  2.49395   1446 f - - -
          2.68618  4.42225  2.77519  2.73123  3.46354  2.40513  3.72494  3.29354  2.67741  2.69355  4.24690  2.90347  2.73739  3.18146  2.89801  2.37887  2.77519  2.98518  4.58477  3.61503
          0.03206  3.85186  4.57420  0.61958  0.77255  0.48576  0.95510
    644   3.13237  4.60089  4.15630  3.79629  3.12825  3.95577  4.45851  2.33146  3.56423  0.90100  3.15808  4.07374  4.39484  3.93750  3.74358  3.52458  3.42765  2.36339  4.99982  3.71830   1447 l - - -
          2.68618  4.42225  2.77519  2.73123  3.46354  2.40513  3.72494  3.29354  2.67741  2.69355  4.24690  2.90347  2.73739  3.18146  2.89801  2.37887  2.77519  2.98518  4.58477  3.61503
          0.03206  3.85186  4.57420  0.61958  0.77255  0.48576  0.95510
    645   3.13237  4.60089  4.15630  3.79629  3.12825  3.95577  4.45851  2.33146  3.56423  0.90100  3.15808  4.07374  4.39484  3.93750  3.74358  3.52458  3.42765  2.36339  4.99982  3.71830   1448 l - - -
          2.68618  4.42225  2.77519  2.73123  3.46354  2.40513  3.72494  3.29354  2.67741  2.69355  4.24690  2.90347  2.73739  3.18146  2.89801  2.37887  2.77519  2.98518  4.58477  3.61503
          0.03206  3.85186  4.57420  0.61958  0.77255  0.48576  0.95510
    646   2.30525  4.22525  3.18888  3.00393  4.05588  2.95553  4.11425  3.57582  3.07631  3.29773  4.22570  3.23186  3.69268  3.42728  3.36282  1.12256  2.78388  3.11544  5.43007  4.13936   1449 s - - -
          2.68618  4.42225  2.77519  2.73123  3.46354  2.40513  3.72494  3.29354  2.67741  2.69355  4.24690  2.90347  2.73739  3.18146  2.89801  2.37887  2.77519  2.98518  4.58477  3.61503
          0.03206  3.85186  4.57420  0.61958  0.77255  0.48576  0.95510
    647   2.95363  4.91613  3.12822  2.75384  4.29784  3.44506  3.74838  3.72587  1.06684  3.29557  4.25835  3.17914  3.94704  2.94118  2.42855  2.99710  3.20854  3.43490  5.36114  4.17102   1450 k - - -
          2.68618  4.42225  2.77519  2.73123  3.46354  2.40513  3.72494  3.29354  2.67741  2.69355  4.24690  2.90347  2.73739  3.18146  2.89801  2.37887  2.77519  2.98518  4.58477  3.61503
          0.03206  3.85186  4.57420  0.61958  0.77255  0.48576  0.95510
    648   2.86489  4.84954  2.88982  2.64451  4.01530  3.35269  3.80254  3.64314  2.46679  3.14751  4.17622  3.10396  3.90602  1.27116  2.75126  2.91363  3.16200  3.37417  5.29109  3.98356   1451 q - - -
          2.68618  4.42225  2.77519  2.73123  3.46354  2.40513  3.72494  3.29354  2.67741  2.69355  4.24690  2.90347  2.73739  3.18146  2.89801  2.37887  2.77519  2.98518  4.58477  3.61503
          0.03206  3.85186  4.57420  0.61958  0.77255  0.48576  0.95510
    649   3.13237  4.60089  4.15630  3.79629  3.12825  3.95577  4.45851  2.33146  3.56423  0.90100  3.15808  4.07374  4.39484  3.93750  3.74358  3.52458  3.42765  2.36339  4.99982  3.71830   1453 l - - -
          2.68618  4.42225  2.77519  2.73123  3.46354  2.40513  3.72494  3.29354  2.67741  2.69355  4.24690  2.90347  2.73739  3.18146  2.89801  2.37887  2.77519  2.98518  4.58477  3.61503
          0.03206  3.85186  4.57420  0.61958  0.77255  0.48576  0.95510
    650   2.58480  4.56654  2.87639  2.64324  4.03476  3.18719  3.85562  3.54061  2.65956  3.13689  4.08364  3.06604  1.59067  2.76395  2.98992  2.68418  2.94668  3.19950  5.35159  4.05655   1457 p - - -
          2.68618  4.42225  2.77519  2.73123  3.46354  2.40513  3.72494  3.29354  2.67741  2.69355  4.24690  2.90347  2.73739  3.18146  2.89801  2.37887  2.77519  2.98518  4.58477  3.61503
          0.03206  3.85186  4.57420  0.61958  0.77255  0.48576  0.95510
    651   2.73180  5.10575  1.89302  2.14141  4.48393  3.16366  3.69626  3.99193  2.64942  3.54316  4.38061  1.87086  3.76030  2.86574  3.18324  2.49240  3.03379  3.57999  5.70971  4.26398   1459 n - - -
          2.68618  4.42225  2.77519  2.73123  3.46354  2.40513  3.72494  3.29354  2.67741  2.69355  4.24690  2.90347  2.73739  3.18146  2.89801  2.37887  2.77519  2.98518  4.58477  3.61503
          0.03206  3.85186  4.57420  0.61958  0.77255  0.48576  0.95510
    652   2.07806  4.20229  3.13098  2.97654  4.25356  1.28068  4.15582  3.63683  3.13960  3.37823  4.27253  3.20813  3.66727  3.44676  3.43937  2.44262  2.76222  3.14051  5.57026  4.36362   1463 g - - -
          2.68618  4.42225  2.77519  2.73123  3.46354  2.40513  3.72494  3.29354  2.67741  2.69355  4.24690  2.90347  2.73739  3.18146  2.89801  2.37887  2.77519  2.98518  4.58477  3.61503
          0.03206  3.85186  4.57420  0.61958  0.77255  0.48576  0.95510
    653   2.08179  4.20327  3.13049  2.97658  4.25363  1.27774  4.15612  3.63775  3.13994  3.37890  4.27364  3.20853  3.66781  3.44730  3.43954  2.44379  2.76345  3.14160  5.56988  4.36346   1464 g - - -
          2.68618  4.42225  2.77519  2.73123  3.46354  2.40513  3.72494  3.29354  2.67741  2.69355  4.24690  2.90347  2.73739  3.18146  2.89801  2.37887  2.77519  2.98518  4.58477  3.61503
          0.03206  3.85186  4.57420  0.61958  0.77255  0.48576  0.95510
    654   3.30201  4.68392  4.06007  3.76123  2.64612  3.70741  3.87523  3.32495  3.48397  2.72330  3.95968  3.91450  4.22347  3.87267  3.61588  3.50589  3.60142  3.21471  0.92792  2.64933   1465 w - - -
          2.68618  4.42225  2.77519  2.73123  3.46354  2.40513  3.72494  3.29354  2.67741  2.69355  4.24690  2.90347  2.73739  3.18146  2.89801  2.37887  2.77519  2.98518  4.58477  3.61503
          0.03206  3.85186  4.57420  0.61958  0.77255  0.48576  0.95510
    655   2.26120  4.20996  3.05449  2.90828  4.24590  1.32285  4.11404  3.73284  3.09287  3.42959  4.29412  3.15869  3.65365  3.39843  3.40437  2.20917  2.74769  3.19892  5.56783  4.31982   1466 g - - -
          2.68618  4.42225  2.77519  2.73123  3.46354  2.40513  3.72494  3.29354  2.67741  2.69355  4.24690  2.90347  2.73739  3.18146  2.89801  2.37887  2.77519  2.98518  4.58477  3.61503
          0.03206  3.85186  4.57420  0.61958  0.77255  0.48576  0.95510
    656   2.93502  5.04121  2.47964  1.05505  4.38492  3.26110  3.84643  3.83474  2.72439  3.45529  4.43048  2.92191  3.86478  3.06268  3.13091  2.91967  3.23919  3.52080  5.56039  4.28291   1467 e - - -
          2.68618  4.42225  2.77519  2.73123  3.46354  2.40513  3.72494  3.29354  2.67741  2.69355  4.24690  2.90347  2.73739  3.18146  2.89801  2.37887  2.77519  2.98518  4.58477  3.61503
          0.03206  3.85186  4.57420  0.61958  0.77255  0.48576  0.95510
    657   2.30525  4.22525  3.18888  3.00393  4.05588  2.95553  4.11425  3.57582  3.07631  3.29773  4.22570  3.23186  3.69268  3.42728  3.36282  1.12256  2.78388  3.11544  5.43007  4.13936   1468 s - - -
          2.68618  4.42225  2.77519  2.73123  3.46354  2.40513  3.72494  3.29354  2.67741  2.69355  4.24690  2.90347  2.73739  3.18146  2.89801  2.37887  2.77519  2.98518  4.58477  3.61503
          0.03206  3.85186  4.57420  0.61958  0.77255  0.48576  0.95510
    658   3.13898  4.73078  3.64384  3.28602  2.18902  3.84864  2.89961  3.33096  3.11844  2.78111  3.89205  3.51251  4.25229  3.45936  3.35823  3.22813  3.37939  3.15439  3.82982  1.25463   1469 y - - -
          2.68618  4.42225  2.77519  2.73123  3.46354  2.40513  3.72494  3.29354  2.67741  2.69355  4.24690  2.90347  2.73739  3.18146  2.89801  2.37887  2.77519  2.98518  4.58477  3.61503
          0.03206  3.85186  4.57420  0.61958  0.77255  0.48576  0.95510
    659   3.13237  4.60089  4.15630  3.79629  3.12825  3.95577  4.45851  2.33146  3.56423  0.90100  3.15808  4.07374  4.39484  3.93750  3.74358  3.52458  3.42765  2.36339  4.99982  3.71830   1470 l - - -
          2.68618  4.42225  2.77519  2.73123  3.46354  2.40513  3.72494  3.29354  2.67741  2.69355  4.24690  2.90347  2.73739  3.18146  2.89801  2.37887  2.77519  2.98518  4.58477  3.61503
          0.03206  3.85186  4.57420  0.61958  0.77255  0.48576  0.95510
    660   2.30525  4.22525  3.18888  3.00393  4.05588  2.95553  4.11425  3.57582  3.07631  3.29773  4.22570  3.23186  3.69268  3.42728  3.36282  1.12256  2.78388  3.11544  5.43007  4.13936   1471 s - - -
          2.68618  4.42225  2.77519  2.73123  3.46354  2.40513  3.72494  3.29354  2.67741  2.69355  4.24690  2.90347  2.73739  3.18146  2.89801  2.37887  2.77519  2.98518  4.58477  3.61503
          0.03206  3.85186  4.57420  0.61958  0.77255  0.48576  0.95510
    661   2.04089  4.14889  3.20999  2.98780  4.14852  2.90350  4.10658  3.51831  3.05812  3.27240  4.15688  3.19374  3.64598  3.38651  3.36072  1.28492  2.68910  3.03817  5.52277  4.26246   1472 s - - -
          2.68618  4.42225  2.77519  2.73123  3.46354  2.40513  3.72494  3.29354  2.67741  2.69355  4.24690  2.90347  2.73739  3.18146  2.89801  2.37887  2.77519  2.98518  4.58477  3.61503
          0.03206  3.85186  4.57420  0.61958  0.77255  0.48576  0.95510
    662   2.34187  4.60001  2.86925  2.50281  4.10257  3.22214  3.71246  3.49269  2.47775  3.12336  3.97066  2.96189  3.75883  2.04469  2.85721  2.31644  2.64110  3.13394  5.36632  4.06509   1473 q - - -
          2.68618  4.42225  2.77519  2.73123  3.46354  2.40513  3.72494  3.29354  2.67741  2.69355  4.24690  2.90347  2.73739  3.18146  2.89801  2.37887  2.77519  2.98518  4.58477  3.61503
          0.03206  3.85186  4.57420  0.61958  0.77255  0.48576  0.95510
    663   2.64731  4.86974  2.28646  2.26722  4.31635  3.16598  3.72828  3.77079  2.63441  3.39071  4.24378  1.69541  3.76104  2.91183  3.10545  2.65361  2.73939  3.38357  5.58015  4.18645   1474 n - - -
          2.68618  4.42225  2.77519  2.73123  3.46354  2.40513  3.72494  3.29354  2.67741  2.69355  4.24690  2.90347  2.73739  3.18146  2.89801  2.37887  2.77519  2.98518  4.58477  3.61503
          0.03206  3.85186  4.57420  0.61958  0.77255  0.48576  0.95510
    664   2.95363  4.91613  3.12822  2.75384  4.29784  3.44506  3.74838  3.72587  1.06684  3.29557  4.25835  3.17914  3.94704  2.94118  2.42855  2.99710  3.20854  3.43490  5.36114  4.17102   1475 k - - -
          2.68618  4.42225  2.77519  2.73123  3.46354  2.40513  3.72494  3.29354  2.67741  2.69355  4.24690  2.90347  2.73739  3.18146  2.89801  2.37887  2.77519  2.98518  4.58477  3.61503
          0.03206  3.85186  4.57420  0.61958  0.77255  0.48576  0.95510
    665   2.79188  4.34044  4.09660  3.75932  3.53527  3.70233  4.56468  2.05209  3.62678  2.22604  3.50378  3.95239  4.26415  3.98817  3.84123  3.20474  3.15403  1.05131  5.31616  4.04639   1490 v - - -
          2.68618  4.42225  2.77519  2.73123  3.46354  2.40513  3.72494  3.29354  2.67741  2.69355  4.24690  2.90347  2.73739  3.18146  2.89801  2.37887  2.77519  2.98518  4.58477  3.61503
          0.03206  3.85186  4.57420  0.61958  0.77255  0.48576  0.95510
    666   3.32629  4.71201  4.19370  3.79321  1.96968  4.08447  3.40863  3.23770  3.57682  2.63406  3.82111  3.78862  4.43168  3.76616  3.72593  3.45161  3.55470  3.11407  3.10740  1.09073   1496 y - - -
          2.68618  4.42225  2.77519  2.73123  3.46354  2.40513  3.72494  3.29354  2.67741  2.69355  4.24690  2.90347  2.73739  3.18146  2.89801  2.37887  2.77519  2.98518  4.58477  3.61503
          0.03206  3.85186  4.57420  0.61958  0.77255  0.48576  0.95510
    667   2.40204  4.24699  3.41020  3.16152  3.95107  3.08688  4.18037  3.07570  3.10409  2.93992  3.99195  3.37405  3.78910  3.50000  3.36363  2.60310  1.20734  2.77288  5.39070  4.16777   1497 t - - -
          2.68618  4.42225  2.77519  2.73123  3.46354  2.40513  3.72494  3.29354  2.67741  2.69355  4.24690  2.90347  2.73739  3.18146  2.89801  2.37887  2.77519  2.98518  4.58477  3.61503
          0.03206  3.85186  4.57420  0.61958  0.77255  0.48576  0.95510
    668   2.70673  4.70224  2.69759  2.58110  4.06256  3.17045  3.90500  3.76872  2.80709  3.41800  4.37355  1.19508  3.82141  3.17791  3.16089  2.77483  3.08802  3.39301  5.37087  4.01252   1498 n - - -
          2.68618  4.42225  2.77519  2.73123  3.46354  2.40513  3.72494  3.29354  2.67741  2.69355  4.24690  2.90347  2.73739  3.18146  2.89801  2.37887  2.77519  2.98518  4.58477  3.61503
          0.03206  3.85186  4.57420  0.61958  0.77255  0.48576  0.95510
    669   3.13090  4.52008  4.50441  3.98884  3.11441  4.30896  4.64539  1.73514  3.79975  1.14097  2.97870  4.27704  4.58268  4.06169  3.99106  3.67705  3.37644  2.00820  5.11861  3.92302   1501 l - - -
          2.68618  4.42225  2.77519  2.73123  3.46354  2.40513  3.72494  3.29354  2.67741  2.69355  4.24690  2.90347  2.73739  3.18146  2.89801  2.37887  2.77519  2.98518  4.58477  3.61503
          0.03206  3.85186  4.57420  0.61958  0.77255  0.48576  0.95510
    670   2.93502  5.04121  2.47964  1.05505  4.38492  3.26110  3.84643  3.83474  2.72439  3.45529  4.43048  2.92191  3.86478  3.06268  3.13091  2.91967  3.23919  3.52080  5.56039  4.28291   1507 e - - -
          2.68618  4.42225  2.77519  2.73123  3.46354  2.40513  3.72494  3.29354  2.67741  2.69355  4.24690  2.90347  2.73739  3.18146  2.89801  2.37887  2.77519  2.98518  4.58477  3.61503
          0.03206  3.85186  4.57420  0.61958  0.77255  0.48576  0.95510
    671   2.59601  4.63041  2.28583  2.49840  4.34530  1.34940  3.93114  3.84345  2.93009  3.48353  4.36506  2.96564  3.75621  3.16709  3.36552  2.66751  2.99256  3.40727  5.57313  4.30650   1508 g - - -
          2.68618  4.42225  2.77519  2.73123  3.46354  2.40513  3.72494  3.29354  2.67741  2.69355  4.24690  2.90347  2.73739  3.18146  2.89801  2.37887  2.77519  2.98518  4.58477  3.61503
          0.03206  3.85186  4.57420  0.61958  0.77255  0.48576  0.95510
    672   2.74969  4.97291  2.58523  2.33263  4.15458  3.30974  3.15579  3.74182  2.24701  3.29550  4.14980  1.81634  3.82038  2.81602  2.73365  2.74045  3.00655  3.39732  5.38891  4.00371   1510 n - - -
          2.68618  4.42225  2.77519  2.73123  3.46354  2.40513  3.72494  3.29354  2.67741  2.69355  4.24690  2.90347  2.73739  3.18146  2.89801  2.37887  2.77519  2.98518  4.58477  3.61503
          0.03206  3.85186  4.57420  0.61958  0.77255  0.48576  0.95510
    673   2.98263  4.82275  3.47122  2.98689  4.17212  3.47428  3.81004  3.71260  2.23008  3.23229  4.23323  3.34809  3.97806  3.03158  1.01036  3.06792  3.25012  3.43749  5.26365  4.10418   1512 r - - -
          2.68618  4.42225  2.77519  2.73123  3.46354  2.40513  3.72494  3.29354  2.67741  2.69355  4.24690  2.90347  2.73739  3.18146  2.89801  2.37887  2.77519  2.98518  4.58477  3.61503
          0.03206  3.85186  4.57420  0.61958  0.77255  0.48576  0.95510
    674   1.46500  4.09994  3.31786  3.05019  4.13588  2.89119  4.12376  3.45732  3.09735  3.22772  4.09584  3.22183  3.63226  3.40609  3.39983  1.73704  2.65127  2.98087  5.51053  4.28077   1514 a - - -
          2.68618  4.42225  2.77519  2.73123  3.46354  2.40513  3.72494  3.29354  2.67741  2.69355  4.24690  2.90347  2.73739  3.18146  2.89801  2.37887  2.77519  2.98518  4.58477  3.61503
          0.03206  3.85186  4.57420  0.61958  0.77255  0.48576  0.95510
    675   2.70673  4.70224  2.69759  2.58110  4.06256  3.17045  3.90500  3.76872  2.80709  3.41800  4.37355  1.19508  3.82141  3.17791  3.16089  2.77483  3.08802  3.39301  5.37087  4.01252   1515 n - - -
          2.68618  4.42225  2.77519  2.73123  3.46354  2.40513  3.72494  3.29354  2.67741  2.69355  4.24690  2.90347  2.73739  3.18146  2.89801  2.37887  2.77519  2.98518  4.58477  3.61503
          0.03206  3.85186  4.57420  0.61958  0.77255  0.48576  0.95510
    676   3.13099  4.55255  4.42009  3.92283  3.07678  4.24644  4.57721  1.94425  3.70455  1.04811  2.97583  4.21361  4.54625  3.99829  3.89907  3.62810  3.38403  2.10642  5.06843  3.83969   1516 l - - -
          2.68618  4.42225  2.77519  2.73123  3.46354  2.40513  3.72494  3.29354  2.67741  2.69355  4.24690  2.90347  2.73739  3.18146  2.89801  2.37887  2.77519  2.98518  4.58477  3.61503
          0.03206  3.85186  4.57420  0.61958  0.77255  0.48576  0.95510
    677   2.91073  4.35062  4.36870  3.90111  3.45940  4.05854  4.67618  1.72179  3.75753  2.03675  3.32994  4.14279  4.47589  4.07957  3.99039  3.45448  3.20762  1.14779  5.34735  4.09930   1517 v - - -
          2.68618  4.42225  2.77519  2.73123  3.46354  2.40513  3.72494  3.29354  2.67741  2.69355  4.24690  2.90347  2.73739  3.18146  2.89801  2.37887  2.77519  2.98518  4.58477  3.61503
          0.03206  3.85186  4.57420  0.61958  0.77255  0.48576  0.95510
    678   2.81249  4.94371  2.79419  2.47864  3.93974  3.39130  3.19461  3.69480  2.26387  3.20905  4.11521  2.96415  3.87635  1.65284  2.57028  2.82060  3.05740  3.38503  5.21828  3.81879   1518 q - - -
          2.68618  4.42225  2.77519  2.73123  3.46354  2.40513  3.72494  3.29354  2.67741  2.69355  4.24690  2.90347  2.73739  3.18146  2.89801  2.37887  2.77519  2.98518  4.58477  3.61503
          0.03206  3.85186  4.57420  0.61958  0.77255  0.48576  0.95510
    679   2.23905  4.15539  3.29320  3.00563  4.04243  2.96529  4.06879  3.31783  2.99367  3.11790  4.01681  3.22125  3.67738  3.34924  3.29224  2.10249  1.50308  2.90625  5.43192  4.18662   1519 t - - -
          2.68618  4.42225  2.77519  2.73123  3.46354  2.40513  3.72494  3.29354  2.67741  2.69355  4.24690  2.90347  2.73739  3.18146  2.89801  2.37887  2.77519  2.98518  4.58477  3.61503
          0.03206  3.85186  4.57420  0.61958  0.77255  0.48576  0.95510
    680   1.64916  4.10996  3.29321  3.02823  4.14866  2.89174  4.11424  3.48349  3.08137  3.24366  4.10904  3.21035  3.63166  3.39179  3.38839  1.54136  2.65451  3.00074  5.51801  4.28409   1520 s - - -
          2.68618  4.42225  2.77519  2.73123  3.46354  2.40513  3.72494  3.29354  2.67741  2.69355  4.24690  2.90347  2.73739  3.18146  2.89801  2.37887  2.77519  2.98518  4.58477  3.61503
          0.03206  3.85186  4.57420  0.61958  0.77255  0.48576  0.95510
    681   3.30201  4.68392  4.06007  3.76123  2.64612  3.70741  3.87523  3.32495  3.48397  2.72330  3.95968  3.91450  4.22347  3.87267  3.61588  3.50589  3.60142  3.21471  0.92792  2.64933   1521 w - - -
          2.68618  4.42225  2.77519  2.73123  3.46354  2.40513  3.72494  3.29354  2.67741  2.69355  4.24690  2.90347  2.73739  3.18146  2.89801  2.37887  2.77519  2.98518  4.58477  3.61503
          0.03206  3.85186  4.57420  0.61958  0.77255  0.48576  0.95510
    682   1.04389  4.18217  3.44200  3.23261  4.03217  3.00720  4.25705  3.15462  3.24835  3.03716  4.07145  3.38733  3.74450  3.59146  3.50015  2.53274  2.80868  2.81260  5.46139  4.25941   1522 a - - -
          2.68618  4.42225  2.77519  2.73123  3.46354  2.40513  3.72494  3.29354  2.67741  2.69355  4.24690  2.90347  2.73739  3.18146  2.89801  2.37887  2.77519  2.98518  4.58477  3.61503
          0.03206  3.85186  4.57420  0.61958  0.77255  0.48576  0.95510
    683   3.13397  4.57619  4.38238  3.86841  3.04433  4.22590  4.53168  2.15808  3.63110  1.01130  2.67533  4.17169  4.51792  3.93283  3.82751  3.59672  3.38131  2.22616  5.04013  3.83568   1523 l - - -
          2.68618  4.42225  2.77519  2.73123  3.46354  2.40513  3.72494  3.29354  2.67741  2.69355  4.24690  2.90347  2.73739  3.18146  2.89801  2.37887  2.77519  2.98518  4.58477  3.61503
          0.03206  3.85186  4.57420  0.61958  0.77255  0.48576  0.95510
    684   3.12886  4.55635  4.40384  3.91138  3.07246  4.23242  4.56483  1.97255  3.68766  1.03953  2.97937  4.20143  4.53873  3.98812  3.88241  3.61773  3.38393  2.12080  5.06005  3.82399   1526 l - - -
          2.68618  4.42225  2.77519  2.73123  3.46354  2.40513  3.72494  3.29354  2.67741  2.69355  4.24690  2.90347  2.73739  3.18146  2.89801  2.37887  2.77519  2.98518  4.58477  3.61503
          0.03206  3.85186  4.57420  0.61958  0.77255  0.48576  0.95510
    685   2.21700  4.15844  3.22346  2.97328  4.13097  2.92146  4.07973  3.48768  3.00947  3.23905  4.12050  3.18995  3.65208  3.35230  3.31496  1.32970  2.38465  3.02093  5.50056  4.24388   1527 s - - -
          2.68618  4.42225  2.77519  2.73123  3.46354  2.40513  3.72494  3.29354  2.67741  2.69355  4.24690  2.90347  2.73739  3.18146  2.89801  2.37887  2.77519  2.98518  4.58477  3.61503
          0.03206  3.85186  4.57420  0.61958  0.77255  0.48576  0.95510
    686   3.13237  4.60089  4.15630  3.79629  3.12825  3.95577  4.45851  2.33146  3.56423  0.90100  3.15808  4.07374  4.39484  3.93750  3.74358  3.52458  3.42765  2.36339  4.99982  3.71830   1528 l - - -
          2.68618  4.42225  2.77519  2.73123  3.46354  2.40513  3.72494  3.29354  2.67741  2.69355  4.24690  2.90347  2.73739  3.18146  2.89801  2.37887  2.77519  2.98518  4.58477  3.61503
          0.03206  3.85186  4.57420  0.61958  0.77255  0.48576  0.95510
    687   2.89347  4.34217  4.26154  3.73996  3.35718  4.04700  4.49859  1.35422  3.58145  1.93141  2.95306  4.02421  4.40786  3.89502  3.81750  3.39477  2.90173  1.81654  5.19833  4.00412   1531 i - - -
          2.68618  4.42225  2.77519  2.73123  3.46354  2.40513  3.72494  3.29354  2.67741  2.69355  4.24690  2.90347  2.73739  3.18146  2.89801  2.37887  2.77519  2.98518  4.58477  3.61503
          0.03206  3.85186  4.57420  0.61958  0.77255  0.48576  0.95510
    688   2.49820  4.97087  2.40823  2.30431  4.26944  3.34049  3.30394  3.70981  2.02792  3.24734  4.04599  2.83626  3.76961  2.69363  2.44623  2.62090  2.86799  3.34324  5.42128  4.06482   1532 k - - -
          2.68618  4.42225  2.77519  2.73123  3.46354  2.40513  3.72494  3.29354  2.67741  2.69355  4.24690  2.90347  2.73739  3.18146  2.89801  2.37887  2.77519  2.98518  4.58477  3.61503
          0.03206  3.85186  4.57420  0.61958  0.77255  0.48576  0.95510
    689   1.04389  4.18217  3.44200  3.23261  4.03217  3.00720  4.25705  3.15462  3.24835  3.03716  4.07145  3.38733  3.74450  3.59146  3.50015  2.53274  2.80868  2.81260  5.46139  4.25941   1533 a - - -
          2.68618  4.42225  2.77519  2.73123  3.46354  2.40513  3.72494  3.29354  2.67741  2.69355  4.24690  2.90347  2.73739  3.18146  2.89801  2.37887  2.77519  2.98518  4.58477  3.61503
          0.03206  3.85186  4.57420  0.61958  0.77255  0.48576  0.95510
    690   2.50500  4.43387  3.05026  2.82014  4.18311  1.29186  3.97955  3.68749  2.80264  3.32582  4.22248  3.17296  3.76239  3.23895  2.70241  2.63634  2.91811  3.26365  5.41831  4.21185   1534 g - - -
          2.68618  4.42225  2.77519  2.73123  3.46354  2.40513  3.72494  3.29354  2.67741  2.69355  4.24690  2.90347  2.73739  3.18146  2.89801  2.37887  2.77519  2.98518  4.58477  3.61503
          0.03206  3.85186  4.57420  0.61958  0.77255  0.48576  0.95510
    691   2.86489  4.84954  2.88982  2.64451  4.01530  3.35269  3.80254  3.64314  2.46679  3.14751  4.17622  3.10396  3.90602  1.27116  2.75126  2.91363  3.16200  3.37417  5.29109  3.98356   1538 q - - -
          2.68618  4.42225  2.77519  2.73123  3.46354  2.40513  3.72494  3.29354  2.67741  2.69355  4.24690  2.90347  2.73739  3.18146  2.89801  2.37887  2.77519  2.98518  4.58477  3.61503
          0.03206  3.85186  4.57420  0.61958  0.77255  0.48576  0.95510
    692   1.36170  4.09705  3.43480  3.10415  4.00144  2.59470  4.11601  3.18909  3.09694  3.04305  3.94700  3.27377  3.67231  3.41078  3.39542  2.40054  2.66335  2.55560  5.41444  4.19373   1545 a - - -
          2.68618  4.42225  2.77519  2.73123  3.46354  2.40513  3.72494  3.29354  2.67741  2.69355  4.24690  2.90347  2.73739  3.18146  2.89801  2.37887  2.77519  2.98518  4.58477  3.61503
          0.03206  3.85186  4.57420  0.61958  0.77255  0.48576  0.95510
    693   2.86138  5.35476  1.75504  1.44843  4.64293  3.17341  3.70208  4.13575  2.69154  3.67015  4.52936  2.65222  3.78336  2.87136  3.25714  2.76300  3.14745  3.73344  5.83027  4.35957   1547 e - - -
          2.68618  4.42225  2.77519  2.73123  3.46354  2.40513  3.72494  3.29354  2.67741  2.69355  4.24690  2.90347  2.73739  3.18146  2.89801  2.37887  2.77519  2.98518  4.58477  3.61503
          0.03206  3.85186  4.57420  0.61958  0.77255  0.48576  0.95510
    694   2.99443  4.37835  4.51501  4.03044  3.40955  4.21883  4.77284  1.25331  3.89162  1.92396  3.24900  4.27766  4.57501  4.18373  4.10807  3.60672  3.27122  1.51411  5.35514  4.13838   1549 i - - -
          2.68618  4.42225  2.77519  2.73123  3.46354  2.40513  3.72494  3.29354  2.67741  2.69355  4.24690  2.90347  2.73739  3.18146  2.89801  2.37887  2.77519  2.98518  4.58477  3.61503
          0.03206  3.85186  4.57420  0.61958  0.77255  0.48576  0.95510
    695   2.83194  5.22357  1.29875  2.10889  4.54263  3.14375  3.74557  4.10893  2.77541  3.67322  4.55164  2.40256  3.78202  2.93501  3.33814  2.75895  3.14895  3.69842  5.78649  4.31207   1550 d - - -
          2.68618  4.42225  2.77519  2.73123  3.46354  2.40513  3.72494  3.29354  2.67741  2.69355  4.24690  2.90347  2.73739  3.18146  2.89801  2.37887  2.77519  2.98518  4.58477  3.61503
          0.03206  3.85186  4.57420  0.61958  0.77255  0.48576  0.95510
    696   2.11623  4.27401  3.14373  2.91505  4.09457  3.01660  4.05909  3.41592  2.96993  3.14650  4.09648  3.19921  1.52465  3.33144  3.28029  2.51205  2.79724  3.02264  5.45695  4.21887   1551 p - - -
          2.68618  4.42225  2.77519  2.73123  3.46354  2.40513  3.72494  3.29354  2.67741  2.69355  4.24690  2.90347  2.73739  3.18146  2.89801  2.37887  2.77519  2.98518  4.58477  3.61503
          0.03206  3.85186  4.57420  0.61958  0.77255  0.48576  0.95510
    697   2.45373  4.42740  3.01349  2.67065  4.01576  2.89724  3.81534  3.34530  2.38722  3.05206  3.92451  3.06660  3.75866  3.03614  2.94301  2.57833  1.73808  2.99602  5.32884  4.06533   1552 t - - -
          2.68618  4.42225  2.77519  2.73123  3.46354  2.40513  3.72494  3.29354  2.67741  2.69355  4.24690  2.90347  2.73739  3.18146  2.89801  2.37887  2.77519  2.98518  4.58477  3.61503
          0.03206  3.85186  4.57420  0.61958  0.77255  0.48576  0.95510
    698   2.72484  4.48537  3.32983  3.16607  4.16262  3.17406  4.24505  3.70294  3.22164  3.33194  4.38106  3.47474  0.86686  3.61106  3.46933  2.89174  3.16483  3.35064  5.35462  4.28308   1553 p - - -
          2.68618  4.42225  2.77519  2.73123  3.46354  2.40513  3.72494  3.29354  2.67741  2.69355  4.24690  2.90347  2.73739  3.18146  2.89801  2.37887  2.77519  2.98518  4.58477  3.61503
          0.03206  3.85186  4.57420  0.61958  0.77255  0.48576  0.95510
    699   3.05659  4.44419  4.46030  3.98598  3.27621  4.23881  4.68027  1.22436  3.79273  1.72250  3.17258  4.25170  4.57411  4.11253  3.99739  3.63643  3.32329  1.79153  5.22481  3.97097   1554 i - - -
          2.68618  4.42225  2.77519  2.73123  3.46354  2.40513  3.72494  3.29354  2.67741  2.69355  4.24690  2.90347  2.73739  3.18146  2.89801  2.37887  2.77519  2.98518  4.58477  3.61503
          0.03206  3.85186  4.57420  0.61958  0.77255  0.48576  0.95510
    700   2.71981  4.86704  2.65771  2.22519  3.99387  3.32308  2.06308  3.59818  2.39843  3.18300  4.04974  2.89235  3.82626  2.84572  2.76743  2.55725  2.97904  3.27618  5.28530  3.89926   1555 h - - -
          2.68618  4.42225  2.77519  2.73123  3.46354  2.40513  3.72494  3.29354  2.67741  2.69355  4.24690  2.90347  2.73739  3.18146  2.89801  2.37887  2.77519  2.98518  4.58477  3.61503
          0.03206  3.85186  4.57420  0.61958  0.77255  0.48576  0.95510
    701   2.81110  4.84205  3.17808  2.70517  4.20515  3.43234  3.65053  3.70172  2.08137  3.24623  4.13825  2.80582  3.90606  2.82900  1.40314  2.86017  3.06389  3.37616  5.30877  4.05341   1557 r - - -
          2.68618  4.42225  2.77519  2.73123  3.46354  2.40513  3.72494  3.29354  2.67741  2.69355  4.24690  2.90347  2.73739  3.18146  2.89801  2.37887  2.77519  2.98518  4.58477  3.61503
          0.03206  3.85186  4.57420  0.61958  0.77255  0.48576  0.95510
    702   2.63988  4.41709  3.30941  3.20634  4.34852  0.76164  4.32766  3.94333  3.38478  3.60000  4.57575  3.47378  3.80757  3.71061  3.62287  2.81125  3.11953  3.47564  5.44889  4.44980   1558 g - - -
          2.68618  4.42225  2.77519  2.73123  3.46354  2.40513  3.72494  3.29354  2.67741  2.69355  4.24690  2.90347  2.73739  3.18146  2.89801  2.37887  2.77519  2.98518  4.58477  3.61503
          0.03206  3.85186  4.57420  0.61958  0.77255  0.48576  0.95510
    703   2.98383  4.36548  4.47687  3.92730  3.26034  4.22299  4.61498  1.59299  3.81084  1.75980  2.43825  4.20017  4.51214  4.04041  4.01803  3.55660  3.22702  1.58681  5.17473  4.02494   1559 v - - -
          2.68618  4.42225  2.77519  2.73123  3.46354  2.40513  3.72494  3.29354  2.67741  2.69355  4.24690  2.90347  2.73739  3.18146  2.89801  2.37887  2.77519  2.98518  4.58477  3.61503
          0.03206  3.85186  4.57420  0.61958  0.77255  0.48576  0.95510
    704   2.95318  5.03282  3.34371  2.72631  4.44623  3.57516  3.57176  3.80911  1.56341  3.28903  4.16907  3.13255  3.96215  2.71662  1.54022  2.96424  3.13485  3.50091  5.36084  4.17848   1560 r - - -
          2.68618  4.42225  2.77519  2.73123  3.46354  2.40513  3.72494  3.29354  2.67741  2.69355  4.24690  2.90347  2.73739  3.18146  2.89801  2.37887  2.77519  2.98518  4.58477  3.61503
          0.03206  3.85186  4.57420  0.61958  0.77255  0.48576  0.95510
    705   2.97094  4.41569  4.33567  3.84163  3.26159  4.09814  4.56560  1.96260  3.67452  1.43498  3.14564  4.11298  4.46389  3.97705  3.89512  3.47415  3.24476  1.47885  5.17512  3.94870   1561 l - - -
          2.68618  4.42225  2.77519  2.73123  3.46354  2.40513  3.72494  3.29354  2.67741  2.69355  4.24690  2.90347  2.73739  3.18146  2.89801  2.37887  2.77519  2.98518  4.58477  3.61503
          0.03206  3.85186  4.57420  0.61958  0.77255  0.48576  0.95510
    706   3.13237  4.60089  4.15630  3.79629  3.12825  3.95577  4.45851  2.33146  3.56423  0.90100  3.15808  4.07374  4.39484  3.93750  3.74358  3.52458  3.42765  2.36339  4.99982  3.71830   1562 l - - -
          2.68618  4.42225  2.77519  2.73123  3.46354  2.40513  3.72494  3.29354  2.67741  2.69355  4.24690  2.90347  2.73739  3.18146  2.89801  2.37887  2.77519  2.98518  4.58477  3.61503
          0.03206  3.85186  4.57420  0.61958  0.77255  0.48576  0.95510
    707   2.99116  4.39574  4.45853  3.99516  3.37783  4.16976  4.73364  1.20189  3.83634  1.90391  3.24127  4.23985  4.54778  4.14705  4.04943  3.57099  3.27593  1.64538  5.32097  4.08597   1563 i - - -
          2.68618  4.42225  2.77519  2.73123  3.46354  2.40513  3.72494  3.29354  2.67741  2.69355  4.24690  2.90347  2.73739  3.18146  2.89801  2.37887  2.77519  2.98518  4.58477  3.61503
          0.03206  3.85186  4.57420  0.61958  0.77255  0.48576  0.95510
    708   2.70673  4.70224  2.69759  2.58110  4.06256  3.17045  3.90500  3.76872  2.80709  3.41800  4.37355  1.19508  3.82141  3.17791  3.16089  2.77483  3.08802  3.39301  5.37087  4.01252   1564 n - - -
          2.68618  4.42225  2.77519  2.73123  3.46354  2.40513  3.72494  3.29354  2.67741  2.69355  4.24690  2.90347  2.73739  3.18146  2.89801  2.37887  2.77519  2.98518  4.58477  3.61503
          0.03206  3.85186  4.57420  0.61958  0.77255  0.48576  0.95510
    709   2.36783  4.26401  3.30649  2.86760  3.79479  3.16465  3.89782  3.06707  2.78987  2.82499  3.19912  3.19356  3.75940  3.16077  3.12780  1.66799  2.54537  2.75965  5.21029  3.94769   1565 s - - -
          2.68618  4.42225  2.77519  2.73123  3.46354  2.40513  3.72494  3.29354  2.67741  2.69355  4.24690  2.90347  2.73739  3.18146  2.89801  2.37887  2.77519  2.98518  4.58477  3.61503
          0.03206  3.85186  4.57420  0.61958  0.77255  0.48576  0.95510
    710   2.86489  4.84954  2.88982  2.64451  4.01530  3.35269  3.80254  3.64314  2.46679  3.14751  4.17622  3.10396  3.90602  1.27116  2.75126  2.91363  3.16200  3.37417  5.29109  3.98356   1566 q - - -
          2.68618  4.42225  2.77519  2.73123  3.46354  2.40513  3.72494  3.29354  2.67741  2.69355  4.24690  2.90347  2.73739  3.18146  2.89801  2.37887  2.77519  2.98518  4.58477  3.61503
          0.03206  3.85186  4.57420  0.61958  0.77255  0.48576  0.95510
    711   3.01200  4.48755  4.24161  3.72911  2.64502  4.06782  4.31839  2.26564  3.58694  1.59859  1.69509  4.00944  4.39463  3.82693  3.79784  3.41691  3.26222  2.31284  4.82657  3.51603   1578 l - - -
          2.68618  4.42225  2.77519  2.73123  3.46354  2.40513  3.72494  3.29354  2.67741  2.69355  4.24690  2.90347  2.73739  3.18146  2.89801  2.37887  2.77519  2.98518  4.58477  3.61503
          0.03206  3.85186  4.57420  0.61958  0.77255  0.48576  0.95510
    712   2.85335  5.23223  2.08916  1.28422  4.53567  3.19549  3.72200  4.00231  2.67208  3.57827  4.45668  2.70954  3.79853  2.90050  3.18780  2.78121  3.14181  3.62837  5.73435  4.31250   1580 e - - -
          2.68618  4.42225  2.77519  2.73123  3.46354  2.40513  3.72494  3.29354  2.67741  2.69355  4.24690  2.90347  2.73739  3.18146  2.89801  2.37887  2.77519  2.98518  4.58477  3.61503
          0.03206  3.85186  4.57420  0.61958  0.77255  0.48576  0.95510
    713   2.84006  5.35545  1.57921  1.94499  4.64471  3.16689  3.68791  4.15419  2.67752  3.67139  4.51633  2.09669  3.77430  2.85355  3.25042  2.74141  3.12564  3.74020  5.83745  4.35131   1581 d - - -
          2.68618  4.42225  2.77519  2.73123  3.46354  2.40513  3.72494  3.29354  2.67741  2.69355  4.24690  2.90347  2.73739  3.18146  2.89801  2.37887  2.77519  2.98518  4.58477  3.61503
          0.03206  3.85186  4.57420  0.61958  0.77255  0.48576  0.95510
    714   2.63988  4.41709  3.30941  3.20634  4.34852  0.76164  4.32766  3.94333  3.38478  3.60000  4.57575  3.47378  3.80757  3.71061  3.62287  2.81125  3.11953  3.47564  5.44889  4.44980   1582 g - - -
          2.68618  4.42225  2.77519  2.73123  3.46354  2.40513  3.72494  3.29354  2.67741  2.69355  4.24690  2.90347  2.73739  3.18146  2.89801  2.37887  2.77519  2.98518  4.58477  3.61503
          0.03206  3.85186  4.57420  0.61958  0.77255  0.48576  0.95510
    715   2.96784  5.09232  0.94807  2.32283  4.46667  3.19539  3.91347  4.05023  2.99378  3.66234  4.64021  2.87807  3.84675  3.15275  3.50702  2.93269  3.30605  3.69169  5.63926  4.34326   1583 d - - -
          2.68618  4.42225  2.77519  2.73123  3.46354  2.40513  3.72494  3.29354  2.67741  2.69355  4.24690  2.90347  2.73739  3.18146  2.89801  2.37887  2.77519  2.98518  4.58477  3.61503
          0.03206  3.85186  4.57420  0.61958  0.77255  0.48576  0.95510
    716   3.28412  4.65420  4.27382  3.89565  1.20281  4.11984  3.53854  2.91864  3.76418  2.28356  3.56019  3.88701  4.46300  3.87515  3.89376  3.48967  3.52325  2.86995  3.74970  1.88288   1584 f - - -
          2.68618  4.42225  2.77519  2.73123  3.46354  2.40513  3.72494  3.29354  2.67741  2.69355  4.24690  2.90347  2.73739  3.18146  2.89801  2.37887  2.77519  2.98518  4.58477  3.61503
          0.03206  3.85186  4.57420  0.61958  0.77255  0.48576  0.95510
    717   2.72484  4.48537  3.32983  3.16607  4.16262  3.17406  4.24505  3.70294  3.22164  3.33194  4.38106  3.47474  0.86686  3.61106  3.46933  2.89174  3.16483  3.35064  5.35462  4.28308   1585 p - - -
          2.68618  4.42225  2.77519  2.73123  3.46354  2.40513  3.72494  3.29354  2.67741  2.69355  4.24690  2.90347  2.73739  3.18146  2.89801  2.37887  2.77519  2.98518  4.58477  3.61503
          0.03206  3.85186  4.57420  0.61958  0.77255  0.48576  0.95510
    718   2.72459  4.96280  2.61667  2.19193  4.28184  3.31196  3.63381  3.71554  2.33951  3.27150  4.12198  2.85335  3.27690  1.84486  2.71823  2.71774  2.97790  3.37218  5.45963  4.12260   1586 q - - -
          2.68618  4.42225  2.77519  2.73123  3.46354  2.40513  3.72494  3.29354  2.67741  2.69355  4.24690  2.90347  2.73739  3.18146  2.89801  2.37887  2.77519  2.98518  4.58477  3.61503
          0.03206  3.85186  4.57420  0.61958  0.77255  0.48576  0.95510
    719   2.81738  5.05834  2.69091  2.25997  4.37637  3.37893  3.60757  3.79137  2.05249  3.31780  4.17371  2.89013  3.85272  1.79051  2.50487  2.79638  3.04520  3.45605  5.46641  4.16180   1608 q - - -
          2.68618  4.42225  2.77519  2.73123  3.46354  2.40513  3.72494  3.29354  2.67741  2.69355  4.24690  2.90347  2.73739  3.18146  2.89801  2.37887  2.77519  2.98518  4.58477  3.61503
          0.03206  3.85186  4.57420  0.61958  0.77255  0.48576  0.95510
    720   2.85296  5.25990  2.03539  1.30698  4.55887  3.19026  3.71521  4.03113  2.67458  3.59714  4.46965  2.69423  3.79403  2.89095  3.20272  2.77453  3.14026  3.65071  5.75570  4.32185   1619 e - - -
          2.68618  4.42225  2.77519  2.73123  3.46354  2.40513  3.72494  3.29354  2.67741  2.69355  4.24690  2.90347  2.73739  3.18146  2.89801  2.37887  2.77519  2.98518  4.58477  3.61503
          0.03206  3.85186  4.57420  0.61958  0.77255  0.48576  0.95510
    721   2.66974  4.27148  3.82877  3.41670  3.43538  3.62175  4.23855  1.41889  3.27812  2.27725  3.43456  3.67967  4.13238  3.64393  3.52878  2.70462  2.99169  2.02153  5.10463  3.81852   1620 i - - -
          2.68618  4.42225  2.77519  2.73123  3.46354  2.40513  3.72494  3.29354  2.67741  2.69355  4.24690  2.90347  2.73739  3.18146  2.89801  2.37887  2.77519  2.98518  4.58477  3.61503
          0.03206  3.85186  4.57420  0.61958  0.77255  0.48576  0.95510
    722   2.37413  4.19585  3.55644  3.18791  3.79061  3.16842  4.15056  2.71639  3.08380  2.67741  3.74387  3.39933  3.82819  3.45686  3.36526  2.60200  1.53535  2.25494  5.32877  4.08171   1621 t - - -
          2.68618  4.42225  2.77519  2.73123  3.46354  2.40513  3.72494  3.29354  2.67741  2.69355  4.24690  2.90347  2.73739  3.18146  2.89801  2.37887  2.77519  2.98518  4.58477  3.61503
          0.03206  3.85186  4.57420  0.61958  0.77255  0.48576  0.95510
    723   2.63988  4.41709  3.30941  3.20634  4.34852  0.76164  4.32766  3.94333  3.38478  3.60000  4.57575  3.47378  3.80757  3.71061  3.62287  2.81125  3.11953  3.47564  5.44889  4.44980   1622 g - - -
          2.68618  4.42225  2.77519  2.73123  3.46354  2.40513  3.72494  3.29354  2.67741  2.69355  4.24690  2.90347  2.73739  3.18146  2.89801  2.37887  2.77519  2.98518  4.58477  3.61503
          0.03206  3.85186  4.57420  0.61958  0.77255  0.48576  0.95510
    724   2.44913  4.25344  3.98800  3.61860  3.62175  3.57649  4.48220  2.06597  3.50980  2.31487  3.52385  3.80631  4.16055  3.85582  3.75146  3.01572  3.01289  1.19831  5.36873  4.12365   1623 v - - -
          2.68618  4.42225  2.77519  2.73123  3.46354  2.40513  3.72494  3.29354  2.67741  2.69355  4.24690  2.90347  2.73739  3.18146  2.89801  2.37887  2.77519  2.98518  4.58477  3.61503
          0.03206  3.85186  4.57420  0.61958  0.77255  0.48576  0.95510
    725   3.28141  4.65347  4.27045  3.89288  1.20042  4.11751  3.54478  2.91053  3.76163  2.27455  3.55375  3.88781  4.46189  3.87501  3.89222  3.48885  3.52134  2.86376  3.75730  1.90064   1624 f - - -
          2.68618  4.42225  2.77519  2.73123  3.46354  2.40513  3.72494  3.29354  2.67741  2.69355  4.24690  2.90347  2.73739  3.18146  2.89801  2.37887  2.77519  2.98518  4.58477  3.61503
          0.03206  3.85186  4.57420  0.61958  0.77255  0.48576  0.95510
    726   3.01079  4.48862  4.23641  3.72523  2.66596  4.06417  4.32059  2.26514  3.58168  1.60084  1.68772  4.00682  4.39322  3.82483  3.79362  3.41460  3.26198  2.31144  4.83324  3.52467   1625 l - - -
          2.68618  4.42225  2.77519  2.73123  3.46354  2.40513  3.72494  3.29354  2.67741  2.69355  4.24690  2.90347  2.73739  3.18146  2.89801  2.37887  2.77519  2.98518  4.58477  3.61503
          0.03206  3.85186  4.57420  0.61958  0.77255  0.48576  0.95510
    727   2.95250  5.03669  3.34067  2.72251  4.45127  3.57511  3.57016  3.81357  1.52987  3.29191  4.17064  3.12996  3.96119  2.71423  1.57619  2.96228  3.13365  3.50435  5.36293  4.18008   1626 k - - -
          2.68618  4.42225  2.77519  2.73123  3.46354  2.40513  3.72494  3.29354  2.67741  2.69355  4.24690  2.90347  2.73739  3.18146  2.89801  2.37887  2.77519  2.98518  4.58477  3.61503
          0.03206  3.85186  4.57420  0.61958  0.77255  0.48576  0.95510
    728   2.52583  4.60845  2.62135  2.46914  4.17118  3.09217  3.82599  3.74673  2.70477  3.38712  4.25940  1.57088  3.74334  3.04951  3.09402  2.34206  2.91124  3.31870  5.48761  4.10353   1627 n - - -
          2.68618  4.42225  2.77519  2.73123  3.46354  2.40513  3.72494  3.29354  2.67741  2.69355  4.24690  2.90347  2.73739  3.18146  2.89801  2.37887  2.77519  2.98518  4.58477  3.61503
          0.03206  3.85186  4.57420  0.61958  0.77255  0.48576  0.95510
    729   2.56355  0.98324  4.07738  3.81250  3.80882  3.19066  4.46415  2.94951  3.63940  2.86582  3.98652  3.80499  3.89598  3.98636  3.76734  2.83512  3.02862  2.69543  5.22904  4.09658   1628 c - - -
          2.68618  4.42225  2.77519  2.73123  3.46354  2.40513  3.72494  3.29354  2.67741  2.69355  4.24690  2.90347  2.73739  3.18146  2.89801  2.37887  2.77519  2.98518  4.58477  3.61503
          0.03206  3.85186  4.57420  0.61958  0.77255  0.48576  0.95510
    730   2.25348  4.28973  3.24505  2.78272  3.76182  3.21910  3.83326  2.76191  2.74174  2.80909  3.69053  2.90338  3.76830  3.09018  3.10389  2.43179  1.99897  2.73262  5.15387  3.90080   1629 t - - -
          2.68618  4.42225  2.77519  2.73123  3.46354  2.40513  3.72494  3.29354  2.67741  2.69355  4.24690  2.90347  2.73739  3.18146  2.89801  2.37887  2.77519  2.98518  4.58477  3.61503
          0.03206  3.85186  4.57420  0.61958  0.77255  0.48576  0.95510
    731   3.13177  4.55072  4.42716  3.92793  3.07885  4.25238  4.58268  1.93116  3.71207  1.05237  2.97457  4.21894  4.54948  4.00289  3.90644  3.63255  3.38397  2.09989  5.07216  3.84658   1630 l - - -
          2.68618  4.42225  2.77519  2.73123  3.46354  2.40513  3.72494  3.29354  2.67741  2.69355  4.24690  2.90347  2.73739  3.18146  2.89801  2.37887  2.77519  2.98518  4.58477  3.61503
          0.03206  3.85186  4.57420  0.61958  0.77255  0.48576  0.95510
    732   2.69436  4.98751  2.56443  2.14519  4.26424  3.30286  3.29633  3.71113  2.37939  3.26949  4.09499  2.08057  3.78628  2.60389  2.80826  2.67680  2.72182  3.36023  5.45921  4.09650   1631 n - - -
          2.68618  4.42225  2.77519  2.73123  3.46354  2.40513  3.72494  3.29354  2.67741  2.69355  4.24690  2.90347  2.73739  3.18146  2.89801  2.37887  2.77519  2.98518  4.58477  3.61503
          0.03206  3.85186  4.57420  0.61958  0.77255  0.48576  0.95510
    733   3.21774  4.71508  3.80800  3.53372  2.29436  3.80627  3.60955  3.22987  3.39183  2.68907  3.90711  3.69837  4.28070  3.70281  3.57968  3.35641  3.50438  3.09948  3.93726  1.00076   1632 y - - -
          2.68618  4.42225  2.77519  2.73123  3.46354  2.40513  3.72494  3.29354  2.67741  2.69355  4.24690  2.90347  2.73739  3.18146  2.89801  2.37887  2.77519  2.98518  4.58477  3.61503
          0.03206  3.85186  4.57420  0.61958  0.77255  0.48576  0.95510
    734   1.86566  4.12624  3.25332  3.00706  4.15782  2.89478  4.11040  3.50427  3.06968  3.26146  4.13261  3.20047  3.63607  3.38697  3.37613  1.37973  2.66748  3.01985  5.52677  4.28324   1633 s - - -
          2.68618  4.42225  2.77519  2.73123  3.46354  2.40513  3.72494  3.29354  2.67741  2.69355  4.24690  2.90347  2.73739  3.18146  2.89801  2.37887  2.77519  2.98518  4.58477  3.61503
          0.03206  3.85186  4.57420  0.61958  0.77255  0.48576  0.95510
    735   2.44408  4.44891  2.88077  2.64121  4.04936  3.09578  3.85562  3.56287  2.68833  3.20117  4.08937  3.03357  3.73781  2.77866  3.03124  1.46412  2.83562  3.16244  5.38576  4.05755   1634 s - - -
          2.68618  4.42225  2.77519  2.73123  3.46354  2.40513  3.72494  3.29354  2.67741  2.69355  4.24690  2.90347  2.73739  3.18146  2.89801  2.37887  2.77519  2.98518  4.58477  3.61503
          0.03206  3.85186  4.57420  0.61958  0.77255  0.48576  0.95510
    736   3.32441  4.70017  4.22338  3.84635  1.73802  4.11559  3.44553  3.09447  3.71699  2.49216  3.72669  3.83046  4.46001  3.83098  3.86019  3.47516  3.55945  3.00348  3.65356  1.17933   1635 y - - -
          2.68618  4.42225  2.77519  2.73123  3.46354  2.40513  3.72494  3.29354  2.67741  2.69355  4.24690  2.90347  2.73739  3.18146  2.89801  2.37887  2.77519  2.98518  4.58477  3.61503
          0.03206  3.85186  4.57420  0.61958  0.77255  0.48576  0.95510
    737   2.98263  4.82275  3.47122  2.98689  4.17212  3.47428  3.81004  3.71260  2.23008  3.23229  4.23323  3.34809  3.97806  3.03158  1.01036  3.06792  3.25012  3.43749  5.26365  4.10418   1636 r - - -
          2.68618  4.42225  2.77519  2.73123  3.46354  2.40513  3.72494  3.29354  2.67741  2.69355  4.24690  2.90347  2.73739  3.18146  2.89801  2.37887  2.77519  2.98518  4.58477  3.61503
          0.03206  3.85186  4.57420  0.61958  0.77255  0.48576  0.95510
    738   2.39482  3.36377  3.18577  2.82479  3.87563  3.12138  3.90457  3.28958  2.78722  3.04717  3.94688  1.63226  3.74736  3.16934  3.12529  2.54542  2.78563  2.93423  5.25567  3.94558   1637 n - - -
          2.68618  4.42225  2.77519  2.73123  3.46354  2.40513  3.72494  3.29354  2.67741  2.69355  4.24690  2.90347  2.73739  3.18146  2.89801  2.37887  2.77519  2.98518  4.58477  3.61503
          0.03206  3.85186  4.57420  0.61958  0.77255  0.48576  0.95510
    739   3.01509  4.43985  4.30595  3.92115  3.36054  4.04392  4.65326  1.10380  3.74887  1.95106  3.29938  4.16940  4.47731  4.09943  3.94782  3.53741  3.31471  1.84597  5.24695  3.98331   1638 i - - -
          2.68618  4.42225  2.77519  2.73123  3.46354  2.40513  3.72494  3.29354  2.67741  2.69355  4.24690  2.90347  2.73739  3.18146  2.89801  2.37887  2.77519  2.98518  4.58477  3.61503
          0.03206  3.85186  4.57420  0.61958  0.77255  0.48576  0.95510
    740   3.23246  4.64037  4.21040  3.92116  1.04607  3.92667  3.86866  2.75891  3.82876  2.13383  3.49226  3.99609  4.38588  4.00248  3.95357  3.50333  3.53367  2.74805  4.12420  2.49395   1639 f - - -
          2.68618  4.42225  2.77519  2.73123  3.46354  2.40513  3.72494  3.29354  2.67741  2.69355  4.24690  2.90347  2.73739  3.18146  2.89801  2.37887  2.77519  2.98518  4.58477  3.61503
          0.03206  3.85186  4.57420  0.61958  0.77255  0.48576  0.95510
    741   2.72484  4.48537  3.32983  3.16607  4.16262  3.17406  4.24505  3.70294  3.22164  3.33194  4.38106  3.47474  0.86686  3.61106  3.46933  2.89174  3.16483  3.35064  5.35462  4.28308   1640 p - - -
          2.68618  4.42225  2.77519  2.73123  3.46354  2.40513  3.72494  3.29354  2.67741  2.69355  4.24690  2.90347  2.73739  3.18146  2.89801  2.37887  2.77519  2.98518  4.58477  3.61503
          0.03206  3.85186  4.57420  0.61958  0.77255  0.48576  0.95510
    742   3.01509  4.43985  4.30595  3.92115  3.36054  4.04392  4.65326  1.10380  3.74887  1.95106  3.29938  4.16940  4.47731  4.09943  3.94782  3.53741  3.31471  1.84597  5.24695  3.98331   1641 i - - -
          2.68618  4.42225  2.77519  2.73123  3.46354  2.40513  3.72494  3.29354  2.67741  2.69355  4.24690  2.90347  2.73739  3.18146  2.89801  2.37887  2.77519  2.98518  4.58477  3.61503
          0.03206  3.85186  4.57420  0.61958  0.77255  0.48576  0.95510
    743   3.30201  4.68392  4.06007  3.76123  2.64612  3.70741  3.87523  3.32495  3.48397  2.72330  3.95968  3.91450  4.22347  3.87267  3.61588  3.50589  3.60142  3.21471  0.92792  2.64933   1642 w - - -
          2.68618  4.42225  2.77519  2.73123  3.46354  2.40513  3.72494  3.29354  2.67741  2.69355  4.24690  2.90347  2.73739  3.18146  2.89801  2.37887  2.77519  2.98518  4.58477  3.61503
          0.03206  3.85186  4.57420  0.61958  0.77255  0.48576  0.95510
    744   1.33857  4.14022  3.59578  3.25965  3.85374  3.09034  4.21805  2.76076  3.19993  2.74881  3.80486  3.41379  3.78754  3.53586  3.47343  2.53854  2.75638  2.24553  5.39096  4.15499   1643 a - - -
          2.68618  4.42225  2.77519  2.73123  3.46354  2.40513  3.72494  3.29354  2.67741  2.69355  4.24690  2.90347  2.73739  3.18146  2.89801  2.37887  2.77519  2.98518  4.58477  3.61503
          0.03206  3.85186  4.57420  0.61958  0.77255  0.48576  0.95510
    745   3.15139  4.54946  4.50547  3.95447  3.06442  4.33342  4.62171  1.96413  3.77227  1.05187  2.67692  4.26409  4.57271  4.00967  3.96664  3.67365  3.38345  2.12728  5.09126  3.94528   1644 l - - -
          2.68618  4.42225  2.77519  2.73123  3.46354  2.40513  3.72494  3.29354  2.67741  2.69355  4.24690  2.90347  2.73739  3.18146  2.89801  2.37887  2.77519  2.98518  4.58477  3.61503
          0.03206  3.85186  4.57420  0.61958  0.77255  0.48576  0.95510
    746   2.06132  4.19801  3.13334  2.97653  4.25319  1.29380  4.15458  3.63287  3.13822  3.37530  4.26766  3.20648  3.66496  3.44448  3.43871  2.43754  2.75692  3.13581  5.57182  4.36424   1645 g - - -
          2.68618  4.42225  2.77519  2.73123  3.46354  2.40513  3.72494  3.29354  2.67741  2.69355  4.24690  2.90347  2.73739  3.18146  2.89801  2.37887  2.77519  2.98518  4.58477  3.61503
          0.03206  3.85186  4.57420  0.61958  0.77255  0.48576  0.95510
    747   2.83508  5.14413  2.35869  1.38051  4.41320  3.25239  3.68851  3.88378  2.49490  3.43138  4.32495  2.77341  3.81946  2.62243  2.91428  2.78660  3.10695  3.53827  5.61021  4.22343   1647 e - - -
          2.68618  4.42225  2.77519  2.73123  3.46354  2.40513  3.72494  3.29354  2.67741  2.69355  4.24690  2.90347  2.73739  3.18146  2.89801  2.37887  2.77519  2.98518  4.58477  3.61503
          0.03206  3.85186  4.57420  0.61958  0.77255  0.48576  0.95510
    748   3.21774  4.71508  3.80800  3.53372  2.29436  3.80627  3.60955  3.22987  3.39183  2.68907  3.90711  3.69837  4.28070  3.70281  3.57968  3.35641  3.50438  3.09948  3.93726  1.00076   1648 y - - -
          2.68618  4.42225  2.77519  2.73123  3.46354  2.40513  3.72494  3.29354  2.67741  2.69355  4.24690  2.90347  2.73739  3.18146  2.89801  2.37887  2.77519  2.98518  4.58477  3.61503
          0.03206  3.85186  4.57420  0.61958  0.77255  0.48576  0.95510
    749   2.98263  4.82275  3.47122  2.98689  4.17212  3.47428  3.81004  3.71260  2.23008  3.23229  4.23323  3.34809  3.97806  3.03158  1.01036  3.06792  3.25012  3.43749  5.26365  4.10418   1649 r - - -
          2.68618  4.42225  2.77519  2.73123  3.46354  2.40513  3.72494  3.29354  2.67741  2.69355  4.24690  2.90347  2.73739  3.18146  2.89801  2.37887  2.77519  2.98518  4.58477  3.61503
          0.03206  3.85186  4.57420  0.61958  0.77255  0.48576  0.95510
    750   2.89416  4.91891  3.27082  2.72564  4.04723  3.52841  3.09931  3.69267  2.01382  3.19616  4.09731  3.13630  3.94655  2.79056  1.40984  2.92876  3.10394  3.39577  5.19465  3.89631   1650 r - - -
          2.68618  4.42225  2.77519  2.73123  3.46354  2.40513  3.72494  3.29354  2.67741  2.69355  4.24690  2.90347  2.73739  3.18146  2.89801  2.37887  2.77519  2.98518  4.58477  3.61503
          0.03206  3.85186  4.57420  0.61958  0.77255  0.48576  0.95510
    751   2.70656  4.75770  3.20587  2.59799  4.00249  3.49615  3.58910  3.12017  2.05675  2.75008  3.83520  3.05504  3.87100  2.50412  1.97314  2.76554  2.91447  3.09673  5.20071  3.94528   1651 r - - -
          2.68618  4.42225  2.77519  2.73123  3.46354  2.40513  3.72494  3.29354  2.67741  2.69355  4.24690  2.90347  2.73739  3.18146  2.89801  2.37887  2.77519  2.98518  4.58477  3.61503
          0.03206  3.85186  4.57420  0.61958  0.77255  0.48576  0.95510
    752   2.74804  4.30684  3.85622  3.30669  3.31050  3.80999  4.12354  2.03213  3.16297  1.94624  3.22230  3.65363  4.17304  3.11358  3.44374  3.10725  2.99160  1.65379  4.98787  3.76967   1652 v - - -
          2.68618  4.42225  2.77519  2.73123  3.46354  2.40513  3.72494  3.29354  2.67741  2.69355  4.24690  2.90347  2.73739  3.18146  2.89801  2.37887  2.77519  2.98518  4.58477  3.61503
          0.03206  3.85186  4.57420  0.61958  0.77255  0.48576  0.95510
    753   2.48737  4.41694  3.47404  3.03326  3.38449  3.57943  3.95685  2.61083  2.83795  1.53658  3.34845  3.40816  4.02835  2.98232  3.11977  2.93530  2.97469  2.49817  5.00463  3.74658   1653 l - - -
          2.68618  4.42225  2.77519  2.73123  3.46354  2.40513  3.72494  3.29354  2.67741  2.69355  4.24690  2.90347  2.73739  3.18146  2.89801  2.37887  2.77519  2.98518  4.58477  3.61503
          0.14189  3.73305  2.22224  0.61958  0.77255  0.48576  0.95510
    754   2.47019  3.36195  3.33411  2.81853  2.96607  3.36890  3.34189  2.80708  2.72404  2.51366  3.43141  2.94706  3.81870  3.06990  3.05481  2.66908  2.74266  2.56764  4.67571  3.29519   1654 a - - -
          2.68618  4.42225  2.77519  2.73123  3.46354  2.40513  3.72494  3.29354  2.67741  2.69355  4.24690  2.90347  2.73739  3.18146  2.89801  2.37887  2.77519  2.98518  4.58477  3.61503
          0.08742  3.63130  2.86074  0.61958  0.77255  0.55980  0.84705
    755   1.53990  4.09089  3.18756  2.99394  3.76966  2.91511  4.04557  2.86568  3.00048  2.74882  3.84293  3.21245  3.62796  3.37975  3.25582  2.45939  2.71671  2.57814  5.22945  3.99932   1664 a - - -
          2.68619  4.42226  2.77520  2.73124  3.46355  2.40513  3.72477  3.29355  2.67741  2.69356  4.24690  2.90347  2.73740  3.18147  2.89801  2.37883  2.77520  2.98519  4.58478  3.61504
          0.09595  2.56620  4.22257  0.63600  0.75376  0.42626  1.05827
    756   2.58458  4.53728  3.00769  2.54384  3.52684  3.38786  3.60068  2.88471  2.41021  2.74298  3.64741  2.78297  3.80995  2.51596  2.76364  2.68461  2.82346  2.84115  4.92992  3.26420   1685 k - - -
          2.68618  4.42225  2.77519  2.73123  3.46354  2.40513  3.72494  3.29354  2.67741  2.69355  4.24690  2.90347  2.73739  3.18146  2.89801  2.37887  2.77519  2.98518  4.58477  3.61503
          0.04819  3.45246  4.17481  0.61958  0.77255  0.48576  0.95510
    757   2.31898  4.10330  3.06613  2.89151  3.52232  2.92054  3.91698  2.69886  2.83202  2.51250  3.69417  3.15809  3.60322  3.27726  3.06762  2.52179  2.31699  2.47196  5.00755  3.74773   1686 t - - -
          2.68618  4.42225  2.77519  2.73123  3.46354  2.40513  3.72494  3.29354  2.67741  2.69355  4.24690  2.90347  2.73739  3.18146  2.89801  2.37887  2.77519  2.98518  4.58477  3.61503
          0.03442  3.38634        *  0.61958  0.77255  0.00000        *
//
