# Supplementary material for: Large-scale mining of plant genomes unlocks the diversity of oxidosqualene cyclases
Source: Nat Chem Biol. Author manuscript; Available in PMC 2026 Feb 3. (PMC12858397; doi:10.1038/s41589-025-02034-8)
Supplement: SI Data S3 [file EMS212204-supplement-SI_Data_S3.zip › SIdata_S3/E__Lupeol_monocot.hmm]

HMMER3/f [3.2 | June 2018]
NAME  E__Lupeol_monocot
LENG  759
ALPH  amino
RF    no
MM    no
CONS  yes
CS    no
MAP   yes
DATE  Wed Nov  6 11:05:36 2019
NSEQ  2
EFFN  0.433594
CKSUM 1068056989
STATS LOCAL MSV      -12.5576  0.69639
STATS LOCAL VITERBI  -13.4321  0.69639
STATS LOCAL FORWARD   -6.7978  0.69639
HMM          A        C        D        E        F        G        H        I        K        L        M        N        P        Q        R        S        T        V        W        Y   
            m->m     m->i     m->d     i->m     i->i     d->m     d->d
  COMPO   2.51975  4.14716  2.99345  2.72757  3.28330  2.77308  3.70985  2.79662  2.75858  2.39474  3.60990  3.08513  3.32097  3.20148  2.98717  2.69034  2.89724  2.63988  4.01720  3.33160
          2.68618  4.42225  2.77519  2.73123  3.46354  2.40513  3.72494  3.29354  2.67741  2.69355  4.24690  2.90347  2.73739  3.18146  2.89801  2.37887  2.77519  2.98518  4.58477  3.61503
          0.05071  3.40264  4.12498  0.61958  0.77255  0.00000        *
      1   2.92988  4.48724  3.99443  3.58483  3.18724  3.79555  4.33199  2.35777  3.35540  1.79053  1.48075  3.86845  4.25662  3.74117  3.56662  3.27320  3.23457  2.35767  5.02066  3.77738     20 m - - -
          2.68618  4.42225  2.77519  2.73123  3.46354  2.40513  3.72494  3.29354  2.67741  2.69355  4.24690  2.90347  2.73739  3.18146  2.89801  2.37887  2.77519  2.98518  4.58477  3.61503
          0.03309  3.82079  4.54313  0.61958  0.77255  0.48576  0.95510
      2   3.25281  4.64536  4.01409  3.70812  2.61768  3.67385  3.83967  3.27510  3.43179  2.67849  3.91121  3.86782  4.18753  3.82218  3.56894  3.45693  3.55082  3.16401  0.99636  2.62265     25 w - - -
          2.68618  4.42225  2.77519  2.73123  3.46354  2.40513  3.72494  3.29354  2.67741  2.69355  4.24690  2.90347  2.73739  3.18146  2.89801  2.37887  2.77519  2.98518  4.58477  3.61503
          0.03309  3.82079  4.54313  0.61958  0.77255  0.48576  0.95510
      3   2.94894  4.78973  3.43451  2.95775  4.13123  3.44554  3.78993  3.67021  2.22107  3.19563  4.19813  3.32095  3.95152  3.01368  1.06046  3.03618  3.21901  3.39663  5.23583  4.07081     26 r - - -
          2.68618  4.42225  2.77519  2.73123  3.46354  2.40513  3.72494  3.29354  2.67741  2.69355  4.24690  2.90347  2.73739  3.18146  2.89801  2.37887  2.77519  2.98518  4.58477  3.61503
          0.03309  3.82079  4.54313  0.61958  0.77255  0.48576  0.95510
      4   3.09823  4.57642  4.10599  3.74667  3.11779  3.91556  4.41865  2.32030  3.51488  0.94163  3.15882  4.02703  4.36053  3.89562  3.69898  3.48191  3.39525  2.34400  4.97726  3.68830     27 l - - -
          2.68618  4.42225  2.77519  2.73123  3.46354  2.40513  3.72494  3.29354  2.67741  2.69355  4.24690  2.90347  2.73739  3.18146  2.89801  2.37887  2.77519  2.98518  4.58477  3.61503
          0.03309  3.82079  4.54313  0.61958  0.77255  0.48576  0.95510
      5   2.92633  4.88599  3.09877  2.73125  4.26057  3.42028  3.73321  3.68684  1.11139  3.26376  4.22896  3.15764  3.92508  2.92835  2.42556  2.97229  3.18397  3.39789  5.33728  4.14297     28 k - - -
          2.68618  4.42225  2.77519  2.73123  3.46354  2.40513  3.72494  3.29354  2.67741  2.69355  4.24690  2.90347  2.73739  3.18146  2.89801  2.37887  2.77519  2.98518  4.58477  3.61503
          0.03309  3.82079  4.54313  0.61958  0.77255  0.48576  0.95510
      6   2.96190  4.35003  4.47569  3.98196  3.42255  4.19009  4.73799  1.42998  3.85430  1.95185  3.25934  4.23592  4.54673  4.14564  4.08017  3.56942  3.23688  1.34018  5.34778  4.13129     29 v - - -
          2.68618  4.42225  2.77519  2.73123  3.46354  2.40513  3.72494  3.29354  2.67741  2.69355  4.24690  2.90347  2.73739  3.18146  2.89801  2.37887  2.77519  2.98518  4.58477  3.61503
          0.03309  3.82079  4.54313  0.61958  0.77255  0.48576  0.95510
      7   1.09095  4.16807  3.41153  3.20161  4.00221  2.99374  4.22957  3.12012  3.21656  3.00397  4.04241  3.36384  3.72819  3.56273  3.47001  2.51927  2.79310  2.78355  5.43459  4.22931     31 a - - -
          2.68618  4.42225  2.77519  2.73123  3.46354  2.40513  3.72494  3.29354  2.67741  2.69355  4.24690  2.90347  2.73739  3.18146  2.89801  2.37887  2.77519  2.98518  4.58477  3.61503
          0.03309  3.82079  4.54313  0.61958  0.77255  0.48576  0.95510
      8   2.90979  5.00741  2.46906  1.10129  4.34747  3.24211  3.82582  3.79114  2.69996  3.41709  4.39452  2.90670  3.84458  3.04328  3.10259  2.89816  3.21401  3.48075  5.52890  4.25234     34 e - - -
          2.68618  4.42225  2.77519  2.73123  3.46354  2.40513  3.72494  3.29354  2.67741  2.69355  4.24690  2.90347  2.73739  3.18146  2.89801  2.37887  2.77519  2.98518  4.58477  3.61503
          0.03309  3.82079  4.54313  0.61958  0.77255  0.48576  0.95510
      9   2.60345  4.38283  3.26652  3.15996  4.30101  0.81352  4.28245  3.88893  3.33408  3.54936  4.52549  3.43108  3.77230  3.66250  3.57487  2.77407  3.08071  3.42732  5.40886  4.40151     46 g - - -
          2.68618  4.42225  2.77519  2.73123  3.46354  2.40513  3.72494  3.29354  2.67741  2.69355  4.24690  2.90347  2.73739  3.18146  2.89801  2.37887  2.77519  2.98518  4.58477  3.61503
          0.03309  3.82079  4.54313  0.61958  0.77255  0.48576  0.95510
     10   2.20176  4.16684  3.06932  2.86662  4.22397  1.87852  4.05531  3.68801  3.02120  3.36476  4.20327  3.11797  3.61553  3.31841  3.35392  1.65457  2.67904  3.14888  5.54853  4.29944     55 s - - -
          2.68618  4.42225  2.77519  2.73123  3.46354  2.40513  3.72494  3.29354  2.67741  2.69355  4.24690  2.90347  2.73739  3.18146  2.89801  2.37887  2.77519  2.98518  4.58477  3.61503
          0.03309  3.82079  4.54313  0.61958  0.77255  0.48576  0.95510
     11   2.47621  4.54078  2.63885  2.48350  4.25713  1.99129  3.85108  3.77471  2.76041  3.39981  4.25504  1.94930  3.70872  3.07017  3.16368  2.55650  2.87360  3.32031  5.53026  4.20523     61 n - - -
          2.68618  4.42225  2.77519  2.73123  3.46354  2.40513  3.72494  3.29354  2.67741  2.69355  4.24690  2.90347  2.73739  3.18146  2.89801  2.37887  2.77519  2.98518  4.58477  3.61503
          0.03309  3.82079  4.54313  0.61958  0.77255  0.48576  0.95510
     12   2.68619  4.45101  3.28798  3.12038  4.11817  3.14150  4.20131  3.65120  3.17342  3.28332  4.33167  3.43179  0.92958  3.56382  3.42398  2.85231  3.12393  3.30238  5.31801  4.23847     66 p - - -
          2.68618  4.42225  2.77519  2.73123  3.46354  2.40513  3.72494  3.29354  2.67741  2.69355  4.24690  2.90347  2.73739  3.18146  2.89801  2.37887  2.77519  2.98518  4.58477  3.61503
          0.03309  3.82079  4.54313  0.61958  0.77255  0.48576  0.95510
     13   2.81188  4.33351  3.97730  3.43548  2.78096  3.80506  3.89810  2.53056  3.21470  1.95459  2.23743  3.68629  4.16724  3.53188  3.43020  3.12921  3.05150  2.46984  2.57618  3.00995     69 l - - -
          2.68618  4.42225  2.77519  2.73123  3.46354  2.40513  3.72494  3.29354  2.67741  2.69355  4.24690  2.90347  2.73739  3.18146  2.89801  2.37887  2.77519  2.98518  4.58477  3.61503
          0.03309  3.82079  4.54313  0.61958  0.77255  0.48576  0.95510
     14   3.09823  4.57642  4.10599  3.74667  3.11779  3.91556  4.41865  2.32030  3.51488  0.94163  3.15882  4.02703  4.36053  3.89562  3.69898  3.48191  3.39525  2.34400  4.97726  3.68830     79 l - - -
          2.68618  4.42225  2.77519  2.73123  3.46354  2.40513  3.72494  3.29354  2.67741  2.69355  4.24690  2.90347  2.73739  3.18146  2.89801  2.37887  2.77519  2.98518  4.58477  3.61503
          0.03309  3.82079  4.54313  0.61958  0.77255  0.48576  0.95510
     15   2.94894  4.78973  3.43451  2.95775  4.13123  3.44554  3.78993  3.67021  2.22107  3.19563  4.19813  3.32095  3.95152  3.01368  1.06046  3.03618  3.21901  3.39663  5.23583  4.07081     80 r - - -
          2.68618  4.42225  2.77519  2.73123  3.46354  2.40513  3.72494  3.29354  2.67741  2.69355  4.24690  2.90347  2.73739  3.18146  2.89801  2.37887  2.77519  2.98518  4.58477  3.61503
          0.03309  3.82079  4.54313  0.61958  0.77255  0.48576  0.95510
     16   2.20884  4.14128  3.25240  2.95432  4.06254  2.93444  4.03515  3.38248  2.96173  3.14499  4.02203  3.18026  3.64561  3.30439  3.27450  1.72233  1.85960  2.94480  5.43417  4.18979     81 s - - -
          2.68618  4.42225  2.77519  2.73123  3.46354  2.40513  3.72494  3.29354  2.67741  2.69355  4.24690  2.90347  2.73739  3.18146  2.89801  2.37887  2.77519  2.98518  4.58477  3.61503
          0.03309  3.82079  4.54313  0.61958  0.77255  0.48576  0.95510
     17   2.64475  4.27174  3.80707  3.34545  3.49883  3.60806  4.22405  1.72169  3.21561  2.24439  3.40747  3.63631  4.10605  3.57317  3.49349  2.98290  2.14570  2.01377  5.17251  3.93713     82 i - - -
          2.68618  4.42225  2.77519  2.73123  3.46354  2.40513  3.72494  3.29354  2.67741  2.69355  4.24690  2.90347  2.73739  3.18146  2.89801  2.37887  2.77519  2.98518  4.58477  3.61503
          0.03309  3.82079  4.54313  0.61958  0.77255  0.48576  0.95510
     18   2.68226  4.67542  2.68287  2.56365  4.03099  3.15059  3.88214  3.73121  2.78206  3.38429  4.34063  1.25300  3.80040  3.15566  3.13422  2.75197  3.06293  3.35866  5.34301  3.98370     84 n - - -
          2.68618  4.42225  2.77519  2.73123  3.46354  2.40513  3.72494  3.29354  2.67741  2.69355  4.24690  2.90347  2.73739  3.18146  2.89801  2.37887  2.77519  2.98518  4.58477  3.61503
          0.03309  3.82079  4.54313  0.61958  0.77255  0.48576  0.95510
     19   2.68226  4.67542  2.68287  2.56365  4.03099  3.15059  3.88214  3.73121  2.78206  3.38429  4.34063  1.25300  3.80040  3.15566  3.13422  2.75197  3.06293  3.35866  5.34301  3.98370     85 n - - -
          2.68618  4.42225  2.77519  2.73123  3.46354  2.40513  3.72494  3.29354  2.67741  2.69355  4.24690  2.90347  2.73739  3.18146  2.89801  2.37887  2.77519  2.98518  4.58477  3.61503
          0.03309  3.82079  4.54313  0.61958  0.77255  0.48576  0.95510
     20   2.96867  4.59341  3.63200  3.21134  1.73046  3.76513  2.21473  3.09956  3.10074  2.58229  3.68795  3.47478  4.16643  3.40247  3.37185  3.10875  3.21488  2.93814  3.96102  2.29694     86 f - - -
          2.68618  4.42225  2.77519  2.73123  3.46354  2.40513  3.72494  3.29354  2.67741  2.69355  4.24690  2.90347  2.73739  3.18146  2.89801  2.37887  2.77519  2.98518  4.58477  3.61503
          0.03309  3.82079  4.54313  0.61958  0.77255  0.48576  0.95510
     21   2.76754  4.32553  4.05288  3.71542  3.51344  3.66931  4.52642  2.05651  3.58237  2.21022  3.48751  3.91325  4.23343  3.94636  3.79966  3.17040  3.13082  1.09285  5.28879  4.01673     87 v - - -
          2.68618  4.42225  2.77519  2.73123  3.46354  2.40513  3.72494  3.29354  2.67741  2.69355  4.24690  2.90347  2.73739  3.18146  2.89801  2.37887  2.77519  2.98518  4.58477  3.61503
          0.03309  3.82079  4.54313  0.61958  0.77255  0.48576  0.95510
     22   2.60345  4.38283  3.26652  3.15996  4.30101  0.81352  4.28245  3.88893  3.33408  3.54936  4.52549  3.43108  3.77230  3.66250  3.57487  2.77407  3.08071  3.42732  5.40886  4.40151     88 g - - -
          2.68618  4.42225  2.77519  2.73123  3.46354  2.40513  3.72494  3.29354  2.67741  2.69355  4.24690  2.90347  2.73739  3.18146  2.89801  2.37887  2.77519  2.98518  4.58477  3.61503
          0.03309  3.82079  4.54313  0.61958  0.77255  0.48576  0.95510
     23   2.94894  4.78973  3.43451  2.95775  4.13123  3.44554  3.78993  3.67021  2.22107  3.19563  4.19813  3.32095  3.95152  3.01368  1.06046  3.03618  3.21901  3.39663  5.23583  4.07081     89 r - - -
          2.68618  4.42225  2.77519  2.73123  3.46354  2.40513  3.72494  3.29354  2.67741  2.69355  4.24690  2.90347  2.73739  3.18146  2.89801  2.37887  2.77519  2.98518  4.58477  3.61503
          0.03309  3.82079  4.54313  0.61958  0.77255  0.48576  0.95510
     24   2.79122  5.09637  2.45497  1.76599  4.37623  3.28084  3.63545  3.83237  2.36767  3.36769  4.23502  2.79084  3.80751  2.06746  2.75908  2.75190  3.04471  3.48529  5.53886  4.17456     90 e - - -
          2.68618  4.42225  2.77519  2.73123  3.46354  2.40513  3.72494  3.29354  2.67741  2.69355  4.24690  2.90347  2.73739  3.18146  2.89801  2.37887  2.77519  2.98518  4.58477  3.61503
          0.03309  3.82079  4.54313  0.61958  0.77255  0.48576  0.95510
     25   2.47840  4.19867  3.72387  3.30509  3.65258  3.35650  4.21601  2.34192  3.19846  2.46003  3.56764  3.53313  3.95544  3.54901  3.47701  2.76545  2.04066  1.65929  5.26447  4.03106    101 v - - -
          2.68618  4.42225  2.77519  2.73123  3.46354  2.40513  3.72494  3.29354  2.67741  2.69355  4.24690  2.90347  2.73739  3.18146  2.89801  2.37887  2.77519  2.98518  4.58477  3.61503
          0.03309  3.82079  4.54313  0.61958  0.77255  0.48576  0.95510
     26   3.25281  4.64536  4.01409  3.70812  2.61768  3.67385  3.83967  3.27510  3.43179  2.67849  3.91121  3.86782  4.18753  3.82218  3.56894  3.45693  3.55082  3.16401  0.99636  2.62265    102 w - - -
          2.68618  4.42225  2.77519  2.73123  3.46354  2.40513  3.72494  3.29354  2.67741  2.69355  4.24690  2.90347  2.73739  3.18146  2.89801  2.37887  2.77519  2.98518  4.58477  3.61503
          0.03309  3.82079  4.54313  0.61958  0.77255  0.48576  0.95510
     27   2.90979  5.00741  2.46906  1.10129  4.34747  3.24211  3.82582  3.79114  2.69996  3.41709  4.39452  2.90670  3.84458  3.04328  3.10259  2.89816  3.21401  3.48075  5.52890  4.25234    104 e - - -
          2.68618  4.42225  2.77519  2.73123  3.46354  2.40513  3.72494  3.29354  2.67741  2.69355  4.24690  2.90347  2.73739  3.18146  2.89801  2.37887  2.77519  2.98518  4.58477  3.61503
          0.03309  3.82079  4.54313  0.61958  0.77255  0.48576  0.95510
     28   3.19406  4.61142  4.16751  3.87305  1.10031  3.89420  3.85685  2.72510  3.78158  2.10760  3.46358  3.96154  4.35466  3.96409  3.91405  3.46609  3.49554  2.71182  4.12291  2.49708    105 f - - -
          2.68618  4.42225  2.77519  2.73123  3.46354  2.40513  3.72494  3.29354  2.67741  2.69355  4.24690  2.90347  2.73739  3.18146  2.89801  2.37887  2.77519  2.98518  4.58477  3.61503
          0.03309  3.82079  4.54313  0.61958  0.77255  0.48576  0.95510
     29   2.93574  5.05318  0.99512  2.30624  4.42370  3.17299  3.88815  4.00047  2.96293  3.61852  4.59649  2.85958  3.82226  3.12795  3.47128  2.90468  3.27358  3.64553  5.60228  4.30645    108 d - - -
          2.68618  4.42225  2.77519  2.73123  3.46354  2.40513  3.72494  3.29354  2.67741  2.69355  4.24690  2.90347  2.73739  3.18146  2.89801  2.37887  2.77519  2.98518  4.58477  3.61503
          0.03309  3.82079  4.54313  0.61958  0.77255  0.48576  0.95510
     30   2.68619  4.45101  3.28798  3.12038  4.11817  3.14150  4.20131  3.65120  3.17342  3.28332  4.33167  3.43179  0.92958  3.56382  3.42398  2.85231  3.12393  3.30238  5.31801  4.23847    109 p - - -
          2.68618  4.42225  2.77519  2.73123  3.46354  2.40513  3.72494  3.29354  2.67741  2.69355  4.24690  2.90347  2.73739  3.18146  2.89801  2.37887  2.77519  2.98518  4.58477  3.61503
          0.03309  3.82079  4.54313  0.61958  0.77255  0.48576  0.95510
     31   2.43052  4.49141  2.71403  2.51391  4.16064  3.05137  3.82625  3.68126  2.70774  3.31941  4.17097  2.03549  3.70162  3.04400  3.09928  1.84262  2.82401  3.23955  5.46964  4.12141    111 s - - -
          2.68618  4.42225  2.77519  2.73123  3.46354  2.40513  3.72494  3.29354  2.67741  2.69355  4.24690  2.90347  2.73739  3.18146  2.89801  2.37887  2.77519  2.98518  4.58477  3.61503
          0.03309  3.82079  4.54313  0.61958  0.77255  0.48576  0.95510
     32   2.52365  4.32858  3.32037  2.96365  3.59573  2.09543  3.95427  2.90121  2.89270  1.85280  3.67802  3.29778  3.85727  3.28061  3.19386  2.71916  2.87734  2.67144  5.08291  3.79357    126 l - - -
          2.68618  4.42225  2.77519  2.73123  3.46354  2.40513  3.72494  3.29354  2.67741  2.69355  4.24690  2.90347  2.73739  3.18146  2.89801  2.37887  2.77519  2.98518  4.58477  3.61503
          0.03309  3.82079  4.54313  0.61958  0.77255  0.48576  0.95510
     33   2.60345  4.38283  3.26652  3.15996  4.30101  0.81352  4.28245  3.88893  3.33408  3.54936  4.52549  3.43108  3.77230  3.66250  3.57487  2.77407  3.08071  3.42732  5.40886  4.40151    128 g - - -
          2.68618  4.42225  2.77519  2.73123  3.46354  2.40513  3.72494  3.29354  2.67741  2.69355  4.24690  2.90347  2.73739  3.18146  2.89801  2.37887  2.77519  2.98518  4.58477  3.61503
          0.03309  3.82079  4.54313  0.61958  0.77255  0.48576  0.95510
     34   2.38676  4.23138  3.38400  3.13484  3.92495  3.07205  4.15587  3.04585  3.07677  2.91113  3.96584  3.35181  3.77211  3.47446  3.33732  2.58757  1.26269  2.74636  5.36737  4.14188    131 t - - -
          2.68618  4.42225  2.77519  2.73123  3.46354  2.40513  3.72494  3.29354  2.67741  2.69355  4.24690  2.90347  2.73739  3.18146  2.89801  2.37887  2.77519  2.98518  4.58477  3.61503
          0.03309  3.82079  4.54313  0.61958  0.77255  0.48576  0.95510
     35   2.68619  4.45101  3.28798  3.12038  4.11817  3.14150  4.20131  3.65120  3.17342  3.28332  4.33167  3.43179  0.92958  3.56382  3.42398  2.85231  3.12393  3.30238  5.31801  4.23847    132 p - - -
          2.68618  4.42225  2.77519  2.73123  3.46354  2.40513  3.72494  3.29354  2.67741  2.69355  4.24690  2.90347  2.73739  3.18146  2.89801  2.37887  2.77519  2.98518  4.58477  3.61503
          0.03309  3.82079  4.54313  0.61958  0.77255  0.48576  0.95510
     36   2.90979  5.00741  2.46906  1.10129  4.34747  3.24211  3.82582  3.79114  2.69996  3.41709  4.39452  2.90670  3.84458  3.04328  3.10259  2.89816  3.21401  3.48075  5.52890  4.25234    133 e - - -
          2.68618  4.42225  2.77519  2.73123  3.46354  2.40513  3.72494  3.29354  2.67741  2.69355  4.24690  2.90347  2.73739  3.18146  2.89801  2.37887  2.77519  2.98518  4.58477  3.61503
          0.03309  3.82079  4.54313  0.61958  0.77255  0.48576  0.95510
     37   2.90979  5.00741  2.46906  1.10129  4.34747  3.24211  3.82582  3.79114  2.69996  3.41709  4.39452  2.90670  3.84458  3.04328  3.10259  2.89816  3.21401  3.48075  5.52890  4.25234    141 e - - -
          2.68618  4.42225  2.77519  2.73123  3.46354  2.40513  3.72494  3.29354  2.67741  2.69355  4.24690  2.90347  2.73739  3.18146  2.89801  2.37887  2.77519  2.98518  4.58477  3.61503
          0.03309  3.82079  4.54313  0.61958  0.77255  0.48576  0.95510
     38   3.08831  4.47186  4.48483  3.97028  3.15689  4.28591  4.64237  1.54004  3.78993  1.32707  3.02194  4.25559  4.56856  4.06136  3.98865  3.65269  3.33617  1.90511  5.14159  3.93694    143 l - - -
          2.68618  4.42225  2.77519  2.73123  3.46354  2.40513  3.72494  3.29354  2.67741  2.69355  4.24690  2.90347  2.73739  3.18146  2.89801  2.37887  2.77519  2.98518  4.58477  3.61503
          0.03309  3.82079  4.54313  0.61958  0.77255  0.48576  0.95510
     39   1.09095  4.16807  3.41153  3.20161  4.00221  2.99374  4.22957  3.12012  3.21656  3.00397  4.04241  3.36384  3.72819  3.56273  3.47001  2.51927  2.79310  2.78355  5.43459  4.22931    153 a - - -
          2.68618  4.42225  2.77519  2.73123  3.46354  2.40513  3.72494  3.29354  2.67741  2.69355  4.24690  2.90347  2.73739  3.18146  2.89801  2.37887  2.77519  2.98518  4.58477  3.61503
          0.03309  3.82079  4.54313  0.61958  0.77255  0.48576  0.95510
     40   2.81032  5.08291  2.58983  1.81382  4.41631  3.33350  3.61464  3.82011  1.76280  3.36165  4.21903  2.84708  3.83002  2.76806  2.57975  2.77897  3.04828  3.47610  5.50777  4.18837    154 k - - -
          2.68618  4.42225  2.77519  2.73123  3.46354  2.40513  3.72494  3.29354  2.67741  2.69355  4.24690  2.90347  2.73739  3.18146  2.89801  2.37887  2.77519  2.98518  4.58477  3.61503
          0.03309  3.82079  4.54313  0.61958  0.77255  0.48576  0.95510
     41   2.76754  4.32553  4.05288  3.71542  3.51344  3.66931  4.52642  2.05651  3.58237  2.21022  3.48751  3.91325  4.23343  3.94636  3.79966  3.17040  3.13082  1.09285  5.28879  4.01673    155 v - - -
          2.68618  4.42225  2.77519  2.73123  3.46354  2.40513  3.72494  3.29354  2.67741  2.69355  4.24690  2.90347  2.73739  3.18146  2.89801  2.37887  2.77519  2.98518  4.58477  3.61503
          0.03309  3.82079  4.54313  0.61958  0.77255  0.48576  0.95510
     42   2.90979  5.00741  2.46906  1.10129  4.34747  3.24211  3.82582  3.79114  2.69996  3.41709  4.39452  2.90670  3.84458  3.04328  3.10259  2.89816  3.21401  3.48075  5.52890  4.25234    156 e - - -
          2.68618  4.42225  2.77519  2.73123  3.46354  2.40513  3.72494  3.29354  2.67741  2.69355  4.24690  2.90347  2.73739  3.18146  2.89801  2.37887  2.77519  2.98518  4.58477  3.61503
          0.03309  3.82079  4.54313  0.61958  0.77255  0.48576  0.95510
     43   2.78615  4.97584  2.80893  1.88721  4.30823  3.38554  3.60594  3.71975  2.16558  3.26100  4.12430  2.93373  3.84658  2.76092  1.90503  2.78409  3.01677  3.39112  5.40487  4.12047    157 e - - -
          2.68618  4.42225  2.77519  2.73123  3.46354  2.40513  3.72494  3.29354  2.67741  2.69355  4.24690  2.90347  2.73739  3.18146  2.89801  2.37887  2.77519  2.98518  4.58477  3.61503
          0.03309  3.82079  4.54313  0.61958  0.77255  0.48576  0.95510
     44   1.09095  4.16807  3.41153  3.20161  4.00221  2.99374  4.22957  3.12012  3.21656  3.00397  4.04241  3.36384  3.72819  3.56273  3.47001  2.51927  2.79310  2.78355  5.43459  4.22931    158 a - - -
          2.68618  4.42225  2.77519  2.73123  3.46354  2.40513  3.72494  3.29354  2.67741  2.69355  4.24690  2.90347  2.73739  3.18146  2.89801  2.37887  2.77519  2.98518  4.58477  3.61503
          0.03309  3.82079  4.54313  0.61958  0.77255  0.48576  0.95510
     45   2.94894  4.78973  3.43451  2.95775  4.13123  3.44554  3.78993  3.67021  2.22107  3.19563  4.19813  3.32095  3.95152  3.01368  1.06046  3.03618  3.21901  3.39663  5.23583  4.07081    163 r - - -
          2.68618  4.42225  2.77519  2.73123  3.46354  2.40513  3.72494  3.29354  2.67741  2.69355  4.24690  2.90347  2.73739  3.18146  2.89801  2.37887  2.77519  2.98518  4.58477  3.61503
          0.03309  3.82079  4.54313  0.61958  0.77255  0.48576  0.95510
     46   2.90979  5.00741  2.46906  1.10129  4.34747  3.24211  3.82582  3.79114  2.69996  3.41709  4.39452  2.90670  3.84458  3.04328  3.10259  2.89816  3.21401  3.48075  5.52890  4.25234    164 e - - -
          2.68618  4.42225  2.77519  2.73123  3.46354  2.40513  3.72494  3.29354  2.67741  2.69355  4.24690  2.90347  2.73739  3.18146  2.89801  2.37887  2.77519  2.98518  4.58477  3.61503
          0.03309  3.82079  4.54313  0.61958  0.77255  0.48576  0.95510
     47   2.43420  4.45034  2.85005  2.59094  4.07494  3.10114  3.82940  3.44624  2.67647  3.16278  4.04153  2.08925  3.72604  3.04968  3.04520  2.54322  2.00725  3.06777  5.40094  4.08837    165 t - - -
          2.68618  4.42225  2.77519  2.73123  3.46354  2.40513  3.72494  3.29354  2.67741  2.69355  4.24690  2.90347  2.73739  3.18146  2.89801  2.37887  2.77519  2.98518  4.58477  3.61503
          0.03309  3.82079  4.54313  0.61958  0.77255  0.48576  0.95510
     48   3.30165  4.65679  4.26915  3.88518  1.45628  4.11980  3.43954  3.03175  3.75501  2.42021  3.65677  3.84366  4.45330  3.84445  3.88102  3.47290  3.53262  2.94958  3.63914  1.43805    166 y - - -
          2.68618  4.42225  2.77519  2.73123  3.46354  2.40513  3.72494  3.29354  2.67741  2.69355  4.24690  2.90347  2.73739  3.18146  2.89801  2.37887  2.77519  2.98518  4.58477  3.61503
          0.03309  3.82079  4.54313  0.61958  0.77255  0.48576  0.95510
     49   2.81667  4.87237  3.14994  2.63513  3.91035  3.48465  2.37537  3.61217  2.08208  3.13811  4.02632  3.07242  3.90294  2.78045  1.82068  2.85035  3.03292  3.31310  5.13178  3.78527    167 r - - -
          2.68618  4.42225  2.77519  2.73123  3.46354  2.40513  3.72494  3.29354  2.67741  2.69355  4.24690  2.90347  2.73739  3.18146  2.89801  2.37887  2.77519  2.98518  4.58477  3.61503
          0.03309  3.82079  4.54313  0.61958  0.77255  0.48576  0.95510
     50   2.75977  5.11754  1.83284  2.19342  4.42874  3.23488  3.64705  3.89106  1.88776  3.44473  4.28857  2.74699  3.77898  2.80609  2.92413  2.71152  3.02617  3.51666  5.59913  4.20510    168 d - - -
          2.68618  4.42225  2.77519  2.73123  3.46354  2.40513  3.72494  3.29354  2.67741  2.69355  4.24690  2.90347  2.73739  3.18146  2.89801  2.37887  2.77519  2.98518  4.58477  3.61503
          0.03309  3.82079  4.54313  0.61958  0.77255  0.48576  0.95510
     51   2.94144  4.76640  3.07821  2.83392  3.25076  3.40577  1.25638  3.63624  2.67850  3.13632  4.17602  3.24495  3.95597  3.19976  2.94682  3.01289  3.24346  3.37245  4.71635  3.20329    170 h - - -
          2.68618  4.42225  2.77519  2.73123  3.46354  2.40513  3.72494  3.29354  2.67741  2.69355  4.24690  2.90347  2.73739  3.18146  2.89801  2.37887  2.77519  2.98518  4.58477  3.61503
          0.03309  3.82079  4.54313  0.61958  0.77255  0.48576  0.95510
     52   2.79160  4.56388  3.51816  2.93853  3.19234  3.57390  3.65313  3.14359  2.40853  2.71448  3.69477  3.29935  3.97808  3.02990  1.93844  2.93456  3.02037  2.92840  2.49033  3.21194    175 r - - -
          2.68618  4.42225  2.77519  2.73123  3.46354  2.40513  3.72494  3.29354  2.67741  2.69355  4.24690  2.90347  2.73739  3.18146  2.89801  2.37887  2.77519  2.98518  4.58477  3.61503
          0.03309  3.82079  4.54313  0.61958  0.77255  0.48576  0.95510
     53   2.89718  4.36313  4.23201  3.74571  2.08493  3.95619  4.21141  2.15729  3.63710  1.85571  3.15231  3.95642  4.34005  3.85988  3.84143  3.31693  3.16919  1.64065  4.68743  3.25613    176 v - - -
          2.68618  4.42225  2.77519  2.73123  3.46354  2.40513  3.72494  3.29354  2.67741  2.69355  4.24690  2.90347  2.73739  3.18146  2.89801  2.37887  2.77519  2.98518  4.58477  3.61503
          0.03309  3.82079  4.54313  0.61958  0.77255  0.48576  0.95510
     54   2.90979  5.00741  2.46906  1.10129  4.34747  3.24211  3.82582  3.79114  2.69996  3.41709  4.39452  2.90670  3.84458  3.04328  3.10259  2.89816  3.21401  3.48075  5.52890  4.25234    178 e - - -
          2.68618  4.42225  2.77519  2.73123  3.46354  2.40513  3.72494  3.29354  2.67741  2.69355  4.24690  2.90347  2.73739  3.18146  2.89801  2.37887  2.77519  2.98518  4.58477  3.61503
          0.03309  3.82079  4.54313  0.61958  0.77255  0.48576  0.95510
     55   2.69183  4.44012  3.37676  2.90556  3.17080  3.55306  2.50055  2.11820  2.71107  2.46590  3.50750  3.29357  3.97658  3.14635  3.01034  2.88113  2.94311  2.60353  4.71624  3.28552    181 i - - -
          2.68618  4.42225  2.77519  2.73123  3.46354  2.40513  3.72494  3.29354  2.67741  2.69355  4.24690  2.90347  2.73739  3.18146  2.89801  2.37887  2.77519  2.98518  4.58477  3.61503
          0.03309  3.82079  4.54313  0.61958  0.77255  0.48576  0.95510
     56   2.61568  4.64197  3.01084  2.60222  4.08535  3.31315  3.69861  3.37472  1.81893  3.05888  3.95438  3.03847  3.82150  2.88403  2.61817  2.69790  2.13260  3.06585  5.32046  4.05465    183 k - - -
          2.68618  4.42225  2.77519  2.73123  3.46354  2.40513  3.72494  3.29354  2.67741  2.69355  4.24690  2.90347  2.73739  3.18146  2.89801  2.37887  2.77519  2.98518  4.58477  3.61503
          0.03309  3.82079  4.54313  0.61958  0.77255  0.48576  0.95510
     57   2.72538  4.87281  2.64773  2.39344  3.77692  3.30206  2.37278  3.67259  2.43497  3.22892  4.11060  2.10109  3.82334  2.86969  2.80633  2.73674  2.99841  3.33735  5.14180  3.67206    185 n - - -
          2.68618  4.42225  2.77519  2.73123  3.46354  2.40513  3.72494  3.29354  2.67741  2.69355  4.24690  2.90347  2.73739  3.18146  2.89801  2.37887  2.77519  2.98518  4.58477  3.61503
          0.03309  3.82079  4.54313  0.61958  0.77255  0.48576  0.95510
     58   2.43052  4.49141  2.71403  2.51391  4.16064  3.05137  3.82625  3.68126  2.70774  3.31941  4.17097  2.03549  3.70162  3.04400  3.09928  1.84262  2.82401  3.23955  5.46964  4.12141    186 s - - -
          2.68618  4.42225  2.77519  2.73123  3.46354  2.40513  3.72494  3.29354  2.67741  2.69355  4.24690  2.90347  2.73739  3.18146  2.89801  2.37887  2.77519  2.98518  4.58477  3.61503
          0.03309  3.82079  4.54313  0.61958  0.77255  0.48576  0.95510
     59   1.09095  4.16807  3.41153  3.20161  4.00221  2.99374  4.22957  3.12012  3.21656  3.00397  4.04241  3.36384  3.72819  3.56273  3.47001  2.51927  2.79310  2.78355  5.43459  4.22931    187 a - - -
          2.68618  4.42225  2.77519  2.73123  3.46354  2.40513  3.72494  3.29354  2.67741  2.69355  4.24690  2.90347  2.73739  3.18146  2.89801  2.37887  2.77519  2.98518  4.58477  3.61503
          0.03309  3.82079  4.54313  0.61958  0.77255  0.48576  0.95510
     60   2.93574  5.05318  0.99512  2.30624  4.42370  3.17299  3.88815  4.00047  2.96293  3.61852  4.59649  2.85958  3.82226  3.12795  3.47128  2.90468  3.27358  3.64553  5.60228  4.30645    188 d - - -
          2.68618  4.42225  2.77519  2.73123  3.46354  2.40513  3.72494  3.29354  2.67741  2.69355  4.24690  2.90347  2.73739  3.18146  2.89801  2.37887  2.77519  2.98518  4.58477  3.61503
          0.03309  3.82079  4.54313  0.61958  0.77255  0.48576  0.95510
     61   3.09823  4.57642  4.10599  3.74667  3.11779  3.91556  4.41865  2.32030  3.51488  0.94163  3.15882  4.02703  4.36053  3.89562  3.69898  3.48191  3.39525  2.34400  4.97726  3.68830    190 l - - -
          2.68618  4.42225  2.77519  2.73123  3.46354  2.40513  3.72494  3.29354  2.67741  2.69355  4.24690  2.90347  2.73739  3.18146  2.89801  2.37887  2.77519  2.98518  4.58477  3.61503
          0.03309  3.82079  4.54313  0.61958  0.77255  0.48576  0.95510
     62   2.99096  4.42541  4.26018  3.87485  3.34046  4.00900  4.61327  1.14438  3.70190  1.93830  3.28510  4.12749  4.44611  4.05615  3.90445  3.50015  3.29145  1.84754  5.21984  3.95296    191 i - - -
          2.68618  4.42225  2.77519  2.73123  3.46354  2.40513  3.72494  3.29354  2.67741  2.69355  4.24690  2.90347  2.73739  3.18146  2.89801  2.37887  2.77519  2.98518  4.58477  3.61503
          0.03309  3.82079  4.54313  0.61958  0.77255  0.48576  0.95510
     63   2.92988  4.48724  3.99443  3.58483  3.18724  3.79555  4.33199  2.35777  3.35540  1.79053  1.48075  3.86845  4.25662  3.74117  3.56662  3.27320  3.23457  2.35767  5.02066  3.77738    192 m - - -
          2.68618  4.42225  2.77519  2.73123  3.46354  2.40513  3.72494  3.29354  2.67741  2.69355  4.24690  2.90347  2.73739  3.18146  2.89801  2.37887  2.77519  2.98518  4.58477  3.61503
          0.03309  3.82079  4.54313  0.61958  0.77255  0.48576  0.95510
     64   2.94894  4.78973  3.43451  2.95775  4.13123  3.44554  3.78993  3.67021  2.22107  3.19563  4.19813  3.32095  3.95152  3.01368  1.06046  3.03618  3.21901  3.39663  5.23583  4.07081    193 r - - -
          2.68618  4.42225  2.77519  2.73123  3.46354  2.40513  3.72494  3.29354  2.67741  2.69355  4.24690  2.90347  2.73739  3.18146  2.89801  2.37887  2.77519  2.98518  4.58477  3.61503
          0.03309  3.82079  4.54313  0.61958  0.77255  0.48576  0.95510
     65   3.08842  4.47202  4.48477  3.97019  3.15659  4.28591  4.64223  1.54110  3.78983  1.32608  3.02163  4.25554  4.56851  4.06119  3.98852  3.65267  3.33626  1.90559  5.14138  3.93678    194 l - - -
          2.68618  4.42225  2.77519  2.73123  3.46354  2.40513  3.72494  3.29354  2.67741  2.69355  4.24690  2.90347  2.73739  3.18146  2.89801  2.37887  2.77519  2.98518  4.58477  3.61503
          0.03309  3.82079  4.54313  0.61958  0.77255  0.48576  0.95510
     66   2.84186  4.82403  2.87101  2.62611  3.98541  3.33305  3.78356  3.60928  2.45079  3.11667  4.14714  3.08495  3.88650  1.32897  2.73551  2.89233  3.13941  3.34253  5.26719  3.95785    209 q - - -
          2.68618  4.42225  2.77519  2.73123  3.46354  2.40513  3.72494  3.29354  2.67741  2.69355  4.24690  2.90347  2.73739  3.18146  2.89801  2.37887  2.77519  2.98518  4.58477  3.61503
          0.03309  3.82079  4.54313  0.61958  0.77255  0.48576  0.95510
     67   3.19406  4.61142  4.16751  3.87305  1.10031  3.89420  3.85685  2.72510  3.78158  2.10760  3.46358  3.96154  4.35466  3.96409  3.91405  3.46609  3.49554  2.71182  4.12291  2.49708    237 f - - -
          2.68618  4.42225  2.77519  2.73123  3.46354  2.40513  3.72494  3.29354  2.67741  2.69355  4.24690  2.90347  2.73739  3.18146  2.89801  2.37887  2.77519  2.98518  4.58477  3.61503
          0.03309  3.82079  4.54313  0.61958  0.77255  0.48576  0.95510
     68   2.90979  5.00741  2.46906  1.10129  4.34747  3.24211  3.82582  3.79114  2.69996  3.41709  4.39452  2.90670  3.84458  3.04328  3.10259  2.89816  3.21401  3.48075  5.52890  4.25234    238 e - - -
          2.68618  4.42225  2.77519  2.73123  3.46354  2.40513  3.72494  3.29354  2.67741  2.69355  4.24690  2.90347  2.73739  3.18146  2.89801  2.37887  2.77519  2.98518  4.58477  3.61503
          0.03309  3.82079  4.54313  0.61958  0.77255  0.48576  0.95510
     69   2.92633  4.88599  3.09877  2.73125  4.26057  3.42028  3.73321  3.68684  1.11139  3.26376  4.22896  3.15764  3.92508  2.92835  2.42556  2.97229  3.18397  3.39789  5.33728  4.14297    239 k - - -
          2.68618  4.42225  2.77519  2.73123  3.46354  2.40513  3.72494  3.29354  2.67741  2.69355  4.24690  2.90347  2.73739  3.18146  2.89801  2.37887  2.77519  2.98518  4.58477  3.61503
          0.03309  3.82079  4.54313  0.61958  0.77255  0.48576  0.95510
     70   2.90979  5.00741  2.46906  1.10129  4.34747  3.24211  3.82582  3.79114  2.69996  3.41709  4.39452  2.90670  3.84458  3.04328  3.10259  2.89816  3.21401  3.48075  5.52890  4.25234    241 e - - -
          2.68618  4.42225  2.77519  2.73123  3.46354  2.40513  3.72494  3.29354  2.67741  2.69355  4.24690  2.90347  2.73739  3.18146  2.89801  2.37887  2.77519  2.98518  4.58477  3.61503
          0.03309  3.82079  4.54313  0.61958  0.77255  0.48576  0.95510
     71   2.68226  4.67542  2.68287  2.56365  4.03099  3.15059  3.88214  3.73121  2.78206  3.38429  4.34063  1.25300  3.80040  3.15566  3.13422  2.75197  3.06293  3.35866  5.34301  3.98370    242 n - - -
          2.68618  4.42225  2.77519  2.73123  3.46354  2.40513  3.72494  3.29354  2.67741  2.69355  4.24690  2.90347  2.73739  3.18146  2.89801  2.37887  2.77519  2.98518  4.58477  3.61503
          0.03309  3.82079  4.54313  0.61958  0.77255  0.48576  0.95510
     72   2.68619  4.45101  3.28798  3.12038  4.11817  3.14150  4.20131  3.65120  3.17342  3.28332  4.33167  3.43179  0.92958  3.56382  3.42398  2.85231  3.12393  3.30238  5.31801  4.23847    252 p - - -
          2.68618  4.42225  2.77519  2.73123  3.46354  2.40513  3.72494  3.29354  2.67741  2.69355  4.24690  2.90347  2.73739  3.18146  2.89801  2.37887  2.77519  2.98518  4.58477  3.61503
          0.03309  3.82079  4.54313  0.61958  0.77255  0.48576  0.95510
     73   1.77107  4.40623  2.83604  2.61014  4.11402  3.05178  3.87209  3.48601  2.75718  3.21106  4.08781  2.05336  3.70562  3.09945  3.13164  2.51169  2.79658  3.08384  5.44616  4.13520    254 a - - -
          2.68618  4.42225  2.77519  2.73123  3.46354  2.40513  3.72494  3.29354  2.67741  2.69355  4.24690  2.90347  2.73739  3.18146  2.89801  2.37887  2.77519  2.98518  4.58477  3.61503
          0.03309  3.82079  4.54313  0.61958  0.77255  0.48576  0.95510
     74   2.64736  4.56427  2.95143  2.01700  3.80699  3.39713  3.81465  2.81880  2.65659  2.72827  3.73344  3.09113  3.89101  3.04095  3.03207  2.77903  2.92692  2.00615  5.24774  3.94856    265 v - - -
          2.68618  4.42225  2.77519  2.73123  3.46354  2.40513  3.72494  3.29354  2.67741  2.69355  4.24690  2.90347  2.73739  3.18146  2.89801  2.37887  2.77519  2.98518  4.58477  3.61503
          0.03309  3.82079  4.54313  0.61958  0.77255  0.48576  0.95510
     75   2.87627  4.36391  4.20038  3.68237  3.24486  3.97018  4.42954  2.04425  3.52851  1.79553  2.20614  3.96527  4.34732  3.82418  3.76192  3.32309  3.14771  1.58907  5.10783  3.91783    269 v - - -
          2.68618  4.42225  2.77519  2.73123  3.46354  2.40513  3.72494  3.29354  2.67741  2.69355  4.24690  2.90347  2.73739  3.18146  2.89801  2.37887  2.77519  2.98518  4.58477  3.61503
          0.03309  3.82079  4.54313  0.61958  0.77255  0.48576  0.95510
     76   2.61597  4.64247  3.01082  2.60210  4.08579  3.31335  3.69840  3.37522  1.81758  3.05920  3.95467  3.03840  3.82158  2.88374  2.61756  2.69808  2.13413  3.06633  5.32061  4.05481    273 k - - -
          2.68618  4.42225  2.77519  2.73123  3.46354  2.40513  3.72494  3.29354  2.67741  2.69355  4.24690  2.90347  2.73739  3.18146  2.89801  2.37887  2.77519  2.98518  4.58477  3.61503
          0.03309  3.82079  4.54313  0.61958  0.77255  0.48576  0.95510
     77   2.95657  4.48710  3.89854  3.42861  2.52400  3.87497  3.75026  2.63855  3.23693  1.63980  3.34518  3.66925  4.24223  3.55184  3.46559  3.21545  3.19769  2.56702  4.20304  1.91654    277 l - - -
          2.68618  4.42225  2.77519  2.73123  3.46354  2.40513  3.72494  3.29354  2.67741  2.69355  4.24690  2.90347  2.73739  3.18146  2.89801  2.37887  2.77519  2.98518  4.58477  3.61503
          0.03309  3.82079  4.54313  0.61958  0.77255  0.48576  0.95510
     78   2.27248  4.24472  3.05672  2.79141  4.11361  2.96278  3.96040  3.55944  2.86894  3.23325  4.09265  3.09683  2.18326  3.20788  3.21355  1.73718  2.71300  3.09541  5.44713  4.17540    286 s - - -
          2.68618  4.42225  2.77519  2.73123  3.46354  2.40513  3.72494  3.29354  2.67741  2.69355  4.24690  2.90347  2.73739  3.18146  2.89801  2.37887  2.77519  2.98518  4.58477  3.61503
          0.03309  3.82079  4.54313  0.61958  0.77255  0.48576  0.95510
     79   2.44133  4.24438  3.44737  3.05356  3.66866  3.24956  4.03594  2.70610  2.98564  2.59200  3.64272  3.34432  2.33422  3.34482  3.29220  2.66224  2.81626  1.83319  5.18935  3.93440    297 v - - -
          2.68618  4.42225  2.77519  2.73123  3.46354  2.40513  3.72494  3.29354  2.67741  2.69355  4.24690  2.90347  2.73739  3.18146  2.89801  2.37887  2.77519  2.98518  4.58477  3.61503
          0.03309  3.82079  4.54313  0.61958  0.77255  0.48576  0.95510
     80   2.96199  4.35008  4.47583  3.98211  3.42246  4.19023  4.73808  1.42923  3.85443  1.95168  3.25922  4.23606  4.54682  4.14575  4.08027  3.56956  3.23696  1.34088  5.34776  4.13130    300 v - - -
          2.68618  4.42225  2.77519  2.73123  3.46354  2.40513  3.72494  3.29354  2.67741  2.69355  4.24690  2.90347  2.73739  3.18146  2.89801  2.37887  2.77519  2.98518  4.58477  3.61503
          0.03309  3.82079  4.54313  0.61958  0.77255  0.48576  0.95510
     81   2.92708  5.01018  3.30185  2.69940  4.41546  3.55211  3.56212  3.78167  1.51446  3.26820  4.14755  3.11074  3.94308  2.70803  1.65784  2.93920  3.11244  3.47322  5.34673  4.15788    305 k - - -
          2.68618  4.42225  2.77519  2.73123  3.46354  2.40513  3.72494  3.29354  2.67741  2.69355  4.24690  2.90347  2.73739  3.18146  2.89801  2.37887  2.77519  2.98518  4.58477  3.61503
          0.03309  3.82079  4.54313  0.61958  0.77255  0.48576  0.95510
     82   2.99096  4.42541  4.26018  3.87485  3.34046  4.00900  4.61327  1.14438  3.70190  1.93830  3.28510  4.12749  4.44611  4.05615  3.90445  3.50015  3.29145  1.84754  5.21984  3.95296    307 i - - -
          2.68618  4.42225  2.77519  2.73123  3.46354  2.40513  3.72494  3.29354  2.67741  2.69355  4.24690  2.90347  2.73739  3.18146  2.89801  2.37887  2.77519  2.98518  4.58477  3.61503
          0.03309  3.82079  4.54313  0.61958  0.77255  0.48576  0.95510
     83   2.60470  4.69383  2.69973  2.45924  4.18125  2.12615  3.74309  3.66839  2.51417  3.25962  4.13335  2.93193  3.77095  2.03069  2.87819  2.65851  2.93220  3.29485  5.42123  4.10863    310 q - - -
          2.68618  4.42225  2.77519  2.73123  3.46354  2.40513  3.72494  3.29354  2.67741  2.69355  4.24690  2.90347  2.73739  3.18146  2.89801  2.37887  2.77519  2.98518  4.58477  3.61503
          0.03309  3.82079  4.54313  0.61958  0.77255  0.48576  0.95510
     84   2.90979  5.00741  2.46906  1.10129  4.34747  3.24211  3.82582  3.79114  2.69996  3.41709  4.39452  2.90670  3.84458  3.04328  3.10259  2.89816  3.21401  3.48075  5.52890  4.25234    318 e - - -
          2.68618  4.42225  2.77519  2.73123  3.46354  2.40513  3.72494  3.29354  2.67741  2.69355  4.24690  2.90347  2.73739  3.18146  2.89801  2.37887  2.77519  2.98518  4.58477  3.61503
          0.03309  3.82079  4.54313  0.61958  0.77255  0.48576  0.95510
     85   1.77107  4.40623  2.83604  2.61014  4.11402  3.05178  3.87209  3.48601  2.75718  3.21106  4.08781  2.05336  3.70562  3.09945  3.13164  2.51169  2.79658  3.08384  5.44616  4.13520    322 a - - -
          2.68618  4.42225  2.77519  2.73123  3.46354  2.40513  3.72494  3.29354  2.67741  2.69355  4.24690  2.90347  2.73739  3.18146  2.89801  2.37887  2.77519  2.98518  4.58477  3.61503
          0.03309  3.82079  4.54313  0.61958  0.77255  0.48576  0.95510
     86   2.90979  5.00741  2.46906  1.10129  4.34747  3.24211  3.82582  3.79114  2.69996  3.41709  4.39452  2.90670  3.84458  3.04328  3.10259  2.89816  3.21401  3.48075  5.52890  4.25234    324 e - - -
          2.68618  4.42225  2.77519  2.73123  3.46354  2.40513  3.72494  3.29354  2.67741  2.69355  4.24690  2.90347  2.73739  3.18146  2.89801  2.37887  2.77519  2.98518  4.58477  3.61503
          0.03309  3.82079  4.54313  0.61958  0.77255  0.48576  0.95510
     87   2.78440  5.18351  1.66595  2.10312  4.50401  3.14604  3.70237  4.04861  2.69068  3.60176  4.45994  1.93051  3.76124  2.88107  3.23875  2.71726  3.08861  3.64047  5.73549  4.27155    325 d - - -
          2.68618  4.42225  2.77519  2.73123  3.46354  2.40513  3.72494  3.29354  2.67741  2.69355  4.24690  2.90347  2.73739  3.18146  2.89801  2.37887  2.77519  2.98518  4.58477  3.61503
          0.03309  3.82079  4.54313  0.61958  0.77255  0.48576  0.95510
     88   2.99096  4.42541  4.26018  3.87485  3.34046  4.00900  4.61327  1.14438  3.70190  1.93830  3.28510  4.12749  4.44611  4.05615  3.90445  3.50015  3.29145  1.84754  5.21984  3.95296    336 i - - -
          2.68618  4.42225  2.77519  2.73123  3.46354  2.40513  3.72494  3.29354  2.67741  2.69355  4.24690  2.90347  2.73739  3.18146  2.89801  2.37887  2.77519  2.98518  4.58477  3.61503
          0.03309  3.82079  4.54313  0.61958  0.77255  0.48576  0.95510
     89   2.20884  4.14128  3.25240  2.95432  4.06254  2.93444  4.03515  3.38248  2.96173  3.14499  4.02203  3.18026  3.64561  3.30439  3.27450  1.72233  1.85960  2.94480  5.43417  4.18979    338 s - - -
          2.68618  4.42225  2.77519  2.73123  3.46354  2.40513  3.72494  3.29354  2.67741  2.69355  4.24690  2.90347  2.73739  3.18146  2.89801  2.37887  2.77519  2.98518  4.58477  3.61503
          0.03309  3.82079  4.54313  0.61958  0.77255  0.48576  0.95510
     90   2.92633  4.88599  3.09877  2.73125  4.26057  3.42028  3.73321  3.68684  1.11139  3.26376  4.22896  3.15764  3.92508  2.92835  2.42556  2.97229  3.18397  3.39789  5.33728  4.14297    344 k - - -
          2.68618  4.42225  2.77519  2.73123  3.46354  2.40513  3.72494  3.29354  2.67741  2.69355  4.24690  2.90347  2.73739  3.18146  2.89801  2.37887  2.77519  2.98518  4.58477  3.61503
          0.03309  3.82079  4.54313  0.61958  0.77255  0.48576  0.95510
     91   2.90979  5.00741  2.46906  1.10129  4.34747  3.24211  3.82582  3.79114  2.69996  3.41709  4.39452  2.90670  3.84458  3.04328  3.10259  2.89816  3.21401  3.48075  5.52890  4.25234    345 e - - -
          2.68618  4.42225  2.77519  2.73123  3.46354  2.40513  3.72494  3.29354  2.67741  2.69355  4.24690  2.90347  2.73739  3.18146  2.89801  2.37887  2.77519  2.98518  4.58477  3.61503
          0.03309  3.82079  4.54313  0.61958  0.77255  0.48576  0.95510
     92   1.09095  4.16807  3.41153  3.20161  4.00221  2.99374  4.22957  3.12012  3.21656  3.00397  4.04241  3.36384  3.72819  3.56273  3.47001  2.51927  2.79310  2.78355  5.43459  4.22931    347 a - - -
          2.68618  4.42225  2.77519  2.73123  3.46354  2.40513  3.72494  3.29354  2.67741  2.69355  4.24690  2.90347  2.73739  3.18146  2.89801  2.37887  2.77519  2.98518  4.58477  3.61503
          0.03309  3.82079  4.54313  0.61958  0.77255  0.48576  0.95510
     93   2.76754  4.32553  4.05288  3.71542  3.51344  3.66931  4.52642  2.05651  3.58237  2.21022  3.48751  3.91325  4.23343  3.94636  3.79966  3.17040  3.13082  1.09285  5.28879  4.01673    348 v - - -
          2.68618  4.42225  2.77519  2.73123  3.46354  2.40513  3.72494  3.29354  2.67741  2.69355  4.24690  2.90347  2.73739  3.18146  2.89801  2.37887  2.77519  2.98518  4.58477  3.61503
          0.03309  3.82079  4.54313  0.61958  0.77255  0.48576  0.95510
     94   2.69647  4.69878  2.04036  2.49527  3.74761  3.36175  3.76917  3.05985  2.69196  2.04440  3.80011  2.99907  3.86721  3.00315  3.12039  2.77592  2.97120  2.84503  5.20674  3.83789    350 d - - -
          2.68618  4.42225  2.77519  2.73123  3.46354  2.40513  3.72494  3.29354  2.67741  2.69355  4.24690  2.90347  2.73739  3.18146  2.89801  2.37887  2.77519  2.98518  4.58477  3.61503
          0.03309  3.82079  4.54313  0.61958  0.77255  0.48576  0.95510
     95   1.96202  4.25399  3.81872  3.37938  3.52501  3.56814  4.26351  1.70253  3.27730  2.26672  3.43253  3.64883  4.09371  3.61731  3.55372  2.95748  2.95301  2.00312  5.20634  3.97107    351 i - - -
          2.68618  4.42225  2.77519  2.73123  3.46354  2.40513  3.72494  3.29354  2.67741  2.69355  4.24690  2.90347  2.73739  3.18146  2.89801  2.37887  2.77519  2.98518  4.58477  3.61503
          0.03309  3.82079  4.54313  0.61958  0.77255  0.48576  0.95510
     96   2.23888  2.26654  3.82139  3.40773  3.72950  3.05164  4.19955  2.76964  3.26637  2.72393  3.70312  3.46270  3.74498  3.58213  3.49623  2.49035  1.87073  2.47523  5.22777  4.02581    352 t - - -
          2.68618  4.42225  2.77519  2.73123  3.46354  2.40513  3.72494  3.29354  2.67741  2.69355  4.24690  2.90347  2.73739  3.18146  2.89801  2.37887  2.77519  2.98518  4.58477  3.61503
          0.03309  3.82079  4.54313  0.61958  0.77255  0.48576  0.95510
     97   3.09823  4.57642  4.10599  3.74667  3.11779  3.91556  4.41865  2.32030  3.51488  0.94163  3.15882  4.02703  4.36053  3.89562  3.69898  3.48191  3.39525  2.34400  4.97726  3.68830    353 l - - -
          2.68618  4.42225  2.77519  2.73123  3.46354  2.40513  3.72494  3.29354  2.67741  2.69355  4.24690  2.90347  2.73739  3.18146  2.89801  2.37887  2.77519  2.98518  4.58477  3.61503
          0.03309  3.82079  4.54313  0.61958  0.77255  0.48576  0.95510
     98   2.94894  4.78973  3.43451  2.95775  4.13123  3.44554  3.78993  3.67021  2.22107  3.19563  4.19813  3.32095  3.95152  3.01368  1.06046  3.03618  3.21901  3.39663  5.23583  4.07081    354 r - - -
          2.68618  4.42225  2.77519  2.73123  3.46354  2.40513  3.72494  3.29354  2.67741  2.69355  4.24690  2.90347  2.73739  3.18146  2.89801  2.37887  2.77519  2.98518  4.58477  3.61503
          0.03309  3.82079  4.54313  0.61958  0.77255  0.48576  0.95510
     99   2.92704  5.01022  3.30171  2.69931  4.41550  3.55207  3.56211  3.78172  1.51369  3.26824  4.14757  3.11067  3.94305  2.70801  1.65883  2.93915  3.11241  3.47325  5.34677  4.15789    357 k - - -
          2.68618  4.42225  2.77519  2.73123  3.46354  2.40513  3.72494  3.29354  2.67741  2.69355  4.24690  2.90347  2.73739  3.18146  2.89801  2.37887  2.77519  2.98518  4.58477  3.61503
          0.03309  3.82079  4.54313  0.61958  0.77255  0.48576  0.95510
    100   1.80718  4.16866  3.74222  3.35106  3.69384  3.29697  4.26320  2.35842  3.27357  2.50091  3.60826  3.54188  3.92812  3.60262  3.54655  2.72090  2.83585  1.64449  5.30975  4.07988    358 v - - -
          2.68618  4.42225  2.77519  2.73123  3.46354  2.40513  3.72494  3.29354  2.67741  2.69355  4.24690  2.90347  2.73739  3.18146  2.89801  2.37887  2.77519  2.98518  4.58477  3.61503
          0.03309  3.82079  4.54313  0.61958  0.77255  0.48576  0.95510
    101   2.94992  4.40722  4.28711  3.79596  3.24784  4.06146  4.52945  1.96800  3.62594  1.44557  3.13929  4.07179  4.43478  3.93654  3.85108  3.43826  3.22602  1.51407  5.15497  3.92154    359 l - - -
          2.68618  4.42225  2.77519  2.73123  3.46354  2.40513  3.72494  3.29354  2.67741  2.69355  4.24690  2.90347  2.73739  3.18146  2.89801  2.37887  2.77519  2.98518  4.58477  3.61503
          0.03309  3.82079  4.54313  0.61958  0.77255  0.48576  0.95510
    102   2.64475  4.27174  3.80707  3.34545  3.49883  3.60806  4.22405  1.72169  3.21561  2.24439  3.40747  3.63631  4.10605  3.57317  3.49349  2.98290  2.14570  2.01377  5.17251  3.93713    360 i - - -
          2.68618  4.42225  2.77519  2.73123  3.46354  2.40513  3.72494  3.29354  2.67741  2.69355  4.24690  2.90347  2.73739  3.18146  2.89801  2.37887  2.77519  2.98518  4.58477  3.61503
          0.03309  3.82079  4.54313  0.61958  0.77255  0.48576  0.95510
    103   2.94894  4.78973  3.43451  2.95775  4.13123  3.44554  3.78993  3.67021  2.22107  3.19563  4.19813  3.32095  3.95152  3.01368  1.06046  3.03618  3.21901  3.39663  5.23583  4.07081    361 r - - -
          2.68618  4.42225  2.77519  2.73123  3.46354  2.40513  3.72494  3.29354  2.67741  2.69355  4.24690  2.90347  2.73739  3.18146  2.89801  2.37887  2.77519  2.98518  4.58477  3.61503
          0.03309  3.82079  4.54313  0.61958  0.77255  0.48576  0.95510
    104   2.83906  4.35799  3.92001  3.42396  2.75191  3.83593  3.88524  1.86597  3.26745  2.10340  3.28422  3.68325  4.20663  3.56713  3.50310  3.16188  3.08394  2.29926  4.42279  2.12726    362 i - - -
          2.68618  4.42225  2.77519  2.73123  3.46354  2.40513  3.72494  3.29354  2.67741  2.69355  4.24690  2.90347  2.73739  3.18146  2.89801  2.37887  2.77519  2.98518  4.58477  3.61503
          0.03309  3.82079  4.54313  0.61958  0.77255  0.48576  0.95510
    105   1.57634  4.09384  3.27960  3.01567  4.11816  2.88057  4.09818  3.44084  3.06598  3.21045  4.08069  3.19778  3.61923  3.37830  3.37075  1.67143  2.64104  2.96769  5.49220  4.25822    363 a - - -
          2.68618  4.42225  2.77519  2.73123  3.46354  2.40513  3.72494  3.29354  2.67741  2.69355  4.24690  2.90347  2.73739  3.18146  2.89801  2.37887  2.77519  2.98518  4.58477  3.61503
          0.03309  3.82079  4.54313  0.61958  0.77255  0.48576  0.95510
    106   2.38676  4.23138  3.38400  3.13484  3.92495  3.07205  4.15587  3.04585  3.07677  2.91113  3.96584  3.35181  3.77211  3.47446  3.33732  2.58757  1.26269  2.74636  5.36737  4.14188    364 t - - -
          2.68618  4.42225  2.77519  2.73123  3.46354  2.40513  3.72494  3.29354  2.67741  2.69355  4.24690  2.90347  2.73739  3.18146  2.89801  2.37887  2.77519  2.98518  4.58477  3.61503
          0.03309  3.82079  4.54313  0.61958  0.77255  0.48576  0.95510
    107   3.09823  4.57642  4.10599  3.74667  3.11779  3.91556  4.41865  2.32030  3.51488  0.94163  3.15882  4.02703  4.36053  3.89562  3.69898  3.48191  3.39525  2.34400  4.97726  3.68830    365 l - - -
          2.68618  4.42225  2.77519  2.73123  3.46354  2.40513  3.72494  3.29354  2.67741  2.69355  4.24690  2.90347  2.73739  3.18146  2.89801  2.37887  2.77519  2.98518  4.58477  3.61503
          0.03309  3.82079  4.54313  0.61958  0.77255  0.48576  0.95510
    108   2.84186  4.82403  2.87101  2.62611  3.98541  3.33305  3.78356  3.60928  2.45079  3.11667  4.14714  3.08495  3.88650  1.32897  2.73551  2.89233  3.13941  3.34253  5.26719  3.95785    366 q - - -
          2.68618  4.42225  2.77519  2.73123  3.46354  2.40513  3.72494  3.29354  2.67741  2.69355  4.24690  2.90347  2.73739  3.18146  2.89801  2.37887  2.77519  2.98518  4.58477  3.61503
          0.03309  3.82079  4.54313  0.61958  0.77255  0.48576  0.95510
    109   1.09095  4.16807  3.41153  3.20161  4.00221  2.99374  4.22957  3.12012  3.21656  3.00397  4.04241  3.36384  3.72819  3.56273  3.47001  2.51927  2.79310  2.78355  5.43459  4.22931    367 a - - -
          2.68618  4.42225  2.77519  2.73123  3.46354  2.40513  3.72494  3.29354  2.67741  2.69355  4.24690  2.90347  2.73739  3.18146  2.89801  2.37887  2.77519  2.98518  4.58477  3.61503
          0.03309  3.82079  4.54313  0.61958  0.77255  0.48576  0.95510
    110   2.94144  4.76640  3.07821  2.83392  3.25076  3.40577  1.25638  3.63624  2.67850  3.13632  4.17602  3.24495  3.95597  3.19976  2.94682  3.01289  3.24346  3.37245  4.71635  3.20329    368 h - - -
          2.68618  4.42225  2.77519  2.73123  3.46354  2.40513  3.72494  3.29354  2.67741  2.69355  4.24690  2.90347  2.73739  3.18146  2.89801  2.37887  2.77519  2.98518  4.58477  3.61503
          0.03309  3.82079  4.54313  0.61958  0.77255  0.48576  0.95510
    111   2.93574  5.05318  0.99512  2.30624  4.42370  3.17299  3.88815  4.00047  2.96293  3.61852  4.59649  2.85958  3.82226  3.12795  3.47128  2.90468  3.27358  3.64553  5.60228  4.30645    369 d - - -
          2.68618  4.42225  2.77519  2.73123  3.46354  2.40513  3.72494  3.29354  2.67741  2.69355  4.24690  2.90347  2.73739  3.18146  2.89801  2.37887  2.77519  2.98518  4.58477  3.61503
          0.03309  3.82079  4.54313  0.61958  0.77255  0.48576  0.95510
    112   2.60345  4.38283  3.26652  3.15996  4.30101  0.81352  4.28245  3.88893  3.33408  3.54936  4.52549  3.43108  3.77230  3.66250  3.57487  2.77407  3.08071  3.42732  5.40886  4.40151    370 g - - -
          2.68618  4.42225  2.77519  2.73123  3.46354  2.40513  3.72494  3.29354  2.67741  2.69355  4.24690  2.90347  2.73739  3.18146  2.89801  2.37887  2.77519  2.98518  4.58477  3.61503
          0.03309  3.82079  4.54313  0.61958  0.77255  0.48576  0.95510
    113   2.94144  4.76640  3.07821  2.83392  3.25076  3.40577  1.25638  3.63624  2.67850  3.13632  4.17602  3.24495  3.95597  3.19976  2.94682  3.01289  3.24346  3.37245  4.71635  3.20329    371 h - - -
          2.68618  4.42225  2.77519  2.73123  3.46354  2.40513  3.72494  3.29354  2.67741  2.69355  4.24690  2.90347  2.73739  3.18146  2.89801  2.37887  2.77519  2.98518  4.58477  3.61503
          0.03309  3.82079  4.54313  0.61958  0.77255  0.48576  0.95510
    114   3.25281  4.64536  4.01409  3.70812  2.61768  3.67385  3.83967  3.27510  3.43179  2.67849  3.91121  3.86782  4.18753  3.82218  3.56894  3.45693  3.55082  3.16401  0.99636  2.62265    372 w - - -
          2.68618  4.42225  2.77519  2.73123  3.46354  2.40513  3.72494  3.29354  2.67741  2.69355  4.24690  2.90347  2.73739  3.18146  2.89801  2.37887  2.77519  2.98518  4.58477  3.61503
          0.03309  3.82079  4.54313  0.61958  0.77255  0.48576  0.95510
    115   2.68619  4.45101  3.28798  3.12038  4.11817  3.14150  4.20131  3.65120  3.17342  3.28332  4.33167  3.43179  0.92958  3.56382  3.42398  2.85231  3.12393  3.30238  5.31801  4.23847    373 p - - -
          2.68618  4.42225  2.77519  2.73123  3.46354  2.40513  3.72494  3.29354  2.67741  2.69355  4.24690  2.90347  2.73739  3.18146  2.89801  2.37887  2.77519  2.98518  4.58477  3.61503
          0.03309  3.82079  4.54313  0.61958  0.77255  0.48576  0.95510
    116   2.47621  4.54078  2.63885  2.48350  4.25713  1.99129  3.85108  3.77471  2.76041  3.39981  4.25504  1.94930  3.70872  3.07017  3.16368  2.55650  2.87360  3.32031  5.53026  4.20523    374 n - - -
          2.68618  4.42225  2.77519  2.73123  3.46354  2.40513  3.72494  3.29354  2.67741  2.69355  4.24690  2.90347  2.73739  3.18146  2.89801  2.37887  2.77519  2.98518  4.58477  3.61503
          0.03309  3.82079  4.54313  0.61958  0.77255  0.48576  0.95510
    117   2.93574  5.05318  0.99512  2.30624  4.42370  3.17299  3.88815  4.00047  2.96293  3.61852  4.59649  2.85958  3.82226  3.12795  3.47128  2.90468  3.27358  3.64553  5.60228  4.30645    375 d - - -
          2.68618  4.42225  2.77519  2.73123  3.46354  2.40513  3.72494  3.29354  2.67741  2.69355  4.24690  2.90347  2.73739  3.18146  2.89801  2.37887  2.77519  2.98518  4.58477  3.61503
          0.03309  3.82079  4.54313  0.61958  0.77255  0.48576  0.95510
    118   2.65186  2.42509  4.10491  3.61409  2.05823  3.61136  4.02818  2.41156  3.48284  2.13680  3.28114  3.74694  4.09510  3.71319  3.66703  2.99769  2.96074  2.27204  4.56218  3.13170    376 f - - -
          2.68618  4.42225  2.77519  2.73123  3.46354  2.40513  3.72494  3.29354  2.67741  2.69355  4.24690  2.90347  2.73739  3.18146  2.89801  2.37887  2.77519  2.98518  4.58477  3.61503
          0.03309  3.82079  4.54313  0.61958  0.77255  0.48576  0.95510
    119   2.20178  4.16685  3.06923  2.86661  4.22402  1.87680  4.05535  3.68807  3.02127  3.36483  4.20335  3.11796  3.61554  3.31847  3.35397  1.65587  2.67907  3.14892  5.54857  4.29948    377 s - - -
          2.68618  4.42225  2.77519  2.73123  3.46354  2.40513  3.72494  3.29354  2.67741  2.69355  4.24690  2.90347  2.73739  3.18146  2.89801  2.37887  2.77519  2.98518  4.58477  3.61503
          0.22714  3.82079  1.70769  0.61958  0.77255  0.48576  0.95510
    120   1.43015  4.10139  3.23382  3.03311  3.82186  2.92733  4.08076  2.91800  3.04224  2.80471  3.88200  3.23943  3.64492  3.41237  3.29923  2.46333  2.72433  2.61830  5.27537  4.05060    378 a - - -
          2.68618  4.42225  2.77519  2.73123  3.46354  2.40513  3.72494  3.29354  2.67741  2.69355  4.24690  2.90347  2.73739  3.18146  2.89801  2.37887  2.77519  2.98518  4.58477  3.61503
          0.04004  3.63368  4.35603  0.61958  0.77255  0.40823  1.09310
    121   2.60345  4.38283  3.26652  3.15996  4.30101  0.81352  4.28245  3.88893  3.33408  3.54936  4.52549  3.43108  3.77230  3.66250  3.57487  2.77407  3.08071  3.42732  5.40886  4.40151    379 g - - -
          2.68618  4.42225  2.77519  2.73123  3.46354  2.40513  3.72494  3.29354  2.67741  2.69355  4.24690  2.90347  2.73739  3.18146  2.89801  2.37887  2.77519  2.98518  4.58477  3.61503
          0.03309  3.82079  4.54313  0.61958  0.77255  0.48576  0.95510
    122   2.68619  4.45101  3.28798  3.12038  4.11817  3.14150  4.20131  3.65120  3.17342  3.28332  4.33167  3.43179  0.92958  3.56382  3.42398  2.85231  3.12393  3.30238  5.31801  4.23847    380 p - - -
          2.68618  4.42225  2.77519  2.73123  3.46354  2.40513  3.72494  3.29354  2.67741  2.69355  4.24690  2.90347  2.73739  3.18146  2.89801  2.37887  2.77519  2.98518  4.58477  3.61503
          0.03309  3.82079  4.54313  0.61958  0.77255  0.48576  0.95510
    123   2.92988  4.48724  3.99443  3.58483  3.18724  3.79555  4.33199  2.35777  3.35540  1.79053  1.48075  3.86845  4.25662  3.74117  3.56662  3.27320  3.23457  2.35767  5.02066  3.77738    381 m - - -
          2.68618  4.42225  2.77519  2.73123  3.46354  2.40513  3.72494  3.29354  2.67741  2.69355  4.24690  2.90347  2.73739  3.18146  2.89801  2.37887  2.77519  2.98518  4.58477  3.61503
          0.03309  3.82079  4.54313  0.61958  0.77255  0.48576  0.95510
    124   3.19406  4.61142  4.16751  3.87305  1.10031  3.89420  3.85685  2.72510  3.78158  2.10760  3.46358  3.96154  4.35466  3.96409  3.91405  3.46609  3.49554  2.71182  4.12291  2.49708    383 f - - -
          2.68618  4.42225  2.77519  2.73123  3.46354  2.40513  3.72494  3.29354  2.67741  2.69355  4.24690  2.90347  2.73739  3.18146  2.89801  2.37887  2.77519  2.98518  4.58477  3.61503
          0.03309  3.82079  4.54313  0.61958  0.77255  0.48576  0.95510
    125   2.63719  4.51786  3.07869  2.72476  3.52276  3.38476  3.78347  2.97144  2.64751  2.00927  3.70974  2.21814  3.89082  3.07741  2.97768  2.77575  2.93040  2.75171  5.00740  3.62104    384 l - - -
          2.68618  4.42225  2.77519  2.73123  3.46354  2.40513  3.72494  3.29354  2.67741  2.69355  4.24690  2.90347  2.73739  3.18146  2.89801  2.37887  2.77519  2.98518  4.58477  3.61503
          0.03309  3.82079  4.54313  0.61958  0.77255  0.48576  0.95510
    126   3.09823  4.57642  4.10599  3.74667  3.11779  3.91556  4.41865  2.32030  3.51488  0.94163  3.15882  4.02703  4.36053  3.89562  3.69898  3.48191  3.39525  2.34400  4.97726  3.68830    385 l - - -
          2.68618  4.42225  2.77519  2.73123  3.46354  2.40513  3.72494  3.29354  2.67741  2.69355  4.24690  2.90347  2.73739  3.18146  2.89801  2.37887  2.77519  2.98518  4.58477  3.61503
          0.03309  3.82079  4.54313  0.61958  0.77255  0.48576  0.95510
    127   2.68619  4.45101  3.28798  3.12038  4.11817  3.14150  4.20131  3.65120  3.17342  3.28332  4.33167  3.43179  0.92958  3.56382  3.42398  2.85231  3.12393  3.30238  5.31801  4.23847    386 p - - -
          2.68618  4.42225  2.77519  2.73123  3.46354  2.40513  3.72494  3.29354  2.67741  2.69355  4.24690  2.90347  2.73739  3.18146  2.89801  2.37887  2.77519  2.98518  4.58477  3.61503
          0.03309  3.82079  4.54313  0.61958  0.77255  0.48576  0.95510
    128   2.52365  4.32858  3.32037  2.96365  3.59573  2.09543  3.95427  2.90121  2.89270  1.85280  3.67802  3.29778  3.85727  3.28061  3.19386  2.71916  2.87734  2.67144  5.08291  3.79357    387 l - - -
          2.68618  4.42225  2.77519  2.73123  3.46354  2.40513  3.72494  3.29354  2.67741  2.69355  4.24690  2.90347  2.73739  3.18146  2.89801  2.37887  2.77519  2.98518  4.58477  3.61503
          0.03309  3.82079  4.54313  0.61958  0.77255  0.48576  0.95510
    129   2.95996  4.44531  4.07248  3.56433  2.56396  3.89898  3.82192  2.60481  3.30413  1.54452  3.24548  3.76604  4.25748  3.62381  3.49738  3.25784  3.19918  2.56523  2.39243  2.70158    394 l - - -
          2.68618  4.42225  2.77519  2.73123  3.46354  2.40513  3.72494  3.29354  2.67741  2.69355  4.24690  2.90347  2.73739  3.18146  2.89801  2.37887  2.77519  2.98518  4.58477  3.61503
          0.03309  3.82079  4.54313  0.61958  0.77255  0.48576  0.95510
    130   2.96190  4.35003  4.47569  3.98196  3.42255  4.19009  4.73799  1.42998  3.85430  1.95185  3.25934  4.23592  4.54673  4.14564  4.08017  3.56942  3.23688  1.34018  5.34778  4.13129    398 v - - -
          2.68618  4.42225  2.77519  2.73123  3.46354  2.40513  3.72494  3.29354  2.67741  2.69355  4.24690  2.90347  2.73739  3.18146  2.89801  2.37887  2.77519  2.98518  4.58477  3.61503
          0.03309  3.82079  4.54313  0.61958  0.77255  0.48576  0.95510
    131   2.99096  4.42541  4.26018  3.87485  3.34046  4.00900  4.61327  1.14438  3.70190  1.93830  3.28510  4.12749  4.44611  4.05615  3.90445  3.50015  3.29145  1.84754  5.21984  3.95296    401 i - - -
          2.68618  4.42225  2.77519  2.73123  3.46354  2.40513  3.72494  3.29354  2.67741  2.69355  4.24690  2.90347  2.73739  3.18146  2.89801  2.37887  2.77519  2.98518  4.58477  3.61503
          0.03309  3.82079  4.54313  0.61958  0.77255  0.48576  0.95510
    132   2.20176  4.16684  3.06932  2.86662  4.22397  1.87852  4.05531  3.68801  3.02120  3.36476  4.20327  3.11797  3.61553  3.31841  3.35392  1.65457  2.67904  3.14888  5.54853  4.29944    402 s - - -
          2.68618  4.42225  2.77519  2.73123  3.46354  2.40513  3.72494  3.29354  2.67741  2.69355  4.24690  2.90347  2.73739  3.18146  2.89801  2.37887  2.77519  2.98518  4.58477  3.61503
          0.03309  3.82079  4.54313  0.61958  0.77255  0.48576  0.95510
    133   3.09823  4.57642  4.10599  3.74667  3.11779  3.91556  4.41865  2.32030  3.51488  0.94163  3.15882  4.02703  4.36053  3.89562  3.69898  3.48191  3.39525  2.34400  4.97726  3.68830    403 l - - -
          2.68618  4.42225  2.77519  2.73123  3.46354  2.40513  3.72494  3.29354  2.67741  2.69355  4.24690  2.90347  2.73739  3.18146  2.89801  2.37887  2.77519  2.98518  4.58477  3.61503
          0.03309  3.82079  4.54313  0.61958  0.77255  0.48576  0.95510
    134   2.94144  4.76640  3.07821  2.83392  3.25076  3.40577  1.25638  3.63624  2.67850  3.13632  4.17602  3.24495  3.95597  3.19976  2.94682  3.01289  3.24346  3.37245  4.71635  3.20329    404 h - - -
          2.68618  4.42225  2.77519  2.73123  3.46354  2.40513  3.72494  3.29354  2.67741  2.69355  4.24690  2.90347  2.73739  3.18146  2.89801  2.37887  2.77519  2.98518  4.58477  3.61503
          0.03309  3.82079  4.54313  0.61958  0.77255  0.48576  0.95510
    135   2.96199  4.35008  4.47583  3.98211  3.42246  4.19023  4.73808  1.42923  3.85443  1.95168  3.25922  4.23606  4.54682  4.14575  4.08027  3.56956  3.23696  1.34088  5.34776  4.13130    405 v - - -
          2.68618  4.42225  2.77519  2.73123  3.46354  2.40513  3.72494  3.29354  2.67741  2.69355  4.24690  2.90347  2.73739  3.18146  2.89801  2.37887  2.77519  2.98518  4.58477  3.61503
          0.03309  3.82079  4.54313  0.61958  0.77255  0.48576  0.95510
    136   2.64475  4.27174  3.80707  3.34545  3.49883  3.60806  4.22405  1.72169  3.21561  2.24439  3.40747  3.63631  4.10605  3.57317  3.49349  2.98290  2.14570  2.01377  5.17251  3.93713    409 i - - -
          2.68618  4.42225  2.77519  2.73123  3.46354  2.40513  3.72494  3.29354  2.67741  2.69355  4.24690  2.90347  2.73739  3.18146  2.89801  2.37887  2.77519  2.98518  4.58477  3.61503
          0.03309  3.82079  4.54313  0.61958  0.77255  0.48576  0.95510
    137   2.60345  4.38283  3.26652  3.15996  4.30101  0.81352  4.28245  3.88893  3.33408  3.54936  4.52549  3.43108  3.77230  3.66250  3.57487  2.77407  3.08071  3.42732  5.40886  4.40151    413 g - - -
          2.68618  4.42225  2.77519  2.73123  3.46354  2.40513  3.72494  3.29354  2.67741  2.69355  4.24690  2.90347  2.73739  3.18146  2.89801  2.37887  2.77519  2.98518  4.58477  3.61503
          0.03309  3.82079  4.54313  0.61958  0.77255  0.48576  0.95510
    138   1.09095  4.16807  3.41153  3.20161  4.00221  2.99374  4.22957  3.12012  3.21656  3.00397  4.04241  3.36384  3.72819  3.56273  3.47001  2.51927  2.79310  2.78355  5.43459  4.22931    414 a - - -
          2.68618  4.42225  2.77519  2.73123  3.46354  2.40513  3.72494  3.29354  2.67741  2.69355  4.24690  2.90347  2.73739  3.18146  2.89801  2.37887  2.77519  2.98518  4.58477  3.61503
          0.03309  3.82079  4.54313  0.61958  0.77255  0.48576  0.95510
    139   3.09823  4.57642  4.10599  3.74667  3.11779  3.91556  4.41865  2.32030  3.51488  0.94163  3.15882  4.02703  4.36053  3.89562  3.69898  3.48191  3.39525  2.34400  4.97726  3.68830    415 l - - -
          2.68618  4.42225  2.77519  2.73123  3.46354  2.40513  3.72494  3.29354  2.67741  2.69355  4.24690  2.90347  2.73739  3.18146  2.89801  2.37887  2.77519  2.98518  4.58477  3.61503
          0.03309  3.82079  4.54313  0.61958  0.77255  0.48576  0.95510
    140   2.68226  4.67542  2.68287  2.56365  4.03099  3.15059  3.88214  3.73121  2.78206  3.38429  4.34063  1.25300  3.80040  3.15566  3.13422  2.75197  3.06293  3.35866  5.34301  3.98370    416 n - - -
          2.68618  4.42225  2.77519  2.73123  3.46354  2.40513  3.72494  3.29354  2.67741  2.69355  4.24690  2.90347  2.73739  3.18146  2.89801  2.37887  2.77519  2.98518  4.58477  3.61503
          0.03309  3.82079  4.54313  0.61958  0.77255  0.48576  0.95510
    141   2.38676  4.23138  3.38400  3.13484  3.92495  3.07205  4.15587  3.04585  3.07677  2.91113  3.96584  3.35181  3.77211  3.47446  3.33732  2.58757  1.26269  2.74636  5.36737  4.14188    417 t - - -
          2.68618  4.42225  2.77519  2.73123  3.46354  2.40513  3.72494  3.29354  2.67741  2.69355  4.24690  2.90347  2.73739  3.18146  2.89801  2.37887  2.77519  2.98518  4.58477  3.61503
          0.03309  3.82079  4.54313  0.61958  0.77255  0.48576  0.95510
    142   2.96199  4.35008  4.47583  3.98211  3.42246  4.19023  4.73808  1.42923  3.85443  1.95168  3.25922  4.23606  4.54682  4.14575  4.08027  3.56956  3.23696  1.34088  5.34776  4.13130    418 v - - -
          2.68618  4.42225  2.77519  2.73123  3.46354  2.40513  3.72494  3.29354  2.67741  2.69355  4.24690  2.90347  2.73739  3.18146  2.89801  2.37887  2.77519  2.98518  4.58477  3.61503
          0.03309  3.82079  4.54313  0.61958  0.77255  0.48576  0.95510
    143   3.13868  4.54326  4.38674  3.90473  1.90850  4.18637  4.14431  2.30404  3.76468  1.29179  3.01123  4.09787  4.48175  3.93945  3.93135  3.54815  3.37888  2.36221  4.46638  2.96666    419 l - - -
          2.68618  4.42225  2.77519  2.73123  3.46354  2.40513  3.72494  3.29354  2.67741  2.69355  4.24690  2.90347  2.73739  3.18146  2.89801  2.37887  2.77519  2.98518  4.58477  3.61503
          0.03309  3.82079  4.54313  0.61958  0.77255  0.48576  0.95510
    144   2.20888  4.14128  3.25248  2.95438  4.06239  2.93451  4.03514  3.38223  2.96172  3.14480  4.02188  3.18031  3.64566  3.30440  3.27447  1.72366  1.85818  2.94463  5.43406  4.18969    420 s - - -
          2.68618  4.42225  2.77519  2.73123  3.46354  2.40513  3.72494  3.29354  2.67741  2.69355  4.24690  2.90347  2.73739  3.18146  2.89801  2.37887  2.77519  2.98518  4.58477  3.61503
          0.03309  3.82079  4.54313  0.61958  0.77255  0.48576  0.95510
    145   2.27255  4.24478  3.05664  2.79139  4.11356  2.96282  3.96040  3.55940  2.86892  3.23322  4.09266  3.09683  2.18119  3.20789  3.21351  1.73848  2.71307  3.09541  5.44709  4.17536    423 s - - -
          2.68618  4.42225  2.77519  2.73123  3.46354  2.40513  3.72494  3.29354  2.67741  2.69355  4.24690  2.90347  2.73739  3.18146  2.89801  2.37887  2.77519  2.98518  4.58477  3.61503
          0.03309  3.82079  4.54313  0.61958  0.77255  0.48576  0.95510
    146   2.90979  5.00741  2.46906  1.10129  4.34747  3.24211  3.82582  3.79114  2.69996  3.41709  4.39452  2.90670  3.84458  3.04328  3.10259  2.89816  3.21401  3.48075  5.52890  4.25234    424 e - - -
          2.68618  4.42225  2.77519  2.73123  3.46354  2.40513  3.72494  3.29354  2.67741  2.69355  4.24690  2.90347  2.73739  3.18146  2.89801  2.37887  2.77519  2.98518  4.58477  3.61503
          0.03309  3.82079  4.54313  0.61958  0.77255  0.48576  0.95510
    147   2.94144  4.76640  3.07821  2.83392  3.25076  3.40577  1.25638  3.63624  2.67850  3.13632  4.17602  3.24495  3.95597  3.19976  2.94682  3.01289  3.24346  3.37245  4.71635  3.20329    425 h - - -
          2.68618  4.42225  2.77519  2.73123  3.46354  2.40513  3.72494  3.29354  2.67741  2.69355  4.24690  2.90347  2.73739  3.18146  2.89801  2.37887  2.77519  2.98518  4.58477  3.61503
          0.03309  3.82079  4.54313  0.61958  0.77255  0.48576  0.95510
    148   2.84186  4.82403  2.87101  2.62611  3.98541  3.33305  3.78356  3.60928  2.45079  3.11667  4.14714  3.08495  3.88650  1.32897  2.73551  2.89233  3.13941  3.34253  5.26719  3.95785    426 q - - -
          2.68618  4.42225  2.77519  2.73123  3.46354  2.40513  3.72494  3.29354  2.67741  2.69355  4.24690  2.90347  2.73739  3.18146  2.89801  2.37887  2.77519  2.98518  4.58477  3.61503
          0.03309  3.82079  4.54313  0.61958  0.77255  0.48576  0.95510
    149   2.92704  5.01022  3.30171  2.69931  4.41550  3.55207  3.56211  3.78172  1.51369  3.26824  4.14757  3.11067  3.94305  2.70801  1.65883  2.93915  3.11241  3.47325  5.34677  4.15789    427 k - - -
          2.68618  4.42225  2.77519  2.73123  3.46354  2.40513  3.72494  3.29354  2.67741  2.69355  4.24690  2.90347  2.73739  3.18146  2.89801  2.37887  2.77519  2.98518  4.58477  3.61503
          0.03309  3.82079  4.54313  0.61958  0.77255  0.48576  0.95510
    150   2.90979  5.00741  2.46906  1.10129  4.34747  3.24211  3.82582  3.79114  2.69996  3.41709  4.39452  2.90670  3.84458  3.04328  3.10259  2.89816  3.21401  3.48075  5.52890  4.25234    435 e - - -
          2.68618  4.42225  2.77519  2.73123  3.46354  2.40513  3.72494  3.29354  2.67741  2.69355  4.24690  2.90347  2.73739  3.18146  2.89801  2.37887  2.77519  2.98518  4.58477  3.61503
          0.03309  3.82079  4.54313  0.61958  0.77255  0.48576  0.95510
    151   3.00881  4.42591  4.38648  3.84996  3.15561  4.17793  4.54099  1.60497  3.68761  1.63386  2.15120  4.13941  4.47511  3.94767  3.89457  3.52168  3.25430  1.97928  5.09865  3.93703    437 i - - -
          2.68618  4.42225  2.77519  2.73123  3.46354  2.40513  3.72494  3.29354  2.67741  2.69355  4.24690  2.90347  2.73739  3.18146  2.89801  2.37887  2.77519  2.98518  4.58477  3.61503
          0.03309  3.82079  4.54313  0.61958  0.77255  0.48576  0.95510
    152   2.77259  4.58977  3.46693  2.90482  3.57348  3.56980  3.75908  2.94023  2.36483  1.91059  3.59424  3.29139  3.98413  3.01135  1.96925  2.92611  3.01197  2.78274  5.02658  3.74106    438 l - - -
          2.68618  4.42225  2.77519  2.73123  3.46354  2.40513  3.72494  3.29354  2.67741  2.69355  4.24690  2.90347  2.73739  3.18146  2.89801  2.37887  2.77519  2.98518  4.58477  3.61503
          0.03309  3.82079  4.54313  0.61958  0.77255  0.48576  0.95510
    153   2.94894  4.78973  3.43451  2.95775  4.13123  3.44554  3.78993  3.67021  2.22107  3.19563  4.19813  3.32095  3.95152  3.01368  1.06046  3.03618  3.21901  3.39663  5.23583  4.07081    439 r - - -
          2.68618  4.42225  2.77519  2.73123  3.46354  2.40513  3.72494  3.29354  2.67741  2.69355  4.24690  2.90347  2.73739  3.18146  2.89801  2.37887  2.77519  2.98518  4.58477  3.61503
          0.03309  3.82079  4.54313  0.61958  0.77255  0.48576  0.95510
    154   3.17434  4.68426  3.76274  3.48333  2.29772  3.77054  3.59737  3.19095  3.34234  2.65799  3.87164  3.66115  4.24606  3.66079  3.53627  3.31586  3.46104  3.05919  3.93919  1.05629    440 y - - -
          2.68618  4.42225  2.77519  2.73123  3.46354  2.40513  3.72494  3.29354  2.67741  2.69355  4.24690  2.90347  2.73739  3.18146  2.89801  2.37887  2.77519  2.98518  4.58477  3.61503
          0.03309  3.82079  4.54313  0.61958  0.77255  0.48576  0.95510
    155   3.07578  4.52521  4.32997  3.79484  3.04135  4.18149  4.47804  2.16096  3.59070  1.22748  2.08599  4.10713  4.46567  3.87060  3.79646  3.52844  3.31548  2.22578  5.01690  3.84312    441 l - - -
          2.68618  4.42225  2.77519  2.73123  3.46354  2.40513  3.72494  3.29354  2.67741  2.69355  4.24690  2.90347  2.73739  3.18146  2.89801  2.37887  2.77519  2.98518  4.58477  3.61503
          0.03309  3.82079  4.54313  0.61958  0.77255  0.48576  0.95510
    156   3.17434  4.68426  3.76274  3.48333  2.29772  3.77054  3.59737  3.19095  3.34234  2.65799  3.87164  3.66115  4.24606  3.66079  3.53627  3.31586  3.46104  3.05919  3.93919  1.05629    442 y - - -
          2.68618  4.42225  2.77519  2.73123  3.46354  2.40513  3.72494  3.29354  2.67741  2.69355  4.24690  2.90347  2.73739  3.18146  2.89801  2.37887  2.77519  2.98518  4.58477  3.61503
          0.03309  3.82079  4.54313  0.61958  0.77255  0.48576  0.95510
    157   2.68226  4.67542  2.68287  2.56365  4.03099  3.15059  3.88214  3.73121  2.78206  3.38429  4.34063  1.25300  3.80040  3.15566  3.13422  2.75197  3.06293  3.35866  5.34301  3.98370    443 n - - -
          2.68618  4.42225  2.77519  2.73123  3.46354  2.40513  3.72494  3.29354  2.67741  2.69355  4.24690  2.90347  2.73739  3.18146  2.89801  2.37887  2.77519  2.98518  4.58477  3.61503
          0.03309  3.82079  4.54313  0.61958  0.77255  0.48576  0.95510
    158   2.94144  4.76640  3.07821  2.83392  3.25076  3.40577  1.25638  3.63624  2.67850  3.13632  4.17602  3.24495  3.95597  3.19976  2.94682  3.01289  3.24346  3.37245  4.71635  3.20329    444 h - - -
          2.68618  4.42225  2.77519  2.73123  3.46354  2.40513  3.72494  3.29354  2.67741  2.69355  4.24690  2.90347  2.73739  3.18146  2.89801  2.37887  2.77519  2.98518  4.58477  3.61503
          0.03309  3.82079  4.54313  0.61958  0.77255  0.48576  0.95510
    159   2.84186  4.82403  2.87101  2.62611  3.98541  3.33305  3.78356  3.60928  2.45079  3.11667  4.14714  3.08495  3.88650  1.32897  2.73551  2.89233  3.13941  3.34253  5.26719  3.95785    458 q - - -
          2.68618  4.42225  2.77519  2.73123  3.46354  2.40513  3.72494  3.29354  2.67741  2.69355  4.24690  2.90347  2.73739  3.18146  2.89801  2.37887  2.77519  2.98518  4.58477  3.61503
          0.03309  3.82079  4.54313  0.61958  0.77255  0.48576  0.95510
    160   2.68226  4.67542  2.68287  2.56365  4.03099  3.15059  3.88214  3.73121  2.78206  3.38429  4.34063  1.25300  3.80040  3.15566  3.13422  2.75197  3.06293  3.35866  5.34301  3.98370    471 n - - -
          2.68618  4.42225  2.77519  2.73123  3.46354  2.40513  3.72494  3.29354  2.67741  2.69355  4.24690  2.90347  2.73739  3.18146  2.89801  2.37887  2.77519  2.98518  4.58477  3.61503
          0.03309  3.82079  4.54313  0.61958  0.77255  0.48576  0.95510
    161   2.64735  4.56359  2.95243  2.01864  3.80626  3.39748  3.81510  2.81739  2.65720  2.72740  3.73276  3.09182  3.89131  3.04158  3.03253  2.77935  2.92693  2.00424  5.24735  3.94831    480 v - - -
          2.68618  4.42225  2.77519  2.73123  3.46354  2.40513  3.72494  3.29354  2.67741  2.69355  4.24690  2.90347  2.73739  3.18146  2.89801  2.37887  2.77519  2.98518  4.58477  3.61503
          0.03309  3.82079  4.54313  0.61958  0.77255  0.48576  0.95510
    162   2.93574  5.05318  0.99512  2.30624  4.42370  3.17299  3.88815  4.00047  2.96293  3.61852  4.59649  2.85958  3.82226  3.12795  3.47128  2.90468  3.27358  3.64553  5.60228  4.30645    489 d - - -
          2.68618  4.42225  2.77519  2.73123  3.46354  2.40513  3.72494  3.29354  2.67741  2.69355  4.24690  2.90347  2.73739  3.18146  2.89801  2.37887  2.77519  2.98518  4.58477  3.61503
          0.03309  3.82079  4.54313  0.61958  0.77255  0.48576  0.95510
    163   2.60345  4.38283  3.26652  3.15996  4.30101  0.81352  4.28245  3.88893  3.33408  3.54936  4.52549  3.43108  3.77230  3.66250  3.57487  2.77407  3.08071  3.42732  5.40886  4.40151    499 g - - -
          2.68618  4.42225  2.77519  2.73123  3.46354  2.40513  3.72494  3.29354  2.67741  2.69355  4.24690  2.90347  2.73739  3.18146  2.89801  2.37887  2.77519  2.98518  4.58477  3.61503
          0.03309  3.82079  4.54313  0.61958  0.77255  0.48576  0.95510
    164   2.60345  4.38283  3.26652  3.15996  4.30101  0.81352  4.28245  3.88893  3.33408  3.54936  4.52549  3.43108  3.77230  3.66250  3.57487  2.77407  3.08071  3.42732  5.40886  4.40151    500 g - - -
          2.68618  4.42225  2.77519  2.73123  3.46354  2.40513  3.72494  3.29354  2.67741  2.69355  4.24690  2.90347  2.73739  3.18146  2.89801  2.37887  2.77519  2.98518  4.58477  3.61503
          0.03309  3.82079  4.54313  0.61958  0.77255  0.48576  0.95510
    165   3.25281  4.64536  4.01409  3.70812  2.61768  3.67385  3.83967  3.27510  3.43179  2.67849  3.91121  3.86782  4.18753  3.82218  3.56894  3.45693  3.55082  3.16401  0.99636  2.62265    503 w - - -
          2.68618  4.42225  2.77519  2.73123  3.46354  2.40513  3.72494  3.29354  2.67741  2.69355  4.24690  2.90347  2.73739  3.18146  2.89801  2.37887  2.77519  2.98518  4.58477  3.61503
          0.03309  3.82079  4.54313  0.61958  0.77255  0.48576  0.95510
    166   2.60345  4.38283  3.26652  3.15996  4.30101  0.81352  4.28245  3.88893  3.33408  3.54936  4.52549  3.43108  3.77230  3.66250  3.57487  2.77407  3.08071  3.42732  5.40886  4.40151    504 g - - -
          2.68618  4.42225  2.77519  2.73123  3.46354  2.40513  3.72494  3.29354  2.67741  2.69355  4.24690  2.90347  2.73739  3.18146  2.89801  2.37887  2.77519  2.98518  4.58477  3.61503
          0.03309  3.82079  4.54313  0.61958  0.77255  0.48576  0.95510
    167   3.09823  4.57642  4.10599  3.74667  3.11779  3.91556  4.41865  2.32030  3.51488  0.94163  3.15882  4.02703  4.36053  3.89562  3.69898  3.48191  3.39525  2.34400  4.97726  3.68830    505 l - - -
          2.68618  4.42225  2.77519  2.73123  3.46354  2.40513  3.72494  3.29354  2.67741  2.69355  4.24690  2.90347  2.73739  3.18146  2.89801  2.37887  2.77519  2.98518  4.58477  3.61503
          0.03309  3.82079  4.54313  0.61958  0.77255  0.48576  0.95510
    168   2.98712  4.70721  3.43820  3.03196  2.37080  3.72230  2.21599  3.31249  2.87164  2.79908  3.85204  3.35222  4.12624  3.25590  3.15847  3.06733  3.22265  3.10927  3.99074  1.73313    506 y - - -
          2.68618  4.42225  2.77519  2.73123  3.46354  2.40513  3.72494  3.29354  2.67741  2.69355  4.24690  2.90347  2.73739  3.18146  2.89801  2.37887  2.77519  2.98518  4.58477  3.61503
          0.03309  3.82079  4.54313  0.61958  0.77255  0.48576  0.95510
    169   2.48748  4.23839  3.49817  3.07472  3.52917  3.34848  4.00362  1.95263  2.98450  2.50718  3.54558  3.37724  3.90268  3.34438  3.28407  2.03488  2.83031  2.35660  5.06997  3.78712    507 i - - -
          2.68618  4.42225  2.77519  2.73123  3.46354  2.40513  3.72494  3.29354  2.67741  2.69355  4.24690  2.90347  2.73739  3.18146  2.89801  2.37887  2.77519  2.98518  4.58477  3.61503
          0.03309  3.82079  4.54313  0.61958  0.77255  0.48576  0.95510
    170   2.78087  5.11685  2.29638  1.68744  4.43171  3.20177  3.67704  3.91474  2.54174  3.48030  4.34085  1.98961  3.78184  2.85060  3.00185  2.73178  3.06480  3.53967  5.63540  4.22459    509 e - - -
          2.68618  4.42225  2.77519  2.73123  3.46354  2.40513  3.72494  3.29354  2.67741  2.69355  4.24690  2.90347  2.73739  3.18146  2.89801  2.37887  2.77519  2.98518  4.58477  3.61503
          0.03309  3.82079  4.54313  0.61958  0.77255  0.48576  0.95510
    171   2.60345  4.38283  3.26652  3.15996  4.30101  0.81352  4.28245  3.88893  3.33408  3.54936  4.52549  3.43108  3.77230  3.66250  3.57487  2.77407  3.08071  3.42732  5.40886  4.40151    510 g - - -
          2.68618  4.42225  2.77519  2.73123  3.46354  2.40513  3.72494  3.29354  2.67741  2.69355  4.24690  2.90347  2.73739  3.18146  2.89801  2.37887  2.77519  2.98518  4.58477  3.61503
          0.03309  3.82079  4.54313  0.61958  0.77255  0.48576  0.95510
    172   2.68619  4.45101  3.28798  3.12038  4.11817  3.14150  4.20131  3.65120  3.17342  3.28332  4.33167  3.43179  0.92958  3.56382  3.42398  2.85231  3.12393  3.30238  5.31801  4.23847    512 p - - -
          2.68618  4.42225  2.77519  2.73123  3.46354  2.40513  3.72494  3.29354  2.67741  2.69355  4.24690  2.90347  2.73739  3.18146  2.89801  2.37887  2.77519  2.98518  4.58477  3.61503
          0.03309  3.82079  4.54313  0.61958  0.77255  0.48576  0.95510
    173   2.29133  4.21048  3.16320  2.97760  4.02533  2.94140  4.08839  3.54142  3.04783  3.26605  4.19720  3.21001  3.67616  3.40145  3.33476  1.17176  2.76778  3.08789  5.40220  4.10883    514 s - - -
          2.68618  4.42225  2.77519  2.73123  3.46354  2.40513  3.72494  3.29354  2.67741  2.69355  4.24690  2.90347  2.73739  3.18146  2.89801  2.37887  2.77519  2.98518  4.58477  3.61503
          0.03309  3.82079  4.54313  0.61958  0.77255  0.48576  0.95510
    174   2.43438  4.45069  2.84960  2.59060  4.07519  3.10119  3.82927  3.44659  2.67631  3.16304  4.04178  2.08760  3.72607  3.04950  3.04510  2.54331  2.00878  3.06810  5.40111  4.08846    515 t - - -
          2.68618  4.42225  2.77519  2.73123  3.46354  2.40513  3.72494  3.29354  2.67741  2.69355  4.24690  2.90347  2.73739  3.18146  2.89801  2.37887  2.77519  2.98518  4.58477  3.61503
          0.03309  3.82079  4.54313  0.61958  0.77255  0.48576  0.95510
    175   2.92988  4.48724  3.99443  3.58483  3.18724  3.79555  4.33199  2.35777  3.35540  1.79053  1.48075  3.86845  4.25662  3.74117  3.56662  3.27320  3.23457  2.35767  5.02066  3.77738    516 m - - -
          2.68618  4.42225  2.77519  2.73123  3.46354  2.40513  3.72494  3.29354  2.67741  2.69355  4.24690  2.90347  2.73739  3.18146  2.89801  2.37887  2.77519  2.98518  4.58477  3.61503
          0.03309  3.82079  4.54313  0.61958  0.77255  0.48576  0.95510
    176   3.08831  4.47186  4.48483  3.97028  3.15689  4.28591  4.64237  1.54004  3.78993  1.32707  3.02194  4.25559  4.56856  4.06136  3.98865  3.65269  3.33617  1.90511  5.14159  3.93694    517 l - - -
          2.68618  4.42225  2.77519  2.73123  3.46354  2.40513  3.72494  3.29354  2.67741  2.69355  4.24690  2.90347  2.73739  3.18146  2.89801  2.37887  2.77519  2.98518  4.58477  3.61503
          0.03309  3.82079  4.54313  0.61958  0.77255  0.48576  0.95510
    177   2.60345  4.38283  3.26652  3.15996  4.30101  0.81352  4.28245  3.88893  3.33408  3.54936  4.52549  3.43108  3.77230  3.66250  3.57487  2.77407  3.08071  3.42732  5.40886  4.40151    518 g - - -
          2.68618  4.42225  2.77519  2.73123  3.46354  2.40513  3.72494  3.29354  2.67741  2.69355  4.24690  2.90347  2.73739  3.18146  2.89801  2.37887  2.77519  2.98518  4.58477  3.61503
          0.03309  3.82079  4.54313  0.61958  0.77255  0.48576  0.95510
    178   2.20884  4.14128  3.25240  2.95432  4.06254  2.93444  4.03515  3.38248  2.96173  3.14499  4.02203  3.18026  3.64561  3.30439  3.27450  1.72233  1.85960  2.94480  5.43417  4.18979    519 s - - -
          2.68618  4.42225  2.77519  2.73123  3.46354  2.40513  3.72494  3.29354  2.67741  2.69355  4.24690  2.90347  2.73739  3.18146  2.89801  2.37887  2.77519  2.98518  4.58477  3.61503
          0.03309  3.82079  4.54313  0.61958  0.77255  0.48576  0.95510
    179   2.33336  4.15771  3.47595  3.10095  3.72172  3.13354  4.06047  2.79015  3.04113  2.73806  3.72676  3.32999  3.78181  3.38465  3.33578  1.87102  2.74252  1.84913  5.21709  3.94921    520 v - - -
          2.68618  4.42225  2.77519  2.73123  3.46354  2.40513  3.72494  3.29354  2.67741  2.69355  4.24690  2.90347  2.73739  3.18146  2.89801  2.37887  2.77519  2.98518  4.58477  3.61503
          0.03309  3.82079  4.54313  0.61958  0.77255  0.48576  0.95510
    180   3.09823  4.57642  4.10599  3.74667  3.11779  3.91556  4.41865  2.32030  3.51488  0.94163  3.15882  4.02703  4.36053  3.89562  3.69898  3.48191  3.39525  2.34400  4.97726  3.68830    521 l - - -
          2.68618  4.42225  2.77519  2.73123  3.46354  2.40513  3.72494  3.29354  2.67741  2.69355  4.24690  2.90347  2.73739  3.18146  2.89801  2.37887  2.77519  2.98518  4.58477  3.61503
          0.03309  3.82079  4.54313  0.61958  0.77255  0.48576  0.95510
    181   2.77741  4.91313  2.81495  2.46345  3.84534  3.39506  2.40578  3.63826  2.25178  3.16569  4.05605  2.95088  3.85944  2.09548  2.56905  2.78776  3.01398  3.32928  5.14754  3.72977    522 q - - -
          2.68618  4.42225  2.77519  2.73123  3.46354  2.40513  3.72494  3.29354  2.67741  2.69355  4.24690  2.90347  2.73739  3.18146  2.89801  2.37887  2.77519  2.98518  4.58477  3.61503
          0.03309  3.82079  4.54313  0.61958  0.77255  0.48576  0.95510
    182   3.17434  4.68426  3.76274  3.48333  2.29772  3.77054  3.59737  3.19095  3.34234  2.65799  3.87164  3.66115  4.24606  3.66079  3.53627  3.31586  3.46104  3.05919  3.93919  1.05629    523 y - - -
          2.68618  4.42225  2.77519  2.73123  3.46354  2.40513  3.72494  3.29354  2.67741  2.69355  4.24690  2.90347  2.73739  3.18146  2.89801  2.37887  2.77519  2.98518  4.58477  3.61503
          0.03309  3.82079  4.54313  0.61958  0.77255  0.48576  0.95510
    183   2.76754  4.32553  4.05288  3.71542  3.51344  3.66931  4.52642  2.05651  3.58237  2.21022  3.48751  3.91325  4.23343  3.94636  3.79966  3.17040  3.13082  1.09285  5.28879  4.01673    524 v - - -
          2.68618  4.42225  2.77519  2.73123  3.46354  2.40513  3.72494  3.29354  2.67741  2.69355  4.24690  2.90347  2.73739  3.18146  2.89801  2.37887  2.77519  2.98518  4.58477  3.61503
          0.03309  3.82079  4.54313  0.61958  0.77255  0.48576  0.95510
    184   2.23889  2.26886  3.82111  3.40738  3.72955  3.05165  4.19937  2.76980  3.26610  2.72401  3.70313  3.46253  3.74495  3.58186  3.49605  2.49031  1.86934  2.47537  5.22776  4.02579    527 t - - -
          2.68618  4.42225  2.77519  2.73123  3.46354  2.40513  3.72494  3.29354  2.67741  2.69355  4.24690  2.90347  2.73739  3.18146  2.89801  2.37887  2.77519  2.98518  4.58477  3.61503
          0.03309  3.82079  4.54313  0.61958  0.77255  0.48576  0.95510
    185   3.09823  4.57642  4.10599  3.74667  3.11779  3.91556  4.41865  2.32030  3.51488  0.94163  3.15882  4.02703  4.36053  3.89562  3.69898  3.48191  3.39525  2.34400  4.97726  3.68830    528 l - - -
          2.68618  4.42225  2.77519  2.73123  3.46354  2.40513  3.72494  3.29354  2.67741  2.69355  4.24690  2.90347  2.73739  3.18146  2.89801  2.37887  2.77519  2.98518  4.58477  3.61503
          0.03309  3.82079  4.54313  0.61958  0.77255  0.48576  0.95510
    186   2.94894  4.78973  3.43451  2.95775  4.13123  3.44554  3.78993  3.67021  2.22107  3.19563  4.19813  3.32095  3.95152  3.01368  1.06046  3.03618  3.21901  3.39663  5.23583  4.07081    529 r - - -
          2.68618  4.42225  2.77519  2.73123  3.46354  2.40513  3.72494  3.29354  2.67741  2.69355  4.24690  2.90347  2.73739  3.18146  2.89801  2.37887  2.77519  2.98518  4.58477  3.61503
          0.03309  3.82079  4.54313  0.61958  0.77255  0.48576  0.95510
    187   3.09823  4.57642  4.10599  3.74667  3.11779  3.91556  4.41865  2.32030  3.51488  0.94163  3.15882  4.02703  4.36053  3.89562  3.69898  3.48191  3.39525  2.34400  4.97726  3.68830    531 l - - -
          2.68618  4.42225  2.77519  2.73123  3.46354  2.40513  3.72494  3.29354  2.67741  2.69355  4.24690  2.90347  2.73739  3.18146  2.89801  2.37887  2.77519  2.98518  4.58477  3.61503
          0.03309  3.82079  4.54313  0.61958  0.77255  0.48576  0.95510
    188   3.09823  4.57642  4.10599  3.74667  3.11779  3.91556  4.41865  2.32030  3.51488  0.94163  3.15882  4.02703  4.36053  3.89562  3.69898  3.48191  3.39525  2.34400  4.97726  3.68830    532 l - - -
          2.68618  4.42225  2.77519  2.73123  3.46354  2.40513  3.72494  3.29354  2.67741  2.69355  4.24690  2.90347  2.73739  3.18146  2.89801  2.37887  2.77519  2.98518  4.58477  3.61503
          0.03309  3.82079  4.54313  0.61958  0.77255  0.48576  0.95510
    189   2.60345  4.38283  3.26652  3.15996  4.30101  0.81352  4.28245  3.88893  3.33408  3.54936  4.52549  3.43108  3.77230  3.66250  3.57487  2.77407  3.08071  3.42732  5.40886  4.40151    535 g - - -
          2.68618  4.42225  2.77519  2.73123  3.46354  2.40513  3.72494  3.29354  2.67741  2.69355  4.24690  2.90347  2.73739  3.18146  2.89801  2.37887  2.77519  2.98518  4.58477  3.61503
          0.03309  3.82079  4.54313  0.61958  0.77255  0.48576  0.95510
    190   2.90979  5.00741  2.46906  1.10129  4.34747  3.24211  3.82582  3.79114  2.69996  3.41709  4.39452  2.90670  3.84458  3.04328  3.10259  2.89816  3.21401  3.48075  5.52890  4.25234    536 e - - -
          2.68618  4.42225  2.77519  2.73123  3.46354  2.40513  3.72494  3.29354  2.67741  2.69355  4.24690  2.90347  2.73739  3.18146  2.89801  2.37887  2.77519  2.98518  4.58477  3.61503
          0.03309  3.82079  4.54313  0.61958  0.77255  0.48576  0.95510
    191   2.69692  4.87869  2.43085  1.68733  4.35822  2.07058  3.74827  3.80200  2.63686  3.40699  4.27574  2.81763  3.76979  2.93889  3.08193  2.70253  3.01572  3.42233  5.57103  4.23425    543 e - - -
          2.68618  4.42225  2.77519  2.73123  3.46354  2.40513  3.72494  3.29354  2.67741  2.69355  4.24690  2.90347  2.73739  3.18146  2.89801  2.37887  2.77519  2.98518  4.58477  3.61503
          0.03309  3.82079  4.54313  0.61958  0.77255  0.48576  0.95510
    192   1.80718  4.16866  3.74222  3.35106  3.69384  3.29697  4.26320  2.35842  3.27357  2.50091  3.60826  3.54188  3.92812  3.60262  3.54655  2.72090  2.83585  1.64449  5.30975  4.07988    547 v - - -
          2.68618  4.42225  2.77519  2.73123  3.46354  2.40513  3.72494  3.29354  2.67741  2.69355  4.24690  2.90347  2.73739  3.18146  2.89801  2.37887  2.77519  2.98518  4.58477  3.61503
          0.03309  3.82079  4.54313  0.61958  0.77255  0.48576  0.95510
    193   2.78087  5.11685  2.29638  1.68744  4.43171  3.20177  3.67704  3.91474  2.54174  3.48030  4.34085  1.98961  3.78184  2.85060  3.00185  2.73178  3.06480  3.53967  5.63540  4.22459    551 e - - -
          2.68618  4.42225  2.77519  2.73123  3.46354  2.40513  3.72494  3.29354  2.67741  2.69355  4.24690  2.90347  2.73739  3.18146  2.89801  2.37887  2.77519  2.98518  4.58477  3.61503
          0.03309  3.82079  4.54313  0.61958  0.77255  0.48576  0.95510
    194   2.69258  4.91036  1.66345  2.23794  4.45490  1.99426  3.78338  3.95494  2.78204  3.54421  4.40777  2.77443  3.74828  2.97860  3.29884  2.68603  3.03597  3.53207  5.66883  4.30313    558 d - - -
          2.68618  4.42225  2.77519  2.73123  3.46354  2.40513  3.72494  3.29354  2.67741  2.69355  4.24690  2.90347  2.73739  3.18146  2.89801  2.37887  2.77519  2.98518  4.58477  3.61503
          0.03309  3.82079  4.54313  0.61958  0.77255  0.48576  0.95510
    195   2.60345  4.38283  3.26652  3.15996  4.30101  0.81352  4.28245  3.88893  3.33408  3.54936  4.52549  3.43108  3.77230  3.66250  3.57487  2.77407  3.08071  3.42732  5.40886  4.40151    561 g - - -
          2.68618  4.42225  2.77519  2.73123  3.46354  2.40513  3.72494  3.29354  2.67741  2.69355  4.24690  2.90347  2.73739  3.18146  2.89801  2.37887  2.77519  2.98518  4.58477  3.61503
          0.03309  3.82079  4.54313  0.61958  0.77255  0.48576  0.95510
    196   2.85219  5.34592  1.62280  1.58515  4.63220  3.15652  3.69161  4.12489  2.68923  3.66155  4.52356  2.63540  3.77001  2.86238  3.25902  2.75257  3.13975  3.72336  5.82339  4.35018    570 e - - -
          2.68618  4.42225  2.77519  2.73123  3.46354  2.40513  3.72494  3.29354  2.67741  2.69355  4.24690  2.90347  2.73739  3.18146  2.89801  2.37887  2.77519  2.98518  4.58477  3.61503
          0.03309  3.82079  4.54313  0.61958  0.77255  0.48576  0.95510
    197   2.60345  4.38283  3.26652  3.15996  4.30101  0.81352  4.28245  3.88893  3.33408  3.54936  4.52549  3.43108  3.77230  3.66250  3.57487  2.77407  3.08071  3.42732  5.40886  4.40151    573 g - - -
          2.68618  4.42225  2.77519  2.73123  3.46354  2.40513  3.72494  3.29354  2.67741  2.69355  4.24690  2.90347  2.73739  3.18146  2.89801  2.37887  2.77519  2.98518  4.58477  3.61503
          0.03309  3.82079  4.54313  0.61958  0.77255  0.48576  0.95510
    198   1.57515  4.09377  3.27976  3.01582  4.11808  2.88056  4.09825  3.44066  3.06609  3.21034  4.08060  3.19786  3.61924  3.37840  3.37083  1.67271  2.64102  2.96755  5.49215  4.25820    575 a - - -
          2.68618  4.42225  2.77519  2.73123  3.46354  2.40513  3.72494  3.29354  2.67741  2.69355  4.24690  2.90347  2.73739  3.18146  2.89801  2.37887  2.77519  2.98518  4.58477  3.61503
          0.03309  3.82079  4.54313  0.61958  0.77255  0.48576  0.95510
    199   2.92988  4.48724  3.99443  3.58483  3.18724  3.79555  4.33199  2.35777  3.35540  1.79053  1.48075  3.86845  4.25662  3.74117  3.56662  3.27320  3.23457  2.35767  5.02066  3.77738    580 m - - -
          2.68618  4.42225  2.77519  2.73123  3.46354  2.40513  3.72494  3.29354  2.67741  2.69355  4.24690  2.90347  2.73739  3.18146  2.89801  2.37887  2.77519  2.98518  4.58477  3.61503
          0.03309  3.82079  4.54313  0.61958  0.77255  0.48576  0.95510
    200   2.72644  4.65712  2.94238  1.99006  3.71267  3.44804  3.77280  2.94782  2.57653  2.00303  3.68885  3.08704  3.91394  3.00362  2.93095  2.83441  2.98113  2.76111  5.17278  3.85988    581 e - - -
          2.68618  4.42225  2.77519  2.73123  3.46354  2.40513  3.72494  3.29354  2.67741  2.69355  4.24690  2.90347  2.73739  3.18146  2.89801  2.37887  2.77519  2.98518  4.58477  3.61503
          0.03309  3.82079  4.54313  0.61958  0.77255  0.48576  0.95510
    201   2.92633  4.88599  3.09877  2.73125  4.26057  3.42028  3.73321  3.68684  1.11139  3.26376  4.22896  3.15764  3.92508  2.92835  2.42556  2.97229  3.18397  3.39789  5.33728  4.14297    582 k - - -
          2.68618  4.42225  2.77519  2.73123  3.46354  2.40513  3.72494  3.29354  2.67741  2.69355  4.24690  2.90347  2.73739  3.18146  2.89801  2.37887  2.77519  2.98518  4.58477  3.61503
          0.03309  3.82079  4.54313  0.61958  0.77255  0.48576  0.95510
    202   1.54853  4.11647  3.21396  2.99078  4.18272  1.85455  4.11555  3.51789  3.09969  3.27388  4.14164  3.19000  3.62161  3.39635  3.40840  2.36034  2.66699  3.02734  5.52847  4.31648    583 a - - -
          2.68618  4.42225  2.77519  2.73123  3.46354  2.40513  3.72494  3.29354  2.67741  2.69355  4.24690  2.90347  2.73739  3.18146  2.89801  2.37887  2.77519  2.98518  4.58477  3.61503
          0.03309  3.82079  4.54313  0.61958  0.77255  0.48576  0.95510
    203   2.83963  4.94631  3.11820  2.60819  4.25998  3.48018  3.58267  3.70222  2.00472  3.20214  4.08871  3.05019  3.90021  2.04618  1.77207  2.85746  3.05064  3.39415  5.32127  4.07358    584 r - - -
          2.68618  4.42225  2.77519  2.73123  3.46354  2.40513  3.72494  3.29354  2.67741  2.69355  4.24690  2.90347  2.73739  3.18146  2.89801  2.37887  2.77519  2.98518  4.58477  3.61503
          0.03309  3.82079  4.54313  0.61958  0.77255  0.48576  0.95510
    204   2.92633  4.88599  3.09877  2.73125  4.26057  3.42028  3.73321  3.68684  1.11139  3.26376  4.22896  3.15764  3.92508  2.92835  2.42556  2.97229  3.18397  3.39789  5.33728  4.14297    585 k - - -
          2.68618  4.42225  2.77519  2.73123  3.46354  2.40513  3.72494  3.29354  2.67741  2.69355  4.24690  2.90347  2.73739  3.18146  2.89801  2.37887  2.77519  2.98518  4.58477  3.61503
          0.03309  3.82079  4.54313  0.61958  0.77255  0.48576  0.95510
    205   3.25281  4.64536  4.01409  3.70812  2.61768  3.67385  3.83967  3.27510  3.43179  2.67849  3.91121  3.86782  4.18753  3.82218  3.56894  3.45693  3.55082  3.16401  0.99636  2.62265    586 w - - -
          2.68618  4.42225  2.77519  2.73123  3.46354  2.40513  3.72494  3.29354  2.67741  2.69355  4.24690  2.90347  2.73739  3.18146  2.89801  2.37887  2.77519  2.98518  4.58477  3.61503
          0.03309  3.82079  4.54313  0.61958  0.77255  0.48576  0.95510
    206   2.99096  4.42541  4.26018  3.87485  3.34046  4.00900  4.61327  1.14438  3.70190  1.93830  3.28510  4.12749  4.44611  4.05615  3.90445  3.50015  3.29145  1.84754  5.21984  3.95296    587 i - - -
          2.68618  4.42225  2.77519  2.73123  3.46354  2.40513  3.72494  3.29354  2.67741  2.69355  4.24690  2.90347  2.73739  3.18146  2.89801  2.37887  2.77519  2.98518  4.58477  3.61503
          0.03309  3.82079  4.54313  0.61958  0.77255  0.48576  0.95510
    207   3.09823  4.57642  4.10599  3.74667  3.11779  3.91556  4.41865  2.32030  3.51488  0.94163  3.15882  4.02703  4.36053  3.89562  3.69898  3.48191  3.39525  2.34400  4.97726  3.68830    588 l - - -
          2.68618  4.42225  2.77519  2.73123  3.46354  2.40513  3.72494  3.29354  2.67741  2.69355  4.24690  2.90347  2.73739  3.18146  2.89801  2.37887  2.77519  2.98518  4.58477  3.61503
          0.03309  3.82079  4.54313  0.61958  0.77255  0.48576  0.95510
    208   2.93574  5.05318  0.99512  2.30624  4.42370  3.17299  3.88815  4.00047  2.96293  3.61852  4.59649  2.85958  3.82226  3.12795  3.47128  2.90468  3.27358  3.64553  5.60228  4.30645    589 d - - -
          2.68618  4.42225  2.77519  2.73123  3.46354  2.40513  3.72494  3.29354  2.67741  2.69355  4.24690  2.90347  2.73739  3.18146  2.89801  2.37887  2.77519  2.98518  4.58477  3.61503
          0.03309  3.82079  4.54313  0.61958  0.77255  0.48576  0.95510
    209   2.94144  4.76640  3.07821  2.83392  3.25076  3.40577  1.25638  3.63624  2.67850  3.13632  4.17602  3.24495  3.95597  3.19976  2.94682  3.01289  3.24346  3.37245  4.71635  3.20329    590 h - - -
          2.68618  4.42225  2.77519  2.73123  3.46354  2.40513  3.72494  3.29354  2.67741  2.69355  4.24690  2.90347  2.73739  3.18146  2.89801  2.37887  2.77519  2.98518  4.58477  3.61503
          0.03309  3.82079  4.54313  0.61958  0.77255  0.48576  0.95510
    210   2.60345  4.38283  3.26652  3.15996  4.30101  0.81352  4.28245  3.88893  3.33408  3.54936  4.52549  3.43108  3.77230  3.66250  3.57487  2.77407  3.08071  3.42732  5.40886  4.40151    591 g - - -
          2.68618  4.42225  2.77519  2.73123  3.46354  2.40513  3.72494  3.29354  2.67741  2.69355  4.24690  2.90347  2.73739  3.18146  2.89801  2.37887  2.77519  2.98518  4.58477  3.61503
          0.03309  3.82079  4.54313  0.61958  0.77255  0.48576  0.95510
    211   2.20176  4.16684  3.06932  2.86662  4.22397  1.87852  4.05531  3.68801  3.02120  3.36476  4.20327  3.11797  3.61553  3.31841  3.35392  1.65457  2.67904  3.14888  5.54853  4.29944    592 s - - -
          2.68618  4.42225  2.77519  2.73123  3.46354  2.40513  3.72494  3.29354  2.67741  2.69355  4.24690  2.90347  2.73739  3.18146  2.89801  2.37887  2.77519  2.98518  4.58477  3.61503
          0.03309  3.82079  4.54313  0.61958  0.77255  0.48576  0.95510
    212   1.09095  4.16807  3.41153  3.20161  4.00221  2.99374  4.22957  3.12012  3.21656  3.00397  4.04241  3.36384  3.72819  3.56273  3.47001  2.51927  2.79310  2.78355  5.43459  4.22931    593 a - - -
          2.68618  4.42225  2.77519  2.73123  3.46354  2.40513  3.72494  3.29354  2.67741  2.69355  4.24690  2.90347  2.73739  3.18146  2.89801  2.37887  2.77519  2.98518  4.58477  3.61503
          0.03309  3.82079  4.54313  0.61958  0.77255  0.48576  0.95510
    213   2.38676  4.23138  3.38400  3.13484  3.92495  3.07205  4.15587  3.04585  3.07677  2.91113  3.96584  3.35181  3.77211  3.47446  3.33732  2.58757  1.26269  2.74636  5.36737  4.14188    594 t - - -
          2.68618  4.42225  2.77519  2.73123  3.46354  2.40513  3.72494  3.29354  2.67741  2.69355  4.24690  2.90347  2.73739  3.18146  2.89801  2.37887  2.77519  2.98518  4.58477  3.61503
          0.03309  3.82079  4.54313  0.61958  0.77255  0.48576  0.95510
    214   1.62949  4.10702  3.40989  3.09351  4.00196  2.96861  4.11846  3.08010  3.07076  2.98737  3.93066  3.27288  3.68162  3.40612  3.36384  2.41758  1.85946  2.71954  5.43180  4.21407    595 a - - -
          2.68618  4.42225  2.77519  2.73123  3.46354  2.40513  3.72494  3.29354  2.67741  2.69355  4.24690  2.90347  2.73739  3.18146  2.89801  2.37887  2.77519  2.98518  4.58477  3.61503
          0.03309  3.82079  4.54313  0.61958  0.77255  0.48576  0.95510
    215   2.38676  4.23138  3.38400  3.13484  3.92495  3.07205  4.15587  3.04585  3.07677  2.91113  3.96584  3.35181  3.77211  3.47446  3.33732  2.58757  1.26269  2.74636  5.36737  4.14188    596 t - - -
          2.68618  4.42225  2.77519  2.73123  3.46354  2.40513  3.72494  3.29354  2.67741  2.69355  4.24690  2.90347  2.73739  3.18146  2.89801  2.37887  2.77519  2.98518  4.58477  3.61503
          0.03309  3.82079  4.54313  0.61958  0.77255  0.48576  0.95510
    216   2.29133  4.21048  3.16320  2.97760  4.02533  2.94140  4.08839  3.54142  3.04783  3.26605  4.19720  3.21001  3.67616  3.40145  3.33476  1.17176  2.76778  3.08789  5.40220  4.10883    597 s - - -
          2.68618  4.42225  2.77519  2.73123  3.46354  2.40513  3.72494  3.29354  2.67741  2.69355  4.24690  2.90347  2.73739  3.18146  2.89801  2.37887  2.77519  2.98518  4.58477  3.61503
          0.03309  3.82079  4.54313  0.61958  0.77255  0.48576  0.95510
    217   1.57634  4.09384  3.27960  3.01567  4.11816  2.88057  4.09818  3.44084  3.06598  3.21045  4.08069  3.19778  3.61923  3.37830  3.37075  1.67143  2.64104  2.96769  5.49220  4.25822    598 a - - -
          2.68618  4.42225  2.77519  2.73123  3.46354  2.40513  3.72494  3.29354  2.67741  2.69355  4.24690  2.90347  2.73739  3.18146  2.89801  2.37887  2.77519  2.98518  4.58477  3.61503
          0.03309  3.82079  4.54313  0.61958  0.77255  0.48576  0.95510
    218   3.25281  4.64536  4.01409  3.70812  2.61768  3.67385  3.83967  3.27510  3.43179  2.67849  3.91121  3.86782  4.18753  3.82218  3.56894  3.45693  3.55082  3.16401  0.99636  2.62265    599 w - - -
          2.68618  4.42225  2.77519  2.73123  3.46354  2.40513  3.72494  3.29354  2.67741  2.69355  4.24690  2.90347  2.73739  3.18146  2.89801  2.37887  2.77519  2.98518  4.58477  3.61503
          0.03309  3.82079  4.54313  0.61958  0.77255  0.48576  0.95510
    219   2.60345  4.38283  3.26652  3.15996  4.30101  0.81352  4.28245  3.88893  3.33408  3.54936  4.52549  3.43108  3.77230  3.66250  3.57487  2.77407  3.08071  3.42732  5.40886  4.40151    600 g - - -
          2.68618  4.42225  2.77519  2.73123  3.46354  2.40513  3.72494  3.29354  2.67741  2.69355  4.24690  2.90347  2.73739  3.18146  2.89801  2.37887  2.77519  2.98518  4.58477  3.61503
          0.03309  3.82079  4.54313  0.61958  0.77255  0.48576  0.95510
    220   2.92633  4.88599  3.09877  2.73125  4.26057  3.42028  3.73321  3.68684  1.11139  3.26376  4.22896  3.15764  3.92508  2.92835  2.42556  2.97229  3.18397  3.39789  5.33728  4.14297    601 k - - -
          2.68618  4.42225  2.77519  2.73123  3.46354  2.40513  3.72494  3.29354  2.67741  2.69355  4.24690  2.90347  2.73739  3.18146  2.89801  2.37887  2.77519  2.98518  4.58477  3.61503
          0.03309  3.82079  4.54313  0.61958  0.77255  0.48576  0.95510
    221   3.13868  4.54326  4.38674  3.90473  1.90850  4.18637  4.14431  2.30404  3.76468  1.29179  3.01123  4.09787  4.48175  3.93945  3.93135  3.54815  3.37888  2.36221  4.46638  2.96666    602 l - - -
          2.68618  4.42225  2.77519  2.73123  3.46354  2.40513  3.72494  3.29354  2.67741  2.69355  4.24690  2.90347  2.73739  3.18146  2.89801  2.37887  2.77519  2.98518  4.58477  3.61503
          0.03309  3.82079  4.54313  0.61958  0.77255  0.48576  0.95510
    222   2.96008  4.44547  4.07231  3.56424  2.56351  3.89888  3.82149  2.60528  3.30395  1.54575  3.24600  3.76587  4.25745  3.62371  3.49720  3.25781  3.19932  2.56559  2.38985  2.70081    603 l - - -
          2.68618  4.42225  2.77519  2.73123  3.46354  2.40513  3.72494  3.29354  2.67741  2.69355  4.24690  2.90347  2.73739  3.18146  2.89801  2.37887  2.77519  2.98518  4.58477  3.61503
          0.03309  3.82079  4.54313  0.61958  0.77255  0.48576  0.95510
    223   3.09823  4.57642  4.10599  3.74667  3.11779  3.91556  4.41865  2.32030  3.51488  0.94163  3.15882  4.02703  4.36053  3.89562  3.69898  3.48191  3.39525  2.34400  4.97726  3.68830    604 l - - -
          2.68618  4.42225  2.77519  2.73123  3.46354  2.40513  3.72494  3.29354  2.67741  2.69355  4.24690  2.90347  2.73739  3.18146  2.89801  2.37887  2.77519  2.98518  4.58477  3.61503
          0.03309  3.82079  4.54313  0.61958  0.77255  0.48576  0.95510
    224   2.29133  4.21048  3.16320  2.97760  4.02533  2.94140  4.08839  3.54142  3.04783  3.26605  4.19720  3.21001  3.67616  3.40145  3.33476  1.17176  2.76778  3.08789  5.40220  4.10883    605 s - - -
          2.68618  4.42225  2.77519  2.73123  3.46354  2.40513  3.72494  3.29354  2.67741  2.69355  4.24690  2.90347  2.73739  3.18146  2.89801  2.37887  2.77519  2.98518  4.58477  3.61503
          0.03309  3.82079  4.54313  0.61958  0.77255  0.48576  0.95510
    225   2.87624  4.36379  4.20054  3.68253  3.24513  3.97029  4.42971  2.04387  3.52871  1.79589  2.20783  3.96540  4.34743  3.82439  3.76213  3.32320  3.14769  1.58789  5.10804  3.91799    622 v - - -
          2.68618  4.42225  2.77519  2.73123  3.46354  2.40513  3.72494  3.29354  2.67741  2.69355  4.24690  2.90347  2.73739  3.18146  2.89801  2.37887  2.77519  2.98518  4.58477  3.61503
          0.03309  3.82079  4.54313  0.61958  0.77255  0.48576  0.95510
    226   3.09823  4.57642  4.10599  3.74667  3.11779  3.91556  4.41865  2.32030  3.51488  0.94163  3.15882  4.02703  4.36053  3.89562  3.69898  3.48191  3.39525  2.34400  4.97726  3.68830    636 l - - -
          2.68618  4.42225  2.77519  2.73123  3.46354  2.40513  3.72494  3.29354  2.67741  2.69355  4.24690  2.90347  2.73739  3.18146  2.89801  2.37887  2.77519  2.98518  4.58477  3.61503
          0.03309  3.82079  4.54313  0.61958  0.77255  0.48576  0.95510
    227   2.60345  4.38283  3.26652  3.15996  4.30101  0.81352  4.28245  3.88893  3.33408  3.54936  4.52549  3.43108  3.77230  3.66250  3.57487  2.77407  3.08071  3.42732  5.40886  4.40151    637 g - - -
          2.68618  4.42225  2.77519  2.73123  3.46354  2.40513  3.72494  3.29354  2.67741  2.69355  4.24690  2.90347  2.73739  3.18146  2.89801  2.37887  2.77519  2.98518  4.58477  3.61503
          0.03309  3.82079  4.54313  0.61958  0.77255  0.48576  0.95510
    228   2.76754  4.32553  4.05288  3.71542  3.51344  3.66931  4.52642  2.05651  3.58237  2.21022  3.48751  3.91325  4.23343  3.94636  3.79966  3.17040  3.13082  1.09285  5.28879  4.01673    638 v - - -
          2.68618  4.42225  2.77519  2.73123  3.46354  2.40513  3.72494  3.29354  2.67741  2.69355  4.24690  2.90347  2.73739  3.18146  2.89801  2.37887  2.77519  2.98518  4.58477  3.61503
          0.03309  3.82079  4.54313  0.61958  0.77255  0.48576  0.95510
    229   3.17434  4.68426  3.76274  3.48333  2.29772  3.77054  3.59737  3.19095  3.34234  2.65799  3.87164  3.66115  4.24606  3.66079  3.53627  3.31586  3.46104  3.05919  3.93919  1.05629    653 y - - -
          2.68618  4.42225  2.77519  2.73123  3.46354  2.40513  3.72494  3.29354  2.67741  2.69355  4.24690  2.90347  2.73739  3.18146  2.89801  2.37887  2.77519  2.98518  4.58477  3.61503
          0.03309  3.82079  4.54313  0.61958  0.77255  0.48576  0.95510
    230   2.90979  5.00741  2.46906  1.10129  4.34747  3.24211  3.82582  3.79114  2.69996  3.41709  4.39452  2.90670  3.84458  3.04328  3.10259  2.89816  3.21401  3.48075  5.52890  4.25234    654 e - - -
          2.68618  4.42225  2.77519  2.73123  3.46354  2.40513  3.72494  3.29354  2.67741  2.69355  4.24690  2.90347  2.73739  3.18146  2.89801  2.37887  2.77519  2.98518  4.58477  3.61503
          0.03309  3.82079  4.54313  0.61958  0.77255  0.48576  0.95510
    231   3.25281  4.64536  4.01409  3.70812  2.61768  3.67385  3.83967  3.27510  3.43179  2.67849  3.91121  3.86782  4.18753  3.82218  3.56894  3.45693  3.55082  3.16401  0.99636  2.62265    655 w - - -
          2.68618  4.42225  2.77519  2.73123  3.46354  2.40513  3.72494  3.29354  2.67741  2.69355  4.24690  2.90347  2.73739  3.18146  2.89801  2.37887  2.77519  2.98518  4.58477  3.61503
          0.03309  3.82079  4.54313  0.61958  0.77255  0.48576  0.95510
    232   1.57515  4.09377  3.27976  3.01582  4.11808  2.88056  4.09825  3.44066  3.06609  3.21034  4.08060  3.19786  3.61924  3.37840  3.37083  1.67271  2.64102  2.96755  5.49215  4.25820    656 a - - -
          2.68618  4.42225  2.77519  2.73123  3.46354  2.40513  3.72494  3.29354  2.67741  2.69355  4.24690  2.90347  2.73739  3.18146  2.89801  2.37887  2.77519  2.98518  4.58477  3.61503
          0.03309  3.82079  4.54313  0.61958  0.77255  0.48576  0.95510
    233   2.60345  4.38283  3.26652  3.15996  4.30101  0.81352  4.28245  3.88893  3.33408  3.54936  4.52549  3.43108  3.77230  3.66250  3.57487  2.77407  3.08071  3.42732  5.40886  4.40151    657 g - - -
          2.68618  4.42225  2.77519  2.73123  3.46354  2.40513  3.72494  3.29354  2.67741  2.69355  4.24690  2.90347  2.73739  3.18146  2.89801  2.37887  2.77519  2.98518  4.58477  3.61503
          0.03309  3.82079  4.54313  0.61958  0.77255  0.48576  0.95510
    234   2.43075  4.49176  2.71366  2.51362  4.16074  3.05148  3.82613  3.68141  2.70758  3.31952  4.17109  2.03389  3.70168  3.04384  3.09917  1.84403  2.82418  3.23974  5.46970  4.12139    658 s - - -
          2.68618  4.42225  2.77519  2.73123  3.46354  2.40513  3.72494  3.29354  2.67741  2.69355  4.24690  2.90347  2.73739  3.18146  2.89801  2.37887  2.77519  2.98518  4.58477  3.61503
          0.03309  3.82079  4.54313  0.61958  0.77255  0.48576  0.95510
    235   2.73515  4.64079  3.00291  2.67397  2.99575  3.44036  3.61014  3.28215  2.68050  2.88451  3.84479  2.18789  3.92081  3.05667  3.03347  2.81949  3.00481  3.02586  4.54134  2.12976    659 y - - -
          2.68618  4.42225  2.77519  2.73123  3.46354  2.40513  3.72494  3.29354  2.67741  2.69355  4.24690  2.90347  2.73739  3.18146  2.89801  2.37887  2.77519  2.98518  4.58477  3.61503
          0.03309  3.82079  4.54313  0.61958  0.77255  0.48576  0.95510
    236   2.68619  4.45101  3.28798  3.12038  4.11817  3.14150  4.20131  3.65120  3.17342  3.28332  4.33167  3.43179  0.92958  3.56382  3.42398  2.85231  3.12393  3.30238  5.31801  4.23847    660 p - - -
          2.68618  4.42225  2.77519  2.73123  3.46354  2.40513  3.72494  3.29354  2.67741  2.69355  4.24690  2.90347  2.73739  3.18146  2.89801  2.37887  2.77519  2.98518  4.58477  3.61503
          0.03309  3.82079  4.54313  0.61958  0.77255  0.48576  0.95510
    237   3.07560  4.52512  4.32967  3.79455  3.04142  4.18122  4.47780  2.16104  3.59039  1.22826  2.08460  4.10684  4.46549  3.87037  3.79619  3.52817  3.31532  2.22580  5.01683  3.84299    661 l - - -
          2.68618  4.42225  2.77519  2.73123  3.46354  2.40513  3.72494  3.29354  2.67741  2.69355  4.24690  2.90347  2.73739  3.18146  2.89801  2.37887  2.77519  2.98518  4.58477  3.61503
          0.03309  3.82079  4.54313  0.61958  0.77255  0.48576  0.95510
    238   2.27255  4.24478  3.05664  2.79139  4.11356  2.96282  3.96040  3.55940  2.86892  3.23322  4.09266  3.09683  2.18119  3.20789  3.21351  1.73848  2.71307  3.09541  5.44709  4.17536    662 s - - -
          2.68618  4.42225  2.77519  2.73123  3.46354  2.40513  3.72494  3.29354  2.67741  2.69355  4.24690  2.90347  2.73739  3.18146  2.89801  2.37887  2.77519  2.98518  4.58477  3.61503
          0.03309  3.82079  4.54313  0.61958  0.77255  0.48576  0.95510
    239   2.68619  4.45101  3.28798  3.12038  4.11817  3.14150  4.20131  3.65120  3.17342  3.28332  4.33167  3.43179  0.92958  3.56382  3.42398  2.85231  3.12393  3.30238  5.31801  4.23847    663 p - - -
          2.68618  4.42225  2.77519  2.73123  3.46354  2.40513  3.72494  3.29354  2.67741  2.69355  4.24690  2.90347  2.73739  3.18146  2.89801  2.37887  2.77519  2.98518  4.58477  3.61503
          0.03309  3.82079  4.54313  0.61958  0.77255  0.48576  0.95510
    240   2.90979  5.00741  2.46906  1.10129  4.34747  3.24211  3.82582  3.79114  2.69996  3.41709  4.39452  2.90670  3.84458  3.04328  3.10259  2.89816  3.21401  3.48075  5.52890  4.25234    664 e - - -
          2.68618  4.42225  2.77519  2.73123  3.46354  2.40513  3.72494  3.29354  2.67741  2.69355  4.24690  2.90347  2.73739  3.18146  2.89801  2.37887  2.77519  2.98518  4.58477  3.61503
          0.03309  3.82079  4.54313  0.61958  0.77255  0.48576  0.95510
    241   2.60624  4.27425  3.68202  3.23421  2.18507  3.50477  3.96672  2.54896  3.15700  2.24234  3.37836  3.50902  4.00719  3.45816  3.43386  2.87434  2.11128  2.39728  4.73253  3.32290    665 t - - -
          2.68618  4.42225  2.77519  2.73123  3.46354  2.40513  3.72494  3.29354  2.67741  2.69355  4.24690  2.90347  2.73739  3.18146  2.89801  2.37887  2.77519  2.98518  4.58477  3.61503
          0.03309  3.82079  4.54313  0.61958  0.77255  0.48576  0.95510
    242   3.25281  4.64536  4.01409  3.70812  2.61768  3.67385  3.83967  3.27510  3.43179  2.67849  3.91121  3.86782  4.18753  3.82218  3.56894  3.45693  3.55082  3.16401  0.99636  2.62265    666 w - - -
          2.68618  4.42225  2.77519  2.73123  3.46354  2.40513  3.72494  3.29354  2.67741  2.69355  4.24690  2.90347  2.73739  3.18146  2.89801  2.37887  2.77519  2.98518  4.58477  3.61503
          0.03309  3.82079  4.54313  0.61958  0.77255  0.48576  0.95510
    243   3.09823  4.57642  4.10599  3.74667  3.11779  3.91556  4.41865  2.32030  3.51488  0.94163  3.15882  4.02703  4.36053  3.89562  3.69898  3.48191  3.39525  2.34400  4.97726  3.68830    667 l - - -
          2.68618  4.42225  2.77519  2.73123  3.46354  2.40513  3.72494  3.29354  2.67741  2.69355  4.24690  2.90347  2.73739  3.18146  2.89801  2.37887  2.77519  2.98518  4.58477  3.61503
          0.03309  3.82079  4.54313  0.61958  0.77255  0.48576  0.95510
    244   3.09823  4.57642  4.10599  3.74667  3.11779  3.91556  4.41865  2.32030  3.51488  0.94163  3.15882  4.02703  4.36053  3.89562  3.69898  3.48191  3.39525  2.34400  4.97726  3.68830    668 l - - -
          2.68618  4.42225  2.77519  2.73123  3.46354  2.40513  3.72494  3.29354  2.67741  2.69355  4.24690  2.90347  2.73739  3.18146  2.89801  2.37887  2.77519  2.98518  4.58477  3.61503
          0.03309  3.82079  4.54313  0.61958  0.77255  0.48576  0.95510
    245   2.68619  4.45101  3.28798  3.12038  4.11817  3.14150  4.20131  3.65120  3.17342  3.28332  4.33167  3.43179  0.92958  3.56382  3.42398  2.85231  3.12393  3.30238  5.31801  4.23847    669 p - - -
          2.68618  4.42225  2.77519  2.73123  3.46354  2.40513  3.72494  3.29354  2.67741  2.69355  4.24690  2.90347  2.73739  3.18146  2.89801  2.37887  2.77519  2.98518  4.58477  3.61503
          0.03309  3.82079  4.54313  0.61958  0.77255  0.48576  0.95510
    246   3.17434  4.68426  3.76274  3.48333  2.29772  3.77054  3.59737  3.19095  3.34234  2.65799  3.87164  3.66115  4.24606  3.66079  3.53627  3.31586  3.46104  3.05919  3.93919  1.05629    677 y - - -
          2.68618  4.42225  2.77519  2.73123  3.46354  2.40513  3.72494  3.29354  2.67741  2.69355  4.24690  2.90347  2.73739  3.18146  2.89801  2.37887  2.77519  2.98518  4.58477  3.61503
          0.03309  3.82079  4.54313  0.61958  0.77255  0.48576  0.95510
    247   2.65186  2.42509  4.10491  3.61409  2.05823  3.61136  4.02818  2.41156  3.48284  2.13680  3.28114  3.74694  4.09510  3.71319  3.66703  2.99769  2.96074  2.27204  4.56218  3.13170    678 f - - -
          2.68618  4.42225  2.77519  2.73123  3.46354  2.40513  3.72494  3.29354  2.67741  2.69355  4.24690  2.90347  2.73739  3.18146  2.89801  2.37887  2.77519  2.98518  4.58477  3.61503
          0.03309  3.82079  4.54313  0.61958  0.77255  0.48576  0.95510
    248   2.94992  4.40722  4.28711  3.79596  3.24784  4.06146  4.52945  1.96800  3.62594  1.44557  3.13929  4.07179  4.43478  3.93654  3.85108  3.43826  3.22602  1.51407  5.15497  3.92154    679 l - - -
          2.68618  4.42225  2.77519  2.73123  3.46354  2.40513  3.72494  3.29354  2.67741  2.69355  4.24690  2.90347  2.73739  3.18146  2.89801  2.37887  2.77519  2.98518  4.58477  3.61503
          0.03309  3.82079  4.54313  0.61958  0.77255  0.48576  0.95510
    249   2.68619  4.45101  3.28798  3.12038  4.11817  3.14150  4.20131  3.65120  3.17342  3.28332  4.33167  3.43179  0.92958  3.56382  3.42398  2.85231  3.12393  3.30238  5.31801  4.23847    681 p - - -
          2.68618  4.42225  2.77519  2.73123  3.46354  2.40513  3.72494  3.29354  2.67741  2.69355  4.24690  2.90347  2.73739  3.18146  2.89801  2.37887  2.77519  2.98518  4.58477  3.61503
          0.03309  3.82079  4.54313  0.61958  0.77255  0.48576  0.95510
    250   3.13868  4.54326  4.38674  3.90473  1.90850  4.18637  4.14431  2.30404  3.76468  1.29179  3.01123  4.09787  4.48175  3.93945  3.93135  3.54815  3.37888  2.36221  4.46638  2.96666    686 l - - -
          2.68618  4.42225  2.77519  2.73123  3.46354  2.40513  3.72494  3.29354  2.67741  2.69355  4.24690  2.90347  2.73739  3.18146  2.89801  2.37887  2.77519  2.98518  4.58477  3.61503
          0.03309  3.82079  4.54313  0.61958  0.77255  0.48576  0.95510
    251   2.94144  4.76640  3.07821  2.83392  3.25076  3.40577  1.25638  3.63624  2.67850  3.13632  4.17602  3.24495  3.95597  3.19976  2.94682  3.01289  3.24346  3.37245  4.71635  3.20329    687 h - - -
          2.68618  4.42225  2.77519  2.73123  3.46354  2.40513  3.72494  3.29354  2.67741  2.69355  4.24690  2.90347  2.73739  3.18146  2.89801  2.37887  2.77519  2.98518  4.58477  3.61503
          0.03309  3.82079  4.54313  0.61958  0.77255  0.48576  0.95510
    252   2.68619  4.45101  3.28798  3.12038  4.11817  3.14150  4.20131  3.65120  3.17342  3.28332  4.33167  3.43179  0.92958  3.56382  3.42398  2.85231  3.12393  3.30238  5.31801  4.23847    688 p - - -
          2.68618  4.42225  2.77519  2.73123  3.46354  2.40513  3.72494  3.29354  2.67741  2.69355  4.24690  2.90347  2.73739  3.18146  2.89801  2.37887  2.77519  2.98518  4.58477  3.61503
          0.03309  3.82079  4.54313  0.61958  0.77255  0.48576  0.95510
    253   2.60345  4.38283  3.26652  3.15996  4.30101  0.81352  4.28245  3.88893  3.33408  3.54936  4.52549  3.43108  3.77230  3.66250  3.57487  2.77407  3.08071  3.42732  5.40886  4.40151    697 g - - -
          2.68618  4.42225  2.77519  2.73123  3.46354  2.40513  3.72494  3.29354  2.67741  2.69355  4.24690  2.90347  2.73739  3.18146  2.89801  2.37887  2.77519  2.98518  4.58477  3.61503
          0.03309  3.82079  4.54313  0.61958  0.77255  0.48576  0.95510
    254   2.92704  5.01022  3.30171  2.69931  4.41550  3.55207  3.56211  3.78172  1.51369  3.26824  4.14757  3.11067  3.94305  2.70801  1.65883  2.93915  3.11241  3.47325  5.34677  4.15789    702 k - - -
          2.68618  4.42225  2.77519  2.73123  3.46354  2.40513  3.72494  3.29354  2.67741  2.69355  4.24690  2.90347  2.73739  3.18146  2.89801  2.37887  2.77519  2.98518  4.58477  3.61503
          0.03309  3.82079  4.54313  0.61958  0.77255  0.48576  0.95510
    255   2.92988  4.48724  3.99443  3.58483  3.18724  3.79555  4.33199  2.35777  3.35540  1.79053  1.48075  3.86845  4.25662  3.74117  3.56662  3.27320  3.23457  2.35767  5.02066  3.77738    703 m - - -
          2.68618  4.42225  2.77519  2.73123  3.46354  2.40513  3.72494  3.29354  2.67741  2.69355  4.24690  2.90347  2.73739  3.18146  2.89801  2.37887  2.77519  2.98518  4.58477  3.61503
          0.03309  3.82079  4.54313  0.61958  0.77255  0.48576  0.95510
    256   3.25281  4.64536  4.01409  3.70812  2.61768  3.67385  3.83967  3.27510  3.43179  2.67849  3.91121  3.86782  4.18753  3.82218  3.56894  3.45693  3.55082  3.16401  0.99636  2.62265    704 w - - -
          2.68618  4.42225  2.77519  2.73123  3.46354  2.40513  3.72494  3.29354  2.67741  2.69355  4.24690  2.90347  2.73739  3.18146  2.89801  2.37887  2.77519  2.98518  4.58477  3.61503
          0.03309  3.82079  4.54313  0.61958  0.77255  0.48576  0.95510
    257   2.14992  2.21134  3.71688  3.33952  3.82128  2.92641  4.16608  3.11880  3.22944  2.93879  3.84482  3.37404  3.65392  3.53654  3.46668  1.69296  2.61980  2.73121  5.26597  4.04522    705 s - - -
          2.68618  4.42225  2.77519  2.73123  3.46354  2.40513  3.72494  3.29354  2.67741  2.69355  4.24690  2.90347  2.73739  3.18146  2.89801  2.37887  2.77519  2.98518  4.58477  3.61503
          0.03309  3.82079  4.54313  0.61958  0.77255  0.48576  0.95510
    258   1.92404  4.30062  3.64136  3.22323  3.46793  3.46497  4.13074  2.43092  3.09569  1.72806  3.42697  3.51576  4.00728  3.46926  3.37501  2.86418  2.93350  2.28113  5.12532  3.86703    706 l - - -
          2.68618  4.42225  2.77519  2.73123  3.46354  2.40513  3.72494  3.29354  2.67741  2.69355  4.24690  2.90347  2.73739  3.18146  2.89801  2.37887  2.77519  2.98518  4.58477  3.61503
          0.03309  3.82079  4.54313  0.61958  0.77255  0.48576  0.95510
    259   2.14988  2.21361  3.71657  3.33915  3.82151  2.92636  4.16594  3.11916  3.22917  2.93901  3.84497  3.37385  3.65386  3.53627  3.46652  1.69165  2.61976  2.73147  5.26612  4.04537    707 s - - -
          2.68618  4.42225  2.77519  2.73123  3.46354  2.40513  3.72494  3.29354  2.67741  2.69355  4.24690  2.90347  2.73739  3.18146  2.89801  2.37887  2.77519  2.98518  4.58477  3.61503
          0.03309  3.82079  4.54313  0.61958  0.77255  0.48576  0.95510
    260   2.94894  4.78973  3.43451  2.95775  4.13123  3.44554  3.78993  3.67021  2.22107  3.19563  4.19813  3.32095  3.95152  3.01368  1.06046  3.03618  3.21901  3.39663  5.23583  4.07081    708 r - - -
          2.68618  4.42225  2.77519  2.73123  3.46354  2.40513  3.72494  3.29354  2.67741  2.69355  4.24690  2.90347  2.73739  3.18146  2.89801  2.37887  2.77519  2.98518  4.58477  3.61503
          0.03309  3.82079  4.54313  0.61958  0.77255  0.48576  0.95510
    261   2.38676  4.23138  3.38400  3.13484  3.92495  3.07205  4.15587  3.04585  3.07677  2.91113  3.96584  3.35181  3.77211  3.47446  3.33732  2.58757  1.26269  2.74636  5.36737  4.14188    709 t - - -
          2.68618  4.42225  2.77519  2.73123  3.46354  2.40513  3.72494  3.29354  2.67741  2.69355  4.24690  2.90347  2.73739  3.18146  2.89801  2.37887  2.77519  2.98518  4.58477  3.61503
          0.03309  3.82079  4.54313  0.61958  0.77255  0.48576  0.95510
    262   1.80871  4.16878  3.74277  3.35158  3.69356  3.29762  4.26358  2.35744  3.27403  2.50037  3.60791  3.54242  3.92863  3.60309  3.54697  2.72154  2.83618  1.64299  5.30974  4.07987    710 v - - -
          2.68618  4.42225  2.77519  2.73123  3.46354  2.40513  3.72494  3.29354  2.67741  2.69355  4.24690  2.90347  2.73739  3.18146  2.89801  2.37887  2.77519  2.98518  4.58477  3.61503
          0.03309  3.82079  4.54313  0.61958  0.77255  0.48576  0.95510
    263   3.17434  4.68426  3.76274  3.48333  2.29772  3.77054  3.59737  3.19095  3.34234  2.65799  3.87164  3.66115  4.24606  3.66079  3.53627  3.31586  3.46104  3.05919  3.93919  1.05629    711 y - - -
          2.68618  4.42225  2.77519  2.73123  3.46354  2.40513  3.72494  3.29354  2.67741  2.69355  4.24690  2.90347  2.73739  3.18146  2.89801  2.37887  2.77519  2.98518  4.58477  3.61503
          0.03309  3.82079  4.54313  0.61958  0.77255  0.48576  0.95510
    264   3.07578  4.52521  4.32997  3.79484  3.04135  4.18149  4.47804  2.16096  3.59070  1.22748  2.08599  4.10713  4.46567  3.87060  3.79646  3.52844  3.31548  2.22578  5.01690  3.84312    712 l - - -
          2.68618  4.42225  2.77519  2.73123  3.46354  2.40513  3.72494  3.29354  2.67741  2.69355  4.24690  2.90347  2.73739  3.18146  2.89801  2.37887  2.77519  2.98518  4.58477  3.61503
          0.03309  3.82079  4.54313  0.61958  0.77255  0.48576  0.95510
    265   1.63945  4.19281  3.19649  2.91028  4.06170  2.97259  4.02402  3.35608  2.95144  3.10650  4.01313  3.17351  2.15768  3.28788  3.27639  2.43023  2.70737  2.94751  5.42992  4.19486    713 a - - -
          2.68618  4.42225  2.77519  2.73123  3.46354  2.40513  3.72494  3.29354  2.67741  2.69355  4.24690  2.90347  2.73739  3.18146  2.89801  2.37887  2.77519  2.98518  4.58477  3.61503
          0.03309  3.82079  4.54313  0.61958  0.77255  0.48576  0.95510
    266   2.92988  4.48724  3.99443  3.58483  3.18724  3.79555  4.33199  2.35777  3.35540  1.79053  1.48075  3.86845  4.25662  3.74117  3.56662  3.27320  3.23457  2.35767  5.02066  3.77738    714 m - - -
          2.68618  4.42225  2.77519  2.73123  3.46354  2.40513  3.72494  3.29354  2.67741  2.69355  4.24690  2.90347  2.73739  3.18146  2.89801  2.37887  2.77519  2.98518  4.58477  3.61503
          0.03309  3.82079  4.54313  0.61958  0.77255  0.48576  0.95510
    267   2.29133  4.21048  3.16320  2.97760  4.02533  2.94140  4.08839  3.54142  3.04783  3.26605  4.19720  3.21001  3.67616  3.40145  3.33476  1.17176  2.76778  3.08789  5.40220  4.10883    715 s - - -
          2.68618  4.42225  2.77519  2.73123  3.46354  2.40513  3.72494  3.29354  2.67741  2.69355  4.24690  2.90347  2.73739  3.18146  2.89801  2.37887  2.77519  2.98518  4.58477  3.61503
          0.03309  3.82079  4.54313  0.61958  0.77255  0.48576  0.95510
    268   3.17434  4.68426  3.76274  3.48333  2.29772  3.77054  3.59737  3.19095  3.34234  2.65799  3.87164  3.66115  4.24606  3.66079  3.53627  3.31586  3.46104  3.05919  3.93919  1.05629    716 y - - -
          2.68618  4.42225  2.77519  2.73123  3.46354  2.40513  3.72494  3.29354  2.67741  2.69355  4.24690  2.90347  2.73739  3.18146  2.89801  2.37887  2.77519  2.98518  4.58477  3.61503
          0.03309  3.82079  4.54313  0.61958  0.77255  0.48576  0.95510
    269   3.08842  4.47202  4.48477  3.97019  3.15659  4.28591  4.64223  1.54110  3.78983  1.32608  3.02163  4.25554  4.56851  4.06119  3.98852  3.65267  3.33626  1.90559  5.14138  3.93678    717 l - - -
          2.68618  4.42225  2.77519  2.73123  3.46354  2.40513  3.72494  3.29354  2.67741  2.69355  4.24690  2.90347  2.73739  3.18146  2.89801  2.37887  2.77519  2.98518  4.58477  3.61503
          0.03309  3.82079  4.54313  0.61958  0.77255  0.48576  0.95510
    270   3.17434  4.68426  3.76274  3.48333  2.29772  3.77054  3.59737  3.19095  3.34234  2.65799  3.87164  3.66115  4.24606  3.66079  3.53627  3.31586  3.46104  3.05919  3.93919  1.05629    718 y - - -
          2.68618  4.42225  2.77519  2.73123  3.46354  2.40513  3.72494  3.29354  2.67741  2.69355  4.24690  2.90347  2.73739  3.18146  2.89801  2.37887  2.77519  2.98518  4.58477  3.61503
          0.03309  3.82079  4.54313  0.61958  0.77255  0.48576  0.95510
    271   2.60345  4.38283  3.26652  3.15996  4.30101  0.81352  4.28245  3.88893  3.33408  3.54936  4.52549  3.43108  3.77230  3.66250  3.57487  2.77407  3.08071  3.42732  5.40886  4.40151    719 g - - -
          2.68618  4.42225  2.77519  2.73123  3.46354  2.40513  3.72494  3.29354  2.67741  2.69355  4.24690  2.90347  2.73739  3.18146  2.89801  2.37887  2.77519  2.98518  4.58477  3.61503
          0.03309  3.82079  4.54313  0.61958  0.77255  0.48576  0.95510
    272   2.92633  4.88599  3.09877  2.73125  4.26057  3.42028  3.73321  3.68684  1.11139  3.26376  4.22896  3.15764  3.92508  2.92835  2.42556  2.97229  3.18397  3.39789  5.33728  4.14297    720 k - - -
          2.68618  4.42225  2.77519  2.73123  3.46354  2.40513  3.72494  3.29354  2.67741  2.69355  4.24690  2.90347  2.73739  3.18146  2.89801  2.37887  2.77519  2.98518  4.58477  3.61503
          0.03309  3.82079  4.54313  0.61958  0.77255  0.48576  0.95510
    273   2.94894  4.78973  3.43451  2.95775  4.13123  3.44554  3.78993  3.67021  2.22107  3.19563  4.19813  3.32095  3.95152  3.01368  1.06046  3.03618  3.21901  3.39663  5.23583  4.07081    721 r - - -
          2.68618  4.42225  2.77519  2.73123  3.46354  2.40513  3.72494  3.29354  2.67741  2.69355  4.24690  2.90347  2.73739  3.18146  2.89801  2.37887  2.77519  2.98518  4.58477  3.61503
          0.03309  3.82079  4.54313  0.61958  0.77255  0.48576  0.95510
    274   3.19406  4.61142  4.16751  3.87305  1.10031  3.89420  3.85685  2.72510  3.78158  2.10760  3.46358  3.96154  4.35466  3.96409  3.91405  3.46609  3.49554  2.71182  4.12291  2.49708    722 f - - -
          2.68618  4.42225  2.77519  2.73123  3.46354  2.40513  3.72494  3.29354  2.67741  2.69355  4.24690  2.90347  2.73739  3.18146  2.89801  2.37887  2.77519  2.98518  4.58477  3.61503
          0.03309  3.82079  4.54313  0.61958  0.77255  0.48576  0.95510
    275   2.76754  4.32553  4.05288  3.71542  3.51344  3.66931  4.52642  2.05651  3.58237  2.21022  3.48751  3.91325  4.23343  3.94636  3.79966  3.17040  3.13082  1.09285  5.28879  4.01673    724 v - - -
          2.68618  4.42225  2.77519  2.73123  3.46354  2.40513  3.72494  3.29354  2.67741  2.69355  4.24690  2.90347  2.73739  3.18146  2.89801  2.37887  2.77519  2.98518  4.58477  3.61503
          0.03309  3.82079  4.54313  0.61958  0.77255  0.48576  0.95510
    276   2.60345  4.38283  3.26652  3.15996  4.30101  0.81352  4.28245  3.88893  3.33408  3.54936  4.52549  3.43108  3.77230  3.66250  3.57487  2.77407  3.08071  3.42732  5.40886  4.40151    725 g - - -
          2.68618  4.42225  2.77519  2.73123  3.46354  2.40513  3.72494  3.29354  2.67741  2.69355  4.24690  2.90347  2.73739  3.18146  2.89801  2.37887  2.77519  2.98518  4.58477  3.61503
          0.03309  3.82079  4.54313  0.61958  0.77255  0.48576  0.95510
    277   1.63821  4.19267  3.19669  2.91042  4.06164  2.97253  4.02407  3.35600  2.95154  3.10646  4.01305  3.17357  2.15977  3.28795  3.27649  2.43015  2.70727  2.94741  5.42989  4.19485    726 a - - -
          2.68618  4.42225  2.77519  2.73123  3.46354  2.40513  3.72494  3.29354  2.67741  2.69355  4.24690  2.90347  2.73739  3.18146  2.89801  2.37887  2.77519  2.98518  4.58477  3.61503
          0.03309  3.82079  4.54313  0.61958  0.77255  0.48576  0.95510
    278   2.99096  4.42541  4.26018  3.87485  3.34046  4.00900  4.61327  1.14438  3.70190  1.93830  3.28510  4.12749  4.44611  4.05615  3.90445  3.50015  3.29145  1.84754  5.21984  3.95296    727 i - - -
          2.68618  4.42225  2.77519  2.73123  3.46354  2.40513  3.72494  3.29354  2.67741  2.69355  4.24690  2.90347  2.73739  3.18146  2.89801  2.37887  2.77519  2.98518  4.58477  3.61503
          0.03309  3.82079  4.54313  0.61958  0.77255  0.48576  0.95510
    279   2.38676  4.23138  3.38400  3.13484  3.92495  3.07205  4.15587  3.04585  3.07677  2.91113  3.96584  3.35181  3.77211  3.47446  3.33732  2.58757  1.26269  2.74636  5.36737  4.14188    728 t - - -
          2.68618  4.42225  2.77519  2.73123  3.46354  2.40513  3.72494  3.29354  2.67741  2.69355  4.24690  2.90347  2.73739  3.18146  2.89801  2.37887  2.77519  2.98518  4.58477  3.61503
          0.03309  3.82079  4.54313  0.61958  0.77255  0.48576  0.95510
    280   2.68619  4.45101  3.28798  3.12038  4.11817  3.14150  4.20131  3.65120  3.17342  3.28332  4.33167  3.43179  0.92958  3.56382  3.42398  2.85231  3.12393  3.30238  5.31801  4.23847    730 p - - -
          2.68618  4.42225  2.77519  2.73123  3.46354  2.40513  3.72494  3.29354  2.67741  2.69355  4.24690  2.90347  2.73739  3.18146  2.89801  2.37887  2.77519  2.98518  4.58477  3.61503
          0.03309  3.82079  4.54313  0.61958  0.77255  0.48576  0.95510
    281   2.64516  4.27177  3.80789  3.34627  3.49863  3.60876  4.22465  1.72021  3.21638  2.24389  3.40717  3.63705  4.10660  3.57389  3.49416  2.98361  2.14730  2.01304  5.17262  3.93728    731 i - - -
          2.68618  4.42225  2.77519  2.73123  3.46354  2.40513  3.72494  3.29354  2.67741  2.69355  4.24690  2.90347  2.73739  3.18146  2.89801  2.37887  2.77519  2.98518  4.58477  3.61503
          0.03309  3.82079  4.54313  0.61958  0.77255  0.48576  0.95510
    282   2.96190  4.35003  4.47569  3.98196  3.42255  4.19009  4.73799  1.42998  3.85430  1.95185  3.25934  4.23592  4.54673  4.14564  4.08017  3.56942  3.23688  1.34018  5.34778  4.13129    732 v - - -
          2.68618  4.42225  2.77519  2.73123  3.46354  2.40513  3.72494  3.29354  2.67741  2.69355  4.24690  2.90347  2.73739  3.18146  2.89801  2.37887  2.77519  2.98518  4.58477  3.61503
          0.03309  3.82079  4.54313  0.61958  0.77255  0.48576  0.95510
    283   2.94992  4.40722  4.28711  3.79596  3.24784  4.06146  4.52945  1.96800  3.62594  1.44557  3.13929  4.07179  4.43478  3.93654  3.85108  3.43826  3.22602  1.51407  5.15497  3.92154    733 l - - -
          2.68618  4.42225  2.77519  2.73123  3.46354  2.40513  3.72494  3.29354  2.67741  2.69355  4.24690  2.90347  2.73739  3.18146  2.89801  2.37887  2.77519  2.98518  4.58477  3.61503
          0.03309  3.82079  4.54313  0.61958  0.77255  0.48576  0.95510
    284   2.29133  4.21048  3.16320  2.97760  4.02533  2.94140  4.08839  3.54142  3.04783  3.26605  4.19720  3.21001  3.67616  3.40145  3.33476  1.17176  2.76778  3.08789  5.40220  4.10883    734 s - - -
          2.68618  4.42225  2.77519  2.73123  3.46354  2.40513  3.72494  3.29354  2.67741  2.69355  4.24690  2.90347  2.73739  3.18146  2.89801  2.37887  2.77519  2.98518  4.58477  3.61503
          0.03309  3.82079  4.54313  0.61958  0.77255  0.48576  0.95510
    285   3.09823  4.57642  4.10599  3.74667  3.11779  3.91556  4.41865  2.32030  3.51488  0.94163  3.15882  4.02703  4.36053  3.89562  3.69898  3.48191  3.39525  2.34400  4.97726  3.68830    735 l - - -
          2.68618  4.42225  2.77519  2.73123  3.46354  2.40513  3.72494  3.29354  2.67741  2.69355  4.24690  2.90347  2.73739  3.18146  2.89801  2.37887  2.77519  2.98518  4.58477  3.61503
          0.03309  3.82079  4.54313  0.61958  0.77255  0.48576  0.95510
    286   2.94894  4.78973  3.43451  2.95775  4.13123  3.44554  3.78993  3.67021  2.22107  3.19563  4.19813  3.32095  3.95152  3.01368  1.06046  3.03618  3.21901  3.39663  5.23583  4.07081    736 r - - -
          2.68618  4.42225  2.77519  2.73123  3.46354  2.40513  3.72494  3.29354  2.67741  2.69355  4.24690  2.90347  2.73739  3.18146  2.89801  2.37887  2.77519  2.98518  4.58477  3.61503
          0.03309  3.82079  4.54313  0.61958  0.77255  0.48576  0.95510
    287   2.92633  4.88599  3.09877  2.73125  4.26057  3.42028  3.73321  3.68684  1.11139  3.26376  4.22896  3.15764  3.92508  2.92835  2.42556  2.97229  3.18397  3.39789  5.33728  4.14297    737 k - - -
          2.68618  4.42225  2.77519  2.73123  3.46354  2.40513  3.72494  3.29354  2.67741  2.69355  4.24690  2.90347  2.73739  3.18146  2.89801  2.37887  2.77519  2.98518  4.58477  3.61503
          0.03309  3.82079  4.54313  0.61958  0.77255  0.48576  0.95510
    288   2.90979  5.00741  2.46906  1.10129  4.34747  3.24211  3.82582  3.79114  2.69996  3.41709  4.39452  2.90670  3.84458  3.04328  3.10259  2.89816  3.21401  3.48075  5.52890  4.25234    738 e - - -
          2.68618  4.42225  2.77519  2.73123  3.46354  2.40513  3.72494  3.29354  2.67741  2.69355  4.24690  2.90347  2.73739  3.18146  2.89801  2.37887  2.77519  2.98518  4.58477  3.61503
          0.03309  3.82079  4.54313  0.61958  0.77255  0.48576  0.95510
    289   3.09823  4.57642  4.10599  3.74667  3.11779  3.91556  4.41865  2.32030  3.51488  0.94163  3.15882  4.02703  4.36053  3.89562  3.69898  3.48191  3.39525  2.34400  4.97726  3.68830    739 l - - -
          2.68618  4.42225  2.77519  2.73123  3.46354  2.40513  3.72494  3.29354  2.67741  2.69355  4.24690  2.90347  2.73739  3.18146  2.89801  2.37887  2.77519  2.98518  4.58477  3.61503
          0.03309  3.82079  4.54313  0.61958  0.77255  0.48576  0.95510
    290   3.17434  4.68426  3.76274  3.48333  2.29772  3.77054  3.59737  3.19095  3.34234  2.65799  3.87164  3.66115  4.24606  3.66079  3.53627  3.31586  3.46104  3.05919  3.93919  1.05629    740 y - - -
          2.68618  4.42225  2.77519  2.73123  3.46354  2.40513  3.72494  3.29354  2.67741  2.69355  4.24690  2.90347  2.73739  3.18146  2.89801  2.37887  2.77519  2.98518  4.58477  3.61503
          0.03309  3.82079  4.54313  0.61958  0.77255  0.48576  0.95510
    291   2.43438  4.45069  2.84960  2.59060  4.07519  3.10119  3.82927  3.44659  2.67631  3.16304  4.04178  2.08760  3.72607  3.04950  3.04510  2.54331  2.00878  3.06810  5.40111  4.08846    743 t - - -
          2.68618  4.42225  2.77519  2.73123  3.46354  2.40513  3.72494  3.29354  2.67741  2.69355  4.24690  2.90347  2.73739  3.18146  2.89801  2.37887  2.77519  2.98518  4.58477  3.61503
          0.03309  3.82079  4.54313  0.61958  0.77255  0.48576  0.95510
    292   2.47840  4.19867  3.72387  3.30509  3.65258  3.35650  4.21601  2.34192  3.19846  2.46003  3.56764  3.53313  3.95544  3.54901  3.47701  2.76545  2.04066  1.65929  5.26447  4.03106    745 v - - -
          2.68618  4.42225  2.77519  2.73123  3.46354  2.40513  3.72494  3.29354  2.67741  2.69355  4.24690  2.90347  2.73739  3.18146  2.89801  2.37887  2.77519  2.98518  4.58477  3.61503
          0.03309  3.82079  4.54313  0.61958  0.77255  0.48576  0.95510
    293   2.68619  4.45101  3.28798  3.12038  4.11817  3.14150  4.20131  3.65120  3.17342  3.28332  4.33167  3.43179  0.92958  3.56382  3.42398  2.85231  3.12393  3.30238  5.31801  4.23847    747 p - - -
          2.68618  4.42225  2.77519  2.73123  3.46354  2.40513  3.72494  3.29354  2.67741  2.69355  4.24690  2.90347  2.73739  3.18146  2.89801  2.37887  2.77519  2.98518  4.58477  3.61503
          0.03309  3.82079  4.54313  0.61958  0.77255  0.48576  0.95510
    294   3.17434  4.68426  3.76274  3.48333  2.29772  3.77054  3.59737  3.19095  3.34234  2.65799  3.87164  3.66115  4.24606  3.66079  3.53627  3.31586  3.46104  3.05919  3.93919  1.05629    749 y - - -
          2.68618  4.42225  2.77519  2.73123  3.46354  2.40513  3.72494  3.29354  2.67741  2.69355  4.24690  2.90347  2.73739  3.18146  2.89801  2.37887  2.77519  2.98518  4.58477  3.61503
          0.03309  3.82079  4.54313  0.61958  0.77255  0.48576  0.95510
    295   2.93574  5.05318  0.99512  2.30624  4.42370  3.17299  3.88815  4.00047  2.96293  3.61852  4.59649  2.85958  3.82226  3.12795  3.47128  2.90468  3.27358  3.64553  5.60228  4.30645    750 d - - -
          2.68618  4.42225  2.77519  2.73123  3.46354  2.40513  3.72494  3.29354  2.67741  2.69355  4.24690  2.90347  2.73739  3.18146  2.89801  2.37887  2.77519  2.98518  4.58477  3.61503
          0.03309  3.82079  4.54313  0.61958  0.77255  0.48576  0.95510
    296   2.77309  4.55903  3.33424  2.88389  3.04028  3.56806  2.39145  2.98705  2.63402  1.92403  3.60125  3.27360  3.99462  3.11506  2.92128  2.91903  3.02053  2.81654  4.59949  3.09482    751 l - - -
          2.68618  4.42225  2.77519  2.73123  3.46354  2.40513  3.72494  3.29354  2.67741  2.69355  4.24690  2.90347  2.73739  3.18146  2.89801  2.37887  2.77519  2.98518  4.58477  3.61503
          0.03309  3.82079  4.54313  0.61958  0.77255  0.48576  0.95510
    297   2.99096  4.42541  4.26018  3.87485  3.34046  4.00900  4.61327  1.14438  3.70190  1.93830  3.28510  4.12749  4.44611  4.05615  3.90445  3.50015  3.29145  1.84754  5.21984  3.95296    752 i - - -
          2.68618  4.42225  2.77519  2.73123  3.46354  2.40513  3.72494  3.29354  2.67741  2.69355  4.24690  2.90347  2.73739  3.18146  2.89801  2.37887  2.77519  2.98518  4.58477  3.61503
          0.03309  3.82079  4.54313  0.61958  0.77255  0.48576  0.95510
    298   2.93574  5.05318  0.99512  2.30624  4.42370  3.17299  3.88815  4.00047  2.96293  3.61852  4.59649  2.85958  3.82226  3.12795  3.47128  2.90468  3.27358  3.64553  5.60228  4.30645    753 d - - -
          2.68618  4.42225  2.77519  2.73123  3.46354  2.40513  3.72494  3.29354  2.67741  2.69355  4.24690  2.90347  2.73739  3.18146  2.89801  2.37887  2.77519  2.98518  4.58477  3.61503
          0.03309  3.82079  4.54313  0.61958  0.77255  0.48576  0.95510
    299   3.25281  4.64536  4.01409  3.70812  2.61768  3.67385  3.83967  3.27510  3.43179  2.67849  3.91121  3.86782  4.18753  3.82218  3.56894  3.45693  3.55082  3.16401  0.99636  2.62265    754 w - - -
          2.68618  4.42225  2.77519  2.73123  3.46354  2.40513  3.72494  3.29354  2.67741  2.69355  4.24690  2.90347  2.73739  3.18146  2.89801  2.37887  2.77519  2.98518  4.58477  3.61503
          0.03309  3.82079  4.54313  0.61958  0.77255  0.48576  0.95510
    300   2.68226  4.67542  2.68287  2.56365  4.03099  3.15059  3.88214  3.73121  2.78206  3.38429  4.34063  1.25300  3.80040  3.15566  3.13422  2.75197  3.06293  3.35866  5.34301  3.98370    755 n - - -
          2.68618  4.42225  2.77519  2.73123  3.46354  2.40513  3.72494  3.29354  2.67741  2.69355  4.24690  2.90347  2.73739  3.18146  2.89801  2.37887  2.77519  2.98518  4.58477  3.61503
          0.03309  3.82079  4.54313  0.61958  0.77255  0.48576  0.95510
    301   2.84380  5.01665  2.91027  2.50217  4.35015  3.43731  3.58493  3.76817  1.64689  3.27421  4.14786  2.97508  3.88064  2.05007  2.31977  2.83896  3.05899  3.44596  5.39468  4.13016    756 k - - -
          2.68618  4.42225  2.77519  2.73123  3.46354  2.40513  3.72494  3.29354  2.67741  2.69355  4.24690  2.90347  2.73739  3.18146  2.89801  2.37887  2.77519  2.98518  4.58477  3.61503
          0.03309  3.82079  4.54313  0.61958  0.77255  0.48576  0.95510
    302   1.09095  4.16807  3.41153  3.20161  4.00221  2.99374  4.22957  3.12012  3.21656  3.00397  4.04241  3.36384  3.72819  3.56273  3.47001  2.51927  2.79310  2.78355  5.43459  4.22931    757 a - - -
          2.68618  4.42225  2.77519  2.73123  3.46354  2.40513  3.72494  3.29354  2.67741  2.69355  4.24690  2.90347  2.73739  3.18146  2.89801  2.37887  2.77519  2.98518  4.58477  3.61503
          0.03309  3.82079  4.54313  0.61958  0.77255  0.48576  0.95510
    303   2.94894  4.78973  3.43451  2.95775  4.13123  3.44554  3.78993  3.67021  2.22107  3.19563  4.19813  3.32095  3.95152  3.01368  1.06046  3.03618  3.21901  3.39663  5.23583  4.07081    758 r - - -
          2.68618  4.42225  2.77519  2.73123  3.46354  2.40513  3.72494  3.29354  2.67741  2.69355  4.24690  2.90347  2.73739  3.18146  2.89801  2.37887  2.77519  2.98518  4.58477  3.61503
          0.03309  3.82079  4.54313  0.61958  0.77255  0.48576  0.95510
    304   2.43420  4.45034  2.85005  2.59094  4.07494  3.10114  3.82940  3.44624  2.67647  3.16278  4.04153  2.08925  3.72604  3.04968  3.04520  2.54322  2.00725  3.06777  5.40094  4.08837    759 t - - -
          2.68618  4.42225  2.77519  2.73123  3.46354  2.40513  3.72494  3.29354  2.67741  2.69355  4.24690  2.90347  2.73739  3.18146  2.89801  2.37887  2.77519  2.98518  4.58477  3.61503
          0.03309  3.82079  4.54313  0.61958  0.77255  0.48576  0.95510
    305   2.77158  5.15559  1.76949  2.14842  4.41898  3.20416  3.66230  3.93690  2.55731  3.47488  4.33136  2.71080  3.77238  2.05852  3.05309  2.71309  3.04799  3.55866  5.63237  4.20284    760 d - - -
          2.68618  4.42225  2.77519  2.73123  3.46354  2.40513  3.72494  3.29354  2.67741  2.69355  4.24690  2.90347  2.73739  3.18146  2.89801  2.37887  2.77519  2.98518  4.58477  3.61503
          0.03309  3.82079  4.54313  0.61958  0.77255  0.48576  0.95510
    306   2.61704  2.47347  3.81578  3.32201  2.85749  3.53206  3.82708  2.65468  3.16669  2.39039  3.41564  3.53733  4.00614  3.47094  3.39965  2.89588  2.91102  2.46298  4.44646  2.11274    761 y - - -
          2.68618  4.42225  2.77519  2.73123  3.46354  2.40513  3.72494  3.29354  2.67741  2.69355  4.24690  2.90347  2.73739  3.18146  2.89801  2.37887  2.77519  2.98518  4.58477  3.61503
          0.03309  3.82079  4.54313  0.61958  0.77255  0.48576  0.95510
    307   1.09095  4.16807  3.41153  3.20161  4.00221  2.99374  4.22957  3.12012  3.21656  3.00397  4.04241  3.36384  3.72819  3.56273  3.47001  2.51927  2.79310  2.78355  5.43459  4.22931    762 a - - -
          2.68618  4.42225  2.77519  2.73123  3.46354  2.40513  3.72494  3.29354  2.67741  2.69355  4.24690  2.90347  2.73739  3.18146  2.89801  2.37887  2.77519  2.98518  4.58477  3.61503
          0.03309  3.82079  4.54313  0.61958  0.77255  0.48576  0.95510
    308   2.92633  4.88599  3.09877  2.73125  4.26057  3.42028  3.73321  3.68684  1.11139  3.26376  4.22896  3.15764  3.92508  2.92835  2.42556  2.97229  3.18397  3.39789  5.33728  4.14297    785 k - - -
          2.68618  4.42225  2.77519  2.73123  3.46354  2.40513  3.72494  3.29354  2.67741  2.69355  4.24690  2.90347  2.73739  3.18146  2.89801  2.37887  2.77519  2.98518  4.58477  3.61503
          0.03309  3.82079  4.54313  0.61958  0.77255  0.48576  0.95510
    309   2.90979  5.00741  2.46906  1.10129  4.34747  3.24211  3.82582  3.79114  2.69996  3.41709  4.39452  2.90670  3.84458  3.04328  3.10259  2.89816  3.21401  3.48075  5.52890  4.25234    798 e - - -
          2.68618  4.42225  2.77519  2.73123  3.46354  2.40513  3.72494  3.29354  2.67741  2.69355  4.24690  2.90347  2.73739  3.18146  2.89801  2.37887  2.77519  2.98518  4.58477  3.61503
          0.03309  3.82079  4.54313  0.61958  0.77255  0.48576  0.95510
    310   2.93574  5.05318  0.99512  2.30624  4.42370  3.17299  3.88815  4.00047  2.96293  3.61852  4.59649  2.85958  3.82226  3.12795  3.47128  2.90468  3.27358  3.64553  5.60228  4.30645    799 d - - -
          2.68618  4.42225  2.77519  2.73123  3.46354  2.40513  3.72494  3.29354  2.67741  2.69355  4.24690  2.90347  2.73739  3.18146  2.89801  2.37887  2.77519  2.98518  4.58477  3.61503
          0.03309  3.82079  4.54313  0.61958  0.77255  0.48576  0.95510
    311   2.56487  4.65240  2.76900  2.48032  4.09427  3.20517  3.71542  3.58363  2.46327  3.18477  4.05651  2.94152  3.76772  2.10921  2.81945  1.97341  2.88723  3.22030  5.36741  4.03345    800 s - - -
          2.68618  4.42225  2.77519  2.73123  3.46354  2.40513  3.72494  3.29354  2.67741  2.69355  4.24690  2.90347  2.73739  3.18146  2.89801  2.37887  2.77519  2.98518  4.58477  3.61503
          0.03309  3.82079  4.54313  0.61958  0.77255  0.48576  0.95510
    312   3.17434  4.68426  3.76274  3.48333  2.29772  3.77054  3.59737  3.19095  3.34234  2.65799  3.87164  3.66115  4.24606  3.66079  3.53627  3.31586  3.46104  3.05919  3.93919  1.05629    801 y - - -
          2.68618  4.42225  2.77519  2.73123  3.46354  2.40513  3.72494  3.29354  2.67741  2.69355  4.24690  2.90347  2.73739  3.18146  2.89801  2.37887  2.77519  2.98518  4.58477  3.61503
          0.03309  3.82079  4.54313  0.61958  0.77255  0.48576  0.95510
    313   2.73538  4.64057  3.00359  2.67462  2.99447  3.44070  3.61004  3.28181  2.68099  2.88414  3.84457  2.18948  3.92109  3.05712  3.03383  2.81982  3.00503  3.02563  4.54027  2.12757    802 y - - -
          2.68618  4.42225  2.77519  2.73123  3.46354  2.40513  3.72494  3.29354  2.67741  2.69355  4.24690  2.90347  2.73739  3.18146  2.89801  2.37887  2.77519  2.98518  4.58477  3.61503
          0.03309  3.82079  4.54313  0.61958  0.77255  0.48576  0.95510
    314   2.63831  4.65335  3.10230  2.65494  4.09638  3.31310  3.70476  3.53368  2.30167  3.11884  4.00726  3.07865  2.31526  2.89469  1.88583  2.71742  2.93062  3.20259  5.29168  4.04350    803 r - - -
          2.68618  4.42225  2.77519  2.73123  3.46354  2.40513  3.72494  3.29354  2.67741  2.69355  4.24690  2.90347  2.73739  3.18146  2.89801  2.37887  2.77519  2.98518  4.58477  3.61503
          0.03309  3.82079  4.54313  0.61958  0.77255  0.48576  0.95510
    315   2.56919  4.54574  2.98943  2.61678  3.71423  3.28884  2.42976  3.30902  2.50700  2.95272  3.85851  3.04893  3.81075  2.96281  2.84354  2.67050  2.11969  3.00770  5.09671  3.72535    804 t - - -
          2.68618  4.42225  2.77519  2.73123  3.46354  2.40513  3.72494  3.29354  2.67741  2.69355  4.24690  2.90347  2.73739  3.18146  2.89801  2.37887  2.77519  2.98518  4.58477  3.61503
          0.03309  3.82079  4.54313  0.61958  0.77255  0.48576  0.95510
    316   2.68619  4.45101  3.28798  3.12038  4.11817  3.14150  4.20131  3.65120  3.17342  3.28332  4.33167  3.43179  0.92958  3.56382  3.42398  2.85231  3.12393  3.30238  5.31801  4.23847    805 p - - -
          2.68618  4.42225  2.77519  2.73123  3.46354  2.40513  3.72494  3.29354  2.67741  2.69355  4.24690  2.90347  2.73739  3.18146  2.89801  2.37887  2.77519  2.98518  4.58477  3.61503
          0.03309  3.82079  4.54313  0.61958  0.77255  0.48576  0.95510
    317   3.09823  4.57642  4.10599  3.74667  3.11779  3.91556  4.41865  2.32030  3.51488  0.94163  3.15882  4.02703  4.36053  3.89562  3.69898  3.48191  3.39525  2.34400  4.97726  3.68830    807 l - - -
          2.68618  4.42225  2.77519  2.73123  3.46354  2.40513  3.72494  3.29354  2.67741  2.69355  4.24690  2.90347  2.73739  3.18146  2.89801  2.37887  2.77519  2.98518  4.58477  3.61503
          0.03309  3.82079  4.54313  0.61958  0.77255  0.48576  0.95510
    318   2.96199  4.35008  4.47583  3.98211  3.42246  4.19023  4.73808  1.42923  3.85443  1.95168  3.25922  4.23606  4.54682  4.14575  4.08027  3.56956  3.23696  1.34088  5.34776  4.13130    808 v - - -
          2.68618  4.42225  2.77519  2.73123  3.46354  2.40513  3.72494  3.29354  2.67741  2.69355  4.24690  2.90347  2.73739  3.18146  2.89801  2.37887  2.77519  2.98518  4.58477  3.61503
          0.03309  3.82079  4.54313  0.61958  0.77255  0.48576  0.95510
    319   2.84186  4.82403  2.87101  2.62611  3.98541  3.33305  3.78356  3.60928  2.45079  3.11667  4.14714  3.08495  3.88650  1.32897  2.73551  2.89233  3.13941  3.34253  5.26719  3.95785    820 q - - -
          2.68618  4.42225  2.77519  2.73123  3.46354  2.40513  3.72494  3.29354  2.67741  2.69355  4.24690  2.90347  2.73739  3.18146  2.89801  2.37887  2.77519  2.98518  4.58477  3.61503
          0.03309  3.82079  4.54313  0.61958  0.77255  0.48576  0.95510
    320   2.78451  5.18378  1.66474  2.10300  4.50425  3.14600  3.70239  4.04886  2.69080  3.60198  4.46017  1.93179  3.76124  2.88109  3.23895  2.71731  3.08873  3.64070  5.73570  4.27170    821 d - - -
          2.68618  4.42225  2.77519  2.73123  3.46354  2.40513  3.72494  3.29354  2.67741  2.69355  4.24690  2.90347  2.73739  3.18146  2.89801  2.37887  2.77519  2.98518  4.58477  3.61503
          0.03309  3.82079  4.54313  0.61958  0.77255  0.48576  0.95510
    321   2.99096  4.42541  4.26018  3.87485  3.34046  4.00900  4.61327  1.14438  3.70190  1.93830  3.28510  4.12749  4.44611  4.05615  3.90445  3.50015  3.29145  1.84754  5.21984  3.95296    822 i - - -
          2.68618  4.42225  2.77519  2.73123  3.46354  2.40513  3.72494  3.29354  2.67741  2.69355  4.24690  2.90347  2.73739  3.18146  2.89801  2.37887  2.77519  2.98518  4.58477  3.61503
          0.03309  3.82079  4.54313  0.61958  0.77255  0.48576  0.95510
    322   2.96199  4.35008  4.47583  3.98211  3.42246  4.19023  4.73808  1.42923  3.85443  1.95168  3.25922  4.23606  4.54682  4.14575  4.08027  3.56956  3.23696  1.34088  5.34776  4.13130    823 v - - -
          2.68618  4.42225  2.77519  2.73123  3.46354  2.40513  3.72494  3.29354  2.67741  2.69355  4.24690  2.90347  2.73739  3.18146  2.89801  2.37887  2.77519  2.98518  4.58477  3.61503
          0.03309  3.82079  4.54313  0.61958  0.77255  0.48576  0.95510
    323   2.62599  2.35483  3.95680  3.44679  2.89309  3.53285  3.88211  2.65710  3.24624  2.33870  3.37067  3.61839  4.00914  3.54900  3.44056  2.93160  2.91900  2.47435  2.39362  3.03585    824 l - - -
          2.68618  4.42225  2.77519  2.73123  3.46354  2.40513  3.72494  3.29354  2.67741  2.69355  4.24690  2.90347  2.73739  3.18146  2.89801  2.37887  2.77519  2.98518  4.58477  3.61503
          0.03309  3.82079  4.54313  0.61958  0.77255  0.48576  0.95510
    324   2.20178  4.16685  3.06923  2.86661  4.22402  1.87680  4.05535  3.68807  3.02127  3.36483  4.20335  3.11796  3.61554  3.31847  3.35397  1.65587  2.67907  3.14892  5.54857  4.29948    825 s - - -
          2.68618  4.42225  2.77519  2.73123  3.46354  2.40513  3.72494  3.29354  2.67741  2.69355  4.24690  2.90347  2.73739  3.18146  2.89801  2.37887  2.77519  2.98518  4.58477  3.61503
          0.03309  3.82079  4.54313  0.61958  0.77255  0.48576  0.95510
    325   2.53539  4.27943  3.49183  3.08622  2.12232  3.36626  3.81961  2.86347  3.05139  2.53450  3.56656  3.36407  3.90998  3.35067  3.34832  2.00620  2.87237  2.64367  4.58776  3.09015    826 s - - -
          2.68618  4.42225  2.77519  2.73123  3.46354  2.40513  3.72494  3.29354  2.67741  2.69355  4.24690  2.90347  2.73739  3.18146  2.89801  2.37887  2.77519  2.98518  4.58477  3.61503
          0.03309  3.82079  4.54313  0.61958  0.77255  0.48576  0.95510
    326   3.09823  4.57642  4.10599  3.74667  3.11779  3.91556  4.41865  2.32030  3.51488  0.94163  3.15882  4.02703  4.36053  3.89562  3.69898  3.48191  3.39525  2.34400  4.97726  3.68830    827 l - - -
          2.68618  4.42225  2.77519  2.73123  3.46354  2.40513  3.72494  3.29354  2.67741  2.69355  4.24690  2.90347  2.73739  3.18146  2.89801  2.37887  2.77519  2.98518  4.58477  3.61503
          0.03309  3.82079  4.54313  0.61958  0.77255  0.48576  0.95510
    327   2.94144  4.76640  3.07821  2.83392  3.25076  3.40577  1.25638  3.63624  2.67850  3.13632  4.17602  3.24495  3.95597  3.19976  2.94682  3.01289  3.24346  3.37245  4.71635  3.20329    831 h - - -
          2.68618  4.42225  2.77519  2.73123  3.46354  2.40513  3.72494  3.29354  2.67741  2.69355  4.24690  2.90347  2.73739  3.18146  2.89801  2.37887  2.77519  2.98518  4.58477  3.61503
          0.03309  3.82079  4.54313  0.61958  0.77255  0.48576  0.95510
    328   2.75497  4.95301  2.68512  2.39448  4.30849  3.31843  3.63078  3.76539  1.76115  3.32091  4.17901  2.10838  3.82496  2.79511  2.56789  2.75380  3.01340  3.41444  5.44256  4.12254    832 k - - -
          2.68618  4.42225  2.77519  2.73123  3.46354  2.40513  3.72494  3.29354  2.67741  2.69355  4.24690  2.90347  2.73739  3.18146  2.89801  2.37887  2.77519  2.98518  4.58477  3.61503
          0.03309  3.82079  4.54313  0.61958  0.77255  0.48576  0.95510
    329   2.89733  4.36330  4.23198  3.74573  2.08301  3.95616  4.21089  2.15782  3.63710  1.85557  3.15224  3.95633  4.34003  3.85980  3.84138  3.31692  3.16933  1.64196  4.68659  3.25498    833 v - - -
          2.68618  4.42225  2.77519  2.73123  3.46354  2.40513  3.72494  3.29354  2.67741  2.69355  4.24690  2.90347  2.73739  3.18146  2.89801  2.37887  2.77519  2.98518  4.58477  3.61503
          0.03309  3.82079  4.54313  0.61958  0.77255  0.48576  0.95510
    330   2.76754  4.32553  4.05288  3.71542  3.51344  3.66931  4.52642  2.05651  3.58237  2.21022  3.48751  3.91325  4.23343  3.94636  3.79966  3.17040  3.13082  1.09285  5.28879  4.01673    843 v - - -
          2.68618  4.42225  2.77519  2.73123  3.46354  2.40513  3.72494  3.29354  2.67741  2.69355  4.24690  2.90347  2.73739  3.18146  2.89801  2.37887  2.77519  2.98518  4.58477  3.61503
          0.03309  3.82079  4.54313  0.61958  0.77255  0.48576  0.95510
    331   2.90979  5.00741  2.46906  1.10129  4.34747  3.24211  3.82582  3.79114  2.69996  3.41709  4.39452  2.90670  3.84458  3.04328  3.10259  2.89816  3.21401  3.48075  5.52890  4.25234    844 e - - -
          2.68618  4.42225  2.77519  2.73123  3.46354  2.40513  3.72494  3.29354  2.67741  2.69355  4.24690  2.90347  2.73739  3.18146  2.89801  2.37887  2.77519  2.98518  4.58477  3.61503
          0.03309  3.82079  4.54313  0.61958  0.77255  0.48576  0.95510
    332   2.68619  4.45101  3.28798  3.12038  4.11817  3.14150  4.20131  3.65120  3.17342  3.28332  4.33167  3.43179  0.92958  3.56382  3.42398  2.85231  3.12393  3.30238  5.31801  4.23847    845 p - - -
          2.68618  4.42225  2.77519  2.73123  3.46354  2.40513  3.72494  3.29354  2.67741  2.69355  4.24690  2.90347  2.73739  3.18146  2.89801  2.37887  2.77519  2.98518  4.58477  3.61503
          0.03309  3.82079  4.54313  0.61958  0.77255  0.48576  0.95510
    333   2.99096  4.42541  4.26018  3.87485  3.34046  4.00900  4.61327  1.14438  3.70190  1.93830  3.28510  4.12749  4.44611  4.05615  3.90445  3.50015  3.29145  1.84754  5.21984  3.95296    847 i - - -
          2.68618  4.42225  2.77519  2.73123  3.46354  2.40513  3.72494  3.29354  2.67741  2.69355  4.24690  2.90347  2.73739  3.18146  2.89801  2.37887  2.77519  2.98518  4.58477  3.61503
          0.03309  3.82079  4.54313  0.61958  0.77255  0.48576  0.95510
    334   3.13868  4.54326  4.38674  3.90473  1.90850  4.18637  4.14431  2.30404  3.76468  1.29179  3.01123  4.09787  4.48175  3.93945  3.93135  3.54815  3.37888  2.36221  4.46638  2.96666    848 l - - -
          2.68618  4.42225  2.77519  2.73123  3.46354  2.40513  3.72494  3.29354  2.67741  2.69355  4.24690  2.90347  2.73739  3.18146  2.89801  2.37887  2.77519  2.98518  4.58477  3.61503
          0.03309  3.82079  4.54313  0.61958  0.77255  0.48576  0.95510
    335   2.92988  4.48724  3.99443  3.58483  3.18724  3.79555  4.33199  2.35777  3.35540  1.79053  1.48075  3.86845  4.25662  3.74117  3.56662  3.27320  3.23457  2.35767  5.02066  3.77738    849 m - - -
          2.68618  4.42225  2.77519  2.73123  3.46354  2.40513  3.72494  3.29354  2.67741  2.69355  4.24690  2.90347  2.73739  3.18146  2.89801  2.37887  2.77519  2.98518  4.58477  3.61503
          0.03309  3.82079  4.54313  0.61958  0.77255  0.48576  0.95510
    336   2.54589  4.56642  3.09442  2.65994  4.07447  3.24799  3.71232  3.52081  2.32593  3.13070  3.99953  3.06162  3.78791  2.90588  1.95885  1.97210  2.86620  3.16236  5.30342  4.02635    850 r - - -
          2.68618  4.42225  2.77519  2.73123  3.46354  2.40513  3.72494  3.29354  2.67741  2.69355  4.24690  2.90347  2.73739  3.18146  2.89801  2.37887  2.77519  2.98518  4.58477  3.61503
          0.03309  3.82079  4.54313  0.61958  0.77255  0.48576  0.95510
    337   3.25281  4.64536  4.01409  3.70812  2.61768  3.67385  3.83967  3.27510  3.43179  2.67849  3.91121  3.86782  4.18753  3.82218  3.56894  3.45693  3.55082  3.16401  0.99636  2.62265    852 w - - -
          2.68618  4.42225  2.77519  2.73123  3.46354  2.40513  3.72494  3.29354  2.67741  2.69355  4.24690  2.90347  2.73739  3.18146  2.89801  2.37887  2.77519  2.98518  4.58477  3.61503
          0.03309  3.82079  4.54313  0.61958  0.77255  0.48576  0.95510
    338   2.68619  4.45101  3.28798  3.12038  4.11817  3.14150  4.20131  3.65120  3.17342  3.28332  4.33167  3.43179  0.92958  3.56382  3.42398  2.85231  3.12393  3.30238  5.31801  4.23847    853 p - - -
          2.68618  4.42225  2.77519  2.73123  3.46354  2.40513  3.72494  3.29354  2.67741  2.69355  4.24690  2.90347  2.73739  3.18146  2.89801  2.37887  2.77519  2.98518  4.58477  3.61503
          0.03309  3.82079  4.54313  0.61958  0.77255  0.48576  0.95510
    339   2.60345  4.38283  3.26652  3.15996  4.30101  0.81352  4.28245  3.88893  3.33408  3.54936  4.52549  3.43108  3.77230  3.66250  3.57487  2.77407  3.08071  3.42732  5.40886  4.40151    854 g - - -
          2.68618  4.42225  2.77519  2.73123  3.46354  2.40513  3.72494  3.29354  2.67741  2.69355  4.24690  2.90347  2.73739  3.18146  2.89801  2.37887  2.77519  2.98518  4.58477  3.61503
          0.03309  3.82079  4.54313  0.61958  0.77255  0.48576  0.95510
    340   2.60143  4.68417  2.87352  2.52509  4.16950  3.25576  3.68863  3.58377  1.81630  3.19591  4.05784  2.97569  3.79078  2.86946  2.65101  1.99798  2.90562  3.22676  5.37551  4.08210    855 k - - -
          2.68618  4.42225  2.77519  2.73123  3.46354  2.40513  3.72494  3.29354  2.67741  2.69355  4.24690  2.90347  2.73739  3.18146  2.89801  2.37887  2.77519  2.98518  4.58477  3.61503
          0.03309  3.82079  4.54313  0.61958  0.77255  0.48576  0.95510
    341   2.92633  4.88599  3.09877  2.73125  4.26057  3.42028  3.73321  3.68684  1.11139  3.26376  4.22896  3.15764  3.92508  2.92835  2.42556  2.97229  3.18397  3.39789  5.33728  4.14297    856 k - - -
          2.68618  4.42225  2.77519  2.73123  3.46354  2.40513  3.72494  3.29354  2.67741  2.69355  4.24690  2.90347  2.73739  3.18146  2.89801  2.37887  2.77519  2.98518  4.58477  3.61503
          0.03309  3.82079  4.54313  0.61958  0.77255  0.48576  0.95510
    342   3.09823  4.57642  4.10599  3.74667  3.11779  3.91556  4.41865  2.32030  3.51488  0.94163  3.15882  4.02703  4.36053  3.89562  3.69898  3.48191  3.39525  2.34400  4.97726  3.68830    858 l - - -
          2.68618  4.42225  2.77519  2.73123  3.46354  2.40513  3.72494  3.29354  2.67741  2.69355  4.24690  2.90347  2.73739  3.18146  2.89801  2.37887  2.77519  2.98518  4.58477  3.61503
          0.03309  3.82079  4.54313  0.61958  0.77255  0.48576  0.95510
    343   2.94894  4.78973  3.43451  2.95775  4.13123  3.44554  3.78993  3.67021  2.22107  3.19563  4.19813  3.32095  3.95152  3.01368  1.06046  3.03618  3.21901  3.39663  5.23583  4.07081    860 r - - -
          2.68618  4.42225  2.77519  2.73123  3.46354  2.40513  3.72494  3.29354  2.67741  2.69355  4.24690  2.90347  2.73739  3.18146  2.89801  2.37887  2.77519  2.98518  4.58477  3.61503
          0.03309  3.82079  4.54313  0.61958  0.77255  0.48576  0.95510
    344   2.90979  5.00741  2.46906  1.10129  4.34747  3.24211  3.82582  3.79114  2.69996  3.41709  4.39452  2.90670  3.84458  3.04328  3.10259  2.89816  3.21401  3.48075  5.52890  4.25234    869 e - - -
          2.68618  4.42225  2.77519  2.73123  3.46354  2.40513  3.72494  3.29354  2.67741  2.69355  4.24690  2.90347  2.73739  3.18146  2.89801  2.37887  2.77519  2.98518  4.58477  3.61503
          0.03309  3.82079  4.54313  0.61958  0.77255  0.48576  0.95510
    345   2.92633  4.88599  3.09877  2.73125  4.26057  3.42028  3.73321  3.68684  1.11139  3.26376  4.22896  3.15764  3.92508  2.92835  2.42556  2.97229  3.18397  3.39789  5.33728  4.14297    870 k - - -
          2.68618  4.42225  2.77519  2.73123  3.46354  2.40513  3.72494  3.29354  2.67741  2.69355  4.24690  2.90347  2.73739  3.18146  2.89801  2.37887  2.77519  2.98518  4.58477  3.61503
          0.03309  3.82079  4.54313  0.61958  0.77255  0.48576  0.95510
    346   1.09095  4.16807  3.41153  3.20161  4.00221  2.99374  4.22957  3.12012  3.21656  3.00397  4.04241  3.36384  3.72819  3.56273  3.47001  2.51927  2.79310  2.78355  5.43459  4.22931    871 a - - -
          2.68618  4.42225  2.77519  2.73123  3.46354  2.40513  3.72494  3.29354  2.67741  2.69355  4.24690  2.90347  2.73739  3.18146  2.89801  2.37887  2.77519  2.98518  4.58477  3.61503
          0.03309  3.82079  4.54313  0.61958  0.77255  0.48576  0.95510
    347   3.09823  4.57642  4.10599  3.74667  3.11779  3.91556  4.41865  2.32030  3.51488  0.94163  3.15882  4.02703  4.36053  3.89562  3.69898  3.48191  3.39525  2.34400  4.97726  3.68830    872 l - - -
          2.68618  4.42225  2.77519  2.73123  3.46354  2.40513  3.72494  3.29354  2.67741  2.69355  4.24690  2.90347  2.73739  3.18146  2.89801  2.37887  2.77519  2.98518  4.58477  3.61503
          0.03309  3.82079  4.54313  0.61958  0.77255  0.48576  0.95510
    348   2.43052  4.49141  2.71403  2.51391  4.16064  3.05137  3.82625  3.68126  2.70774  3.31941  4.17097  2.03549  3.70162  3.04400  3.09928  1.84262  2.82401  3.23955  5.46964  4.12141    873 s - - -
          2.68618  4.42225  2.77519  2.73123  3.46354  2.40513  3.72494  3.29354  2.67741  2.69355  4.24690  2.90347  2.73739  3.18146  2.89801  2.37887  2.77519  2.98518  4.58477  3.61503
          0.03309  3.82079  4.54313  0.61958  0.77255  0.48576  0.95510
    349   2.38676  4.23138  3.38400  3.13484  3.92495  3.07205  4.15587  3.04585  3.07677  2.91113  3.96584  3.35181  3.77211  3.47446  3.33732  2.58757  1.26269  2.74636  5.36737  4.14188    874 t - - -
          2.68618  4.42225  2.77519  2.73123  3.46354  2.40513  3.72494  3.29354  2.67741  2.69355  4.24690  2.90347  2.73739  3.18146  2.89801  2.37887  2.77519  2.98518  4.58477  3.61503
          0.03309  3.82079  4.54313  0.61958  0.77255  0.48576  0.95510
    350   2.94992  4.40722  4.28711  3.79596  3.24784  4.06146  4.52945  1.96800  3.62594  1.44557  3.13929  4.07179  4.43478  3.93654  3.85108  3.43826  3.22602  1.51407  5.15497  3.92154    875 l - - -
          2.68618  4.42225  2.77519  2.73123  3.46354  2.40513  3.72494  3.29354  2.67741  2.69355  4.24690  2.90347  2.73739  3.18146  2.89801  2.37887  2.77519  2.98518  4.58477  3.61503
          0.03309  3.82079  4.54313  0.61958  0.77255  0.48576  0.95510
    351   3.07560  4.52512  4.32967  3.79455  3.04142  4.18122  4.47780  2.16104  3.59039  1.22826  2.08460  4.10684  4.46549  3.87037  3.79619  3.52817  3.31532  2.22580  5.01683  3.84299    876 l - - -
          2.68618  4.42225  2.77519  2.73123  3.46354  2.40513  3.72494  3.29354  2.67741  2.69355  4.24690  2.90347  2.73739  3.18146  2.89801  2.37887  2.77519  2.98518  4.58477  3.61503
          0.03309  3.82079  4.54313  0.61958  0.77255  0.48576  0.95510
    352   2.84186  4.82403  2.87101  2.62611  3.98541  3.33305  3.78356  3.60928  2.45079  3.11667  4.14714  3.08495  3.88650  1.32897  2.73551  2.89233  3.13941  3.34253  5.26719  3.95785    877 q - - -
          2.68618  4.42225  2.77519  2.73123  3.46354  2.40513  3.72494  3.29354  2.67741  2.69355  4.24690  2.90347  2.73739  3.18146  2.89801  2.37887  2.77519  2.98518  4.58477  3.61503
          0.03309  3.82079  4.54313  0.61958  0.77255  0.48576  0.95510
    353   2.94144  4.76640  3.07821  2.83392  3.25076  3.40577  1.25638  3.63624  2.67850  3.13632  4.17602  3.24495  3.95597  3.19976  2.94682  3.01289  3.24346  3.37245  4.71635  3.20329    878 h - - -
          2.68618  4.42225  2.77519  2.73123  3.46354  2.40513  3.72494  3.29354  2.67741  2.69355  4.24690  2.90347  2.73739  3.18146  2.89801  2.37887  2.77519  2.98518  4.58477  3.61503
          0.03309  3.82079  4.54313  0.61958  0.77255  0.48576  0.95510
    354   2.99096  4.42541  4.26018  3.87485  3.34046  4.00900  4.61327  1.14438  3.70190  1.93830  3.28510  4.12749  4.44611  4.05615  3.90445  3.50015  3.29145  1.84754  5.21984  3.95296    879 i - - -
          2.68618  4.42225  2.77519  2.73123  3.46354  2.40513  3.72494  3.29354  2.67741  2.69355  4.24690  2.90347  2.73739  3.18146  2.89801  2.37887  2.77519  2.98518  4.58477  3.61503
          0.03309  3.82079  4.54313  0.61958  0.77255  0.48576  0.95510
    355   2.94144  4.76640  3.07821  2.83392  3.25076  3.40577  1.25638  3.63624  2.67850  3.13632  4.17602  3.24495  3.95597  3.19976  2.94682  3.01289  3.24346  3.37245  4.71635  3.20329    880 h - - -
          2.68618  4.42225  2.77519  2.73123  3.46354  2.40513  3.72494  3.29354  2.67741  2.69355  4.24690  2.90347  2.73739  3.18146  2.89801  2.37887  2.77519  2.98518  4.58477  3.61503
          0.03309  3.82079  4.54313  0.61958  0.77255  0.48576  0.95510
    356   3.17434  4.68426  3.76274  3.48333  2.29772  3.77054  3.59737  3.19095  3.34234  2.65799  3.87164  3.66115  4.24606  3.66079  3.53627  3.31586  3.46104  3.05919  3.93919  1.05629    881 y - - -
          2.68618  4.42225  2.77519  2.73123  3.46354  2.40513  3.72494  3.29354  2.67741  2.69355  4.24690  2.90347  2.73739  3.18146  2.89801  2.37887  2.77519  2.98518  4.58477  3.61503
          0.03309  3.82079  4.54313  0.61958  0.77255  0.48576  0.95510
    357   2.90979  5.00741  2.46906  1.10129  4.34747  3.24211  3.82582  3.79114  2.69996  3.41709  4.39452  2.90670  3.84458  3.04328  3.10259  2.89816  3.21401  3.48075  5.52890  4.25234    882 e - - -
          2.68618  4.42225  2.77519  2.73123  3.46354  2.40513  3.72494  3.29354  2.67741  2.69355  4.24690  2.90347  2.73739  3.18146  2.89801  2.37887  2.77519  2.98518  4.58477  3.61503
          0.03309  3.82079  4.54313  0.61958  0.77255  0.48576  0.95510
    358   2.93574  5.05318  0.99512  2.30624  4.42370  3.17299  3.88815  4.00047  2.96293  3.61852  4.59649  2.85958  3.82226  3.12795  3.47128  2.90468  3.27358  3.64553  5.60228  4.30645    892 d - - -
          2.68618  4.42225  2.77519  2.73123  3.46354  2.40513  3.72494  3.29354  2.67741  2.69355  4.24690  2.90347  2.73739  3.18146  2.89801  2.37887  2.77519  2.98518  4.58477  3.61503
          0.03309  3.82079  4.54313  0.61958  0.77255  0.48576  0.95510
    359   2.90979  5.00741  2.46906  1.10129  4.34747  3.24211  3.82582  3.79114  2.69996  3.41709  4.39452  2.90670  3.84458  3.04328  3.10259  2.89816  3.21401  3.48075  5.52890  4.25234    893 e - - -
          2.68618  4.42225  2.77519  2.73123  3.46354  2.40513  3.72494  3.29354  2.67741  2.69355  4.24690  2.90347  2.73739  3.18146  2.89801  2.37887  2.77519  2.98518  4.58477  3.61503
          0.03309  3.82079  4.54313  0.61958  0.77255  0.48576  0.95510
    360   2.68226  4.67542  2.68287  2.56365  4.03099  3.15059  3.88214  3.73121  2.78206  3.38429  4.34063  1.25300  3.80040  3.15566  3.13422  2.75197  3.06293  3.35866  5.34301  3.98370    894 n - - -
          2.68618  4.42225  2.77519  2.73123  3.46354  2.40513  3.72494  3.29354  2.67741  2.69355  4.24690  2.90347  2.73739  3.18146  2.89801  2.37887  2.77519  2.98518  4.58477  3.61503
          0.03309  3.82079  4.54313  0.61958  0.77255  0.48576  0.95510
    361   2.38676  4.23138  3.38400  3.13484  3.92495  3.07205  4.15587  3.04585  3.07677  2.91113  3.96584  3.35181  3.77211  3.47446  3.33732  2.58757  1.26269  2.74636  5.36737  4.14188    895 t - - -
          2.68618  4.42225  2.77519  2.73123  3.46354  2.40513  3.72494  3.29354  2.67741  2.69355  4.24690  2.90347  2.73739  3.18146  2.89801  2.37887  2.77519  2.98518  4.58477  3.61503
          0.03309  3.82079  4.54313  0.61958  0.77255  0.48576  0.95510
    362   2.83963  4.94631  3.11820  2.60819  4.25998  3.48018  3.58267  3.70222  2.00472  3.20214  4.08871  3.05019  3.90021  2.04618  1.77207  2.85746  3.05064  3.39415  5.32127  4.07358    896 r - - -
          2.68618  4.42225  2.77519  2.73123  3.46354  2.40513  3.72494  3.29354  2.67741  2.69355  4.24690  2.90347  2.73739  3.18146  2.89801  2.37887  2.77519  2.98518  4.58477  3.61503
          0.03309  3.82079  4.54313  0.61958  0.77255  0.48576  0.95510
    363   3.17434  4.68426  3.76274  3.48333  2.29772  3.77054  3.59737  3.19095  3.34234  2.65799  3.87164  3.66115  4.24606  3.66079  3.53627  3.31586  3.46104  3.05919  3.93919  1.05629    897 y - - -
          2.68618  4.42225  2.77519  2.73123  3.46354  2.40513  3.72494  3.29354  2.67741  2.69355  4.24690  2.90347  2.73739  3.18146  2.89801  2.37887  2.77519  2.98518  4.58477  3.61503
          0.03309  3.82079  4.54313  0.61958  0.77255  0.48576  0.95510
    364   2.96199  4.35008  4.47583  3.98211  3.42246  4.19023  4.73808  1.42923  3.85443  1.95168  3.25922  4.23606  4.54682  4.14575  4.08027  3.56956  3.23696  1.34088  5.34776  4.13130    898 v - - -
          2.68618  4.42225  2.77519  2.73123  3.46354  2.40513  3.72494  3.29354  2.67741  2.69355  4.24690  2.90347  2.73739  3.18146  2.89801  2.37887  2.77519  2.98518  4.58477  3.61503
          0.03309  3.82079  4.54313  0.61958  0.77255  0.48576  0.95510
    365   2.53068  1.05166  4.03621  3.76484  3.76906  3.16366  4.42341  2.90525  3.59177  2.82262  3.94264  3.76564  3.86650  3.94010  3.72496  2.80206  2.99325  2.65310  5.19505  4.05683    899 c - - -
          2.68618  4.42225  2.77519  2.73123  3.46354  2.40513  3.72494  3.29354  2.67741  2.69355  4.24690  2.90347  2.73739  3.18146  2.89801  2.37887  2.77519  2.98518  4.58477  3.61503
          0.03309  3.82079  4.54313  0.61958  0.77255  0.48576  0.95510
    366   2.75748  4.33988  3.77979  3.30354  2.83108  3.70727  3.85993  2.48092  3.16716  2.24008  3.37235  3.58033  4.12521  3.48479  3.42448  3.04558  3.02333  1.82301  4.47320  2.15065    900 v - - -
          2.68618  4.42225  2.77519  2.73123  3.46354  2.40513  3.72494  3.29354  2.67741  2.69355  4.24690  2.90347  2.73739  3.18146  2.89801  2.37887  2.77519  2.98518  4.58477  3.61503
          0.03309  3.82079  4.54313  0.61958  0.77255  0.48576  0.95510
    367   1.54853  4.11647  3.21396  2.99078  4.18272  1.85455  4.11555  3.51789  3.09969  3.27388  4.14164  3.19000  3.62161  3.39635  3.40840  2.36034  2.66699  3.02734  5.52847  4.31648    901 a - - -
          2.68618  4.42225  2.77519  2.73123  3.46354  2.40513  3.72494  3.29354  2.67741  2.69355  4.24690  2.90347  2.73739  3.18146  2.89801  2.37887  2.77519  2.98518  4.58477  3.61503
          0.03309  3.82079  4.54313  0.61958  0.77255  0.48576  0.95510
    368   1.63945  4.19281  3.19649  2.91028  4.06170  2.97259  4.02402  3.35608  2.95144  3.10650  4.01313  3.17351  2.15768  3.28788  3.27639  2.43023  2.70737  2.94751  5.42992  4.19486    902 a - - -
          2.68618  4.42225  2.77519  2.73123  3.46354  2.40513  3.72494  3.29354  2.67741  2.69355  4.24690  2.90347  2.73739  3.18146  2.89801  2.37887  2.77519  2.98518  4.58477  3.61503
          0.03309  3.82079  4.54313  0.61958  0.77255  0.48576  0.95510
    369   2.76754  4.32553  4.05288  3.71542  3.51344  3.66931  4.52642  2.05651  3.58237  2.21022  3.48751  3.91325  4.23343  3.94636  3.79966  3.17040  3.13082  1.09285  5.28879  4.01673    906 v - - -
          2.68618  4.42225  2.77519  2.73123  3.46354  2.40513  3.72494  3.29354  2.67741  2.69355  4.24690  2.90347  2.73739  3.18146  2.89801  2.37887  2.77519  2.98518  4.58477  3.61503
          0.03309  3.82079  4.54313  0.61958  0.77255  0.48576  0.95510
    370   2.68226  4.67542  2.68287  2.56365  4.03099  3.15059  3.88214  3.73121  2.78206  3.38429  4.34063  1.25300  3.80040  3.15566  3.13422  2.75197  3.06293  3.35866  5.34301  3.98370    907 n - - -
          2.68618  4.42225  2.77519  2.73123  3.46354  2.40513  3.72494  3.29354  2.67741  2.69355  4.24690  2.90347  2.73739  3.18146  2.89801  2.37887  2.77519  2.98518  4.58477  3.61503
          0.03309  3.82079  4.54313  0.61958  0.77255  0.48576  0.95510
    371   2.92633  4.88599  3.09877  2.73125  4.26057  3.42028  3.73321  3.68684  1.11139  3.26376  4.22896  3.15764  3.92508  2.92835  2.42556  2.97229  3.18397  3.39789  5.33728  4.14297    908 k - - -
          2.68618  4.42225  2.77519  2.73123  3.46354  2.40513  3.72494  3.29354  2.67741  2.69355  4.24690  2.90347  2.73739  3.18146  2.89801  2.37887  2.77519  2.98518  4.58477  3.61503
          0.03309  3.82079  4.54313  0.61958  0.77255  0.48576  0.95510
    372   1.09095  4.16807  3.41153  3.20161  4.00221  2.99374  4.22957  3.12012  3.21656  3.00397  4.04241  3.36384  3.72819  3.56273  3.47001  2.51927  2.79310  2.78355  5.43459  4.22931    913 a - - -
          2.68618  4.42225  2.77519  2.73123  3.46354  2.40513  3.72494  3.29354  2.67741  2.69355  4.24690  2.90347  2.73739  3.18146  2.89801  2.37887  2.77519  2.98518  4.58477  3.61503
          0.03309  3.82079  4.54313  0.61958  0.77255  0.48576  0.95510
    373   3.09823  4.57642  4.10599  3.74667  3.11779  3.91556  4.41865  2.32030  3.51488  0.94163  3.15882  4.02703  4.36053  3.89562  3.69898  3.48191  3.39525  2.34400  4.97726  3.68830    914 l - - -
          2.68618  4.42225  2.77519  2.73123  3.46354  2.40513  3.72494  3.29354  2.67741  2.69355  4.24690  2.90347  2.73739  3.18146  2.89801  2.37887  2.77519  2.98518  4.58477  3.61503
          0.03309  3.82079  4.54313  0.61958  0.77255  0.48576  0.95510
    374   2.68226  4.67542  2.68287  2.56365  4.03099  3.15059  3.88214  3.73121  2.78206  3.38429  4.34063  1.25300  3.80040  3.15566  3.13422  2.75197  3.06293  3.35866  5.34301  3.98370    915 n - - -
          2.68618  4.42225  2.77519  2.73123  3.46354  2.40513  3.72494  3.29354  2.67741  2.69355  4.24690  2.90347  2.73739  3.18146  2.89801  2.37887  2.77519  2.98518  4.58477  3.61503
          0.03309  3.82079  4.54313  0.61958  0.77255  0.48576  0.95510
    375   2.92988  4.48724  3.99443  3.58483  3.18724  3.79555  4.33199  2.35777  3.35540  1.79053  1.48075  3.86845  4.25662  3.74117  3.56662  3.27320  3.23457  2.35767  5.02066  3.77738    916 m - - -
          2.68618  4.42225  2.77519  2.73123  3.46354  2.40513  3.72494  3.29354  2.67741  2.69355  4.24690  2.90347  2.73739  3.18146  2.89801  2.37887  2.77519  2.98518  4.58477  3.61503
          0.03309  3.82079  4.54313  0.61958  0.77255  0.48576  0.95510
    376   2.95010  4.40742  4.28716  3.79599  3.24745  4.06158  4.52939  1.96832  3.62593  1.44436  3.13886  4.07186  4.43481  3.93647  3.85103  3.43837  3.22618  1.51523  5.15473  3.92138    917 l - - -
          2.68618  4.42225  2.77519  2.73123  3.46354  2.40513  3.72494  3.29354  2.67741  2.69355  4.24690  2.90347  2.73739  3.18146  2.89801  2.37887  2.77519  2.98518  4.58477  3.61503
          0.03309  3.82079  4.54313  0.61958  0.77255  0.48576  0.95510
    377   2.51014  2.40082  4.14561  3.68103  3.49582  3.45878  4.36741  2.15678  3.53278  2.32034  3.44491  3.77377  4.04622  3.82133  3.73802  2.87518  2.88275  1.54375  5.15568  3.93022    918 v - - -
          2.68618  4.42225  2.77519  2.73123  3.46354  2.40513  3.72494  3.29354  2.67741  2.69355  4.24690  2.90347  2.73739  3.18146  2.89801  2.37887  2.77519  2.98518  4.58477  3.61503
          0.03309  3.82079  4.54313  0.61958  0.77255  0.48576  0.95510
    378   2.53068  1.05166  4.03621  3.76484  3.76906  3.16366  4.42341  2.90525  3.59177  2.82262  3.94264  3.76564  3.86650  3.94010  3.72496  2.80206  2.99325  2.65310  5.19505  4.05683    919 c - - -
          2.68618  4.42225  2.77519  2.73123  3.46354  2.40513  3.72494  3.29354  2.67741  2.69355  4.24690  2.90347  2.73739  3.18146  2.89801  2.37887  2.77519  2.98518  4.58477  3.61503
          0.03309  3.82079  4.54313  0.61958  0.77255  0.48576  0.95510
    379   3.25281  4.64536  4.01409  3.70812  2.61768  3.67385  3.83967  3.27510  3.43179  2.67849  3.91121  3.86782  4.18753  3.82218  3.56894  3.45693  3.55082  3.16401  0.99636  2.62265    920 w - - -
          2.68618  4.42225  2.77519  2.73123  3.46354  2.40513  3.72494  3.29354  2.67741  2.69355  4.24690  2.90347  2.73739  3.18146  2.89801  2.37887  2.77519  2.98518  4.58477  3.61503
          0.03309  3.82079  4.54313  0.61958  0.77255  0.48576  0.95510
    380   3.08831  4.47186  4.48483  3.97028  3.15689  4.28591  4.64237  1.54004  3.78993  1.32707  3.02194  4.25559  4.56856  4.06136  3.98865  3.65269  3.33617  1.90511  5.14159  3.93694    922 l - - -
          2.68618  4.42225  2.77519  2.73123  3.46354  2.40513  3.72494  3.29354  2.67741  2.69355  4.24690  2.90347  2.73739  3.18146  2.89801  2.37887  2.77519  2.98518  4.58477  3.61503
          0.03309  3.82079  4.54313  0.61958  0.77255  0.48576  0.95510
    381   2.85226  5.34604  1.62166  1.58606  4.63231  3.15648  3.69164  4.12503  2.68936  3.66168  4.52372  2.63536  3.77001  2.86243  3.25920  2.75261  3.13983  3.72348  5.82352  4.35027    923 e - - -
          2.68618  4.42225  2.77519  2.73123  3.46354  2.40513  3.72494  3.29354  2.67741  2.69355  4.24690  2.90347  2.73739  3.18146  2.89801  2.37887  2.77519  2.98518  4.58477  3.61503
          0.03309  3.82079  4.54313  0.61958  0.77255  0.48576  0.95510
    382   2.69258  4.91036  1.66345  2.23794  4.45490  1.99426  3.78338  3.95494  2.78204  3.54421  4.40777  2.77443  3.74828  2.97860  3.29884  2.68603  3.03597  3.53207  5.66883  4.30313    924 d - - -
          2.68618  4.42225  2.77519  2.73123  3.46354  2.40513  3.72494  3.29354  2.67741  2.69355  4.24690  2.90347  2.73739  3.18146  2.89801  2.37887  2.77519  2.98518  4.58477  3.61503
          0.03309  3.82079  4.54313  0.61958  0.77255  0.48576  0.95510
    383   2.27255  4.24478  3.05664  2.79139  4.11356  2.96282  3.96040  3.55940  2.86892  3.23322  4.09266  3.09683  2.18119  3.20789  3.21351  1.73848  2.71307  3.09541  5.44709  4.17536    927 s - - -
          2.68618  4.42225  2.77519  2.73123  3.46354  2.40513  3.72494  3.29354  2.67741  2.69355  4.24690  2.90347  2.73739  3.18146  2.89801  2.37887  2.77519  2.98518  4.58477  3.61503
          0.03309  3.82079  4.54313  0.61958  0.77255  0.48576  0.95510
    384   2.68226  4.67542  2.68287  2.56365  4.03099  3.15059  3.88214  3.73121  2.78206  3.38429  4.34063  1.25300  3.80040  3.15566  3.13422  2.75197  3.06293  3.35866  5.34301  3.98370    928 n - - -
          2.68618  4.42225  2.77519  2.73123  3.46354  2.40513  3.72494  3.29354  2.67741  2.69355  4.24690  2.90347  2.73739  3.18146  2.89801  2.37887  2.77519  2.98518  4.58477  3.61503
          0.03309  3.82079  4.54313  0.61958  0.77255  0.48576  0.95510
    385   2.29133  4.21048  3.16320  2.97760  4.02533  2.94140  4.08839  3.54142  3.04783  3.26605  4.19720  3.21001  3.67616  3.40145  3.33476  1.17176  2.76778  3.08789  5.40220  4.10883    931 s - - -
          2.68618  4.42225  2.77519  2.73123  3.46354  2.40513  3.72494  3.29354  2.67741  2.69355  4.24690  2.90347  2.73739  3.18146  2.89801  2.37887  2.77519  2.98518  4.58477  3.61503
          0.03309  3.82079  4.54313  0.61958  0.77255  0.48576  0.95510
    386   2.90979  5.00741  2.46906  1.10129  4.34747  3.24211  3.82582  3.79114  2.69996  3.41709  4.39452  2.90670  3.84458  3.04328  3.10259  2.89816  3.21401  3.48075  5.52890  4.25234    932 e - - -
          2.68618  4.42225  2.77519  2.73123  3.46354  2.40513  3.72494  3.29354  2.67741  2.69355  4.24690  2.90347  2.73739  3.18146  2.89801  2.37887  2.77519  2.98518  4.58477  3.61503
          0.03309  3.82079  4.54313  0.61958  0.77255  0.48576  0.95510
    387   1.09095  4.16807  3.41153  3.20161  4.00221  2.99374  4.22957  3.12012  3.21656  3.00397  4.04241  3.36384  3.72819  3.56273  3.47001  2.51927  2.79310  2.78355  5.43459  4.22931    938 a - - -
          2.68618  4.42225  2.77519  2.73123  3.46354  2.40513  3.72494  3.29354  2.67741  2.69355  4.24690  2.90347  2.73739  3.18146  2.89801  2.37887  2.77519  2.98518  4.58477  3.61503
          0.03309  3.82079  4.54313  0.61958  0.77255  0.48576  0.95510
    388   3.30165  4.65679  4.26915  3.88518  1.45628  4.11980  3.43954  3.03175  3.75501  2.42021  3.65677  3.84366  4.45330  3.84445  3.88102  3.47290  3.53262  2.94958  3.63914  1.43805    939 y - - -
          2.68618  4.42225  2.77519  2.73123  3.46354  2.40513  3.72494  3.29354  2.67741  2.69355  4.24690  2.90347  2.73739  3.18146  2.89801  2.37887  2.77519  2.98518  4.58477  3.61503
          0.03309  3.82079  4.54313  0.61958  0.77255  0.48576  0.95510
    389   2.92633  4.88599  3.09877  2.73125  4.26057  3.42028  3.73321  3.68684  1.11139  3.26376  4.22896  3.15764  3.92508  2.92835  2.42556  2.97229  3.18397  3.39789  5.33728  4.14297    940 k - - -
          2.68618  4.42225  2.77519  2.73123  3.46354  2.40513  3.72494  3.29354  2.67741  2.69355  4.24690  2.90347  2.73739  3.18146  2.89801  2.37887  2.77519  2.98518  4.58477  3.61503
          0.03309  3.82079  4.54313  0.61958  0.77255  0.48576  0.95510
    390   3.07578  4.52521  4.32997  3.79484  3.04135  4.18149  4.47804  2.16096  3.59070  1.22748  2.08599  4.10713  4.46567  3.87060  3.79646  3.52844  3.31548  2.22578  5.01690  3.84312    941 l - - -
          2.68618  4.42225  2.77519  2.73123  3.46354  2.40513  3.72494  3.29354  2.67741  2.69355  4.24690  2.90347  2.73739  3.18146  2.89801  2.37887  2.77519  2.98518  4.58477  3.61503
          0.03309  3.82079  4.54313  0.61958  0.77255  0.48576  0.95510
    391   2.94144  4.76640  3.07821  2.83392  3.25076  3.40577  1.25638  3.63624  2.67850  3.13632  4.17602  3.24495  3.95597  3.19976  2.94682  3.01289  3.24346  3.37245  4.71635  3.20329    958 h - - -
          2.68618  4.42225  2.77519  2.73123  3.46354  2.40513  3.72494  3.29354  2.67741  2.69355  4.24690  2.90347  2.73739  3.18146  2.89801  2.37887  2.77519  2.98518  4.58477  3.61503
          0.03309  3.82079  4.54313  0.61958  0.77255  0.48576  0.95510
    392   3.09823  4.57642  4.10599  3.74667  3.11779  3.91556  4.41865  2.32030  3.51488  0.94163  3.15882  4.02703  4.36053  3.89562  3.69898  3.48191  3.39525  2.34400  4.97726  3.68830    959 l - - -
          2.68618  4.42225  2.77519  2.73123  3.46354  2.40513  3.72494  3.29354  2.67741  2.69355  4.24690  2.90347  2.73739  3.18146  2.89801  2.37887  2.77519  2.98518  4.58477  3.61503
          0.03309  3.82079  4.54313  0.61958  0.77255  0.48576  0.95510
    393   1.63945  4.19281  3.19649  2.91028  4.06170  2.97259  4.02402  3.35608  2.95144  3.10650  4.01313  3.17351  2.15768  3.28788  3.27639  2.43023  2.70737  2.94751  5.42992  4.19486    963 a - - -
          2.68618  4.42225  2.77519  2.73123  3.46354  2.40513  3.72494  3.29354  2.67741  2.69355  4.24690  2.90347  2.73739  3.18146  2.89801  2.37887  2.77519  2.98518  4.58477  3.61503
          0.03309  3.82079  4.54313  0.61958  0.77255  0.48576  0.95510
    394   2.94894  4.78973  3.43451  2.95775  4.13123  3.44554  3.78993  3.67021  2.22107  3.19563  4.19813  3.32095  3.95152  3.01368  1.06046  3.03618  3.21901  3.39663  5.23583  4.07081    964 r - - -
          2.68618  4.42225  2.77519  2.73123  3.46354  2.40513  3.72494  3.29354  2.67741  2.69355  4.24690  2.90347  2.73739  3.18146  2.89801  2.37887  2.77519  2.98518  4.58477  3.61503
          0.03309  3.82079  4.54313  0.61958  0.77255  0.48576  0.95510
    395   1.80871  4.16878  3.74277  3.35158  3.69356  3.29762  4.26358  2.35744  3.27403  2.50037  3.60791  3.54242  3.92863  3.60309  3.54697  2.72154  2.83618  1.64299  5.30974  4.07987    965 v - - -
          2.68618  4.42225  2.77519  2.73123  3.46354  2.40513  3.72494  3.29354  2.67741  2.69355  4.24690  2.90347  2.73739  3.18146  2.89801  2.37887  2.77519  2.98518  4.58477  3.61503
          0.03309  3.82079  4.54313  0.61958  0.77255  0.48576  0.95510
    396   2.72922  4.79999  2.00334  2.41775  3.39764  3.34899  3.63666  3.41841  2.66086  3.02452  3.95403  2.92680  3.84969  2.94758  3.10805  2.75924  2.99199  3.14044  4.88260  2.29468    966 d - - -
          2.68618  4.42225  2.77519  2.73123  3.46354  2.40513  3.72494  3.29354  2.67741  2.69355  4.24690  2.90347  2.73739  3.18146  2.89801  2.37887  2.77519  2.98518  4.58477  3.61503
          0.03309  3.82079  4.54313  0.61958  0.77255  0.48576  0.95510
    397   2.93574  5.05318  0.99512  2.30624  4.42370  3.17299  3.88815  4.00047  2.96293  3.61852  4.59649  2.85958  3.82226  3.12795  3.47128  2.90468  3.27358  3.64553  5.60228  4.30645    967 d - - -
          2.68618  4.42225  2.77519  2.73123  3.46354  2.40513  3.72494  3.29354  2.67741  2.69355  4.24690  2.90347  2.73739  3.18146  2.89801  2.37887  2.77519  2.98518  4.58477  3.61503
          0.03309  3.82079  4.54313  0.61958  0.77255  0.48576  0.95510
    398   3.17434  4.68426  3.76274  3.48333  2.29772  3.77054  3.59737  3.19095  3.34234  2.65799  3.87164  3.66115  4.24606  3.66079  3.53627  3.31586  3.46104  3.05919  3.93919  1.05629    968 y - - -
          2.68618  4.42225  2.77519  2.73123  3.46354  2.40513  3.72494  3.29354  2.67741  2.69355  4.24690  2.90347  2.73739  3.18146  2.89801  2.37887  2.77519  2.98518  4.58477  3.61503
          0.03309  3.82079  4.54313  0.61958  0.77255  0.48576  0.95510
    399   3.08842  4.47202  4.48477  3.97019  3.15659  4.28591  4.64223  1.54110  3.78983  1.32608  3.02163  4.25554  4.56851  4.06119  3.98852  3.65267  3.33626  1.90559  5.14138  3.93678    969 l - - -
          2.68618  4.42225  2.77519  2.73123  3.46354  2.40513  3.72494  3.29354  2.67741  2.69355  4.24690  2.90347  2.73739  3.18146  2.89801  2.37887  2.77519  2.98518  4.58477  3.61503
          0.03309  3.82079  4.54313  0.61958  0.77255  0.48576  0.95510
    400   3.25281  4.64536  4.01409  3.70812  2.61768  3.67385  3.83967  3.27510  3.43179  2.67849  3.91121  3.86782  4.18753  3.82218  3.56894  3.45693  3.55082  3.16401  0.99636  2.62265    970 w - - -
          2.68618  4.42225  2.77519  2.73123  3.46354  2.40513  3.72494  3.29354  2.67741  2.69355  4.24690  2.90347  2.73739  3.18146  2.89801  2.37887  2.77519  2.98518  4.58477  3.61503
          0.03309  3.82079  4.54313  0.61958  0.77255  0.48576  0.95510
    401   3.08842  4.47202  4.48477  3.97019  3.15659  4.28591  4.64223  1.54110  3.78983  1.32608  3.02163  4.25554  4.56851  4.06119  3.98852  3.65267  3.33626  1.90559  5.14138  3.93678    971 l - - -
          2.68618  4.42225  2.77519  2.73123  3.46354  2.40513  3.72494  3.29354  2.67741  2.69355  4.24690  2.90347  2.73739  3.18146  2.89801  2.37887  2.77519  2.98518  4.58477  3.61503
          0.03309  3.82079  4.54313  0.61958  0.77255  0.48576  0.95510
    402   1.09095  4.16807  3.41153  3.20161  4.00221  2.99374  4.22957  3.12012  3.21656  3.00397  4.04241  3.36384  3.72819  3.56273  3.47001  2.51927  2.79310  2.78355  5.43459  4.22931    972 a - - -
          2.68618  4.42225  2.77519  2.73123  3.46354  2.40513  3.72494  3.29354  2.67741  2.69355  4.24690  2.90347  2.73739  3.18146  2.89801  2.37887  2.77519  2.98518  4.58477  3.61503
          0.03309  3.82079  4.54313  0.61958  0.77255  0.48576  0.95510
    403   2.90979  5.00741  2.46906  1.10129  4.34747  3.24211  3.82582  3.79114  2.69996  3.41709  4.39452  2.90670  3.84458  3.04328  3.10259  2.89816  3.21401  3.48075  5.52890  4.25234    973 e - - -
          2.68618  4.42225  2.77519  2.73123  3.46354  2.40513  3.72494  3.29354  2.67741  2.69355  4.24690  2.90347  2.73739  3.18146  2.89801  2.37887  2.77519  2.98518  4.58477  3.61503
          0.03309  3.82079  4.54313  0.61958  0.77255  0.48576  0.95510
    404   2.93574  5.05318  0.99512  2.30624  4.42370  3.17299  3.88815  4.00047  2.96293  3.61852  4.59649  2.85958  3.82226  3.12795  3.47128  2.90468  3.27358  3.64553  5.60228  4.30645    974 d - - -
          2.68618  4.42225  2.77519  2.73123  3.46354  2.40513  3.72494  3.29354  2.67741  2.69355  4.24690  2.90347  2.73739  3.18146  2.89801  2.37887  2.77519  2.98518  4.58477  3.61503
          0.03309  3.82079  4.54313  0.61958  0.77255  0.48576  0.95510
    405   2.60345  4.38283  3.26652  3.15996  4.30101  0.81352  4.28245  3.88893  3.33408  3.54936  4.52549  3.43108  3.77230  3.66250  3.57487  2.77407  3.08071  3.42732  5.40886  4.40151    975 g - - -
          2.68618  4.42225  2.77519  2.73123  3.46354  2.40513  3.72494  3.29354  2.67741  2.69355  4.24690  2.90347  2.73739  3.18146  2.89801  2.37887  2.77519  2.98518  4.58477  3.61503
          0.03309  3.82079  4.54313  0.61958  0.77255  0.48576  0.95510
    406   2.92988  4.48724  3.99443  3.58483  3.18724  3.79555  4.33199  2.35777  3.35540  1.79053  1.48075  3.86845  4.25662  3.74117  3.56662  3.27320  3.23457  2.35767  5.02066  3.77738    976 m - - -
          2.68618  4.42225  2.77519  2.73123  3.46354  2.40513  3.72494  3.29354  2.67741  2.69355  4.24690  2.90347  2.73739  3.18146  2.89801  2.37887  2.77519  2.98518  4.58477  3.61503
          0.03309  3.82079  4.54313  0.61958  0.77255  0.48576  0.95510
    407   2.92633  4.88599  3.09877  2.73125  4.26057  3.42028  3.73321  3.68684  1.11139  3.26376  4.22896  3.15764  3.92508  2.92835  2.42556  2.97229  3.18397  3.39789  5.33728  4.14297    977 k - - -
          2.68618  4.42225  2.77519  2.73123  3.46354  2.40513  3.72494  3.29354  2.67741  2.69355  4.24690  2.90347  2.73739  3.18146  2.89801  2.37887  2.77519  2.98518  4.58477  3.61503
          0.03309  3.82079  4.54313  0.61958  0.77255  0.48576  0.95510
    408   3.00881  4.42591  4.38648  3.84996  3.15561  4.17793  4.54099  1.60497  3.68761  1.63386  2.15120  4.13941  4.47511  3.94767  3.89457  3.52168  3.25430  1.97928  5.09865  3.93703    978 i - - -
          2.68618  4.42225  2.77519  2.73123  3.46354  2.40513  3.72494  3.29354  2.67741  2.69355  4.24690  2.90347  2.73739  3.18146  2.89801  2.37887  2.77519  2.98518  4.58477  3.61503
          0.03309  3.82079  4.54313  0.61958  0.77255  0.48576  0.95510
    409   2.92633  4.88599  3.09877  2.73125  4.26057  3.42028  3.73321  3.68684  1.11139  3.26376  4.22896  3.15764  3.92508  2.92835  2.42556  2.97229  3.18397  3.39789  5.33728  4.14297    990 k - - -
          2.68618  4.42225  2.77519  2.73123  3.46354  2.40513  3.72494  3.29354  2.67741  2.69355  4.24690  2.90347  2.73739  3.18146  2.89801  2.37887  2.77519  2.98518  4.58477  3.61503
          0.03309  3.82079  4.54313  0.61958  0.77255  0.48576  0.95510
    410   1.09095  4.16807  3.41153  3.20161  4.00221  2.99374  4.22957  3.12012  3.21656  3.00397  4.04241  3.36384  3.72819  3.56273  3.47001  2.51927  2.79310  2.78355  5.43459  4.22931    996 a - - -
          2.68618  4.42225  2.77519  2.73123  3.46354  2.40513  3.72494  3.29354  2.67741  2.69355  4.24690  2.90347  2.73739  3.18146  2.89801  2.37887  2.77519  2.98518  4.58477  3.61503
          0.03309  3.82079  4.54313  0.61958  0.77255  0.48576  0.95510
    411   2.75767  4.34013  3.77965  3.30346  2.83018  3.70726  3.85939  2.48166  3.16706  2.24037  3.37264  3.58018  4.12521  3.48468  3.42438  3.04558  3.02352  1.82439  4.47231  2.14847   1004 v - - -
          2.68618  4.42225  2.77519  2.73123  3.46354  2.40513  3.72494  3.29354  2.67741  2.69355  4.24690  2.90347  2.73739  3.18146  2.89801  2.37887  2.77519  2.98518  4.58477  3.61503
          0.03309  3.82079  4.54313  0.61958  0.77255  0.48576  0.95510
    412   2.75977  5.11754  1.83284  2.19342  4.42874  3.23488  3.64705  3.89106  1.88776  3.44473  4.28857  2.74699  3.77898  2.80609  2.92413  2.71152  3.02617  3.51666  5.59913  4.20510   1007 d - - -
          2.68618  4.42225  2.77519  2.73123  3.46354  2.40513  3.72494  3.29354  2.67741  2.69355  4.24690  2.90347  2.73739  3.18146  2.89801  2.37887  2.77519  2.98518  4.58477  3.61503
          0.03309  3.82079  4.54313  0.61958  0.77255  0.48576  0.95510
    413   2.60345  4.38283  3.26652  3.15996  4.30101  0.81352  4.28245  3.88893  3.33408  3.54936  4.52549  3.43108  3.77230  3.66250  3.57487  2.77407  3.08071  3.42732  5.40886  4.40151   1008 g - - -
          2.68618  4.42225  2.77519  2.73123  3.46354  2.40513  3.72494  3.29354  2.67741  2.69355  4.24690  2.90347  2.73739  3.18146  2.89801  2.37887  2.77519  2.98518  4.58477  3.61503
          0.03309  3.82079  4.54313  0.61958  0.77255  0.48576  0.95510
    414   2.53577  4.27947  3.49245  3.08687  2.12023  3.36674  3.81950  2.86309  3.05197  2.53401  3.56627  3.36454  3.91035  3.35116  3.34874  2.00773  2.87269  2.64343  4.58684  3.08899   1009 s - - -
          2.68618  4.42225  2.77519  2.73123  3.46354  2.40513  3.72494  3.29354  2.67741  2.69355  4.24690  2.90347  2.73739  3.18146  2.89801  2.37887  2.77519  2.98518  4.58477  3.61503
          0.03309  3.82079  4.54313  0.61958  0.77255  0.48576  0.95510
    415   2.84186  4.82403  2.87101  2.62611  3.98541  3.33305  3.78356  3.60928  2.45079  3.11667  4.14714  3.08495  3.88650  1.32897  2.73551  2.89233  3.13941  3.34253  5.26719  3.95785   1010 q - - -
          2.68618  4.42225  2.77519  2.73123  3.46354  2.40513  3.72494  3.29354  2.67741  2.69355  4.24690  2.90347  2.73739  3.18146  2.89801  2.37887  2.77519  2.98518  4.58477  3.61503
          0.03309  3.82079  4.54313  0.61958  0.77255  0.48576  0.95510
    416   3.09823  4.57642  4.10599  3.74667  3.11779  3.91556  4.41865  2.32030  3.51488  0.94163  3.15882  4.02703  4.36053  3.89562  3.69898  3.48191  3.39525  2.34400  4.97726  3.68830   1011 l - - -
          2.68618  4.42225  2.77519  2.73123  3.46354  2.40513  3.72494  3.29354  2.67741  2.69355  4.24690  2.90347  2.73739  3.18146  2.89801  2.37887  2.77519  2.98518  4.58477  3.61503
          0.03309  3.82079  4.54313  0.61958  0.77255  0.48576  0.95510
    417   3.25281  4.64536  4.01409  3.70812  2.61768  3.67385  3.83967  3.27510  3.43179  2.67849  3.91121  3.86782  4.18753  3.82218  3.56894  3.45693  3.55082  3.16401  0.99636  2.62265   1012 w - - -
          2.68618  4.42225  2.77519  2.73123  3.46354  2.40513  3.72494  3.29354  2.67741  2.69355  4.24690  2.90347  2.73739  3.18146  2.89801  2.37887  2.77519  2.98518  4.58477  3.61503
          0.03309  3.82079  4.54313  0.61958  0.77255  0.48576  0.95510
    418   2.85219  5.34592  1.62280  1.58515  4.63220  3.15652  3.69161  4.12489  2.68923  3.66155  4.52356  2.63540  3.77001  2.86238  3.25902  2.75257  3.13975  3.72336  5.82339  4.35018   1013 e - - -
          2.68618  4.42225  2.77519  2.73123  3.46354  2.40513  3.72494  3.29354  2.67741  2.69355  4.24690  2.90347  2.73739  3.18146  2.89801  2.37887  2.77519  2.98518  4.58477  3.61503
          0.03309  3.82079  4.54313  0.61958  0.77255  0.48576  0.95510
    419   1.62949  4.10702  3.40989  3.09351  4.00196  2.96861  4.11846  3.08010  3.07076  2.98737  3.93066  3.27288  3.68162  3.40612  3.36384  2.41758  1.85946  2.71954  5.43180  4.21407   1014 a - - -
          2.68618  4.42225  2.77519  2.73123  3.46354  2.40513  3.72494  3.29354  2.67741  2.69355  4.24690  2.90347  2.73739  3.18146  2.89801  2.37887  2.77519  2.98518  4.58477  3.61503
          0.03309  3.82079  4.54313  0.61958  0.77255  0.48576  0.95510
    420   1.09095  4.16807  3.41153  3.20161  4.00221  2.99374  4.22957  3.12012  3.21656  3.00397  4.04241  3.36384  3.72819  3.56273  3.47001  2.51927  2.79310  2.78355  5.43459  4.22931   1015 a - - -
          2.68618  4.42225  2.77519  2.73123  3.46354  2.40513  3.72494  3.29354  2.67741  2.69355  4.24690  2.90347  2.73739  3.18146  2.89801  2.37887  2.77519  2.98518  4.58477  3.61503
          0.03309  3.82079  4.54313  0.61958  0.77255  0.48576  0.95510
    421   3.19406  4.61142  4.16751  3.87305  1.10031  3.89420  3.85685  2.72510  3.78158  2.10760  3.46358  3.96154  4.35466  3.96409  3.91405  3.46609  3.49554  2.71182  4.12291  2.49708   1020 f - - -
          2.68618  4.42225  2.77519  2.73123  3.46354  2.40513  3.72494  3.29354  2.67741  2.69355  4.24690  2.90347  2.73739  3.18146  2.89801  2.37887  2.77519  2.98518  4.58477  3.61503
          0.03309  3.82079  4.54313  0.61958  0.77255  0.48576  0.95510
    422   1.62949  4.10702  3.40989  3.09351  4.00196  2.96861  4.11846  3.08010  3.07076  2.98737  3.93066  3.27288  3.68162  3.40612  3.36384  2.41758  1.85946  2.71954  5.43180  4.21407   1021 a - - -
          2.68618  4.42225  2.77519  2.73123  3.46354  2.40513  3.72494  3.29354  2.67741  2.69355  4.24690  2.90347  2.73739  3.18146  2.89801  2.37887  2.77519  2.98518  4.58477  3.61503
          0.03309  3.82079  4.54313  0.61958  0.77255  0.48576  0.95510
    423   2.76754  4.32553  4.05288  3.71542  3.51344  3.66931  4.52642  2.05651  3.58237  2.21022  3.48751  3.91325  4.23343  3.94636  3.79966  3.17040  3.13082  1.09285  5.28879  4.01673   1022 v - - -
          2.68618  4.42225  2.77519  2.73123  3.46354  2.40513  3.72494  3.29354  2.67741  2.69355  4.24690  2.90347  2.73739  3.18146  2.89801  2.37887  2.77519  2.98518  4.58477  3.61503
          0.03309  3.82079  4.54313  0.61958  0.77255  0.48576  0.95510
    424   2.84186  4.82403  2.87101  2.62611  3.98541  3.33305  3.78356  3.60928  2.45079  3.11667  4.14714  3.08495  3.88650  1.32897  2.73551  2.89233  3.13941  3.34253  5.26719  3.95785   1023 q - - -
          2.68618  4.42225  2.77519  2.73123  3.46354  2.40513  3.72494  3.29354  2.67741  2.69355  4.24690  2.90347  2.73739  3.18146  2.89801  2.37887  2.77519  2.98518  4.58477  3.61503
          0.03309  3.82079  4.54313  0.61958  0.77255  0.48576  0.95510
    425   1.09095  4.16807  3.41153  3.20161  4.00221  2.99374  4.22957  3.12012  3.21656  3.00397  4.04241  3.36384  3.72819  3.56273  3.47001  2.51927  2.79310  2.78355  5.43459  4.22931   1024 a - - -
          2.68618  4.42225  2.77519  2.73123  3.46354  2.40513  3.72494  3.29354  2.67741  2.69355  4.24690  2.90347  2.73739  3.18146  2.89801  2.37887  2.77519  2.98518  4.58477  3.61503
          0.03309  3.82079  4.54313  0.61958  0.77255  0.48576  0.95510
    426   2.99096  4.42541  4.26018  3.87485  3.34046  4.00900  4.61327  1.14438  3.70190  1.93830  3.28510  4.12749  4.44611  4.05615  3.90445  3.50015  3.29145  1.84754  5.21984  3.95296   1025 i - - -
          2.68618  4.42225  2.77519  2.73123  3.46354  2.40513  3.72494  3.29354  2.67741  2.69355  4.24690  2.90347  2.73739  3.18146  2.89801  2.37887  2.77519  2.98518  4.58477  3.61503
          0.03309  3.82079  4.54313  0.61958  0.77255  0.48576  0.95510
    427   2.96190  4.35003  4.47569  3.98196  3.42255  4.19009  4.73799  1.42998  3.85430  1.95185  3.25934  4.23592  4.54673  4.14564  4.08017  3.56942  3.23688  1.34018  5.34778  4.13129   1026 v - - -
          2.68618  4.42225  2.77519  2.73123  3.46354  2.40513  3.72494  3.29354  2.67741  2.69355  4.24690  2.90347  2.73739  3.18146  2.89801  2.37887  2.77519  2.98518  4.58477  3.61503
          0.03309  3.82079  4.54313  0.61958  0.77255  0.48576  0.95510
    428   2.29133  4.21048  3.16320  2.97760  4.02533  2.94140  4.08839  3.54142  3.04783  3.26605  4.19720  3.21001  3.67616  3.40145  3.33476  1.17176  2.76778  3.08789  5.40220  4.10883   1027 s - - -
          2.68618  4.42225  2.77519  2.73123  3.46354  2.40513  3.72494  3.29354  2.67741  2.69355  4.24690  2.90347  2.73739  3.18146  2.89801  2.37887  2.77519  2.98518  4.58477  3.61503
          0.03309  3.82079  4.54313  0.61958  0.77255  0.48576  0.95510
    429   2.38676  4.23138  3.38400  3.13484  3.92495  3.07205  4.15587  3.04585  3.07677  2.91113  3.96584  3.35181  3.77211  3.47446  3.33732  2.58757  1.26269  2.74636  5.36737  4.14188   1029 t - - -
          2.68618  4.42225  2.77519  2.73123  3.46354  2.40513  3.72494  3.29354  2.67741  2.69355  4.24690  2.90347  2.73739  3.18146  2.89801  2.37887  2.77519  2.98518  4.58477  3.61503
          0.03309  3.82079  4.54313  0.61958  0.77255  0.48576  0.95510
    430   2.47641  4.54110  2.63860  2.48325  4.25720  1.99315  3.85093  3.77479  2.76021  3.39984  4.25507  1.94770  3.70878  3.06997  3.16353  2.55662  2.87373  3.32045  5.53028  4.20518   1037 n - - -
          2.68618  4.42225  2.77519  2.73123  3.46354  2.40513  3.72494  3.29354  2.67741  2.69355  4.24690  2.90347  2.73739  3.18146  2.89801  2.37887  2.77519  2.98518  4.58477  3.61503
          0.03309  3.82079  4.54313  0.61958  0.77255  0.48576  0.95510
    431   3.09823  4.57642  4.10599  3.74667  3.11779  3.91556  4.41865  2.32030  3.51488  0.94163  3.15882  4.02703  4.36053  3.89562  3.69898  3.48191  3.39525  2.34400  4.97726  3.68830   1038 l - - -
          2.68618  4.42225  2.77519  2.73123  3.46354  2.40513  3.72494  3.29354  2.67741  2.69355  4.24690  2.90347  2.73739  3.18146  2.89801  2.37887  2.77519  2.98518  4.58477  3.61503
          0.03309  3.82079  4.54313  0.61958  0.77255  0.48576  0.95510
    432   2.53539  4.27943  3.49183  3.08622  2.12232  3.36626  3.81961  2.86347  3.05139  2.53450  3.56656  3.36407  3.90998  3.35067  3.34832  2.00620  2.87237  2.64367  4.58776  3.09015   1040 s - - -
          2.68618  4.42225  2.77519  2.73123  3.46354  2.40513  3.72494  3.29354  2.67741  2.69355  4.24690  2.90347  2.73739  3.18146  2.89801  2.37887  2.77519  2.98518  4.58477  3.61503
          0.03309  3.82079  4.54313  0.61958  0.77255  0.48576  0.95510
    433   2.90979  5.00741  2.46906  1.10129  4.34747  3.24211  3.82582  3.79114  2.69996  3.41709  4.39452  2.90670  3.84458  3.04328  3.10259  2.89816  3.21401  3.48075  5.52890  4.25234   1042 e - - -
          2.68618  4.42225  2.77519  2.73123  3.46354  2.40513  3.72494  3.29354  2.67741  2.69355  4.24690  2.90347  2.73739  3.18146  2.89801  2.37887  2.77519  2.98518  4.58477  3.61503
          0.03309  3.82079  4.54313  0.61958  0.77255  0.48576  0.95510
    434   2.90979  5.00741  2.46906  1.10129  4.34747  3.24211  3.82582  3.79114  2.69996  3.41709  4.39452  2.90670  3.84458  3.04328  3.10259  2.89816  3.21401  3.48075  5.52890  4.25234   1043 e - - -
          2.68618  4.42225  2.77519  2.73123  3.46354  2.40513  3.72494  3.29354  2.67741  2.69355  4.24690  2.90347  2.73739  3.18146  2.89801  2.37887  2.77519  2.98518  4.58477  3.61503
          0.03309  3.82079  4.54313  0.61958  0.77255  0.48576  0.95510
    435   3.19406  4.61142  4.16751  3.87305  1.10031  3.89420  3.85685  2.72510  3.78158  2.10760  3.46358  3.96154  4.35466  3.96409  3.91405  3.46609  3.49554  2.71182  4.12291  2.49708   1045 f - - -
          2.68618  4.42225  2.77519  2.73123  3.46354  2.40513  3.72494  3.29354  2.67741  2.69355  4.24690  2.90347  2.73739  3.18146  2.89801  2.37887  2.77519  2.98518  4.58477  3.61503
          0.03309  3.82079  4.54313  0.61958  0.77255  0.48576  0.95510
    436   2.60345  4.38283  3.26652  3.15996  4.30101  0.81352  4.28245  3.88893  3.33408  3.54936  4.52549  3.43108  3.77230  3.66250  3.57487  2.77407  3.08071  3.42732  5.40886  4.40151   1046 g - - -
          2.68618  4.42225  2.77519  2.73123  3.46354  2.40513  3.72494  3.29354  2.67741  2.69355  4.24690  2.90347  2.73739  3.18146  2.89801  2.37887  2.77519  2.98518  4.58477  3.61503
          0.03309  3.82079  4.54313  0.61958  0.77255  0.48576  0.95510
    437   2.68619  4.45101  3.28798  3.12038  4.11817  3.14150  4.20131  3.65120  3.17342  3.28332  4.33167  3.43179  0.92958  3.56382  3.42398  2.85231  3.12393  3.30238  5.31801  4.23847   1047 p - - -
          2.68618  4.42225  2.77519  2.73123  3.46354  2.40513  3.72494  3.29354  2.67741  2.69355  4.24690  2.90347  2.73739  3.18146  2.89801  2.37887  2.77519  2.98518  4.58477  3.61503
          0.03309  3.82079  4.54313  0.61958  0.77255  0.48576  0.95510
    438   2.38676  4.23138  3.38400  3.13484  3.92495  3.07205  4.15587  3.04585  3.07677  2.91113  3.96584  3.35181  3.77211  3.47446  3.33732  2.58757  1.26269  2.74636  5.36737  4.14188   1048 t - - -
          2.68618  4.42225  2.77519  2.73123  3.46354  2.40513  3.72494  3.29354  2.67741  2.69355  4.24690  2.90347  2.73739  3.18146  2.89801  2.37887  2.77519  2.98518  4.58477  3.61503
          0.03309  3.82079  4.54313  0.61958  0.77255  0.48576  0.95510
    439   3.09823  4.57642  4.10599  3.74667  3.11779  3.91556  4.41865  2.32030  3.51488  0.94163  3.15882  4.02703  4.36053  3.89562  3.69898  3.48191  3.39525  2.34400  4.97726  3.68830   1049 l - - -
          2.68618  4.42225  2.77519  2.73123  3.46354  2.40513  3.72494  3.29354  2.67741  2.69355  4.24690  2.90347  2.73739  3.18146  2.89801  2.37887  2.77519  2.98518  4.58477  3.61503
          0.03309  3.82079  4.54313  0.61958  0.77255  0.48576  0.95510
    440   2.92633  4.88599  3.09877  2.73125  4.26057  3.42028  3.73321  3.68684  1.11139  3.26376  4.22896  3.15764  3.92508  2.92835  2.42556  2.97229  3.18397  3.39789  5.33728  4.14297   1050 k - - -
          2.68618  4.42225  2.77519  2.73123  3.46354  2.40513  3.72494  3.29354  2.67741  2.69355  4.24690  2.90347  2.73739  3.18146  2.89801  2.37887  2.77519  2.98518  4.58477  3.61503
          0.03309  3.82079  4.54313  0.61958  0.77255  0.48576  0.95510
    441   2.92633  4.88599  3.09877  2.73125  4.26057  3.42028  3.73321  3.68684  1.11139  3.26376  4.22896  3.15764  3.92508  2.92835  2.42556  2.97229  3.18397  3.39789  5.33728  4.14297   1051 k - - -
          2.68618  4.42225  2.77519  2.73123  3.46354  2.40513  3.72494  3.29354  2.67741  2.69355  4.24690  2.90347  2.73739  3.18146  2.89801  2.37887  2.77519  2.98518  4.58477  3.61503
          0.03309  3.82079  4.54313  0.61958  0.77255  0.48576  0.95510
    442   1.09095  4.16807  3.41153  3.20161  4.00221  2.99374  4.22957  3.12012  3.21656  3.00397  4.04241  3.36384  3.72819  3.56273  3.47001  2.51927  2.79310  2.78355  5.43459  4.22931   1052 a - - -
          2.68618  4.42225  2.77519  2.73123  3.46354  2.40513  3.72494  3.29354  2.67741  2.69355  4.24690  2.90347  2.73739  3.18146  2.89801  2.37887  2.77519  2.98518  4.58477  3.61503
          0.03309  3.82079  4.54313  0.61958  0.77255  0.48576  0.95510
    443   2.94144  4.76640  3.07821  2.83392  3.25076  3.40577  1.25638  3.63624  2.67850  3.13632  4.17602  3.24495  3.95597  3.19976  2.94682  3.01289  3.24346  3.37245  4.71635  3.20329   1053 h - - -
          2.68618  4.42225  2.77519  2.73123  3.46354  2.40513  3.72494  3.29354  2.67741  2.69355  4.24690  2.90347  2.73739  3.18146  2.89801  2.37887  2.77519  2.98518  4.58477  3.61503
          0.03309  3.82079  4.54313  0.61958  0.77255  0.48576  0.95510
    444   2.90979  5.00741  2.46906  1.10129  4.34747  3.24211  3.82582  3.79114  2.69996  3.41709  4.39452  2.90670  3.84458  3.04328  3.10259  2.89816  3.21401  3.48075  5.52890  4.25234   1054 e - - -
          2.68618  4.42225  2.77519  2.73123  3.46354  2.40513  3.72494  3.29354  2.67741  2.69355  4.24690  2.90347  2.73739  3.18146  2.89801  2.37887  2.77519  2.98518  4.58477  3.61503
          0.03309  3.82079  4.54313  0.61958  0.77255  0.48576  0.95510
    445   3.19406  4.61142  4.16751  3.87305  1.10031  3.89420  3.85685  2.72510  3.78158  2.10760  3.46358  3.96154  4.35466  3.96409  3.91405  3.46609  3.49554  2.71182  4.12291  2.49708   1055 f - - -
          2.68618  4.42225  2.77519  2.73123  3.46354  2.40513  3.72494  3.29354  2.67741  2.69355  4.24690  2.90347  2.73739  3.18146  2.89801  2.37887  2.77519  2.98518  4.58477  3.61503
          0.03309  3.82079  4.54313  0.61958  0.77255  0.48576  0.95510
    446   2.96190  4.35003  4.47569  3.98196  3.42255  4.19009  4.73799  1.42998  3.85430  1.95185  3.25934  4.23592  4.54673  4.14564  4.08017  3.56942  3.23688  1.34018  5.34778  4.13129   1056 v - - -
          2.68618  4.42225  2.77519  2.73123  3.46354  2.40513  3.72494  3.29354  2.67741  2.69355  4.24690  2.90347  2.73739  3.18146  2.89801  2.37887  2.77519  2.98518  4.58477  3.61503
          0.03309  3.82079  4.54313  0.61958  0.77255  0.48576  0.95510
    447   2.92633  4.88599  3.09877  2.73125  4.26057  3.42028  3.73321  3.68684  1.11139  3.26376  4.22896  3.15764  3.92508  2.92835  2.42556  2.97229  3.18397  3.39789  5.33728  4.14297   1057 k - - -
          2.68618  4.42225  2.77519  2.73123  3.46354  2.40513  3.72494  3.29354  2.67741  2.69355  4.24690  2.90347  2.73739  3.18146  2.89801  2.37887  2.77519  2.98518  4.58477  3.61503
          0.03309  3.82079  4.54313  0.61958  0.77255  0.48576  0.95510
    448   2.68226  4.67542  2.68287  2.56365  4.03099  3.15059  3.88214  3.73121  2.78206  3.38429  4.34063  1.25300  3.80040  3.15566  3.13422  2.75197  3.06293  3.35866  5.34301  3.98370   1058 n - - -
          2.68618  4.42225  2.77519  2.73123  3.46354  2.40513  3.72494  3.29354  2.67741  2.69355  4.24690  2.90347  2.73739  3.18146  2.89801  2.37887  2.77519  2.98518  4.58477  3.61503
          0.03309  3.82079  4.54313  0.61958  0.77255  0.48576  0.95510
    449   2.29133  4.21048  3.16320  2.97760  4.02533  2.94140  4.08839  3.54142  3.04783  3.26605  4.19720  3.21001  3.67616  3.40145  3.33476  1.17176  2.76778  3.08789  5.40220  4.10883   1059 s - - -
          2.68618  4.42225  2.77519  2.73123  3.46354  2.40513  3.72494  3.29354  2.67741  2.69355  4.24690  2.90347  2.73739  3.18146  2.89801  2.37887  2.77519  2.98518  4.58477  3.61503
          0.03309  3.82079  4.54313  0.61958  0.77255  0.48576  0.95510
    450   2.84186  4.82403  2.87101  2.62611  3.98541  3.33305  3.78356  3.60928  2.45079  3.11667  4.14714  3.08495  3.88650  1.32897  2.73551  2.89233  3.13941  3.34253  5.26719  3.95785   1060 q - - -
          2.68618  4.42225  2.77519  2.73123  3.46354  2.40513  3.72494  3.29354  2.67741  2.69355  4.24690  2.90347  2.73739  3.18146  2.89801  2.37887  2.77519  2.98518  4.58477  3.61503
          0.03309  3.82079  4.54313  0.61958  0.77255  0.48576  0.95510
    451   2.99096  4.42541  4.26018  3.87485  3.34046  4.00900  4.61327  1.14438  3.70190  1.93830  3.28510  4.12749  4.44611  4.05615  3.90445  3.50015  3.29145  1.84754  5.21984  3.95296   1074 i - - -
          2.68618  4.42225  2.77519  2.73123  3.46354  2.40513  3.72494  3.29354  2.67741  2.69355  4.24690  2.90347  2.73739  3.18146  2.89801  2.37887  2.77519  2.98518  4.58477  3.61503
          0.03309  3.82079  4.54313  0.61958  0.77255  0.48576  0.95510
    452   3.09823  4.57642  4.10599  3.74667  3.11779  3.91556  4.41865  2.32030  3.51488  0.94163  3.15882  4.02703  4.36053  3.89562  3.69898  3.48191  3.39525  2.34400  4.97726  3.68830   1076 l - - -
          2.68618  4.42225  2.77519  2.73123  3.46354  2.40513  3.72494  3.29354  2.67741  2.69355  4.24690  2.90347  2.73739  3.18146  2.89801  2.37887  2.77519  2.98518  4.58477  3.61503
          0.03309  3.82079  4.54313  0.61958  0.77255  0.48576  0.95510
    453   2.90979  5.00741  2.46906  1.10129  4.34747  3.24211  3.82582  3.79114  2.69996  3.41709  4.39452  2.90670  3.84458  3.04328  3.10259  2.89816  3.21401  3.48075  5.52890  4.25234   1079 e - - -
          2.68618  4.42225  2.77519  2.73123  3.46354  2.40513  3.72494  3.29354  2.67741  2.69355  4.24690  2.90347  2.73739  3.18146  2.89801  2.37887  2.77519  2.98518  4.58477  3.61503
          0.03309  3.82079  4.54313  0.61958  0.77255  0.48576  0.95510
    454   2.93574  5.05318  0.99512  2.30624  4.42370  3.17299  3.88815  4.00047  2.96293  3.61852  4.59649  2.85958  3.82226  3.12795  3.47128  2.90468  3.27358  3.64553  5.60228  4.30645   1080 d - - -
          2.68618  4.42225  2.77519  2.73123  3.46354  2.40513  3.72494  3.29354  2.67741  2.69355  4.24690  2.90347  2.73739  3.18146  2.89801  2.37887  2.77519  2.98518  4.58477  3.61503
          0.03309  3.82079  4.54313  0.61958  0.77255  0.48576  0.95510
    455   2.53068  1.05166  4.03621  3.76484  3.76906  3.16366  4.42341  2.90525  3.59177  2.82262  3.94264  3.76564  3.86650  3.94010  3.72496  2.80206  2.99325  2.65310  5.19505  4.05683   1081 c - - -
          2.68618  4.42225  2.77519  2.73123  3.46354  2.40513  3.72494  3.29354  2.67741  2.69355  4.24690  2.90347  2.73739  3.18146  2.89801  2.37887  2.77519  2.98518  4.58477  3.61503
          0.03309  3.82079  4.54313  0.61958  0.77255  0.48576  0.95510
    456   2.68619  4.45101  3.28798  3.12038  4.11817  3.14150  4.20131  3.65120  3.17342  3.28332  4.33167  3.43179  0.92958  3.56382  3.42398  2.85231  3.12393  3.30238  5.31801  4.23847   1082 p - - -
          2.68618  4.42225  2.77519  2.73123  3.46354  2.40513  3.72494  3.29354  2.67741  2.69355  4.24690  2.90347  2.73739  3.18146  2.89801  2.37887  2.77519  2.98518  4.58477  3.61503
          0.03309  3.82079  4.54313  0.61958  0.77255  0.48576  0.95510
    457   2.60345  4.38283  3.26652  3.15996  4.30101  0.81352  4.28245  3.88893  3.33408  3.54936  4.52549  3.43108  3.77230  3.66250  3.57487  2.77407  3.08071  3.42732  5.40886  4.40151   1087 g - - -
          2.68618  4.42225  2.77519  2.73123  3.46354  2.40513  3.72494  3.29354  2.67741  2.69355  4.24690  2.90347  2.73739  3.18146  2.89801  2.37887  2.77519  2.98518  4.58477  3.61503
          0.03309  3.82079  4.54313  0.61958  0.77255  0.48576  0.95510
    458   2.93574  5.05318  0.99512  2.30624  4.42370  3.17299  3.88815  4.00047  2.96293  3.61852  4.59649  2.85958  3.82226  3.12795  3.47128  2.90468  3.27358  3.64553  5.60228  4.30645   1088 d - - -
          2.68618  4.42225  2.77519  2.73123  3.46354  2.40513  3.72494  3.29354  2.67741  2.69355  4.24690  2.90347  2.73739  3.18146  2.89801  2.37887  2.77519  2.98518  4.58477  3.61503
          0.03309  3.82079  4.54313  0.61958  0.77255  0.48576  0.95510
    459   3.09823  4.57642  4.10599  3.74667  3.11779  3.91556  4.41865  2.32030  3.51488  0.94163  3.15882  4.02703  4.36053  3.89562  3.69898  3.48191  3.39525  2.34400  4.97726  3.68830   1089 l - - -
          2.68618  4.42225  2.77519  2.73123  3.46354  2.40513  3.72494  3.29354  2.67741  2.69355  4.24690  2.90347  2.73739  3.18146  2.89801  2.37887  2.77519  2.98518  4.58477  3.61503
          0.03309  3.82079  4.54313  0.61958  0.77255  0.48576  0.95510
    460   2.68226  4.67542  2.68287  2.56365  4.03099  3.15059  3.88214  3.73121  2.78206  3.38429  4.34063  1.25300  3.80040  3.15566  3.13422  2.75197  3.06293  3.35866  5.34301  3.98370   1090 n - - -
          2.68618  4.42225  2.77519  2.73123  3.46354  2.40513  3.72494  3.29354  2.67741  2.69355  4.24690  2.90347  2.73739  3.18146  2.89801  2.37887  2.77519  2.98518  4.58477  3.61503
          0.03309  3.82079  4.54313  0.61958  0.77255  0.48576  0.95510
    461   2.59233  4.42004  3.22497  2.84276  3.04448  3.37235  3.69759  3.10388  2.80006  2.75483  3.71311  3.20668  3.88728  3.15956  3.12767  2.03439  2.90071  2.84527  4.58886  2.17683   1091 s - - -
          2.68618  4.42225  2.77519  2.73123  3.46354  2.40513  3.72494  3.29354  2.67741  2.69355  4.24690  2.90347  2.73739  3.18146  2.89801  2.37887  2.77519  2.98518  4.58477  3.61503
          0.03309  3.82079  4.54313  0.61958  0.77255  0.48576  0.95510
    462   3.25281  4.64536  4.01409  3.70812  2.61768  3.67385  3.83967  3.27510  3.43179  2.67849  3.91121  3.86782  4.18753  3.82218  3.56894  3.45693  3.55082  3.16401  0.99636  2.62265   1092 w - - -
          2.68618  4.42225  2.77519  2.73123  3.46354  2.40513  3.72494  3.29354  2.67741  2.69355  4.24690  2.90347  2.73739  3.18146  2.89801  2.37887  2.77519  2.98518  4.58477  3.61503
          0.03309  3.82079  4.54313  0.61958  0.77255  0.48576  0.95510
    463   3.17434  4.68426  3.76274  3.48333  2.29772  3.77054  3.59737  3.19095  3.34234  2.65799  3.87164  3.66115  4.24606  3.66079  3.53627  3.31586  3.46104  3.05919  3.93919  1.05629   1094 y - - -
          2.68618  4.42225  2.77519  2.73123  3.46354  2.40513  3.72494  3.29354  2.67741  2.69355  4.24690  2.90347  2.73739  3.18146  2.89801  2.37887  2.77519  2.98518  4.58477  3.61503
          0.03309  3.82079  4.54313  0.61958  0.77255  0.48576  0.95510
    464   2.94894  4.78973  3.43451  2.95775  4.13123  3.44554  3.78993  3.67021  2.22107  3.19563  4.19813  3.32095  3.95152  3.01368  1.06046  3.03618  3.21901  3.39663  5.23583  4.07081   1095 r - - -
          2.68618  4.42225  2.77519  2.73123  3.46354  2.40513  3.72494  3.29354  2.67741  2.69355  4.24690  2.90347  2.73739  3.18146  2.89801  2.37887  2.77519  2.98518  4.58477  3.61503
          0.03309  3.82079  4.54313  0.61958  0.77255  0.48576  0.95510
    465   2.75797  5.07097  1.81817  2.20238  4.11018  3.23356  2.35514  3.84462  2.56598  3.38961  4.25062  2.75518  3.78422  2.84550  3.05139  2.71689  3.02978  3.48309  5.41565  3.95105   1096 d - - -
          2.68618  4.42225  2.77519  2.73123  3.46354  2.40513  3.72494  3.29354  2.67741  2.69355  4.24690  2.90347  2.73739  3.18146  2.89801  2.37887  2.77519  2.98518  4.58477  3.61503
          0.03309  3.82079  4.54313  0.61958  0.77255  0.48576  0.95510
    466   2.71178  4.51677  3.35048  2.84503  3.65487  3.55670  3.80412  2.08461  1.96725  2.54829  3.59021  3.26023  3.97509  3.04800  2.77538  2.89008  2.95621  2.51595  5.10653  3.84392   1097 k - - -
          2.68618  4.42225  2.77519  2.73123  3.46354  2.40513  3.72494  3.29354  2.67741  2.69355  4.24690  2.90347  2.73739  3.18146  2.89801  2.37887  2.77519  2.98518  4.58477  3.61503
          0.03309  3.82079  4.54313  0.61958  0.77255  0.48576  0.95510
    467   2.29133  4.21048  3.16320  2.97760  4.02533  2.94140  4.08839  3.54142  3.04783  3.26605  4.19720  3.21001  3.67616  3.40145  3.33476  1.17176  2.76778  3.08789  5.40220  4.10883   1098 s - - -
          2.68618  4.42225  2.77519  2.73123  3.46354  2.40513  3.72494  3.29354  2.67741  2.69355  4.24690  2.90347  2.73739  3.18146  2.89801  2.37887  2.77519  2.98518  4.58477  3.61503
          0.03309  3.82079  4.54313  0.61958  0.77255  0.48576  0.95510
    468   2.92633  4.88599  3.09877  2.73125  4.26057  3.42028  3.73321  3.68684  1.11139  3.26376  4.22896  3.15764  3.92508  2.92835  2.42556  2.97229  3.18397  3.39789  5.33728  4.14297   1099 k - - -
          2.68618  4.42225  2.77519  2.73123  3.46354  2.40513  3.72494  3.29354  2.67741  2.69355  4.24690  2.90347  2.73739  3.18146  2.89801  2.37887  2.77519  2.98518  4.58477  3.61503
          0.03309  3.82079  4.54313  0.61958  0.77255  0.48576  0.95510
    469   2.60345  4.38283  3.26652  3.15996  4.30101  0.81352  4.28245  3.88893  3.33408  3.54936  4.52549  3.43108  3.77230  3.66250  3.57487  2.77407  3.08071  3.42732  5.40886  4.40151   1100 g - - -
          2.68618  4.42225  2.77519  2.73123  3.46354  2.40513  3.72494  3.29354  2.67741  2.69355  4.24690  2.90347  2.73739  3.18146  2.89801  2.37887  2.77519  2.98518  4.58477  3.61503
          0.03309  3.82079  4.54313  0.61958  0.77255  0.48576  0.95510
    470   1.57515  4.09377  3.27976  3.01582  4.11808  2.88056  4.09825  3.44066  3.06609  3.21034  4.08060  3.19786  3.61924  3.37840  3.37083  1.67271  2.64102  2.96755  5.49215  4.25820   1101 a - - -
          2.68618  4.42225  2.77519  2.73123  3.46354  2.40513  3.72494  3.29354  2.67741  2.69355  4.24690  2.90347  2.73739  3.18146  2.89801  2.37887  2.77519  2.98518  4.58477  3.61503
          0.03309  3.82079  4.54313  0.61958  0.77255  0.48576  0.95510
    471   3.25281  4.64536  4.01409  3.70812  2.61768  3.67385  3.83967  3.27510  3.43179  2.67849  3.91121  3.86782  4.18753  3.82218  3.56894  3.45693  3.55082  3.16401  0.99636  2.62265   1102 w - - -
          2.68618  4.42225  2.77519  2.73123  3.46354  2.40513  3.72494  3.29354  2.67741  2.69355  4.24690  2.90347  2.73739  3.18146  2.89801  2.37887  2.77519  2.98518  4.58477  3.61503
          0.03309  3.82079  4.54313  0.61958  0.77255  0.48576  0.95510
    472   2.30647  4.23999  3.18008  2.86050  4.01179  3.02730  3.96703  3.30578  2.85643  3.04708  3.95845  3.15778  2.21833  3.22108  3.18531  2.46879  1.90079  2.92630  5.37908  4.13434   1103 t - - -
          2.68618  4.42225  2.77519  2.73123  3.46354  2.40513  3.72494  3.29354  2.67741  2.69355  4.24690  2.90347  2.73739  3.18146  2.89801  2.37887  2.77519  2.98518  4.58477  3.61503
          0.03309  3.82079  4.54313  0.61958  0.77255  0.48576  0.95510
    473   3.19406  4.61142  4.16751  3.87305  1.10031  3.89420  3.85685  2.72510  3.78158  2.10760  3.46358  3.96154  4.35466  3.96409  3.91405  3.46609  3.49554  2.71182  4.12291  2.49708   1104 f - - -
          2.68618  4.42225  2.77519  2.73123  3.46354  2.40513  3.72494  3.29354  2.67741  2.69355  4.24690  2.90347  2.73739  3.18146  2.89801  2.37887  2.77519  2.98518  4.58477  3.61503
          0.03309  3.82079  4.54313  0.61958  0.77255  0.48576  0.95510
    474   2.29133  4.21048  3.16320  2.97760  4.02533  2.94140  4.08839  3.54142  3.04783  3.26605  4.19720  3.21001  3.67616  3.40145  3.33476  1.17176  2.76778  3.08789  5.40220  4.10883   1105 s - - -
          2.68618  4.42225  2.77519  2.73123  3.46354  2.40513  3.72494  3.29354  2.67741  2.69355  4.24690  2.90347  2.73739  3.18146  2.89801  2.37887  2.77519  2.98518  4.58477  3.61503
          0.03309  3.82079  4.54313  0.61958  0.77255  0.48576  0.95510
    475   2.58113  4.28869  3.62953  3.14620  3.44105  3.48833  4.04253  2.48488  2.99662  2.21729  2.33637  3.46515  3.98571  3.36928  3.28619  2.84560  2.14016  2.33618  5.06117  3.83467   1106 t - - -
          2.68618  4.42225  2.77519  2.73123  3.46354  2.40513  3.72494  3.29354  2.67741  2.69355  4.24690  2.90347  2.73739  3.18146  2.89801  2.37887  2.77519  2.98518  4.58477  3.61503
          0.03309  3.82079  4.54313  0.61958  0.77255  0.48576  0.95510
    476   1.54730  4.11639  3.21420  2.99092  4.18259  1.85629  4.11557  3.51769  3.09972  3.27371  4.14148  3.19007  3.62161  3.39638  3.40841  2.36031  2.66693  3.02718  5.52837  4.31639   1107 a - - -
          2.68618  4.42225  2.77519  2.73123  3.46354  2.40513  3.72494  3.29354  2.67741  2.69355  4.24690  2.90347  2.73739  3.18146  2.89801  2.37887  2.77519  2.98518  4.58477  3.61503
          0.03309  3.82079  4.54313  0.61958  0.77255  0.48576  0.95510
    477   2.93574  5.05318  0.99512  2.30624  4.42370  3.17299  3.88815  4.00047  2.96293  3.61852  4.59649  2.85958  3.82226  3.12795  3.47128  2.90468  3.27358  3.64553  5.60228  4.30645   1108 d - - -
          2.68618  4.42225  2.77519  2.73123  3.46354  2.40513  3.72494  3.29354  2.67741  2.69355  4.24690  2.90347  2.73739  3.18146  2.89801  2.37887  2.77519  2.98518  4.58477  3.61503
          0.03309  3.82079  4.54313  0.61958  0.77255  0.48576  0.95510
    478   2.79122  5.09637  2.45497  1.76599  4.37623  3.28084  3.63545  3.83237  2.36767  3.36769  4.23502  2.79084  3.80751  2.06746  2.75908  2.75190  3.04471  3.48529  5.53886  4.17456   1109 e - - -
          2.68618  4.42225  2.77519  2.73123  3.46354  2.40513  3.72494  3.29354  2.67741  2.69355  4.24690  2.90347  2.73739  3.18146  2.89801  2.37887  2.77519  2.98518  4.58477  3.61503
          0.03309  3.82079  4.54313  0.61958  0.77255  0.48576  0.95510
    479   2.60345  4.38283  3.26652  3.15996  4.30101  0.81352  4.28245  3.88893  3.33408  3.54936  4.52549  3.43108  3.77230  3.66250  3.57487  2.77407  3.08071  3.42732  5.40886  4.40151   1110 g - - -
          2.68618  4.42225  2.77519  2.73123  3.46354  2.40513  3.72494  3.29354  2.67741  2.69355  4.24690  2.90347  2.73739  3.18146  2.89801  2.37887  2.77519  2.98518  4.58477  3.61503
          0.03309  3.82079  4.54313  0.61958  0.77255  0.48576  0.95510
    480   3.25281  4.64536  4.01409  3.70812  2.61768  3.67385  3.83967  3.27510  3.43179  2.67849  3.91121  3.86782  4.18753  3.82218  3.56894  3.45693  3.55082  3.16401  0.99636  2.62265   1112 w - - -
          2.68618  4.42225  2.77519  2.73123  3.46354  2.40513  3.72494  3.29354  2.67741  2.69355  4.24690  2.90347  2.73739  3.18146  2.89801  2.37887  2.77519  2.98518  4.58477  3.61503
          0.03309  3.82079  4.54313  0.61958  0.77255  0.48576  0.95510
    481   2.56343  4.34764  3.41433  2.95376  3.48892  3.40928  3.91733  2.74981  2.83384  2.35493  2.34421  3.31770  2.47003  3.21820  3.14882  2.77036  2.87076  2.58135  5.03795  3.78379   1113 m - - -
          2.68618  4.42225  2.77519  2.73123  3.46354  2.40513  3.72494  3.29354  2.67741  2.69355  4.24690  2.90347  2.73739  3.18146  2.89801  2.37887  2.77519  2.98518  4.58477  3.61503
          0.03309  3.82079  4.54313  0.61958  0.77255  0.48576  0.95510
    482   2.76754  4.32553  4.05288  3.71542  3.51344  3.66931  4.52642  2.05651  3.58237  2.21022  3.48751  3.91325  4.23343  3.94636  3.79966  3.17040  3.13082  1.09285  5.28879  4.01673   1114 v - - -
          2.68618  4.42225  2.77519  2.73123  3.46354  2.40513  3.72494  3.29354  2.67741  2.69355  4.24690  2.90347  2.73739  3.18146  2.89801  2.37887  2.77519  2.98518  4.58477  3.61503
          0.03309  3.82079  4.54313  0.61958  0.77255  0.48576  0.95510
    483   2.29133  4.21048  3.16320  2.97760  4.02533  2.94140  4.08839  3.54142  3.04783  3.26605  4.19720  3.21001  3.67616  3.40145  3.33476  1.17176  2.76778  3.08789  5.40220  4.10883   1115 s - - -
          2.68618  4.42225  2.77519  2.73123  3.46354  2.40513  3.72494  3.29354  2.67741  2.69355  4.24690  2.90347  2.73739  3.18146  2.89801  2.37887  2.77519  2.98518  4.58477  3.61503
          0.03309  3.82079  4.54313  0.61958  0.77255  0.48576  0.95510
    484   2.93574  5.05318  0.99512  2.30624  4.42370  3.17299  3.88815  4.00047  2.96293  3.61852  4.59649  2.85958  3.82226  3.12795  3.47128  2.90468  3.27358  3.64553  5.60228  4.30645   1116 d - - -
          2.68618  4.42225  2.77519  2.73123  3.46354  2.40513  3.72494  3.29354  2.67741  2.69355  4.24690  2.90347  2.73739  3.18146  2.89801  2.37887  2.77519  2.98518  4.58477  3.61503
          0.03309  3.82079  4.54313  0.61958  0.77255  0.48576  0.95510
    485   2.23888  2.26654  3.82139  3.40773  3.72950  3.05164  4.19955  2.76964  3.26637  2.72393  3.70312  3.46270  3.74498  3.58213  3.49623  2.49035  1.87073  2.47523  5.22777  4.02581   1117 t - - -
          2.68618  4.42225  2.77519  2.73123  3.46354  2.40513  3.72494  3.29354  2.67741  2.69355  4.24690  2.90347  2.73739  3.18146  2.89801  2.37887  2.77519  2.98518  4.58477  3.61503
          0.03309  3.82079  4.54313  0.61958  0.77255  0.48576  0.95510
    486   2.38676  4.23138  3.38400  3.13484  3.92495  3.07205  4.15587  3.04585  3.07677  2.91113  3.96584  3.35181  3.77211  3.47446  3.33732  2.58757  1.26269  2.74636  5.36737  4.14188   1118 t - - -
          2.68618  4.42225  2.77519  2.73123  3.46354  2.40513  3.72494  3.29354  2.67741  2.69355  4.24690  2.90347  2.73739  3.18146  2.89801  2.37887  2.77519  2.98518  4.58477  3.61503
          0.03309  3.82079  4.54313  0.61958  0.77255  0.48576  0.95510
    487   1.54853  4.11647  3.21396  2.99078  4.18272  1.85455  4.11555  3.51789  3.09969  3.27388  4.14164  3.19000  3.62161  3.39635  3.40840  2.36034  2.66699  3.02734  5.52847  4.31648   1119 a - - -
          2.68618  4.42225  2.77519  2.73123  3.46354  2.40513  3.72494  3.29354  2.67741  2.69355  4.24690  2.90347  2.73739  3.18146  2.89801  2.37887  2.77519  2.98518  4.58477  3.61503
          0.03309  3.82079  4.54313  0.61958  0.77255  0.48576  0.95510
    488   2.90979  5.00741  2.46906  1.10129  4.34747  3.24211  3.82582  3.79114  2.69996  3.41709  4.39452  2.90670  3.84458  3.04328  3.10259  2.89816  3.21401  3.48075  5.52890  4.25234   1120 e - - -
          2.68618  4.42225  2.77519  2.73123  3.46354  2.40513  3.72494  3.29354  2.67741  2.69355  4.24690  2.90347  2.73739  3.18146  2.89801  2.37887  2.77519  2.98518  4.58477  3.61503
          0.03309  3.82079  4.54313  0.61958  0.77255  0.48576  0.95510
    489   1.54853  4.11647  3.21396  2.99078  4.18272  1.85455  4.11555  3.51789  3.09969  3.27388  4.14164  3.19000  3.62161  3.39635  3.40840  2.36034  2.66699  3.02734  5.52847  4.31648   1121 a - - -
          2.68618  4.42225  2.77519  2.73123  3.46354  2.40513  3.72494  3.29354  2.67741  2.69355  4.24690  2.90347  2.73739  3.18146  2.89801  2.37887  2.77519  2.98518  4.58477  3.61503
          0.03309  3.82079  4.54313  0.61958  0.77255  0.48576  0.95510
    490   3.09823  4.57642  4.10599  3.74667  3.11779  3.91556  4.41865  2.32030  3.51488  0.94163  3.15882  4.02703  4.36053  3.89562  3.69898  3.48191  3.39525  2.34400  4.97726  3.68830   1122 l - - -
          2.68618  4.42225  2.77519  2.73123  3.46354  2.40513  3.72494  3.29354  2.67741  2.69355  4.24690  2.90347  2.73739  3.18146  2.89801  2.37887  2.77519  2.98518  4.58477  3.61503
          0.03309  3.82079  4.54313  0.61958  0.77255  0.48576  0.95510
    491   2.72644  4.65712  2.94238  1.99006  3.71267  3.44804  3.77280  2.94782  2.57653  2.00303  3.68885  3.08704  3.91394  3.00362  2.93095  2.83441  2.98113  2.76111  5.17278  3.85988   1123 e - - -
          2.68618  4.42225  2.77519  2.73123  3.46354  2.40513  3.72494  3.29354  2.67741  2.69355  4.24690  2.90347  2.73739  3.18146  2.89801  2.37887  2.77519  2.98518  4.58477  3.61503
          0.03309  3.82079  4.54313  0.61958  0.77255  0.48576  0.95510
    492   1.09095  4.16807  3.41153  3.20161  4.00221  2.99374  4.22957  3.12012  3.21656  3.00397  4.04241  3.36384  3.72819  3.56273  3.47001  2.51927  2.79310  2.78355  5.43459  4.22931   1135 a - - -
          2.68618  4.42225  2.77519  2.73123  3.46354  2.40513  3.72494  3.29354  2.67741  2.69355  4.24690  2.90347  2.73739  3.18146  2.89801  2.37887  2.77519  2.98518  4.58477  3.61503
          0.03309  3.82079  4.54313  0.61958  0.77255  0.48576  0.95510
    493   2.94992  4.40722  4.28711  3.79596  3.24784  4.06146  4.52945  1.96800  3.62594  1.44557  3.13929  4.07179  4.43478  3.93654  3.85108  3.43826  3.22602  1.51407  5.15497  3.92154   1136 l - - -
          2.68618  4.42225  2.77519  2.73123  3.46354  2.40513  3.72494  3.29354  2.67741  2.69355  4.24690  2.90347  2.73739  3.18146  2.89801  2.37887  2.77519  2.98518  4.58477  3.61503
          0.03309  3.82079  4.54313  0.61958  0.77255  0.48576  0.95510
    494   3.09823  4.57642  4.10599  3.74667  3.11779  3.91556  4.41865  2.32030  3.51488  0.94163  3.15882  4.02703  4.36053  3.89562  3.69898  3.48191  3.39525  2.34400  4.97726  3.68830   1139 l - - -
          2.68618  4.42225  2.77519  2.73123  3.46354  2.40513  3.72494  3.29354  2.67741  2.69355  4.24690  2.90347  2.73739  3.18146  2.89801  2.37887  2.77519  2.98518  4.58477  3.61503
          0.03309  3.82079  4.54313  0.61958  0.77255  0.48576  0.95510
    495   3.09823  4.57642  4.10599  3.74667  3.11779  3.91556  4.41865  2.32030  3.51488  0.94163  3.15882  4.02703  4.36053  3.89562  3.69898  3.48191  3.39525  2.34400  4.97726  3.68830   1140 l - - -
          2.68618  4.42225  2.77519  2.73123  3.46354  2.40513  3.72494  3.29354  2.67741  2.69355  4.24690  2.90347  2.73739  3.18146  2.89801  2.37887  2.77519  2.98518  4.58477  3.61503
          0.03309  3.82079  4.54313  0.61958  0.77255  0.48576  0.95510
    496   3.09823  4.57642  4.10599  3.74667  3.11779  3.91556  4.41865  2.32030  3.51488  0.94163  3.15882  4.02703  4.36053  3.89562  3.69898  3.48191  3.39525  2.34400  4.97726  3.68830   1141 l - - -
          2.68618  4.42225  2.77519  2.73123  3.46354  2.40513  3.72494  3.29354  2.67741  2.69355  4.24690  2.90347  2.73739  3.18146  2.89801  2.37887  2.77519  2.98518  4.58477  3.61503
          0.03309  3.82079  4.54313  0.61958  0.77255  0.48576  0.95510
    497   2.29133  4.21048  3.16320  2.97760  4.02533  2.94140  4.08839  3.54142  3.04783  3.26605  4.19720  3.21001  3.67616  3.40145  3.33476  1.17176  2.76778  3.08789  5.40220  4.10883   1142 s - - -
          2.68618  4.42225  2.77519  2.73123  3.46354  2.40513  3.72494  3.29354  2.67741  2.69355  4.24690  2.90347  2.73739  3.18146  2.89801  2.37887  2.77519  2.98518  4.58477  3.61503
          0.03309  3.82079  4.54313  0.61958  0.77255  0.48576  0.95510
    498   2.69324  4.55116  3.26056  2.77596  3.53161  3.52000  3.77626  2.89237  2.53599  2.38497  2.45448  3.20933  3.94095  2.26370  2.84659  2.84080  2.94049  2.74867  5.04348  3.76226   1153 q - - -
          2.68618  4.42225  2.77519  2.73123  3.46354  2.40513  3.72494  3.29354  2.67741  2.69355  4.24690  2.90347  2.73739  3.18146  2.89801  2.37887  2.77519  2.98518  4.58477  3.61503
          0.03309  3.82079  4.54313  0.61958  0.77255  0.48576  0.95510
    499   2.99096  4.42541  4.26018  3.87485  3.34046  4.00900  4.61327  1.14438  3.70190  1.93830  3.28510  4.12749  4.44611  4.05615  3.90445  3.50015  3.29145  1.84754  5.21984  3.95296   1154 i - - -
          2.68618  4.42225  2.77519  2.73123  3.46354  2.40513  3.72494  3.29354  2.67741  2.69355  4.24690  2.90347  2.73739  3.18146  2.89801  2.37887  2.77519  2.98518  4.58477  3.61503
          0.03309  3.82079  4.54313  0.61958  0.77255  0.48576  0.95510
    500   2.29133  4.21048  3.16320  2.97760  4.02533  2.94140  4.08839  3.54142  3.04783  3.26605  4.19720  3.21001  3.67616  3.40145  3.33476  1.17176  2.76778  3.08789  5.40220  4.10883   1160 s - - -
          2.68618  4.42225  2.77519  2.73123  3.46354  2.40513  3.72494  3.29354  2.67741  2.69355  4.24690  2.90347  2.73739  3.18146  2.89801  2.37887  2.77519  2.98518  4.58477  3.61503
          0.03309  3.82079  4.54313  0.61958  0.77255  0.48576  0.95510
    501   2.68619  4.45101  3.28798  3.12038  4.11817  3.14150  4.20131  3.65120  3.17342  3.28332  4.33167  3.43179  0.92958  3.56382  3.42398  2.85231  3.12393  3.30238  5.31801  4.23847   1163 p - - -
          2.68618  4.42225  2.77519  2.73123  3.46354  2.40513  3.72494  3.29354  2.67741  2.69355  4.24690  2.90347  2.73739  3.18146  2.89801  2.37887  2.77519  2.98518  4.58477  3.61503
          0.03309  3.82079  4.54313  0.61958  0.77255  0.48576  0.95510
    502   2.81039  5.08280  2.59040  1.81508  4.41628  3.33371  3.61457  3.82001  1.76154  3.36151  4.21890  2.84733  3.83012  2.76798  2.57913  2.77908  3.04830  3.47604  5.50757  4.18831   1164 k - - -
          2.68618  4.42225  2.77519  2.73123  3.46354  2.40513  3.72494  3.29354  2.67741  2.69355  4.24690  2.90347  2.73739  3.18146  2.89801  2.37887  2.77519  2.98518  4.58477  3.61503
          0.03309  3.82079  4.54313  0.61958  0.77255  0.48576  0.95510
    503   3.08831  4.47186  4.48483  3.97028  3.15689  4.28591  4.64237  1.54004  3.78993  1.32707  3.02194  4.25559  4.56856  4.06136  3.98865  3.65269  3.33617  1.90511  5.14159  3.93694   1165 l - - -
          2.68618  4.42225  2.77519  2.73123  3.46354  2.40513  3.72494  3.29354  2.67741  2.69355  4.24690  2.90347  2.73739  3.18146  2.89801  2.37887  2.77519  2.98518  4.58477  3.61503
          0.03309  3.82079  4.54313  0.61958  0.77255  0.48576  0.95510
    504   2.76754  4.32553  4.05288  3.71542  3.51344  3.66931  4.52642  2.05651  3.58237  2.21022  3.48751  3.91325  4.23343  3.94636  3.79966  3.17040  3.13082  1.09285  5.28879  4.01673   1166 v - - -
          2.68618  4.42225  2.77519  2.73123  3.46354  2.40513  3.72494  3.29354  2.67741  2.69355  4.24690  2.90347  2.73739  3.18146  2.89801  2.37887  2.77519  2.98518  4.58477  3.61503
          0.03309  3.82079  4.54313  0.61958  0.77255  0.48576  0.95510
    505   2.60345  4.38283  3.26652  3.15996  4.30101  0.81352  4.28245  3.88893  3.33408  3.54936  4.52549  3.43108  3.77230  3.66250  3.57487  2.77407  3.08071  3.42732  5.40886  4.40151   1167 g - - -
          2.68618  4.42225  2.77519  2.73123  3.46354  2.40513  3.72494  3.29354  2.67741  2.69355  4.24690  2.90347  2.73739  3.18146  2.89801  2.37887  2.77519  2.98518  4.58477  3.61503
          0.03309  3.82079  4.54313  0.61958  0.77255  0.48576  0.95510
    506   2.93574  5.05318  0.99512  2.30624  4.42370  3.17299  3.88815  4.00047  2.96293  3.61852  4.59649  2.85958  3.82226  3.12795  3.47128  2.90468  3.27358  3.64553  5.60228  4.30645   1175 d - - -
          2.68618  4.42225  2.77519  2.73123  3.46354  2.40513  3.72494  3.29354  2.67741  2.69355  4.24690  2.90347  2.73739  3.18146  2.89801  2.37887  2.77519  2.98518  4.58477  3.61503
          0.03309  3.82079  4.54313  0.61958  0.77255  0.48576  0.95510
    507   2.68619  4.45101  3.28798  3.12038  4.11817  3.14150  4.20131  3.65120  3.17342  3.28332  4.33167  3.43179  0.92958  3.56382  3.42398  2.85231  3.12393  3.30238  5.31801  4.23847   1179 p - - -
          2.68618  4.42225  2.77519  2.73123  3.46354  2.40513  3.72494  3.29354  2.67741  2.69355  4.24690  2.90347  2.73739  3.18146  2.89801  2.37887  2.77519  2.98518  4.58477  3.61503
          0.03309  3.82079  4.54313  0.61958  0.77255  0.48576  0.95510
    508   3.07578  4.52521  4.32997  3.79484  3.04135  4.18149  4.47804  2.16096  3.59070  1.22748  2.08599  4.10713  4.46567  3.87060  3.79646  3.52844  3.31548  2.22578  5.01690  3.84312   1180 l - - -
          2.68618  4.42225  2.77519  2.73123  3.46354  2.40513  3.72494  3.29354  2.67741  2.69355  4.24690  2.90347  2.73739  3.18146  2.89801  2.37887  2.77519  2.98518  4.58477  3.61503
          0.03309  3.82079  4.54313  0.61958  0.77255  0.48576  0.95510
    509   2.93574  5.05318  0.99512  2.30624  4.42370  3.17299  3.88815  4.00047  2.96293  3.61852  4.59649  2.85958  3.82226  3.12795  3.47128  2.90468  3.27358  3.64553  5.60228  4.30645   1181 d - - -
          2.68618  4.42225  2.77519  2.73123  3.46354  2.40513  3.72494  3.29354  2.67741  2.69355  4.24690  2.90347  2.73739  3.18146  2.89801  2.37887  2.77519  2.98518  4.58477  3.61503
          0.03309  3.82079  4.54313  0.61958  0.77255  0.48576  0.95510
    510   2.64736  4.56427  2.95143  2.01700  3.80699  3.39713  3.81465  2.81880  2.65659  2.72827  3.73344  3.09113  3.89101  3.04095  3.03207  2.77903  2.92692  2.00615  5.24774  3.94856   1182 v - - -
          2.68618  4.42225  2.77519  2.73123  3.46354  2.40513  3.72494  3.29354  2.67741  2.69355  4.24690  2.90347  2.73739  3.18146  2.89801  2.37887  2.77519  2.98518  4.58477  3.61503
          0.03309  3.82079  4.54313  0.61958  0.77255  0.48576  0.95510
    511   2.94894  4.78973  3.43451  2.95775  4.13123  3.44554  3.78993  3.67021  2.22107  3.19563  4.19813  3.32095  3.95152  3.01368  1.06046  3.03618  3.21901  3.39663  5.23583  4.07081   1184 r - - -
          2.68618  4.42225  2.77519  2.73123  3.46354  2.40513  3.72494  3.29354  2.67741  2.69355  4.24690  2.90347  2.73739  3.18146  2.89801  2.37887  2.77519  2.98518  4.58477  3.61503
          0.03309  3.82079  4.54313  0.61958  0.77255  0.48576  0.95510
    512   2.94894  4.78973  3.43451  2.95775  4.13123  3.44554  3.78993  3.67021  2.22107  3.19563  4.19813  3.32095  3.95152  3.01368  1.06046  3.03618  3.21901  3.39663  5.23583  4.07081   1186 r - - -
          2.68618  4.42225  2.77519  2.73123  3.46354  2.40513  3.72494  3.29354  2.67741  2.69355  4.24690  2.90347  2.73739  3.18146  2.89801  2.37887  2.77519  2.98518  4.58477  3.61503
          0.03309  3.82079  4.54313  0.61958  0.77255  0.48576  0.95510
    513   3.09823  4.57642  4.10599  3.74667  3.11779  3.91556  4.41865  2.32030  3.51488  0.94163  3.15882  4.02703  4.36053  3.89562  3.69898  3.48191  3.39525  2.34400  4.97726  3.68830   1187 l - - -
          2.68618  4.42225  2.77519  2.73123  3.46354  2.40513  3.72494  3.29354  2.67741  2.69355  4.24690  2.90347  2.73739  3.18146  2.89801  2.37887  2.77519  2.98518  4.58477  3.61503
          0.03309  3.82079  4.54313  0.61958  0.77255  0.48576  0.95510
    514   3.17434  4.68426  3.76274  3.48333  2.29772  3.77054  3.59737  3.19095  3.34234  2.65799  3.87164  3.66115  4.24606  3.66079  3.53627  3.31586  3.46104  3.05919  3.93919  1.05629   1188 y - - -
          2.68618  4.42225  2.77519  2.73123  3.46354  2.40513  3.72494  3.29354  2.67741  2.69355  4.24690  2.90347  2.73739  3.18146  2.89801  2.37887  2.77519  2.98518  4.58477  3.61503
          0.03309  3.82079  4.54313  0.61958  0.77255  0.48576  0.95510
    515   2.93574  5.05318  0.99512  2.30624  4.42370  3.17299  3.88815  4.00047  2.96293  3.61852  4.59649  2.85958  3.82226  3.12795  3.47128  2.90468  3.27358  3.64553  5.60228  4.30645   1189 d - - -
          2.68618  4.42225  2.77519  2.73123  3.46354  2.40513  3.72494  3.29354  2.67741  2.69355  4.24690  2.90347  2.73739  3.18146  2.89801  2.37887  2.77519  2.98518  4.58477  3.61503
          0.03309  3.82079  4.54313  0.61958  0.77255  0.48576  0.95510
    516   1.09095  4.16807  3.41153  3.20161  4.00221  2.99374  4.22957  3.12012  3.21656  3.00397  4.04241  3.36384  3.72819  3.56273  3.47001  2.51927  2.79310  2.78355  5.43459  4.22931   1190 a - - -
          2.68618  4.42225  2.77519  2.73123  3.46354  2.40513  3.72494  3.29354  2.67741  2.69355  4.24690  2.90347  2.73739  3.18146  2.89801  2.37887  2.77519  2.98518  4.58477  3.61503
          0.03309  3.82079  4.54313  0.61958  0.77255  0.48576  0.95510
    517   2.76754  4.32553  4.05288  3.71542  3.51344  3.66931  4.52642  2.05651  3.58237  2.21022  3.48751  3.91325  4.23343  3.94636  3.79966  3.17040  3.13082  1.09285  5.28879  4.01673   1191 v - - -
          2.68618  4.42225  2.77519  2.73123  3.46354  2.40513  3.72494  3.29354  2.67741  2.69355  4.24690  2.90347  2.73739  3.18146  2.89801  2.37887  2.77519  2.98518  4.58477  3.61503
          0.03309  3.82079  4.54313  0.61958  0.77255  0.48576  0.95510
    518   2.78440  5.18351  1.66595  2.10312  4.50401  3.14604  3.70237  4.04861  2.69068  3.60176  4.45994  1.93051  3.76124  2.88107  3.23875  2.71726  3.08861  3.64047  5.73549  4.27155   1192 d - - -
          2.68618  4.42225  2.77519  2.73123  3.46354  2.40513  3.72494  3.29354  2.67741  2.69355  4.24690  2.90347  2.73739  3.18146  2.89801  2.37887  2.77519  2.98518  4.58477  3.61503
          0.03309  3.82079  4.54313  0.61958  0.77255  0.48576  0.95510
    519   3.08842  4.47202  4.48477  3.97019  3.15659  4.28591  4.64223  1.54110  3.78983  1.32608  3.02163  4.25554  4.56851  4.06119  3.98852  3.65267  3.33626  1.90559  5.14138  3.93678   1193 l - - -
          2.68618  4.42225  2.77519  2.73123  3.46354  2.40513  3.72494  3.29354  2.67741  2.69355  4.24690  2.90347  2.73739  3.18146  2.89801  2.37887  2.77519  2.98518  4.58477  3.61503
          0.03309  3.82079  4.54313  0.61958  0.77255  0.48576  0.95510
    520   3.09823  4.57642  4.10599  3.74667  3.11779  3.91556  4.41865  2.32030  3.51488  0.94163  3.15882  4.02703  4.36053  3.89562  3.69898  3.48191  3.39525  2.34400  4.97726  3.68830   1196 l - - -
          2.68618  4.42225  2.77519  2.73123  3.46354  2.40513  3.72494  3.29354  2.67741  2.69355  4.24690  2.90347  2.73739  3.18146  2.89801  2.37887  2.77519  2.98518  4.58477  3.61503
          0.03309  3.82079  4.54313  0.61958  0.77255  0.48576  0.95510
    521   3.09823  4.57642  4.10599  3.74667  3.11779  3.91556  4.41865  2.32030  3.51488  0.94163  3.15882  4.02703  4.36053  3.89562  3.69898  3.48191  3.39525  2.34400  4.97726  3.68830   1197 l - - -
          2.68618  4.42225  2.77519  2.73123  3.46354  2.40513  3.72494  3.29354  2.67741  2.69355  4.24690  2.90347  2.73739  3.18146  2.89801  2.37887  2.77519  2.98518  4.58477  3.61503
          0.03309  3.82079  4.54313  0.61958  0.77255  0.48576  0.95510
    522   2.59198  4.41998  3.22455  2.84230  3.04568  3.37198  3.69776  3.10405  2.79969  2.75507  3.71321  3.20635  3.88699  3.15921  3.12740  2.03299  2.90041  2.84534  4.58986  2.17904   1200 s - - -
          2.68618  4.42225  2.77519  2.73123  3.46354  2.40513  3.72494  3.29354  2.67741  2.69355  4.24690  2.90347  2.73739  3.18146  2.89801  2.37887  2.77519  2.98518  4.58477  3.61503
          0.03309  3.82079  4.54313  0.61958  0.77255  0.48576  0.95510
    523   3.09823  4.57642  4.10599  3.74667  3.11779  3.91556  4.41865  2.32030  3.51488  0.94163  3.15882  4.02703  4.36053  3.89562  3.69898  3.48191  3.39525  2.34400  4.97726  3.68830   1206 l - - -
          2.68618  4.42225  2.77519  2.73123  3.46354  2.40513  3.72494  3.29354  2.67741  2.69355  4.24690  2.90347  2.73739  3.18146  2.89801  2.37887  2.77519  2.98518  4.58477  3.61503
          0.03309  3.82079  4.54313  0.61958  0.77255  0.48576  0.95510
    524   2.69324  4.55116  3.26056  2.77596  3.53161  3.52000  3.77626  2.89237  2.53599  2.38497  2.45448  3.20933  3.94095  2.26370  2.84659  2.84080  2.94049  2.74867  5.04348  3.76226   1221 q - - -
          2.68618  4.42225  2.77519  2.73123  3.46354  2.40513  3.72494  3.29354  2.67741  2.69355  4.24690  2.90347  2.73739  3.18146  2.89801  2.37887  2.77519  2.98518  4.58477  3.61503
          0.03309  3.82079  4.54313  0.61958  0.77255  0.48576  0.95510
    525   2.78440  5.18351  1.66595  2.10312  4.50401  3.14604  3.70237  4.04861  2.69068  3.60176  4.45994  1.93051  3.76124  2.88107  3.23875  2.71726  3.08861  3.64047  5.73549  4.27155   1248 d - - -
          2.68618  4.42225  2.77519  2.73123  3.46354  2.40513  3.72494  3.29354  2.67741  2.69355  4.24690  2.90347  2.73739  3.18146  2.89801  2.37887  2.77519  2.98518  4.58477  3.61503
          0.03309  3.82079  4.54313  0.61958  0.77255  0.48576  0.95510
    526   2.92633  4.88599  3.09877  2.73125  4.26057  3.42028  3.73321  3.68684  1.11139  3.26376  4.22896  3.15764  3.92508  2.92835  2.42556  2.97229  3.18397  3.39789  5.33728  4.14297   1261 k - - -
          2.68618  4.42225  2.77519  2.73123  3.46354  2.40513  3.72494  3.29354  2.67741  2.69355  4.24690  2.90347  2.73739  3.18146  2.89801  2.37887  2.77519  2.98518  4.58477  3.61503
          0.03309  3.82079  4.54313  0.61958  0.77255  0.48576  0.95510
    527   2.43075  4.49176  2.71366  2.51362  4.16074  3.05148  3.82613  3.68141  2.70758  3.31952  4.17109  2.03389  3.70168  3.04384  3.09917  1.84403  2.82418  3.23974  5.46970  4.12139   1262 s - - -
          2.68618  4.42225  2.77519  2.73123  3.46354  2.40513  3.72494  3.29354  2.67741  2.69355  4.24690  2.90347  2.73739  3.18146  2.89801  2.37887  2.77519  2.98518  4.58477  3.61503
          0.03309  3.82079  4.54313  0.61958  0.77255  0.48576  0.95510
    528   2.60345  4.38283  3.26652  3.15996  4.30101  0.81352  4.28245  3.88893  3.33408  3.54936  4.52549  3.43108  3.77230  3.66250  3.57487  2.77407  3.08071  3.42732  5.40886  4.40151   1263 g - - -
          2.68618  4.42225  2.77519  2.73123  3.46354  2.40513  3.72494  3.29354  2.67741  2.69355  4.24690  2.90347  2.73739  3.18146  2.89801  2.37887  2.77519  2.98518  4.58477  3.61503
          0.03309  3.82079  4.54313  0.61958  0.77255  0.48576  0.95510
    529   1.54853  4.11647  3.21396  2.99078  4.18272  1.85455  4.11555  3.51789  3.09969  3.27388  4.14164  3.19000  3.62161  3.39635  3.40840  2.36034  2.66699  3.02734  5.52847  4.31648   1264 a - - -
          2.68618  4.42225  2.77519  2.73123  3.46354  2.40513  3.72494  3.29354  2.67741  2.69355  4.24690  2.90347  2.73739  3.18146  2.89801  2.37887  2.77519  2.98518  4.58477  3.61503
          0.03309  3.82079  4.54313  0.61958  0.77255  0.48576  0.95510
    530   3.30165  4.65679  4.26915  3.88518  1.45628  4.11980  3.43954  3.03175  3.75501  2.42021  3.65677  3.84366  4.45330  3.84445  3.88102  3.47290  3.53262  2.94958  3.63914  1.43805   1265 y - - -
          2.68618  4.42225  2.77519  2.73123  3.46354  2.40513  3.72494  3.29354  2.67741  2.69355  4.24690  2.90347  2.73739  3.18146  2.89801  2.37887  2.77519  2.98518  4.58477  3.61503
          0.03309  3.82079  4.54313  0.61958  0.77255  0.48576  0.95510
    531   1.54730  4.11639  3.21420  2.99092  4.18259  1.85629  4.11557  3.51769  3.09972  3.27371  4.14148  3.19007  3.62161  3.39638  3.40841  2.36031  2.66693  3.02718  5.52837  4.31639   1266 a - - -
          2.68618  4.42225  2.77519  2.73123  3.46354  2.40513  3.72494  3.29354  2.67741  2.69355  4.24690  2.90347  2.73739  3.18146  2.89801  2.37887  2.77519  2.98518  4.58477  3.61503
          0.03309  3.82079  4.54313  0.61958  0.77255  0.48576  0.95510
    532   2.20888  4.14128  3.25248  2.95438  4.06239  2.93451  4.03514  3.38223  2.96172  3.14480  4.02188  3.18031  3.64566  3.30440  3.27447  1.72366  1.85818  2.94463  5.43406  4.18969   1267 s - - -
          2.68618  4.42225  2.77519  2.73123  3.46354  2.40513  3.72494  3.29354  2.67741  2.69355  4.24690  2.90347  2.73739  3.18146  2.89801  2.37887  2.77519  2.98518  4.58477  3.61503
          0.03309  3.82079  4.54313  0.61958  0.77255  0.48576  0.95510
    533   3.30170  4.65687  4.26903  3.88507  1.45727  4.11978  3.43945  3.03196  3.75491  2.42046  3.65698  3.84358  4.45329  3.84438  3.88095  3.47288  3.53268  2.94974  3.63905  1.43695   1268 y - - -
          2.68618  4.42225  2.77519  2.73123  3.46354  2.40513  3.72494  3.29354  2.67741  2.69355  4.24690  2.90347  2.73739  3.18146  2.89801  2.37887  2.77519  2.98518  4.58477  3.61503
          0.03309  3.82079  4.54313  0.61958  0.77255  0.48576  0.95510
    534   2.90979  5.00741  2.46906  1.10129  4.34747  3.24211  3.82582  3.79114  2.69996  3.41709  4.39452  2.90670  3.84458  3.04328  3.10259  2.89816  3.21401  3.48075  5.52890  4.25234   1269 e - - -
          2.68618  4.42225  2.77519  2.73123  3.46354  2.40513  3.72494  3.29354  2.67741  2.69355  4.24690  2.90347  2.73739  3.18146  2.89801  2.37887  2.77519  2.98518  4.58477  3.61503
          0.03309  3.82079  4.54313  0.61958  0.77255  0.48576  0.95510
    535   2.77253  4.58930  3.46728  2.90529  3.57261  3.56999  3.75949  2.93919  2.36573  1.90880  3.59340  3.29180  3.98431  3.01195  1.97101  2.92629  3.01195  2.78191  5.02623  3.74071   1275 l - - -
          2.68618  4.42225  2.77519  2.73123  3.46354  2.40513  3.72494  3.29354  2.67741  2.69355  4.24690  2.90347  2.73739  3.18146  2.89801  2.37887  2.77519  2.98518  4.58477  3.61503
          0.03309  3.82079  4.54313  0.61958  0.77255  0.48576  0.95510
    536   2.64475  4.27174  3.80707  3.34545  3.49883  3.60806  4.22405  1.72169  3.21561  2.24439  3.40747  3.63631  4.10605  3.57317  3.49349  2.98290  2.14570  2.01377  5.17251  3.93713   1276 i - - -
          2.68618  4.42225  2.77519  2.73123  3.46354  2.40513  3.72494  3.29354  2.67741  2.69355  4.24690  2.90347  2.73739  3.18146  2.89801  2.37887  2.77519  2.98518  4.58477  3.61503
          0.03309  3.82079  4.54313  0.61958  0.77255  0.48576  0.95510
    537   2.94894  4.78973  3.43451  2.95775  4.13123  3.44554  3.78993  3.67021  2.22107  3.19563  4.19813  3.32095  3.95152  3.01368  1.06046  3.03618  3.21901  3.39663  5.23583  4.07081   1278 r - - -
          2.68618  4.42225  2.77519  2.73123  3.46354  2.40513  3.72494  3.29354  2.67741  2.69355  4.24690  2.90347  2.73739  3.18146  2.89801  2.37887  2.77519  2.98518  4.58477  3.61503
          0.03309  3.82079  4.54313  0.61958  0.77255  0.48576  0.95510
    538   2.20884  4.14128  3.25240  2.95432  4.06254  2.93444  4.03515  3.38248  2.96173  3.14499  4.02203  3.18026  3.64561  3.30439  3.27450  1.72233  1.85960  2.94480  5.43417  4.18979   1279 s - - -
          2.68618  4.42225  2.77519  2.73123  3.46354  2.40513  3.72494  3.29354  2.67741  2.69355  4.24690  2.90347  2.73739  3.18146  2.89801  2.37887  2.77519  2.98518  4.58477  3.61503
          0.03309  3.82079  4.54313  0.61958  0.77255  0.48576  0.95510
    539   2.59233  4.42004  3.22497  2.84276  3.04448  3.37235  3.69759  3.10388  2.80006  2.75483  3.71311  3.20668  3.88728  3.15956  3.12767  2.03439  2.90071  2.84527  4.58886  2.17683   1281 s - - -
          2.68618  4.42225  2.77519  2.73123  3.46354  2.40513  3.72494  3.29354  2.67741  2.69355  4.24690  2.90347  2.73739  3.18146  2.89801  2.37887  2.77519  2.98518  4.58477  3.61503
          0.03309  3.82079  4.54313  0.61958  0.77255  0.48576  0.95510
    540   1.63821  4.19267  3.19669  2.91042  4.06164  2.97253  4.02407  3.35600  2.95154  3.10646  4.01305  3.17357  2.15977  3.28795  3.27649  2.43015  2.70727  2.94741  5.42989  4.19485   1287 a - - -
          2.68618  4.42225  2.77519  2.73123  3.46354  2.40513  3.72494  3.29354  2.67741  2.69355  4.24690  2.90347  2.73739  3.18146  2.89801  2.37887  2.77519  2.98518  4.58477  3.61503
          0.03309  3.82079  4.54313  0.61958  0.77255  0.48576  0.95510
    541   3.25281  4.64536  4.01409  3.70812  2.61768  3.67385  3.83967  3.27510  3.43179  2.67849  3.91121  3.86782  4.18753  3.82218  3.56894  3.45693  3.55082  3.16401  0.99636  2.62265   1288 w - - -
          2.68618  4.42225  2.77519  2.73123  3.46354  2.40513  3.72494  3.29354  2.67741  2.69355  4.24690  2.90347  2.73739  3.18146  2.89801  2.37887  2.77519  2.98518  4.58477  3.61503
          0.03309  3.82079  4.54313  0.61958  0.77255  0.48576  0.95510
    542   3.09823  4.57642  4.10599  3.74667  3.11779  3.91556  4.41865  2.32030  3.51488  0.94163  3.15882  4.02703  4.36053  3.89562  3.69898  3.48191  3.39525  2.34400  4.97726  3.68830   1289 l - - -
          2.68618  4.42225  2.77519  2.73123  3.46354  2.40513  3.72494  3.29354  2.67741  2.69355  4.24690  2.90347  2.73739  3.18146  2.89801  2.37887  2.77519  2.98518  4.58477  3.61503
          0.03309  3.82079  4.54313  0.61958  0.77255  0.48576  0.95510
    543   2.79122  5.09637  2.45497  1.76599  4.37623  3.28084  3.63545  3.83237  2.36767  3.36769  4.23502  2.79084  3.80751  2.06746  2.75908  2.75190  3.04471  3.48529  5.53886  4.17456   1291 e - - -
          2.68618  4.42225  2.77519  2.73123  3.46354  2.40513  3.72494  3.29354  2.67741  2.69355  4.24690  2.90347  2.73739  3.18146  2.89801  2.37887  2.77519  2.98518  4.58477  3.61503
          0.03309  3.82079  4.54313  0.61958  0.77255  0.48576  0.95510
    544   2.99096  4.42541  4.26018  3.87485  3.34046  4.00900  4.61327  1.14438  3.70190  1.93830  3.28510  4.12749  4.44611  4.05615  3.90445  3.50015  3.29145  1.84754  5.21984  3.95296   1292 i - - -
          2.68618  4.42225  2.77519  2.73123  3.46354  2.40513  3.72494  3.29354  2.67741  2.69355  4.24690  2.90347  2.73739  3.18146  2.89801  2.37887  2.77519  2.98518  4.58477  3.61503
          0.03309  3.82079  4.54313  0.61958  0.77255  0.48576  0.95510
    545   2.92988  4.48724  3.99443  3.58483  3.18724  3.79555  4.33199  2.35777  3.35540  1.79053  1.48075  3.86845  4.25662  3.74117  3.56662  3.27320  3.23457  2.35767  5.02066  3.77738   1295 m - - -
          2.68618  4.42225  2.77519  2.73123  3.46354  2.40513  3.72494  3.29354  2.67741  2.69355  4.24690  2.90347  2.73739  3.18146  2.89801  2.37887  2.77519  2.98518  4.58477  3.61503
          0.03309  3.82079  4.54313  0.61958  0.77255  0.48576  0.95510
    546   2.68226  4.67542  2.68287  2.56365  4.03099  3.15059  3.88214  3.73121  2.78206  3.38429  4.34063  1.25300  3.80040  3.15566  3.13422  2.75197  3.06293  3.35866  5.34301  3.98370   1296 n - - -
          2.68618  4.42225  2.77519  2.73123  3.46354  2.40513  3.72494  3.29354  2.67741  2.69355  4.24690  2.90347  2.73739  3.18146  2.89801  2.37887  2.77519  2.98518  4.58477  3.61503
          0.03309  3.82079  4.54313  0.61958  0.77255  0.48576  0.95510
    547   2.68619  4.45101  3.28798  3.12038  4.11817  3.14150  4.20131  3.65120  3.17342  3.28332  4.33167  3.43179  0.92958  3.56382  3.42398  2.85231  3.12393  3.30238  5.31801  4.23847   1297 p - - -
          2.68618  4.42225  2.77519  2.73123  3.46354  2.40513  3.72494  3.29354  2.67741  2.69355  4.24690  2.90347  2.73739  3.18146  2.89801  2.37887  2.77519  2.98518  4.58477  3.61503
          0.03309  3.82079  4.54313  0.61958  0.77255  0.48576  0.95510
    548   1.89724  4.73413  1.84437  2.32132  4.26622  3.12935  3.77390  3.59877  2.72507  3.30842  4.18925  2.83026  3.74206  2.96686  3.20866  2.61827  2.92508  3.23053  5.56357  4.19660   1298 d - - -
          2.68618  4.42225  2.77519  2.73123  3.46354  2.40513  3.72494  3.29354  2.67741  2.69355  4.24690  2.90347  2.73739  3.18146  2.89801  2.37887  2.77519  2.98518  4.58477  3.61503
          0.03309  3.82079  4.54313  0.61958  0.77255  0.48576  0.95510
    549   2.85226  5.34604  1.62166  1.58606  4.63231  3.15648  3.69164  4.12503  2.68936  3.66168  4.52372  2.63536  3.77001  2.86243  3.25920  2.75261  3.13983  3.72348  5.82352  4.35027   1299 e - - -
          2.68618  4.42225  2.77519  2.73123  3.46354  2.40513  3.72494  3.29354  2.67741  2.69355  4.24690  2.90347  2.73739  3.18146  2.89801  2.37887  2.77519  2.98518  4.58477  3.61503
          0.03309  3.82079  4.54313  0.61958  0.77255  0.48576  0.95510
    550   2.50301  4.38178  3.12339  2.78037  3.71405  3.26846  3.87661  2.87903  2.77002  2.78713  3.76127  2.21338  3.83456  3.15109  3.11350  2.66944  2.84436  1.96572  5.17150  3.84513   1300 v - - -
          2.68618  4.42225  2.77519  2.73123  3.46354  2.40513  3.72494  3.29354  2.67741  2.69355  4.24690  2.90347  2.73739  3.18146  2.89801  2.37887  2.77519  2.98518  4.58477  3.61503
          0.03309  3.82079  4.54313  0.61958  0.77255  0.48576  0.95510
    551   2.89733  4.36330  4.23198  3.74573  2.08301  3.95616  4.21089  2.15782  3.63710  1.85557  3.15224  3.95633  4.34003  3.85980  3.84138  3.31692  3.16933  1.64196  4.68659  3.25498   1306 v - - -
          2.68618  4.42225  2.77519  2.73123  3.46354  2.40513  3.72494  3.29354  2.67741  2.69355  4.24690  2.90347  2.73739  3.18146  2.89801  2.37887  2.77519  2.98518  4.58477  3.61503
          0.03309  3.82079  4.54313  0.61958  0.77255  0.48576  0.95510
    552   1.96202  4.25399  3.81872  3.37938  3.52501  3.56814  4.26351  1.70253  3.27730  2.26672  3.43253  3.64883  4.09371  3.61731  3.55372  2.95748  2.95301  2.00312  5.20634  3.97107   1307 i - - -
          2.68618  4.42225  2.77519  2.73123  3.46354  2.40513  3.72494  3.29354  2.67741  2.69355  4.24690  2.90347  2.73739  3.18146  2.89801  2.37887  2.77519  2.98518  4.58477  3.61503
          0.03309  3.82079  4.54313  0.61958  0.77255  0.48576  0.95510
    553   2.68226  4.67542  2.68287  2.56365  4.03099  3.15059  3.88214  3.73121  2.78206  3.38429  4.34063  1.25300  3.80040  3.15566  3.13422  2.75197  3.06293  3.35866  5.34301  3.98370   1308 n - - -
          2.68618  4.42225  2.77519  2.73123  3.46354  2.40513  3.72494  3.29354  2.67741  2.69355  4.24690  2.90347  2.73739  3.18146  2.89801  2.37887  2.77519  2.98518  4.58477  3.61503
          0.03309  3.82079  4.54313  0.61958  0.77255  0.48576  0.95510
    554   2.67767  2.49799  4.22680  3.72163  3.36587  3.72765  4.37668  1.61137  3.56555  2.13472  3.30672  3.89276  4.20589  3.85346  3.76996  3.11225  2.98929  1.86884  5.07647  3.84663   1309 i - - -
          2.68618  4.42225  2.77519  2.73123  3.46354  2.40513  3.72494  3.29354  2.67741  2.69355  4.24690  2.90347  2.73739  3.18146  2.89801  2.37887  2.77519  2.98518  4.58477  3.61503
          0.03309  3.82079  4.54313  0.61958  0.77255  0.48576  0.95510
    555   2.96190  4.35003  4.47569  3.98196  3.42255  4.19009  4.73799  1.42998  3.85430  1.95185  3.25934  4.23592  4.54673  4.14564  4.08017  3.56942  3.23688  1.34018  5.34778  4.13129   1311 v - - -
          2.68618  4.42225  2.77519  2.73123  3.46354  2.40513  3.72494  3.29354  2.67741  2.69355  4.24690  2.90347  2.73739  3.18146  2.89801  2.37887  2.77519  2.98518  4.58477  3.61503
          0.03309  3.82079  4.54313  0.61958  0.77255  0.48576  0.95510
    556   2.76754  4.32553  4.05288  3.71542  3.51344  3.66931  4.52642  2.05651  3.58237  2.21022  3.48751  3.91325  4.23343  3.94636  3.79966  3.17040  3.13082  1.09285  5.28879  4.01673   1312 v - - -
          2.68618  4.42225  2.77519  2.73123  3.46354  2.40513  3.72494  3.29354  2.67741  2.69355  4.24690  2.90347  2.73739  3.18146  2.89801  2.37887  2.77519  2.98518  4.58477  3.61503
          0.03309  3.82079  4.54313  0.61958  0.77255  0.48576  0.95510
    557   2.85226  5.34604  1.62166  1.58606  4.63231  3.15648  3.69164  4.12503  2.68936  3.66168  4.52372  2.63536  3.77001  2.86243  3.25920  2.75261  3.13983  3.72348  5.82352  4.35027   1313 e - - -
          2.68618  4.42225  2.77519  2.73123  3.46354  2.40513  3.72494  3.29354  2.67741  2.69355  4.24690  2.90347  2.73739  3.18146  2.89801  2.37887  2.77519  2.98518  4.58477  3.61503
          0.03309  3.82079  4.54313  0.61958  0.77255  0.48576  0.95510
    558   2.69183  4.44012  3.37676  2.90556  3.17080  3.55306  2.50055  2.11820  2.71107  2.46590  3.50750  3.29357  3.97658  3.14635  3.01034  2.88113  2.94311  2.60353  4.71624  3.28552   1316 i - - -
          2.68618  4.42225  2.77519  2.73123  3.46354  2.40513  3.72494  3.29354  2.67741  2.69355  4.24690  2.90347  2.73739  3.18146  2.89801  2.37887  2.77519  2.98518  4.58477  3.61503
          0.03309  3.82079  4.54313  0.61958  0.77255  0.48576  0.95510
    559   2.84186  4.82403  2.87101  2.62611  3.98541  3.33305  3.78356  3.60928  2.45079  3.11667  4.14714  3.08495  3.88650  1.32897  2.73551  2.89233  3.13941  3.34253  5.26719  3.95785   1317 q - - -
          2.68618  4.42225  2.77519  2.73123  3.46354  2.40513  3.72494  3.29354  2.67741  2.69355  4.24690  2.90347  2.73739  3.18146  2.89801  2.37887  2.77519  2.98518  4.58477  3.61503
          0.03309  3.82079  4.54313  0.61958  0.77255  0.48576  0.95510
    560   3.17434  4.68426  3.76274  3.48333  2.29772  3.77054  3.59737  3.19095  3.34234  2.65799  3.87164  3.66115  4.24606  3.66079  3.53627  3.31586  3.46104  3.05919  3.93919  1.05629   1318 y - - -
          2.68618  4.42225  2.77519  2.73123  3.46354  2.40513  3.72494  3.29354  2.67741  2.69355  4.24690  2.90347  2.73739  3.18146  2.89801  2.37887  2.77519  2.98518  4.58477  3.61503
          0.03309  3.82079  4.54313  0.61958  0.77255  0.48576  0.95510
    561   2.76754  4.32553  4.05288  3.71542  3.51344  3.66931  4.52642  2.05651  3.58237  2.21022  3.48751  3.91325  4.23343  3.94636  3.79966  3.17040  3.13082  1.09285  5.28879  4.01673   1319 v - - -
          2.68618  4.42225  2.77519  2.73123  3.46354  2.40513  3.72494  3.29354  2.67741  2.69355  4.24690  2.90347  2.73739  3.18146  2.89801  2.37887  2.77519  2.98518  4.58477  3.61503
          0.03309  3.82079  4.54313  0.61958  0.77255  0.48576  0.95510
    562   2.90979  5.00741  2.46906  1.10129  4.34747  3.24211  3.82582  3.79114  2.69996  3.41709  4.39452  2.90670  3.84458  3.04328  3.10259  2.89816  3.21401  3.48075  5.52890  4.25234   1328 e - - -
          2.68618  4.42225  2.77519  2.73123  3.46354  2.40513  3.72494  3.29354  2.67741  2.69355  4.24690  2.90347  2.73739  3.18146  2.89801  2.37887  2.77519  2.98518  4.58477  3.61503
          0.03309  3.82079  4.54313  0.61958  0.77255  0.48576  0.95510
    563   2.53068  1.05166  4.03621  3.76484  3.76906  3.16366  4.42341  2.90525  3.59177  2.82262  3.94264  3.76564  3.86650  3.94010  3.72496  2.80206  2.99325  2.65310  5.19505  4.05683   1329 c - - -
          2.68618  4.42225  2.77519  2.73123  3.46354  2.40513  3.72494  3.29354  2.67741  2.69355  4.24690  2.90347  2.73739  3.18146  2.89801  2.37887  2.77519  2.98518  4.58477  3.61503
          0.03309  3.82079  4.54313  0.61958  0.77255  0.48576  0.95510
    564   2.38676  4.23138  3.38400  3.13484  3.92495  3.07205  4.15587  3.04585  3.07677  2.91113  3.96584  3.35181  3.77211  3.47446  3.33732  2.58757  1.26269  2.74636  5.36737  4.14188   1330 t - - -
          2.68618  4.42225  2.77519  2.73123  3.46354  2.40513  3.72494  3.29354  2.67741  2.69355  4.24690  2.90347  2.73739  3.18146  2.89801  2.37887  2.77519  2.98518  4.58477  3.61503
          0.03309  3.82079  4.54313  0.61958  0.77255  0.48576  0.95510
    565   1.57634  4.09384  3.27960  3.01567  4.11816  2.88057  4.09818  3.44084  3.06598  3.21045  4.08069  3.19778  3.61923  3.37830  3.37075  1.67143  2.64104  2.96769  5.49220  4.25822   1331 a - - -
          2.68618  4.42225  2.77519  2.73123  3.46354  2.40513  3.72494  3.29354  2.67741  2.69355  4.24690  2.90347  2.73739  3.18146  2.89801  2.37887  2.77519  2.98518  4.58477  3.61503
          0.03309  3.82079  4.54313  0.61958  0.77255  0.48576  0.95510
    566   2.29133  4.21048  3.16320  2.97760  4.02533  2.94140  4.08839  3.54142  3.04783  3.26605  4.19720  3.21001  3.67616  3.40145  3.33476  1.17176  2.76778  3.08789  5.40220  4.10883   1332 s - - -
          2.68618  4.42225  2.77519  2.73123  3.46354  2.40513  3.72494  3.29354  2.67741  2.69355  4.24690  2.90347  2.73739  3.18146  2.89801  2.37887  2.77519  2.98518  4.58477  3.61503
          0.03309  3.82079  4.54313  0.61958  0.77255  0.48576  0.95510
    567   1.80718  4.16866  3.74222  3.35106  3.69384  3.29697  4.26320  2.35842  3.27357  2.50091  3.60826  3.54188  3.92812  3.60262  3.54655  2.72090  2.83585  1.64449  5.30975  4.07988   1333 v - - -
          2.68618  4.42225  2.77519  2.73123  3.46354  2.40513  3.72494  3.29354  2.67741  2.69355  4.24690  2.90347  2.73739  3.18146  2.89801  2.37887  2.77519  2.98518  4.58477  3.61503
          0.03309  3.82079  4.54313  0.61958  0.77255  0.48576  0.95510
    568   2.96199  4.35008  4.47583  3.98211  3.42246  4.19023  4.73808  1.42923  3.85443  1.95168  3.25922  4.23606  4.54682  4.14575  4.08027  3.56956  3.23696  1.34088  5.34776  4.13130   1334 v - - -
          2.68618  4.42225  2.77519  2.73123  3.46354  2.40513  3.72494  3.29354  2.67741  2.69355  4.24690  2.90347  2.73739  3.18146  2.89801  2.37887  2.77519  2.98518  4.58477  3.61503
          0.03309  3.82079  4.54313  0.61958  0.77255  0.48576  0.95510
    569   2.83948  4.94626  3.11781  2.60797  4.25984  3.48004  3.58270  3.70215  2.00496  3.20211  4.08866  3.05005  3.90012  2.04493  1.77330  2.85730  3.05053  3.39406  5.32129  4.07351   1335 r - - -
          2.68618  4.42225  2.77519  2.73123  3.46354  2.40513  3.72494  3.29354  2.67741  2.69355  4.24690  2.90347  2.73739  3.18146  2.89801  2.37887  2.77519  2.98518  4.58477  3.61503
          0.03309  3.82079  4.54313  0.61958  0.77255  0.48576  0.95510
    570   1.63945  4.19281  3.19649  2.91028  4.06170  2.97259  4.02402  3.35608  2.95144  3.10650  4.01313  3.17351  2.15768  3.28788  3.27639  2.43023  2.70737  2.94751  5.42992  4.19486   1336 a - - -
          2.68618  4.42225  2.77519  2.73123  3.46354  2.40513  3.72494  3.29354  2.67741  2.69355  4.24690  2.90347  2.73739  3.18146  2.89801  2.37887  2.77519  2.98518  4.58477  3.61503
          0.03309  3.82079  4.54313  0.61958  0.77255  0.48576  0.95510
    571   3.09823  4.57642  4.10599  3.74667  3.11779  3.91556  4.41865  2.32030  3.51488  0.94163  3.15882  4.02703  4.36053  3.89562  3.69898  3.48191  3.39525  2.34400  4.97726  3.68830   1337 l - - -
          2.68618  4.42225  2.77519  2.73123  3.46354  2.40513  3.72494  3.29354  2.67741  2.69355  4.24690  2.90347  2.73739  3.18146  2.89801  2.37887  2.77519  2.98518  4.58477  3.61503
          0.03309  3.82079  4.54313  0.61958  0.77255  0.48576  0.95510
    572   1.57515  4.09377  3.27976  3.01582  4.11808  2.88056  4.09825  3.44066  3.06609  3.21034  4.08060  3.19786  3.61924  3.37840  3.37083  1.67271  2.64102  2.96755  5.49215  4.25820   1338 a - - -
          2.68618  4.42225  2.77519  2.73123  3.46354  2.40513  3.72494  3.29354  2.67741  2.69355  4.24690  2.90347  2.73739  3.18146  2.89801  2.37887  2.77519  2.98518  4.58477  3.61503
          0.03309  3.82079  4.54313  0.61958  0.77255  0.48576  0.95510
    573   3.13868  4.54326  4.38674  3.90473  1.90850  4.18637  4.14431  2.30404  3.76468  1.29179  3.01123  4.09787  4.48175  3.93945  3.93135  3.54815  3.37888  2.36221  4.46638  2.96666   1339 l - - -
          2.68618  4.42225  2.77519  2.73123  3.46354  2.40513  3.72494  3.29354  2.67741  2.69355  4.24690  2.90347  2.73739  3.18146  2.89801  2.37887  2.77519  2.98518  4.58477  3.61503
          0.03309  3.82079  4.54313  0.61958  0.77255  0.48576  0.95510
    574   3.19406  4.61142  4.16751  3.87305  1.10031  3.89420  3.85685  2.72510  3.78158  2.10760  3.46358  3.96154  4.35466  3.96409  3.91405  3.46609  3.49554  2.71182  4.12291  2.49708   1340 f - - -
          2.68618  4.42225  2.77519  2.73123  3.46354  2.40513  3.72494  3.29354  2.67741  2.69355  4.24690  2.90347  2.73739  3.18146  2.89801  2.37887  2.77519  2.98518  4.58477  3.61503
          0.03309  3.82079  4.54313  0.61958  0.77255  0.48576  0.95510
    575   2.92633  4.88599  3.09877  2.73125  4.26057  3.42028  3.73321  3.68684  1.11139  3.26376  4.22896  3.15764  3.92508  2.92835  2.42556  2.97229  3.18397  3.39789  5.33728  4.14297   1341 k - - -
          2.68618  4.42225  2.77519  2.73123  3.46354  2.40513  3.72494  3.29354  2.67741  2.69355  4.24690  2.90347  2.73739  3.18146  2.89801  2.37887  2.77519  2.98518  4.58477  3.61503
          0.03309  3.82079  4.54313  0.61958  0.77255  0.48576  0.95510
    576   2.92633  4.88599  3.09877  2.73125  4.26057  3.42028  3.73321  3.68684  1.11139  3.26376  4.22896  3.15764  3.92508  2.92835  2.42556  2.97229  3.18397  3.39789  5.33728  4.14297   1342 k - - -
          2.68618  4.42225  2.77519  2.73123  3.46354  2.40513  3.72494  3.29354  2.67741  2.69355  4.24690  2.90347  2.73739  3.18146  2.89801  2.37887  2.77519  2.98518  4.58477  3.61503
          0.03309  3.82079  4.54313  0.61958  0.77255  0.48576  0.95510
    577   3.09823  4.57642  4.10599  3.74667  3.11779  3.91556  4.41865  2.32030  3.51488  0.94163  3.15882  4.02703  4.36053  3.89562  3.69898  3.48191  3.39525  2.34400  4.97726  3.68830   1343 l - - -
          2.68618  4.42225  2.77519  2.73123  3.46354  2.40513  3.72494  3.29354  2.67741  2.69355  4.24690  2.90347  2.73739  3.18146  2.89801  2.37887  2.77519  2.98518  4.58477  3.61503
          0.03309  3.82079  4.54313  0.61958  0.77255  0.48576  0.95510
    578   3.17434  4.68426  3.76274  3.48333  2.29772  3.77054  3.59737  3.19095  3.34234  2.65799  3.87164  3.66115  4.24606  3.66079  3.53627  3.31586  3.46104  3.05919  3.93919  1.05629   1344 y - - -
          2.68618  4.42225  2.77519  2.73123  3.46354  2.40513  3.72494  3.29354  2.67741  2.69355  4.24690  2.90347  2.73739  3.18146  2.89801  2.37887  2.77519  2.98518  4.58477  3.61503
          0.03309  3.82079  4.54313  0.61958  0.77255  0.48576  0.95510
    579   2.68619  4.45101  3.28798  3.12038  4.11817  3.14150  4.20131  3.65120  3.17342  3.28332  4.33167  3.43179  0.92958  3.56382  3.42398  2.85231  3.12393  3.30238  5.31801  4.23847   1345 p - - -
          2.68618  4.42225  2.77519  2.73123  3.46354  2.40513  3.72494  3.29354  2.67741  2.69355  4.24690  2.90347  2.73739  3.18146  2.89801  2.37887  2.77519  2.98518  4.58477  3.61503
          0.03309  3.82079  4.54313  0.61958  0.77255  0.48576  0.95510
    580   2.69233  4.90979  1.66487  2.23825  4.45459  1.99240  3.78349  3.95459  2.78210  3.54394  4.40750  2.77465  3.74825  2.97875  3.29878  2.68591  3.03578  3.53171  5.66858  4.30302   1346 d - - -
          2.68618  4.42225  2.77519  2.73123  3.46354  2.40513  3.72494  3.29354  2.67741  2.69355  4.24690  2.90347  2.73739  3.18146  2.89801  2.37887  2.77519  2.98518  4.58477  3.61503
          0.03309  3.82079  4.54313  0.61958  0.77255  0.48576  0.95510
    581   2.98678  4.70723  3.43762  3.03133  2.37149  3.72195  2.21434  3.31255  2.87101  2.79922  3.85204  3.35182  4.12593  3.25542  3.15794  3.06696  3.22232  3.10926  3.99136  1.73480   1348 y - - -
          2.68618  4.42225  2.77519  2.73123  3.46354  2.40513  3.72494  3.29354  2.67741  2.69355  4.24690  2.90347  2.73739  3.18146  2.89801  2.37887  2.77519  2.98518  4.58477  3.61503
          0.03309  3.82079  4.54313  0.61958  0.77255  0.48576  0.95510
    582   2.94894  4.78973  3.43451  2.95775  4.13123  3.44554  3.78993  3.67021  2.22107  3.19563  4.19813  3.32095  3.95152  3.01368  1.06046  3.03618  3.21901  3.39663  5.23583  4.07081   1350 r - - -
          2.68618  4.42225  2.77519  2.73123  3.46354  2.40513  3.72494  3.29354  2.67741  2.69355  4.24690  2.90347  2.73739  3.18146  2.89801  2.37887  2.77519  2.98518  4.58477  3.61503
          0.03309  3.82079  4.54313  0.61958  0.77255  0.48576  0.95510
    583   2.84369  5.01657  2.91000  2.50203  4.34999  3.43720  3.58497  3.76806  1.64792  3.27415  4.14781  2.97498  3.88058  2.04880  2.32005  2.83886  3.05892  3.44586  5.39468  4.13010   1352 k - - -
          2.68618  4.42225  2.77519  2.73123  3.46354  2.40513  3.72494  3.29354  2.67741  2.69355  4.24690  2.90347  2.73739  3.18146  2.89801  2.37887  2.77519  2.98518  4.58477  3.61503
          0.03309  3.82079  4.54313  0.61958  0.77255  0.48576  0.95510
    584   2.79122  5.09637  2.45497  1.76599  4.37623  3.28084  3.63545  3.83237  2.36767  3.36769  4.23502  2.79084  3.80751  2.06746  2.75908  2.75190  3.04471  3.48529  5.53886  4.17456   1353 e - - -
          2.68618  4.42225  2.77519  2.73123  3.46354  2.40513  3.72494  3.29354  2.67741  2.69355  4.24690  2.90347  2.73739  3.18146  2.89801  2.37887  2.77519  2.98518  4.58477  3.61503
          0.03309  3.82079  4.54313  0.61958  0.77255  0.48576  0.95510
    585   2.90979  5.00741  2.46906  1.10129  4.34747  3.24211  3.82582  3.79114  2.69996  3.41709  4.39452  2.90670  3.84458  3.04328  3.10259  2.89816  3.21401  3.48075  5.52890  4.25234   1354 e - - -
          2.68618  4.42225  2.77519  2.73123  3.46354  2.40513  3.72494  3.29354  2.67741  2.69355  4.24690  2.90347  2.73739  3.18146  2.89801  2.37887  2.77519  2.98518  4.58477  3.61503
          0.03309  3.82079  4.54313  0.61958  0.77255  0.48576  0.95510
    586   2.99096  4.42541  4.26018  3.87485  3.34046  4.00900  4.61327  1.14438  3.70190  1.93830  3.28510  4.12749  4.44611  4.05615  3.90445  3.50015  3.29145  1.84754  5.21984  3.95296   1356 i - - -
          2.68618  4.42225  2.77519  2.73123  3.46354  2.40513  3.72494  3.29354  2.67741  2.69355  4.24690  2.90347  2.73739  3.18146  2.89801  2.37887  2.77519  2.98518  4.58477  3.61503
          0.03309  3.82079  4.54313  0.61958  0.77255  0.48576  0.95510
    587   2.85226  5.34604  1.62166  1.58606  4.63231  3.15648  3.69164  4.12503  2.68936  3.66168  4.52372  2.63536  3.77001  2.86243  3.25920  2.75261  3.13983  3.72348  5.82352  4.35027   1357 e - - -
          2.68618  4.42225  2.77519  2.73123  3.46354  2.40513  3.72494  3.29354  2.67741  2.69355  4.24690  2.90347  2.73739  3.18146  2.89801  2.37887  2.77519  2.98518  4.58477  3.61503
          0.03309  3.82079  4.54313  0.61958  0.77255  0.48576  0.95510
    588   2.43438  4.45069  2.84960  2.59060  4.07519  3.10119  3.82927  3.44659  2.67631  3.16304  4.04178  2.08760  3.72607  3.04950  3.04510  2.54331  2.00878  3.06810  5.40111  4.08846   1358 t - - -
          2.68618  4.42225  2.77519  2.73123  3.46354  2.40513  3.72494  3.29354  2.67741  2.69355  4.24690  2.90347  2.73739  3.18146  2.89801  2.37887  2.77519  2.98518  4.58477  3.61503
          0.03309  3.82079  4.54313  0.61958  0.77255  0.48576  0.95510
    589   2.53068  1.05166  4.03621  3.76484  3.76906  3.16366  4.42341  2.90525  3.59177  2.82262  3.94264  3.76564  3.86650  3.94010  3.72496  2.80206  2.99325  2.65310  5.19505  4.05683   1359 c - - -
          2.68618  4.42225  2.77519  2.73123  3.46354  2.40513  3.72494  3.29354  2.67741  2.69355  4.24690  2.90347  2.73739  3.18146  2.89801  2.37887  2.77519  2.98518  4.58477  3.61503
          0.03309  3.82079  4.54313  0.61958  0.77255  0.48576  0.95510
    590   2.99096  4.42541  4.26018  3.87485  3.34046  4.00900  4.61327  1.14438  3.70190  1.93830  3.28510  4.12749  4.44611  4.05615  3.90445  3.50015  3.29145  1.84754  5.21984  3.95296   1360 i - - -
          2.68618  4.42225  2.77519  2.73123  3.46354  2.40513  3.72494  3.29354  2.67741  2.69355  4.24690  2.90347  2.73739  3.18146  2.89801  2.37887  2.77519  2.98518  4.58477  3.61503
          0.03309  3.82079  4.54313  0.61958  0.77255  0.48576  0.95510
    591   1.94544  4.26622  3.63735  3.17458  3.46272  3.44463  4.07508  2.48684  3.05173  2.23846  2.31371  3.47369  3.96971  3.40695  3.34057  2.81651  2.88123  2.33129  5.08792  3.86193   1361 a - - -
          2.68618  4.42225  2.77519  2.73123  3.46354  2.40513  3.72494  3.29354  2.67741  2.69355  4.24690  2.90347  2.73739  3.18146  2.89801  2.37887  2.77519  2.98518  4.58477  3.61503
          0.03309  3.82079  4.54313  0.61958  0.77255  0.48576  0.95510
    592   2.92633  4.88599  3.09877  2.73125  4.26057  3.42028  3.73321  3.68684  1.11139  3.26376  4.22896  3.15764  3.92508  2.92835  2.42556  2.97229  3.18397  3.39789  5.33728  4.14297   1362 k - - -
          2.68618  4.42225  2.77519  2.73123  3.46354  2.40513  3.72494  3.29354  2.67741  2.69355  4.24690  2.90347  2.73739  3.18146  2.89801  2.37887  2.77519  2.98518  4.58477  3.61503
          0.03309  3.82079  4.54313  0.61958  0.77255  0.48576  0.95510
    593   1.09095  4.16807  3.41153  3.20161  4.00221  2.99374  4.22957  3.12012  3.21656  3.00397  4.04241  3.36384  3.72819  3.56273  3.47001  2.51927  2.79310  2.78355  5.43459  4.22931   1372 a - - -
          2.68618  4.42225  2.77519  2.73123  3.46354  2.40513  3.72494  3.29354  2.67741  2.69355  4.24690  2.90347  2.73739  3.18146  2.89801  2.37887  2.77519  2.98518  4.58477  3.61503
          0.03309  3.82079  4.54313  0.61958  0.77255  0.48576  0.95510
    594   1.09095  4.16807  3.41153  3.20161  4.00221  2.99374  4.22957  3.12012  3.21656  3.00397  4.04241  3.36384  3.72819  3.56273  3.47001  2.51927  2.79310  2.78355  5.43459  4.22931   1373 a - - -
          2.68618  4.42225  2.77519  2.73123  3.46354  2.40513  3.72494  3.29354  2.67741  2.69355  4.24690  2.90347  2.73739  3.18146  2.89801  2.37887  2.77519  2.98518  4.58477  3.61503
          0.03309  3.82079  4.54313  0.61958  0.77255  0.48576  0.95510
    595   2.71773  4.83599  2.91408  2.52112  4.18484  3.35023  3.63124  3.67699  2.19143  3.23389  4.09771  2.14783  3.83597  2.80285  1.89911  2.74882  2.97881  3.33463  5.33886  4.03891   1374 r - - -
          2.68618  4.42225  2.77519  2.73123  3.46354  2.40513  3.72494  3.29354  2.67741  2.69355  4.24690  2.90347  2.73739  3.18146  2.89801  2.37887  2.77519  2.98518  4.58477  3.61503
          0.03309  3.82079  4.54313  0.61958  0.77255  0.48576  0.95510
    596   1.92172  4.25701  3.68609  3.26008  2.16339  3.46051  3.99225  2.55995  3.20542  2.26880  3.40624  3.51461  3.99038  3.49206  3.47933  2.84557  2.91170  2.40096  4.75162  3.33836   1375 a - - -
          2.68618  4.42225  2.77519  2.73123  3.46354  2.40513  3.72494  3.29354  2.67741  2.69355  4.24690  2.90347  2.73739  3.18146  2.89801  2.37887  2.77519  2.98518  4.58477  3.61503
          0.03309  3.82079  4.54313  0.61958  0.77255  0.48576  0.95510
    597   2.99096  4.42541  4.26018  3.87485  3.34046  4.00900  4.61327  1.14438  3.70190  1.93830  3.28510  4.12749  4.44611  4.05615  3.90445  3.50015  3.29145  1.84754  5.21984  3.95296   1376 i - - -
          2.68618  4.42225  2.77519  2.73123  3.46354  2.40513  3.72494  3.29354  2.67741  2.69355  4.24690  2.90347  2.73739  3.18146  2.89801  2.37887  2.77519  2.98518  4.58477  3.61503
          0.03309  3.82079  4.54313  0.61958  0.77255  0.48576  0.95510
    598   2.90979  5.00741  2.46906  1.10129  4.34747  3.24211  3.82582  3.79114  2.69996  3.41709  4.39452  2.90670  3.84458  3.04328  3.10259  2.89816  3.21401  3.48075  5.52890  4.25234   1377 e - - -
          2.68618  4.42225  2.77519  2.73123  3.46354  2.40513  3.72494  3.29354  2.67741  2.69355  4.24690  2.90347  2.73739  3.18146  2.89801  2.37887  2.77519  2.98518  4.58477  3.61503
          0.03309  3.82079  4.54313  0.61958  0.77255  0.48576  0.95510
    599   2.92708  5.01018  3.30185  2.69940  4.41546  3.55211  3.56212  3.78167  1.51446  3.26820  4.14755  3.11074  3.94308  2.70803  1.65784  2.93920  3.11244  3.47322  5.34673  4.15788   1378 k - - -
          2.68618  4.42225  2.77519  2.73123  3.46354  2.40513  3.72494  3.29354  2.67741  2.69355  4.24690  2.90347  2.73739  3.18146  2.89801  2.37887  2.77519  2.98518  4.58477  3.61503
          0.03309  3.82079  4.54313  0.61958  0.77255  0.48576  0.95510
    600   2.58113  4.28869  3.62953  3.14620  3.44105  3.48833  4.04253  2.48488  2.99662  2.21729  2.33637  3.46515  3.98571  3.36928  3.28619  2.84560  2.14016  2.33618  5.06117  3.83467   1379 t - - -
          2.68618  4.42225  2.77519  2.73123  3.46354  2.40513  3.72494  3.29354  2.67741  2.69355  4.24690  2.90347  2.73739  3.18146  2.89801  2.37887  2.77519  2.98518  4.58477  3.61503
          0.03309  3.82079  4.54313  0.61958  0.77255  0.48576  0.95510
    601   2.84186  4.82403  2.87101  2.62611  3.98541  3.33305  3.78356  3.60928  2.45079  3.11667  4.14714  3.08495  3.88650  1.32897  2.73551  2.89233  3.13941  3.34253  5.26719  3.95785   1380 q - - -
          2.68618  4.42225  2.77519  2.73123  3.46354  2.40513  3.72494  3.29354  2.67741  2.69355  4.24690  2.90347  2.73739  3.18146  2.89801  2.37887  2.77519  2.98518  4.58477  3.61503
          0.03309  3.82079  4.54313  0.61958  0.77255  0.48576  0.95510
    602   2.71773  4.83599  2.91408  2.52112  4.18484  3.35023  3.63124  3.67699  2.19143  3.23389  4.09771  2.14783  3.83597  2.80285  1.89911  2.74882  2.97881  3.33463  5.33886  4.03891   1381 r - - -
          2.68618  4.42225  2.77519  2.73123  3.46354  2.40513  3.72494  3.29354  2.67741  2.69355  4.24690  2.90347  2.73739  3.18146  2.89801  2.37887  2.77519  2.98518  4.58477  3.61503
          0.03309  3.82079  4.54313  0.61958  0.77255  0.48576  0.95510
    603   1.63821  4.19267  3.19669  2.91042  4.06164  2.97253  4.02407  3.35600  2.95154  3.10646  4.01305  3.17357  2.15977  3.28795  3.27649  2.43015  2.70727  2.94741  5.42989  4.19485   1382 a - - -
          2.68618  4.42225  2.77519  2.73123  3.46354  2.40513  3.72494  3.29354  2.67741  2.69355  4.24690  2.90347  2.73739  3.18146  2.89801  2.37887  2.77519  2.98518  4.58477  3.61503
          0.03309  3.82079  4.54313  0.61958  0.77255  0.48576  0.95510
    604   2.93574  5.05318  0.99512  2.30624  4.42370  3.17299  3.88815  4.00047  2.96293  3.61852  4.59649  2.85958  3.82226  3.12795  3.47128  2.90468  3.27358  3.64553  5.60228  4.30645   1383 d - - -
          2.68618  4.42225  2.77519  2.73123  3.46354  2.40513  3.72494  3.29354  2.67741  2.69355  4.24690  2.90347  2.73739  3.18146  2.89801  2.37887  2.77519  2.98518  4.58477  3.61503
          0.03309  3.82079  4.54313  0.61958  0.77255  0.48576  0.95510
    605   2.60345  4.38283  3.26652  3.15996  4.30101  0.81352  4.28245  3.88893  3.33408  3.54936  4.52549  3.43108  3.77230  3.66250  3.57487  2.77407  3.08071  3.42732  5.40886  4.40151   1384 g - - -
          2.68618  4.42225  2.77519  2.73123  3.46354  2.40513  3.72494  3.29354  2.67741  2.69355  4.24690  2.90347  2.73739  3.18146  2.89801  2.37887  2.77519  2.98518  4.58477  3.61503
          0.03309  3.82079  4.54313  0.61958  0.77255  0.48576  0.95510
    606   2.29133  4.21048  3.16320  2.97760  4.02533  2.94140  4.08839  3.54142  3.04783  3.26605  4.19720  3.21001  3.67616  3.40145  3.33476  1.17176  2.76778  3.08789  5.40220  4.10883   1385 s - - -
          2.68618  4.42225  2.77519  2.73123  3.46354  2.40513  3.72494  3.29354  2.67741  2.69355  4.24690  2.90347  2.73739  3.18146  2.89801  2.37887  2.77519  2.98518  4.58477  3.61503
          0.03309  3.82079  4.54313  0.61958  0.77255  0.48576  0.95510
    607   3.25281  4.64536  4.01409  3.70812  2.61768  3.67385  3.83967  3.27510  3.43179  2.67849  3.91121  3.86782  4.18753  3.82218  3.56894  3.45693  3.55082  3.16401  0.99636  2.62265   1386 w - - -
          2.68618  4.42225  2.77519  2.73123  3.46354  2.40513  3.72494  3.29354  2.67741  2.69355  4.24690  2.90347  2.73739  3.18146  2.89801  2.37887  2.77519  2.98518  4.58477  3.61503
          0.03309  3.82079  4.54313  0.61958  0.77255  0.48576  0.95510
    608   3.17434  4.68426  3.76274  3.48333  2.29772  3.77054  3.59737  3.19095  3.34234  2.65799  3.87164  3.66115  4.24606  3.66079  3.53627  3.31586  3.46104  3.05919  3.93919  1.05629   1390 y - - -
          2.68618  4.42225  2.77519  2.73123  3.46354  2.40513  3.72494  3.29354  2.67741  2.69355  4.24690  2.90347  2.73739  3.18146  2.89801  2.37887  2.77519  2.98518  4.58477  3.61503
          0.03309  3.82079  4.54313  0.61958  0.77255  0.48576  0.95510
    609   2.60345  4.38283  3.26652  3.15996  4.30101  0.81352  4.28245  3.88893  3.33408  3.54936  4.52549  3.43108  3.77230  3.66250  3.57487  2.77407  3.08071  3.42732  5.40886  4.40151   1397 g - - -
          2.68618  4.42225  2.77519  2.73123  3.46354  2.40513  3.72494  3.29354  2.67741  2.69355  4.24690  2.90347  2.73739  3.18146  2.89801  2.37887  2.77519  2.98518  4.58477  3.61503
          0.03309  3.82079  4.54313  0.61958  0.77255  0.48576  0.95510
    610   2.29133  4.21048  3.16320  2.97760  4.02533  2.94140  4.08839  3.54142  3.04783  3.26605  4.19720  3.21001  3.67616  3.40145  3.33476  1.17176  2.76778  3.08789  5.40220  4.10883   1404 s - - -
          2.68618  4.42225  2.77519  2.73123  3.46354  2.40513  3.72494  3.29354  2.67741  2.69355  4.24690  2.90347  2.73739  3.18146  2.89801  2.37887  2.77519  2.98518  4.58477  3.61503
          0.03309  3.82079  4.54313  0.61958  0.77255  0.48576  0.95510
    611   3.25281  4.64536  4.01409  3.70812  2.61768  3.67385  3.83967  3.27510  3.43179  2.67849  3.91121  3.86782  4.18753  3.82218  3.56894  3.45693  3.55082  3.16401  0.99636  2.62265   1405 w - - -
          2.68618  4.42225  2.77519  2.73123  3.46354  2.40513  3.72494  3.29354  2.67741  2.69355  4.24690  2.90347  2.73739  3.18146  2.89801  2.37887  2.77519  2.98518  4.58477  3.61503
          0.03309  3.82079  4.54313  0.61958  0.77255  0.48576  0.95510
    612   2.60345  4.38283  3.26652  3.15996  4.30101  0.81352  4.28245  3.88893  3.33408  3.54936  4.52549  3.43108  3.77230  3.66250  3.57487  2.77407  3.08071  3.42732  5.40886  4.40151   1406 g - - -
          2.68618  4.42225  2.77519  2.73123  3.46354  2.40513  3.72494  3.29354  2.67741  2.69355  4.24690  2.90347  2.73739  3.18146  2.89801  2.37887  2.77519  2.98518  4.58477  3.61503
          0.03309  3.82079  4.54313  0.61958  0.77255  0.48576  0.95510
    613   2.76754  4.32553  4.05288  3.71542  3.51344  3.66931  4.52642  2.05651  3.58237  2.21022  3.48751  3.91325  4.23343  3.94636  3.79966  3.17040  3.13082  1.09285  5.28879  4.01673   1407 v - - -
          2.68618  4.42225  2.77519  2.73123  3.46354  2.40513  3.72494  3.29354  2.67741  2.69355  4.24690  2.90347  2.73739  3.18146  2.89801  2.37887  2.77519  2.98518  4.58477  3.61503
          0.03309  3.82079  4.54313  0.61958  0.77255  0.48576  0.95510
    614   2.53068  1.05166  4.03621  3.76484  3.76906  3.16366  4.42341  2.90525  3.59177  2.82262  3.94264  3.76564  3.86650  3.94010  3.72496  2.80206  2.99325  2.65310  5.19505  4.05683   1408 c - - -
          2.68618  4.42225  2.77519  2.73123  3.46354  2.40513  3.72494  3.29354  2.67741  2.69355  4.24690  2.90347  2.73739  3.18146  2.89801  2.37887  2.77519  2.98518  4.58477  3.61503
          0.03309  3.82079  4.54313  0.61958  0.77255  0.48576  0.95510
    615   3.19406  4.61142  4.16751  3.87305  1.10031  3.89420  3.85685  2.72510  3.78158  2.10760  3.46358  3.96154  4.35466  3.96409  3.91405  3.46609  3.49554  2.71182  4.12291  2.49708   1409 f - - -
          2.68618  4.42225  2.77519  2.73123  3.46354  2.40513  3.72494  3.29354  2.67741  2.69355  4.24690  2.90347  2.73739  3.18146  2.89801  2.37887  2.77519  2.98518  4.58477  3.61503
          0.03309  3.82079  4.54313  0.61958  0.77255  0.48576  0.95510
    616   2.38676  4.23138  3.38400  3.13484  3.92495  3.07205  4.15587  3.04585  3.07677  2.91113  3.96584  3.35181  3.77211  3.47446  3.33732  2.58757  1.26269  2.74636  5.36737  4.14188   1410 t - - -
          2.68618  4.42225  2.77519  2.73123  3.46354  2.40513  3.72494  3.29354  2.67741  2.69355  4.24690  2.90347  2.73739  3.18146  2.89801  2.37887  2.77519  2.98518  4.58477  3.61503
          0.03309  3.82079  4.54313  0.61958  0.77255  0.48576  0.95510
    617   3.17434  4.68426  3.76274  3.48333  2.29772  3.77054  3.59737  3.19095  3.34234  2.65799  3.87164  3.66115  4.24606  3.66079  3.53627  3.31586  3.46104  3.05919  3.93919  1.05629   1411 y - - -
          2.68618  4.42225  2.77519  2.73123  3.46354  2.40513  3.72494  3.29354  2.67741  2.69355  4.24690  2.90347  2.73739  3.18146  2.89801  2.37887  2.77519  2.98518  4.58477  3.61503
          0.03309  3.82079  4.54313  0.61958  0.77255  0.48576  0.95510
    618   1.54730  4.11639  3.21420  2.99092  4.18259  1.85629  4.11557  3.51769  3.09972  3.27371  4.14148  3.19007  3.62161  3.39638  3.40841  2.36031  2.66693  3.02718  5.52837  4.31639   1412 a - - -
          2.68618  4.42225  2.77519  2.73123  3.46354  2.40513  3.72494  3.29354  2.67741  2.69355  4.24690  2.90347  2.73739  3.18146  2.89801  2.37887  2.77519  2.98518  4.58477  3.61503
          0.03309  3.82079  4.54313  0.61958  0.77255  0.48576  0.95510
    619   2.38676  4.23138  3.38400  3.13484  3.92495  3.07205  4.15587  3.04585  3.07677  2.91113  3.96584  3.35181  3.77211  3.47446  3.33732  2.58757  1.26269  2.74636  5.36737  4.14188   1413 t - - -
          2.68618  4.42225  2.77519  2.73123  3.46354  2.40513  3.72494  3.29354  2.67741  2.69355  4.24690  2.90347  2.73739  3.18146  2.89801  2.37887  2.77519  2.98518  4.58477  3.61503
          0.03309  3.82079  4.54313  0.61958  0.77255  0.48576  0.95510
    620   3.25281  4.64536  4.01409  3.70812  2.61768  3.67385  3.83967  3.27510  3.43179  2.67849  3.91121  3.86782  4.18753  3.82218  3.56894  3.45693  3.55082  3.16401  0.99636  2.62265   1414 w - - -
          2.68618  4.42225  2.77519  2.73123  3.46354  2.40513  3.72494  3.29354  2.67741  2.69355  4.24690  2.90347  2.73739  3.18146  2.89801  2.37887  2.77519  2.98518  4.58477  3.61503
          0.03309  3.82079  4.54313  0.61958  0.77255  0.48576  0.95510
    621   3.19406  4.61142  4.16751  3.87305  1.10031  3.89420  3.85685  2.72510  3.78158  2.10760  3.46358  3.96154  4.35466  3.96409  3.91405  3.46609  3.49554  2.71182  4.12291  2.49708   1415 f - - -
          2.68618  4.42225  2.77519  2.73123  3.46354  2.40513  3.72494  3.29354  2.67741  2.69355  4.24690  2.90347  2.73739  3.18146  2.89801  2.37887  2.77519  2.98518  4.58477  3.61503
          0.03309  3.82079  4.54313  0.61958  0.77255  0.48576  0.95510
    622   2.60345  4.38283  3.26652  3.15996  4.30101  0.81352  4.28245  3.88893  3.33408  3.54936  4.52549  3.43108  3.77230  3.66250  3.57487  2.77407  3.08071  3.42732  5.40886  4.40151   1416 g - - -
          2.68618  4.42225  2.77519  2.73123  3.46354  2.40513  3.72494  3.29354  2.67741  2.69355  4.24690  2.90347  2.73739  3.18146  2.89801  2.37887  2.77519  2.98518  4.58477  3.61503
          0.03309  3.82079  4.54313  0.61958  0.77255  0.48576  0.95510
    623   2.96190  4.35003  4.47569  3.98196  3.42255  4.19009  4.73799  1.42998  3.85430  1.95185  3.25934  4.23592  4.54673  4.14564  4.08017  3.56942  3.23688  1.34018  5.34778  4.13129   1417 v - - -
          2.68618  4.42225  2.77519  2.73123  3.46354  2.40513  3.72494  3.29354  2.67741  2.69355  4.24690  2.90347  2.73739  3.18146  2.89801  2.37887  2.77519  2.98518  4.58477  3.61503
          0.03309  3.82079  4.54313  0.61958  0.77255  0.48576  0.95510
    624   2.92633  4.88599  3.09877  2.73125  4.26057  3.42028  3.73321  3.68684  1.11139  3.26376  4.22896  3.15764  3.92508  2.92835  2.42556  2.97229  3.18397  3.39789  5.33728  4.14297   1418 k - - -
          2.68618  4.42225  2.77519  2.73123  3.46354  2.40513  3.72494  3.29354  2.67741  2.69355  4.24690  2.90347  2.73739  3.18146  2.89801  2.37887  2.77519  2.98518  4.58477  3.61503
          0.03309  3.82079  4.54313  0.61958  0.77255  0.48576  0.95510
    625   2.60345  4.38283  3.26652  3.15996  4.30101  0.81352  4.28245  3.88893  3.33408  3.54936  4.52549  3.43108  3.77230  3.66250  3.57487  2.77407  3.08071  3.42732  5.40886  4.40151   1421 g - - -
          2.68618  4.42225  2.77519  2.73123  3.46354  2.40513  3.72494  3.29354  2.67741  2.69355  4.24690  2.90347  2.73739  3.18146  2.89801  2.37887  2.77519  2.98518  4.58477  3.61503
          0.03309  3.82079  4.54313  0.61958  0.77255  0.48576  0.95510
    626   3.09823  4.57642  4.10599  3.74667  3.11779  3.91556  4.41865  2.32030  3.51488  0.94163  3.15882  4.02703  4.36053  3.89562  3.69898  3.48191  3.39525  2.34400  4.97726  3.68830   1422 l - - -
          2.68618  4.42225  2.77519  2.73123  3.46354  2.40513  3.72494  3.29354  2.67741  2.69355  4.24690  2.90347  2.73739  3.18146  2.89801  2.37887  2.77519  2.98518  4.58477  3.61503
          0.03309  3.82079  4.54313  0.61958  0.77255  0.48576  0.95510
    627   2.76754  4.32553  4.05288  3.71542  3.51344  3.66931  4.52642  2.05651  3.58237  2.21022  3.48751  3.91325  4.23343  3.94636  3.79966  3.17040  3.13082  1.09285  5.28879  4.01673   1423 v - - -
          2.68618  4.42225  2.77519  2.73123  3.46354  2.40513  3.72494  3.29354  2.67741  2.69355  4.24690  2.90347  2.73739  3.18146  2.89801  2.37887  2.77519  2.98518  4.58477  3.61503
          0.03309  3.82079  4.54313  0.61958  0.77255  0.48576  0.95510
    628   1.09095  4.16807  3.41153  3.20161  4.00221  2.99374  4.22957  3.12012  3.21656  3.00397  4.04241  3.36384  3.72819  3.56273  3.47001  2.51927  2.79310  2.78355  5.43459  4.22931   1424 a - - -
          2.68618  4.42225  2.77519  2.73123  3.46354  2.40513  3.72494  3.29354  2.67741  2.69355  4.24690  2.90347  2.73739  3.18146  2.89801  2.37887  2.77519  2.98518  4.58477  3.61503
          0.03309  3.82079  4.54313  0.61958  0.77255  0.48576  0.95510
    629   1.09095  4.16807  3.41153  3.20161  4.00221  2.99374  4.22957  3.12012  3.21656  3.00397  4.04241  3.36384  3.72819  3.56273  3.47001  2.51927  2.79310  2.78355  5.43459  4.22931   1425 a - - -
          2.68618  4.42225  2.77519  2.73123  3.46354  2.40513  3.72494  3.29354  2.67741  2.69355  4.24690  2.90347  2.73739  3.18146  2.89801  2.37887  2.77519  2.98518  4.58477  3.61503
          0.03309  3.82079  4.54313  0.61958  0.77255  0.48576  0.95510
    630   2.60345  4.38283  3.26652  3.15996  4.30101  0.81352  4.28245  3.88893  3.33408  3.54936  4.52549  3.43108  3.77230  3.66250  3.57487  2.77407  3.08071  3.42732  5.40886  4.40151   1426 g - - -
          2.68618  4.42225  2.77519  2.73123  3.46354  2.40513  3.72494  3.29354  2.67741  2.69355  4.24690  2.90347  2.73739  3.18146  2.89801  2.37887  2.77519  2.98518  4.58477  3.61503
          0.03309  3.82079  4.54313  0.61958  0.77255  0.48576  0.95510
    631   2.94894  4.78973  3.43451  2.95775  4.13123  3.44554  3.78993  3.67021  2.22107  3.19563  4.19813  3.32095  3.95152  3.01368  1.06046  3.03618  3.21901  3.39663  5.23583  4.07081   1427 r - - -
          2.68618  4.42225  2.77519  2.73123  3.46354  2.40513  3.72494  3.29354  2.67741  2.69355  4.24690  2.90347  2.73739  3.18146  2.89801  2.37887  2.77519  2.98518  4.58477  3.61503
          0.03309  3.82079  4.54313  0.61958  0.77255  0.48576  0.95510
    632   2.20888  4.14128  3.25248  2.95438  4.06239  2.93451  4.03514  3.38223  2.96172  3.14480  4.02188  3.18031  3.64566  3.30440  3.27447  1.72366  1.85818  2.94463  5.43406  4.18969   1429 s - - -
          2.68618  4.42225  2.77519  2.73123  3.46354  2.40513  3.72494  3.29354  2.67741  2.69355  4.24690  2.90347  2.73739  3.18146  2.89801  2.37887  2.77519  2.98518  4.58477  3.61503
          0.03309  3.82079  4.54313  0.61958  0.77255  0.48576  0.95510
    633   3.17434  4.68426  3.76274  3.48333  2.29772  3.77054  3.59737  3.19095  3.34234  2.65799  3.87164  3.66115  4.24606  3.66079  3.53627  3.31586  3.46104  3.05919  3.93919  1.05629   1431 y - - -
          2.68618  4.42225  2.77519  2.73123  3.46354  2.40513  3.72494  3.29354  2.67741  2.69355  4.24690  2.90347  2.73739  3.18146  2.89801  2.37887  2.77519  2.98518  4.58477  3.61503
          0.03309  3.82079  4.54313  0.61958  0.77255  0.48576  0.95510
    634   2.90979  5.00741  2.46906  1.10129  4.34747  3.24211  3.82582  3.79114  2.69996  3.41709  4.39452  2.90670  3.84458  3.04328  3.10259  2.89816  3.21401  3.48075  5.52890  4.25234   1432 e - - -
          2.68618  4.42225  2.77519  2.73123  3.46354  2.40513  3.72494  3.29354  2.67741  2.69355  4.24690  2.90347  2.73739  3.18146  2.89801  2.37887  2.77519  2.98518  4.58477  3.61503
          0.03309  3.82079  4.54313  0.61958  0.77255  0.48576  0.95510
    635   2.68226  4.67542  2.68287  2.56365  4.03099  3.15059  3.88214  3.73121  2.78206  3.38429  4.34063  1.25300  3.80040  3.15566  3.13422  2.75197  3.06293  3.35866  5.34301  3.98370   1433 n - - -
          2.68618  4.42225  2.77519  2.73123  3.46354  2.40513  3.72494  3.29354  2.67741  2.69355  4.24690  2.90347  2.73739  3.18146  2.89801  2.37887  2.77519  2.98518  4.58477  3.61503
          0.03309  3.82079  4.54313  0.61958  0.77255  0.48576  0.95510
    636   2.29133  4.21048  3.16320  2.97760  4.02533  2.94140  4.08839  3.54142  3.04783  3.26605  4.19720  3.21001  3.67616  3.40145  3.33476  1.17176  2.76778  3.08789  5.40220  4.10883   1434 s - - -
          2.68618  4.42225  2.77519  2.73123  3.46354  2.40513  3.72494  3.29354  2.67741  2.69355  4.24690  2.90347  2.73739  3.18146  2.89801  2.37887  2.77519  2.98518  4.58477  3.61503
          0.03309  3.82079  4.54313  0.61958  0.77255  0.48576  0.95510
    637   2.14992  2.21134  3.71688  3.33952  3.82128  2.92641  4.16608  3.11880  3.22944  2.93879  3.84482  3.37404  3.65392  3.53654  3.46668  1.69296  2.61980  2.73121  5.26597  4.04522   1435 s - - -
          2.68618  4.42225  2.77519  2.73123  3.46354  2.40513  3.72494  3.29354  2.67741  2.69355  4.24690  2.90347  2.73739  3.18146  2.89801  2.37887  2.77519  2.98518  4.58477  3.61503
          0.03309  3.82079  4.54313  0.61958  0.77255  0.48576  0.95510
    638   2.61724  2.47566  3.81581  3.32204  2.85691  3.53227  3.82681  2.65485  3.16674  2.39045  3.41572  3.53735  4.00626  3.47094  3.39970  2.89605  2.91118  2.46317  4.44594  2.11091   1436 y - - -
          2.68618  4.42225  2.77519  2.73123  3.46354  2.40513  3.72494  3.29354  2.67741  2.69355  4.24690  2.90347  2.73739  3.18146  2.89801  2.37887  2.77519  2.98518  4.58477  3.61503
          0.03309  3.82079  4.54313  0.61958  0.77255  0.48576  0.95510
    639   2.99096  4.42541  4.26018  3.87485  3.34046  4.00900  4.61327  1.14438  3.70190  1.93830  3.28510  4.12749  4.44611  4.05615  3.90445  3.50015  3.29145  1.84754  5.21984  3.95296   1440 i - - -
          2.68618  4.42225  2.77519  2.73123  3.46354  2.40513  3.72494  3.29354  2.67741  2.69355  4.24690  2.90347  2.73739  3.18146  2.89801  2.37887  2.77519  2.98518  4.58477  3.61503
          0.03309  3.82079  4.54313  0.61958  0.77255  0.48576  0.95510
    640   2.83948  4.94626  3.11781  2.60797  4.25984  3.48004  3.58270  3.70215  2.00496  3.20211  4.08866  3.05005  3.90012  2.04493  1.77330  2.85730  3.05053  3.39406  5.32129  4.07351   1441 r - - -
          2.68618  4.42225  2.77519  2.73123  3.46354  2.40513  3.72494  3.29354  2.67741  2.69355  4.24690  2.90347  2.73739  3.18146  2.89801  2.37887  2.77519  2.98518  4.58477  3.61503
          0.03309  3.82079  4.54313  0.61958  0.77255  0.48576  0.95510
    641   2.92633  4.88599  3.09877  2.73125  4.26057  3.42028  3.73321  3.68684  1.11139  3.26376  4.22896  3.15764  3.92508  2.92835  2.42556  2.97229  3.18397  3.39789  5.33728  4.14297   1442 k - - -
          2.68618  4.42225  2.77519  2.73123  3.46354  2.40513  3.72494  3.29354  2.67741  2.69355  4.24690  2.90347  2.73739  3.18146  2.89801  2.37887  2.77519  2.98518  4.58477  3.61503
          0.03309  3.82079  4.54313  0.61958  0.77255  0.48576  0.95510
    642   1.09095  4.16807  3.41153  3.20161  4.00221  2.99374  4.22957  3.12012  3.21656  3.00397  4.04241  3.36384  3.72819  3.56273  3.47001  2.51927  2.79310  2.78355  5.43459  4.22931   1443 a - - -
          2.68618  4.42225  2.77519  2.73123  3.46354  2.40513  3.72494  3.29354  2.67741  2.69355  4.24690  2.90347  2.73739  3.18146  2.89801  2.37887  2.77519  2.98518  4.58477  3.61503
          0.03309  3.82079  4.54313  0.61958  0.77255  0.48576  0.95510
    643   2.53068  1.05166  4.03621  3.76484  3.76906  3.16366  4.42341  2.90525  3.59177  2.82262  3.94264  3.76564  3.86650  3.94010  3.72496  2.80206  2.99325  2.65310  5.19505  4.05683   1444 c - - -
          2.68618  4.42225  2.77519  2.73123  3.46354  2.40513  3.72494  3.29354  2.67741  2.69355  4.24690  2.90347  2.73739  3.18146  2.89801  2.37887  2.77519  2.98518  4.58477  3.61503
          0.03309  3.82079  4.54313  0.61958  0.77255  0.48576  0.95510
    644   2.78087  5.11685  2.29638  1.68744  4.43171  3.20177  3.67704  3.91474  2.54174  3.48030  4.34085  1.98961  3.78184  2.85060  3.00185  2.73178  3.06480  3.53967  5.63540  4.22459   1445 e - - -
          2.68618  4.42225  2.77519  2.73123  3.46354  2.40513  3.72494  3.29354  2.67741  2.69355  4.24690  2.90347  2.73739  3.18146  2.89801  2.37887  2.77519  2.98518  4.58477  3.61503
          0.03309  3.82079  4.54313  0.61958  0.77255  0.48576  0.95510
    645   3.19406  4.61142  4.16751  3.87305  1.10031  3.89420  3.85685  2.72510  3.78158  2.10760  3.46358  3.96154  4.35466  3.96409  3.91405  3.46609  3.49554  2.71182  4.12291  2.49708   1446 f - - -
          2.68618  4.42225  2.77519  2.73123  3.46354  2.40513  3.72494  3.29354  2.67741  2.69355  4.24690  2.90347  2.73739  3.18146  2.89801  2.37887  2.77519  2.98518  4.58477  3.61503
          0.03309  3.82079  4.54313  0.61958  0.77255  0.48576  0.95510
    646   3.09823  4.57642  4.10599  3.74667  3.11779  3.91556  4.41865  2.32030  3.51488  0.94163  3.15882  4.02703  4.36053  3.89562  3.69898  3.48191  3.39525  2.34400  4.97726  3.68830   1447 l - - -
          2.68618  4.42225  2.77519  2.73123  3.46354  2.40513  3.72494  3.29354  2.67741  2.69355  4.24690  2.90347  2.73739  3.18146  2.89801  2.37887  2.77519  2.98518  4.58477  3.61503
          0.03309  3.82079  4.54313  0.61958  0.77255  0.48576  0.95510
    647   3.09823  4.57642  4.10599  3.74667  3.11779  3.91556  4.41865  2.32030  3.51488  0.94163  3.15882  4.02703  4.36053  3.89562  3.69898  3.48191  3.39525  2.34400  4.97726  3.68830   1448 l - - -
          2.68618  4.42225  2.77519  2.73123  3.46354  2.40513  3.72494  3.29354  2.67741  2.69355  4.24690  2.90347  2.73739  3.18146  2.89801  2.37887  2.77519  2.98518  4.58477  3.61503
          0.03309  3.82079  4.54313  0.61958  0.77255  0.48576  0.95510
    648   2.29133  4.21048  3.16320  2.97760  4.02533  2.94140  4.08839  3.54142  3.04783  3.26605  4.19720  3.21001  3.67616  3.40145  3.33476  1.17176  2.76778  3.08789  5.40220  4.10883   1449 s - - -
          2.68618  4.42225  2.77519  2.73123  3.46354  2.40513  3.72494  3.29354  2.67741  2.69355  4.24690  2.90347  2.73739  3.18146  2.89801  2.37887  2.77519  2.98518  4.58477  3.61503
          0.03309  3.82079  4.54313  0.61958  0.77255  0.48576  0.95510
    649   2.92633  4.88599  3.09877  2.73125  4.26057  3.42028  3.73321  3.68684  1.11139  3.26376  4.22896  3.15764  3.92508  2.92835  2.42556  2.97229  3.18397  3.39789  5.33728  4.14297   1450 k - - -
          2.68618  4.42225  2.77519  2.73123  3.46354  2.40513  3.72494  3.29354  2.67741  2.69355  4.24690  2.90347  2.73739  3.18146  2.89801  2.37887  2.77519  2.98518  4.58477  3.61503
          0.03309  3.82079  4.54313  0.61958  0.77255  0.48576  0.95510
    650   2.84186  4.82403  2.87101  2.62611  3.98541  3.33305  3.78356  3.60928  2.45079  3.11667  4.14714  3.08495  3.88650  1.32897  2.73551  2.89233  3.13941  3.34253  5.26719  3.95785   1451 q - - -
          2.68618  4.42225  2.77519  2.73123  3.46354  2.40513  3.72494  3.29354  2.67741  2.69355  4.24690  2.90347  2.73739  3.18146  2.89801  2.37887  2.77519  2.98518  4.58477  3.61503
          0.03309  3.82079  4.54313  0.61958  0.77255  0.48576  0.95510
    651   2.72644  4.65712  2.94238  1.99006  3.71267  3.44804  3.77280  2.94782  2.57653  2.00303  3.68885  3.08704  3.91394  3.00362  2.93095  2.83441  2.98113  2.76111  5.17278  3.85988   1453 e - - -
          2.68618  4.42225  2.77519  2.73123  3.46354  2.40513  3.72494  3.29354  2.67741  2.69355  4.24690  2.90347  2.73739  3.18146  2.89801  2.37887  2.77519  2.98518  4.58477  3.61503
          0.03309  3.82079  4.54313  0.61958  0.77255  0.48576  0.95510
    652   1.09095  4.16807  3.41153  3.20161  4.00221  2.99374  4.22957  3.12012  3.21656  3.00397  4.04241  3.36384  3.72819  3.56273  3.47001  2.51927  2.79310  2.78355  5.43459  4.22931   1457 a - - -
          2.68618  4.42225  2.77519  2.73123  3.46354  2.40513  3.72494  3.29354  2.67741  2.69355  4.24690  2.90347  2.73739  3.18146  2.89801  2.37887  2.77519  2.98518  4.58477  3.61503
          0.03309  3.82079  4.54313  0.61958  0.77255  0.48576  0.95510
    653   2.29133  4.21048  3.16320  2.97760  4.02533  2.94140  4.08839  3.54142  3.04783  3.26605  4.19720  3.21001  3.67616  3.40145  3.33476  1.17176  2.76778  3.08789  5.40220  4.10883   1459 s - - -
          2.68618  4.42225  2.77519  2.73123  3.46354  2.40513  3.72494  3.29354  2.67741  2.69355  4.24690  2.90347  2.73739  3.18146  2.89801  2.37887  2.77519  2.98518  4.58477  3.61503
          0.03309  3.82079  4.54313  0.61958  0.77255  0.48576  0.95510
    654   2.60345  4.38283  3.26652  3.15996  4.30101  0.81352  4.28245  3.88893  3.33408  3.54936  4.52549  3.43108  3.77230  3.66250  3.57487  2.77407  3.08071  3.42732  5.40886  4.40151   1463 g - - -
          2.68618  4.42225  2.77519  2.73123  3.46354  2.40513  3.72494  3.29354  2.67741  2.69355  4.24690  2.90347  2.73739  3.18146  2.89801  2.37887  2.77519  2.98518  4.58477  3.61503
          0.03309  3.82079  4.54313  0.61958  0.77255  0.48576  0.95510
    655   2.60345  4.38283  3.26652  3.15996  4.30101  0.81352  4.28245  3.88893  3.33408  3.54936  4.52549  3.43108  3.77230  3.66250  3.57487  2.77407  3.08071  3.42732  5.40886  4.40151   1464 g - - -
          2.68618  4.42225  2.77519  2.73123  3.46354  2.40513  3.72494  3.29354  2.67741  2.69355  4.24690  2.90347  2.73739  3.18146  2.89801  2.37887  2.77519  2.98518  4.58477  3.61503
          0.03309  3.82079  4.54313  0.61958  0.77255  0.48576  0.95510
    656   3.25281  4.64536  4.01409  3.70812  2.61768  3.67385  3.83967  3.27510  3.43179  2.67849  3.91121  3.86782  4.18753  3.82218  3.56894  3.45693  3.55082  3.16401  0.99636  2.62265   1465 w - - -
          2.68618  4.42225  2.77519  2.73123  3.46354  2.40513  3.72494  3.29354  2.67741  2.69355  4.24690  2.90347  2.73739  3.18146  2.89801  2.37887  2.77519  2.98518  4.58477  3.61503
          0.03309  3.82079  4.54313  0.61958  0.77255  0.48576  0.95510
    657   2.60345  4.38283  3.26652  3.15996  4.30101  0.81352  4.28245  3.88893  3.33408  3.54936  4.52549  3.43108  3.77230  3.66250  3.57487  2.77407  3.08071  3.42732  5.40886  4.40151   1466 g - - -
          2.68618  4.42225  2.77519  2.73123  3.46354  2.40513  3.72494  3.29354  2.67741  2.69355  4.24690  2.90347  2.73739  3.18146  2.89801  2.37887  2.77519  2.98518  4.58477  3.61503
          0.03309  3.82079  4.54313  0.61958  0.77255  0.48576  0.95510
    658   2.90979  5.00741  2.46906  1.10129  4.34747  3.24211  3.82582  3.79114  2.69996  3.41709  4.39452  2.90670  3.84458  3.04328  3.10259  2.89816  3.21401  3.48075  5.52890  4.25234   1467 e - - -
          2.68618  4.42225  2.77519  2.73123  3.46354  2.40513  3.72494  3.29354  2.67741  2.69355  4.24690  2.90347  2.73739  3.18146  2.89801  2.37887  2.77519  2.98518  4.58477  3.61503
          0.03309  3.82079  4.54313  0.61958  0.77255  0.48576  0.95510
    659   2.29133  4.21048  3.16320  2.97760  4.02533  2.94140  4.08839  3.54142  3.04783  3.26605  4.19720  3.21001  3.67616  3.40145  3.33476  1.17176  2.76778  3.08789  5.40220  4.10883   1468 s - - -
          2.68618  4.42225  2.77519  2.73123  3.46354  2.40513  3.72494  3.29354  2.67741  2.69355  4.24690  2.90347  2.73739  3.18146  2.89801  2.37887  2.77519  2.98518  4.58477  3.61503
          0.03309  3.82079  4.54313  0.61958  0.77255  0.48576  0.95510
    660   3.30165  4.65679  4.26915  3.88518  1.45628  4.11980  3.43954  3.03175  3.75501  2.42021  3.65677  3.84366  4.45330  3.84445  3.88102  3.47290  3.53262  2.94958  3.63914  1.43805   1469 y - - -
          2.68618  4.42225  2.77519  2.73123  3.46354  2.40513  3.72494  3.29354  2.67741  2.69355  4.24690  2.90347  2.73739  3.18146  2.89801  2.37887  2.77519  2.98518  4.58477  3.61503
          0.03309  3.82079  4.54313  0.61958  0.77255  0.48576  0.95510
    661   2.77253  4.58930  3.46728  2.90529  3.57261  3.56999  3.75949  2.93919  2.36573  1.90880  3.59340  3.29180  3.98431  3.01195  1.97101  2.92629  3.01195  2.78191  5.02623  3.74071   1470 l - - -
          2.68618  4.42225  2.77519  2.73123  3.46354  2.40513  3.72494  3.29354  2.67741  2.69355  4.24690  2.90347  2.73739  3.18146  2.89801  2.37887  2.77519  2.98518  4.58477  3.61503
          0.03309  3.82079  4.54313  0.61958  0.77255  0.48576  0.95510
    662   2.29133  4.21048  3.16320  2.97760  4.02533  2.94140  4.08839  3.54142  3.04783  3.26605  4.19720  3.21001  3.67616  3.40145  3.33476  1.17176  2.76778  3.08789  5.40220  4.10883   1471 s - - -
          2.68618  4.42225  2.77519  2.73123  3.46354  2.40513  3.72494  3.29354  2.67741  2.69355  4.24690  2.90347  2.73739  3.18146  2.89801  2.37887  2.77519  2.98518  4.58477  3.61503
          0.03309  3.82079  4.54313  0.61958  0.77255  0.48576  0.95510
    663   2.53068  1.05166  4.03621  3.76484  3.76906  3.16366  4.42341  2.90525  3.59177  2.82262  3.94264  3.76564  3.86650  3.94010  3.72496  2.80206  2.99325  2.65310  5.19505  4.05683   1472 c - - -
          2.68618  4.42225  2.77519  2.73123  3.46354  2.40513  3.72494  3.29354  2.67741  2.69355  4.24690  2.90347  2.73739  3.18146  2.89801  2.37887  2.77519  2.98518  4.58477  3.61503
          0.03309  3.82079  4.54313  0.61958  0.77255  0.48576  0.95510
    664   2.83963  4.94631  3.11820  2.60819  4.25998  3.48018  3.58267  3.70222  2.00472  3.20214  4.08871  3.05019  3.90021  2.04618  1.77207  2.85746  3.05064  3.39415  5.32127  4.07358   1473 r - - -
          2.68618  4.42225  2.77519  2.73123  3.46354  2.40513  3.72494  3.29354  2.67741  2.69355  4.24690  2.90347  2.73739  3.18146  2.89801  2.37887  2.77519  2.98518  4.58477  3.61503
          0.03309  3.82079  4.54313  0.61958  0.77255  0.48576  0.95510
    665   2.81039  5.08280  2.59040  1.81508  4.41628  3.33371  3.61457  3.82001  1.76154  3.36151  4.21890  2.84733  3.83012  2.76798  2.57913  2.77908  3.04830  3.47604  5.50757  4.18831   1474 k - - -
          2.68618  4.42225  2.77519  2.73123  3.46354  2.40513  3.72494  3.29354  2.67741  2.69355  4.24690  2.90347  2.73739  3.18146  2.89801  2.37887  2.77519  2.98518  4.58477  3.61503
          0.03309  3.82079  4.54313  0.61958  0.77255  0.48576  0.95510
    666   2.92633  4.88599  3.09877  2.73125  4.26057  3.42028  3.73321  3.68684  1.11139  3.26376  4.22896  3.15764  3.92508  2.92835  2.42556  2.97229  3.18397  3.39789  5.33728  4.14297   1475 k - - -
          2.68618  4.42225  2.77519  2.73123  3.46354  2.40513  3.72494  3.29354  2.67741  2.69355  4.24690  2.90347  2.73739  3.18146  2.89801  2.37887  2.77519  2.98518  4.58477  3.61503
          0.03309  3.82079  4.54313  0.61958  0.77255  0.48576  0.95510
    667   2.76754  4.32553  4.05288  3.71542  3.51344  3.66931  4.52642  2.05651  3.58237  2.21022  3.48751  3.91325  4.23343  3.94636  3.79966  3.17040  3.13082  1.09285  5.28879  4.01673   1490 v - - -
          2.68618  4.42225  2.77519  2.73123  3.46354  2.40513  3.72494  3.29354  2.67741  2.69355  4.24690  2.90347  2.73739  3.18146  2.89801  2.37887  2.77519  2.98518  4.58477  3.61503
          0.03309  3.82079  4.54313  0.61958  0.77255  0.48576  0.95510
    668   3.17434  4.68426  3.76274  3.48333  2.29772  3.77054  3.59737  3.19095  3.34234  2.65799  3.87164  3.66115  4.24606  3.66079  3.53627  3.31586  3.46104  3.05919  3.93919  1.05629   1496 y - - -
          2.68618  4.42225  2.77519  2.73123  3.46354  2.40513  3.72494  3.29354  2.67741  2.69355  4.24690  2.90347  2.73739  3.18146  2.89801  2.37887  2.77519  2.98518  4.58477  3.61503
          0.03309  3.82079  4.54313  0.61958  0.77255  0.48576  0.95510
    669   2.64516  4.27177  3.80789  3.34627  3.49863  3.60876  4.22465  1.72021  3.21638  2.24389  3.40717  3.63705  4.10660  3.57389  3.49416  2.98361  2.14730  2.01304  5.17262  3.93728   1497 i - - -
          2.68618  4.42225  2.77519  2.73123  3.46354  2.40513  3.72494  3.29354  2.67741  2.69355  4.24690  2.90347  2.73739  3.18146  2.89801  2.37887  2.77519  2.98518  4.58477  3.61503
          0.03309  3.82079  4.54313  0.61958  0.77255  0.48576  0.95510
    670   2.68226  4.67542  2.68287  2.56365  4.03099  3.15059  3.88214  3.73121  2.78206  3.38429  4.34063  1.25300  3.80040  3.15566  3.13422  2.75197  3.06293  3.35866  5.34301  3.98370   1498 n - - -
          2.68618  4.42225  2.77519  2.73123  3.46354  2.40513  3.72494  3.29354  2.67741  2.69355  4.24690  2.90347  2.73739  3.18146  2.89801  2.37887  2.77519  2.98518  4.58477  3.61503
          0.03309  3.82079  4.54313  0.61958  0.77255  0.48576  0.95510
    671   3.09823  4.57642  4.10599  3.74667  3.11779  3.91556  4.41865  2.32030  3.51488  0.94163  3.15882  4.02703  4.36053  3.89562  3.69898  3.48191  3.39525  2.34400  4.97726  3.68830   1501 l - - -
          2.68618  4.42225  2.77519  2.73123  3.46354  2.40513  3.72494  3.29354  2.67741  2.69355  4.24690  2.90347  2.73739  3.18146  2.89801  2.37887  2.77519  2.98518  4.58477  3.61503
          0.03309  3.82079  4.54313  0.61958  0.77255  0.48576  0.95510
    672   2.81032  5.08291  2.58983  1.81382  4.41631  3.33350  3.61464  3.82011  1.76280  3.36165  4.21903  2.84708  3.83002  2.76806  2.57975  2.77897  3.04828  3.47610  5.50777  4.18837   1507 k - - -
          2.68618  4.42225  2.77519  2.73123  3.46354  2.40513  3.72494  3.29354  2.67741  2.69355  4.24690  2.90347  2.73739  3.18146  2.89801  2.37887  2.77519  2.98518  4.58477  3.61503
          0.03309  3.82079  4.54313  0.61958  0.77255  0.48576  0.95510
    673   2.60345  4.38283  3.26652  3.15996  4.30101  0.81352  4.28245  3.88893  3.33408  3.54936  4.52549  3.43108  3.77230  3.66250  3.57487  2.77407  3.08071  3.42732  5.40886  4.40151   1508 g - - -
          2.68618  4.42225  2.77519  2.73123  3.46354  2.40513  3.72494  3.29354  2.67741  2.69355  4.24690  2.90347  2.73739  3.18146  2.89801  2.37887  2.77519  2.98518  4.58477  3.61503
          0.03309  3.82079  4.54313  0.61958  0.77255  0.48576  0.95510
    674   2.68226  4.67542  2.68287  2.56365  4.03099  3.15059  3.88214  3.73121  2.78206  3.38429  4.34063  1.25300  3.80040  3.15566  3.13422  2.75197  3.06293  3.35866  5.34301  3.98370   1510 n - - -
          2.68618  4.42225  2.77519  2.73123  3.46354  2.40513  3.72494  3.29354  2.67741  2.69355  4.24690  2.90347  2.73739  3.18146  2.89801  2.37887  2.77519  2.98518  4.58477  3.61503
          0.03309  3.82079  4.54313  0.61958  0.77255  0.48576  0.95510
    675   2.92704  5.01022  3.30171  2.69931  4.41550  3.55207  3.56211  3.78172  1.51369  3.26824  4.14757  3.11067  3.94305  2.70801  1.65883  2.93915  3.11241  3.47325  5.34677  4.15789   1512 k - - -
          2.68618  4.42225  2.77519  2.73123  3.46354  2.40513  3.72494  3.29354  2.67741  2.69355  4.24690  2.90347  2.73739  3.18146  2.89801  2.37887  2.77519  2.98518  4.58477  3.61503
          0.03309  3.82079  4.54313  0.61958  0.77255  0.48576  0.95510
    676   2.30647  4.23999  3.18008  2.86050  4.01179  3.02730  3.96703  3.30578  2.85643  3.04708  3.95845  3.15778  2.21833  3.22108  3.18531  2.46879  1.90079  2.92630  5.37908  4.13434   1514 t - - -
          2.68618  4.42225  2.77519  2.73123  3.46354  2.40513  3.72494  3.29354  2.67741  2.69355  4.24690  2.90347  2.73739  3.18146  2.89801  2.37887  2.77519  2.98518  4.58477  3.61503
          0.03309  3.82079  4.54313  0.61958  0.77255  0.48576  0.95510
    677   2.94144  4.76640  3.07821  2.83392  3.25076  3.40577  1.25638  3.63624  2.67850  3.13632  4.17602  3.24495  3.95597  3.19976  2.94682  3.01289  3.24346  3.37245  4.71635  3.20329   1515 h - - -
          2.68618  4.42225  2.77519  2.73123  3.46354  2.40513  3.72494  3.29354  2.67741  2.69355  4.24690  2.90347  2.73739  3.18146  2.89801  2.37887  2.77519  2.98518  4.58477  3.61503
          0.03309  3.82079  4.54313  0.61958  0.77255  0.48576  0.95510
    678   1.09095  4.16807  3.41153  3.20161  4.00221  2.99374  4.22957  3.12012  3.21656  3.00397  4.04241  3.36384  3.72819  3.56273  3.47001  2.51927  2.79310  2.78355  5.43459  4.22931   1516 a - - -
          2.68618  4.42225  2.77519  2.73123  3.46354  2.40513  3.72494  3.29354  2.67741  2.69355  4.24690  2.90347  2.73739  3.18146  2.89801  2.37887  2.77519  2.98518  4.58477  3.61503
          0.03309  3.82079  4.54313  0.61958  0.77255  0.48576  0.95510
    679   2.76754  4.32553  4.05288  3.71542  3.51344  3.66931  4.52642  2.05651  3.58237  2.21022  3.48751  3.91325  4.23343  3.94636  3.79966  3.17040  3.13082  1.09285  5.28879  4.01673   1517 v - - -
          2.68618  4.42225  2.77519  2.73123  3.46354  2.40513  3.72494  3.29354  2.67741  2.69355  4.24690  2.90347  2.73739  3.18146  2.89801  2.37887  2.77519  2.98518  4.58477  3.61503
          0.03309  3.82079  4.54313  0.61958  0.77255  0.48576  0.95510
    680   2.72735  4.94588  2.55327  2.32606  4.22395  3.26464  3.65238  3.77129  2.37956  3.32437  4.19042  2.07922  3.80145  2.07535  2.75090  2.72185  3.00348  3.41476  5.44151  4.06712   1518 q - - -
          2.68618  4.42225  2.77519  2.73123  3.46354  2.40513  3.72494  3.29354  2.67741  2.69355  4.24690  2.90347  2.73739  3.18146  2.89801  2.37887  2.77519  2.98518  4.58477  3.61503
          0.03309  3.82079  4.54313  0.61958  0.77255  0.48576  0.95510
    681   2.38676  4.23138  3.38400  3.13484  3.92495  3.07205  4.15587  3.04585  3.07677  2.91113  3.96584  3.35181  3.77211  3.47446  3.33732  2.58757  1.26269  2.74636  5.36737  4.14188   1519 t - - -
          2.68618  4.42225  2.77519  2.73123  3.46354  2.40513  3.72494  3.29354  2.67741  2.69355  4.24690  2.90347  2.73739  3.18146  2.89801  2.37887  2.77519  2.98518  4.58477  3.61503
          0.03309  3.82079  4.54313  0.61958  0.77255  0.48576  0.95510
    682   2.20176  4.16684  3.06932  2.86662  4.22397  1.87852  4.05531  3.68801  3.02120  3.36476  4.20327  3.11797  3.61553  3.31841  3.35392  1.65457  2.67904  3.14888  5.54853  4.29944   1520 s - - -
          2.68618  4.42225  2.77519  2.73123  3.46354  2.40513  3.72494  3.29354  2.67741  2.69355  4.24690  2.90347  2.73739  3.18146  2.89801  2.37887  2.77519  2.98518  4.58477  3.61503
          0.03309  3.82079  4.54313  0.61958  0.77255  0.48576  0.95510
    683   3.25281  4.64536  4.01409  3.70812  2.61768  3.67385  3.83967  3.27510  3.43179  2.67849  3.91121  3.86782  4.18753  3.82218  3.56894  3.45693  3.55082  3.16401  0.99636  2.62265   1521 w - - -
          2.68618  4.42225  2.77519  2.73123  3.46354  2.40513  3.72494  3.29354  2.67741  2.69355  4.24690  2.90347  2.73739  3.18146  2.89801  2.37887  2.77519  2.98518  4.58477  3.61503
          0.03309  3.82079  4.54313  0.61958  0.77255  0.48576  0.95510
    684   1.62949  4.10702  3.40989  3.09351  4.00196  2.96861  4.11846  3.08010  3.07076  2.98737  3.93066  3.27288  3.68162  3.40612  3.36384  2.41758  1.85946  2.71954  5.43180  4.21407   1522 a - - -
          2.68618  4.42225  2.77519  2.73123  3.46354  2.40513  3.72494  3.29354  2.67741  2.69355  4.24690  2.90347  2.73739  3.18146  2.89801  2.37887  2.77519  2.98518  4.58477  3.61503
          0.03309  3.82079  4.54313  0.61958  0.77255  0.48576  0.95510
    685   2.92988  4.48724  3.99443  3.58483  3.18724  3.79555  4.33199  2.35777  3.35540  1.79053  1.48075  3.86845  4.25662  3.74117  3.56662  3.27320  3.23457  2.35767  5.02066  3.77738   1523 m - - -
          2.68618  4.42225  2.77519  2.73123  3.46354  2.40513  3.72494  3.29354  2.67741  2.69355  4.24690  2.90347  2.73739  3.18146  2.89801  2.37887  2.77519  2.98518  4.58477  3.61503
          0.03309  3.82079  4.54313  0.61958  0.77255  0.48576  0.95510
    686   3.09823  4.57642  4.10599  3.74667  3.11779  3.91556  4.41865  2.32030  3.51488  0.94163  3.15882  4.02703  4.36053  3.89562  3.69898  3.48191  3.39525  2.34400  4.97726  3.68830   1526 l - - -
          2.68618  4.42225  2.77519  2.73123  3.46354  2.40513  3.72494  3.29354  2.67741  2.69355  4.24690  2.90347  2.73739  3.18146  2.89801  2.37887  2.77519  2.98518  4.58477  3.61503
          0.03309  3.82079  4.54313  0.61958  0.77255  0.48576  0.95510
    687   1.09095  4.16807  3.41153  3.20161  4.00221  2.99374  4.22957  3.12012  3.21656  3.00397  4.04241  3.36384  3.72819  3.56273  3.47001  2.51927  2.79310  2.78355  5.43459  4.22931   1527 a - - -
          2.68618  4.42225  2.77519  2.73123  3.46354  2.40513  3.72494  3.29354  2.67741  2.69355  4.24690  2.90347  2.73739  3.18146  2.89801  2.37887  2.77519  2.98518  4.58477  3.61503
          0.03309  3.82079  4.54313  0.61958  0.77255  0.48576  0.95510
    688   3.09823  4.57642  4.10599  3.74667  3.11779  3.91556  4.41865  2.32030  3.51488  0.94163  3.15882  4.02703  4.36053  3.89562  3.69898  3.48191  3.39525  2.34400  4.97726  3.68830   1528 l - - -
          2.68618  4.42225  2.77519  2.73123  3.46354  2.40513  3.72494  3.29354  2.67741  2.69355  4.24690  2.90347  2.73739  3.18146  2.89801  2.37887  2.77519  2.98518  4.58477  3.61503
          0.03309  3.82079  4.54313  0.61958  0.77255  0.48576  0.95510
    689   2.99096  4.42541  4.26018  3.87485  3.34046  4.00900  4.61327  1.14438  3.70190  1.93830  3.28510  4.12749  4.44611  4.05615  3.90445  3.50015  3.29145  1.84754  5.21984  3.95296   1531 i - - -
          2.68618  4.42225  2.77519  2.73123  3.46354  2.40513  3.72494  3.29354  2.67741  2.69355  4.24690  2.90347  2.73739  3.18146  2.89801  2.37887  2.77519  2.98518  4.58477  3.61503
          0.03309  3.82079  4.54313  0.61958  0.77255  0.48576  0.95510
    690   1.89724  4.73413  1.84437  2.32132  4.26622  3.12935  3.77390  3.59877  2.72507  3.30842  4.18925  2.83026  3.74206  2.96686  3.20866  2.61827  2.92508  3.23053  5.56357  4.19660   1532 d - - -
          2.68618  4.42225  2.77519  2.73123  3.46354  2.40513  3.72494  3.29354  2.67741  2.69355  4.24690  2.90347  2.73739  3.18146  2.89801  2.37887  2.77519  2.98518  4.58477  3.61503
          0.03309  3.82079  4.54313  0.61958  0.77255  0.48576  0.95510
    691   1.09095  4.16807  3.41153  3.20161  4.00221  2.99374  4.22957  3.12012  3.21656  3.00397  4.04241  3.36384  3.72819  3.56273  3.47001  2.51927  2.79310  2.78355  5.43459  4.22931   1533 a - - -
          2.68618  4.42225  2.77519  2.73123  3.46354  2.40513  3.72494  3.29354  2.67741  2.69355  4.24690  2.90347  2.73739  3.18146  2.89801  2.37887  2.77519  2.98518  4.58477  3.61503
          0.03309  3.82079  4.54313  0.61958  0.77255  0.48576  0.95510
    692   2.60345  4.38283  3.26652  3.15996  4.30101  0.81352  4.28245  3.88893  3.33408  3.54936  4.52549  3.43108  3.77230  3.66250  3.57487  2.77407  3.08071  3.42732  5.40886  4.40151   1534 g - - -
          2.68618  4.42225  2.77519  2.73123  3.46354  2.40513  3.72494  3.29354  2.67741  2.69355  4.24690  2.90347  2.73739  3.18146  2.89801  2.37887  2.77519  2.98518  4.58477  3.61503
          0.03309  3.82079  4.54313  0.61958  0.77255  0.48576  0.95510
    693   2.84186  4.82403  2.87101  2.62611  3.98541  3.33305  3.78356  3.60928  2.45079  3.11667  4.14714  3.08495  3.88650  1.32897  2.73551  2.89233  3.13941  3.34253  5.26719  3.95785   1538 q - - -
          2.68618  4.42225  2.77519  2.73123  3.46354  2.40513  3.72494  3.29354  2.67741  2.69355  4.24690  2.90347  2.73739  3.18146  2.89801  2.37887  2.77519  2.98518  4.58477  3.61503
          0.03309  3.82079  4.54313  0.61958  0.77255  0.48576  0.95510
    694   1.54853  4.11647  3.21396  2.99078  4.18272  1.85455  4.11555  3.51789  3.09969  3.27388  4.14164  3.19000  3.62161  3.39635  3.40840  2.36034  2.66699  3.02734  5.52847  4.31648   1545 a - - -
          2.68618  4.42225  2.77519  2.73123  3.46354  2.40513  3.72494  3.29354  2.67741  2.69355  4.24690  2.90347  2.73739  3.18146  2.89801  2.37887  2.77519  2.98518  4.58477  3.61503
          0.03309  3.82079  4.54313  0.61958  0.77255  0.48576  0.95510
    695   2.81032  5.08291  2.58983  1.81382  4.41631  3.33350  3.61464  3.82011  1.76280  3.36165  4.21903  2.84708  3.83002  2.76806  2.57975  2.77897  3.04828  3.47610  5.50777  4.18837   1547 k - - -
          2.68618  4.42225  2.77519  2.73123  3.46354  2.40513  3.72494  3.29354  2.67741  2.69355  4.24690  2.90347  2.73739  3.18146  2.89801  2.37887  2.77519  2.98518  4.58477  3.61503
          0.03309  3.82079  4.54313  0.61958  0.77255  0.48576  0.95510
    696   2.94894  4.78973  3.43451  2.95775  4.13123  3.44554  3.78993  3.67021  2.22107  3.19563  4.19813  3.32095  3.95152  3.01368  1.06046  3.03618  3.21901  3.39663  5.23583  4.07081   1549 r - - -
          2.68618  4.42225  2.77519  2.73123  3.46354  2.40513  3.72494  3.29354  2.67741  2.69355  4.24690  2.90347  2.73739  3.18146  2.89801  2.37887  2.77519  2.98518  4.58477  3.61503
          0.03309  3.82079  4.54313  0.61958  0.77255  0.48576  0.95510
    697   2.93574  5.05318  0.99512  2.30624  4.42370  3.17299  3.88815  4.00047  2.96293  3.61852  4.59649  2.85958  3.82226  3.12795  3.47128  2.90468  3.27358  3.64553  5.60228  4.30645   1550 d - - -
          2.68618  4.42225  2.77519  2.73123  3.46354  2.40513  3.72494  3.29354  2.67741  2.69355  4.24690  2.90347  2.73739  3.18146  2.89801  2.37887  2.77519  2.98518  4.58477  3.61503
          0.03309  3.82079  4.54313  0.61958  0.77255  0.48576  0.95510
    698   2.68619  4.45101  3.28798  3.12038  4.11817  3.14150  4.20131  3.65120  3.17342  3.28332  4.33167  3.43179  0.92958  3.56382  3.42398  2.85231  3.12393  3.30238  5.31801  4.23847   1551 p - - -
          2.68618  4.42225  2.77519  2.73123  3.46354  2.40513  3.72494  3.29354  2.67741  2.69355  4.24690  2.90347  2.73739  3.18146  2.89801  2.37887  2.77519  2.98518  4.58477  3.61503
          0.03309  3.82079  4.54313  0.61958  0.77255  0.48576  0.95510
    699   2.65438  4.52057  3.25799  2.78482  3.77316  3.45506  3.78774  2.83593  1.93145  2.70029  3.69910  3.19843  3.91778  3.01570  2.75750  2.80843  2.92475  2.01796  5.17360  3.90782   1552 k - - -
          2.68618  4.42225  2.77519  2.73123  3.46354  2.40513  3.72494  3.29354  2.67741  2.69355  4.24690  2.90347  2.73739  3.18146  2.89801  2.37887  2.77519  2.98518  4.58477  3.61503
          0.03309  3.82079  4.54313  0.61958  0.77255  0.48576  0.95510
    700   2.68619  4.45101  3.28798  3.12038  4.11817  3.14150  4.20131  3.65120  3.17342  3.28332  4.33167  3.43179  0.92958  3.56382  3.42398  2.85231  3.12393  3.30238  5.31801  4.23847   1553 p - - -
          2.68618  4.42225  2.77519  2.73123  3.46354  2.40513  3.72494  3.29354  2.67741  2.69355  4.24690  2.90347  2.73739  3.18146  2.89801  2.37887  2.77519  2.98518  4.58477  3.61503
          0.03309  3.82079  4.54313  0.61958  0.77255  0.48576  0.95510
    701   3.09823  4.57642  4.10599  3.74667  3.11779  3.91556  4.41865  2.32030  3.51488  0.94163  3.15882  4.02703  4.36053  3.89562  3.69898  3.48191  3.39525  2.34400  4.97726  3.68830   1554 l - - -
          2.68618  4.42225  2.77519  2.73123  3.46354  2.40513  3.72494  3.29354  2.67741  2.69355  4.24690  2.90347  2.73739  3.18146  2.89801  2.37887  2.77519  2.98518  4.58477  3.61503
          0.03309  3.82079  4.54313  0.61958  0.77255  0.48576  0.95510
    702   2.81655  4.87221  3.14967  2.63504  3.90983  3.48455  2.37352  3.61197  2.08240  3.13797  4.02620  3.07236  3.90289  2.78058  1.82196  2.85026  3.03285  3.31291  5.13154  3.78487   1555 r - - -
          2.68618  4.42225  2.77519  2.73123  3.46354  2.40513  3.72494  3.29354  2.67741  2.69355  4.24690  2.90347  2.73739  3.18146  2.89801  2.37887  2.77519  2.98518  4.58477  3.61503
          0.03309  3.82079  4.54313  0.61958  0.77255  0.48576  0.95510
    703   2.94894  4.78973  3.43451  2.95775  4.13123  3.44554  3.78993  3.67021  2.22107  3.19563  4.19813  3.32095  3.95152  3.01368  1.06046  3.03618  3.21901  3.39663  5.23583  4.07081   1557 r - - -
          2.68618  4.42225  2.77519  2.73123  3.46354  2.40513  3.72494  3.29354  2.67741  2.69355  4.24690  2.90347  2.73739  3.18146  2.89801  2.37887  2.77519  2.98518  4.58477  3.61503
          0.03309  3.82079  4.54313  0.61958  0.77255  0.48576  0.95510
    704   1.09095  4.16807  3.41153  3.20161  4.00221  2.99374  4.22957  3.12012  3.21656  3.00397  4.04241  3.36384  3.72819  3.56273  3.47001  2.51927  2.79310  2.78355  5.43459  4.22931   1558 a - - -
          2.68618  4.42225  2.77519  2.73123  3.46354  2.40513  3.72494  3.29354  2.67741  2.69355  4.24690  2.90347  2.73739  3.18146  2.89801  2.37887  2.77519  2.98518  4.58477  3.61503
          0.03309  3.82079  4.54313  0.61958  0.77255  0.48576  0.95510
    705   1.09095  4.16807  3.41153  3.20161  4.00221  2.99374  4.22957  3.12012  3.21656  3.00397  4.04241  3.36384  3.72819  3.56273  3.47001  2.51927  2.79310  2.78355  5.43459  4.22931   1559 a - - -
          2.68618  4.42225  2.77519  2.73123  3.46354  2.40513  3.72494  3.29354  2.67741  2.69355  4.24690  2.90347  2.73739  3.18146  2.89801  2.37887  2.77519  2.98518  4.58477  3.61503
          0.03309  3.82079  4.54313  0.61958  0.77255  0.48576  0.95510
    706   2.92633  4.88599  3.09877  2.73125  4.26057  3.42028  3.73321  3.68684  1.11139  3.26376  4.22896  3.15764  3.92508  2.92835  2.42556  2.97229  3.18397  3.39789  5.33728  4.14297   1560 k - - -
          2.68618  4.42225  2.77519  2.73123  3.46354  2.40513  3.72494  3.29354  2.67741  2.69355  4.24690  2.90347  2.73739  3.18146  2.89801  2.37887  2.77519  2.98518  4.58477  3.61503
          0.03309  3.82079  4.54313  0.61958  0.77255  0.48576  0.95510
    707   1.80718  4.16866  3.74222  3.35106  3.69384  3.29697  4.26320  2.35842  3.27357  2.50091  3.60826  3.54188  3.92812  3.60262  3.54655  2.72090  2.83585  1.64449  5.30975  4.07988   1561 v - - -
          2.68618  4.42225  2.77519  2.73123  3.46354  2.40513  3.72494  3.29354  2.67741  2.69355  4.24690  2.90347  2.73739  3.18146  2.89801  2.37887  2.77519  2.98518  4.58477  3.61503
          0.03309  3.82079  4.54313  0.61958  0.77255  0.48576  0.95510
    708   3.09823  4.57642  4.10599  3.74667  3.11779  3.91556  4.41865  2.32030  3.51488  0.94163  3.15882  4.02703  4.36053  3.89562  3.69898  3.48191  3.39525  2.34400  4.97726  3.68830   1562 l - - -
          2.68618  4.42225  2.77519  2.73123  3.46354  2.40513  3.72494  3.29354  2.67741  2.69355  4.24690  2.90347  2.73739  3.18146  2.89801  2.37887  2.77519  2.98518  4.58477  3.61503
          0.03309  3.82079  4.54313  0.61958  0.77255  0.48576  0.95510
    709   2.99096  4.42541  4.26018  3.87485  3.34046  4.00900  4.61327  1.14438  3.70190  1.93830  3.28510  4.12749  4.44611  4.05615  3.90445  3.50015  3.29145  1.84754  5.21984  3.95296   1563 i - - -
          2.68618  4.42225  2.77519  2.73123  3.46354  2.40513  3.72494  3.29354  2.67741  2.69355  4.24690  2.90347  2.73739  3.18146  2.89801  2.37887  2.77519  2.98518  4.58477  3.61503
          0.03309  3.82079  4.54313  0.61958  0.77255  0.48576  0.95510
    710   2.68226  4.67542  2.68287  2.56365  4.03099  3.15059  3.88214  3.73121  2.78206  3.38429  4.34063  1.25300  3.80040  3.15566  3.13422  2.75197  3.06293  3.35866  5.34301  3.98370   1564 n - - -
          2.68618  4.42225  2.77519  2.73123  3.46354  2.40513  3.72494  3.29354  2.67741  2.69355  4.24690  2.90347  2.73739  3.18146  2.89801  2.37887  2.77519  2.98518  4.58477  3.61503
          0.03309  3.82079  4.54313  0.61958  0.77255  0.48576  0.95510
    711   2.92988  4.48724  3.99443  3.58483  3.18724  3.79555  4.33199  2.35777  3.35540  1.79053  1.48075  3.86845  4.25662  3.74117  3.56662  3.27320  3.23457  2.35767  5.02066  3.77738   1565 m - - -
          2.68618  4.42225  2.77519  2.73123  3.46354  2.40513  3.72494  3.29354  2.67741  2.69355  4.24690  2.90347  2.73739  3.18146  2.89801  2.37887  2.77519  2.98518  4.58477  3.61503
          0.03309  3.82079  4.54313  0.61958  0.77255  0.48576  0.95510
    712   2.84186  4.82403  2.87101  2.62611  3.98541  3.33305  3.78356  3.60928  2.45079  3.11667  4.14714  3.08495  3.88650  1.32897  2.73551  2.89233  3.13941  3.34253  5.26719  3.95785   1566 q - - -
          2.68618  4.42225  2.77519  2.73123  3.46354  2.40513  3.72494  3.29354  2.67741  2.69355  4.24690  2.90347  2.73739  3.18146  2.89801  2.37887  2.77519  2.98518  4.58477  3.61503
          0.03309  3.82079  4.54313  0.61958  0.77255  0.48576  0.95510
    713   3.07560  4.52512  4.32967  3.79455  3.04142  4.18122  4.47780  2.16104  3.59039  1.22826  2.08460  4.10684  4.46549  3.87037  3.79619  3.52817  3.31532  2.22580  5.01683  3.84299   1578 l - - -
          2.68618  4.42225  2.77519  2.73123  3.46354  2.40513  3.72494  3.29354  2.67741  2.69355  4.24690  2.90347  2.73739  3.18146  2.89801  2.37887  2.77519  2.98518  4.58477  3.61503
          0.03309  3.82079  4.54313  0.61958  0.77255  0.48576  0.95510
    714   2.90979  5.00741  2.46906  1.10129  4.34747  3.24211  3.82582  3.79114  2.69996  3.41709  4.39452  2.90670  3.84458  3.04328  3.10259  2.89816  3.21401  3.48075  5.52890  4.25234   1580 e - - -
          2.68618  4.42225  2.77519  2.73123  3.46354  2.40513  3.72494  3.29354  2.67741  2.69355  4.24690  2.90347  2.73739  3.18146  2.89801  2.37887  2.77519  2.98518  4.58477  3.61503
          0.03309  3.82079  4.54313  0.61958  0.77255  0.48576  0.95510
    715   2.43075  4.49176  2.71366  2.51362  4.16074  3.05148  3.82613  3.68141  2.70758  3.31952  4.17109  2.03389  3.70168  3.04384  3.09917  1.84403  2.82418  3.23974  5.46970  4.12139   1581 s - - -
          2.68618  4.42225  2.77519  2.73123  3.46354  2.40513  3.72494  3.29354  2.67741  2.69355  4.24690  2.90347  2.73739  3.18146  2.89801  2.37887  2.77519  2.98518  4.58477  3.61503
          0.03309  3.82079  4.54313  0.61958  0.77255  0.48576  0.95510
    716   2.60345  4.38283  3.26652  3.15996  4.30101  0.81352  4.28245  3.88893  3.33408  3.54936  4.52549  3.43108  3.77230  3.66250  3.57487  2.77407  3.08071  3.42732  5.40886  4.40151   1582 g - - -
          2.68618  4.42225  2.77519  2.73123  3.46354  2.40513  3.72494  3.29354  2.67741  2.69355  4.24690  2.90347  2.73739  3.18146  2.89801  2.37887  2.77519  2.98518  4.58477  3.61503
          0.03309  3.82079  4.54313  0.61958  0.77255  0.48576  0.95510
    717   2.85226  5.34604  1.62166  1.58606  4.63231  3.15648  3.69164  4.12503  2.68936  3.66168  4.52372  2.63536  3.77001  2.86243  3.25920  2.75261  3.13983  3.72348  5.82352  4.35027   1583 e - - -
          2.68618  4.42225  2.77519  2.73123  3.46354  2.40513  3.72494  3.29354  2.67741  2.69355  4.24690  2.90347  2.73739  3.18146  2.89801  2.37887  2.77519  2.98518  4.58477  3.61503
          0.03309  3.82079  4.54313  0.61958  0.77255  0.48576  0.95510
    718   3.19406  4.61142  4.16751  3.87305  1.10031  3.89420  3.85685  2.72510  3.78158  2.10760  3.46358  3.96154  4.35466  3.96409  3.91405  3.46609  3.49554  2.71182  4.12291  2.49708   1584 f - - -
          2.68618  4.42225  2.77519  2.73123  3.46354  2.40513  3.72494  3.29354  2.67741  2.69355  4.24690  2.90347  2.73739  3.18146  2.89801  2.37887  2.77519  2.98518  4.58477  3.61503
          0.03309  3.82079  4.54313  0.61958  0.77255  0.48576  0.95510
    719   2.68619  4.45101  3.28798  3.12038  4.11817  3.14150  4.20131  3.65120  3.17342  3.28332  4.33167  3.43179  0.92958  3.56382  3.42398  2.85231  3.12393  3.30238  5.31801  4.23847   1585 p - - -
          2.68618  4.42225  2.77519  2.73123  3.46354  2.40513  3.72494  3.29354  2.67741  2.69355  4.24690  2.90347  2.73739  3.18146  2.89801  2.37887  2.77519  2.98518  4.58477  3.61503
          0.03309  3.82079  4.54313  0.61958  0.77255  0.48576  0.95510
    720   2.84186  4.82403  2.87101  2.62611  3.98541  3.33305  3.78356  3.60928  2.45079  3.11667  4.14714  3.08495  3.88650  1.32897  2.73551  2.89233  3.13941  3.34253  5.26719  3.95785   1586 q - - -
          2.68618  4.42225  2.77519  2.73123  3.46354  2.40513  3.72494  3.29354  2.67741  2.69355  4.24690  2.90347  2.73739  3.18146  2.89801  2.37887  2.77519  2.98518  4.58477  3.61503
          0.03309  3.82079  4.54313  0.61958  0.77255  0.48576  0.95510
    721   2.84186  4.82403  2.87101  2.62611  3.98541  3.33305  3.78356  3.60928  2.45079  3.11667  4.14714  3.08495  3.88650  1.32897  2.73551  2.89233  3.13941  3.34253  5.26719  3.95785   1608 q - - -
          2.68618  4.42225  2.77519  2.73123  3.46354  2.40513  3.72494  3.29354  2.67741  2.69355  4.24690  2.90347  2.73739  3.18146  2.89801  2.37887  2.77519  2.98518  4.58477  3.61503
          0.03309  3.82079  4.54313  0.61958  0.77255  0.48576  0.95510
    722   2.90979  5.00741  2.46906  1.10129  4.34747  3.24211  3.82582  3.79114  2.69996  3.41709  4.39452  2.90670  3.84458  3.04328  3.10259  2.89816  3.21401  3.48075  5.52890  4.25234   1619 e - - -
          2.68618  4.42225  2.77519  2.73123  3.46354  2.40513  3.72494  3.29354  2.67741  2.69355  4.24690  2.90347  2.73739  3.18146  2.89801  2.37887  2.77519  2.98518  4.58477  3.61503
          0.03309  3.82079  4.54313  0.61958  0.77255  0.48576  0.95510
    723   2.59773  2.52669  4.02502  3.50283  3.26862  3.58298  4.17647  2.29885  3.33344  2.07270  2.26100  3.70490  4.06774  3.63267  3.55142  2.95168  2.90751  2.16279  4.93110  3.71378   1620 l - - -
          2.68618  4.42225  2.77519  2.73123  3.46354  2.40513  3.72494  3.29354  2.67741  2.69355  4.24690  2.90347  2.73739  3.18146  2.89801  2.37887  2.77519  2.98518  4.58477  3.61503
          0.03309  3.82079  4.54313  0.61958  0.77255  0.48576  0.95510
    724   2.46485  4.26675  3.40311  2.95458  3.52948  3.30502  3.90420  2.80939  2.84270  2.52239  2.39111  3.28360  3.84772  3.21953  3.15351  2.02868  2.79911  2.58534  5.03389  3.75737   1621 s - - -
          2.68618  4.42225  2.77519  2.73123  3.46354  2.40513  3.72494  3.29354  2.67741  2.69355  4.24690  2.90347  2.73739  3.18146  2.89801  2.37887  2.77519  2.98518  4.58477  3.61503
          0.03309  3.82079  4.54313  0.61958  0.77255  0.48576  0.95510
    725   2.60345  4.38283  3.26652  3.15996  4.30101  0.81352  4.28245  3.88893  3.33408  3.54936  4.52549  3.43108  3.77230  3.66250  3.57487  2.77407  3.08071  3.42732  5.40886  4.40151   1622 g - - -
          2.68618  4.42225  2.77519  2.73123  3.46354  2.40513  3.72494  3.29354  2.67741  2.69355  4.24690  2.90347  2.73739  3.18146  2.89801  2.37887  2.77519  2.98518  4.58477  3.61503
          0.03309  3.82079  4.54313  0.61958  0.77255  0.48576  0.95510
    726   2.47641  4.54110  2.63860  2.48325  4.25720  1.99315  3.85093  3.77479  2.76021  3.39984  4.25507  1.94770  3.70878  3.06997  3.16353  2.55662  2.87373  3.32045  5.53028  4.20518   1623 n - - -
          2.68618  4.42225  2.77519  2.73123  3.46354  2.40513  3.72494  3.29354  2.67741  2.69355  4.24690  2.90347  2.73739  3.18146  2.89801  2.37887  2.77519  2.98518  4.58477  3.61503
          0.03309  3.82079  4.54313  0.61958  0.77255  0.48576  0.95510
    727   3.19406  4.61142  4.16751  3.87305  1.10031  3.89420  3.85685  2.72510  3.78158  2.10760  3.46358  3.96154  4.35466  3.96409  3.91405  3.46609  3.49554  2.71182  4.12291  2.49708   1624 f - - -
          2.68618  4.42225  2.77519  2.73123  3.46354  2.40513  3.72494  3.29354  2.67741  2.69355  4.24690  2.90347  2.73739  3.18146  2.89801  2.37887  2.77519  2.98518  4.58477  3.61503
          0.03309  3.82079  4.54313  0.61958  0.77255  0.48576  0.95510
    728   2.58048  4.45780  3.13933  2.72268  3.58196  3.38009  3.77508  2.94560  2.63316  2.64052  2.47532  2.29721  3.86528  3.04529  2.97468  2.72917  2.86583  2.72042  5.04130  3.71655   1625 n - - -
          2.68618  4.42225  2.77519  2.73123  3.46354  2.40513  3.72494  3.29354  2.67741  2.69355  4.24690  2.90347  2.73739  3.18146  2.89801  2.37887  2.77519  2.98518  4.58477  3.61503
          0.03309  3.82079  4.54313  0.61958  0.77255  0.48576  0.95510
    729   2.64247  4.71882  2.81450  2.51505  4.24362  2.13548  3.72017  3.66574  1.76697  3.26579  4.13109  2.97565  3.79485  2.90523  2.70921  2.69656  2.95184  3.29988  5.41518  4.14696   1626 k - - -
          2.68618  4.42225  2.77519  2.73123  3.46354  2.40513  3.72494  3.29354  2.67741  2.69355  4.24690  2.90347  2.73739  3.18146  2.89801  2.37887  2.77519  2.98518  4.58477  3.61503
          0.03309  3.82079  4.54313  0.61958  0.77255  0.48576  0.95510
    730   2.22715  4.16152  3.18954  2.93231  4.12584  1.91182  4.05283  3.45618  2.99385  3.20631  4.08066  3.17183  3.64593  3.32221  3.31036  2.39742  1.82018  3.00227  5.47210  4.24668   1627 t - - -
          2.68618  4.42225  2.77519  2.73123  3.46354  2.40513  3.72494  3.29354  2.67741  2.69355  4.24690  2.90347  2.73739  3.18146  2.89801  2.37887  2.77519  2.98518  4.58477  3.61503
          0.03309  3.82079  4.54313  0.61958  0.77255  0.48576  0.95510
    731   2.33307  4.15772  3.47546  3.10049  3.72217  3.13310  4.06025  2.79131  3.04076  2.73874  3.72724  3.32957  3.78147  3.38429  3.33549  1.86942  2.74232  1.85082  5.21733  3.94942   1628 v - - -
          2.68618  4.42225  2.77519  2.73123  3.46354  2.40513  3.72494  3.29354  2.67741  2.69355  4.24690  2.90347  2.73739  3.18146  2.89801  2.37887  2.77519  2.98518  4.58477  3.61503
          0.03309  3.82079  4.54313  0.61958  0.77255  0.48576  0.95510
    732   2.20884  4.14128  3.25240  2.95432  4.06254  2.93444  4.03515  3.38248  2.96173  3.14499  4.02203  3.18026  3.64561  3.30439  3.27450  1.72233  1.85960  2.94480  5.43417  4.18979   1629 s - - -
          2.68618  4.42225  2.77519  2.73123  3.46354  2.40513  3.72494  3.29354  2.67741  2.69355  4.24690  2.90347  2.73739  3.18146  2.89801  2.37887  2.77519  2.98518  4.58477  3.61503
          0.03309  3.82079  4.54313  0.61958  0.77255  0.48576  0.95510
    733   3.09823  4.57642  4.10599  3.74667  3.11779  3.91556  4.41865  2.32030  3.51488  0.94163  3.15882  4.02703  4.36053  3.89562  3.69898  3.48191  3.39525  2.34400  4.97726  3.68830   1630 l - - -
          2.68618  4.42225  2.77519  2.73123  3.46354  2.40513  3.72494  3.29354  2.67741  2.69355  4.24690  2.90347  2.73739  3.18146  2.89801  2.37887  2.77519  2.98518  4.58477  3.61503
          0.03309  3.82079  4.54313  0.61958  0.77255  0.48576  0.95510
    734   2.43438  4.45069  2.84960  2.59060  4.07519  3.10119  3.82927  3.44659  2.67631  3.16304  4.04178  2.08760  3.72607  3.04950  3.04510  2.54331  2.00878  3.06810  5.40111  4.08846   1631 t - - -
          2.68618  4.42225  2.77519  2.73123  3.46354  2.40513  3.72494  3.29354  2.67741  2.69355  4.24690  2.90347  2.73739  3.18146  2.89801  2.37887  2.77519  2.98518  4.58477  3.61503
          0.03309  3.82079  4.54313  0.61958  0.77255  0.48576  0.95510
    735   3.17434  4.68426  3.76274  3.48333  2.29772  3.77054  3.59737  3.19095  3.34234  2.65799  3.87164  3.66115  4.24606  3.66079  3.53627  3.31586  3.46104  3.05919  3.93919  1.05629   1632 y - - -
          2.68618  4.42225  2.77519  2.73123  3.46354  2.40513  3.72494  3.29354  2.67741  2.69355  4.24690  2.90347  2.73739  3.18146  2.89801  2.37887  2.77519  2.98518  4.58477  3.61503
          0.03309  3.82079  4.54313  0.61958  0.77255  0.48576  0.95510
    736   2.51827  4.59431  2.68991  2.47422  4.15837  3.11907  3.78921  3.66315  2.64479  3.28856  4.15303  2.01683  2.26494  2.99859  3.03938  2.58964  2.88003  3.25945  5.44075  4.10597   1633 n - - -
          2.68618  4.42225  2.77519  2.73123  3.46354  2.40513  3.72494  3.29354  2.67741  2.69355  4.24690  2.90347  2.73739  3.18146  2.89801  2.37887  2.77519  2.98518  4.58477  3.61503
          0.03309  3.82079  4.54313  0.61958  0.77255  0.48576  0.95510
    737   2.63719  4.51786  3.07869  2.72476  3.52276  3.38476  3.78347  2.97144  2.64751  2.00927  3.70974  2.21814  3.89082  3.07741  2.97768  2.77575  2.93040  2.75171  5.00740  3.62104   1634 l - - -
          2.68618  4.42225  2.77519  2.73123  3.46354  2.40513  3.72494  3.29354  2.67741  2.69355  4.24690  2.90347  2.73739  3.18146  2.89801  2.37887  2.77519  2.98518  4.58477  3.61503
          0.03309  3.82079  4.54313  0.61958  0.77255  0.48576  0.95510
    738   3.17434  4.68426  3.76274  3.48333  2.29772  3.77054  3.59737  3.19095  3.34234  2.65799  3.87164  3.66115  4.24606  3.66079  3.53627  3.31586  3.46104  3.05919  3.93919  1.05629   1635 y - - -
          2.68618  4.42225  2.77519  2.73123  3.46354  2.40513  3.72494  3.29354  2.67741  2.69355  4.24690  2.90347  2.73739  3.18146  2.89801  2.37887  2.77519  2.98518  4.58477  3.61503
          0.03309  3.82079  4.54313  0.61958  0.77255  0.48576  0.95510
    739   2.94894  4.78973  3.43451  2.95775  4.13123  3.44554  3.78993  3.67021  2.22107  3.19563  4.19813  3.32095  3.95152  3.01368  1.06046  3.03618  3.21901  3.39663  5.23583  4.07081   1636 r - - -
          2.68618  4.42225  2.77519  2.73123  3.46354  2.40513  3.72494  3.29354  2.67741  2.69355  4.24690  2.90347  2.73739  3.18146  2.89801  2.37887  2.77519  2.98518  4.58477  3.61503
          0.03309  3.82079  4.54313  0.61958  0.77255  0.48576  0.95510
    740   2.68226  4.67542  2.68287  2.56365  4.03099  3.15059  3.88214  3.73121  2.78206  3.38429  4.34063  1.25300  3.80040  3.15566  3.13422  2.75197  3.06293  3.35866  5.34301  3.98370   1637 n - - -
          2.68618  4.42225  2.77519  2.73123  3.46354  2.40513  3.72494  3.29354  2.67741  2.69355  4.24690  2.90347  2.73739  3.18146  2.89801  2.37887  2.77519  2.98518  4.58477  3.61503
          0.03309  3.82079  4.54313  0.61958  0.77255  0.48576  0.95510
    741   2.99096  4.42541  4.26018  3.87485  3.34046  4.00900  4.61327  1.14438  3.70190  1.93830  3.28510  4.12749  4.44611  4.05615  3.90445  3.50015  3.29145  1.84754  5.21984  3.95296   1638 i - - -
          2.68618  4.42225  2.77519  2.73123  3.46354  2.40513  3.72494  3.29354  2.67741  2.69355  4.24690  2.90347  2.73739  3.18146  2.89801  2.37887  2.77519  2.98518  4.58477  3.61503
          0.03309  3.82079  4.54313  0.61958  0.77255  0.48576  0.95510
    742   3.19406  4.61142  4.16751  3.87305  1.10031  3.89420  3.85685  2.72510  3.78158  2.10760  3.46358  3.96154  4.35466  3.96409  3.91405  3.46609  3.49554  2.71182  4.12291  2.49708   1639 f - - -
          2.68618  4.42225  2.77519  2.73123  3.46354  2.40513  3.72494  3.29354  2.67741  2.69355  4.24690  2.90347  2.73739  3.18146  2.89801  2.37887  2.77519  2.98518  4.58477  3.61503
          0.03309  3.82079  4.54313  0.61958  0.77255  0.48576  0.95510
    743   2.68619  4.45101  3.28798  3.12038  4.11817  3.14150  4.20131  3.65120  3.17342  3.28332  4.33167  3.43179  0.92958  3.56382  3.42398  2.85231  3.12393  3.30238  5.31801  4.23847   1640 p - - -
          2.68618  4.42225  2.77519  2.73123  3.46354  2.40513  3.72494  3.29354  2.67741  2.69355  4.24690  2.90347  2.73739  3.18146  2.89801  2.37887  2.77519  2.98518  4.58477  3.61503
          0.03309  3.82079  4.54313  0.61958  0.77255  0.48576  0.95510
    744   2.64475  4.27174  3.80707  3.34545  3.49883  3.60806  4.22405  1.72169  3.21561  2.24439  3.40747  3.63631  4.10605  3.57317  3.49349  2.98290  2.14570  2.01377  5.17251  3.93713   1641 i - - -
          2.68618  4.42225  2.77519  2.73123  3.46354  2.40513  3.72494  3.29354  2.67741  2.69355  4.24690  2.90347  2.73739  3.18146  2.89801  2.37887  2.77519  2.98518  4.58477  3.61503
          0.03309  3.82079  4.54313  0.61958  0.77255  0.48576  0.95510
    745   3.25281  4.64536  4.01409  3.70812  2.61768  3.67385  3.83967  3.27510  3.43179  2.67849  3.91121  3.86782  4.18753  3.82218  3.56894  3.45693  3.55082  3.16401  0.99636  2.62265   1642 w - - -
          2.68618  4.42225  2.77519  2.73123  3.46354  2.40513  3.72494  3.29354  2.67741  2.69355  4.24690  2.90347  2.73739  3.18146  2.89801  2.37887  2.77519  2.98518  4.58477  3.61503
          0.03309  3.82079  4.54313  0.61958  0.77255  0.48576  0.95510
    746   1.09095  4.16807  3.41153  3.20161  4.00221  2.99374  4.22957  3.12012  3.21656  3.00397  4.04241  3.36384  3.72819  3.56273  3.47001  2.51927  2.79310  2.78355  5.43459  4.22931   1643 a - - -
          2.68618  4.42225  2.77519  2.73123  3.46354  2.40513  3.72494  3.29354  2.67741  2.69355  4.24690  2.90347  2.73739  3.18146  2.89801  2.37887  2.77519  2.98518  4.58477  3.61503
          0.03309  3.82079  4.54313  0.61958  0.77255  0.48576  0.95510
    747   3.09823  4.57642  4.10599  3.74667  3.11779  3.91556  4.41865  2.32030  3.51488  0.94163  3.15882  4.02703  4.36053  3.89562  3.69898  3.48191  3.39525  2.34400  4.97726  3.68830   1644 l - - -
          2.68618  4.42225  2.77519  2.73123  3.46354  2.40513  3.72494  3.29354  2.67741  2.69355  4.24690  2.90347  2.73739  3.18146  2.89801  2.37887  2.77519  2.98518  4.58477  3.61503
          0.03309  3.82079  4.54313  0.61958  0.77255  0.48576  0.95510
    748   2.60345  4.38283  3.26652  3.15996  4.30101  0.81352  4.28245  3.88893  3.33408  3.54936  4.52549  3.43108  3.77230  3.66250  3.57487  2.77407  3.08071  3.42732  5.40886  4.40151   1645 g - - -
          2.68618  4.42225  2.77519  2.73123  3.46354  2.40513  3.72494  3.29354  2.67741  2.69355  4.24690  2.90347  2.73739  3.18146  2.89801  2.37887  2.77519  2.98518  4.58477  3.61503
          0.03309  3.82079  4.54313  0.61958  0.77255  0.48576  0.95510
    749   2.81032  5.08291  2.58983  1.81382  4.41631  3.33350  3.61464  3.82011  1.76280  3.36165  4.21903  2.84708  3.83002  2.76806  2.57975  2.77897  3.04828  3.47610  5.50777  4.18837   1647 k - - -
          2.68618  4.42225  2.77519  2.73123  3.46354  2.40513  3.72494  3.29354  2.67741  2.69355  4.24690  2.90347  2.73739  3.18146  2.89801  2.37887  2.77519  2.98518  4.58477  3.61503
          0.03309  3.82079  4.54313  0.61958  0.77255  0.48576  0.95510
    750   3.17434  4.68426  3.76274  3.48333  2.29772  3.77054  3.59737  3.19095  3.34234  2.65799  3.87164  3.66115  4.24606  3.66079  3.53627  3.31586  3.46104  3.05919  3.93919  1.05629   1648 y - - -
          2.68618  4.42225  2.77519  2.73123  3.46354  2.40513  3.72494  3.29354  2.67741  2.69355  4.24690  2.90347  2.73739  3.18146  2.89801  2.37887  2.77519  2.98518  4.58477  3.61503
          0.03309  3.82079  4.54313  0.61958  0.77255  0.48576  0.95510
    751   2.79155  4.56416  3.51786  2.93809  3.19324  3.57382  3.65304  3.14395  2.40789  2.71483  3.69501  3.29904  3.97796  3.02943  1.93697  2.93439  3.02029  2.92869  2.49304  3.21278   1649 r - - -
          2.68618  4.42225  2.77519  2.73123  3.46354  2.40513  3.72494  3.29354  2.67741  2.69355  4.24690  2.90347  2.73739  3.18146  2.89801  2.37887  2.77519  2.98518  4.58477  3.61503
          0.03309  3.82079  4.54313  0.61958  0.77255  0.48576  0.95510
    752   2.43438  4.45069  2.84960  2.59060  4.07519  3.10119  3.82927  3.44659  2.67631  3.16304  4.04178  2.08760  3.72607  3.04950  3.04510  2.54331  2.00878  3.06810  5.40111  4.08846   1650 t - - -
          2.68618  4.42225  2.77519  2.73123  3.46354  2.40513  3.72494  3.29354  2.67741  2.69355  4.24690  2.90347  2.73739  3.18146  2.89801  2.37887  2.77519  2.98518  4.58477  3.61503
          0.03309  3.82079  4.54313  0.61958  0.77255  0.48576  0.95510
    753   2.76866  5.00951  2.52743  1.79809  4.11593  3.30146  2.39058  3.73680  2.39513  3.28827  4.15504  2.82699  3.81351  2.81533  2.78784  2.74798  3.02012  3.40237  5.36992  3.96919   1651 e - - -
          2.68618  4.42225  2.77519  2.73123  3.46354  2.40513  3.72494  3.29354  2.67741  2.69355  4.24690  2.90347  2.73739  3.18146  2.89801  2.37887  2.77519  2.98518  4.58477  3.61503
          0.03309  3.82079  4.54313  0.61958  0.77255  0.48576  0.95510
    754   2.99096  4.42541  4.26018  3.87485  3.34046  4.00900  4.61327  1.14438  3.70190  1.93830  3.28510  4.12749  4.44611  4.05615  3.90445  3.50015  3.29145  1.84754  5.21984  3.95296   1652 i - - -
          2.68618  4.42225  2.77519  2.73123  3.46354  2.40513  3.72494  3.29354  2.67741  2.69355  4.24690  2.90347  2.73739  3.18146  2.89801  2.37887  2.77519  2.98518  4.58477  3.61503
          0.03309  3.82079  4.54313  0.61958  0.77255  0.48576  0.95510
    755   3.13869  4.54327  4.38659  3.90467  1.90676  4.18619  4.14361  2.30439  3.76461  1.29282  3.01162  4.09762  4.48166  3.93935  3.93125  3.54799  3.37890  2.36247  4.46553  2.96546   1653 l - - -
          2.68618  4.42225  2.77519  2.73123  3.46354  2.40513  3.72494  3.29354  2.67741  2.69355  4.24690  2.90347  2.73739  3.18146  2.89801  2.37887  2.77519  2.98518  4.58477  3.61503
          0.03309  3.82079  4.54313  0.61958  0.77255  0.48576  0.95510
    756   2.77309  4.55903  3.33424  2.88389  3.04028  3.56806  2.39145  2.98705  2.63402  1.92403  3.60125  3.27360  3.99462  3.11506  2.92128  2.91903  3.02053  2.81654  4.59949  3.09482   1654 l - - -
          2.68618  4.42225  2.77519  2.73123  3.46354  2.40513  3.72494  3.29354  2.67741  2.69355  4.24690  2.90347  2.73739  3.18146  2.89801  2.37887  2.77519  2.98518  4.58477  3.61503
          0.03309  3.82079  4.54313  0.61958  0.77255  0.48576  0.95510
    757   2.43052  4.49141  2.71403  2.51391  4.16064  3.05137  3.82625  3.68126  2.70774  3.31941  4.17097  2.03549  3.70162  3.04400  3.09928  1.84262  2.82401  3.23955  5.46964  4.12141   1664 s - - -
          2.68618  4.42225  2.77519  2.73123  3.46354  2.40513  3.72494  3.29354  2.67741  2.69355  4.24690  2.90347  2.73739  3.18146  2.89801  2.37887  2.77519  2.98518  4.58477  3.61503
          0.22714  3.82079  1.70769  0.61958  0.77255  0.48576  0.95510
    758   2.79513  4.39124  3.78980  3.38118  3.13585  3.64446  4.17269  2.29034  3.15538  1.78668  1.94060  3.68315  4.11908  3.56363  3.38564  3.11158  3.10384  2.26294  4.93376  3.66287   1684 l - - -
          2.68618  4.42225  2.77519  2.73123  3.46354  2.40513  3.72494  3.29354  2.67741  2.69355  4.24690  2.90347  2.73739  3.18146  2.89801  2.37887  2.77519  2.98518  4.58477  3.61503
          0.04004  3.63368  4.35603  0.61958  0.77255  0.40823  1.09310
    759   1.63073  4.10708  3.40982  3.09343  4.00190  2.96869  4.11839  3.08002  3.07065  2.98728  3.93059  3.27286  3.68166  3.40604  3.36374  2.41765  1.85805  2.71950  5.43174  4.21399   1685 a - - -
          2.68618  4.42225  2.77519  2.73123  3.46354  2.40513  3.72494  3.29354  2.67741  2.69355  4.24690  2.90347  2.73739  3.18146  2.89801  2.37887  2.77519  2.98518  4.58477  3.61503
          0.03442  3.38634        *  0.61958  0.77255  0.00000        *
//
