# Supplementary material for: Large-scale mining of plant genomes unlocks the diversity of oxidosqualene cyclases
Source: Nat Chem Biol. Author manuscript; Available in PMC 2026 Feb 3. (PMC12858397; doi:10.1038/s41589-025-02034-8)
Supplement: SI Data S3 [file EMS212204-supplement-SI_Data_S3.zip › SIdata_S3/G__Poaceatapetol_monocot.hmm]

HMMER3/f [3.2 | June 2018]
NAME  G__Poaceatapetol_monocot
LENG  755
ALPH  amino
RF    no
MM    no
CONS  yes
CS    no
MAP   yes
DATE  Wed Nov  6 11:05:39 2019
NSEQ  8
EFFN  0.464844
CKSUM 3845823446
STATS LOCAL MSV      -12.5318  0.69639
STATS LOCAL VITERBI  -13.6562  0.69639
STATS LOCAL FORWARD   -6.6876  0.69639
HMM          A        C        D        E        F        G        H        I        K        L        M        N        P        Q        R        S        T        V        W        Y   
            m->m     m->i     m->d     i->m     i->i     d->m     d->d
  COMPO   2.50844  4.10906  2.97298  2.73915  3.21659  2.80128  3.67333  2.80047  2.74936  2.39837  3.61118  3.12310  3.39445  3.14524  2.97878  2.65834  2.91054  2.66746  4.02071  3.37600
          2.68618  4.42225  2.77519  2.73123  3.46354  2.40513  3.72494  3.29354  2.67741  2.69355  4.24690  2.90347  2.73739  3.18146  2.89801  2.37887  2.77519  2.98518  4.58477  3.61503
          0.05071  3.40264  4.12498  0.61958  0.77255  0.00000        *
      1   2.94817  4.50140  4.02025  3.61195  3.19651  3.81370  4.35344  2.36940  3.38140  1.79558  1.43137  3.89272  4.27441  3.76525  3.58987  3.29429  3.25308  2.37227  5.03350  3.79270     20 m - - -
          2.68618  4.42225  2.77519  2.73123  3.46354  2.40513  3.72494  3.29354  2.67741  2.69355  4.24690  2.90347  2.73739  3.18146  2.89801  2.37887  2.77519  2.98518  4.58477  3.61503
          0.03228  3.84512  4.56746  0.61958  0.77255  0.48576  0.95510
      2   3.29122  4.67546  4.05002  3.74961  2.63978  3.70007  3.86739  3.31399  3.47254  2.71345  3.94902  3.90427  4.21561  3.86161  3.60560  3.49516  3.59032  3.20357  0.94232  2.64337     25 w - - -
          2.68618  4.42225  2.77519  2.73123  3.46354  2.40513  3.72494  3.29354  2.67741  2.69355  4.24690  2.90347  2.73739  3.18146  2.89801  2.37887  2.77519  2.98518  4.58477  3.61503
          0.03228  3.84512  4.56746  0.61958  0.77255  0.48576  0.95510
      3   2.93350  5.02456  3.28108  2.69626  4.43097  3.55246  3.57447  3.80110  1.36319  3.28693  4.16629  3.11192  3.94879  2.72031  1.84211  2.94344  3.12170  3.49009  5.36381  4.17097     26 k - - -
          2.68618  4.42225  2.77519  2.73123  3.46354  2.40513  3.72494  3.29354  2.67741  2.69355  4.24690  2.90347  2.73739  3.18146  2.89801  2.37887  2.77519  2.98518  4.58477  3.61503
          0.03228  3.84512  4.56746  0.61958  0.77255  0.48576  0.95510
      4   3.12494  4.59553  4.14542  3.78552  3.12592  3.94710  4.44985  2.32892  3.55352  0.90963  3.15810  4.06361  4.38741  3.92841  3.73391  3.51531  3.42058  2.35908  4.99491  3.71178     27 l - - -
          2.68618  4.42225  2.77519  2.73123  3.46354  2.40513  3.72494  3.29354  2.67741  2.69355  4.24690  2.90347  2.73739  3.18146  2.89801  2.37887  2.77519  2.98518  4.58477  3.61503
          0.03228  3.84512  4.56746  0.61958  0.77255  0.48576  0.95510
      5   2.80198  4.96825  2.81689  2.47808  4.34103  3.37412  3.62885  3.78412  1.46696  3.32779  4.19290  2.51380  3.86218  2.79026  2.44320  2.80583  3.04912  3.44046  5.42839  4.13855     28 k - - -
          2.68618  4.42225  2.77519  2.73123  3.46354  2.40513  3.72494  3.29354  2.67741  2.69355  4.24690  2.90347  2.73739  3.18146  2.89801  2.37887  2.77519  2.98518  4.58477  3.61503
          0.03228  3.84512  4.56746  0.61958  0.77255  0.48576  0.95510
      6   3.00986  4.43667  4.29611  3.91117  3.35615  4.03642  4.64462  1.11244  3.73875  1.94820  3.29619  4.16037  4.47059  4.09008  3.93847  3.52938  3.30965  1.84618  5.24106  3.97675     29 i - - -
          2.68618  4.42225  2.77519  2.73123  3.46354  2.40513  3.72494  3.29354  2.67741  2.69355  4.24690  2.90347  2.73739  3.18146  2.89801  2.37887  2.77519  2.98518  4.58477  3.61503
          0.03228  3.84512  4.56746  0.61958  0.77255  0.48576  0.95510
      7   1.37299  4.11654  3.26426  3.03192  4.18425  2.07601  4.13861  3.51191  3.12712  3.27403  4.14188  3.21713  3.63371  3.42317  3.43124  2.36858  2.67301  3.02406  5.53478  4.32654     31 a - - -
          2.68618  4.42225  2.77519  2.73123  3.46354  2.40513  3.72494  3.29354  2.67741  2.69355  4.24690  2.90347  2.73739  3.18146  2.89801  2.37887  2.77519  2.98518  4.58477  3.61503
          0.03228  3.84512  4.56746  0.61958  0.77255  0.48576  0.95510
      8   2.92949  5.03393  2.47722  1.06492  4.37683  3.25694  3.84187  3.82532  2.71900  3.44702  4.42265  2.91850  3.86035  3.05836  3.12471  2.91492  3.23365  3.51214  5.55359  4.27627     34 e - - -
          2.68618  4.42225  2.77519  2.73123  3.46354  2.40513  3.72494  3.29354  2.67741  2.69355  4.24690  2.90347  2.73739  3.18146  2.89801  2.37887  2.77519  2.98518  4.58477  3.61503
          0.03228  3.84512  4.56746  0.61958  0.77255  0.48576  0.95510
      9   2.63187  4.40959  3.30001  3.19615  4.33816  0.77259  4.31776  3.93145  3.37367  3.58894  4.56475  3.46440  3.79985  3.70005  3.61237  2.80307  3.11100  3.46508  5.44019  4.43927     46 g - - -
          2.68618  4.42225  2.77519  2.73123  3.46354  2.40513  3.72494  3.29354  2.67741  2.69355  4.24690  2.90347  2.73739  3.18146  2.89801  2.37887  2.77519  2.98518  4.58477  3.61503
          0.03228  3.84512  4.56746  0.61958  0.77255  0.48576  0.95510
     10   2.63187  4.40959  3.30001  3.19615  4.33816  0.77259  4.31776  3.93145  3.37367  3.58894  4.56475  3.46440  3.79985  3.70005  3.61237  2.80307  3.11100  3.46508  5.44019  4.43927     61 g - - -
          2.68618  4.42225  2.77519  2.73123  3.46354  2.40513  3.72494  3.29354  2.67741  2.69355  4.24690  2.90347  2.73739  3.18146  2.89801  2.37887  2.77519  2.98518  4.58477  3.61503
          0.03228  3.84512  4.56746  0.61958  0.77255  0.48576  0.95510
     11   2.71634  4.47784  3.32062  3.15600  4.15289  3.16691  4.23543  3.69160  3.21102  3.32128  4.37021  3.46528  0.88008  3.60065  3.45936  2.88306  3.15583  3.34005  5.34662  4.27330     66 p - - -
          2.68618  4.42225  2.77519  2.73123  3.46354  2.40513  3.72494  3.29354  2.67741  2.69355  4.24690  2.90347  2.73739  3.18146  2.89801  2.37887  2.77519  2.98518  4.58477  3.61503
          0.03228  3.84512  4.56746  0.61958  0.77255  0.48576  0.95510
     12   2.69114  2.96697  3.97202  3.47551  2.82908  3.56391  3.86692  2.73103  3.26182  2.38320  3.43972  3.64421  4.04485  3.57571  3.45684  2.98098  2.98764  2.55433  1.83390  2.93790     69 w - - -
          2.68618  4.42225  2.77519  2.73123  3.46354  2.40513  3.72494  3.29354  2.67741  2.69355  4.24690  2.90347  2.73739  3.18146  2.89801  2.37887  2.77519  2.98518  4.58477  3.61503
          0.03228  3.84512  4.56746  0.61958  0.77255  0.48576  0.95510
     13   3.12288  4.55151  4.39575  3.90279  3.07215  4.22641  4.55875  1.96611  3.67986  1.04941  2.97956  4.19371  4.53346  3.98139  3.87590  3.61086  3.37796  2.11466  5.05776  3.82090     79 l - - -
          2.68618  4.42225  2.77519  2.73123  3.46354  2.40513  3.72494  3.29354  2.67741  2.69355  4.24690  2.90347  2.73739  3.18146  2.89801  2.37887  2.77519  2.98518  4.58477  3.61503
          0.03228  3.84512  4.56746  0.61958  0.77255  0.48576  0.95510
     14   2.71232  4.86310  2.87087  2.48279  4.27638  3.35534  3.62787  3.66056  1.58373  3.23920  4.09086  2.67006  3.83409  2.78639  2.50112  2.73677  2.69923  3.31889  5.40242  4.11772     80 k - - -
          2.68618  4.42225  2.77519  2.73123  3.46354  2.40513  3.72494  3.29354  2.67741  2.69355  4.24690  2.90347  2.73739  3.18146  2.89801  2.37887  2.77519  2.98518  4.58477  3.61503
          0.03228  3.84512  4.56746  0.61958  0.77255  0.48576  0.95510
     15   2.30216  4.22200  3.18326  2.99813  4.04925  2.95242  4.10856  3.56833  3.07004  3.29082  4.21945  3.22705  3.68904  3.42158  3.35667  1.13305  2.78031  3.10943  5.42401  4.13272     81 s - - -
          2.68618  4.42225  2.77519  2.73123  3.46354  2.40513  3.72494  3.29354  2.67741  2.69355  4.24690  2.90347  2.73739  3.18146  2.89801  2.37887  2.77519  2.98518  4.58477  3.61503
          0.03228  3.84512  4.56746  0.61958  0.77255  0.48576  0.95510
     16   2.53711  4.50264  3.03969  2.73365  4.15564  1.56150  3.86421  3.62998  2.59720  3.25134  4.13220  3.11925  3.77586  3.09094  2.33083  2.64931  2.90840  3.23599  5.37807  4.14979     82 g - - -
          2.68618  4.42225  2.77519  2.73123  3.46354  2.40513  3.72494  3.29354  2.67741  2.69355  4.24690  2.90347  2.73739  3.18146  2.89801  2.37887  2.77519  2.98518  4.58477  3.61503
          0.03228  3.84512  4.56746  0.61958  0.77255  0.48576  0.95510
     17   2.70786  4.71265  2.85048  2.55260  3.32455  3.36884  3.64937  3.39924  2.60128  3.00672  3.94111  1.82163  3.87345  2.98613  2.97519  2.76770  2.98628  3.11618  4.81502  2.71843     84 n - - -
          2.68618  4.42225  2.77519  2.73123  3.46354  2.40513  3.72494  3.29354  2.67741  2.69355  4.24690  2.90347  2.73739  3.18146  2.89801  2.37887  2.77519  2.98518  4.58477  3.61503
          0.03228  3.84512  4.56746  0.61958  0.77255  0.48576  0.95510
     18   2.67096  5.01966  1.94682  2.17010  4.45035  2.82141  3.68015  3.92940  2.60843  3.47768  4.29884  2.20715  3.74408  2.84113  3.13605  2.31481  2.97086  3.51395  5.66509  4.24350     85 d - - -
          2.68618  4.42225  2.77519  2.73123  3.46354  2.40513  3.72494  3.29354  2.67741  2.69355  4.24690  2.90347  2.73739  3.18146  2.89801  2.37887  2.77519  2.98518  4.58477  3.61503
          0.03228  3.84512  4.56746  0.61958  0.77255  0.48576  0.95510
     19   2.74159  4.60748  3.19073  2.75681  2.48912  3.52923  2.15182  3.21165  2.69212  2.79740  3.75357  2.90077  3.95561  3.06237  3.04449  2.83956  2.98893  2.96914  4.41663  2.82739     86 h - - -
          2.68618  4.42225  2.77519  2.73123  3.46354  2.40513  3.72494  3.29354  2.67741  2.69355  4.24690  2.90347  2.73739  3.18146  2.89801  2.37887  2.77519  2.98518  4.58477  3.61503
          0.03228  3.84512  4.56746  0.61958  0.77255  0.48576  0.95510
     20   2.98781  4.36600  4.52219  4.03072  3.42330  4.22675  4.77630  1.31497  3.90023  1.94052  3.25679  4.27960  4.57693  4.18754  4.11936  3.60953  3.26191  1.42554  5.36314  4.15011     87 i - - -
          2.68618  4.42225  2.77519  2.73123  3.46354  2.40513  3.72494  3.29354  2.67741  2.69355  4.24690  2.90347  2.73739  3.18146  2.89801  2.37887  2.77519  2.98518  4.58477  3.61503
          0.03228  3.84512  4.56746  0.61958  0.77255  0.48576  0.95510
     21   2.63187  4.40959  3.30001  3.19615  4.33816  0.77259  4.31776  3.93145  3.37367  3.58894  4.56475  3.46440  3.79985  3.70005  3.61237  2.80307  3.11100  3.46508  5.44019  4.43927     88 g - - -
          2.68618  4.42225  2.77519  2.73123  3.46354  2.40513  3.72494  3.29354  2.67741  2.69355  4.24690  2.90347  2.73739  3.18146  2.89801  2.37887  2.77519  2.98518  4.58477  3.61503
          0.03228  3.84512  4.56746  0.61958  0.77255  0.48576  0.95510
     22   2.97527  4.81560  3.46320  2.98046  4.16327  3.46804  3.80557  3.70339  2.22796  3.22432  4.22556  3.34211  3.97227  3.02756  1.02102  3.06097  3.24330  3.42861  5.25761  4.09692     89 r - - -
          2.68618  4.42225  2.77519  2.73123  3.46354  2.40513  3.72494  3.29354  2.67741  2.69355  4.24690  2.90347  2.73739  3.18146  2.89801  2.37887  2.77519  2.98518  4.58477  3.61503
          0.03228  3.84512  4.56746  0.61958  0.77255  0.48576  0.95510
     23   2.81754  5.14215  2.38556  1.48964  4.41631  3.26318  3.66344  3.88207  2.44307  3.41975  4.29586  2.77234  3.81306  2.42458  2.85637  2.76883  3.08025  3.53135  5.59407  4.21198     90 e - - -
          2.68618  4.42225  2.77519  2.73123  3.46354  2.40513  3.72494  3.29354  2.67741  2.69355  4.24690  2.90347  2.73739  3.18146  2.89801  2.37887  2.77519  2.98518  4.58477  3.61503
          0.03228  3.84512  4.56746  0.61958  0.77255  0.48576  0.95510
     24   2.40387  4.19764  3.60445  3.20936  3.74059  3.22547  4.15691  2.59541  3.10530  2.60181  3.67730  3.43130  3.86318  3.46845  3.39048  2.64644  1.65694  2.06427  5.29866  4.05762    101 t - - -
          2.68618  4.42225  2.77519  2.73123  3.46354  2.40513  3.72494  3.29354  2.67741  2.69355  4.24690  2.90347  2.73739  3.18146  2.89801  2.37887  2.77519  2.98518  4.58477  3.61503
          0.03228  3.84512  4.56746  0.61958  0.77255  0.48576  0.95510
     25   3.29122  4.67546  4.05002  3.74961  2.63978  3.70007  3.86739  3.31399  3.47254  2.71345  3.94902  3.90427  4.21561  3.86161  3.60560  3.49516  3.59032  3.20357  0.94232  2.64337    102 w - - -
          2.68618  4.42225  2.77519  2.73123  3.46354  2.40513  3.72494  3.29354  2.67741  2.69355  4.24690  2.90347  2.73739  3.18146  2.89801  2.37887  2.77519  2.98518  4.58477  3.61503
          0.03228  3.84512  4.56746  0.61958  0.77255  0.48576  0.95510
     26   2.92949  5.03393  2.47722  1.06492  4.37683  3.25694  3.84187  3.82532  2.71900  3.44702  4.42265  2.91850  3.86035  3.05836  3.12471  2.91492  3.23365  3.51214  5.55359  4.27627    104 e - - -
          2.68618  4.42225  2.77519  2.73123  3.46354  2.40513  3.72494  3.29354  2.67741  2.69355  4.24690  2.90347  2.73739  3.18146  2.89801  2.37887  2.77519  2.98518  4.58477  3.61503
          0.03228  3.84512  4.56746  0.61958  0.77255  0.48576  0.95510
     27   3.22409  4.63402  4.20112  3.91072  1.05757  3.91965  3.86601  2.75149  3.81851  2.12803  3.48593  3.98858  4.37910  3.99413  3.94499  3.49523  3.52534  2.74012  4.12377  2.49445    105 f - - -
          2.68618  4.42225  2.77519  2.73123  3.46354  2.40513  3.72494  3.29354  2.67741  2.69355  4.24690  2.90347  2.73739  3.18146  2.89801  2.37887  2.77519  2.98518  4.58477  3.61503
          0.03228  3.84512  4.56746  0.61958  0.77255  0.48576  0.95510
     28   2.96083  5.08389  0.95808  2.31909  4.45739  3.19049  3.90789  4.03947  2.98698  3.65284  4.63070  2.87394  3.84139  3.14725  3.49919  2.92653  3.29894  3.68169  5.63128  4.33527    108 d - - -
          2.68618  4.42225  2.77519  2.73123  3.46354  2.40513  3.72494  3.29354  2.67741  2.69355  4.24690  2.90347  2.73739  3.18146  2.89801  2.37887  2.77519  2.98518  4.58477  3.61503
          0.03228  3.84512  4.56746  0.61958  0.77255  0.48576  0.95510
     29   2.69878  4.97948  2.68460  2.19150  4.28631  3.34158  3.58965  3.70975  2.13902  3.25543  4.07897  2.84948  2.90051  2.19546  2.65715  2.68606  2.93359  3.36016  5.43487  4.09963    109 k - - -
          2.68618  4.42225  2.77519  2.73123  3.46354  2.40513  3.72494  3.29354  2.67741  2.69355  4.24690  2.90347  2.73739  3.18146  2.89801  2.37887  2.77519  2.98518  4.58477  3.61503
          0.03228  3.84512  4.56746  0.61958  0.77255  0.48576  0.95510
     30   2.74331  5.10863  2.20012  2.18465  4.42008  3.23316  3.64680  3.89349  2.21179  3.43932  4.27141  1.88199  3.77754  2.80517  2.95469  2.69723  3.01128  3.51309  5.60748  4.20163    111 n - - -
          2.68618  4.42225  2.77511  2.73124  3.46354  2.40513  3.72495  3.29354  2.67741  2.69355  4.24690  2.90347  2.73740  3.18147  2.89801  2.37887  2.77520  2.98519  4.58477  3.61503
          0.07941  2.71872  4.56746  0.48535  0.95577  0.48576  0.95510
     31   2.61636  4.24256  3.63121  3.10994  2.33789  3.59457  3.84636  2.56354  3.01617  2.00286  3.30797  3.14443  4.00043  3.32081  3.30575  2.89210  2.65701  2.39151  4.64923  3.27862    126 l - - -
          2.68618  4.42225  2.77519  2.73123  3.46354  2.40513  3.72494  3.29354  2.67741  2.69355  4.24690  2.90347  2.73739  3.18146  2.89801  2.37887  2.77519  2.98518  4.58477  3.61503
          0.03228  3.84512  4.56746  0.61958  0.77255  0.48576  0.95510
     32   2.63187  4.40959  3.30001  3.19615  4.33816  0.77259  4.31776  3.93145  3.37367  3.58894  4.56475  3.46440  3.79985  3.70005  3.61237  2.80307  3.11100  3.46508  5.44019  4.43927    128 g - - -
          2.68618  4.42225  2.77519  2.73123  3.46354  2.40513  3.72494  3.29354  2.67741  2.69355  4.24690  2.90347  2.73739  3.18146  2.89801  2.37887  2.77519  2.98518  4.58477  3.61503
          0.03228  3.84512  4.56746  0.61958  0.77255  0.48576  0.95510
     33   2.21127  4.15161  3.23897  2.96778  4.11779  2.92439  4.06532  3.46121  2.99366  3.21354  4.08922  3.18679  3.64843  3.33445  3.30360  1.41439  2.23217  3.00053  5.48462  4.23501    131 s - - -
          2.68618  4.42225  2.77519  2.73123  3.46354  2.40513  3.72494  3.29354  2.67741  2.69355  4.24690  2.90347  2.73739  3.18146  2.89801  2.37887  2.77519  2.98518  4.58477  3.61503
          0.03228  3.84512  4.56746  0.61958  0.77255  0.48576  0.95510
     34   2.61446  4.75996  2.91627  2.30511  4.01764  3.38479  3.59268  3.42007  2.19054  2.70788  3.85566  2.77252  3.79777  2.75508  2.56542  2.30429  2.84505  3.10863  5.25550  3.94886    132 k - - -
          2.68618  4.42225  2.77519  2.73123  3.46354  2.40513  3.72494  3.29354  2.67741  2.69355  4.24690  2.90347  2.73739  3.18146  2.89801  2.37887  2.77519  2.98518  4.58477  3.61503
          0.03228  3.84512  4.56746  0.61958  0.77255  0.48576  0.95510
     35   2.45483  4.92561  2.44254  1.43167  4.32158  3.21753  3.74163  3.63649  2.59508  3.31725  4.22946  2.82479  3.80184  2.92610  3.02737  2.73081  3.03360  3.30681  5.57975  4.21619    133 e - - -
          2.68618  4.42225  2.77519  2.73123  3.46354  2.40513  3.72494  3.29354  2.67741  2.69355  4.24690  2.90347  2.73739  3.18146  2.89801  2.37887  2.77519  2.98518  4.58477  3.61503
          0.03228  3.84512  4.56746  0.61958  0.77255  0.48576  0.95510
     36   2.84933  5.26371  2.01306  1.32510  4.56102  3.18579  3.71010  4.03445  2.67207  3.59806  4.46893  2.68701  3.78964  2.88512  3.20368  2.76935  3.13626  3.65249  5.75782  4.32063    141 e - - -
          2.68618  4.42225  2.77519  2.73123  3.46354  2.40513  3.72494  3.29354  2.67741  2.69355  4.24690  2.90347  2.73739  3.18146  2.89801  2.37887  2.77519  2.98518  4.58477  3.61503
          0.03228  3.84512  4.56746  0.61958  0.77255  0.48576  0.95510
     37   2.93111  4.94924  3.33116  2.76259  4.33544  3.53997  3.61038  3.72847  1.83312  3.24019  4.14495  3.15800  3.95878  2.77161  1.34624  2.96494  3.13574  3.43121  5.32697  4.13599    143 r - - -
          2.68618  4.42225  2.77519  2.73123  3.46354  2.40513  3.72494  3.29354  2.67741  2.69355  4.24690  2.90347  2.73739  3.18146  2.89801  2.37887  2.77519  2.98518  4.58477  3.61503
          0.03228  3.84512  4.56746  0.61958  0.77255  0.48576  0.95510
     38   2.84926  5.26013  2.02068  1.32181  4.55795  3.18643  3.71084  4.03063  2.67167  3.59550  4.46706  2.68882  3.79015  2.88618  3.20176  2.77006  3.13631  3.64950  5.75506  4.31935    153 e - - -
          2.68618  4.42225  2.77519  2.73123  3.46354  2.40513  3.72494  3.29354  2.67741  2.69355  4.24690  2.90347  2.73739  3.18146  2.89801  2.37887  2.77519  2.98518  4.58477  3.61503
          0.03228  3.84512  4.56746  0.61958  0.77255  0.48576  0.95510
     39   1.05392  4.17904  3.43535  3.22581  4.02564  3.00423  4.25101  3.14710  3.24137  3.02992  4.06508  3.38217  3.74090  3.58513  3.49355  2.52973  2.80522  2.80625  5.45554  4.25283    154 a - - -
          2.68618  4.42225  2.77519  2.73123  3.46354  2.40513  3.72494  3.29354  2.67741  2.69355  4.24690  2.90347  2.73739  3.18146  2.89801  2.37887  2.77519  2.98518  4.58477  3.61503
          0.03228  3.84512  4.56746  0.61958  0.77255  0.48576  0.95510
     40   2.78660  4.33716  4.08716  3.74980  3.53050  3.69522  4.55638  2.05290  3.61715  2.22254  3.50017  3.94392  4.25751  3.97909  3.83223  3.19732  3.14898  1.06014  5.31020  4.03995    155 v - - -
          2.68618  4.42225  2.77519  2.73123  3.46354  2.40513  3.72494  3.29354  2.67741  2.69355  4.24690  2.90347  2.73739  3.18146  2.89801  2.37887  2.77519  2.98518  4.58477  3.61503
          0.03228  3.84512  4.56746  0.61958  0.77255  0.48576  0.95510
     41   2.87162  5.37898  1.51864  1.63795  4.66494  3.16258  3.70531  4.16285  2.71281  3.69483  4.55820  2.63923  3.78083  2.87662  3.29009  2.76746  3.16080  3.75726  5.85455  4.37446    156 d - - -
          2.68618  4.42225  2.77519  2.73123  3.46354  2.40513  3.72494  3.29354  2.67741  2.69355  4.24690  2.90347  2.73739  3.18146  2.89801  2.37887  2.77519  2.98518  4.58477  3.61503
          0.03228  3.84512  4.56746  0.61958  0.77255  0.48576  0.95510
     42   1.88280  4.36575  3.13121  2.71238  4.01222  3.13153  3.81185  3.39366  2.60131  3.06110  3.91330  3.08196  3.72341  3.02623  2.51911  2.02320  2.74724  3.01445  5.31983  4.05642    157 a - - -
          2.68618  4.42225  2.77519  2.73123  3.46354  2.40513  3.72494  3.29354  2.67741  2.69355  4.24690  2.90347  2.73739  3.18146  2.89801  2.37887  2.77519  2.98518  4.58477  3.61503
          0.03228  3.84512  4.56746  0.61958  0.77255  0.48576  0.95510
     43   1.24342  4.09563  3.33562  3.09373  4.09954  2.89998  4.15319  3.35447  3.13076  3.18214  4.08296  3.24913  3.64653  3.45085  3.41451  2.13469  2.66706  2.91200  5.49901  4.26489    158 a - - -
          2.68618  4.42225  2.77519  2.73123  3.46354  2.40513  3.72494  3.29354  2.67741  2.69355  4.24690  2.90347  2.73739  3.18146  2.89801  2.37887  2.77519  2.98518  4.58477  3.61503
          0.03228  3.84512  4.56746  0.61958  0.77255  0.48576  0.95510
     44   2.89891  4.92823  3.26324  2.73014  4.24155  3.51591  3.61508  3.70316  1.98305  3.19652  4.11493  3.13583  3.94513  2.55459  1.38435  2.93411  3.11351  3.41038  5.30197  4.07454    163 r - - -
          2.68618  4.42225  2.77519  2.73123  3.46354  2.40513  3.72494  3.29354  2.67741  2.69355  4.24690  2.90347  2.73739  3.18146  2.89801  2.37887  2.77519  2.98518  4.58477  3.61503
          0.03228  3.84512  4.56746  0.61958  0.77255  0.48576  0.95510
     45   2.43761  4.66714  2.92312  2.13403  3.91090  3.36749  3.61781  3.07702  2.41808  2.93063  3.77511  2.94036  3.78606  2.54939  2.84275  2.51311  2.80560  2.82831  5.20855  3.89781    164 e - - -
          2.68618  4.42225  2.77519  2.73123  3.46354  2.40513  3.72494  3.29354  2.67741  2.69355  4.24690  2.90347  2.73739  3.18146  2.89801  2.37887  2.77519  2.98518  4.58477  3.61503
          0.03228  3.84512  4.56746  0.61958  0.77255  0.48576  0.95510
     46   2.92949  5.03393  2.47722  1.06492  4.37683  3.25694  3.84187  3.82532  2.71900  3.44702  4.42265  2.91850  3.86035  3.05836  3.12471  2.91492  3.23365  3.51214  5.55359  4.27627    165 e - - -
          2.68618  4.42225  2.77519  2.73123  3.46354  2.40513  3.72494  3.29354  2.67741  2.69355  4.24690  2.90347  2.73739  3.18146  2.89801  2.37887  2.77519  2.98518  4.58477  3.61503
          0.03228  3.84512  4.56746  0.61958  0.77255  0.48576  0.95510
     47   3.22409  4.63402  4.20112  3.91072  1.05757  3.91965  3.86601  2.75149  3.81851  2.12803  3.48593  3.98858  4.37910  3.99413  3.94499  3.49523  3.52534  2.74012  4.12377  2.49445    166 f - - -
          2.68618  4.42225  2.77519  2.73123  3.46354  2.40513  3.72494  3.29354  2.67741  2.69355  4.24690  2.90347  2.73739  3.18146  2.89801  2.37887  2.77519  2.98518  4.58477  3.61503
          0.03228  3.84512  4.56746  0.61958  0.77255  0.48576  0.95510
     48   2.69266  4.94394  2.86740  2.29137  4.24160  3.39734  3.17190  3.66413  2.17534  3.20414  4.02409  2.90518  3.81239  2.20779  2.30344  2.51690  2.91300  3.32249  5.36845  4.05594    167 k - - -
          2.68618  4.42225  2.77519  2.73123  3.46354  2.40513  3.72494  3.29354  2.67741  2.69355  4.24690  2.90347  2.73739  3.18146  2.89801  2.37887  2.77519  2.98518  4.58477  3.61503
          0.03228  3.84512  4.56746  0.61958  0.77255  0.48576  0.95510
     49   2.92801  5.01552  3.25648  2.69063  4.41721  3.54231  3.58111  3.79218  1.33026  3.28361  4.16586  3.10846  3.94583  2.72913  1.91430  2.93968  3.12067  3.48172  5.36363  4.16682    168 k - - -
          2.68618  4.42225  2.77519  2.73123  3.46354  2.40513  3.72494  3.29354  2.67741  2.69355  4.24690  2.90347  2.73739  3.18146  2.89801  2.37887  2.77519  2.98518  4.58477  3.61503
          0.03228  3.84512  4.56746  0.61958  0.77255  0.48576  0.95510
     50   2.73677  4.89883  2.59578  2.37589  3.86132  3.28349  2.89186  3.72863  2.47599  3.28421  4.16639  1.74704  3.82466  2.89155  2.85654  2.74320  3.01975  3.38316  5.21479  3.74956    170 n - - -
          2.68618  4.42225  2.77519  2.73123  3.46354  2.40513  3.72494  3.29354  2.67741  2.69355  4.24690  2.90347  2.73739  3.18146  2.89801  2.37887  2.77519  2.98518  4.58477  3.61503
          0.03228  3.84512  4.56746  0.61958  0.77255  0.48576  0.95510
     51   2.97527  4.81560  3.46320  2.98046  4.16327  3.46804  3.80557  3.70339  2.22796  3.22432  4.22556  3.34211  3.97227  3.02756  1.02102  3.06097  3.24330  3.42861  5.25761  4.09692    175 r - - -
          2.68618  4.42225  2.77519  2.73123  3.46354  2.40513  3.72494  3.29354  2.67741  2.69355  4.24690  2.90347  2.73739  3.18146  2.89801  2.37887  2.77519  2.98518  4.58477  3.61503
          0.03228  3.84512  4.56746  0.61958  0.77255  0.48576  0.95510
     52   3.18063  4.58932  4.33176  3.91263  1.40080  4.12268  3.91689  2.48215  3.76706  1.70134  3.20928  4.02463  4.46872  3.93770  3.91943  3.51646  3.43708  2.50551  4.18699  2.58003    176 f - - -
          2.68618  4.42225  2.77519  2.73123  3.46354  2.40513  3.72494  3.29354  2.67741  2.69355  4.24690  2.90347  2.73739  3.18146  2.89801  2.37887  2.77519  2.98518  4.58477  3.61503
          0.03228  3.84512  4.56746  0.61958  0.77255  0.48576  0.95510
     53   2.75391  4.86749  3.11138  2.57979  4.22193  3.45333  3.59110  3.60895  2.07093  3.15237  4.01541  3.03147  3.87175  2.29731  1.81454  2.78568  2.69955  3.29412  5.32181  4.07046    178 r - - -
          2.68618  4.42225  2.77519  2.73123  3.46354  2.40513  3.72494  3.29354  2.67741  2.69355  4.24690  2.90347  2.73739  3.18146  2.89801  2.37887  2.77519  2.98518  4.58477  3.61503
          0.03228  3.84512  4.56746  0.61958  0.77255  0.48576  0.95510
     54   2.57593  4.35864  3.36276  2.80522  3.52009  3.50920  3.77728  2.53855  2.43240  2.48652  2.93775  3.22634  3.90564  3.05407  3.00927  2.77308  2.31338  2.50118  4.97327  3.73111    181 t - - -
          2.68618  4.42225  2.77519  2.73123  3.46354  2.40513  3.72494  3.29354  2.67741  2.69355  4.24690  2.90347  2.73739  3.18146  2.89801  2.37887  2.77519  2.98518  4.58477  3.61503
          0.03228  3.84512  4.56746  0.61958  0.77255  0.48576  0.95510
     55   2.94336  4.99310  3.33656  2.74073  4.39316  3.56039  3.58579  3.76669  1.71734  3.26239  4.15285  3.14201  3.96025  2.73779  1.42105  2.96486  3.13395  3.46456  5.34296  4.15782    183 r - - -
          2.68618  4.42225  2.77519  2.73123  3.46354  2.40513  3.72494  3.29354  2.67741  2.69355  4.24690  2.90347  2.73739  3.18146  2.89801  2.37887  2.77519  2.98518  4.58477  3.61503
          0.03228  3.84512  4.56746  0.61958  0.77255  0.48576  0.95510
     56   2.80713  4.89145  2.83516  2.51157  3.69653  3.40899  1.95506  3.61701  2.30767  3.14494  4.05913  2.98872  3.88714  2.45407  2.61569  2.82730  3.05134  3.32035  5.05617  3.60311    185 h - - -
          2.68618  4.42225  2.77519  2.73123  3.46354  2.40513  3.72494  3.29354  2.67741  2.69355  4.24690  2.90347  2.73739  3.18146  2.89801  2.37887  2.77519  2.98518  4.58477  3.61503
          0.03228  3.84512  4.56746  0.61958  0.77255  0.48576  0.95510
     57   1.89605  4.11233  3.31986  2.99974  4.11945  2.91158  4.06994  3.43357  3.02057  3.18866  4.04225  3.19929  3.63204  3.33557  3.34043  1.59213  2.22173  2.96737  5.47962  4.25667    186 s - - -
          2.68618  4.42225  2.77519  2.73123  3.46354  2.40513  3.72494  3.29354  2.67741  2.69355  4.24690  2.90347  2.73739  3.18146  2.89801  2.37887  2.77519  2.98518  4.58477  3.61503
          0.03228  3.84512  4.56746  0.61958  0.77255  0.48576  0.95510
     58   2.30216  4.22200  3.18326  2.99813  4.04925  2.95242  4.10856  3.56833  3.07004  3.29082  4.21945  3.22705  3.68904  3.42158  3.35667  1.13305  2.78031  3.10943  5.42401  4.13272    187 s - - -
          2.68618  4.42225  2.77519  2.73123  3.46354  2.40513  3.72494  3.29354  2.67741  2.69355  4.24690  2.90347  2.73739  3.18146  2.89801  2.37887  2.77519  2.98518  4.58477  3.61503
          0.03228  3.84512  4.56746  0.61958  0.77255  0.48576  0.95510
     59   2.96083  5.08389  0.95808  2.31909  4.45739  3.19049  3.90789  4.03947  2.98698  3.65284  4.63070  2.87394  3.84139  3.14725  3.49919  2.92653  3.29894  3.68169  5.63128  4.33527    188 d - - -
          2.68618  4.42225  2.77519  2.73123  3.46354  2.40513  3.72494  3.29354  2.67741  2.69355  4.24690  2.90347  2.73739  3.18146  2.89801  2.37887  2.77519  2.98518  4.58477  3.61503
          0.03228  3.84512  4.56746  0.61958  0.77255  0.48576  0.95510
     60   3.05048  4.40818  4.56589  4.02995  3.28039  4.32261  4.73040  1.50470  3.90262  1.51172  3.09989  4.30602  4.59803  4.14302  4.10942  3.67230  3.29700  1.58767  5.25137  4.08345    190 i - - -
          2.68618  4.42225  2.77519  2.73123  3.46354  2.40513  3.72494  3.29354  2.67741  2.69355  4.24690  2.90347  2.73739  3.18146  2.89801  2.37887  2.77519  2.98518  4.58477  3.61503
          0.03228  3.84512  4.56746  0.61958  0.77255  0.48576  0.95510
     61   3.12632  4.54394  4.42555  3.92420  3.08086  4.25164  4.58178  1.91137  3.71140  1.06719  2.97406  4.21615  4.54717  4.00069  3.90692  3.62973  3.37784  2.08720  5.07354  3.84999    191 l - - -
          2.68618  4.42225  2.77519  2.73123  3.46354  2.40513  3.72494  3.29354  2.67741  2.69355  4.24690  2.90347  2.73739  3.18146  2.89801  2.37887  2.77519  2.98518  4.58477  3.61503
          0.03228  3.84512  4.56746  0.61958  0.77255  0.48576  0.95510
     62   1.61111  4.25529  3.56626  3.12225  3.59079  3.33409  4.06319  2.60555  3.01272  2.42481  2.83679  3.40973  3.90506  3.37426  3.31307  2.72051  2.84055  2.41040  5.16590  3.92610    192 a - - -
          2.68618  4.42225  2.77519  2.73123  3.46354  2.40513  3.72494  3.29354  2.67741  2.69355  4.24690  2.90347  2.73739  3.18146  2.89801  2.37887  2.77519  2.98518  4.58477  3.61503
          0.03228  3.84512  4.56746  0.61958  0.77255  0.48576  0.95510
     63   2.97527  4.81560  3.46320  2.98046  4.16327  3.46804  3.80557  3.70339  2.22796  3.22432  4.22556  3.34211  3.97227  3.02756  1.02102  3.06097  3.24330  3.42861  5.25761  4.09692    193 r - - -
          2.68618  4.42225  2.77519  2.73123  3.46354  2.40513  3.72494  3.29354  2.67741  2.69355  4.24690  2.90347  2.73739  3.18146  2.89801  2.37887  2.77519  2.98518  4.58477  3.61503
          0.03228  3.84512  4.56746  0.61958  0.77255  0.48576  0.95510
     64   2.94817  4.50140  4.02025  3.61195  3.19651  3.81370  4.35344  2.36940  3.38140  1.79558  1.43137  3.89272  4.27441  3.76525  3.58987  3.29429  3.25308  2.37227  5.03350  3.79270    194 m - - -
          2.68618  4.42225  2.77519  2.73123  3.46354  2.40513  3.72494  3.29354  2.67741  2.69355  4.24690  2.90347  2.73739  3.18146  2.89801  2.37887  2.77519  2.98518  4.58477  3.61503
          0.03228  3.84512  4.56746  0.61958  0.77255  0.48576  0.95510
     65   2.85983  4.84401  2.88567  2.64040  4.00883  3.34840  3.79832  3.63578  2.46319  3.14081  4.16986  3.09974  3.90173  1.28350  2.74773  2.90893  3.15701  3.36728  5.28590  3.97797    209 q - - -
          2.68618  4.42225  2.77519  2.73123  3.46354  2.40513  3.72494  3.29354  2.67741  2.69355  4.24690  2.90347  2.73739  3.18146  2.89801  2.37887  2.77519  2.98518  4.58477  3.61503
          0.03228  3.84512  4.56746  0.61958  0.77255  0.48576  0.95510
     66   3.13507  4.51562  4.52793  3.98574  2.47508  4.30896  4.47269  1.98006  3.86037  1.13033  2.89751  4.24515  4.54816  4.02221  4.03243  3.64213  3.36309  2.18644  4.85303  3.55969    237 l - - -
          2.68618  4.42225  2.77519  2.73123  3.46354  2.40513  3.72494  3.29354  2.67741  2.69355  4.24690  2.90347  2.73739  3.18146  2.89801  2.37887  2.77519  2.98518  4.58477  3.61503
          0.03228  3.84512  4.56746  0.61958  0.77255  0.48576  0.95510
     67   1.05392  4.17904  3.43535  3.22581  4.02564  3.00423  4.25101  3.14710  3.24137  3.02992  4.06508  3.38217  3.74090  3.58513  3.49355  2.52973  2.80522  2.80625  5.45554  4.25283    238 a - - -
          2.68618  4.42225  2.77519  2.73123  3.46354  2.40513  3.72494  3.29354  2.67741  2.69355  4.24690  2.90347  2.73739  3.18146  2.89801  2.37887  2.77519  2.98518  4.58477  3.61503
          0.03228  3.84512  4.56746  0.61958  0.77255  0.48576  0.95510
     68   2.94767  4.90962  3.12180  2.74885  4.28980  3.43969  3.74500  3.71744  1.07635  3.28868  4.25194  3.17440  3.94224  2.93828  2.42776  2.99165  3.20315  3.42689  5.35597  4.16493    239 k - - -
          2.68618  4.42225  2.77519  2.73123  3.46354  2.40513  3.72494  3.29354  2.67741  2.69355  4.24690  2.90347  2.73739  3.18146  2.89801  2.37887  2.77519  2.98518  4.58477  3.61503
          0.03228  3.84512  4.56746  0.61958  0.77255  0.48576  0.95510
     69   2.30121  4.83876  2.48392  1.63701  4.30169  2.83797  3.71297  3.69104  2.58251  3.32041  4.17096  2.81465  3.76255  2.88968  3.03692  2.64897  2.94342  3.32019  5.54738  4.18721    241 e - - -
          2.68618  4.42225  2.77519  2.73123  3.46354  2.40513  3.72494  3.29354  2.67741  2.69355  4.24690  2.90347  2.73739  3.18146  2.89801  2.37887  2.77519  2.98518  4.58477  3.61503
          0.03228  3.84512  4.56746  0.61958  0.77255  0.48576  0.95510
     70   2.70137  4.69643  2.69428  2.57718  4.05572  3.16610  3.89994  3.76056  2.80154  3.41065  4.36634  1.20742  3.81679  3.17295  3.15502  2.76980  3.08251  3.38553  5.36483  4.00626    242 n - - -
          2.68618  4.42225  2.77519  2.73123  3.46354  2.40513  3.72494  3.29354  2.67741  2.69355  4.24690  2.90347  2.73739  3.18146  2.89801  2.37887  2.77519  2.98518  4.58477  3.61503
          0.03228  3.84512  4.56746  0.61958  0.77255  0.48576  0.95510
     71   2.66075  4.85636  2.53686  2.32915  4.30895  2.83414  3.69736  3.76899  2.28895  3.35003  4.19628  1.80181  3.77741  2.87387  2.88208  2.67358  2.96435  3.38719  5.51997  4.16975    252 n - - -
          2.68618  4.42225  2.77519  2.73123  3.46354  2.40513  3.72494  3.29354  2.67741  2.69355  4.24690  2.90347  2.73739  3.18146  2.89801  2.37887  2.77519  2.98518  4.58477  3.61503
          0.03228  3.84512  4.56746  0.61958  0.77255  0.48576  0.95510
     72   3.06863  4.59905  3.82704  3.43517  1.36788  3.86607  2.71567  3.07673  3.31659  2.53044  3.67861  3.61241  4.26178  3.57055  3.54030  3.23038  3.31703  2.94032  3.86201  2.18446    254 f - - -
          2.68618  4.42225  2.77519  2.73123  3.46354  2.40513  3.72494  3.29354  2.67741  2.69355  4.24690  2.90347  2.73739  3.18146  2.89801  2.37887  2.77519  2.98518  4.58477  3.61503
          0.03228  3.84512  4.56746  0.61958  0.77255  0.48576  0.95510
     73   2.52739  4.65369  2.19929  2.38027  4.24463  3.09793  3.79831  3.71614  2.74299  3.35663  4.21162  2.86490  3.72830  3.00054  3.20434  1.58968  2.89301  3.30044  5.54196  4.17525    265 s - - -
          2.68618  4.42225  2.77519  2.73123  3.46354  2.40513  3.72494  3.29354  2.67741  2.69355  4.24690  2.90347  2.73739  3.18146  2.89801  2.37887  2.77519  2.98518  4.58477  3.61503
          0.03228  3.84512  4.56746  0.61958  0.77255  0.48576  0.95510
     74   2.66902  4.32945  3.02487  3.02492  2.95277  3.66909  3.91458  2.23904  2.98004  1.82915  3.27035  3.42157  4.03739  3.27629  3.31919  2.93665  2.90477  2.31334  4.85923  3.57217    269 l - - -
          2.68619  4.42226  2.77520  2.73124  3.46355  2.40513  3.72495  3.29355  2.67742  2.69356  4.24690  2.90347  2.73740  3.18147  2.89801  2.37888  2.77505  2.98519  4.58478  3.61504
          0.15124  2.37193  3.05636  0.42880  1.05352  0.48576  0.95510
     75   2.73837  5.12628  1.61223  2.10225  4.52578  2.73415  3.69394  4.03247  2.67850  3.57800  4.42114  2.29405  3.74328  2.86672  3.23067  2.68137  3.04661  3.61280  5.74540  4.29376    273 d - - -
          2.68618  4.42225  2.77519  2.73123  3.46354  2.40513  3.72494  3.29354  2.67741  2.69355  4.24690  2.90347  2.73739  3.18146  2.89801  2.37887  2.77519  2.98518  4.58477  3.61503
          0.03353  3.80775  4.53010  0.61958  0.77255  0.46622  0.98717
     76   2.65311  4.35763  3.52973  3.01286  3.39268  3.58950  3.92318  2.55939  2.83749  1.70652  3.32198  3.39384  4.00481  2.93330  3.13896  2.89785  2.66459  2.30135  4.97707  3.74470    277 l - - -
          2.68618  4.42225  2.77519  2.73123  3.46354  2.40513  3.72494  3.29354  2.67741  2.69355  4.24690  2.90347  2.73739  3.18146  2.89801  2.37887  2.77519  2.98518  4.58477  3.61503
          0.03228  3.84512  4.56746  0.61958  0.77255  0.48576  0.95510
     77   2.66568  4.91598  2.70885  2.33788  4.17931  3.33201  3.19341  3.65358  2.31252  3.21159  4.03667  2.63624  3.13012  2.12069  2.71036  2.66539  2.90757  3.30703  5.37857  4.02688    286 q - - -
          2.68618  4.42225  2.77519  2.73123  3.46354  2.40513  3.72494  3.29354  2.67741  2.69355  4.24690  2.90347  2.73739  3.18146  2.89801  2.37887  2.77519  2.98518  4.58477  3.61503
          0.03228  3.84512  4.56746  0.61958  0.77255  0.48576  0.95510
     78   2.87093  5.04004  2.95888  2.53279  4.38694  3.46258  3.58882  3.79881  1.49538  3.29593  4.16999  2.99909  3.89944  2.21213  2.28777  2.86477  3.08109  3.47638  5.40561  4.15161    297 k - - -
          2.68618  4.42225  2.77520  2.73124  3.46354  2.40513  3.72495  3.29354  2.67733  2.69355  4.24690  2.90347  2.73740  3.18147  2.89801  2.37887  2.77520  2.98519  4.58477  3.61503
          0.07941  2.71872  4.56746  0.48535  0.95577  0.48576  0.95510
     79   2.23889  4.48469  3.02389  2.32828  3.83535  3.30029  3.70771  3.14765  2.56768  2.86327  3.72721  3.01923  3.09378  2.91507  2.97991  2.59935  2.58696  2.55583  5.18323  3.89785    300 a - - -
          2.68618  4.42225  2.77519  2.73123  3.46354  2.40513  3.72494  3.29354  2.67741  2.69355  4.24690  2.90347  2.73739  3.18146  2.89801  2.37887  2.77519  2.98518  4.58477  3.61503
          0.03228  3.84512  4.56746  0.61958  0.77255  0.48576  0.95510
     80   2.92014  4.99941  3.21613  2.68352  4.39356  3.52441  3.59447  3.77739  1.29237  3.27880  4.16749  3.10436  3.94146  2.74682  2.01115  2.93516  3.12113  3.46816  5.36346  4.16019    305 k - - -
          2.68618  4.42225  2.77511  2.73124  3.46354  2.40513  3.72495  3.29354  2.67741  2.69355  4.24690  2.90347  2.73740  3.18147  2.89801  2.37887  2.77520  2.98519  4.58477  3.61503
          0.07941  2.71872  4.56746  0.48535  0.95577  0.48576  0.95510
     81   2.65638  4.85070  1.75377  2.29834  4.13239  2.94118  3.69674  3.54551  2.60138  2.69887  4.08033  2.82960  3.78049  2.88158  3.07999  2.67058  2.94258  3.21733  5.43605  4.05383    307 d - - -
          2.68618  4.42225  2.77519  2.73123  3.46354  2.40513  3.72494  3.29354  2.67741  2.69355  4.24690  2.90347  2.73739  3.18146  2.89801  2.37887  2.77519  2.98518  4.58477  3.61503
          0.03228  3.84512  4.56746  0.61958  0.77255  0.48576  0.95510
     82   2.54190  5.10790  2.25018  1.78663  4.40635  2.98373  3.61642  3.86339  2.22386  3.40150  4.21310  2.73153  3.76111  2.76174  2.96081  2.65588  2.95867  3.48007  5.58697  4.17831    310 e - - -
          2.68621  4.42228  2.77513  2.73127  3.46357  2.40510  3.72498  3.29357  2.67744  2.69349  4.24693  2.90350  2.73734  3.18150  2.89793  2.37884  2.77523  2.98522  4.58480  3.61506
          0.08124  2.69346  4.56746  1.10376  0.40290  0.48576  0.95510
     83   2.58712  4.66895  2.83605  2.23143  3.95401  3.32954  3.65634  3.31185  2.45806  2.75105  3.83773  2.60918  3.79379  2.84244  2.86556  2.64970  2.25146  3.01126  5.25537  3.94361    318 e - - -
          2.68618  4.42225  2.77519  2.73123  3.46354  2.40513  3.72494  3.29354  2.67741  2.69355  4.24690  2.90347  2.73739  3.18146  2.89801  2.37887  2.77519  2.98518  4.58477  3.61503
          0.03228  3.84512  4.56746  0.61958  0.77255  0.48576  0.95510
     84   2.31179  4.55484  2.58580  2.47272  3.99276  3.23204  3.68714  3.37772  2.54201  3.02788  3.85959  2.94653  2.89426  2.86748  2.98671  2.39128  2.60974  2.78827  5.29438  3.98231    322 a - - -
          2.68618  4.42225  2.77520  2.73124  3.46354  2.40513  3.72469  3.29354  2.67741  2.69355  4.24690  2.90347  2.73740  3.18147  2.89801  2.37887  2.77520  2.98519  4.58477  3.61504
          0.08392  2.65772  4.56746  0.47581  0.97123  0.48576  0.95510
     85   2.27522  4.32651  3.28909  2.76256  3.55780  3.11322  3.76791  2.53657  2.69794  2.58387  3.49474  3.17861  3.85080  2.71392  3.06256  2.69469  2.77344  2.31679  4.98613  3.73667    324 a - - -
          2.68618  4.42225  2.77519  2.73123  3.46354  2.40513  3.72494  3.29354  2.67741  2.69355  4.24690  2.90347  2.73739  3.18146  2.89801  2.37887  2.77519  2.98518  4.58477  3.61503
          0.03228  3.84512  4.56746  0.61958  0.77255  0.48576  0.95510
     86   2.75943  5.22027  1.78908  1.90800  4.52228  3.19876  3.65065  3.99822  2.57735  3.52946  4.35282  2.34760  3.76173  2.80476  3.11981  2.68803  2.72842  3.59848  5.71166  4.26357    325 d - - -
          2.68618  4.42225  2.77519  2.73123  3.46354  2.40513  3.72494  3.29354  2.67741  2.69355  4.24690  2.90347  2.73739  3.18146  2.89801  2.37887  2.77519  2.98518  4.58477  3.61503
          0.03228  3.84512  4.56746  0.61958  0.77255  0.48576  0.95510
     87   2.88264  4.34125  4.21628  3.70641  3.37213  4.02237  4.47889  1.40562  3.54562  1.84537  3.23826  3.99499  4.39425  3.87309  3.78708  3.37471  2.80747  1.80803  5.20054  3.98745    336 i - - -
          2.68618  4.42225  2.77519  2.73123  3.46354  2.40513  3.72494  3.29354  2.67741  2.69355  4.24690  2.90347  2.73739  3.18146  2.89801  2.37887  2.77519  2.98518  4.58477  3.61503
          0.03228  3.84512  4.56746  0.61958  0.77255  0.48576  0.95510
     88   2.64811  4.96251  2.11146  2.19650  4.41221  2.82153  3.68595  3.88594  2.60640  3.44367  4.26599  2.06481  3.74197  2.84944  3.12260  2.31186  2.95248  3.47358  5.63558  4.22635    338 n - - -
          2.68618  4.42225  2.77519  2.73123  3.46354  2.40513  3.72494  3.29354  2.67741  2.69355  4.24690  2.90347  2.73739  3.18146  2.89801  2.37887  2.77519  2.98518  4.58477  3.61503
          0.03228  3.84512  4.56746  0.61958  0.77255  0.48576  0.95510
     89   2.55277  4.65542  2.91880  2.25815  3.91048  3.35463  3.61770  3.05441  2.42740  2.93809  3.77563  2.93615  3.45864  2.62264  2.85696  2.37797  2.54957  3.00108  5.20699  3.89633    344 e - - -
          2.68618  4.42225  2.77519  2.73123  3.46354  2.40513  3.72494  3.29354  2.67741  2.69355  4.24690  2.90347  2.73739  3.18146  2.89801  2.37887  2.77519  2.98518  4.58477  3.61503
          0.03228  3.84512  4.56746  0.61958  0.77255  0.48576  0.95510
     90   2.13433  4.61368  2.78170  2.20233  4.05479  3.22447  3.69643  3.44827  2.54335  3.08734  3.92461  2.72262  3.74797  2.88024  2.97542  2.40226  2.44173  3.09951  5.34428  4.02903    345 a - - -
          2.68618  4.42225  2.77519  2.73123  3.46354  2.40513  3.72494  3.29354  2.67741  2.69355  4.24690  2.90347  2.73739  3.18146  2.89801  2.37887  2.77519  2.98518  4.58477  3.61503
          0.03228  3.84512  4.56746  0.61958  0.77255  0.48576  0.95510
     91   1.94781  4.13781  3.40266  3.09912  4.00549  2.99784  4.13062  3.06777  3.06913  2.97957  3.94062  3.28830  3.70829  3.41836  3.35804  2.45166  1.53618  2.71977  5.44309  4.22070    347 t - - -
          2.68618  4.42225  2.77519  2.73123  3.46354  2.40513  3.72494  3.29354  2.67741  2.69355  4.24690  2.90347  2.73739  3.18146  2.89801  2.37887  2.77519  2.98518  4.58477  3.61503
          0.03228  3.84512  4.56746  0.61958  0.77255  0.48576  0.95510
     92   2.78660  4.33716  4.08716  3.74980  3.53050  3.69522  4.55638  2.05290  3.61715  2.22254  3.50017  3.94392  4.25751  3.97909  3.83223  3.19732  3.14898  1.06014  5.31020  4.03995    348 v - - -
          2.68618  4.42225  2.77519  2.73123  3.46354  2.40513  3.72494  3.29354  2.67741  2.69355  4.24690  2.90347  2.73739  3.18146  2.89801  2.37887  2.77519  2.98518  4.58477  3.61503
          0.03228  3.84512  4.56746  0.61958  0.77255  0.48576  0.95510
     93   2.46134  4.45723  3.07161  2.70147  4.04605  3.16084  3.79793  3.50883  2.51276  3.14432  4.01532  3.07953  3.75567  3.01332  2.39947  1.60778  2.82412  3.12619  5.33085  4.04285    350 s - - -
          2.68618  4.42225  2.77519  2.73123  3.46354  2.40513  3.72494  3.29354  2.67741  2.69355  4.24690  2.90347  2.73739  3.18146  2.89801  2.37887  2.77519  2.98518  4.58477  3.61503
          0.03228  3.84512  4.56746  0.61958  0.77255  0.48576  0.95510
     94   2.73187  5.11817  2.07949  1.64327  4.43209  3.21416  3.65582  3.86361  2.55979  3.43883  4.27267  2.71407  3.76663  2.81367  3.07713  2.68238  2.58220  3.48713  5.64240  4.22102    351 e - - -
          2.68618  4.42225  2.77519  2.73123  3.46354  2.40513  3.72494  3.29354  2.67741  2.69355  4.24690  2.90347  2.73739  3.18146  2.89801  2.37887  2.77519  2.98518  4.58477  3.61503
          0.03228  3.84512  4.56746  0.61958  0.77255  0.48576  0.95510
     95   2.62761  4.27601  3.77218  3.30967  3.52019  3.57513  4.19892  1.80964  3.18357  2.28589  3.43401  3.60334  4.08185  3.54182  3.46686  2.94886  2.00965  2.06577  5.17388  3.93680    352 i - - -
          2.68618  4.42225  2.77519  2.73123  3.46354  2.40513  3.72494  3.29354  2.67741  2.69355  4.24690  2.90347  2.73739  3.18146  2.89801  2.37887  2.77519  2.98518  4.58477  3.61503
          0.03228  3.84512  4.56746  0.61958  0.77255  0.48576  0.95510
     96   3.12494  4.59553  4.14542  3.78552  3.12592  3.94710  4.44985  2.32892  3.55352  0.90963  3.15810  4.06361  4.38741  3.92841  3.73391  3.51531  3.42058  2.35908  4.99491  3.71178    353 l - - -
          2.68618  4.42225  2.77519  2.73123  3.46354  2.40513  3.72494  3.29354  2.67741  2.69355  4.24690  2.90347  2.73739  3.18146  2.89801  2.37887  2.77519  2.98518  4.58477  3.61503
          0.03228  3.84512  4.56746  0.61958  0.77255  0.48576  0.95510
     97   2.94760  5.01650  3.33884  2.72896  4.42448  3.56850  3.57453  3.79053  1.62625  3.27659  4.16005  3.13366  3.95964  2.72187  1.49273  2.96241  3.13218  3.48474  5.35228  4.16892    354 r - - -
          2.68618  4.42225  2.77519  2.73123  3.46354  2.40513  3.72494  3.29354  2.67741  2.69355  4.24690  2.90347  2.73739  3.18146  2.89801  2.37887  2.77519  2.98518  4.58477  3.61503
          0.03228  3.84512  4.56746  0.61958  0.77255  0.48576  0.95510
     98   2.82877  4.96059  3.17116  2.61158  4.36143  3.49534  3.57049  3.73779  1.55319  3.24936  4.10285  3.05157  3.90029  2.71477  1.89773  2.64311  3.03460  3.41190  5.35992  4.13345    357 k - - -
          2.68618  4.42225  2.77519  2.73123  3.46354  2.40513  3.72494  3.29354  2.67741  2.69355  4.24690  2.90347  2.73739  3.18146  2.89801  2.37887  2.77519  2.98518  4.58477  3.61503
          0.03228  3.84512  4.56746  0.61958  0.77255  0.48576  0.95510
     99   1.05392  4.17904  3.43535  3.22581  4.02564  3.00423  4.25101  3.14710  3.24137  3.02992  4.06508  3.38217  3.74090  3.58513  3.49355  2.52973  2.80522  2.80625  5.45554  4.25283    358 a - - -
          2.68618  4.42225  2.77519  2.73123  3.46354  2.40513  3.72494  3.29354  2.67741  2.69355  4.24690  2.90347  2.73739  3.18146  2.89801  2.37887  2.77519  2.98518  4.58477  3.61503
          0.03228  3.84512  4.56746  0.61958  0.77255  0.48576  0.95510
    100   3.12758  4.53025  4.46472  3.95441  3.09661  4.28168  4.61323  1.82173  3.75529  1.10400  2.97295  4.24579  4.56435  4.02927  3.94945  3.65308  3.37534  2.04452  5.09611  3.88876    359 l - - -
          2.68618  4.42225  2.77519  2.73123  3.46354  2.40513  3.72494  3.29354  2.67741  2.69355  4.24690  2.90347  2.73739  3.18146  2.89801  2.37887  2.77519  2.98518  4.58477  3.61503
          0.03228  3.84512  4.56746  0.61958  0.77255  0.48576  0.95510
    101   2.55646  4.79028  2.51046  2.32326  4.18002  2.66449  3.62992  3.61503  2.45237  3.19676  4.00801  2.62876  3.74089  2.78317  2.70647  2.33448  2.66874  3.24440  5.41387  4.06033    360 e - - -
          2.68618  4.42225  2.77519  2.73123  3.46354  2.40513  3.72494  3.29354  2.67741  2.69355  4.24690  2.90347  2.73739  3.18146  2.89801  2.37887  2.77519  2.98518  4.58477  3.61503
          0.03228  3.84512  4.56746  0.61958  0.77255  0.48576  0.95510
    102   3.20826  4.70832  3.79816  3.52274  2.29489  3.79851  3.60680  3.22136  3.38104  2.68226  3.89933  3.69025  4.27315  3.69364  3.57022  3.34756  3.49490  3.09067  3.93749  1.01251    361 y - - -
          2.68618  4.42225  2.77519  2.73123  3.46354  2.40513  3.72494  3.29354  2.67741  2.69355  4.24690  2.90347  2.73739  3.18146  2.89801  2.37887  2.77519  2.98518  4.58477  3.61503
          0.03228  3.84512  4.56746  0.61958  0.77255  0.48576  0.95510
    103   3.22409  4.63402  4.20112  3.91072  1.05757  3.91965  3.86601  2.75149  3.81851  2.12803  3.48593  3.98858  4.37910  3.99413  3.94499  3.49523  3.52534  2.74012  4.12377  2.49445    362 f - - -
          2.68618  4.42225  2.77519  2.73123  3.46354  2.40513  3.72494  3.29354  2.67741  2.69355  4.24690  2.90347  2.73739  3.18146  2.89801  2.37887  2.77519  2.98518  4.58477  3.61503
          0.03228  3.84512  4.56746  0.61958  0.77255  0.48576  0.95510
    104   1.98894  4.13851  3.21803  2.98844  4.14841  2.89762  4.10326  3.50752  3.05655  3.26386  4.14418  3.19137  3.63941  3.38168  3.36061  1.32053  2.67868  3.02698  5.52087  4.26628    363 s - - -
          2.68618  4.42225  2.77519  2.73123  3.46354  2.40513  3.72494  3.29354  2.67741  2.69355  4.24690  2.90347  2.73739  3.18146  2.89801  2.37887  2.77519  2.98518  4.58477  3.61503
          0.03228  3.84512  4.56746  0.61958  0.77255  0.48576  0.95510
    105   1.33892  4.10441  3.43530  3.14260  4.04062  2.95862  4.16574  3.10975  3.12793  3.02352  3.97433  3.29809  3.68614  3.45940  3.41118  2.41729  2.23757  2.74114  5.47541  4.26106    364 a - - -
          2.68618  4.42225  2.77519  2.73123  3.46354  2.40513  3.72494  3.29354  2.67741  2.69355  4.24690  2.90347  2.73739  3.18146  2.89801  2.37887  2.77519  2.98518  4.58477  3.61503
          0.03228  3.84512  4.56746  0.61958  0.77255  0.48576  0.95510
    106   2.98801  4.38751  4.47005  3.99816  3.38426  4.18027  4.73967  1.22385  3.84610  1.90559  3.23904  4.24496  4.55123  4.15053  4.06135  3.57590  3.27005  1.60566  5.32798  4.09992    365 i - - -
          2.68618  4.42225  2.77519  2.73123  3.46354  2.40513  3.72494  3.29354  2.67741  2.69355  4.24690  2.90347  2.73739  3.18146  2.89801  2.37887  2.77519  2.98518  4.58477  3.61503
          0.03228  3.84512  4.56746  0.61958  0.77255  0.48576  0.95510
    107   2.85983  4.84401  2.88567  2.64040  4.00883  3.34840  3.79832  3.63578  2.46319  3.14081  4.16986  3.09974  3.90173  1.28350  2.74773  2.90893  3.15701  3.36728  5.28590  3.97797    366 q - - -
          2.68618  4.42225  2.77519  2.73123  3.46354  2.40513  3.72494  3.29354  2.67741  2.69355  4.24690  2.90347  2.73739  3.18146  2.89801  2.37887  2.77519  2.98518  4.58477  3.61503
          0.03228  3.84512  4.56746  0.61958  0.77255  0.48576  0.95510
    108   1.05392  4.17904  3.43535  3.22581  4.02564  3.00423  4.25101  3.14710  3.24137  3.02992  4.06508  3.38217  3.74090  3.58513  3.49355  2.52973  2.80522  2.80625  5.45554  4.25283    367 a - - -
          2.68618  4.42225  2.77519  2.73123  3.46354  2.40513  3.72494  3.29354  2.67741  2.69355  4.24690  2.90347  2.73739  3.18146  2.89801  2.37887  2.77519  2.98518  4.58477  3.61503
          0.03228  3.84512  4.56746  0.61958  0.77255  0.48576  0.95510
    109   2.90826  4.75894  3.20338  2.83022  2.72396  3.58965  1.74565  3.39458  2.64808  2.89635  3.91751  3.22259  4.03206  3.11186  2.94679  2.97134  3.15408  3.16687  4.30293  2.45542    368 h - - -
          2.68618  4.42225  2.77519  2.73123  3.46354  2.40513  3.72494  3.29354  2.67741  2.69355  4.24690  2.90347  2.73739  3.18146  2.89801  2.37887  2.77519  2.98518  4.58477  3.61503
          0.03228  3.84512  4.56746  0.61958  0.77255  0.48576  0.95510
    110   2.96083  5.08389  0.95808  2.31909  4.45739  3.19049  3.90789  4.03947  2.98698  3.65284  4.63070  2.87394  3.84139  3.14725  3.49919  2.92653  3.29894  3.68169  5.63128  4.33527    369 d - - -
          2.68618  4.42225  2.77519  2.73123  3.46354  2.40513  3.72494  3.29354  2.67741  2.69355  4.24690  2.90347  2.73739  3.18146  2.89801  2.37887  2.77519  2.98518  4.58477  3.61503
          0.03228  3.84512  4.56746  0.61958  0.77255  0.48576  0.95510
    111   2.63187  4.40959  3.30001  3.19615  4.33816  0.77259  4.31776  3.93145  3.37367  3.58894  4.56475  3.46440  3.79985  3.70005  3.61237  2.80307  3.11100  3.46508  5.44019  4.43927    370 g - - -
          2.68618  4.42225  2.77519  2.73123  3.46354  2.40513  3.72494  3.29354  2.67741  2.69355  4.24690  2.90347  2.73739  3.18146  2.89801  2.37887  2.77519  2.98518  4.58477  3.61503
          0.03228  3.84512  4.56746  0.61958  0.77255  0.48576  0.95510
    112   2.96603  4.78773  3.10006  2.85759  3.26638  3.42509  1.20153  3.66469  2.70143  3.16195  4.20304  3.26789  3.97629  3.22357  2.96861  3.03707  3.26862  3.40037  4.73174  3.21808    371 h - - -
          2.68618  4.42225  2.77519  2.73123  3.46354  2.40513  3.72494  3.29354  2.67741  2.69355  4.24690  2.90347  2.73739  3.18146  2.89801  2.37887  2.77519  2.98518  4.58477  3.61503
          0.03228  3.84512  4.56746  0.61958  0.77255  0.48576  0.95510
    113   3.29122  4.67546  4.05002  3.74961  2.63978  3.70007  3.86739  3.31399  3.47254  2.71345  3.94902  3.90427  4.21561  3.86161  3.60560  3.49516  3.59032  3.20357  0.94232  2.64337    372 w - - -
          2.68618  4.42225  2.77519  2.73123  3.46354  2.40513  3.72494  3.29354  2.67741  2.69355  4.24690  2.90347  2.73739  3.18146  2.89801  2.37887  2.77519  2.98518  4.58477  3.61503
          0.03228  3.84512  4.56746  0.61958  0.77255  0.48576  0.95510
    114   2.71634  4.47784  3.32062  3.15600  4.15289  3.16691  4.23543  3.69160  3.21102  3.32128  4.37021  3.46528  0.88008  3.60065  3.45936  2.88306  3.15583  3.34005  5.34662  4.27330    373 p - - -
          2.68618  4.42225  2.77519  2.73123  3.46354  2.40513  3.72494  3.29354  2.67741  2.69355  4.24690  2.90347  2.73739  3.18146  2.89801  2.37887  2.77519  2.98518  4.58477  3.61503
          0.03228  3.84512  4.56746  0.61958  0.77255  0.48576  0.95510
    115   1.87574  4.15883  3.16481  2.98058  4.23699  1.45115  4.14007  3.59180  3.12383  3.34053  4.21696  3.19550  3.64355  3.42282  3.43013  2.39547  2.71098  3.09127  5.56951  4.35757    374 g - - -
          2.68618  4.42225  2.77519  2.73123  3.46354  2.40513  3.72494  3.29354  2.67741  2.69355  4.24690  2.90347  2.73739  3.18146  2.89801  2.37887  2.77519  2.98518  4.58477  3.61503
          0.03228  3.84512  4.56746  0.61958  0.77255  0.48576  0.95510
    116   2.96083  5.08389  0.95808  2.31909  4.45739  3.19049  3.90789  4.03947  2.98698  3.65284  4.63070  2.87394  3.84139  3.14725  3.49919  2.92653  3.29894  3.68169  5.63128  4.33527    375 d - - -
          2.68618  4.42225  2.77519  2.73123  3.46354  2.40513  3.72494  3.29354  2.67741  2.69355  4.24690  2.90347  2.73739  3.18146  2.89801  2.37887  2.77519  2.98518  4.58477  3.61503
          0.03228  3.84512  4.56746  0.61958  0.77255  0.48576  0.95510
    117   3.22409  4.63402  4.20112  3.91072  1.05757  3.91965  3.86601  2.75149  3.81851  2.12803  3.48593  3.98858  4.37910  3.99413  3.94499  3.49523  3.52534  2.74012  4.12377  2.49445    376 f - - -
          2.68618  4.42225  2.77519  2.73123  3.46354  2.40513  3.72494  3.29354  2.67741  2.69355  4.24690  2.90347  2.73739  3.18146  2.89801  2.37887  2.77519  2.98518  4.58477  3.61503
          0.03228  3.84512  4.56746  0.61958  0.77255  0.48576  0.95510
    118   2.71634  4.47784  3.32062  3.15600  4.15289  3.16691  4.23543  3.69160  3.21102  3.32128  4.37021  3.46528  0.88008  3.60065  3.45936  2.88306  3.15583  3.34005  5.34662  4.27330    377 p - - -
          2.68618  4.42225  2.77519  2.73123  3.46354  2.40513  3.72494  3.29354  2.67741  2.69355  4.24690  2.90347  2.73739  3.18146  2.89801  2.37887  2.77519  2.98518  4.58477  3.61503
          0.03228  3.84512  4.56746  0.61958  0.77255  0.48576  0.95510
    119   2.63187  4.40959  3.30001  3.19615  4.33816  0.77259  4.31776  3.93145  3.37367  3.58894  4.56475  3.46440  3.79985  3.70005  3.61237  2.80307  3.11100  3.46508  5.44019  4.43927    379 g - - -
          2.68618  4.42225  2.77519  2.73123  3.46354  2.40513  3.72494  3.29354  2.67741  2.69355  4.24690  2.90347  2.73739  3.18146  2.89801  2.37887  2.77519  2.98518  4.58477  3.61503
          0.03228  3.84512  4.56746  0.61958  0.77255  0.48576  0.95510
    120   2.71634  4.47784  3.32062  3.15600  4.15289  3.16691  4.23543  3.69160  3.21102  3.32128  4.37021  3.46528  0.88008  3.60065  3.45936  2.88306  3.15583  3.34005  5.34662  4.27330    380 p - - -
          2.68618  4.42225  2.77519  2.73123  3.46354  2.40513  3.72494  3.29354  2.67741  2.69355  4.24690  2.90347  2.73739  3.18146  2.89801  2.37887  2.77519  2.98518  4.58477  3.61503
          0.03228  3.84512  4.56746  0.61958  0.77255  0.48576  0.95510
    121   3.12494  4.59553  4.14542  3.78552  3.12592  3.94710  4.44985  2.32892  3.55352  0.90963  3.15810  4.06361  4.38741  3.92841  3.73391  3.51531  3.42058  2.35908  4.99491  3.71178    381 l - - -
          2.68618  4.42225  2.77519  2.73123  3.46354  2.40513  3.72494  3.29354  2.67741  2.69355  4.24690  2.90347  2.73739  3.18146  2.89801  2.37887  2.77519  2.98518  4.58477  3.61503
          0.03228  3.84512  4.56746  0.61958  0.77255  0.48576  0.95510
    122   3.22409  4.63402  4.20112  3.91072  1.05757  3.91965  3.86601  2.75149  3.81851  2.12803  3.48593  3.98858  4.37910  3.99413  3.94499  3.49523  3.52534  2.74012  4.12377  2.49445    383 f - - -
          2.68618  4.42225  2.77519  2.73123  3.46354  2.40513  3.72494  3.29354  2.67741  2.69355  4.24690  2.90347  2.73739  3.18146  2.89801  2.37887  2.77519  2.98518  4.58477  3.61503
          0.03228  3.84512  4.56746  0.61958  0.77255  0.48576  0.95510
    123   2.53756  4.31131  3.52479  3.10911  3.58895  3.36843  4.05603  2.59898  2.95737  2.14422  3.57162  3.41197  3.93576  3.36617  3.24642  2.77108  1.72574  2.40989  5.16801  3.89393    384 t - - -
          2.68618  4.42225  2.77519  2.73123  3.46354  2.40513  3.72494  3.29354  2.67741  2.69355  4.24690  2.90347  2.73739  3.18146  2.89801  2.37887  2.77519  2.98518  4.58477  3.61503
          0.03228  3.84512  4.56746  0.61958  0.77255  0.48576  0.95510
    124   2.39866  4.24356  3.40446  3.15564  3.94535  3.08363  4.17496  3.06918  3.09806  2.93362  3.98620  3.36915  3.78536  3.49435  3.35785  2.59966  1.21914  2.76708  5.38558  4.16209    385 t - - -
          2.68618  4.42225  2.77519  2.73123  3.46354  2.40513  3.72494  3.29354  2.67741  2.69355  4.24690  2.90347  2.73739  3.18146  2.89801  2.37887  2.77519  2.98518  4.58477  3.61503
          0.03228  3.84512  4.56746  0.61958  0.77255  0.48576  0.95510
    125   1.34034  4.16689  3.26911  2.98699  4.07222  2.96333  4.07580  3.35060  3.02196  3.11822  4.02677  3.21606  2.73851  3.35148  3.33428  2.42537  2.70443  2.93692  5.44971  4.22466    386 a - - -
          2.68618  4.42225  2.77519  2.73123  3.46354  2.40513  3.72494  3.29354  2.67741  2.69355  4.24690  2.90347  2.73739  3.18146  2.89801  2.37887  2.77519  2.98518  4.58477  3.61503
          0.03228  3.84512  4.56746  0.61958  0.77255  0.48576  0.95510
    126   2.39866  4.24356  3.40446  3.15564  3.94535  3.08363  4.17496  3.06918  3.09806  2.93362  3.98620  3.36915  3.78536  3.49435  3.35785  2.59966  1.21914  2.76708  5.38558  4.16209    387 t - - -
          2.68618  4.42225  2.77519  2.73123  3.46354  2.40513  3.72494  3.29354  2.67741  2.69355  4.24690  2.90347  2.73739  3.18146  2.89801  2.37887  2.77519  2.98518  4.58477  3.61503
          0.03228  3.84512  4.56746  0.61958  0.77255  0.48576  0.95510
    127   3.04123  4.51956  4.25335  3.73281  3.07189  4.10748  4.42741  2.19959  3.50965  1.43454  1.76757  4.04136  4.42656  3.82399  3.72206  3.46504  3.29103  2.24564  5.01218  3.80878    394 l - - -
          2.68618  4.42225  2.77519  2.73123  3.46354  2.40513  3.72494  3.29354  2.67741  2.69355  4.24690  2.90347  2.73739  3.18146  2.89801  2.37887  2.77519  2.98518  4.58477  3.61503
          0.03228  3.84512  4.56746  0.61958  0.77255  0.48576  0.95510
    128   2.98959  4.37743  4.50057  4.01734  3.40268  4.20727  4.76101  1.25601  3.87669  1.91863  3.24466  4.26556  4.56622  4.17098  4.09384  3.59569  3.26718  1.52773  5.34686  4.12847    398 i - - -
          2.68618  4.42225  2.77519  2.73123  3.46354  2.40513  3.72494  3.29354  2.67741  2.69355  4.24690  2.90347  2.73739  3.18146  2.89801  2.37887  2.77519  2.98518  4.58477  3.61503
          0.03228  3.84512  4.56746  0.61958  0.77255  0.48576  0.95510
    129   2.81100  4.32367  4.10230  3.66411  3.46090  3.86018  4.47989  1.31423  3.50883  2.09014  3.34434  3.92426  4.31987  3.86426  3.74848  3.25883  2.75924  1.82756  5.26468  4.03218    401 i - - -
          2.68618  4.42225  2.77519  2.73123  3.46354  2.40513  3.72494  3.29354  2.67741  2.69355  4.24690  2.90347  2.73739  3.18146  2.89801  2.37887  2.77519  2.98518  4.58477  3.61503
          0.03228  3.84512  4.56746  0.61958  0.77255  0.48576  0.95510
    130   2.21290  4.21577  3.90774  3.52350  3.65119  3.47778  4.40191  2.14607  3.42959  2.38500  3.55060  3.71141  4.07710  3.76433  3.68348  2.90661  2.94347  1.31359  5.34647  4.11268    402 v - - -
          2.68618  4.42225  2.77519  2.73123  3.46354  2.40513  3.72494  3.29354  2.67741  2.69355  4.24690  2.90347  2.73739  3.18146  2.89801  2.37887  2.77519  2.98518  4.58477  3.61503
          0.03228  3.84512  4.56746  0.61958  0.77255  0.48576  0.95510
    131   3.12494  4.59553  4.14542  3.78552  3.12592  3.94710  4.44985  2.32892  3.55352  0.90963  3.15810  4.06361  4.38741  3.92841  3.73391  3.51531  3.42058  2.35908  4.99491  3.71178    403 l - - -
          2.68618  4.42225  2.77519  2.73123  3.46354  2.40513  3.72494  3.29354  2.67741  2.69355  4.24690  2.90347  2.73739  3.18146  2.89801  2.37887  2.77519  2.98518  4.58477  3.61503
          0.03228  3.84512  4.56746  0.61958  0.77255  0.48576  0.95510
    132   3.20826  4.70832  3.79816  3.52274  2.29489  3.79851  3.60680  3.22136  3.38104  2.68226  3.89933  3.69025  4.27315  3.69364  3.57022  3.34756  3.49490  3.09067  3.93749  1.01251    404 y - - -
          2.68618  4.42225  2.77519  2.73123  3.46354  2.40513  3.72494  3.29354  2.67741  2.69355  4.24690  2.90347  2.73739  3.18146  2.89801  2.37887  2.77519  2.98518  4.58477  3.61503
          0.03228  3.84512  4.56746  0.61958  0.77255  0.48576  0.95510
    133   2.78660  4.33716  4.08716  3.74980  3.53050  3.69522  4.55638  2.05290  3.61715  2.22254  3.50017  3.94392  4.25751  3.97909  3.83223  3.19732  3.14898  1.06014  5.31020  4.03995    405 v - - -
          2.68618  4.42225  2.77519  2.73123  3.46354  2.40513  3.72494  3.29354  2.67741  2.69355  4.24690  2.90347  2.73739  3.18146  2.89801  2.37887  2.77519  2.98518  4.58477  3.61503
          0.03228  3.84512  4.56746  0.61958  0.77255  0.48576  0.95510
    134   2.39866  4.24356  3.40446  3.15564  3.94535  3.08363  4.17496  3.06918  3.09806  2.93362  3.98620  3.36915  3.78536  3.49435  3.35785  2.59966  1.21914  2.76708  5.38558  4.16209    409 t - - -
          2.68618  4.42225  2.77519  2.73123  3.46354  2.40513  3.72494  3.29354  2.67741  2.69355  4.24690  2.90347  2.73739  3.18146  2.89801  2.37887  2.77519  2.98518  4.58477  3.61503
          0.03228  3.84512  4.56746  0.61958  0.77255  0.48576  0.95510
    135   2.68514  4.93434  2.57897  1.79211  4.29482  2.53546  3.64191  3.72801  2.39988  3.29489  4.12915  2.83135  3.78538  2.80118  2.56076  2.68030  2.95000  3.36789  5.48054  4.13525    413 e - - -
          2.68618  4.42225  2.77519  2.73123  3.46354  2.40513  3.72494  3.29354  2.67741  2.69355  4.24690  2.90347  2.73739  3.18146  2.89801  2.37887  2.77519  2.98518  4.58477  3.61503
          0.03228  3.84512  4.56746  0.61958  0.77255  0.48576  0.95510
    136   1.88382  4.12566  3.24374  3.00006  4.15222  2.89298  4.10545  3.49909  3.06344  3.25697  4.12990  3.19569  3.63399  3.38224  3.36960  1.37915  2.66656  3.01637  5.52194  4.27665    414 s - - -
          2.68618  4.42225  2.77519  2.73123  3.46354  2.40513  3.72494  3.29354  2.67741  2.69355  4.24690  2.90347  2.73739  3.18146  2.89801  2.37887  2.77519  2.98518  4.58477  3.61503
          0.03228  3.84512  4.56746  0.61958  0.77255  0.48576  0.95510
    137   3.01444  4.47901  4.31303  3.82919  3.15926  4.09505  4.53408  2.06686  3.63686  1.16772  3.05460  4.10648  4.45769  3.94220  3.84760  3.48045  3.28919  1.83306  5.10740  3.88083    415 l - - -
          2.68618  4.42225  2.77519  2.73123  3.46354  2.40513  3.72494  3.29354  2.67741  2.69355  4.24690  2.90347  2.73739  3.18146  2.89801  2.37887  2.77519  2.98518  4.58477  3.61503
          0.03228  3.84512  4.56746  0.61958  0.77255  0.48576  0.95510
    138   2.56815  4.80046  2.33086  2.28253  4.29886  2.47887  3.69275  3.74730  2.58529  3.32902  4.14846  2.26955  3.73083  2.85874  3.07436  2.42651  2.67336  3.34369  5.54083  4.16863    416 n - - -
          2.68618  4.42225  2.77519  2.73123  3.46354  2.40513  3.72494  3.29354  2.67741  2.69355  4.24690  2.90347  2.73739  3.18146  2.89801  2.37887  2.77519  2.98518  4.58477  3.61503
          0.03228  3.84512  4.56746  0.61958  0.77255  0.48576  0.95510
    139   2.45503  4.29697  3.25459  2.79038  3.64063  3.30567  3.81522  2.29628  2.74425  2.69362  3.59346  2.86520  3.81354  3.09414  3.09800  2.22151  2.56319  2.63266  5.05968  3.80361    417 s - - -
          2.68618  4.42225  2.77519  2.73123  3.46354  2.40513  3.72494  3.29354  2.67741  2.69355  4.24690  2.90347  2.73739  3.18146  2.89801  2.37887  2.77519  2.98518  4.58477  3.61503
          0.03228  3.84512  4.56746  0.61958  0.77255  0.48576  0.95510
    140   2.20195  4.24174  3.49892  3.00856  3.60328  3.33892  3.96267  2.65206  2.91234  2.51038  2.84825  3.33266  3.87265  3.26287  3.23513  2.68841  2.01757  2.43150  5.10961  3.88091    418 t - - -
          2.68618  4.42225  2.77519  2.73123  3.46354  2.40513  3.72494  3.29354  2.67741  2.69355  4.24690  2.90347  2.73739  3.18146  2.89801  2.37887  2.77519  2.98518  4.58477  3.61503
          0.03228  3.84512  4.56746  0.61958  0.77255  0.48576  0.95510
    141   3.16283  4.56999  4.42497  3.93407  2.36332  4.23804  4.32355  2.24125  3.79011  1.07102  2.95454  4.17171  4.52116  3.97992  3.96469  3.60594  3.40361  2.31829  4.67857  3.26464    419 l - - -
          2.68618  4.42225  2.77519  2.73123  3.46354  2.40513  3.72494  3.29354  2.67741  2.69355  4.24690  2.90347  2.73739  3.18146  2.89801  2.37887  2.77519  2.98518  4.58477  3.61503
          0.03228  3.84512  4.56746  0.61958  0.77255  0.48576  0.95510
    142   2.30216  4.22200  3.18326  2.99813  4.04925  2.95242  4.10856  3.56833  3.07004  3.29082  4.21945  3.22705  3.68904  3.42158  3.35667  1.13305  2.78031  3.10943  5.42401  4.13272    420 s - - -
          2.68618  4.42225  2.77519  2.73123  3.46354  2.40513  3.72494  3.29354  2.67741  2.69355  4.24690  2.90347  2.73739  3.18146  2.89801  2.37887  2.77519  2.98518  4.58477  3.61503
          0.03228  3.84512  4.56746  0.61958  0.77255  0.48576  0.95510
    143   1.88382  4.12566  3.24374  3.00006  4.15222  2.89298  4.10545  3.49909  3.06344  3.25697  4.12990  3.19569  3.63399  3.38224  3.36960  1.37915  2.66656  3.01637  5.52194  4.27665    423 s - - -
          2.68618  4.42225  2.77519  2.73123  3.46354  2.40513  3.72494  3.29354  2.67741  2.69355  4.24690  2.90347  2.73739  3.18146  2.89801  2.37887  2.77519  2.98518  4.58477  3.61503
          0.03228  3.84512  4.56746  0.61958  0.77255  0.48576  0.95510
    144   2.92949  5.03393  2.47722  1.06492  4.37683  3.25694  3.84187  3.82532  2.71900  3.44702  4.42265  2.91850  3.86035  3.05836  3.12471  2.91492  3.23365  3.51214  5.55359  4.27627    424 e - - -
          2.68618  4.42225  2.77519  2.73123  3.46354  2.40513  3.72494  3.29354  2.67741  2.69355  4.24690  2.90347  2.73739  3.18146  2.89801  2.37887  2.77519  2.98518  4.58477  3.61503
          0.03228  3.84512  4.56746  0.61958  0.77255  0.48576  0.95510
    145   2.96603  4.78773  3.10006  2.85759  3.26638  3.42509  1.20153  3.66469  2.70143  3.16195  4.20304  3.26789  3.97629  3.22357  2.96861  3.03707  3.26862  3.40037  4.73174  3.21808    425 h - - -
          2.68618  4.42225  2.77519  2.73123  3.46354  2.40513  3.72494  3.29354  2.67741  2.69355  4.24690  2.90347  2.73739  3.18146  2.89801  2.37887  2.77519  2.98518  4.58477  3.61503
          0.03228  3.84512  4.56746  0.61958  0.77255  0.48576  0.95510
    146   2.68623  4.78803  3.12980  2.54232  4.00877  3.46795  3.04075  3.44187  2.15260  3.01729  3.37800  3.01369  3.84839  2.47484  2.04438  2.73023  2.89784  3.14444  5.20873  3.92280    426 r - - -
          2.68618  4.42225  2.77519  2.73123  3.46354  2.40513  3.72494  3.29354  2.67741  2.69355  4.24690  2.90347  2.73739  3.18146  2.89801  2.37887  2.77519  2.98518  4.58477  3.61503
          0.03228  3.84512  4.56746  0.61958  0.77255  0.48576  0.95510
    147   2.84160  5.05644  3.00814  2.24781  4.43235  3.47947  3.55791  3.81117  1.58201  3.30358  4.14573  2.98596  3.88533  2.69416  2.02300  2.82890  3.03947  3.47565  5.41033  4.16234    427 k - - -
          2.68618  4.42225  2.77519  2.73123  3.46354  2.40513  3.72494  3.29354  2.67741  2.69355  4.24690  2.90347  2.73739  3.18146  2.89801  2.37887  2.77519  2.98518  4.58477  3.61503
          0.03228  3.84512  4.56746  0.61958  0.77255  0.48576  0.95510
    148   2.92949  5.03393  2.47722  1.06492  4.37683  3.25694  3.84187  3.82532  2.71900  3.44702  4.42265  2.91850  3.86035  3.05836  3.12471  2.91492  3.23365  3.51214  5.55359  4.27627    435 e - - -
          2.68618  4.42225  2.77519  2.73123  3.46354  2.40513  3.72494  3.29354  2.67741  2.69355  4.24690  2.90347  2.73739  3.18146  2.89801  2.37887  2.77519  2.98518  4.58477  3.61503
          0.03228  3.84512  4.56746  0.61958  0.77255  0.48576  0.95510
    149   3.07392  4.45064  4.49781  4.00089  3.23974  4.28175  4.68376  1.30075  3.81547  1.58848  3.11765  4.27377  4.58766  4.11188  4.01754  3.66273  3.33063  1.81178  5.20503  3.97365    437 i - - -
          2.68618  4.42225  2.77519  2.73123  3.46354  2.40513  3.72494  3.29354  2.67741  2.69355  4.24690  2.90347  2.73739  3.18146  2.89801  2.37887  2.77519  2.98518  4.58477  3.61503
          0.03228  3.84512  4.56746  0.61958  0.77255  0.48576  0.95510
    150   2.54763  2.66101  3.71985  3.15141  3.19689  3.56842  3.87104  2.29805  3.00195  2.28177  3.24482  3.45501  3.96466  3.32009  3.03780  2.85688  2.79377  2.32038  4.71484  3.14216    438 l - - -
          2.68618  4.42225  2.77519  2.73123  3.46354  2.40513  3.72494  3.29354  2.67741  2.69355  4.24690  2.90347  2.73739  3.18146  2.89801  2.37887  2.77519  2.98518  4.58477  3.61503
          0.03228  3.84512  4.56746  0.61958  0.77255  0.48576  0.95510
    151   2.97527  4.81560  3.46320  2.98046  4.16327  3.46804  3.80557  3.70339  2.22796  3.22432  4.22556  3.34211  3.97227  3.02756  1.02102  3.06097  3.24330  3.42861  5.25761  4.09692    439 r - - -
          2.68618  4.42225  2.77519  2.73123  3.46354  2.40513  3.72494  3.29354  2.67741  2.69355  4.24690  2.90347  2.73739  3.18146  2.89801  2.37887  2.77519  2.98518  4.58477  3.61503
          0.03228  3.84512  4.56746  0.61958  0.77255  0.48576  0.95510
    152   3.20826  4.70832  3.79816  3.52274  2.29489  3.79851  3.60680  3.22136  3.38104  2.68226  3.89933  3.69025  4.27315  3.69364  3.57022  3.34756  3.49490  3.09067  3.93749  1.01251    440 y - - -
          2.68618  4.42225  2.77519  2.73123  3.46354  2.40513  3.72494  3.29354  2.67741  2.69355  4.24690  2.90347  2.73739  3.18146  2.89801  2.37887  2.77519  2.98518  4.58477  3.61503
          0.03228  3.84512  4.56746  0.61958  0.77255  0.48576  0.95510
    153   3.12758  4.53025  4.46472  3.95441  3.09661  4.28168  4.61323  1.82173  3.75529  1.10400  2.97295  4.24579  4.56435  4.02927  3.94945  3.65308  3.37534  2.04452  5.09611  3.88876    441 l - - -
          2.68618  4.42225  2.77519  2.73123  3.46354  2.40513  3.72494  3.29354  2.67741  2.69355  4.24690  2.90347  2.73739  3.18146  2.89801  2.37887  2.77519  2.98518  4.58477  3.61503
          0.03228  3.84512  4.56746  0.61958  0.77255  0.48576  0.95510
    154   3.12828  4.72526  3.63183  3.27169  2.19368  3.83990  2.88490  3.32492  3.10449  2.77747  3.88562  3.50272  4.24359  3.44756  3.34643  3.21776  3.36848  3.14726  3.83370  1.27324    442 y - - -
          2.68618  4.42225  2.77519  2.73123  3.46354  2.40513  3.72494  3.29354  2.67741  2.69355  4.24690  2.90347  2.73739  3.18146  2.89801  2.37887  2.77519  2.98518  4.58477  3.61503
          0.03228  3.84512  4.56746  0.61958  0.77255  0.48576  0.95510
    155   2.70137  4.69643  2.69428  2.57718  4.05572  3.16610  3.89994  3.76056  2.80154  3.41065  4.36634  1.20742  3.81679  3.17295  3.15502  2.76980  3.08251  3.38553  5.36483  4.00626    443 n - - -
          2.68618  4.42225  2.77519  2.73123  3.46354  2.40513  3.72494  3.29354  2.67741  2.69355  4.24690  2.90347  2.73739  3.18146  2.89801  2.37887  2.77519  2.98518  4.58477  3.61503
          0.03228  3.84512  4.56746  0.61958  0.77255  0.48576  0.95510
    156   2.87032  4.91499  3.23531  2.69025  4.02026  3.52054  2.86859  3.67359  2.02347  3.18279  4.07505  3.11163  3.93279  2.77723  1.51206  2.90164  3.07857  3.37459  5.18266  3.87128    444 r - - -
          2.68618  4.42225  2.77519  2.73123  3.46354  2.40513  3.72494  3.29354  2.67741  2.69355  4.24690  2.90347  2.73739  3.18146  2.89801  2.37887  2.77519  2.98518  4.58477  3.61503
          0.03228  3.84512  4.56746  0.61958  0.77255  0.48576  0.95510
    157   2.85983  4.84401  2.88567  2.64040  4.00883  3.34840  3.79832  3.63578  2.46319  3.14081  4.16986  3.09974  3.90173  1.28350  2.74773  2.90893  3.15701  3.36728  5.28590  3.97797    458 q - - -
          2.68618  4.42225  2.77519  2.73123  3.46354  2.40513  3.72494  3.29354  2.67741  2.69355  4.24690  2.90347  2.73739  3.18146  2.89801  2.37887  2.77519  2.98518  4.58477  3.61503
          0.03228  3.84512  4.56746  0.61958  0.77255  0.48576  0.95510
    158   2.70137  4.69643  2.69428  2.57718  4.05572  3.16610  3.89994  3.76056  2.80154  3.41065  4.36634  1.20742  3.81679  3.17295  3.15502  2.76980  3.08251  3.38553  5.36483  4.00626    471 n - - -
          2.68618  4.42225  2.77519  2.73123  3.46354  2.40513  3.72494  3.29354  2.67741  2.69355  4.24690  2.90347  2.73739  3.18146  2.89801  2.37887  2.77519  2.98518  4.58477  3.61503
          0.03228  3.84512  4.56746  0.61958  0.77255  0.48576  0.95510
    159   2.45708  4.27645  3.53751  2.66843  3.41300  3.61498  3.90166  2.22757  2.91050  2.32529  2.87132  3.37865  3.99354  3.23081  3.24857  2.87944  2.84699  2.05024  4.94130  3.71424    480 v - - -
          2.68618  4.42225  2.77519  2.73123  3.46354  2.40513  3.72494  3.29354  2.67741  2.69355  4.24690  2.90347  2.73739  3.18146  2.89801  2.37887  2.77519  2.98518  4.58477  3.61503
          0.03228  3.84512  4.56746  0.61958  0.77255  0.48576  0.95510
    160   2.96083  5.08389  0.95808  2.31909  4.45739  3.19049  3.90789  4.03947  2.98698  3.65284  4.63070  2.87394  3.84139  3.14725  3.49919  2.92653  3.29894  3.68169  5.63128  4.33527    489 d - - -
          2.68618  4.42225  2.77519  2.73123  3.46354  2.40513  3.72494  3.29354  2.67741  2.69355  4.24690  2.90347  2.73739  3.18146  2.89801  2.37887  2.77519  2.98518  4.58477  3.61503
          0.03228  3.84512  4.56746  0.61958  0.77255  0.48576  0.95510
    161   2.63187  4.40959  3.30001  3.19615  4.33816  0.77259  4.31776  3.93145  3.37367  3.58894  4.56475  3.46440  3.79985  3.70005  3.61237  2.80307  3.11100  3.46508  5.44019  4.43927    499 g - - -
          2.68618  4.42225  2.77519  2.73123  3.46354  2.40513  3.72494  3.29354  2.67741  2.69355  4.24690  2.90347  2.73739  3.18146  2.89801  2.37887  2.77519  2.98518  4.58477  3.61503
          0.03228  3.84512  4.56746  0.61958  0.77255  0.48576  0.95510
    162   2.63187  4.40959  3.30001  3.19615  4.33816  0.77259  4.31776  3.93145  3.37367  3.58894  4.56475  3.46440  3.79985  3.70005  3.61237  2.80307  3.11100  3.46508  5.44019  4.43927    500 g - - -
          2.68618  4.42225  2.77519  2.73123  3.46354  2.40513  3.72494  3.29354  2.67741  2.69355  4.24690  2.90347  2.73739  3.18146  2.89801  2.37887  2.77519  2.98518  4.58477  3.61503
          0.03228  3.84512  4.56746  0.61958  0.77255  0.48576  0.95510
    163   3.29122  4.67546  4.05002  3.74961  2.63978  3.70007  3.86739  3.31399  3.47254  2.71345  3.94902  3.90427  4.21561  3.86161  3.60560  3.49516  3.59032  3.20357  0.94232  2.64337    503 w - - -
          2.68618  4.42225  2.77519  2.73123  3.46354  2.40513  3.72494  3.29354  2.67741  2.69355  4.24690  2.90347  2.73739  3.18146  2.89801  2.37887  2.77519  2.98518  4.58477  3.61503
          0.03228  3.84512  4.56746  0.61958  0.77255  0.48576  0.95510
    164   2.63187  4.40959  3.30001  3.19615  4.33816  0.77259  4.31776  3.93145  3.37367  3.58894  4.56475  3.46440  3.79985  3.70005  3.61237  2.80307  3.11100  3.46508  5.44019  4.43927    504 g - - -
          2.68618  4.42225  2.77519  2.73123  3.46354  2.40513  3.72494  3.29354  2.67741  2.69355  4.24690  2.90347  2.73739  3.18146  2.89801  2.37887  2.77519  2.98518  4.58477  3.61503
          0.03228  3.84512  4.56746  0.61958  0.77255  0.48576  0.95510
    165   3.16283  4.56999  4.42497  3.93407  2.36332  4.23804  4.32355  2.24125  3.79011  1.07102  2.95454  4.17171  4.52116  3.97992  3.96469  3.60594  3.40361  2.31829  4.67857  3.26464    505 l - - -
          2.68618  4.42225  2.77519  2.73123  3.46354  2.40513  3.72494  3.29354  2.67741  2.69355  4.24690  2.90347  2.73739  3.18146  2.89801  2.37887  2.77519  2.98518  4.58477  3.61503
          0.03228  3.84512  4.56746  0.61958  0.77255  0.48576  0.95510
    166   2.96603  4.78773  3.10006  2.85759  3.26638  3.42509  1.20153  3.66469  2.70143  3.16195  4.20304  3.26789  3.97629  3.22357  2.96861  3.03707  3.26862  3.40037  4.73174  3.21808    506 h - - -
          2.68618  4.42225  2.77519  2.73123  3.46354  2.40513  3.72494  3.29354  2.67741  2.69355  4.24690  2.90347  2.73739  3.18146  2.89801  2.37887  2.77519  2.98518  4.58477  3.61503
          0.03228  3.84512  4.56746  0.61958  0.77255  0.48576  0.95510
    167   1.33892  4.10441  3.43530  3.14260  4.04062  2.95862  4.16574  3.10975  3.12793  3.02352  3.97433  3.29809  3.68614  3.45940  3.41118  2.41729  2.23757  2.74114  5.47541  4.26106    507 a - - -
          2.68618  4.42225  2.77519  2.73123  3.46354  2.40513  3.72494  3.29354  2.67741  2.69355  4.24690  2.90347  2.73739  3.18146  2.89801  2.37887  2.77519  2.98518  4.58477  3.61503
          0.03228  3.84512  4.56746  0.61958  0.77255  0.48576  0.95510
    168   2.92949  5.03393  2.47722  1.06492  4.37683  3.25694  3.84187  3.82532  2.71900  3.44702  4.42265  2.91850  3.86035  3.05836  3.12471  2.91492  3.23365  3.51214  5.55359  4.27627    509 e - - -
          2.68618  4.42225  2.77519  2.73123  3.46354  2.40513  3.72494  3.29354  2.67741  2.69355  4.24690  2.90347  2.73739  3.18146  2.89801  2.37887  2.77519  2.98518  4.58477  3.61503
          0.03228  3.84512  4.56746  0.61958  0.77255  0.48576  0.95510
    169   2.63187  4.40959  3.30001  3.19615  4.33816  0.77259  4.31776  3.93145  3.37367  3.58894  4.56475  3.46440  3.79985  3.70005  3.61237  2.80307  3.11100  3.46508  5.44019  4.43927    510 g - - -
          2.68618  4.42225  2.77519  2.73123  3.46354  2.40513  3.72494  3.29354  2.67741  2.69355  4.24690  2.90347  2.73739  3.18146  2.89801  2.37887  2.77519  2.98518  4.58477  3.61503
          0.03228  3.84512  4.56746  0.61958  0.77255  0.48576  0.95510
    170   2.74619  4.82257  2.73033  1.61618  3.95222  3.36953  3.72672  3.25050  2.51294  2.50343  3.92672  2.96393  3.86823  2.92601  2.89579  2.79138  3.00791  3.01344  5.31893  3.97320    512 e - - -
          2.68618  4.42225  2.77519  2.73123  3.46354  2.40513  3.72494  3.29354  2.67741  2.69355  4.24690  2.90347  2.73739  3.18146  2.89801  2.37887  2.77519  2.98518  4.58477  3.61503
          0.03228  3.84512  4.56746  0.61958  0.77255  0.48576  0.95510
    171   2.30216  4.22200  3.18326  2.99813  4.04925  2.95242  4.10856  3.56833  3.07004  3.29082  4.21945  3.22705  3.68904  3.42158  3.35667  1.13305  2.78031  3.10943  5.42401  4.13272    514 s - - -
          2.68618  4.42225  2.77519  2.73123  3.46354  2.40513  3.72494  3.29354  2.67741  2.69355  4.24690  2.90347  2.73739  3.18146  2.89801  2.37887  2.77519  2.98518  4.58477  3.61503
          0.03228  3.84512  4.56746  0.61958  0.77255  0.48576  0.95510
    172   2.27781  4.16626  3.38345  3.04084  3.86276  3.03464  4.05138  3.09921  3.00242  2.93919  3.88953  3.26365  3.71898  3.35034  3.30653  1.49649  2.71495  2.31654  5.31206  4.03135    515 s - - -
          2.68618  4.42225  2.77519  2.73123  3.46354  2.40513  3.72494  3.29354  2.67741  2.69355  4.24690  2.90347  2.73739  3.18146  2.89801  2.37887  2.77519  2.98518  4.58477  3.61503
          0.03228  3.84512  4.56746  0.61958  0.77255  0.48576  0.95510
    173   2.94817  4.50140  4.02025  3.61195  3.19651  3.81370  4.35344  2.36940  3.38140  1.79558  1.43137  3.89272  4.27441  3.76525  3.58987  3.29429  3.25308  2.37227  5.03350  3.79270    516 m - - -
          2.68618  4.42225  2.77519  2.73123  3.46354  2.40513  3.72494  3.29354  2.67741  2.69355  4.24690  2.90347  2.73739  3.18146  2.89801  2.37887  2.77519  2.98518  4.58477  3.61503
          0.03228  3.84512  4.56746  0.61958  0.77255  0.48576  0.95510
    174   3.16283  4.56999  4.42497  3.93407  2.36332  4.23804  4.32355  2.24125  3.79011  1.07102  2.95454  4.17171  4.52116  3.97992  3.96469  3.60594  3.40361  2.31829  4.67857  3.26464    517 l - - -
          2.68618  4.42225  2.77519  2.73123  3.46354  2.40513  3.72494  3.29354  2.67741  2.69355  4.24690  2.90347  2.73739  3.18146  2.89801  2.37887  2.77519  2.98518  4.58477  3.61503
          0.03228  3.84512  4.56746  0.61958  0.77255  0.48576  0.95510
    175   2.30216  4.22200  3.18326  2.99813  4.04925  2.95242  4.10856  3.56833  3.07004  3.29082  4.21945  3.22705  3.68904  3.42158  3.35667  1.13305  2.78031  3.10943  5.42401  4.13272    518 s - - -
          2.68618  4.42225  2.77519  2.73123  3.46354  2.40513  3.72494  3.29354  2.67741  2.69355  4.24690  2.90347  2.73739  3.18146  2.89801  2.37887  2.77519  2.98518  4.58477  3.61503
          0.03228  3.84512  4.56746  0.61958  0.77255  0.48576  0.95510
    176   2.23111  4.15121  3.28514  2.99269  4.04587  2.95825  4.05923  3.33401  2.98536  3.12313  4.01502  3.21107  3.66938  3.33682  3.28799  2.02861  1.55866  2.91593  5.43039  4.18625    519 t - - -
          2.68618  4.42225  2.77519  2.73123  3.46354  2.40513  3.72494  3.29354  2.67741  2.69355  4.24690  2.90347  2.73739  3.18146  2.89801  2.37887  2.77519  2.98518  4.58477  3.61503
          0.03228  3.84512  4.56746  0.61958  0.77255  0.48576  0.95510
    177   1.05392  4.17904  3.43535  3.22581  4.02564  3.00423  4.25101  3.14710  3.24137  3.02992  4.06508  3.38217  3.74090  3.58513  3.49355  2.52973  2.80522  2.80625  5.45554  4.25283    520 a - - -
          2.68618  4.42225  2.77519  2.73123  3.46354  2.40513  3.72494  3.29354  2.67741  2.69355  4.24690  2.90347  2.73739  3.18146  2.89801  2.37887  2.77519  2.98518  4.58477  3.61503
          0.03228  3.84512  4.56746  0.61958  0.77255  0.48576  0.95510
    178   3.12494  4.59553  4.14542  3.78552  3.12592  3.94710  4.44985  2.32892  3.55352  0.90963  3.15810  4.06361  4.38741  3.92841  3.73391  3.51531  3.42058  2.35908  4.99491  3.71178    521 l - - -
          2.68618  4.42225  2.77519  2.73123  3.46354  2.40513  3.72494  3.29354  2.67741  2.69355  4.24690  2.90347  2.73739  3.18146  2.89801  2.37887  2.77519  2.98518  4.58477  3.61503
          0.03228  3.84512  4.56746  0.61958  0.77255  0.48576  0.95510
    179   2.37604  3.04628  3.23606  2.85934  3.83576  3.11967  3.91266  3.22741  2.81187  2.99390  3.89378  1.73800  3.74445  3.18722  3.14480  2.53748  2.76659  2.88072  5.22659  3.92830    522 n - - -
          2.68618  4.42225  2.77519  2.73123  3.46354  2.40513  3.72494  3.29354  2.67741  2.69355  4.24690  2.90347  2.73739  3.18146  2.89801  2.37887  2.77519  2.98518  4.58477  3.61503
          0.03228  3.84512  4.56746  0.61958  0.77255  0.48576  0.95510
    180   3.20826  4.70832  3.79816  3.52274  2.29489  3.79851  3.60680  3.22136  3.38104  2.68226  3.89933  3.69025  4.27315  3.69364  3.57022  3.34756  3.49490  3.09067  3.93749  1.01251    523 y - - -
          2.68618  4.42225  2.77519  2.73123  3.46354  2.40513  3.72494  3.29354  2.67741  2.69355  4.24690  2.90347  2.73739  3.18146  2.89801  2.37887  2.77519  2.98518  4.58477  3.61503
          0.03228  3.84512  4.56746  0.61958  0.77255  0.48576  0.95510
    181   2.48413  4.26709  3.54868  3.13931  3.66307  3.31455  4.09599  2.38547  3.01108  2.52278  3.62184  3.41660  3.90958  3.40172  3.30305  2.72233  1.62511  2.36648  5.23209  3.96956    524 t - - -
          2.68618  4.42225  2.77519  2.73123  3.46354  2.40513  3.72494  3.29354  2.67741  2.69355  4.24690  2.90347  2.73739  3.18146  2.89801  2.37887  2.77519  2.98518  4.58477  3.61503
          0.03228  3.84512  4.56746  0.61958  0.77255  0.48576  0.95510
    182   1.05392  4.17904  3.43535  3.22581  4.02564  3.00423  4.25101  3.14710  3.24137  3.02992  4.06508  3.38217  3.74090  3.58513  3.49355  2.52973  2.80522  2.80625  5.45554  4.25283    527 a - - -
          2.68618  4.42225  2.77519  2.73123  3.46354  2.40513  3.72494  3.29354  2.67741  2.69355  4.24690  2.90347  2.73739  3.18146  2.89801  2.37887  2.77519  2.98518  4.58477  3.61503
          0.03228  3.84512  4.56746  0.61958  0.77255  0.48576  0.95510
    183   3.12494  4.59553  4.14542  3.78552  3.12592  3.94710  4.44985  2.32892  3.55352  0.90963  3.15810  4.06361  4.38741  3.92841  3.73391  3.51531  3.42058  2.35908  4.99491  3.71178    528 l - - -
          2.68618  4.42225  2.77519  2.73123  3.46354  2.40513  3.72494  3.29354  2.67741  2.69355  4.24690  2.90347  2.73739  3.18146  2.89801  2.37887  2.77519  2.98518  4.58477  3.61503
          0.03228  3.84512  4.56746  0.61958  0.77255  0.48576  0.95510
    184   2.97527  4.81560  3.46320  2.98046  4.16327  3.46804  3.80557  3.70339  2.22796  3.22432  4.22556  3.34211  3.97227  3.02756  1.02102  3.06097  3.24330  3.42861  5.25761  4.09692    529 r - - -
          2.68618  4.42225  2.77519  2.73123  3.46354  2.40513  3.72494  3.29354  2.67741  2.69355  4.24690  2.90347  2.73739  3.18146  2.89801  2.37887  2.77519  2.98518  4.58477  3.61503
          0.03228  3.84512  4.56746  0.61958  0.77255  0.48576  0.95510
    185   3.12494  4.59553  4.14542  3.78552  3.12592  3.94710  4.44985  2.32892  3.55352  0.90963  3.15810  4.06361  4.38741  3.92841  3.73391  3.51531  3.42058  2.35908  4.99491  3.71178    531 l - - -
          2.68618  4.42225  2.77519  2.73123  3.46354  2.40513  3.72494  3.29354  2.67741  2.69355  4.24690  2.90347  2.73739  3.18146  2.89801  2.37887  2.77519  2.98518  4.58477  3.61503
          0.03228  3.84512  4.56746  0.61958  0.77255  0.48576  0.95510
    186   3.12494  4.59553  4.14542  3.78552  3.12592  3.94710  4.44985  2.32892  3.55352  0.90963  3.15810  4.06361  4.38741  3.92841  3.73391  3.51531  3.42058  2.35908  4.99491  3.71178    532 l - - -
          2.68618  4.42225  2.77519  2.73123  3.46354  2.40513  3.72494  3.29354  2.67741  2.69355  4.24690  2.90347  2.73739  3.18146  2.89801  2.37887  2.77519  2.98518  4.58477  3.61503
          0.03228  3.84512  4.56746  0.61958  0.77255  0.48576  0.95510
    187   2.63187  4.40959  3.30001  3.19615  4.33816  0.77259  4.31776  3.93145  3.37367  3.58894  4.56475  3.46440  3.79985  3.70005  3.61237  2.80307  3.11100  3.46508  5.44019  4.43927    535 g - - -
          2.68618  4.42225  2.77519  2.73123  3.46354  2.40513  3.72494  3.29354  2.67741  2.69355  4.24690  2.90347  2.73739  3.18146  2.89801  2.37887  2.77519  2.98518  4.58477  3.61503
          0.03228  3.84512  4.56746  0.61958  0.77255  0.48576  0.95510
    188   2.81341  5.14024  2.39602  1.52300  4.41621  3.26708  3.65843  3.88066  2.43083  3.41635  4.28872  2.77437  3.81239  2.36486  2.84215  2.76518  3.07405  3.52889  5.58929  4.20896    536 e - - -
          2.68618  4.42225  2.77519  2.73123  3.46354  2.40513  3.72494  3.29354  2.67741  2.69355  4.24690  2.90347  2.73739  3.18146  2.89801  2.37887  2.77519  2.98518  4.58477  3.61503
          0.03228  3.84512  4.56746  0.61958  0.77255  0.48576  0.95510
    189   2.55790  4.73597  2.60626  2.11044  4.20757  2.41911  3.69221  3.63642  2.55271  3.23588  4.06415  2.65097  3.74186  2.86509  3.00828  2.30298  2.66442  3.25754  5.46328  4.11813    543 e - - -
          2.68618  4.42225  2.77519  2.73123  3.46354  2.40513  3.72494  3.29354  2.67741  2.69355  4.24690  2.90347  2.73739  3.18146  2.89801  2.37887  2.77519  2.98518  4.58477  3.61503
          0.03228  3.84512  4.56746  0.61958  0.77255  0.48576  0.95510
    190   2.30617  4.18984  3.64050  3.17317  3.56348  2.98806  4.06852  2.42731  3.08583  2.33989  3.50427  3.45387  3.93629  3.41714  3.38161  2.76252  2.82004  1.64350  5.10301  3.87092    547 v - - -
          2.68618  4.42225  2.77519  2.73123  3.46354  2.40513  3.72494  3.29354  2.67741  2.69355  4.24690  2.90347  2.73739  3.18146  2.89801  2.37887  2.77519  2.98518  4.58477  3.61503
          0.03228  3.84512  4.56746  0.61958  0.77255  0.48576  0.95510
    191   2.96083  5.08389  0.95808  2.31909  4.45739  3.19049  3.90789  4.03947  2.98698  3.65284  4.63070  2.87394  3.84139  3.14725  3.49919  2.92653  3.29894  3.68169  5.63128  4.33527    551 d - - -
          2.68619  4.42226  2.77521  2.73124  3.46355  2.40500  3.72496  3.29355  2.67742  2.69356  4.24691  2.90348  2.73741  3.18147  2.89802  2.37888  2.77521  2.98519  4.58478  3.61504
          0.08124  2.69346  4.56746  0.64069  0.74851  0.48576  0.95510
    192   2.67244  4.90471  1.80623  2.26550  4.02952  2.91384  3.65239  3.62311  2.56790  3.22164  4.07280  2.80540  3.77968  2.84318  3.05715  2.67038  2.94103  3.28519  5.35190  3.11504    558 d - - -
          2.68618  4.42225  2.77519  2.73123  3.46354  2.40513  3.72494  3.29354  2.67741  2.69355  4.24690  2.90347  2.73739  3.18146  2.89801  2.37887  2.77519  2.98518  4.58477  3.61503
          0.03228  3.84512  4.56746  0.61958  0.77255  0.48576  0.95510
    193   2.43135  4.44709  2.74713  2.60309  4.25331  1.54295  3.93485  3.77807  2.86319  3.42113  4.28206  2.39554  3.70658  3.17496  3.23926  2.53807  2.85800  3.30161  5.53820  4.23893    561 g - - -
          2.68618  4.42225  2.77519  2.73123  3.46354  2.40513  3.72494  3.29354  2.67741  2.69355  4.24690  2.90347  2.73739  3.18146  2.89801  2.37887  2.77519  2.98518  4.58477  3.61503
          0.03228  3.84512  4.56746  0.61958  0.77255  0.48576  0.95510
    194   2.67538  4.75498  2.63491  2.08775  4.20433  3.22012  3.78092  3.61628  2.61448  3.24982  4.14853  2.93201  1.78651  2.98500  3.00648  2.72131  2.99401  3.27515  5.45263  4.15599    569 p - - -
          2.68618  4.42225  2.77519  2.73123  3.46354  2.40513  3.72494  3.29354  2.67741  2.69355  4.24690  2.90347  2.73739  3.18146  2.89801  2.37887  2.77519  2.98518  4.58477  3.61503
          0.03228  3.84512  4.56746  0.61958  0.77255  0.48576  0.95510
    195   2.75681  5.13624  1.56880  2.14302  4.39755  2.82081  3.10421  3.95393  2.61804  3.49628  4.33686  2.70678  3.76990  2.84763  3.14514  2.70210  3.04038  3.56304  5.63490  4.19042    570 d - - -
          2.68618  4.42225  2.77519  2.73123  3.46354  2.40513  3.72494  3.29354  2.67741  2.69355  4.24690  2.90347  2.73739  3.18146  2.89801  2.37887  2.77519  2.98518  4.58477  3.61503
          0.03228  3.84512  4.56746  0.61958  0.77255  0.48576  0.95510
    196   2.58462  4.25639  3.61658  3.10157  3.35729  2.95381  3.96069  2.37935  2.97585  2.24059  2.15571  3.43827  3.98207  3.32056  3.27014  2.85659  2.86289  2.35240  4.93055  3.69426    573 m - - -
          2.68618  4.42225  2.77519  2.73123  3.46354  2.40513  3.72494  3.29354  2.67741  2.69355  4.24690  2.90347  2.73739  3.18146  2.89801  2.37887  2.77519  2.98518  4.58477  3.61503
          0.03228  3.84512  4.56746  0.61958  0.77255  0.48576  0.95510
    197   1.88382  4.12566  3.24374  3.00006  4.15222  2.89298  4.10545  3.49909  3.06344  3.25697  4.12990  3.19569  3.63399  3.38224  3.36960  1.37915  2.66656  3.01637  5.52194  4.27665    575 s - - -
          2.68620  4.42227  2.77522  2.73125  3.46356  2.40515  3.72497  3.29356  2.67743  2.69357  4.24650  2.90349  2.73742  3.18149  2.89803  2.37870  2.77522  2.98521  4.58479  3.61505
          0.08124  2.69346  4.56746  0.89879  0.52266  0.48576  0.95510
    198   3.01841  4.51478  4.20383  3.69614  3.08595  4.05776  4.39878  2.21894  3.46197  1.51268  1.70417  4.00173  4.39967  3.79643  3.67705  3.42555  3.27605  2.25505  5.00839  3.78783    580 l - - -
          2.68618  4.42225  2.77519  2.73123  3.46354  2.40513  3.72494  3.29354  2.67741  2.69355  4.24690  2.90347  2.73739  3.18146  2.89801  2.37887  2.77519  2.98518  4.58477  3.61503
          0.03228  3.84512  4.56746  0.61958  0.77255  0.48576  0.95510
    199   2.52008  4.38999  3.21415  2.67515  3.58351  3.41403  3.16773  2.74224  2.60906  2.63795  3.52900  3.11609  2.99350  2.96460  2.98956  2.67440  2.59878  2.45703  4.98803  3.71932    581 v - - -
          2.68618  4.42225  2.77519  2.73123  3.46354  2.40513  3.72494  3.29354  2.67741  2.69355  4.24690  2.90347  2.73739  3.18146  2.89801  2.37887  2.77519  2.98518  4.58477  3.61503
          0.03228  3.84512  4.56746  0.61958  0.77255  0.48576  0.95510
    200   2.86175  5.05224  3.00652  2.33253  4.43021  3.48282  3.56678  3.80412  1.46876  3.30194  4.15338  2.99756  3.89598  2.70719  2.10732  2.85205  3.06032  3.47504  5.40891  4.16844    582 k - - -
          2.68618  4.42225  2.77519  2.73123  3.46354  2.40513  3.72494  3.29354  2.67741  2.69355  4.24690  2.90347  2.73739  3.18146  2.89801  2.37887  2.77519  2.98518  4.58477  3.61503
          0.03228  3.84512  4.56746  0.61958  0.77255  0.48576  0.95510
    201   1.26484  4.11306  3.28721  3.05652  4.16863  2.31892  4.15015  3.47699  3.13985  3.25622  4.13309  3.23268  3.63937  3.44089  3.43604  2.37616  2.67793  3.00117  5.52528  4.31974    583 a - - -
          2.68618  4.42225  2.77519  2.73123  3.46354  2.40513  3.72494  3.29354  2.67741  2.69355  4.24690  2.90347  2.73739  3.18146  2.89801  2.37887  2.77519  2.98518  4.58477  3.61503
          0.03228  3.84512  4.56746  0.61958  0.77255  0.48576  0.95510
    202   2.97527  4.81560  3.46320  2.98046  4.16327  3.46804  3.80557  3.70339  2.22796  3.22432  4.22556  3.34211  3.97227  3.02756  1.02102  3.06097  3.24330  3.42861  5.25761  4.09692    584 r - - -
          2.68618  4.42225  2.77519  2.73123  3.46354  2.40513  3.72494  3.29354  2.67741  2.69355  4.24690  2.90347  2.73739  3.18146  2.89801  2.37887  2.77519  2.98518  4.58477  3.61503
          0.03228  3.84512  4.56746  0.61958  0.77255  0.48576  0.95510
    203   2.80198  4.96825  2.81689  2.47808  4.34103  3.37412  3.62885  3.78412  1.46696  3.32779  4.19290  2.51380  3.86218  2.79026  2.44320  2.80583  3.04912  3.44046  5.42839  4.13855    585 k - - -
          2.68618  4.42225  2.77519  2.73123  3.46354  2.40513  3.72494  3.29354  2.67741  2.69355  4.24690  2.90347  2.73739  3.18146  2.89801  2.37887  2.77519  2.98518  4.58477  3.61503
          0.03228  3.84512  4.56746  0.61958  0.77255  0.48576  0.95510
    204   3.29122  4.67546  4.05002  3.74961  2.63978  3.70007  3.86739  3.31399  3.47254  2.71345  3.94902  3.90427  4.21561  3.86161  3.60560  3.49516  3.59032  3.20357  0.94232  2.64337    586 w - - -
          2.68618  4.42225  2.77519  2.73123  3.46354  2.40513  3.72494  3.29354  2.67741  2.69355  4.24690  2.90347  2.73739  3.18146  2.89801  2.37887  2.77519  2.98518  4.58477  3.61503
          0.03228  3.84512  4.56746  0.61958  0.77255  0.48576  0.95510
    205   3.00986  4.43667  4.29611  3.91117  3.35615  4.03642  4.64462  1.11244  3.73875  1.94820  3.29619  4.16037  4.47059  4.09008  3.93847  3.52938  3.30965  1.84618  5.24106  3.97675    587 i - - -
          2.68618  4.42225  2.77519  2.73123  3.46354  2.40513  3.72494  3.29354  2.67741  2.69355  4.24690  2.90347  2.73739  3.18146  2.89801  2.37887  2.77519  2.98518  4.58477  3.61503
          0.03228  3.84512  4.56746  0.61958  0.77255  0.48576  0.95510
    206   2.81640  4.81858  3.05851  2.65088  3.64508  3.45082  1.80876  3.56949  2.25971  3.10702  4.02788  3.08977  3.91338  2.88906  2.30219  2.86399  3.06002  3.28044  4.99446  3.56510    588 h - - -
          2.68618  4.42225  2.77519  2.73123  3.46354  2.40513  3.72494  3.29354  2.67741  2.69355  4.24690  2.90347  2.73739  3.18146  2.89801  2.37887  2.77519  2.98518  4.58477  3.61503
          0.03228  3.84512  4.56746  0.61958  0.77255  0.48576  0.95510
    207   2.96083  5.08389  0.95808  2.31909  4.45739  3.19049  3.90789  4.03947  2.98698  3.65284  4.63070  2.87394  3.84139  3.14725  3.49919  2.92653  3.29894  3.68169  5.63128  4.33527    589 d - - -
          2.68618  4.42225  2.77519  2.73123  3.46354  2.40513  3.72494  3.29354  2.67741  2.69355  4.24690  2.90347  2.73739  3.18146  2.89801  2.37887  2.77519  2.98518  4.58477  3.61503
          0.03228  3.84512  4.56746  0.61958  0.77255  0.48576  0.95510
    208   2.81640  4.81858  3.05851  2.65088  3.64508  3.45082  1.80876  3.56949  2.25971  3.10702  4.02788  3.08977  3.91338  2.88906  2.30219  2.86399  3.06002  3.28044  4.99446  3.56510    590 h - - -
          2.68618  4.42225  2.77519  2.73123  3.46354  2.40513  3.72494  3.29354  2.67741  2.69355  4.24690  2.90347  2.73739  3.18146  2.89801  2.37887  2.77519  2.98518  4.58477  3.61503
          0.03228  3.84512  4.56746  0.61958  0.77255  0.48576  0.95510
    209   2.63187  4.40959  3.30001  3.19615  4.33816  0.77259  4.31776  3.93145  3.37367  3.58894  4.56475  3.46440  3.79985  3.70005  3.61237  2.80307  3.11100  3.46508  5.44019  4.43927    591 g - - -
          2.68618  4.42225  2.77519  2.73123  3.46354  2.40513  3.72494  3.29354  2.67741  2.69355  4.24690  2.90347  2.73739  3.18146  2.89801  2.37887  2.77519  2.98518  4.58477  3.61503
          0.03228  3.84512  4.56746  0.61958  0.77255  0.48576  0.95510
    210   2.63187  4.40959  3.30001  3.19615  4.33816  0.77259  4.31776  3.93145  3.37367  3.58894  4.56475  3.46440  3.79985  3.70005  3.61237  2.80307  3.11100  3.46508  5.44019  4.43927    592 g - - -
          2.68618  4.42225  2.77519  2.73123  3.46354  2.40513  3.72494  3.29354  2.67741  2.69355  4.24690  2.90347  2.73739  3.18146  2.89801  2.37887  2.77519  2.98518  4.58477  3.61503
          0.03228  3.84512  4.56746  0.61958  0.77255  0.48576  0.95510
    211   1.60101  4.16179  3.69665  3.31217  3.74497  3.22750  4.23816  2.49344  3.24072  2.58426  3.66804  3.49408  3.87904  3.56858  3.51791  2.65514  2.80643  1.83272  5.32919  4.09966    593 a - - -
          2.68618  4.42225  2.77519  2.73123  3.46354  2.40513  3.72494  3.29354  2.67741  2.69355  4.24690  2.90347  2.73739  3.18146  2.89801  2.37887  2.77519  2.98518  4.58477  3.61503
          0.03228  3.84512  4.56746  0.61958  0.77255  0.48576  0.95510
    212   2.39866  4.24356  3.40446  3.15564  3.94535  3.08363  4.17496  3.06918  3.09806  2.93362  3.98620  3.36915  3.78536  3.49435  3.35785  2.59966  1.21914  2.76708  5.38558  4.16209    594 t - - -
          2.68618  4.42225  2.77519  2.73123  3.46354  2.40513  3.72494  3.29354  2.67741  2.69355  4.24690  2.90347  2.73739  3.18146  2.89801  2.37887  2.77519  2.98518  4.58477  3.61503
          0.03228  3.84512  4.56746  0.61958  0.77255  0.48576  0.95510
    213   2.30880  4.31528  3.76343  3.31072  3.37673  3.56696  4.16630  2.40517  3.15534  2.06709  1.88386  3.59977  4.06921  3.51801  3.41847  2.94887  2.97282  2.29624  5.08167  3.86434    595 m - - -
          2.68618  4.42225  2.77519  2.73123  3.46354  2.40513  3.72494  3.29354  2.67741  2.69355  4.24690  2.90347  2.73739  3.18146  2.89801  2.37887  2.77519  2.98518  4.58477  3.61503
          0.03228  3.84512  4.56746  0.61958  0.77255  0.48576  0.95510
    214   3.03399  4.42597  4.46613  3.94833  3.24802  4.23705  4.64844  1.29531  3.77518  1.73736  2.73387  4.22492  4.54472  4.05863  3.98183  3.60016  3.28849  1.83799  5.20138  4.01122    596 i - - -
          2.68618  4.42225  2.77519  2.73123  3.46354  2.40513  3.72494  3.29354  2.67741  2.69355  4.24690  2.90347  2.73739  3.18146  2.89801  2.37887  2.77519  2.98518  4.58477  3.61503
          0.03228  3.84512  4.56746  0.61958  0.77255  0.48576  0.95510
    215   2.71634  4.47784  3.32062  3.15600  4.15289  3.16691  4.23543  3.69160  3.21102  3.32128  4.37021  3.46528  0.88008  3.60065  3.45936  2.88306  3.15583  3.34005  5.34662  4.27330    597 p - - -
          2.68618  4.42225  2.77519  2.73123  3.46354  2.40513  3.72494  3.29354  2.67741  2.69355  4.24690  2.90347  2.73739  3.18146  2.89801  2.37887  2.77519  2.98518  4.58477  3.61503
          0.03228  3.84512  4.56746  0.61958  0.77255  0.48576  0.95510
    216   2.76689  4.30369  4.03699  3.58799  3.47360  3.79952  4.41528  1.38762  3.44102  2.13395  3.36046  3.85424  4.26726  3.79375  3.69003  3.18867  2.58855  1.86062  5.23989  4.01034    598 i - - -
          2.68618  4.42225  2.77519  2.73123  3.46354  2.40513  3.72494  3.29354  2.67741  2.69355  4.24690  2.90347  2.73739  3.18146  2.89801  2.37887  2.77519  2.98518  4.58477  3.61503
          0.03228  3.84512  4.56746  0.61958  0.77255  0.48576  0.95510
    217   2.97202  4.44701  4.13655  3.61598  2.68145  3.94952  3.95119  2.51395  3.36536  1.26318  3.14194  3.83686  4.29216  3.67390  3.55609  3.30389  3.20854  2.51092  3.12494  2.91223    599 l - - -
          2.68618  4.42225  2.77519  2.73123  3.46354  2.40513  3.72494  3.29354  2.67741  2.69355  4.24690  2.90347  2.73739  3.18146  2.89801  2.37887  2.77519  2.98518  4.58477  3.61503
          0.03228  3.84512  4.56746  0.61958  0.77255  0.48576  0.95510
    218   2.63187  4.40959  3.30001  3.19615  4.33816  0.77259  4.31776  3.93145  3.37367  3.58894  4.56475  3.46440  3.79985  3.70005  3.61237  2.80307  3.11100  3.46508  5.44019  4.43927    600 g - - -
          2.68618  4.42225  2.77519  2.73123  3.46354  2.40513  3.72494  3.29354  2.67741  2.69355  4.24690  2.90347  2.73739  3.18146  2.89801  2.37887  2.77519  2.98518  4.58477  3.61503
          0.03228  3.84512  4.56746  0.61958  0.77255  0.48576  0.95510
    219   2.94767  4.90962  3.12180  2.74885  4.28980  3.43969  3.74500  3.71744  1.07635  3.28868  4.25194  3.17440  3.94224  2.93828  2.42776  2.99165  3.20315  3.42689  5.35597  4.16493    601 k - - -
          2.68618  4.42225  2.77519  2.73123  3.46354  2.40513  3.72494  3.29354  2.67741  2.69355  4.24690  2.90347  2.73739  3.18146  2.89801  2.37887  2.77519  2.98518  4.58477  3.61503
          0.03228  3.84512  4.56746  0.61958  0.77255  0.48576  0.95510
    220   2.88266  4.35380  4.25474  3.74848  3.33544  3.99763  4.50504  1.95821  3.59435  1.90647  2.67417  4.01855  4.38894  3.90293  3.82913  3.36226  3.16218  1.31391  5.19305  3.98340    602 v - - -
          2.68618  4.42225  2.77519  2.73123  3.46354  2.40513  3.72494  3.29354  2.67741  2.69355  4.24690  2.90347  2.73739  3.18146  2.89801  2.37887  2.77519  2.98518  4.58477  3.61503
          0.03228  3.84512  4.56746  0.61958  0.77255  0.48576  0.95510
    221   3.29122  4.67546  4.05002  3.74961  2.63978  3.70007  3.86739  3.31399  3.47254  2.71345  3.94902  3.90427  4.21561  3.86161  3.60560  3.49516  3.59032  3.20357  0.94232  2.64337    603 w - - -
          2.68618  4.42225  2.77519  2.73123  3.46354  2.40513  3.72494  3.29354  2.67741  2.69355  4.24690  2.90347  2.73739  3.18146  2.89801  2.37887  2.77519  2.98518  4.58477  3.61503
          0.03228  3.84512  4.56746  0.61958  0.77255  0.48576  0.95510
    222   3.12494  4.59553  4.14542  3.78552  3.12592  3.94710  4.44985  2.32892  3.55352  0.90963  3.15810  4.06361  4.38741  3.92841  3.73391  3.51531  3.42058  2.35908  4.99491  3.71178    604 l - - -
          2.68618  4.42225  2.77519  2.73123  3.46354  2.40513  3.72494  3.29354  2.67741  2.69355  4.24690  2.90347  2.73739  3.18146  2.89801  2.37887  2.77519  2.98518  4.58477  3.61503
          0.03228  3.84512  4.56746  0.61958  0.77255  0.48576  0.95510
    223   2.30216  4.22200  3.18326  2.99813  4.04925  2.95242  4.10856  3.56833  3.07004  3.29082  4.21945  3.22705  3.68904  3.42158  3.35667  1.13305  2.78031  3.10943  5.42401  4.13272    605 s - - -
          2.68618  4.42225  2.77519  2.73123  3.46354  2.40513  3.72494  3.29354  2.67741  2.69355  4.24690  2.90347  2.73739  3.18146  2.89801  2.37887  2.77519  2.98518  4.58477  3.61503
          0.03228  3.84512  4.56746  0.61958  0.77255  0.48576  0.95510
    224   2.78660  4.33716  4.08716  3.74980  3.53050  3.69522  4.55638  2.05290  3.61715  2.22254  3.50017  3.94392  4.25751  3.97909  3.83223  3.19732  3.14898  1.06014  5.31020  4.03995    622 v - - -
          2.68618  4.42225  2.77519  2.73123  3.46354  2.40513  3.72494  3.29354  2.67741  2.69355  4.24690  2.90347  2.73739  3.18146  2.89801  2.37887  2.77519  2.98518  4.58477  3.61503
          0.03228  3.84512  4.56746  0.61958  0.77255  0.48576  0.95510
    225   3.12494  4.59553  4.14542  3.78552  3.12592  3.94710  4.44985  2.32892  3.55352  0.90963  3.15810  4.06361  4.38741  3.92841  3.73391  3.51531  3.42058  2.35908  4.99491  3.71178    636 l - - -
          2.68618  4.42225  2.77519  2.73123  3.46354  2.40513  3.72494  3.29354  2.67741  2.69355  4.24690  2.90347  2.73739  3.18146  2.89801  2.37887  2.77519  2.98518  4.58477  3.61503
          0.03228  3.84512  4.56746  0.61958  0.77255  0.48576  0.95510
    226   2.63187  4.40959  3.30001  3.19615  4.33816  0.77259  4.31776  3.93145  3.37367  3.58894  4.56475  3.46440  3.79985  3.70005  3.61237  2.80307  3.11100  3.46508  5.44019  4.43927    637 g - - -
          2.68618  4.42225  2.77519  2.73123  3.46354  2.40513  3.72494  3.29354  2.67741  2.69355  4.24690  2.90347  2.73739  3.18146  2.89801  2.37887  2.77519  2.98518  4.58477  3.61503
          0.03228  3.84512  4.56746  0.61958  0.77255  0.48576  0.95510
    227   2.78660  4.33716  4.08716  3.74980  3.53050  3.69522  4.55638  2.05290  3.61715  2.22254  3.50017  3.94392  4.25751  3.97909  3.83223  3.19732  3.14898  1.06014  5.31020  4.03995    638 v - - -
          2.68618  4.42225  2.77519  2.73123  3.46354  2.40513  3.72494  3.29354  2.67741  2.69355  4.24690  2.90347  2.73739  3.18146  2.89801  2.37887  2.77519  2.98518  4.58477  3.61503
          0.03228  3.84512  4.56746  0.61958  0.77255  0.48576  0.95510
    228   3.22409  4.63402  4.20112  3.91072  1.05757  3.91965  3.86601  2.75149  3.81851  2.12803  3.48593  3.98858  4.37910  3.99413  3.94499  3.49523  3.52534  2.74012  4.12377  2.49445    653 f - - -
          2.68618  4.42225  2.77519  2.73123  3.46354  2.40513  3.72494  3.29354  2.67741  2.69355  4.24690  2.90347  2.73739  3.18146  2.89801  2.37887  2.77519  2.98518  4.58477  3.61503
          0.03228  3.84512  4.56746  0.61958  0.77255  0.48576  0.95510
    229   2.84917  5.24060  2.06013  1.30500  4.54137  3.19000  3.71525  4.01001  2.66967  3.58186  4.45736  2.69914  3.79311  2.89245  3.19121  2.77435  3.13696  3.63344  5.73999  4.31253    654 e - - -
          2.68618  4.42225  2.77519  2.73123  3.46354  2.40513  3.72494  3.29354  2.67741  2.69355  4.24690  2.90347  2.73739  3.18146  2.89801  2.37887  2.77519  2.98518  4.58477  3.61503
          0.03228  3.84512  4.56746  0.61958  0.77255  0.48576  0.95510
    230   3.29122  4.67546  4.05002  3.74961  2.63978  3.70007  3.86739  3.31399  3.47254  2.71345  3.94902  3.90427  4.21561  3.86161  3.60560  3.49516  3.59032  3.20357  0.94232  2.64337    655 w - - -
          2.68618  4.42225  2.77519  2.73123  3.46354  2.40513  3.72494  3.29354  2.67741  2.69355  4.24690  2.90347  2.73739  3.18146  2.89801  2.37887  2.77519  2.98518  4.58477  3.61503
          0.03228  3.84512  4.56746  0.61958  0.77255  0.48576  0.95510
    231   2.30216  4.22200  3.18326  2.99813  4.04925  2.95242  4.10856  3.56833  3.07004  3.29082  4.21945  3.22705  3.68904  3.42158  3.35667  1.13305  2.78031  3.10943  5.42401  4.13272    656 s - - -
          2.68618  4.42225  2.77519  2.73123  3.46354  2.40513  3.72494  3.29354  2.67741  2.69355  4.24690  2.90347  2.73739  3.18146  2.89801  2.37887  2.77519  2.98518  4.58477  3.61503
          0.03228  3.84512  4.56746  0.61958  0.77255  0.48576  0.95510
    232   2.63187  4.40959  3.30001  3.19615  4.33816  0.77259  4.31776  3.93145  3.37367  3.58894  4.56475  3.46440  3.79985  3.70005  3.61237  2.80307  3.11100  3.46508  5.44019  4.43927    657 g - - -
          2.68618  4.42225  2.77519  2.73123  3.46354  2.40513  3.72494  3.29354  2.67741  2.69355  4.24690  2.90347  2.73739  3.18146  2.89801  2.37887  2.77519  2.98518  4.58477  3.61503
          0.03228  3.84512  4.56746  0.61958  0.77255  0.48576  0.95510
    233   2.78660  4.33716  4.08716  3.74980  3.53050  3.69522  4.55638  2.05290  3.61715  2.22254  3.50017  3.94392  4.25751  3.97909  3.83223  3.19732  3.14898  1.06014  5.31020  4.03995    658 v - - -
          2.68618  4.42225  2.77519  2.73123  3.46354  2.40513  3.72494  3.29354  2.67741  2.69355  4.24690  2.90347  2.73739  3.18146  2.89801  2.37887  2.77519  2.98518  4.58477  3.61503
          0.03228  3.84512  4.56746  0.61958  0.77255  0.48576  0.95510
    234   2.70137  4.69643  2.69428  2.57718  4.05572  3.16610  3.89994  3.76056  2.80154  3.41065  4.36634  1.20742  3.81679  3.17295  3.15502  2.76980  3.08251  3.38553  5.36483  4.00626    659 n - - -
          2.68618  4.42225  2.77519  2.73123  3.46354  2.40513  3.72494  3.29354  2.67741  2.69355  4.24690  2.90347  2.73739  3.18146  2.89801  2.37887  2.77519  2.98518  4.58477  3.61503
          0.03228  3.84512  4.56746  0.61958  0.77255  0.48576  0.95510
    235   2.71634  4.47784  3.32062  3.15600  4.15289  3.16691  4.23543  3.69160  3.21102  3.32128  4.37021  3.46528  0.88008  3.60065  3.45936  2.88306  3.15583  3.34005  5.34662  4.27330    660 p - - -
          2.68618  4.42225  2.77519  2.73123  3.46354  2.40513  3.72494  3.29354  2.67741  2.69355  4.24690  2.90347  2.73739  3.18146  2.89801  2.37887  2.77519  2.98518  4.58477  3.61503
          0.03228  3.84512  4.56746  0.61958  0.77255  0.48576  0.95510
    236   3.03389  4.42613  4.46530  3.94965  3.25279  4.23609  4.65132  1.28595  3.77475  1.74413  2.76390  4.22568  4.54610  4.06141  3.98187  3.60097  3.28944  1.83225  5.20596  4.01246    661 i - - -
          2.68618  4.42225  2.77519  2.73123  3.46354  2.40513  3.72494  3.29354  2.67741  2.69355  4.24690  2.90347  2.73739  3.18146  2.89801  2.37887  2.77519  2.98518  4.58477  3.61503
          0.03228  3.84512  4.56746  0.61958  0.77255  0.48576  0.95510
    237   2.71634  4.47784  3.32062  3.15600  4.15289  3.16691  4.23543  3.69160  3.21102  3.32128  4.37021  3.46528  0.88008  3.60065  3.45936  2.88306  3.15583  3.34005  5.34662  4.27330    662 p - - -
          2.68618  4.42225  2.77519  2.73123  3.46354  2.40513  3.72494  3.29354  2.67741  2.69355  4.24690  2.90347  2.73739  3.18146  2.89801  2.37887  2.77519  2.98518  4.58477  3.61503
          0.03228  3.84512  4.56746  0.61958  0.77255  0.48576  0.95510
    238   2.71634  4.47784  3.32062  3.15600  4.15289  3.16691  4.23543  3.69160  3.21102  3.32128  4.37021  3.46528  0.88008  3.60065  3.45936  2.88306  3.15583  3.34005  5.34662  4.27330    663 p - - -
          2.68618  4.42225  2.77519  2.73123  3.46354  2.40513  3.72494  3.29354  2.67741  2.69355  4.24690  2.90347  2.73739  3.18146  2.89801  2.37887  2.77519  2.98518  4.58477  3.61503
          0.03228  3.84512  4.56746  0.61958  0.77255  0.48576  0.95510
    239   2.92949  5.03393  2.47722  1.06492  4.37683  3.25694  3.84187  3.82532  2.71900  3.44702  4.42265  2.91850  3.86035  3.05836  3.12471  2.91492  3.23365  3.51214  5.55359  4.27627    664 e - - -
          2.68618  4.42225  2.77519  2.73123  3.46354  2.40513  3.72494  3.29354  2.67741  2.69355  4.24690  2.90347  2.73739  3.18146  2.89801  2.37887  2.77519  2.98518  4.58477  3.61503
          0.03228  3.84512  4.56746  0.61958  0.77255  0.48576  0.95510
    240   2.77043  4.36652  3.81293  3.30522  2.82830  3.75355  4.05166  2.42909  3.19260  1.40392  3.15536  3.63283  3.39900  3.49452  3.46563  3.07763  3.02946  2.37038  4.79720  3.47558    665 l - - -
          2.68618  4.42225  2.77519  2.73123  3.46354  2.40513  3.72494  3.29354  2.67741  2.69355  4.24690  2.90347  2.73739  3.18146  2.89801  2.37887  2.77519  2.98518  4.58477  3.61503
          0.03228  3.84512  4.56746  0.61958  0.77255  0.48576  0.95510
    241   3.22409  4.63402  4.20112  3.91072  1.05757  3.91965  3.86601  2.75149  3.81851  2.12803  3.48593  3.98858  4.37910  3.99413  3.94499  3.49523  3.52534  2.74012  4.12377  2.49445    666 f - - -
          2.68618  4.42225  2.77519  2.73123  3.46354  2.40513  3.72494  3.29354  2.67741  2.69355  4.24690  2.90347  2.73739  3.18146  2.89801  2.37887  2.77519  2.98518  4.58477  3.61503
          0.03228  3.84512  4.56746  0.61958  0.77255  0.48576  0.95510
    242   3.12758  4.53025  4.46472  3.95441  3.09661  4.28168  4.61323  1.82173  3.75529  1.10400  2.97295  4.24579  4.56435  4.02927  3.94945  3.65308  3.37534  2.04452  5.09611  3.88876    667 l - - -
          2.68618  4.42225  2.77519  2.73123  3.46354  2.40513  3.72494  3.29354  2.67741  2.69355  4.24690  2.90347  2.73739  3.18146  2.89801  2.37887  2.77519  2.98518  4.58477  3.61503
          0.03228  3.84512  4.56746  0.61958  0.77255  0.48576  0.95510
    243   3.16112  4.56031  4.43662  3.94516  2.12720  4.23330  4.25331  2.27099  3.80485  1.14991  2.97023  4.15859  4.51471  3.97783  3.97053  3.59531  3.39927  2.34528  4.58444  3.13244    668 l - - -
          2.68618  4.42225  2.77519  2.73123  3.46354  2.40513  3.72494  3.29354  2.67741  2.69355  4.24690  2.90347  2.73739  3.18146  2.89801  2.37887  2.77519  2.98518  4.58477  3.61503
          0.03228  3.84512  4.56746  0.61958  0.77255  0.48576  0.95510
    244   2.71634  4.47784  3.32062  3.15600  4.15289  3.16691  4.23543  3.69160  3.21102  3.32128  4.37021  3.46528  0.88008  3.60065  3.45936  2.88306  3.15583  3.34005  5.34662  4.27330    669 p - - -
          2.68618  4.42225  2.77519  2.73123  3.46354  2.40513  3.72494  3.29354  2.67741  2.69355  4.24690  2.90347  2.73739  3.18146  2.89801  2.37887  2.77519  2.98518  4.58477  3.61503
          0.03228  3.84512  4.56746  0.61958  0.77255  0.48576  0.95510
    245   2.21130  4.15168  3.23845  2.96784  4.11813  2.92419  4.06562  3.46182  2.99398  3.21416  4.08998  3.18677  3.64841  3.33483  3.30380  1.41192  2.23679  3.00097  5.48503  4.23526    677 s - - -
          2.68618  4.42225  2.77519  2.73123  3.46354  2.40513  3.72494  3.29354  2.67741  2.69355  4.24690  2.90347  2.73739  3.18146  2.89801  2.37887  2.77519  2.98518  4.58477  3.61503
          0.03228  3.84512  4.56746  0.61958  0.77255  0.48576  0.95510
    246   2.87378  4.29380  4.29367  3.73405  2.36637  3.97991  4.04693  2.11958  3.60221  1.45964  2.99672  3.91728  4.28554  3.76979  3.75889  3.28421  3.09925  2.34633  3.57457  3.07084    678 l - - -
          2.68618  4.42225  2.77519  2.73123  3.46354  2.40513  3.72494  3.29354  2.67741  2.69355  4.24690  2.90347  2.73739  3.18146  2.89801  2.37887  2.77519  2.98518  4.58477  3.61503
          0.03228  3.84512  4.56746  0.61958  0.77255  0.48576  0.95510
    247   2.99344  4.37878  4.46520  3.93960  3.35373  4.23427  4.67849  1.70520  3.80685  1.70779  3.19430  4.21861  4.55036  4.08599  4.03548  3.58764  3.25085  1.29788  5.27716  4.07191    679 v - - -
          2.68618  4.42225  2.77519  2.73123  3.46354  2.40513  3.72494  3.29354  2.67741  2.69355  4.24690  2.90347  2.73739  3.18146  2.89801  2.37887  2.77519  2.98518  4.58477  3.61503
          0.03228  3.84512  4.56746  0.61958  0.77255  0.48576  0.95510
    248   2.71634  4.47784  3.32062  3.15600  4.15289  3.16691  4.23543  3.69160  3.21102  3.32128  4.37021  3.46528  0.88008  3.60065  3.45936  2.88306  3.15583  3.34005  5.34662  4.27330    681 p - - -
          2.68618  4.42225  2.77519  2.73123  3.46354  2.40513  3.72494  3.29354  2.67741  2.69355  4.24690  2.90347  2.73739  3.18146  2.89801  2.37887  2.77519  2.98518  4.58477  3.61503
          0.03228  3.84512  4.56746  0.61958  0.77255  0.48576  0.95510
    249   3.00796  4.38512  4.50108  3.97368  2.79432  4.23167  4.58067  1.36477  3.86413  1.76118  3.09531  4.22304  4.53055  4.07911  4.06215  3.57837  3.25725  1.74582  5.07215  3.81483    686 i - - -
          2.68618  4.42225  2.77519  2.73123  3.46354  2.40513  3.72494  3.29354  2.67741  2.69355  4.24690  2.90347  2.73739  3.18146  2.89801  2.37887  2.77519  2.98518  4.58477  3.61503
          0.03228  3.84512  4.56746  0.61958  0.77255  0.48576  0.95510
    250   2.79545  4.94200  2.80666  2.46581  3.92247  3.39751  2.91040  3.68005  2.24854  3.19988  4.09158  2.95441  3.86792  1.77773  2.56210  2.80162  3.03352  3.36732  5.20105  3.79674    687 q - - -
          2.68618  4.42225  2.77519  2.73123  3.46354  2.40513  3.72494  3.29354  2.67741  2.69355  4.24690  2.90347  2.73739  3.18146  2.89801  2.37887  2.77519  2.98518  4.58477  3.61503
          0.03228  3.84512  4.56746  0.61958  0.77255  0.48576  0.95510
    251   2.71634  4.47784  3.32062  3.15600  4.15289  3.16691  4.23543  3.69160  3.21102  3.32128  4.37021  3.46528  0.88008  3.60065  3.45936  2.88306  3.15583  3.34005  5.34662  4.27330    688 p - - -
          2.68618  4.42225  2.77519  2.73123  3.46354  2.40513  3.72494  3.29354  2.67741  2.69355  4.24690  2.90347  2.73739  3.18146  2.89801  2.37887  2.77519  2.98518  4.58477  3.61503
          0.03228  3.84512  4.56746  0.61958  0.77255  0.48576  0.95510
    252   2.63187  4.40959  3.30001  3.19615  4.33816  0.77259  4.31776  3.93145  3.37367  3.58894  4.56475  3.46440  3.79985  3.70005  3.61237  2.80307  3.11100  3.46508  5.44019  4.43927    697 g - - -
          2.68618  4.42225  2.77519  2.73123  3.46354  2.40513  3.72494  3.29354  2.67741  2.69355  4.24690  2.90347  2.73739  3.18146  2.89801  2.37887  2.77519  2.98518  4.58477  3.61503
          0.03228  3.84512  4.56746  0.61958  0.77255  0.48576  0.95510
    253   2.79461  4.84365  3.13181  2.66922  4.20676  3.42092  3.64188  3.69765  2.08972  3.24266  4.12752  2.70757  3.89346  2.81758  1.46508  2.83946  3.04667  3.36909  5.31403  4.05293    702 r - - -
          2.68618  4.42225  2.77519  2.73123  3.46354  2.40513  3.72494  3.29354  2.67741  2.69355  4.24690  2.90347  2.73739  3.18146  2.89801  2.37887  2.77519  2.98518  4.58477  3.61503
          0.03228  3.84512  4.56746  0.61958  0.77255  0.48576  0.95510
    254   3.16283  4.56999  4.42497  3.93407  2.36332  4.23804  4.32355  2.24125  3.79011  1.07102  2.95454  4.17171  4.52116  3.97992  3.96469  3.60594  3.40361  2.31829  4.67857  3.26464    703 l - - -
          2.68618  4.42225  2.77519  2.73123  3.46354  2.40513  3.72494  3.29354  2.67741  2.69355  4.24690  2.90347  2.73739  3.18146  2.89801  2.37887  2.77519  2.98518  4.58477  3.61503
          0.03228  3.84512  4.56746  0.61958  0.77255  0.48576  0.95510
    255   3.29122  4.67546  4.05002  3.74961  2.63978  3.70007  3.86739  3.31399  3.47254  2.71345  3.94902  3.90427  4.21561  3.86161  3.60560  3.49516  3.59032  3.20357  0.94232  2.64337    704 w - - -
          2.68618  4.42225  2.77519  2.73123  3.46354  2.40513  3.72494  3.29354  2.67741  2.69355  4.24690  2.90347  2.73739  3.18146  2.89801  2.37887  2.77519  2.98518  4.58477  3.61503
          0.03228  3.84512  4.56746  0.61958  0.77255  0.48576  0.95510
    256   2.15515  2.48963  3.69615  3.31466  3.87099  2.92744  4.16755  3.18533  3.21551  2.98963  3.88610  3.36449  3.65610  3.52235  3.46472  1.51161  2.62663  2.78219  5.30462  4.08382    705 s - - -
          2.68618  4.42225  2.77519  2.73123  3.46354  2.40513  3.72494  3.29354  2.67741  2.69355  4.24690  2.90347  2.73739  3.18146  2.89801  2.37887  2.77519  2.98518  4.58477  3.61503
          0.03228  3.84512  4.56746  0.61958  0.77255  0.48576  0.95510
    257   2.96603  4.78773  3.10006  2.85759  3.26638  3.42509  1.20153  3.66469  2.70143  3.16195  4.20304  3.26789  3.97629  3.22357  2.96861  3.03707  3.26862  3.40037  4.73174  3.21808    706 h - - -
          2.68618  4.42225  2.77519  2.73123  3.46354  2.40513  3.72494  3.29354  2.67741  2.69355  4.24690  2.90347  2.73739  3.18146  2.89801  2.37887  2.77519  2.98518  4.58477  3.61503
          0.03228  3.84512  4.56746  0.61958  0.77255  0.48576  0.95510
    258   3.22409  4.63402  4.20112  3.91072  1.05757  3.91965  3.86601  2.75149  3.81851  2.12803  3.48593  3.98858  4.37910  3.99413  3.94499  3.49523  3.52534  2.74012  4.12377  2.49445    707 f - - -
          2.68618  4.42225  2.77519  2.73123  3.46354  2.40513  3.72494  3.29354  2.67741  2.69355  4.24690  2.90347  2.73739  3.18146  2.89801  2.37887  2.77519  2.98518  4.58477  3.61503
          0.03228  3.84512  4.56746  0.61958  0.77255  0.48576  0.95510
    259   2.97527  4.81560  3.46320  2.98046  4.16327  3.46804  3.80557  3.70339  2.22796  3.22432  4.22556  3.34211  3.97227  3.02756  1.02102  3.06097  3.24330  3.42861  5.25761  4.09692    708 r - - -
          2.68618  4.42225  2.77519  2.73123  3.46354  2.40513  3.72494  3.29354  2.67741  2.69355  4.24690  2.90347  2.73739  3.18146  2.89801  2.37887  2.77519  2.98518  4.58477  3.61503
          0.03228  3.84512  4.56746  0.61958  0.77255  0.48576  0.95510
    260   3.04123  4.51956  4.25335  3.73281  3.07189  4.10748  4.42741  2.19959  3.50965  1.43454  1.76757  4.04136  4.42656  3.82399  3.72206  3.46504  3.29103  2.24564  5.01218  3.80878    709 l - - -
          2.68618  4.42225  2.77519  2.73123  3.46354  2.40513  3.72494  3.29354  2.67741  2.69355  4.24690  2.90347  2.73739  3.18146  2.89801  2.37887  2.77519  2.98518  4.58477  3.61503
          0.03228  3.84512  4.56746  0.61958  0.77255  0.48576  0.95510
    261   1.05392  4.17904  3.43535  3.22581  4.02564  3.00423  4.25101  3.14710  3.24137  3.02992  4.06508  3.38217  3.74090  3.58513  3.49355  2.52973  2.80522  2.80625  5.45554  4.25283    710 a - - -
          2.68618  4.42225  2.77519  2.73123  3.46354  2.40513  3.72494  3.29354  2.67741  2.69355  4.24690  2.90347  2.73739  3.18146  2.89801  2.37887  2.77519  2.98518  4.58477  3.61503
          0.03228  3.84512  4.56746  0.61958  0.77255  0.48576  0.95510
    262   3.29732  4.65576  4.28895  3.90757  1.24271  4.12904  3.49609  2.96924  3.77533  2.34210  3.60117  3.87698  4.46548  3.87153  3.89909  3.49007  3.53177  2.90699  3.69938  1.74544    711 f - - -
          2.68618  4.42225  2.77519  2.73123  3.46354  2.40513  3.72494  3.29354  2.67741  2.69355  4.24690  2.90347  2.73739  3.18146  2.89801  2.37887  2.77519  2.98518  4.58477  3.61503
          0.03228  3.84512  4.56746  0.61958  0.77255  0.48576  0.95510
    263   3.07392  4.45064  4.49781  4.00089  3.23974  4.28175  4.68376  1.30075  3.81547  1.58848  3.11765  4.27377  4.58766  4.11188  4.01754  3.66273  3.33063  1.81178  5.20503  3.97365    712 i - - -
          2.68618  4.42225  2.77519  2.73123  3.46354  2.40513  3.72494  3.29354  2.67741  2.69355  4.24690  2.90347  2.73739  3.18146  2.89801  2.37887  2.77519  2.98518  4.58477  3.61503
          0.03228  3.84512  4.56746  0.61958  0.77255  0.48576  0.95510
    264   2.71634  4.47784  3.32062  3.15600  4.15289  3.16691  4.23543  3.69160  3.21102  3.32128  4.37021  3.46528  0.88008  3.60065  3.45936  2.88306  3.15583  3.34005  5.34662  4.27330    713 p - - -
          2.68618  4.42225  2.77519  2.73123  3.46354  2.40513  3.72494  3.29354  2.67741  2.69355  4.24690  2.90347  2.73739  3.18146  2.89801  2.37887  2.77519  2.98518  4.58477  3.61503
          0.03228  3.84512  4.56746  0.61958  0.77255  0.48576  0.95510
    265   2.99002  4.47687  4.23249  3.71707  3.12602  4.05916  4.43374  2.03683  3.51354  1.63091  1.70984  4.01730  4.40221  3.82500  3.73238  3.41747  3.24973  2.16810  5.04959  3.85250    714 l - - -
          2.68618  4.42225  2.77519  2.73123  3.46354  2.40513  3.72494  3.29354  2.67741  2.69355  4.24690  2.90347  2.73739  3.18146  2.89801  2.37887  2.77519  2.98518  4.58477  3.61503
          0.03228  3.84512  4.56746  0.61958  0.77255  0.48576  0.95510
    266   2.15458  3.27647  3.60656  3.24109  3.96000  2.90804  4.15329  3.30349  3.15453  3.09238  3.98319  3.32335  3.64307  3.47795  3.42175  1.30108  2.63290  2.86843  5.37355  4.13739    715 s - - -
          2.68618  4.42225  2.77519  2.73123  3.46354  2.40513  3.72494  3.29354  2.67741  2.69355  4.24690  2.90347  2.73739  3.18146  2.89801  2.37887  2.77519  2.98518  4.58477  3.61503
          0.03228  3.84512  4.56746  0.61958  0.77255  0.48576  0.95510
    267   3.20826  4.70832  3.79816  3.52274  2.29489  3.79851  3.60680  3.22136  3.38104  2.68226  3.89933  3.69025  4.27315  3.69364  3.57022  3.34756  3.49490  3.09067  3.93749  1.01251    716 y - - -
          2.68618  4.42225  2.77519  2.73123  3.46354  2.40513  3.72494  3.29354  2.67741  2.69355  4.24690  2.90347  2.73739  3.18146  2.89801  2.37887  2.77519  2.98518  4.58477  3.61503
          0.03228  3.84512  4.56746  0.61958  0.77255  0.48576  0.95510
    268   3.12632  4.54394  4.42555  3.92420  3.08086  4.25164  4.58178  1.91137  3.71140  1.06719  2.97406  4.21615  4.54717  4.00069  3.90692  3.62973  3.37784  2.08720  5.07354  3.84999    717 l - - -
          2.68618  4.42225  2.77519  2.73123  3.46354  2.40513  3.72494  3.29354  2.67741  2.69355  4.24690  2.90347  2.73739  3.18146  2.89801  2.37887  2.77519  2.98518  4.58477  3.61503
          0.03228  3.84512  4.56746  0.61958  0.77255  0.48576  0.95510
    269   3.20826  4.70832  3.79816  3.52274  2.29489  3.79851  3.60680  3.22136  3.38104  2.68226  3.89933  3.69025  4.27315  3.69364  3.57022  3.34756  3.49490  3.09067  3.93749  1.01251    718 y - - -
          2.68618  4.42225  2.77519  2.73123  3.46354  2.40513  3.72494  3.29354  2.67741  2.69355  4.24690  2.90347  2.73739  3.18146  2.89801  2.37887  2.77519  2.98518  4.58477  3.61503
          0.03228  3.84512  4.56746  0.61958  0.77255  0.48576  0.95510
    270   2.63187  4.40959  3.30001  3.19615  4.33816  0.77259  4.31776  3.93145  3.37367  3.58894  4.56475  3.46440  3.79985  3.70005  3.61237  2.80307  3.11100  3.46508  5.44019  4.43927    719 g - - -
          2.68618  4.42225  2.77519  2.73123  3.46354  2.40513  3.72494  3.29354  2.67741  2.69355  4.24690  2.90347  2.73739  3.18146  2.89801  2.37887  2.77519  2.98518  4.58477  3.61503
          0.03228  3.84512  4.56746  0.61958  0.77255  0.48576  0.95510
    271   2.94767  4.90962  3.12180  2.74885  4.28980  3.43969  3.74500  3.71744  1.07635  3.28868  4.25194  3.17440  3.94224  2.93828  2.42776  2.99165  3.20315  3.42689  5.35597  4.16493    720 k - - -
          2.68618  4.42225  2.77519  2.73123  3.46354  2.40513  3.72494  3.29354  2.67741  2.69355  4.24690  2.90347  2.73739  3.18146  2.89801  2.37887  2.77519  2.98518  4.58477  3.61503
          0.03228  3.84512  4.56746  0.61958  0.77255  0.48576  0.95510
    272   2.94767  4.90962  3.12180  2.74885  4.28980  3.43969  3.74500  3.71744  1.07635  3.28868  4.25194  3.17440  3.94224  2.93828  2.42776  2.99165  3.20315  3.42689  5.35597  4.16493    721 k - - -
          2.68618  4.42225  2.77519  2.73123  3.46354  2.40513  3.72494  3.29354  2.67741  2.69355  4.24690  2.90347  2.73739  3.18146  2.89801  2.37887  2.77519  2.98518  4.58477  3.61503
          0.03228  3.84512  4.56746  0.61958  0.77255  0.48576  0.95510
    273   3.22409  4.63402  4.20112  3.91072  1.05757  3.91965  3.86601  2.75149  3.81851  2.12803  3.48593  3.98858  4.37910  3.99413  3.94499  3.49523  3.52534  2.74012  4.12377  2.49445    722 f - - -
          2.68618  4.42225  2.77519  2.73123  3.46354  2.40513  3.72494  3.29354  2.67741  2.69355  4.24690  2.90347  2.73739  3.18146  2.89801  2.37887  2.77519  2.98518  4.58477  3.61503
          0.03228  3.84512  4.56746  0.61958  0.77255  0.48576  0.95510
    274   2.78660  4.33716  4.08716  3.74980  3.53050  3.69522  4.55638  2.05290  3.61715  2.22254  3.50017  3.94392  4.25751  3.97909  3.83223  3.19732  3.14898  1.06014  5.31020  4.03995    724 v - - -
          2.68618  4.42225  2.77519  2.73123  3.46354  2.40513  3.72494  3.29354  2.67741  2.69355  4.24690  2.90347  2.73739  3.18146  2.89801  2.37887  2.77519  2.98518  4.58477  3.61503
          0.03228  3.84512  4.56746  0.61958  0.77255  0.48576  0.95510
    275   2.63187  4.40959  3.30001  3.19615  4.33816  0.77259  4.31776  3.93145  3.37367  3.58894  4.56475  3.46440  3.79985  3.70005  3.61237  2.80307  3.11100  3.46508  5.44019  4.43927    725 g - - -
          2.68618  4.42225  2.77519  2.73123  3.46354  2.40513  3.72494  3.29354  2.67741  2.69355  4.24690  2.90347  2.73739  3.18146  2.89801  2.37887  2.77519  2.98518  4.58477  3.61503
          0.03228  3.84512  4.56746  0.61958  0.77255  0.48576  0.95510
    276   2.71634  4.47784  3.32062  3.15600  4.15289  3.16691  4.23543  3.69160  3.21102  3.32128  4.37021  3.46528  0.88008  3.60065  3.45936  2.88306  3.15583  3.34005  5.34662  4.27330    726 p - - -
          2.68618  4.42225  2.77519  2.73123  3.46354  2.40513  3.72494  3.29354  2.67741  2.69355  4.24690  2.90347  2.73739  3.18146  2.89801  2.37887  2.77519  2.98518  4.58477  3.61503
          0.03228  3.84512  4.56746  0.61958  0.77255  0.48576  0.95510
    277   2.98959  4.37743  4.50057  4.01734  3.40268  4.20727  4.76101  1.25601  3.87669  1.91863  3.24466  4.26556  4.56622  4.17098  4.09384  3.59569  3.26718  1.52773  5.34686  4.12847    727 i - - -
          2.68618  4.42225  2.77519  2.73123  3.46354  2.40513  3.72494  3.29354  2.67741  2.69355  4.24690  2.90347  2.73739  3.18146  2.89801  2.37887  2.77519  2.98518  4.58477  3.61503
          0.03228  3.84512  4.56746  0.61958  0.77255  0.48576  0.95510
    278   2.39866  4.24356  3.40446  3.15564  3.94535  3.08363  4.17496  3.06918  3.09806  2.93362  3.98620  3.36915  3.78536  3.49435  3.35785  2.59966  1.21914  2.76708  5.38558  4.16209    728 t - - -
          2.68618  4.42225  2.77519  2.73123  3.46354  2.40513  3.72494  3.29354  2.67741  2.69355  4.24690  2.90347  2.73739  3.18146  2.89801  2.37887  2.77519  2.98518  4.58477  3.61503
          0.03228  3.84512  4.56746  0.61958  0.77255  0.48576  0.95510
    279   2.71120  4.93675  2.89307  2.31203  4.26857  3.40309  3.57190  3.67353  2.04378  3.21302  4.03903  2.74210  3.82470  2.71399  2.01537  2.43553  2.93336  3.33360  5.37607  4.08112    730 r - - -
          2.68618  4.42225  2.77519  2.73123  3.46354  2.40513  3.72494  3.29354  2.67741  2.69355  4.24690  2.90347  2.73739  3.18146  2.89801  2.37887  2.77519  2.98518  4.58477  3.61503
          0.03228  3.84512  4.56746  0.61958  0.77255  0.48576  0.95510
    280   2.75443  4.38051  3.82466  3.38806  3.32992  3.67895  4.22509  2.31871  3.19452  1.36035  3.26855  3.68561  4.15876  3.58568  3.44465  3.07389  2.56404  2.23164  5.08756  3.84224    731 l - - -
          2.68618  4.42225  2.77519  2.73123  3.46354  2.40513  3.72494  3.29354  2.67741  2.69355  4.24690  2.90347  2.73739  3.18146  2.89801  2.37887  2.77519  2.98518  4.58477  3.61503
          0.03228  3.84512  4.56746  0.61958  0.77255  0.48576  0.95510
    281   2.78660  4.33716  4.08716  3.74980  3.53050  3.69522  4.55638  2.05290  3.61715  2.22254  3.50017  3.94392  4.25751  3.97909  3.83223  3.19732  3.14898  1.06014  5.31020  4.03995    732 v - - -
          2.68618  4.42225  2.77519  2.73123  3.46354  2.40513  3.72494  3.29354  2.67741  2.69355  4.24690  2.90347  2.73739  3.18146  2.89801  2.37887  2.77519  2.98518  4.58477  3.61503
          0.03228  3.84512  4.56746  0.61958  0.77255  0.48576  0.95510
    282   2.69757  4.34021  4.28527  3.72555  3.24115  4.09851  4.44980  1.78596  3.61812  1.50476  2.82769  4.02600  4.40206  3.86232  3.85131  3.41110  3.14961  1.80311  5.09235  3.93888    733 l - - -
          2.68618  4.42225  2.77519  2.73123  3.46354  2.40513  3.72494  3.29354  2.67741  2.69355  4.24690  2.90347  2.73739  3.18146  2.89801  2.37887  2.77519  2.98518  4.58477  3.61503
          0.03228  3.84512  4.56746  0.61958  0.77255  0.48576  0.95510
    283   2.30216  4.22200  3.18326  2.99813  4.04925  2.95242  4.10856  3.56833  3.07004  3.29082  4.21945  3.22705  3.68904  3.42158  3.35667  1.13305  2.78031  3.10943  5.42401  4.13272    734 s - - -
          2.68618  4.42225  2.77519  2.73123  3.46354  2.40513  3.72494  3.29354  2.67741  2.69355  4.24690  2.90347  2.73739  3.18146  2.89801  2.37887  2.77519  2.98518  4.58477  3.61503
          0.03228  3.84512  4.56746  0.61958  0.77255  0.48576  0.95510
    284   3.12494  4.59553  4.14542  3.78552  3.12592  3.94710  4.44985  2.32892  3.55352  0.90963  3.15810  4.06361  4.38741  3.92841  3.73391  3.51531  3.42058  2.35908  4.99491  3.71178    735 l - - -
          2.68618  4.42225  2.77519  2.73123  3.46354  2.40513  3.72494  3.29354  2.67741  2.69355  4.24690  2.90347  2.73739  3.18146  2.89801  2.37887  2.77519  2.98518  4.58477  3.61503
          0.03228  3.84512  4.56746  0.61958  0.77255  0.48576  0.95510
    285   2.97527  4.81560  3.46320  2.98046  4.16327  3.46804  3.80557  3.70339  2.22796  3.22432  4.22556  3.34211  3.97227  3.02756  1.02102  3.06097  3.24330  3.42861  5.25761  4.09692    736 r - - -
          2.68618  4.42225  2.77519  2.73123  3.46354  2.40513  3.72494  3.29354  2.67741  2.69355  4.24690  2.90347  2.73739  3.18146  2.89801  2.37887  2.77519  2.98518  4.58477  3.61503
          0.03228  3.84512  4.56746  0.61958  0.77255  0.48576  0.95510
    286   2.92949  5.03393  2.47722  1.06492  4.37683  3.25694  3.84187  3.82532  2.71900  3.44702  4.42265  2.91850  3.86035  3.05836  3.12471  2.91492  3.23365  3.51214  5.55359  4.27627    737 e - - -
          2.68618  4.42225  2.77519  2.73123  3.46354  2.40513  3.72494  3.29354  2.67741  2.69355  4.24690  2.90347  2.73739  3.18146  2.89801  2.37887  2.77519  2.98518  4.58477  3.61503
          0.03228  3.84512  4.56746  0.61958  0.77255  0.48576  0.95510
    287   2.84917  5.24071  2.05990  1.30510  4.54147  3.18997  3.71522  4.01013  2.66968  3.58194  4.45741  2.69907  3.79309  2.89241  3.19127  2.77432  3.13695  3.63354  5.74008  4.31257    738 e - - -
          2.68618  4.42225  2.77519  2.73123  3.46354  2.40513  3.72494  3.29354  2.67741  2.69355  4.24690  2.90347  2.73739  3.18146  2.89801  2.37887  2.77519  2.98518  4.58477  3.61503
          0.03228  3.84512  4.56746  0.61958  0.77255  0.48576  0.95510
    288   3.12494  4.59553  4.14542  3.78552  3.12592  3.94710  4.44985  2.32892  3.55352  0.90963  3.15810  4.06361  4.38741  3.92841  3.73391  3.51531  3.42058  2.35908  4.99491  3.71178    739 l - - -
          2.68618  4.42225  2.77519  2.73123  3.46354  2.40513  3.72494  3.29354  2.67741  2.69355  4.24690  2.90347  2.73739  3.18146  2.89801  2.37887  2.77519  2.98518  4.58477  3.61503
          0.03228  3.84512  4.56746  0.61958  0.77255  0.48576  0.95510
    289   2.96603  4.78773  3.10006  2.85759  3.26638  3.42509  1.20153  3.66469  2.70143  3.16195  4.20304  3.26789  3.97629  3.22357  2.96861  3.03707  3.26862  3.40037  4.73174  3.21808    740 h - - -
          2.68618  4.42225  2.77519  2.73123  3.46354  2.40513  3.72494  3.29354  2.67741  2.69355  4.24690  2.90347  2.73739  3.18146  2.89801  2.37887  2.77519  2.98518  4.58477  3.61503
          0.03228  3.84512  4.56746  0.61958  0.77255  0.48576  0.95510
    290   2.58007  4.25730  3.55998  3.05478  3.48641  3.54250  3.97079  1.87030  2.96210  2.42477  3.43165  2.89989  3.98909  3.30692  3.27926  2.85815  2.67814  2.07181  5.01620  3.77289    743 i - - -
          2.68618  4.42225  2.77519  2.73123  3.46354  2.40513  3.72494  3.29354  2.67741  2.69355  4.24690  2.90347  2.73739  3.18146  2.89801  2.37887  2.77519  2.98518  4.58477  3.61503
          0.03228  3.84512  4.56746  0.61958  0.77255  0.48576  0.95510
    291   2.96603  4.78773  3.10006  2.85759  3.26638  3.42509  1.20153  3.66469  2.70143  3.16195  4.20304  3.26789  3.97629  3.22357  2.96861  3.03707  3.26862  3.40037  4.73174  3.21808    745 h - - -
          2.68618  4.42225  2.77519  2.73123  3.46354  2.40513  3.72494  3.29354  2.67741  2.69355  4.24690  2.90347  2.73739  3.18146  2.89801  2.37887  2.77519  2.98518  4.58477  3.61503
          0.03228  3.84512  4.56746  0.61958  0.77255  0.48576  0.95510
    292   2.71634  4.47784  3.32062  3.15600  4.15289  3.16691  4.23543  3.69160  3.21102  3.32128  4.37021  3.46528  0.88008  3.60065  3.45936  2.88306  3.15583  3.34005  5.34662  4.27330    747 p - - -
          2.68618  4.42225  2.77519  2.73123  3.46354  2.40513  3.72494  3.29354  2.67741  2.69355  4.24690  2.90347  2.73739  3.18146  2.89801  2.37887  2.77519  2.98518  4.58477  3.61503
          0.03228  3.84512  4.56746  0.61958  0.77255  0.48576  0.95510
    293   3.20826  4.70832  3.79816  3.52274  2.29489  3.79851  3.60680  3.22136  3.38104  2.68226  3.89933  3.69025  4.27315  3.69364  3.57022  3.34756  3.49490  3.09067  3.93749  1.01251    749 y - - -
          2.68618  4.42225  2.77519  2.73123  3.46354  2.40513  3.72494  3.29354  2.67741  2.69355  4.24690  2.90347  2.73739  3.18146  2.89801  2.37887  2.77519  2.98518  4.58477  3.61503
          0.03228  3.84512  4.56746  0.61958  0.77255  0.48576  0.95510
    294   2.76315  5.02401  2.90628  2.17854  4.35252  3.43173  2.98369  3.76571  1.74085  3.27403  4.09896  2.92908  3.84257  2.69091  2.28047  2.74944  2.97228  3.42029  5.40278  4.11232    750 k - - -
          2.68618  4.42225  2.77519  2.73123  3.46354  2.40513  3.72494  3.29354  2.67741  2.69355  4.24690  2.90347  2.73739  3.18146  2.89801  2.37887  2.77519  2.98518  4.58477  3.61503
          0.03228  3.84512  4.56746  0.61958  0.77255  0.48576  0.95510
    295   2.72100  5.02354  2.42006  2.33874  4.35016  3.35288  3.58256  3.78056  1.69924  3.30820  4.12933  2.85956  3.80631  2.72191  2.40264  2.70050  2.95305  3.42040  5.45668  4.12443    751 k - - -
          2.68618  4.42225  2.77519  2.73123  3.46354  2.40513  3.72494  3.29354  2.67741  2.69355  4.24690  2.90347  2.73739  3.18146  2.89801  2.37887  2.77519  2.98518  4.58477  3.61503
          0.03228  3.84512  4.56746  0.61958  0.77255  0.48576  0.95510
    296   3.00986  4.43667  4.29611  3.91117  3.35615  4.03642  4.64462  1.11244  3.73875  1.94820  3.29619  4.16037  4.47059  4.09008  3.93847  3.52938  3.30965  1.84618  5.24106  3.97675    752 i - - -
          2.68618  4.42225  2.77519  2.73123  3.46354  2.40513  3.72494  3.29354  2.67741  2.69355  4.24690  2.90347  2.73739  3.18146  2.89801  2.37887  2.77519  2.98518  4.58477  3.61503
          0.03228  3.84512  4.56746  0.61958  0.77255  0.48576  0.95510
    297   2.82049  5.23410  1.40115  2.09723  4.55199  3.14575  3.72635  4.10815  2.74170  3.66043  4.52784  2.23104  3.77498  2.90930  3.30430  2.74469  3.13046  3.69539  5.78617  4.31023    753 d - - -
          2.68618  4.42225  2.77519  2.73123  3.46354  2.40513  3.72494  3.29354  2.67741  2.69355  4.24690  2.90347  2.73739  3.18146  2.89801  2.37887  2.77519  2.98518  4.58477  3.61503
          0.03228  3.84512  4.56746  0.61958  0.77255  0.48576  0.95510
    298   3.29122  4.67546  4.05002  3.74961  2.63978  3.70007  3.86739  3.31399  3.47254  2.71345  3.94902  3.90427  4.21561  3.86161  3.60560  3.49516  3.59032  3.20357  0.94232  2.64337    754 w - - -
          2.68618  4.42225  2.77519  2.73123  3.46354  2.40513  3.72494  3.29354  2.67741  2.69355  4.24690  2.90347  2.73739  3.18146  2.89801  2.37887  2.77519  2.98518  4.58477  3.61503
          0.03228  3.84512  4.56746  0.61958  0.77255  0.48576  0.95510
    299   2.70461  4.89686  2.76446  2.42091  4.30310  3.32352  3.62810  3.73322  1.65828  3.28749  4.12814  2.52721  3.81654  2.78559  2.56976  2.48387  2.96541  3.37435  5.43561  4.12706    755 k - - -
          2.68618  4.42225  2.77519  2.73123  3.46354  2.40513  3.72494  3.29354  2.67741  2.69355  4.24690  2.90347  2.73739  3.18146  2.89801  2.37887  2.77519  2.98518  4.58477  3.61503
          0.03228  3.84512  4.56746  0.61958  0.77255  0.48576  0.95510
    300   2.48917  4.81119  2.95579  2.24673  4.07647  3.40827  3.57583  3.47481  2.15148  2.73237  3.89020  2.93822  3.80791  2.45605  2.44645  2.66949  2.86277  3.15951  5.27618  3.97534    756 k - - -
          2.68618  4.42225  2.77519  2.73123  3.46354  2.40513  3.72494  3.29354  2.67741  2.69355  4.24690  2.90347  2.73739  3.18146  2.89801  2.37887  2.77519  2.98518  4.58477  3.61503
          0.03228  3.84512  4.56746  0.61958  0.77255  0.48576  0.95510
    301   1.05392  4.17904  3.43535  3.22581  4.02564  3.00423  4.25101  3.14710  3.24137  3.02992  4.06508  3.38217  3.74090  3.58513  3.49355  2.52973  2.80522  2.80625  5.45554  4.25283    757 a - - -
          2.68618  4.42225  2.77519  2.73123  3.46354  2.40513  3.72494  3.29354  2.67741  2.69355  4.24690  2.90347  2.73739  3.18146  2.89801  2.37887  2.77519  2.98518  4.58477  3.61503
          0.03228  3.84512  4.56746  0.61958  0.77255  0.48576  0.95510
    302   2.97527  4.81560  3.46320  2.98046  4.16327  3.46804  3.80557  3.70339  2.22796  3.22432  4.22556  3.34211  3.97227  3.02756  1.02102  3.06097  3.24330  3.42861  5.25761  4.09692    758 r - - -
          2.68618  4.42225  2.77519  2.73123  3.46354  2.40513  3.72494  3.29354  2.67741  2.69355  4.24690  2.90347  2.73739  3.18146  2.89801  2.37887  2.77519  2.98518  4.58477  3.61503
          0.03228  3.84512  4.56746  0.61958  0.77255  0.48576  0.95510
    303   2.78908  4.99698  2.90731  2.47354  4.36085  3.42197  3.58081  3.77410  1.63804  3.29009  4.13146  2.37810  3.85913  2.72552  2.24673  2.78510  3.00959  3.43168  5.40890  4.13237    759 k - - -
          2.68618  4.42225  2.77519  2.73123  3.46354  2.40513  3.72494  3.29354  2.67741  2.69355  4.24690  2.90347  2.73739  3.18146  2.89801  2.37887  2.77519  2.98518  4.58477  3.61503
          0.03228  3.84512  4.56746  0.61958  0.77255  0.48576  0.95510
    304   2.66429  4.35070  3.62023  3.22695  3.29930  3.52018  4.05834  2.53473  3.04774  1.41108  3.40760  3.52224  4.04111  3.45718  3.30228  2.61123  2.98889  2.40462  4.95269  3.61608    760 l - - -
          2.68618  4.42225  2.77519  2.73123  3.46354  2.40513  3.72494  3.29354  2.67741  2.69355  4.24690  2.90347  2.73739  3.18146  2.89801  2.37887  2.77519  2.98518  4.58477  3.61503
          0.03228  3.84512  4.56746  0.61958  0.77255  0.48576  0.95510
    305   2.55631  0.99766  4.06838  3.80207  3.80006  3.18472  4.45521  2.93976  3.62896  2.85631  3.97685  3.79636  3.88951  3.97622  3.75806  2.82784  3.02082  2.68610  5.22157  4.08784    761 c - - -
          2.68618  4.42225  2.77519  2.73123  3.46354  2.40513  3.72494  3.29354  2.67741  2.69355  4.24690  2.90347  2.73739  3.18146  2.89801  2.37887  2.77519  2.98518  4.58477  3.61503
          0.03228  3.84512  4.56746  0.61958  0.77255  0.48576  0.95510
    306   1.05392  4.17904  3.43535  3.22581  4.02564  3.00423  4.25101  3.14710  3.24137  3.02992  4.06508  3.38217  3.74090  3.58513  3.49355  2.52973  2.80522  2.80625  5.45554  4.25283    762 a - - -
          2.68618  4.42225  2.77519  2.73123  3.46354  2.40513  3.72494  3.29354  2.67741  2.69355  4.24690  2.90347  2.73739  3.18146  2.89801  2.37887  2.77519  2.98518  4.58477  3.61503
          0.03228  3.84512  4.56746  0.61958  0.77255  0.48576  0.95510
    307   2.94767  4.90962  3.12180  2.74885  4.28980  3.43969  3.74500  3.71744  1.07635  3.28868  4.25194  3.17440  3.94224  2.93828  2.42776  2.99165  3.20315  3.42689  5.35597  4.16493    785 k - - -
          2.68618  4.42225  2.77519  2.73123  3.46354  2.40513  3.72494  3.29354  2.67741  2.69355  4.24690  2.90347  2.73739  3.18146  2.89801  2.37887  2.77519  2.98518  4.58477  3.61503
          0.03228  3.84512  4.56746  0.61958  0.77255  0.48576  0.95510
    308   2.92949  5.03393  2.47722  1.06492  4.37683  3.25694  3.84187  3.82532  2.71900  3.44702  4.42265  2.91850  3.86035  3.05836  3.12471  2.91492  3.23365  3.51214  5.55359  4.27627    798 e - - -
          2.68618  4.42225  2.77519  2.73123  3.46354  2.40513  3.72494  3.29354  2.67741  2.69355  4.24690  2.90347  2.73739  3.18146  2.89801  2.37887  2.77519  2.98518  4.58477  3.61503
          0.03228  3.84512  4.56746  0.61958  0.77255  0.48576  0.95510
    309   2.96083  5.08389  0.95808  2.31909  4.45739  3.19049  3.90789  4.03947  2.98698  3.65284  4.63070  2.87394  3.84139  3.14725  3.49919  2.92653  3.29894  3.68169  5.63128  4.33527    799 d - - -
          2.68618  4.42225  2.77519  2.73123  3.46354  2.40513  3.72494  3.29354  2.67741  2.69355  4.24690  2.90347  2.73739  3.18146  2.89801  2.37887  2.77519  2.98518  4.58477  3.61503
          0.03228  3.84512  4.56746  0.61958  0.77255  0.48576  0.95510
    310   2.04447  4.25826  3.84279  3.35143  3.50018  3.60551  4.22336  2.18441  3.24494  2.02457  3.40003  3.63897  4.09948  3.57386  3.53316  2.96486  2.94386  1.70667  5.16690  3.93931    800 v - - -
          2.68618  4.42225  2.77519  2.73123  3.46354  2.40513  3.72494  3.29354  2.67741  2.69355  4.24690  2.90347  2.73739  3.18146  2.89801  2.37887  2.77519  2.98518  4.58477  3.61503
          0.03228  3.84512  4.56746  0.61958  0.77255  0.48576  0.95510
    311   3.20826  4.70832  3.79816  3.52274  2.29489  3.79851  3.60680  3.22136  3.38104  2.68226  3.89933  3.69025  4.27315  3.69364  3.57022  3.34756  3.49490  3.09067  3.93749  1.01251    801 y - - -
          2.68618  4.42225  2.77519  2.73123  3.46354  2.40513  3.72494  3.29354  2.67741  2.69355  4.24690  2.90347  2.73739  3.18146  2.89801  2.37887  2.77519  2.98518  4.58477  3.61503
          0.03228  3.84512  4.56746  0.61958  0.77255  0.48576  0.95510
    312   2.61028  4.68697  2.89762  2.46073  3.64272  3.37959  3.01824  3.33851  2.45867  2.95175  3.80959  2.50807  3.81205  2.83450  2.87124  2.35405  2.85320  3.04218  5.02758  3.07176    802 s - - -
          2.68618  4.42225  2.77519  2.73123  3.46354  2.40513  3.72494  3.29354  2.67741  2.69355  4.24690  2.90347  2.73739  3.18146  2.89801  2.37887  2.77519  2.98518  4.58477  3.61503
          0.03228  3.84512  4.56746  0.61958  0.77255  0.48576  0.95510
    313   2.71634  4.47784  3.32062  3.15600  4.15289  3.16691  4.23543  3.69160  3.21102  3.32128  4.37021  3.46528  0.88008  3.60065  3.45936  2.88306  3.15583  3.34005  5.34662  4.27330    803 p - - -
          2.68618  4.42225  2.77519  2.73123  3.46354  2.40513  3.72494  3.29354  2.67741  2.69355  4.24690  2.90347  2.73739  3.18146  2.89801  2.37887  2.77519  2.98518  4.58477  3.61503
          0.03228  3.84512  4.56746  0.61958  0.77255  0.48576  0.95510
    314   2.96603  4.78773  3.10006  2.85759  3.26638  3.42509  1.20153  3.66469  2.70143  3.16195  4.20304  3.26789  3.97629  3.22357  2.96861  3.03707  3.26862  3.40037  4.73174  3.21808    804 h - - -
          2.68618  4.42225  2.77519  2.73123  3.46354  2.40513  3.72494  3.29354  2.67741  2.69355  4.24690  2.90347  2.73739  3.18146  2.89801  2.37887  2.77519  2.98518  4.58477  3.61503
          0.03228  3.84512  4.56746  0.61958  0.77255  0.48576  0.95510
    315   2.42476  4.30043  3.30736  2.83271  3.72135  3.25222  3.85843  2.95418  2.74728  2.70490  3.25270  3.19355  3.04705  3.11812  3.09397  2.60011  1.89657  2.68508  5.15047  3.89889    805 t - - -
          2.68618  4.42225  2.77519  2.73123  3.46354  2.40513  3.72494  3.29354  2.67741  2.69355  4.24690  2.90347  2.73739  3.18146  2.89801  2.37887  2.77519  2.98518  4.58477  3.61503
          0.03228  3.84512  4.56746  0.61958  0.77255  0.48576  0.95510
    316   3.03178  4.52242  4.05773  3.58301  2.45626  3.88896  3.73369  2.76845  3.28556  1.89438  3.41779  3.75477  4.27406  3.63334  3.47264  3.28479  3.28029  2.70498  1.80156  2.51885    807 w - - -
          2.68618  4.42225  2.77519  2.73123  3.46354  2.40513  3.72494  3.29354  2.67741  2.69355  4.24690  2.90347  2.73739  3.18146  2.89801  2.37887  2.77519  2.98518  4.58477  3.61503
          0.03228  3.84512  4.56746  0.61958  0.77255  0.48576  0.95510
    317   2.45993  4.36349  4.04747  3.53291  3.28391  3.89886  4.32792  1.97140  3.38380  1.42590  3.16418  3.84377  4.28604  3.70418  3.63981  3.23953  3.10455  2.02686  5.09262  3.88686    808 l - - -
          2.68618  4.42225  2.77519  2.73123  3.46354  2.40513  3.72494  3.29354  2.67741  2.69355  4.24690  2.90347  2.73739  3.18146  2.89801  2.37887  2.77519  2.98518  4.58477  3.61503
          0.03228  3.84512  4.56746  0.61958  0.77255  0.48576  0.95510
    318   2.85983  4.84401  2.88567  2.64040  4.00883  3.34840  3.79832  3.63578  2.46319  3.14081  4.16986  3.09974  3.90173  1.28350  2.74773  2.90893  3.15701  3.36728  5.28590  3.97797    820 q - - -
          2.68618  4.42225  2.77519  2.73123  3.46354  2.40513  3.72494  3.29354  2.67741  2.69355  4.24690  2.90347  2.73739  3.18146  2.89801  2.37887  2.77519  2.98518  4.58477  3.61503
          0.03228  3.84512  4.56746  0.61958  0.77255  0.48576  0.95510
    319   2.85774  5.34813  1.75621  1.45677  4.63624  3.17087  3.69931  4.12807  2.68814  3.66383  4.52342  2.65032  3.78057  2.86881  3.25278  2.76007  3.14381  3.72671  5.82445  4.35485    821 e - - -
          2.68618  4.42225  2.77519  2.73123  3.46354  2.40513  3.72494  3.29354  2.67741  2.69355  4.24690  2.90347  2.73739  3.18146  2.89801  2.37887  2.77519  2.98518  4.58477  3.61503
          0.03228  3.84512  4.56746  0.61958  0.77255  0.48576  0.95510
    320   2.43380  1.85723  4.10246  3.67125  3.54100  3.31651  4.35261  2.34063  3.50190  2.41067  3.52920  3.71185  3.95830  3.80341  3.69759  2.75533  2.84223  1.87742  5.17534  3.93930    822 c - - -
          2.68618  4.42225  2.77519  2.73123  3.46354  2.40513  3.72494  3.29354  2.67741  2.69355  4.24690  2.90347  2.73739  3.18146  2.89801  2.37887  2.77519  2.98518  4.58477  3.61503
          0.03228  3.84512  4.56746  0.61958  0.77255  0.48576  0.95510
    321   3.12494  4.59553  4.14542  3.78552  3.12592  3.94710  4.44985  2.32892  3.55352  0.90963  3.15810  4.06361  4.38741  3.92841  3.73391  3.51531  3.42058  2.35908  4.99491  3.71178    823 l - - -
          2.68618  4.42225  2.77519  2.73123  3.46354  2.40513  3.72494  3.29354  2.67741  2.69355  4.24690  2.90347  2.73739  3.18146  2.89801  2.37887  2.77519  2.98518  4.58477  3.61503
          0.03228  3.84512  4.56746  0.61958  0.77255  0.48576  0.95510
    322   2.28579  4.27996  3.33391  2.85574  3.46026  3.28705  3.79534  3.01119  2.76150  2.69970  3.60655  3.20638  3.81028  3.12522  3.09338  1.87205  2.76577  2.73397  3.45294  3.57677    824 s - - -
          2.68618  4.42225  2.77519  2.73123  3.46354  2.40513  3.72494  3.29354  2.67741  2.69355  4.24690  2.90347  2.73739  3.18146  2.89801  2.37887  2.77519  2.98518  4.58477  3.61503
          0.03228  3.84512  4.56746  0.61958  0.77255  0.48576  0.95510
    323   2.78376  5.28317  1.71954  1.89314  4.54738  3.20178  3.13911  4.05375  2.56952  3.56468  4.38704  2.43385  3.76522  2.79790  3.11310  2.70016  3.05023  3.64895  5.72829  4.26742    825 d - - -
          2.68618  4.42225  2.77519  2.73123  3.46354  2.40513  3.72494  3.29354  2.67741  2.69355  4.24690  2.90347  2.73739  3.18146  2.89801  2.37887  2.77519  2.98518  4.58477  3.61503
          0.03228  3.84512  4.56746  0.61958  0.77255  0.48576  0.95510
    324   2.54825  1.72848  4.04157  3.60169  3.40246  3.41406  4.26227  2.40919  3.38576  2.09419  3.48344  3.71715  4.01114  3.73485  3.58556  2.86556  2.92771  2.23429  5.03656  3.75373    826 c - - -
          2.68618  4.42225  2.77519  2.73123  3.46354  2.40513  3.72494  3.29354  2.67741  2.69355  4.24690  2.90347  2.73739  3.18146  2.89801  2.37887  2.77519  2.98518  4.58477  3.61503
          0.03228  3.84512  4.56746  0.61958  0.77255  0.48576  0.95510
    325   3.12494  4.59553  4.14542  3.78552  3.12592  3.94710  4.44985  2.32892  3.55352  0.90963  3.15810  4.06361  4.38741  3.92841  3.73391  3.51531  3.42058  2.35908  4.99491  3.71178    827 l - - -
          2.68618  4.42225  2.77519  2.73123  3.46354  2.40513  3.72494  3.29354  2.67741  2.69355  4.24690  2.90347  2.73739  3.18146  2.89801  2.37887  2.77519  2.98518  4.58477  3.61503
          0.03228  3.84512  4.56746  0.61958  0.77255  0.48576  0.95510
    326   3.10033  4.72413  3.59649  3.21931  2.22378  3.82215  2.68829  3.32573  3.05358  2.78602  3.87962  3.47151  4.22185  3.40430  3.30776  3.18677  3.33739  3.14165  3.86025  1.35298    831 y - - -
          2.68618  4.42225  2.77519  2.73123  3.46354  2.40513  3.72494  3.29354  2.67741  2.69355  4.24690  2.90347  2.73739  3.18146  2.89801  2.37887  2.77519  2.98518  4.58477  3.61503
          0.03228  3.84512  4.56746  0.61958  0.77255  0.48576  0.95510
    327   2.48009  4.53798  2.98300  2.56010  4.06252  3.21680  3.71256  3.47282  2.45809  3.09657  3.93420  2.77548  3.75016  2.89828  2.47728  1.93183  2.55774  3.10705  5.32499  4.03709    832 s - - -
          2.68618  4.42225  2.77519  2.73123  3.46354  2.40513  3.72494  3.29354  2.67741  2.69355  4.24690  2.90347  2.73739  3.18146  2.89801  2.37887  2.77519  2.98518  4.58477  3.61503
          0.03228  3.84512  4.56746  0.61958  0.77255  0.48576  0.95510
    328   3.07330  4.48455  4.37109  3.89401  1.62340  4.12727  4.11583  2.00163  3.76484  1.75035  3.10221  4.06329  4.45289  3.94210  3.93269  3.48699  3.32349  2.26760  4.45224  2.93435    833 f - - -
          2.68618  4.42225  2.77519  2.73123  3.46354  2.40513  3.72494  3.29354  2.67741  2.69355  4.24690  2.90347  2.73739  3.18146  2.89801  2.37887  2.77519  2.98518  4.58477  3.61503
          0.03228  3.84512  4.56746  0.61958  0.77255  0.48576  0.95510
    329   2.63187  4.40959  3.30001  3.19615  4.33816  0.77259  4.31776  3.93145  3.37367  3.58894  4.56475  3.46440  3.79985  3.70005  3.61237  2.80307  3.11100  3.46508  5.44019  4.43927    843 g - - -
          2.68618  4.42225  2.77519  2.73123  3.46354  2.40513  3.72494  3.29354  2.67741  2.69355  4.24690  2.90347  2.73739  3.18146  2.89801  2.37887  2.77519  2.98518  4.58477  3.61503
          0.03228  3.84512  4.56746  0.61958  0.77255  0.48576  0.95510
    330   2.92949  5.03393  2.47722  1.06492  4.37683  3.25694  3.84187  3.82532  2.71900  3.44702  4.42265  2.91850  3.86035  3.05836  3.12471  2.91492  3.23365  3.51214  5.55359  4.27627    844 e - - -
          2.68618  4.42225  2.77519  2.73123  3.46354  2.40513  3.72494  3.29354  2.67741  2.69355  4.24690  2.90347  2.73739  3.18146  2.89801  2.37887  2.77519  2.98518  4.58477  3.61503
          0.03228  3.84512  4.56746  0.61958  0.77255  0.48576  0.95510
    331   2.71634  4.47784  3.32062  3.15600  4.15289  3.16691  4.23543  3.69160  3.21102  3.32128  4.37021  3.46528  0.88008  3.60065  3.45936  2.88306  3.15583  3.34005  5.34662  4.27330    845 p - - -
          2.68618  4.42225  2.77519  2.73123  3.46354  2.40513  3.72494  3.29354  2.67741  2.69355  4.24690  2.90347  2.73739  3.18146  2.89801  2.37887  2.77519  2.98518  4.58477  3.61503
          0.03228  3.84512  4.56746  0.61958  0.77255  0.48576  0.95510
    332   3.17257  4.57625  4.36047  3.91860  1.49832  4.15164  3.97381  2.42959  3.77306  1.58596  3.14930  4.05015  4.47832  3.94158  3.92803  3.53130  3.42179  2.46336  4.25370  2.66956    847 f - - -
          2.68618  4.42225  2.77519  2.73123  3.46354  2.40513  3.72494  3.29354  2.67741  2.69355  4.24690  2.90347  2.73739  3.18146  2.89801  2.37887  2.77519  2.98518  4.58477  3.61503
          0.03228  3.84512  4.56746  0.61958  0.77255  0.48576  0.95510
    333   3.12494  4.59553  4.14542  3.78552  3.12592  3.94710  4.44985  2.32892  3.55352  0.90963  3.15810  4.06361  4.38741  3.92841  3.73391  3.51531  3.42058  2.35908  4.99491  3.71178    848 l - - -
          2.68618  4.42225  2.77519  2.73123  3.46354  2.40513  3.72494  3.29354  2.67741  2.69355  4.24690  2.90347  2.73739  3.18146  2.89801  2.37887  2.77519  2.98518  4.58477  3.61503
          0.03228  3.84512  4.56746  0.61958  0.77255  0.48576  0.95510
    334   2.13018  4.36880  3.20821  2.75386  3.92648  3.19769  3.80852  3.22149  2.57902  2.94123  3.82517  3.12296  3.76186  3.03118  2.50834  2.56438  1.97583  2.89313  5.25965  4.00871    849 t - - -
          2.68618  4.42225  2.77519  2.73123  3.46354  2.40513  3.72494  3.29354  2.67741  2.69355  4.24690  2.90347  2.73739  3.18146  2.89801  2.37887  2.77519  2.98518  4.58477  3.61503
          0.03228  3.84512  4.56746  0.61958  0.77255  0.48576  0.95510
    335   2.64424  3.70771  3.29011  2.70424  3.91817  3.42770  3.65448  3.30502  2.22599  2.92501  3.81341  3.11891  3.86154  2.66058  1.75739  2.74327  2.89496  3.02135  5.16931  3.91713    850 r - - -
          2.68618  4.42225  2.77519  2.73123  3.46354  2.40513  3.72494  3.29354  2.67741  2.69355  4.24690  2.90347  2.73739  3.18146  2.89801  2.37887  2.77519  2.98518  4.58477  3.61503
          0.03228  3.84512  4.56746  0.61958  0.77255  0.48576  0.95510
    336   3.29122  4.67546  4.05002  3.74961  2.63978  3.70007  3.86739  3.31399  3.47254  2.71345  3.94902  3.90427  4.21561  3.86161  3.60560  3.49516  3.59032  3.20357  0.94232  2.64337    852 w - - -
          2.68618  4.42225  2.77519  2.73123  3.46354  2.40513  3.72494  3.29354  2.67741  2.69355  4.24690  2.90347  2.73739  3.18146  2.89801  2.37887  2.77519  2.98518  4.58477  3.61503
          0.03228  3.84512  4.56746  0.61958  0.77255  0.48576  0.95510
    337   2.71634  4.47784  3.32062  3.15600  4.15289  3.16691  4.23543  3.69160  3.21102  3.32128  4.37021  3.46528  0.88008  3.60065  3.45936  2.88306  3.15583  3.34005  5.34662  4.27330    853 p - - -
          2.68618  4.42225  2.77519  2.73123  3.46354  2.40513  3.72494  3.29354  2.67741  2.69355  4.24690  2.90347  2.73739  3.18146  2.89801  2.37887  2.77519  2.98518  4.58477  3.61503
          0.03228  3.84512  4.56746  0.61958  0.77255  0.48576  0.95510
    338   3.04223  4.39677  4.57154  4.04163  3.32109  4.32258  4.75222  1.40387  3.91294  1.64281  3.14279  4.31376  4.60699  4.16559  4.12369  3.67736  3.29256  1.54768  5.28571  4.10517    854 i - - -
          2.68618  4.42225  2.77519  2.73123  3.46354  2.40513  3.72494  3.29354  2.67741  2.69355  4.24690  2.90347  2.73739  3.18146  2.89801  2.37887  2.77519  2.98518  4.58477  3.61503
          0.03228  3.84512  4.56746  0.61958  0.77255  0.48576  0.95510
    339   2.15312  2.86799  3.65585  3.27695  3.91210  2.91820  4.15840  3.23820  3.18467  3.03439  3.92632  3.34350  3.64887  3.49747  3.44438  1.39131  2.62705  2.82057  5.33581  4.10967    855 s - - -
          2.68618  4.42225  2.77519  2.73123  3.46354  2.40513  3.72494  3.29354  2.67741  2.69355  4.24690  2.90347  2.73739  3.18146  2.89801  2.37887  2.77519  2.98518  4.58477  3.61503
          0.03228  3.84512  4.56746  0.61958  0.77255  0.48576  0.95510
    340   2.80249  4.60692  3.25143  2.83700  2.99888  3.55586  3.63215  3.14831  2.25569  2.75669  3.74447  3.23066  3.98978  3.08360  2.86319  2.92330  3.04487  2.92885  4.53373  1.79679    856 y - - -
          2.68618  4.42225  2.77519  2.73123  3.46354  2.40513  3.72494  3.29354  2.67741  2.69355  4.24690  2.90347  2.73739  3.18146  2.89801  2.37887  2.77519  2.98518  4.58477  3.61503
          0.03228  3.84512  4.56746  0.61958  0.77255  0.48576  0.95510
    341   3.04123  4.51956  4.25335  3.73281  3.07189  4.10748  4.42741  2.19959  3.50965  1.43454  1.76757  4.04136  4.42656  3.82399  3.72206  3.46504  3.29103  2.24564  5.01218  3.80878    858 l - - -
          2.68618  4.42225  2.77519  2.73123  3.46354  2.40513  3.72494  3.29354  2.67741  2.69355  4.24690  2.90347  2.73739  3.18146  2.89801  2.37887  2.77519  2.98518  4.58477  3.61503
          0.03228  3.84512  4.56746  0.61958  0.77255  0.48576  0.95510
    342   2.97527  4.81560  3.46320  2.98046  4.16327  3.46804  3.80557  3.70339  2.22796  3.22432  4.22556  3.34211  3.97227  3.02756  1.02102  3.06097  3.24330  3.42861  5.25761  4.09692    860 r - - -
          2.68618  4.42225  2.77519  2.73123  3.46354  2.40513  3.72494  3.29354  2.67741  2.69355  4.24690  2.90347  2.73739  3.18146  2.89801  2.37887  2.77519  2.98518  4.58477  3.61503
          0.03228  3.84512  4.56746  0.61958  0.77255  0.48576  0.95510
    343   2.77466  5.04792  2.87957  2.19661  4.40119  3.42520  3.55805  3.80462  1.74843  3.30539  4.12969  2.67139  3.84369  2.69154  2.14439  2.75589  2.98531  3.45335  5.42964  4.14186    869 k - - -
          2.68618  4.42225  2.77519  2.73123  3.46354  2.40513  3.72494  3.29354  2.67741  2.69355  4.24690  2.90347  2.73739  3.18146  2.89801  2.37887  2.77519  2.98518  4.58477  3.61503
          0.03228  3.84512  4.56746  0.61958  0.77255  0.48576  0.95510
    344   2.94676  5.03176  3.33154  2.71661  4.44455  3.57007  3.56802  3.80761  1.51887  3.28738  4.16593  3.12518  3.95700  2.71231  1.60206  2.95676  3.12871  3.49832  5.35986  4.17558    870 k - - -
          2.68618  4.42225  2.77519  2.73123  3.46354  2.40513  3.72494  3.29354  2.67741  2.69355  4.24690  2.90347  2.73739  3.18146  2.89801  2.37887  2.77519  2.98518  4.58477  3.61503
          0.03228  3.84512  4.56746  0.61958  0.77255  0.48576  0.95510
    345   1.05392  4.17904  3.43535  3.22581  4.02564  3.00423  4.25101  3.14710  3.24137  3.02992  4.06508  3.38217  3.74090  3.58513  3.49355  2.52973  2.80522  2.80625  5.45554  4.25283    871 a - - -
          2.68618  4.42225  2.77519  2.73123  3.46354  2.40513  3.72494  3.29354  2.67741  2.69355  4.24690  2.90347  2.73739  3.18146  2.89801  2.37887  2.77519  2.98518  4.58477  3.61503
          0.03228  3.84512  4.56746  0.61958  0.77255  0.48576  0.95510
    346   3.12494  4.59553  4.14542  3.78552  3.12592  3.94710  4.44985  2.32892  3.55352  0.90963  3.15810  4.06361  4.38741  3.92841  3.73391  3.51531  3.42058  2.35908  4.99491  3.71178    872 l - - -
          2.68618  4.42225  2.77519  2.73123  3.46354  2.40513  3.72494  3.29354  2.67741  2.69355  4.24690  2.90347  2.73739  3.18146  2.89801  2.37887  2.77519  2.98518  4.58477  3.61503
          0.03228  3.84512  4.56746  0.61958  0.77255  0.48576  0.95510
    347   2.72942  4.82385  3.02307  2.53645  3.89351  3.45147  3.59276  3.48129  2.19949  3.03526  3.92003  3.00869  3.86554  1.90630  2.34990  2.76687  2.95129  3.19216  5.16101  3.39570    873 q - - -
          2.68618  4.42225  2.77519  2.73123  3.46354  2.40513  3.72494  3.29354  2.67741  2.69355  4.24690  2.90347  2.73739  3.18146  2.89801  2.37887  2.77519  2.98518  4.58477  3.61503
          0.03228  3.84512  4.56746  0.61958  0.77255  0.48576  0.95510
    348   2.28269  4.68820  2.83072  2.53161  4.08530  3.26315  3.73738  3.47939  2.44210  3.09202  4.02449  2.98988  3.81275  1.76779  2.77564  2.69178  2.93685  3.16514  5.37287  4.05966    874 q - - -
          2.68618  4.42225  2.77519  2.73123  3.46354  2.40513  3.72494  3.29354  2.67741  2.69355  4.24690  2.90347  2.73739  3.18146  2.89801  2.37887  2.77519  2.98518  4.58477  3.61503
          0.03228  3.84512  4.56746  0.61958  0.77255  0.48576  0.95510
    349   2.98819  4.38678  4.47259  3.99972  3.38559  4.18246  4.74143  1.22578  3.84855  1.90631  3.23927  4.24666  4.55245  4.15213  4.06395  3.57749  3.26987  1.60030  5.32949  4.10229    875 i - - -
          2.68618  4.42225  2.77519  2.73123  3.46354  2.40513  3.72494  3.29354  2.67741  2.69355  4.24690  2.90347  2.73739  3.18146  2.89801  2.37887  2.77519  2.98518  4.58477  3.61503
          0.03228  3.84512  4.56746  0.61958  0.77255  0.48576  0.95510
    350   1.61111  4.25529  3.56626  3.12225  3.59079  3.33409  4.06319  2.60555  3.01272  2.42481  2.83679  3.40973  3.90506  3.37426  3.31307  2.72051  2.84055  2.41040  5.16590  3.92610    876 a - - -
          2.68618  4.42225  2.77519  2.73123  3.46354  2.40513  3.72494  3.29354  2.67741  2.69355  4.24690  2.90347  2.73739  3.18146  2.89801  2.37887  2.77519  2.98518  4.58477  3.61503
          0.03228  3.84512  4.56746  0.61958  0.77255  0.48576  0.95510
    351   2.84926  5.26013  2.02068  1.32181  4.55795  3.18643  3.71084  4.03063  2.67167  3.59550  4.46706  2.68882  3.79015  2.88618  3.20176  2.77006  3.13631  3.64950  5.75506  4.31935    877 e - - -
          2.68618  4.42225  2.77519  2.73123  3.46354  2.40513  3.72494  3.29354  2.67741  2.69355  4.24690  2.90347  2.73739  3.18146  2.89801  2.37887  2.77519  2.98518  4.58477  3.61503
          0.03228  3.84512  4.56746  0.61958  0.77255  0.48576  0.95510
    352   3.29732  4.65576  4.28895  3.90757  1.24271  4.12904  3.49609  2.96924  3.77533  2.34210  3.60117  3.87698  4.46548  3.87153  3.89909  3.49007  3.53177  2.90699  3.69938  1.74544    878 f - - -
          2.68618  4.42225  2.77519  2.73123  3.46354  2.40513  3.72494  3.29354  2.67741  2.69355  4.24690  2.90347  2.73739  3.18146  2.89801  2.37887  2.77519  2.98518  4.58477  3.61503
          0.03228  3.84512  4.56746  0.61958  0.77255  0.48576  0.95510
    353   3.12758  4.53025  4.46472  3.95441  3.09661  4.28168  4.61323  1.82173  3.75529  1.10400  2.97295  4.24579  4.56435  4.02927  3.94945  3.65308  3.37534  2.04452  5.09611  3.88876    879 l - - -
          2.68618  4.42225  2.77519  2.73123  3.46354  2.40513  3.72494  3.29354  2.67741  2.69355  4.24690  2.90347  2.73739  3.18146  2.89801  2.37887  2.77519  2.98518  4.58477  3.61503
          0.03228  3.84512  4.56746  0.61958  0.77255  0.48576  0.95510
    354   2.85815  4.98909  3.00452  2.56076  4.17728  3.47097  2.89105  3.74412  1.43365  3.25453  4.12903  3.02077  3.90293  2.75750  2.31871  2.86344  3.07002  3.42780  5.29441  3.98986    880 k - - -
          2.68618  4.42225  2.77519  2.73123  3.46354  2.40513  3.72494  3.29354  2.67741  2.69355  4.24690  2.90347  2.73739  3.18146  2.89801  2.37887  2.77519  2.98518  4.58477  3.61503
          0.03228  3.84512  4.56746  0.61958  0.77255  0.48576  0.95510
    355   3.20826  4.70832  3.79816  3.52274  2.29489  3.79851  3.60680  3.22136  3.38104  2.68226  3.89933  3.69025  4.27315  3.69364  3.57022  3.34756  3.49490  3.09067  3.93749  1.01251    881 y - - -
          2.68618  4.42225  2.77519  2.73123  3.46354  2.40513  3.72494  3.29354  2.67741  2.69355  4.24690  2.90347  2.73739  3.18146  2.89801  2.37887  2.77519  2.98518  4.58477  3.61503
          0.03228  3.84512  4.56746  0.61958  0.77255  0.48576  0.95510
    356   2.92949  5.03393  2.47722  1.06492  4.37683  3.25694  3.84187  3.82532  2.71900  3.44702  4.42265  2.91850  3.86035  3.05836  3.12471  2.91492  3.23365  3.51214  5.55359  4.27627    882 e - - -
          2.68618  4.42225  2.77519  2.73123  3.46354  2.40513  3.72494  3.29354  2.67741  2.69355  4.24690  2.90347  2.73739  3.18146  2.89801  2.37887  2.77519  2.98518  4.58477  3.61503
          0.03228  3.84512  4.56746  0.61958  0.77255  0.48576  0.95510
    357   2.96083  5.08389  0.95808  2.31909  4.45739  3.19049  3.90789  4.03947  2.98698  3.65284  4.63070  2.87394  3.84139  3.14725  3.49919  2.92653  3.29894  3.68169  5.63128  4.33527    892 d - - -
          2.68618  4.42225  2.77519  2.73123  3.46354  2.40513  3.72494  3.29354  2.67741  2.69355  4.24690  2.90347  2.73739  3.18146  2.89801  2.37887  2.77519  2.98518  4.58477  3.61503
          0.03228  3.84512  4.56746  0.61958  0.77255  0.48576  0.95510
    358   2.84926  5.26013  2.02068  1.32181  4.55795  3.18643  3.71084  4.03063  2.67167  3.59550  4.46706  2.68882  3.79015  2.88618  3.20176  2.77006  3.13631  3.64950  5.75506  4.31935    893 e - - -
          2.68618  4.42225  2.77519  2.73123  3.46354  2.40513  3.72494  3.29354  2.67741  2.69355  4.24690  2.90347  2.73739  3.18146  2.89801  2.37887  2.77519  2.98518  4.58477  3.61503
          0.03228  3.84512  4.56746  0.61958  0.77255  0.48576  0.95510
    359   2.59381  4.57230  2.92864  2.61898  3.75546  3.28861  3.78258  2.80921  2.62354  2.93496  3.89967  1.75298  3.83702  3.03251  2.98254  2.69911  2.91318  2.89134  5.17995  3.79095    894 n - - -
          2.68618  4.42225  2.77519  2.73123  3.46354  2.40513  3.72494  3.29354  2.67741  2.69355  4.24690  2.90347  2.73739  3.18146  2.89801  2.37887  2.77519  2.98518  4.58477  3.61503
          0.03228  3.84512  4.56746  0.61958  0.77255  0.48576  0.95510
    360   2.30216  4.22200  3.18326  2.99813  4.04925  2.95242  4.10856  3.56833  3.07004  3.29082  4.21945  3.22705  3.68904  3.42158  3.35667  1.13305  2.78031  3.10943  5.42401  4.13272    895 s - - -
          2.68618  4.42225  2.77519  2.73123  3.46354  2.40513  3.72494  3.29354  2.67741  2.69355  4.24690  2.90347  2.73739  3.18146  2.89801  2.37887  2.77519  2.98518  4.58477  3.61503
          0.03228  3.84512  4.56746  0.61958  0.77255  0.48576  0.95510
    361   2.66532  4.70772  3.07979  2.57890  3.94111  3.42225  3.63975  3.32808  2.26492  2.92697  3.83603  3.03896  3.85258  2.01216  2.41274  2.73421  2.90681  2.66955  5.21396  3.92652    896 q - - -
          2.68618  4.42225  2.77519  2.73123  3.46354  2.40513  3.72494  3.29354  2.67741  2.69355  4.24690  2.90347  2.73739  3.18146  2.89801  2.37887  2.77519  2.98518  4.58477  3.61503
          0.03228  3.84512  4.56746  0.61958  0.77255  0.48576  0.95510
    362   3.20826  4.70832  3.79816  3.52274  2.29489  3.79851  3.60680  3.22136  3.38104  2.68226  3.89933  3.69025  4.27315  3.69364  3.57022  3.34756  3.49490  3.09067  3.93749  1.01251    897 y - - -
          2.68618  4.42225  2.77519  2.73123  3.46354  2.40513  3.72494  3.29354  2.67741  2.69355  4.24690  2.90347  2.73739  3.18146  2.89801  2.37887  2.77519  2.98518  4.58477  3.61503
          0.03228  3.84512  4.56746  0.61958  0.77255  0.48576  0.95510
    363   3.00986  4.43667  4.29611  3.91117  3.35615  4.03642  4.64462  1.11244  3.73875  1.94820  3.29619  4.16037  4.47059  4.09008  3.93847  3.52938  3.30965  1.84618  5.24106  3.97675    898 i - - -
          2.68618  4.42225  2.77519  2.73123  3.46354  2.40513  3.72494  3.29354  2.67741  2.69355  4.24690  2.90347  2.73739  3.18146  2.89801  2.37887  2.77519  2.98518  4.58477  3.61503
          0.03228  3.84512  4.56746  0.61958  0.77255  0.48576  0.95510
    364   2.55631  0.99766  4.06838  3.80207  3.80006  3.18472  4.45521  2.93976  3.62896  2.85631  3.97685  3.79636  3.88951  3.97622  3.75806  2.82784  3.02082  2.68610  5.22157  4.08784    899 c - - -
          2.68618  4.42225  2.77519  2.73123  3.46354  2.40513  3.72494  3.29354  2.67741  2.69355  4.24690  2.90347  2.73739  3.18146  2.89801  2.37887  2.77519  2.98518  4.58477  3.61503
          0.03228  3.84512  4.56746  0.61958  0.77255  0.48576  0.95510
    365   2.98959  4.37743  4.50057  4.01734  3.40268  4.20727  4.76101  1.25601  3.87669  1.91863  3.24466  4.26556  4.56622  4.17098  4.09384  3.59569  3.26718  1.52773  5.34686  4.12847    900 i - - -
          2.68618  4.42225  2.77519  2.73123  3.46354  2.40513  3.72494  3.29354  2.67741  2.69355  4.24690  2.90347  2.73739  3.18146  2.89801  2.37887  2.77519  2.98518  4.58477  3.61503
          0.03228  3.84512  4.56746  0.61958  0.77255  0.48576  0.95510
    366   2.63187  4.40959  3.30001  3.19615  4.33816  0.77259  4.31776  3.93145  3.37367  3.58894  4.56475  3.46440  3.79985  3.70005  3.61237  2.80307  3.11100  3.46508  5.44019  4.43927    901 g - - -
          2.68618  4.42225  2.77519  2.73123  3.46354  2.40513  3.72494  3.29354  2.67741  2.69355  4.24690  2.90347  2.73739  3.18146  2.89801  2.37887  2.77519  2.98518  4.58477  3.61503
          0.03228  3.84512  4.56746  0.61958  0.77255  0.48576  0.95510
    367   1.05392  4.17904  3.43535  3.22581  4.02564  3.00423  4.25101  3.14710  3.24137  3.02992  4.06508  3.38217  3.74090  3.58513  3.49355  2.52973  2.80522  2.80625  5.45554  4.25283    902 a - - -
          2.68618  4.42225  2.77519  2.73123  3.46354  2.40513  3.72494  3.29354  2.67741  2.69355  4.24690  2.90347  2.73739  3.18146  2.89801  2.37887  2.77519  2.98518  4.58477  3.61503
          0.03228  3.84512  4.56746  0.61958  0.77255  0.48576  0.95510
    368   1.05392  4.17904  3.43535  3.22581  4.02564  3.00423  4.25101  3.14710  3.24137  3.02992  4.06508  3.38217  3.74090  3.58513  3.49355  2.52973  2.80522  2.80625  5.45554  4.25283    906 a - - -
          2.68618  4.42225  2.77519  2.73123  3.46354  2.40513  3.72494  3.29354  2.67741  2.69355  4.24690  2.90347  2.73739  3.18146  2.89801  2.37887  2.77519  2.98518  4.58477  3.61503
          0.03228  3.84512  4.56746  0.61958  0.77255  0.48576  0.95510
    369   2.85983  4.84401  2.88567  2.64040  4.00883  3.34840  3.79832  3.63578  2.46319  3.14081  4.16986  3.09974  3.90173  1.28350  2.74773  2.90893  3.15701  3.36728  5.28590  3.97797    907 q - - -
          2.68618  4.42225  2.77519  2.73123  3.46354  2.40513  3.72494  3.29354  2.67741  2.69355  4.24690  2.90347  2.73739  3.18146  2.89801  2.37887  2.77519  2.98518  4.58477  3.61503
          0.03228  3.84512  4.56746  0.61958  0.77255  0.48576  0.95510
    370   2.94767  4.90962  3.12180  2.74885  4.28980  3.43969  3.74500  3.71744  1.07635  3.28868  4.25194  3.17440  3.94224  2.93828  2.42776  2.99165  3.20315  3.42689  5.35597  4.16493    908 k - - -
          2.68618  4.42225  2.77519  2.73123  3.46354  2.40513  3.72494  3.29354  2.67741  2.69355  4.24690  2.90347  2.73739  3.18146  2.89801  2.37887  2.77519  2.98518  4.58477  3.61503
          0.03228  3.84512  4.56746  0.61958  0.77255  0.48576  0.95510
    371   1.44477  4.14802  3.63480  3.27301  3.80179  3.14491  4.21800  2.64135  3.20698  2.67117  3.73857  3.44136  3.82197  3.53928  3.48410  2.58265  2.77327  2.06534  5.35842  4.12564    913 a - - -
          2.68618  4.42225  2.77519  2.73123  3.46354  2.40513  3.72494  3.29354  2.67741  2.69355  4.24690  2.90347  2.73739  3.18146  2.89801  2.37887  2.77519  2.98518  4.58477  3.61503
          0.03228  3.84512  4.56746  0.61958  0.77255  0.48576  0.95510
    372   3.12494  4.59553  4.14542  3.78552  3.12592  3.94710  4.44985  2.32892  3.55352  0.90963  3.15810  4.06361  4.38741  3.92841  3.73391  3.51531  3.42058  2.35908  4.99491  3.71178    914 l - - -
          2.68618  4.42225  2.77519  2.73123  3.46354  2.40513  3.72494  3.29354  2.67741  2.69355  4.24690  2.90347  2.73739  3.18146  2.89801  2.37887  2.77519  2.98518  4.58477  3.61503
          0.03228  3.84512  4.56746  0.61958  0.77255  0.48576  0.95510
    373   2.15312  2.86799  3.65585  3.27695  3.91210  2.91820  4.15840  3.23820  3.18467  3.03439  3.92632  3.34350  3.64887  3.49747  3.44438  1.39131  2.62705  2.82057  5.33581  4.10967    915 s - - -
          2.68618  4.42225  2.77519  2.73123  3.46354  2.40513  3.72494  3.29354  2.67741  2.69355  4.24690  2.90347  2.73739  3.18146  2.89801  2.37887  2.77519  2.98518  4.58477  3.61503
          0.03228  3.84512  4.56746  0.61958  0.77255  0.48576  0.95510
    374   2.94817  4.50140  4.02025  3.61195  3.19651  3.81370  4.35344  2.36940  3.38140  1.79558  1.43137  3.89272  4.27441  3.76525  3.58987  3.29429  3.25308  2.37227  5.03350  3.79270    916 m - - -
          2.68618  4.42225  2.77519  2.73123  3.46354  2.40513  3.72494  3.29354  2.67741  2.69355  4.24690  2.90347  2.73739  3.18146  2.89801  2.37887  2.77519  2.98518  4.58477  3.61503
          0.03228  3.84512  4.56746  0.61958  0.77255  0.48576  0.95510
    375   3.12494  4.59553  4.14542  3.78552  3.12592  3.94710  4.44985  2.32892  3.55352  0.90963  3.15810  4.06361  4.38741  3.92841  3.73391  3.51531  3.42058  2.35908  4.99491  3.71178    917 l - - -
          2.68618  4.42225  2.77519  2.73123  3.46354  2.40513  3.72494  3.29354  2.67741  2.69355  4.24690  2.90347  2.73739  3.18146  2.89801  2.37887  2.77519  2.98518  4.58477  3.61503
          0.03228  3.84512  4.56746  0.61958  0.77255  0.48576  0.95510
    376   2.55631  0.99766  4.06838  3.80207  3.80006  3.18472  4.45521  2.93976  3.62896  2.85631  3.97685  3.79636  3.88951  3.97622  3.75806  2.82784  3.02082  2.68610  5.22157  4.08784    918 c - - -
          2.68618  4.42225  2.77519  2.73123  3.46354  2.40513  3.72494  3.29354  2.67741  2.69355  4.24690  2.90347  2.73739  3.18146  2.89801  2.37887  2.77519  2.98518  4.58477  3.61503
          0.03228  3.84512  4.56746  0.61958  0.77255  0.48576  0.95510
    377   2.55631  0.99766  4.06838  3.80207  3.80006  3.18472  4.45521  2.93976  3.62896  2.85631  3.97685  3.79636  3.88951  3.97622  3.75806  2.82784  3.02082  2.68610  5.22157  4.08784    919 c - - -
          2.68618  4.42225  2.77519  2.73123  3.46354  2.40513  3.72494  3.29354  2.67741  2.69355  4.24690  2.90347  2.73739  3.18146  2.89801  2.37887  2.77519  2.98518  4.58477  3.61503
          0.03228  3.84512  4.56746  0.61958  0.77255  0.48576  0.95510
    378   3.29122  4.67546  4.05002  3.74961  2.63978  3.70007  3.86739  3.31399  3.47254  2.71345  3.94902  3.90427  4.21561  3.86161  3.60560  3.49516  3.59032  3.20357  0.94232  2.64337    920 w - - -
          2.68618  4.42225  2.77519  2.73123  3.46354  2.40513  3.72494  3.29354  2.67741  2.69355  4.24690  2.90347  2.73739  3.18146  2.89801  2.37887  2.77519  2.98518  4.58477  3.61503
          0.03228  3.84512  4.56746  0.61958  0.77255  0.48576  0.95510
    379   2.69965  4.22972  4.01815  3.51095  3.43554  3.76716  4.29451  1.60810  3.39477  2.21796  3.35296  3.78085  4.20622  3.70643  3.65378  2.81022  2.98694  1.61783  5.11398  3.88125    922 i - - -
          2.68618  4.42225  2.77519  2.73123  3.46354  2.40513  3.72494  3.29354  2.67741  2.69355  4.24690  2.90347  2.73739  3.18146  2.89801  2.37887  2.77519  2.98518  4.58477  3.61503
          0.03228  3.84512  4.56746  0.61958  0.77255  0.48576  0.95510
    380   2.92949  5.03393  2.47722  1.06492  4.37683  3.25694  3.84187  3.82532  2.71900  3.44702  4.42265  2.91850  3.86035  3.05836  3.12471  2.91492  3.23365  3.51214  5.55359  4.27627    923 e - - -
          2.68618  4.42225  2.77519  2.73123  3.46354  2.40513  3.72494  3.29354  2.67741  2.69355  4.24690  2.90347  2.73739  3.18146  2.89801  2.37887  2.77519  2.98518  4.58477  3.61503
          0.03228  3.84512  4.56746  0.61958  0.77255  0.48576  0.95510
    381   2.75774  5.15337  2.05994  2.14981  4.46115  3.21193  3.65744  3.94519  2.34014  3.48756  4.32135  1.85124  3.77308  2.81793  3.03705  2.70110  3.03151  3.55681  5.65617  4.23069    924 n - - -
          2.68618  4.42225  2.77519  2.73123  3.46354  2.40513  3.72494  3.29354  2.67741  2.69355  4.24690  2.90347  2.73739  3.18146  2.89801  2.37887  2.77519  2.98518  4.58477  3.61503
          0.03228  3.84512  4.56746  0.61958  0.77255  0.48576  0.95510
    382   2.55506  4.66739  2.74334  2.42596  4.04569  3.23148  3.28446  3.53411  2.50542  3.14186  3.98361  2.64562  2.30314  2.87885  2.91319  2.41679  2.85565  3.17845  5.33472  3.99223    927 p - - -
          2.68618  4.42225  2.77519  2.73123  3.46354  2.40513  3.72494  3.29354  2.67741  2.69355  4.24690  2.90347  2.73739  3.18146  2.89801  2.37887  2.77519  2.98518  4.58477  3.61503
          0.03228  3.84512  4.56746  0.61958  0.77255  0.48576  0.95510
    383   2.49793  4.57971  2.64144  2.47355  4.18288  3.08167  3.82211  3.73444  2.70125  3.37009  4.23231  1.66855  3.73030  3.04048  3.09517  2.20467  2.88382  3.30067  5.49193  4.12031    928 n - - -
          2.68618  4.42225  2.77519  2.73123  3.46354  2.40513  3.72494  3.29354  2.67741  2.69355  4.24690  2.90347  2.73739  3.18146  2.89801  2.37887  2.77519  2.98518  4.58477  3.61503
          0.03228  3.84512  4.56746  0.61958  0.77255  0.48576  0.95510
    384   2.30216  4.22200  3.18326  2.99813  4.04925  2.95242  4.10856  3.56833  3.07004  3.29082  4.21945  3.22705  3.68904  3.42158  3.35667  1.13305  2.78031  3.10943  5.42401  4.13272    931 s - - -
          2.68618  4.42225  2.77519  2.73123  3.46354  2.40513  3.72494  3.29354  2.67741  2.69355  4.24690  2.90347  2.73739  3.18146  2.89801  2.37887  2.77519  2.98518  4.58477  3.61503
          0.03228  3.84512  4.56746  0.61958  0.77255  0.48576  0.95510
    385   2.96083  5.08389  0.95808  2.31909  4.45739  3.19049  3.90789  4.03947  2.98698  3.65284  4.63070  2.87394  3.84139  3.14725  3.49919  2.92653  3.29894  3.68169  5.63128  4.33527    932 d - - -
          2.68618  4.42225  2.77519  2.73123  3.46354  2.40513  3.72494  3.29354  2.67741  2.69355  4.24690  2.90347  2.73739  3.18146  2.89801  2.37887  2.77519  2.98518  4.58477  3.61503
          0.03228  3.84512  4.56746  0.61958  0.77255  0.48576  0.95510
    386   1.30161  4.09254  3.32939  3.07675  4.11295  2.89265  4.14039  3.39795  3.11823  3.20043  4.08540  3.23668  3.63748  3.43242  3.40905  2.00811  2.65657  2.93994  5.50155  4.27090    938 a - - -
          2.68618  4.42225  2.77519  2.73123  3.46354  2.40513  3.72494  3.29354  2.67741  2.69355  4.24690  2.90347  2.73739  3.18146  2.89801  2.37887  2.77519  2.98518  4.58477  3.61503
          0.03228  3.84512  4.56746  0.61958  0.77255  0.48576  0.95510
    387   3.22409  4.63402  4.20112  3.91072  1.05757  3.91965  3.86601  2.75149  3.81851  2.12803  3.48593  3.98858  4.37910  3.99413  3.94499  3.49523  3.52534  2.74012  4.12377  2.49445    939 f - - -
          2.68618  4.42225  2.77519  2.73123  3.46354  2.40513  3.72494  3.29354  2.67741  2.69355  4.24690  2.90347  2.73739  3.18146  2.89801  2.37887  2.77519  2.98518  4.58477  3.61503
          0.03228  3.84512  4.56746  0.61958  0.77255  0.48576  0.95510
    388   2.94767  4.90962  3.12180  2.74885  4.28980  3.43969  3.74500  3.71744  1.07635  3.28868  4.25194  3.17440  3.94224  2.93828  2.42776  2.99165  3.20315  3.42689  5.35597  4.16493    940 k - - -
          2.68618  4.42225  2.77519  2.73123  3.46354  2.40513  3.72494  3.29354  2.67741  2.69355  4.24690  2.90347  2.73739  3.18146  2.89801  2.37887  2.77519  2.98518  4.58477  3.61503
          0.03228  3.84512  4.56746  0.61958  0.77255  0.48576  0.95510
    389   2.67512  4.70329  3.15662  2.59304  3.85046  3.46355  2.98788  3.34550  2.21657  2.61872  3.81411  3.04937  3.85914  2.79312  2.05590  2.59356  2.89691  3.06160  5.12060  3.81219    941 r - - -
          2.68618  4.42225  2.77519  2.73123  3.46354  2.40513  3.72494  3.29354  2.67741  2.69355  4.24690  2.90347  2.73739  3.18146  2.89801  2.37887  2.77519  2.98518  4.58477  3.61503
          0.03228  3.84512  4.56746  0.61958  0.77255  0.48576  0.95510
    390   2.96603  4.78773  3.10006  2.85759  3.26638  3.42509  1.20153  3.66469  2.70143  3.16195  4.20304  3.26789  3.97629  3.22357  2.96861  3.03707  3.26862  3.40037  4.73174  3.21808    958 h - - -
          2.68618  4.42225  2.77519  2.73123  3.46354  2.40513  3.72494  3.29354  2.67741  2.69355  4.24690  2.90347  2.73739  3.18146  2.89801  2.37887  2.77519  2.98518  4.58477  3.61503
          0.03228  3.84512  4.56746  0.61958  0.77255  0.48576  0.95510
    391   3.12494  4.59553  4.14542  3.78552  3.12592  3.94710  4.44985  2.32892  3.55352  0.90963  3.15810  4.06361  4.38741  3.92841  3.73391  3.51531  3.42058  2.35908  4.99491  3.71178    959 l - - -
          2.68618  4.42225  2.77519  2.73123  3.46354  2.40513  3.72494  3.29354  2.67741  2.69355  4.24690  2.90347  2.73739  3.18146  2.89801  2.37887  2.77519  2.98518  4.58477  3.61503
          0.03228  3.84512  4.56746  0.61958  0.77255  0.48576  0.95510
    392   1.05392  4.17904  3.43535  3.22581  4.02564  3.00423  4.25101  3.14710  3.24137  3.02992  4.06508  3.38217  3.74090  3.58513  3.49355  2.52973  2.80522  2.80625  5.45554  4.25283    963 a - - -
          2.68618  4.42225  2.77519  2.73123  3.46354  2.40513  3.72494  3.29354  2.67741  2.69355  4.24690  2.90347  2.73739  3.18146  2.89801  2.37887  2.77519  2.98518  4.58477  3.61503
          0.03228  3.84512  4.56746  0.61958  0.77255  0.48576  0.95510
    393   2.97527  4.81560  3.46320  2.98046  4.16327  3.46804  3.80557  3.70339  2.22796  3.22432  4.22556  3.34211  3.97227  3.02756  1.02102  3.06097  3.24330  3.42861  5.25761  4.09692    964 r - - -
          2.68618  4.42225  2.77519  2.73123  3.46354  2.40513  3.72494  3.29354  2.67741  2.69355  4.24690  2.90347  2.73739  3.18146  2.89801  2.37887  2.77519  2.98518  4.58477  3.61503
          0.03228  3.84512  4.56746  0.61958  0.77255  0.48576  0.95510
    394   2.93864  4.35094  4.42616  3.94316  3.45233  4.13037  4.71154  1.62771  3.80928  2.00775  3.30431  4.19242  4.51654  4.11648  4.04077  3.51641  3.22366  1.18360  5.35623  4.12324    965 v - - -
          2.68618  4.42225  2.77519  2.73123  3.46354  2.40513  3.72494  3.29354  2.67741  2.69355  4.24690  2.90347  2.73739  3.18146  2.89801  2.37887  2.77519  2.98518  4.58477  3.61503
          0.03228  3.84512  4.56746  0.61958  0.77255  0.48576  0.95510
    395   1.34034  4.16689  3.26911  2.98699  4.07222  2.96333  4.07580  3.35060  3.02196  3.11822  4.02677  3.21606  2.73851  3.35148  3.33428  2.42537  2.70443  2.93692  5.44971  4.22466    966 a - - -
          2.68618  4.42225  2.77519  2.73123  3.46354  2.40513  3.72494  3.29354  2.67741  2.69355  4.24690  2.90347  2.73739  3.18146  2.89801  2.37887  2.77519  2.98518  4.58477  3.61503
          0.03228  3.84512  4.56746  0.61958  0.77255  0.48576  0.95510
    396   2.96083  5.08389  0.95808  2.31909  4.45739  3.19049  3.90789  4.03947  2.98698  3.65284  4.63070  2.87394  3.84139  3.14725  3.49919  2.92653  3.29894  3.68169  5.63128  4.33527    967 d - - -
          2.68618  4.42225  2.77519  2.73123  3.46354  2.40513  3.72494  3.29354  2.67741  2.69355  4.24690  2.90347  2.73739  3.18146  2.89801  2.37887  2.77519  2.98518  4.58477  3.61503
          0.03228  3.84512  4.56746  0.61958  0.77255  0.48576  0.95510
    397   3.29732  4.65576  4.28895  3.90757  1.24271  4.12904  3.49609  2.96924  3.77533  2.34210  3.60117  3.87698  4.46548  3.87153  3.89909  3.49007  3.53177  2.90699  3.69938  1.74544    968 f - - -
          2.68618  4.42225  2.77519  2.73123  3.46354  2.40513  3.72494  3.29354  2.67741  2.69355  4.24690  2.90347  2.73739  3.18146  2.89801  2.37887  2.77519  2.98518  4.58477  3.61503
          0.03228  3.84512  4.56746  0.61958  0.77255  0.48576  0.95510
    398   3.12494  4.59553  4.14542  3.78552  3.12592  3.94710  4.44985  2.32892  3.55352  0.90963  3.15810  4.06361  4.38741  3.92841  3.73391  3.51531  3.42058  2.35908  4.99491  3.71178    969 l - - -
          2.68618  4.42225  2.77519  2.73123  3.46354  2.40513  3.72494  3.29354  2.67741  2.69355  4.24690  2.90347  2.73739  3.18146  2.89801  2.37887  2.77519  2.98518  4.58477  3.61503
          0.03228  3.84512  4.56746  0.61958  0.77255  0.48576  0.95510
    399   3.29122  4.67546  4.05002  3.74961  2.63978  3.70007  3.86739  3.31399  3.47254  2.71345  3.94902  3.90427  4.21561  3.86161  3.60560  3.49516  3.59032  3.20357  0.94232  2.64337    970 w - - -
          2.68618  4.42225  2.77519  2.73123  3.46354  2.40513  3.72494  3.29354  2.67741  2.69355  4.24690  2.90347  2.73739  3.18146  2.89801  2.37887  2.77519  2.98518  4.58477  3.61503
          0.03228  3.84512  4.56746  0.61958  0.77255  0.48576  0.95510
    400   2.79925  4.28553  4.11822  3.58282  3.43944  3.93357  4.39010  1.82555  3.46992  1.98646  3.30285  3.88526  4.31574  3.77614  3.73968  3.26269  2.63202  1.44404  5.18870  3.97905    971 v - - -
          2.68618  4.42225  2.77519  2.73123  3.46354  2.40513  3.72494  3.29354  2.67741  2.69355  4.24690  2.90347  2.73739  3.18146  2.89801  2.37887  2.77519  2.98518  4.58477  3.61503
          0.03228  3.84512  4.56746  0.61958  0.77255  0.48576  0.95510
    401   1.87574  4.15883  3.16481  2.98058  4.23699  1.45115  4.14007  3.59180  3.12383  3.34053  4.21696  3.19550  3.64355  3.42282  3.43013  2.39547  2.71098  3.09127  5.56951  4.35757    972 g - - -
          2.68618  4.42225  2.77519  2.73123  3.46354  2.40513  3.72494  3.29354  2.67741  2.69355  4.24690  2.90347  2.73739  3.18146  2.89801  2.37887  2.77519  2.98518  4.58477  3.61503
          0.03228  3.84512  4.56746  0.61958  0.77255  0.48576  0.95510
    402   2.92949  5.03393  2.47722  1.06492  4.37683  3.25694  3.84187  3.82532  2.71900  3.44702  4.42265  2.91850  3.86035  3.05836  3.12471  2.91492  3.23365  3.51214  5.55359  4.27627    973 e - - -
          2.68618  4.42225  2.77519  2.73123  3.46354  2.40513  3.72494  3.29354  2.67741  2.69355  4.24690  2.90347  2.73739  3.18146  2.89801  2.37887  2.77519  2.98518  4.58477  3.61503
          0.03228  3.84512  4.56746  0.61958  0.77255  0.48576  0.95510
    403   2.96083  5.08389  0.95808  2.31909  4.45739  3.19049  3.90789  4.03947  2.98698  3.65284  4.63070  2.87394  3.84139  3.14725  3.49919  2.92653  3.29894  3.68169  5.63128  4.33527    974 d - - -
          2.68618  4.42225  2.77519  2.73123  3.46354  2.40513  3.72494  3.29354  2.67741  2.69355  4.24690  2.90347  2.73739  3.18146  2.89801  2.37887  2.77519  2.98518  4.58477  3.61503
          0.03228  3.84512  4.56746  0.61958  0.77255  0.48576  0.95510
    404   2.63187  4.40959  3.30001  3.19615  4.33816  0.77259  4.31776  3.93145  3.37367  3.58894  4.56475  3.46440  3.79985  3.70005  3.61237  2.80307  3.11100  3.46508  5.44019  4.43927    975 g - - -
          2.68618  4.42225  2.77519  2.73123  3.46354  2.40513  3.72494  3.29354  2.67741  2.69355  4.24690  2.90347  2.73739  3.18146  2.89801  2.37887  2.77519  2.98518  4.58477  3.61503
          0.03228  3.84512  4.56746  0.61958  0.77255  0.48576  0.95510
    405   2.94817  4.50140  4.02025  3.61195  3.19651  3.81370  4.35344  2.36940  3.38140  1.79558  1.43137  3.89272  4.27441  3.76525  3.58987  3.29429  3.25308  2.37227  5.03350  3.79270    976 m - - -
          2.68618  4.42225  2.77519  2.73123  3.46354  2.40513  3.72494  3.29354  2.67741  2.69355  4.24690  2.90347  2.73739  3.18146  2.89801  2.37887  2.77519  2.98518  4.58477  3.61503
          0.03228  3.84512  4.56746  0.61958  0.77255  0.48576  0.95510
    406   2.94767  4.90962  3.12180  2.74885  4.28980  3.43969  3.74500  3.71744  1.07635  3.28868  4.25194  3.17440  3.94224  2.93828  2.42776  2.99165  3.20315  3.42689  5.35597  4.16493    977 k - - -
          2.68618  4.42225  2.77519  2.73123  3.46354  2.40513  3.72494  3.29354  2.67741  2.69355  4.24690  2.90347  2.73739  3.18146  2.89801  2.37887  2.77519  2.98518  4.58477  3.61503
          0.03228  3.84512  4.56746  0.61958  0.77255  0.48576  0.95510
    407   2.88266  4.35380  4.25474  3.74848  3.33544  3.99763  4.50504  1.95821  3.59435  1.90647  2.67417  4.01855  4.38894  3.90293  3.82913  3.36226  3.16218  1.31391  5.19305  3.98340    978 v - - -
          2.68618  4.42225  2.77519  2.73123  3.46354  2.40513  3.72494  3.29354  2.67741  2.69355  4.24690  2.90347  2.73739  3.18146  2.89801  2.37887  2.77519  2.98518  4.58477  3.61503
          0.03228  3.84512  4.56746  0.61958  0.77255  0.48576  0.95510
    408   2.89038  4.95642  3.22369  2.68584  4.27998  3.51809  3.59647  3.72219  1.97171  3.21347  4.11392  3.10557  3.93538  2.37621  1.47992  2.91479  3.09693  3.42223  5.31938  4.09102    990 r - - -
          2.68618  4.42225  2.77519  2.73123  3.46354  2.40513  3.72494  3.29354  2.67741  2.69355  4.24690  2.90347  2.73739  3.18146  2.89801  2.37887  2.77519  2.98518  4.58477  3.61503
          0.03228  3.84512  4.56746  0.61958  0.77255  0.48576  0.95510
    409   2.53591  4.22376  3.65239  3.19095  3.50559  2.84007  4.07331  2.39932  3.08747  2.23739  3.47750  3.48203  3.97593  3.43211  3.37716  2.82051  2.86150  1.61611  5.07287  3.81888    996 v - - -
          2.68618  4.42225  2.77519  2.73123  3.46354  2.40513  3.72494  3.29354  2.67741  2.69355  4.24690  2.90347  2.73739  3.18146  2.89801  2.37887  2.77519  2.98518  4.58477  3.61503
          0.03228  3.84512  4.56746  0.61958  0.77255  0.48576  0.95510
    410   2.55631  0.99766  4.06838  3.80207  3.80006  3.18472  4.45521  2.93976  3.62896  2.85631  3.97685  3.79636  3.88951  3.97622  3.75806  2.82784  3.02082  2.68610  5.22157  4.08784   1004 c - - -
          2.68618  4.42225  2.77519  2.73123  3.46354  2.40513  3.72494  3.29354  2.67741  2.69355  4.24690  2.90347  2.73739  3.18146  2.89801  2.37887  2.77519  2.98518  4.58477  3.61503
          0.03228  3.84512  4.56746  0.61958  0.77255  0.48576  0.95510
    411   1.26484  4.11306  3.28721  3.05652  4.16863  2.31892  4.15015  3.47699  3.13985  3.25622  4.13309  3.23268  3.63937  3.44089  3.43604  2.37616  2.67793  3.00117  5.52528  4.31974   1008 a - - -
          2.68618  4.42225  2.77519  2.73123  3.46354  2.40513  3.72494  3.29354  2.67741  2.69355  4.24690  2.90347  2.73739  3.18146  2.89801  2.37887  2.77519  2.98518  4.58477  3.61503
          0.03228  3.84512  4.56746  0.61958  0.77255  0.48576  0.95510
    412   2.22699  4.18598  3.06037  2.89047  4.25010  1.48112  4.09219  3.72408  3.06755  3.40887  4.25640  3.13865  3.63436  3.36496  3.39026  2.00109  2.71089  3.18052  5.57459  4.32588   1009 g - - -
          2.68618  4.42225  2.77519  2.73123  3.46354  2.40513  3.72494  3.29354  2.67741  2.69355  4.24690  2.90347  2.73739  3.18146  2.89801  2.37887  2.77519  2.98518  4.58477  3.61503
          0.03228  3.84512  4.56746  0.61958  0.77255  0.48576  0.95510
    413   2.85983  4.84401  2.88567  2.64040  4.00883  3.34840  3.79832  3.63578  2.46319  3.14081  4.16986  3.09974  3.90173  1.28350  2.74773  2.90893  3.15701  3.36728  5.28590  3.97797   1010 q - - -
          2.68618  4.42225  2.77519  2.73123  3.46354  2.40513  3.72494  3.29354  2.67741  2.69355  4.24690  2.90347  2.73739  3.18146  2.89801  2.37887  2.77519  2.98518  4.58477  3.61503
          0.03228  3.84512  4.56746  0.61958  0.77255  0.48576  0.95510
    414   2.66942  4.35319  3.62663  3.23379  3.29488  3.52607  4.06245  2.52880  3.05285  1.40281  3.40344  3.52849  4.04603  3.46276  3.30633  2.62532  2.99365  2.40093  4.95186  3.61462   1011 l - - -
          2.68618  4.42225  2.77519  2.73123  3.46354  2.40513  3.72494  3.29354  2.67741  2.69355  4.24690  2.90347  2.73739  3.18146  2.89801  2.37887  2.77519  2.98518  4.58477  3.61503
          0.03228  3.84512  4.56746  0.61958  0.77255  0.48576  0.95510
    415   3.29122  4.67546  4.05002  3.74961  2.63978  3.70007  3.86739  3.31399  3.47254  2.71345  3.94902  3.90427  4.21561  3.86161  3.60560  3.49516  3.59032  3.20357  0.94232  2.64337   1012 w - - -
          2.68618  4.42225  2.77519  2.73123  3.46354  2.40513  3.72494  3.29354  2.67741  2.69355  4.24690  2.90347  2.73739  3.18146  2.89801  2.37887  2.77519  2.98518  4.58477  3.61503
          0.03228  3.84512  4.56746  0.61958  0.77255  0.48576  0.95510
    416   2.96083  5.08389  0.95808  2.31909  4.45739  3.19049  3.90789  4.03947  2.98698  3.65284  4.63070  2.87394  3.84139  3.14725  3.49919  2.92653  3.29894  3.68169  5.63128  4.33527   1013 d - - -
          2.68618  4.42225  2.77519  2.73123  3.46354  2.40513  3.72494  3.29354  2.67741  2.69355  4.24690  2.90347  2.73739  3.18146  2.89801  2.37887  2.77519  2.98518  4.58477  3.61503
          0.03228  3.84512  4.56746  0.61958  0.77255  0.48576  0.95510
    417   2.21290  4.21577  3.90774  3.52350  3.65119  3.47778  4.40191  2.14607  3.42959  2.38500  3.55060  3.71141  4.07710  3.76433  3.68348  2.90661  2.94347  1.31359  5.34647  4.11268   1014 v - - -
          2.68618  4.42225  2.77519  2.73123  3.46354  2.40513  3.72494  3.29354  2.67741  2.69355  4.24690  2.90347  2.73739  3.18146  2.89801  2.37887  2.77519  2.98518  4.58477  3.61503
          0.03228  3.84512  4.56746  0.61958  0.77255  0.48576  0.95510
    418   1.44477  4.14802  3.63480  3.27301  3.80179  3.14491  4.21800  2.64135  3.20698  2.67117  3.73857  3.44136  3.82197  3.53928  3.48410  2.58265  2.77327  2.06534  5.35842  4.12564   1015 a - - -
          2.68618  4.42225  2.77519  2.73123  3.46354  2.40513  3.72494  3.29354  2.67741  2.69355  4.24690  2.90347  2.73739  3.18146  2.89801  2.37887  2.77519  2.98518  4.58477  3.61503
          0.03228  3.84512  4.56746  0.61958  0.77255  0.48576  0.95510
    419   3.17257  4.57625  4.36047  3.91860  1.49832  4.15164  3.97381  2.42959  3.77306  1.58596  3.14930  4.05015  4.47832  3.94158  3.92803  3.53130  3.42179  2.46336  4.25370  2.66956   1020 f - - -
          2.68618  4.42225  2.77519  2.73123  3.46354  2.40513  3.72494  3.29354  2.67741  2.69355  4.24690  2.90347  2.73739  3.18146  2.89801  2.37887  2.77519  2.98518  4.58477  3.61503
          0.03228  3.84512  4.56746  0.61958  0.77255  0.48576  0.95510
    420   1.05392  4.17904  3.43535  3.22581  4.02564  3.00423  4.25101  3.14710  3.24137  3.02992  4.06508  3.38217  3.74090  3.58513  3.49355  2.52973  2.80522  2.80625  5.45554  4.25283   1021 a - - -
          2.68618  4.42225  2.77519  2.73123  3.46354  2.40513  3.72494  3.29354  2.67741  2.69355  4.24690  2.90347  2.73739  3.18146  2.89801  2.37887  2.77519  2.98518  4.58477  3.61503
          0.03228  3.84512  4.56746  0.61958  0.77255  0.48576  0.95510
    421   2.78660  4.33716  4.08716  3.74980  3.53050  3.69522  4.55638  2.05290  3.61715  2.22254  3.50017  3.94392  4.25751  3.97909  3.83223  3.19732  3.14898  1.06014  5.31020  4.03995   1022 v - - -
          2.68618  4.42225  2.77519  2.73123  3.46354  2.40513  3.72494  3.29354  2.67741  2.69355  4.24690  2.90347  2.73739  3.18146  2.89801  2.37887  2.77519  2.98518  4.58477  3.61503
          0.03228  3.84512  4.56746  0.61958  0.77255  0.48576  0.95510
    422   2.85983  4.84401  2.88567  2.64040  4.00883  3.34840  3.79832  3.63578  2.46319  3.14081  4.16986  3.09974  3.90173  1.28350  2.74773  2.90893  3.15701  3.36728  5.28590  3.97797   1023 q - - -
          2.68618  4.42225  2.77519  2.73123  3.46354  2.40513  3.72494  3.29354  2.67741  2.69355  4.24690  2.90347  2.73739  3.18146  2.89801  2.37887  2.77519  2.98518  4.58477  3.61503
          0.03228  3.84512  4.56746  0.61958  0.77255  0.48576  0.95510
    423   1.05392  4.17904  3.43535  3.22581  4.02564  3.00423  4.25101  3.14710  3.24137  3.02992  4.06508  3.38217  3.74090  3.58513  3.49355  2.52973  2.80522  2.80625  5.45554  4.25283   1024 a - - -
          2.68618  4.42225  2.77519  2.73123  3.46354  2.40513  3.72494  3.29354  2.67741  2.69355  4.24690  2.90347  2.73739  3.18146  2.89801  2.37887  2.77519  2.98518  4.58477  3.61503
          0.03228  3.84512  4.56746  0.61958  0.77255  0.48576  0.95510
    424   3.00986  4.43667  4.29611  3.91117  3.35615  4.03642  4.64462  1.11244  3.73875  1.94820  3.29619  4.16037  4.47059  4.09008  3.93847  3.52938  3.30965  1.84618  5.24106  3.97675   1025 i - - -
          2.68618  4.42225  2.77519  2.73123  3.46354  2.40513  3.72494  3.29354  2.67741  2.69355  4.24690  2.90347  2.73739  3.18146  2.89801  2.37887  2.77519  2.98518  4.58477  3.61503
          0.03228  3.84512  4.56746  0.61958  0.77255  0.48576  0.95510
    425   3.12494  4.59553  4.14542  3.78552  3.12592  3.94710  4.44985  2.32892  3.55352  0.90963  3.15810  4.06361  4.38741  3.92841  3.73391  3.51531  3.42058  2.35908  4.99491  3.71178   1026 l - - -
          2.68618  4.42225  2.77519  2.73123  3.46354  2.40513  3.72494  3.29354  2.67741  2.69355  4.24690  2.90347  2.73739  3.18146  2.89801  2.37887  2.77519  2.98518  4.58477  3.61503
          0.03228  3.84512  4.56746  0.61958  0.77255  0.48576  0.95510
    426   1.30161  4.09254  3.32939  3.07675  4.11295  2.89265  4.14039  3.39795  3.11823  3.20043  4.08540  3.23668  3.63748  3.43242  3.40905  2.00811  2.65657  2.93994  5.50155  4.27090   1027 a - - -
          2.68618  4.42225  2.77519  2.73123  3.46354  2.40513  3.72494  3.29354  2.67741  2.69355  4.24690  2.90347  2.73739  3.18146  2.89801  2.37887  2.77519  2.98518  4.58477  3.61503
          0.03228  3.84512  4.56746  0.61958  0.77255  0.48576  0.95510
    427   2.12811  2.12462  3.68661  3.30580  3.88994  2.54889  4.16145  3.24588  3.22877  3.00252  3.86935  3.34826  3.63513  3.51598  3.47849  1.83852  2.60000  2.81837  5.30705  4.11208   1029 s - - -
          2.68618  4.42225  2.77519  2.73123  3.46354  2.40513  3.72494  3.29354  2.67741  2.69355  4.24690  2.90347  2.73739  3.18146  2.89801  2.37887  2.77519  2.98518  4.58477  3.61503
          0.03228  3.84512  4.56746  0.61958  0.77255  0.48576  0.95510
    428   2.55823  4.69970  2.61638  2.38752  3.98410  3.30389  3.63470  3.39882  2.47114  3.02922  3.21900  2.30554  3.76590  2.80901  2.92000  2.37301  2.81875  3.07664  5.27768  3.94261   1037 n - - -
          2.68618  4.42225  2.77519  2.73123  3.46354  2.40513  3.72494  3.29354  2.67741  2.69355  4.24690  2.90347  2.73739  3.18146  2.89801  2.37887  2.77519  2.98518  4.58477  3.61503
          0.03228  3.84512  4.56746  0.61958  0.77255  0.48576  0.95510
    429   3.03295  4.39538  4.54609  3.99520  2.77734  4.27962  4.59472  1.52159  3.88948  1.52933  3.01416  4.25336  4.54125  4.07603  4.07466  3.61140  3.26843  1.78082  5.06409  3.86386   1038 i - - -
          2.68618  4.42225  2.77519  2.73123  3.46354  2.40513  3.72494  3.29354  2.67741  2.69355  4.24690  2.90347  2.73739  3.18146  2.89801  2.37887  2.77519  2.98518  4.58477  3.61503
          0.03228  3.84512  4.56746  0.61958  0.77255  0.48576  0.95510
    430   1.44477  4.14802  3.63480  3.27301  3.80179  3.14491  4.21800  2.64135  3.20698  2.67117  3.73857  3.44136  3.82197  3.53928  3.48410  2.58265  2.77327  2.06534  5.35842  4.12564   1040 a - - -
          2.68618  4.42225  2.77519  2.73123  3.46354  2.40513  3.72494  3.29354  2.67741  2.69355  4.24690  2.90347  2.73739  3.18146  2.89801  2.37887  2.77519  2.98518  4.58477  3.61503
          0.03228  3.84512  4.56746  0.61958  0.77255  0.48576  0.95510
    431   2.79445  5.01179  2.38519  1.28939  4.43658  2.80995  3.76058  3.88762  2.64555  3.48703  4.37224  2.81229  3.80263  2.95065  3.09097  2.77396  3.10128  3.51732  5.62124  4.27979   1042 e - - -
          2.68618  4.42225  2.77519  2.73123  3.46354  2.40513  3.72494  3.29354  2.67741  2.69355  4.24690  2.90347  2.73739  3.18146  2.89801  2.37887  2.77519  2.98518  4.58477  3.61503
          0.03228  3.84512  4.56746  0.61958  0.77255  0.48576  0.95510
    432   2.92949  5.03393  2.47722  1.06492  4.37683  3.25694  3.84187  3.82532  2.71900  3.44702  4.42265  2.91850  3.86035  3.05836  3.12471  2.91492  3.23365  3.51214  5.55359  4.27627   1043 e - - -
          2.68618  4.42225  2.77519  2.73123  3.46354  2.40513  3.72494  3.29354  2.67741  2.69355  4.24690  2.90347  2.73739  3.18146  2.89801  2.37887  2.77519  2.98518  4.58477  3.61503
          0.03228  3.84512  4.56746  0.61958  0.77255  0.48576  0.95510
    433   2.97015  4.47756  3.92922  3.47445  1.82527  3.85905  3.52465  2.94982  3.37696  2.50494  3.58841  3.62677  4.23457  3.57856  3.59687  2.84503  3.21217  2.78750  3.86674  1.60026   1045 y - - -
          2.68618  4.42225  2.77519  2.73123  3.46354  2.40513  3.72494  3.29354  2.67741  2.69355  4.24690  2.90347  2.73739  3.18146  2.89801  2.37887  2.77519  2.98518  4.58477  3.61503
          0.03228  3.84512  4.56746  0.61958  0.77255  0.48576  0.95510
    434   2.48191  4.42654  3.13642  2.71059  3.85187  1.95187  3.78221  2.92693  2.56742  2.91553  3.81238  3.10653  3.78716  3.01448  2.62546  2.61424  2.80922  2.91369  5.20252  3.92246   1046 g - - -
          2.68618  4.42225  2.77519  2.73123  3.46354  2.40513  3.72494  3.29354  2.67741  2.69355  4.24690  2.90347  2.73739  3.18146  2.89801  2.37887  2.77519  2.98518  4.58477  3.61503
          0.03228  3.84512  4.56746  0.61958  0.77255  0.48576  0.95510
    435   2.28052  4.28042  3.02081  2.71812  4.15447  2.64236  3.91344  3.57525  2.81913  3.22958  4.05784  2.75593  3.65858  3.13670  3.19742  1.71039  2.30723  3.10923  5.46733  4.20065   1047 s - - -
          2.68618  4.42225  2.77519  2.73123  3.46354  2.40513  3.72494  3.29354  2.67741  2.69355  4.24690  2.90347  2.73739  3.18146  2.89801  2.37887  2.77519  2.98518  4.58477  3.61503
          0.03228  3.84512  4.56746  0.61958  0.77255  0.48576  0.95510
    436   2.51034  4.27251  3.57911  3.15440  3.63139  3.36115  4.10215  2.28477  3.02685  2.47314  3.57998  3.44027  3.93758  3.41153  3.32075  2.75931  1.68012  2.31122  5.21410  3.95597   1048 t - - -
          2.68618  4.42225  2.77519  2.73123  3.46354  2.40513  3.72494  3.29354  2.67741  2.69355  4.24690  2.90347  2.73739  3.18146  2.89801  2.37887  2.77519  2.98518  4.58477  3.61503
          0.03228  3.84512  4.56746  0.61958  0.77255  0.48576  0.95510
    437   3.12494  4.59553  4.14542  3.78552  3.12592  3.94710  4.44985  2.32892  3.55352  0.90963  3.15810  4.06361  4.38741  3.92841  3.73391  3.51531  3.42058  2.35908  4.99491  3.71178   1049 l - - -
          2.68618  4.42225  2.77519  2.73123  3.46354  2.40513  3.72494  3.29354  2.67741  2.69355  4.24690  2.90347  2.73739  3.18146  2.89801  2.37887  2.77519  2.98518  4.58477  3.61503
          0.03228  3.84512  4.56746  0.61958  0.77255  0.48576  0.95510
    438   2.73868  4.71864  3.22709  2.68640  3.90356  3.49955  3.66917  3.19253  1.58629  2.81734  3.06181  3.12489  3.91282  2.85687  2.50364  2.82503  2.96923  2.96452  5.20149  3.93648   1050 k - - -
          2.68618  4.42225  2.77519  2.73123  3.46354  2.40513  3.72494  3.29354  2.67741  2.69355  4.24690  2.90347  2.73739  3.18146  2.89801  2.37887  2.77519  2.98518  4.58477  3.61503
          0.03228  3.84512  4.56746  0.61958  0.77255  0.48576  0.95510
    439   2.94767  4.90962  3.12180  2.74885  4.28980  3.43969  3.74500  3.71744  1.07635  3.28868  4.25194  3.17440  3.94224  2.93828  2.42776  2.99165  3.20315  3.42689  5.35597  4.16493   1051 k - - -
          2.68618  4.42225  2.77519  2.73123  3.46354  2.40513  3.72494  3.29354  2.67741  2.69355  4.24690  2.90347  2.73739  3.18146  2.89801  2.37887  2.77519  2.98518  4.58477  3.61503
          0.03228  3.84512  4.56746  0.61958  0.77255  0.48576  0.95510
    440   1.05392  4.17904  3.43535  3.22581  4.02564  3.00423  4.25101  3.14710  3.24137  3.02992  4.06508  3.38217  3.74090  3.58513  3.49355  2.52973  2.80522  2.80625  5.45554  4.25283   1052 a - - -
          2.68618  4.42225  2.77519  2.73123  3.46354  2.40513  3.72494  3.29354  2.67741  2.69355  4.24690  2.90347  2.73739  3.18146  2.89801  2.37887  2.77519  2.98518  4.58477  3.61503
          0.03228  3.84512  4.56746  0.61958  0.77255  0.48576  0.95510
    441   2.96603  4.78773  3.10006  2.85759  3.26638  3.42509  1.20153  3.66469  2.70143  3.16195  4.20304  3.26789  3.97629  3.22357  2.96861  3.03707  3.26862  3.40037  4.73174  3.21808   1053 h - - -
          2.68618  4.42225  2.77519  2.73123  3.46354  2.40513  3.72494  3.29354  2.67741  2.69355  4.24690  2.90347  2.73739  3.18146  2.89801  2.37887  2.77519  2.98518  4.58477  3.61503
          0.03228  3.84512  4.56746  0.61958  0.77255  0.48576  0.95510
    442   2.66924  5.05432  2.30700  2.01341  4.33863  2.80993  2.96883  3.79941  2.45595  3.34358  4.15018  2.58829  3.75420  2.74919  2.95923  2.44823  2.92124  3.42194  5.53549  4.13250   1054 e - - -
          2.68618  4.42225  2.77519  2.73123  3.46354  2.40513  3.72494  3.29354  2.67741  2.69355  4.24690  2.90347  2.73739  3.18146  2.89801  2.37887  2.77519  2.98518  4.58477  3.61503
          0.03228  3.84512  4.56746  0.61958  0.77255  0.48576  0.95510
    443   3.22409  4.63402  4.20112  3.91072  1.05757  3.91965  3.86601  2.75149  3.81851  2.12803  3.48593  3.98858  4.37910  3.99413  3.94499  3.49523  3.52534  2.74012  4.12377  2.49445   1055 f - - -
          2.68618  4.42225  2.77519  2.73123  3.46354  2.40513  3.72494  3.29354  2.67741  2.69355  4.24690  2.90347  2.73739  3.18146  2.89801  2.37887  2.77519  2.98518  4.58477  3.61503
          0.03228  3.84512  4.56746  0.61958  0.77255  0.48576  0.95510
    444   3.00986  4.43667  4.29611  3.91117  3.35615  4.03642  4.64462  1.11244  3.73875  1.94820  3.29619  4.16037  4.47059  4.09008  3.93847  3.52938  3.30965  1.84618  5.24106  3.97675   1056 i - - -
          2.68618  4.42225  2.77519  2.73123  3.46354  2.40513  3.72494  3.29354  2.67741  2.69355  4.24690  2.90347  2.73739  3.18146  2.89801  2.37887  2.77519  2.98518  4.58477  3.61503
          0.03228  3.84512  4.56746  0.61958  0.77255  0.48576  0.95510
    445   2.94767  4.90962  3.12180  2.74885  4.28980  3.43969  3.74500  3.71744  1.07635  3.28868  4.25194  3.17440  3.94224  2.93828  2.42776  2.99165  3.20315  3.42689  5.35597  4.16493   1057 k - - -
          2.68618  4.42225  2.77519  2.73123  3.46354  2.40513  3.72494  3.29354  2.67741  2.69355  4.24690  2.90347  2.73739  3.18146  2.89801  2.37887  2.77519  2.98518  4.58477  3.61503
          0.03228  3.84512  4.56746  0.61958  0.77255  0.48576  0.95510
    446   1.72276  4.20294  3.39645  2.96196  3.75461  3.17219  3.95673  2.89947  2.89440  2.39139  3.69462  3.25547  3.77504  3.24455  3.21875  2.38614  2.53260  2.61102  5.19482  3.95572   1058 a - - -
          2.68618  4.42225  2.77519  2.73123  3.46354  2.40513  3.72494  3.29354  2.67741  2.69355  4.24690  2.90347  2.73739  3.18146  2.89801  2.37887  2.77519  2.98518  4.58477  3.61503
          0.03228  3.84512  4.56746  0.61958  0.77255  0.48576  0.95510
    447   2.30216  4.22200  3.18326  2.99813  4.04925  2.95242  4.10856  3.56833  3.07004  3.29082  4.21945  3.22705  3.68904  3.42158  3.35667  1.13305  2.78031  3.10943  5.42401  4.13272   1059 s - - -
          2.68618  4.42225  2.77519  2.73123  3.46354  2.40513  3.72494  3.29354  2.67741  2.69355  4.24690  2.90347  2.73739  3.18146  2.89801  2.37887  2.77519  2.98518  4.58477  3.61503
          0.03228  3.84512  4.56746  0.61958  0.77255  0.48576  0.95510
    448   2.85983  4.84401  2.88567  2.64040  4.00883  3.34840  3.79832  3.63578  2.46319  3.14081  4.16986  3.09974  3.90173  1.28350  2.74773  2.90893  3.15701  3.36728  5.28590  3.97797   1060 q - - -
          2.68618  4.42225  2.77519  2.73123  3.46354  2.40513  3.72494  3.29354  2.67741  2.69355  4.24690  2.90347  2.73739  3.18146  2.89801  2.37887  2.77519  2.98518  4.58477  3.61503
          0.03228  3.84512  4.56746  0.61958  0.77255  0.48576  0.95510
    449   3.00986  4.43667  4.29611  3.91117  3.35615  4.03642  4.64462  1.11244  3.73875  1.94820  3.29619  4.16037  4.47059  4.09008  3.93847  3.52938  3.30965  1.84618  5.24106  3.97675   1074 i - - -
          2.68618  4.42225  2.77519  2.73123  3.46354  2.40513  3.72494  3.29354  2.67741  2.69355  4.24690  2.90347  2.73739  3.18146  2.89801  2.37887  2.77519  2.98518  4.58477  3.61503
          0.03228  3.84512  4.56746  0.61958  0.77255  0.48576  0.95510
    450   2.98787  4.43339  4.31719  3.76553  3.13991  4.13326  4.47498  2.08383  3.61648  1.49112  2.04813  4.06972  4.43220  3.87052  3.83666  3.46029  3.23006  1.85490  5.06563  3.91369   1076 l - - -
          2.68618  4.42225  2.77519  2.73123  3.46354  2.40513  3.72494  3.29354  2.67741  2.69355  4.24690  2.90347  2.73739  3.18146  2.89801  2.37887  2.77519  2.98518  4.58477  3.61503
          0.03228  3.84512  4.56746  0.61958  0.77255  0.48576  0.95510
    451   2.88365  5.36407  1.35091  1.82257  4.65435  3.15859  3.72145  4.14991  2.74358  3.69654  4.57257  2.64539  3.78576  2.89899  3.32122  2.78184  3.17867  3.75087  5.85374  4.37943   1079 d - - -
          2.68618  4.42225  2.77519  2.73123  3.46354  2.40513  3.72494  3.29354  2.67741  2.69355  4.24690  2.90347  2.73739  3.18146  2.89801  2.37887  2.77519  2.98518  4.58477  3.61503
          0.03228  3.84512  4.56746  0.61958  0.77255  0.48576  0.95510
    452   2.70137  4.69643  2.69428  2.57718  4.05572  3.16610  3.89994  3.76056  2.80154  3.41065  4.36634  1.20742  3.81679  3.17295  3.15502  2.76980  3.08251  3.38553  5.36483  4.00626   1080 n - - -
          2.68618  4.42225  2.77519  2.73123  3.46354  2.40513  3.72494  3.29354  2.67741  2.69355  4.24690  2.90347  2.73739  3.18146  2.89801  2.37887  2.77519  2.98518  4.58477  3.61503
          0.03228  3.84512  4.56746  0.61958  0.77255  0.48576  0.95510
    453   2.71634  4.47784  3.32062  3.15600  4.15289  3.16691  4.23543  3.69160  3.21102  3.32128  4.37021  3.46528  0.88008  3.60065  3.45936  2.88306  3.15583  3.34005  5.34662  4.27330   1081 p - - -
          2.68618  4.42225  2.77519  2.73123  3.46354  2.40513  3.72494  3.29354  2.67741  2.69355  4.24690  2.90347  2.73739  3.18146  2.89801  2.37887  2.77519  2.98518  4.58477  3.61503
          0.03228  3.84512  4.56746  0.61958  0.77255  0.48576  0.95510
    454   2.30216  4.22200  3.18326  2.99813  4.04925  2.95242  4.10856  3.56833  3.07004  3.29082  4.21945  3.22705  3.68904  3.42158  3.35667  1.13305  2.78031  3.10943  5.42401  4.13272   1082 s - - -
          2.68618  4.42225  2.77519  2.73123  3.46354  2.40513  3.72494  3.29354  2.67741  2.69355  4.24690  2.90347  2.73739  3.18146  2.89801  2.37887  2.77519  2.98518  4.58477  3.61503
          0.03228  3.84512  4.56746  0.61958  0.77255  0.48576  0.95510
    455   2.63187  4.40959  3.30001  3.19615  4.33816  0.77259  4.31776  3.93145  3.37367  3.58894  4.56475  3.46440  3.79985  3.70005  3.61237  2.80307  3.11100  3.46508  5.44019  4.43927   1087 g - - -
          2.68618  4.42225  2.77519  2.73123  3.46354  2.40513  3.72494  3.29354  2.67741  2.69355  4.24690  2.90347  2.73739  3.18146  2.89801  2.37887  2.77519  2.98518  4.58477  3.61503
          0.03228  3.84512  4.56746  0.61958  0.77255  0.48576  0.95510
    456   2.96083  5.08389  0.95808  2.31909  4.45739  3.19049  3.90789  4.03947  2.98698  3.65284  4.63070  2.87394  3.84139  3.14725  3.49919  2.92653  3.29894  3.68169  5.63128  4.33527   1088 d - - -
          2.68618  4.42225  2.77519  2.73123  3.46354  2.40513  3.72494  3.29354  2.67741  2.69355  4.24690  2.90347  2.73739  3.18146  2.89801  2.37887  2.77519  2.98518  4.58477  3.61503
          0.03228  3.84512  4.56746  0.61958  0.77255  0.48576  0.95510
    457   3.22409  4.63402  4.20112  3.91072  1.05757  3.91965  3.86601  2.75149  3.81851  2.12803  3.48593  3.98858  4.37910  3.99413  3.94499  3.49523  3.52534  2.74012  4.12377  2.49445   1089 f - - -
          2.68618  4.42225  2.77519  2.73123  3.46354  2.40513  3.72494  3.29354  2.67741  2.69355  4.24690  2.90347  2.73739  3.18146  2.89801  2.37887  2.77519  2.98518  4.58477  3.61503
          0.03228  3.84512  4.56746  0.61958  0.77255  0.48576  0.95510
    458   2.22587  4.40397  3.09092  2.69247  4.05369  3.13684  3.80229  3.45041  2.56023  3.10493  3.95901  3.06921  3.73030  3.01111  2.47716  1.73804  2.77061  3.06459  5.34465  4.07449   1090 s - - -
          2.68618  4.42225  2.77519  2.73123  3.46354  2.40513  3.72494  3.29354  2.67741  2.69355  4.24690  2.90347  2.73739  3.18146  2.89801  2.37887  2.77519  2.98518  4.58477  3.61503
          0.03228  3.84512  4.56746  0.61958  0.77255  0.48576  0.95510
    459   2.97527  4.81560  3.46320  2.98046  4.16327  3.46804  3.80557  3.70339  2.22796  3.22432  4.22556  3.34211  3.97227  3.02756  1.02102  3.06097  3.24330  3.42861  5.25761  4.09692   1091 r - - -
          2.68618  4.42225  2.77519  2.73123  3.46354  2.40513  3.72494  3.29354  2.67741  2.69355  4.24690  2.90347  2.73739  3.18146  2.89801  2.37887  2.77519  2.98518  4.58477  3.61503
          0.03228  3.84512  4.56746  0.61958  0.77255  0.48576  0.95510
    460   2.77166  4.84846  3.25226  2.62857  4.14027  3.51816  3.57662  3.50057  1.64468  3.06158  3.35904  3.07197  3.89425  2.73253  2.00924  2.81360  2.97294  3.21263  5.25984  4.02118   1092 k - - -
          2.68618  4.42225  2.77519  2.73123  3.46354  2.40513  3.72494  3.29354  2.67741  2.69355  4.24690  2.90347  2.73739  3.18146  2.89801  2.37887  2.77519  2.98518  4.58477  3.61503
          0.03228  3.84512  4.56746  0.61958  0.77255  0.48576  0.95510
    461   3.10033  4.72413  3.59649  3.21931  2.22378  3.82215  2.68829  3.32573  3.05358  2.78602  3.87962  3.47151  4.22185  3.40430  3.30776  3.18677  3.33739  3.14165  3.86025  1.35298   1094 y - - -
          2.68618  4.42225  2.77519  2.73123  3.46354  2.40513  3.72494  3.29354  2.67741  2.69355  4.24690  2.90347  2.73739  3.18146  2.89801  2.37887  2.77519  2.98518  4.58477  3.61503
          0.03228  3.84512  4.56746  0.61958  0.77255  0.48576  0.95510
    462   2.97527  4.81560  3.46320  2.98046  4.16327  3.46804  3.80557  3.70339  2.22796  3.22432  4.22556  3.34211  3.97227  3.02756  1.02102  3.06097  3.24330  3.42861  5.25761  4.09692   1095 r - - -
          2.68618  4.42225  2.77519  2.73123  3.46354  2.40513  3.72494  3.29354  2.67741  2.69355  4.24690  2.90347  2.73739  3.18146  2.89801  2.37887  2.77519  2.98518  4.58477  3.61503
          0.03228  3.84512  4.56746  0.61958  0.77255  0.48576  0.95510
    463   2.96603  4.78773  3.10006  2.85759  3.26638  3.42509  1.20153  3.66469  2.70143  3.16195  4.20304  3.26789  3.97629  3.22357  2.96861  3.03707  3.26862  3.40037  4.73174  3.21808   1096 h - - -
          2.68618  4.42225  2.77519  2.73123  3.46354  2.40513  3.72494  3.29354  2.67741  2.69355  4.24690  2.90347  2.73739  3.18146  2.89801  2.37887  2.77519  2.98518  4.58477  3.61503
          0.03228  3.84512  4.56746  0.61958  0.77255  0.48576  0.95510
    464   3.00986  4.43667  4.29611  3.91117  3.35615  4.03642  4.64462  1.11244  3.73875  1.94820  3.29619  4.16037  4.47059  4.09008  3.93847  3.52938  3.30965  1.84618  5.24106  3.97675   1097 i - - -
          2.68618  4.42225  2.77519  2.73123  3.46354  2.40513  3.72494  3.29354  2.67741  2.69355  4.24690  2.90347  2.73739  3.18146  2.89801  2.37887  2.77519  2.98518  4.58477  3.61503
          0.03228  3.84512  4.56746  0.61958  0.77255  0.48576  0.95510
    465   2.30216  4.22200  3.18326  2.99813  4.04925  2.95242  4.10856  3.56833  3.07004  3.29082  4.21945  3.22705  3.68904  3.42158  3.35667  1.13305  2.78031  3.10943  5.42401  4.13272   1098 s - - -
          2.68618  4.42225  2.77519  2.73123  3.46354  2.40513  3.72494  3.29354  2.67741  2.69355  4.24690  2.90347  2.73739  3.18146  2.89801  2.37887  2.77519  2.98518  4.58477  3.61503
          0.03228  3.84512  4.56746  0.61958  0.77255  0.48576  0.95510
    466   2.94767  4.90962  3.12180  2.74885  4.28980  3.43969  3.74500  3.71744  1.07635  3.28868  4.25194  3.17440  3.94224  2.93828  2.42776  2.99165  3.20315  3.42689  5.35597  4.16493   1099 k - - -
          2.68618  4.42225  2.77519  2.73123  3.46354  2.40513  3.72494  3.29354  2.67741  2.69355  4.24690  2.90347  2.73739  3.18146  2.89801  2.37887  2.77519  2.98518  4.58477  3.61503
          0.03228  3.84512  4.56746  0.61958  0.77255  0.48576  0.95510
    467   2.63187  4.40959  3.30001  3.19615  4.33816  0.77259  4.31776  3.93145  3.37367  3.58894  4.56475  3.46440  3.79985  3.70005  3.61237  2.80307  3.11100  3.46508  5.44019  4.43927   1100 g - - -
          2.68618  4.42225  2.77519  2.73123  3.46354  2.40513  3.72494  3.29354  2.67741  2.69355  4.24690  2.90347  2.73739  3.18146  2.89801  2.37887  2.77519  2.98518  4.58477  3.61503
          0.03228  3.84512  4.56746  0.61958  0.77255  0.48576  0.95510
    468   2.63187  4.40959  3.30001  3.19615  4.33816  0.77259  4.31776  3.93145  3.37367  3.58894  4.56475  3.46440  3.79985  3.70005  3.61237  2.80307  3.11100  3.46508  5.44019  4.43927   1101 g - - -
          2.68618  4.42225  2.77519  2.73123  3.46354  2.40513  3.72494  3.29354  2.67741  2.69355  4.24690  2.90347  2.73739  3.18146  2.89801  2.37887  2.77519  2.98518  4.58477  3.61503
          0.03228  3.84512  4.56746  0.61958  0.77255  0.48576  0.95510
    469   3.29122  4.67546  4.05002  3.74961  2.63978  3.70007  3.86739  3.31399  3.47254  2.71345  3.94902  3.90427  4.21561  3.86161  3.60560  3.49516  3.59032  3.20357  0.94232  2.64337   1102 w - - -
          2.68618  4.42225  2.77519  2.73123  3.46354  2.40513  3.72494  3.29354  2.67741  2.69355  4.24690  2.90347  2.73739  3.18146  2.89801  2.37887  2.77519  2.98518  4.58477  3.61503
          0.03228  3.84512  4.56746  0.61958  0.77255  0.48576  0.95510
    470   1.20409  4.11435  3.30484  3.07849  4.15590  2.48721  4.16216  3.44195  3.15136  3.24065  4.12924  3.24821  3.64725  3.45877  3.43985  2.38778  2.68731  2.97947  5.51805  4.31438   1103 a - - -
          2.68618  4.42225  2.77519  2.73123  3.46354  2.40513  3.72494  3.29354  2.67741  2.69355  4.24690  2.90347  2.73739  3.18146  2.89801  2.37887  2.77519  2.98518  4.58477  3.61503
          0.03228  3.84512  4.56746  0.61958  0.77255  0.48576  0.95510
    471   3.22409  4.63402  4.20112  3.91072  1.05757  3.91965  3.86601  2.75149  3.81851  2.12803  3.48593  3.98858  4.37910  3.99413  3.94499  3.49523  3.52534  2.74012  4.12377  2.49445   1104 f - - -
          2.68618  4.42225  2.77519  2.73123  3.46354  2.40513  3.72494  3.29354  2.67741  2.69355  4.24690  2.90347  2.73739  3.18146  2.89801  2.37887  2.77519  2.98518  4.58477  3.61503
          0.03228  3.84512  4.56746  0.61958  0.77255  0.48576  0.95510
    472   2.67710  4.81706  2.84364  2.44667  4.04673  3.36343  3.16437  3.53767  2.28799  3.11277  3.97142  2.93856  3.82166  1.99403  2.63521  2.70749  2.57038  3.21960  5.28485  3.95242   1105 q - - -
          2.68618  4.42225  2.77519  2.73123  3.46354  2.40513  3.72494  3.29354  2.67741  2.69355  4.24690  2.90347  2.73739  3.18146  2.89801  2.37887  2.77519  2.98518  4.58477  3.61503
          0.03228  3.84512  4.56746  0.61958  0.77255  0.48576  0.95510
    473   2.93864  4.35094  4.42616  3.94316  3.45233  4.13037  4.71154  1.62771  3.80928  2.00775  3.30431  4.19242  4.51654  4.11648  4.04077  3.51641  3.22366  1.18360  5.35623  4.12324   1106 v - - -
          2.68618  4.42225  2.77519  2.73123  3.46354  2.40513  3.72494  3.29354  2.67741  2.69355  4.24690  2.90347  2.73739  3.18146  2.89801  2.37887  2.77519  2.98518  4.58477  3.61503
          0.03228  3.84512  4.56746  0.61958  0.77255  0.48576  0.95510
    474   1.34034  4.16689  3.26911  2.98699  4.07222  2.96333  4.07580  3.35060  3.02196  3.11822  4.02677  3.21606  2.73851  3.35148  3.33428  2.42537  2.70443  2.93692  5.44971  4.22466   1107 a - - -
          2.68618  4.42225  2.77519  2.73123  3.46354  2.40513  3.72494  3.29354  2.67741  2.69355  4.24690  2.90347  2.73739  3.18146  2.89801  2.37887  2.77519  2.98518  4.58477  3.61503
          0.03228  3.84512  4.56746  0.61958  0.77255  0.48576  0.95510
    475   2.96083  5.08389  0.95808  2.31909  4.45739  3.19049  3.90789  4.03947  2.98698  3.65284  4.63070  2.87394  3.84139  3.14725  3.49919  2.92653  3.29894  3.68169  5.63128  4.33527   1108 d - - -
          2.68618  4.42225  2.77519  2.73123  3.46354  2.40513  3.72494  3.29354  2.67741  2.69355  4.24690  2.90347  2.73739  3.18146  2.89801  2.37887  2.77519  2.98518  4.58477  3.61503
          0.03228  3.84512  4.56746  0.61958  0.77255  0.48576  0.95510
    476   2.79545  4.94200  2.80666  2.46581  3.92247  3.39751  2.91040  3.68005  2.24854  3.19988  4.09158  2.95441  3.86792  1.77773  2.56210  2.80162  3.03352  3.36732  5.20105  3.79674   1109 q - - -
          2.68618  4.42225  2.77519  2.73123  3.46354  2.40513  3.72494  3.29354  2.67741  2.69355  4.24690  2.90347  2.73739  3.18146  2.89801  2.37887  2.77519  2.98518  4.58477  3.61503
          0.03228  3.84512  4.56746  0.61958  0.77255  0.48576  0.95510
    477   2.63187  4.40959  3.30001  3.19615  4.33816  0.77259  4.31776  3.93145  3.37367  3.58894  4.56475  3.46440  3.79985  3.70005  3.61237  2.80307  3.11100  3.46508  5.44019  4.43927   1110 g - - -
          2.68618  4.42225  2.77519  2.73123  3.46354  2.40513  3.72494  3.29354  2.67741  2.69355  4.24690  2.90347  2.73739  3.18146  2.89801  2.37887  2.77519  2.98518  4.58477  3.61503
          0.03228  3.84512  4.56746  0.61958  0.77255  0.48576  0.95510
    478   3.29122  4.67546  4.05002  3.74961  2.63978  3.70007  3.86739  3.31399  3.47254  2.71345  3.94902  3.90427  4.21561  3.86161  3.60560  3.49516  3.59032  3.20357  0.94232  2.64337   1112 w - - -
          2.68618  4.42225  2.77519  2.73123  3.46354  2.40513  3.72494  3.29354  2.67741  2.69355  4.24690  2.90347  2.73739  3.18146  2.89801  2.37887  2.77519  2.98518  4.58477  3.61503
          0.03228  3.84512  4.56746  0.61958  0.77255  0.48576  0.95510
    479   2.67321  4.78370  2.77869  2.47494  4.14231  3.28408  3.70099  3.62538  2.40091  3.18506  4.08261  2.95558  2.94543  1.73190  2.74585  2.71324  2.96403  3.29119  5.37803  4.06196   1113 q - - -
          2.68618  4.42225  2.77519  2.73123  3.46354  2.40513  3.72494  3.29354  2.67741  2.69355  4.24690  2.90347  2.73739  3.18146  2.89801  2.37887  2.77519  2.98518  4.58477  3.61503
          0.03228  3.84512  4.56746  0.61958  0.77255  0.48576  0.95510
    480   2.34053  4.23346  3.94711  3.57058  3.63569  3.52762  4.44235  2.09967  3.46916  2.34674  3.53511  3.75868  4.11905  3.80993  3.71689  2.96138  2.97762  1.25133  5.35824  4.11922   1114 v - - -
          2.68618  4.42225  2.77519  2.73123  3.46354  2.40513  3.72494  3.29354  2.67741  2.69355  4.24690  2.90347  2.73739  3.18146  2.89801  2.37887  2.77519  2.98518  4.58477  3.61503
          0.03228  3.84512  4.56746  0.61958  0.77255  0.48576  0.95510
    481   1.97806  4.13697  3.22084  2.98969  4.14925  2.89699  4.10355  3.50666  3.05735  3.26324  4.14263  3.19178  3.63872  3.38171  3.36167  1.32616  2.67720  3.02578  5.52131  4.26790   1115 s - - -
          2.68618  4.42225  2.77519  2.73123  3.46354  2.40513  3.72494  3.29354  2.67741  2.69355  4.24690  2.90347  2.73739  3.18146  2.89801  2.37887  2.77519  2.98518  4.58477  3.61503
          0.03228  3.84512  4.56746  0.61958  0.77255  0.48576  0.95510
    482   2.96083  5.08389  0.95808  2.31909  4.45739  3.19049  3.90789  4.03947  2.98698  3.65284  4.63070  2.87394  3.84139  3.14725  3.49919  2.92653  3.29894  3.68169  5.63128  4.33527   1116 d - - -
          2.68618  4.42225  2.77519  2.73123  3.46354  2.40513  3.72494  3.29354  2.67741  2.69355  4.24690  2.90347  2.73739  3.18146  2.89801  2.37887  2.77519  2.98518  4.58477  3.61503
          0.03228  3.84512  4.56746  0.61958  0.77255  0.48576  0.95510
    483   2.56080  1.81981  3.83306  3.37089  3.11868  3.43132  3.97767  2.63730  3.19223  2.42584  3.47711  3.56260  3.97092  3.52887  3.41770  2.84106  2.89616  2.43937  4.69513  2.84430   1117 c - - -
          2.68618  4.42225  2.77519  2.73123  3.46354  2.40513  3.72494  3.29354  2.67741  2.69355  4.24690  2.90347  2.73739  3.18146  2.89801  2.37887  2.77519  2.98518  4.58477  3.61503
          0.03228  3.84512  4.56746  0.61958  0.77255  0.48576  0.95510
    484   2.39866  4.24356  3.40446  3.15564  3.94535  3.08363  4.17496  3.06918  3.09806  2.93362  3.98620  3.36915  3.78536  3.49435  3.35785  2.59966  1.21914  2.76708  5.38558  4.16209   1118 t - - -
          2.68618  4.42225  2.77519  2.73123  3.46354  2.40513  3.72494  3.29354  2.67741  2.69355  4.24690  2.90347  2.73739  3.18146  2.89801  2.37887  2.77519  2.98518  4.58477  3.61503
          0.03228  3.84512  4.56746  0.61958  0.77255  0.48576  0.95510
    485   1.05392  4.17904  3.43535  3.22581  4.02564  3.00423  4.25101  3.14710  3.24137  3.02992  4.06508  3.38217  3.74090  3.58513  3.49355  2.52973  2.80522  2.80625  5.45554  4.25283   1119 a - - -
          2.68618  4.42225  2.77519  2.73123  3.46354  2.40513  3.72494  3.29354  2.67741  2.69355  4.24690  2.90347  2.73739  3.18146  2.89801  2.37887  2.77519  2.98518  4.58477  3.61503
          0.03228  3.84512  4.56746  0.61958  0.77255  0.48576  0.95510
    486   2.92949  5.03393  2.47722  1.06492  4.37683  3.25694  3.84187  3.82532  2.71900  3.44702  4.42265  2.91850  3.86035  3.05836  3.12471  2.91492  3.23365  3.51214  5.55359  4.27627   1120 e - - -
          2.68618  4.42225  2.77519  2.73123  3.46354  2.40513  3.72494  3.29354  2.67741  2.69355  4.24690  2.90347  2.73739  3.18146  2.89801  2.37887  2.77519  2.98518  4.58477  3.61503
          0.03228  3.84512  4.56746  0.61958  0.77255  0.48576  0.95510
    487   1.05392  4.17904  3.43535  3.22581  4.02564  3.00423  4.25101  3.14710  3.24137  3.02992  4.06508  3.38217  3.74090  3.58513  3.49355  2.52973  2.80522  2.80625  5.45554  4.25283   1121 a - - -
          2.68618  4.42225  2.77519  2.73123  3.46354  2.40513  3.72494  3.29354  2.67741  2.69355  4.24690  2.90347  2.73739  3.18146  2.89801  2.37887  2.77519  2.98518  4.58477  3.61503
          0.03228  3.84512  4.56746  0.61958  0.77255  0.48576  0.95510
    488   3.02625  4.49971  4.29608  3.82297  3.13452  4.08434  4.52041  2.10152  3.61737  1.11480  3.04337  4.09940  4.45334  3.93203  3.82458  3.47831  3.30409  1.93681  5.08649  3.84901   1122 l - - -
          2.68618  4.42225  2.77519  2.73123  3.46354  2.40513  3.72494  3.29354  2.67741  2.69355  4.24690  2.90347  2.73739  3.18146  2.89801  2.37887  2.77519  2.98518  4.58477  3.61503
          0.03228  3.84512  4.56746  0.61958  0.77255  0.48576  0.95510
    489   2.94767  4.90962  3.12180  2.74885  4.28980  3.43969  3.74500  3.71744  1.07635  3.28868  4.25194  3.17440  3.94224  2.93828  2.42776  2.99165  3.20315  3.42689  5.35597  4.16493   1123 k - - -
          2.68618  4.42225  2.77519  2.73123  3.46354  2.40513  3.72494  3.29354  2.67741  2.69355  4.24690  2.90347  2.73739  3.18146  2.89801  2.37887  2.77519  2.98518  4.58477  3.61503
          0.03228  3.84512  4.56746  0.61958  0.77255  0.48576  0.95510
    490   1.35553  4.13890  3.59409  3.25597  3.84557  3.09258  4.21401  2.74689  3.19553  2.73793  3.79562  3.41239  3.78779  3.53176  3.46956  2.53989  2.75542  2.22925  5.38475  4.14862   1135 a - - -
          2.68618  4.42225  2.77519  2.73123  3.46354  2.40513  3.72494  3.29354  2.67741  2.69355  4.24690  2.90347  2.73739  3.18146  2.89801  2.37887  2.77519  2.98518  4.58477  3.61503
          0.03228  3.84512  4.56746  0.61958  0.77255  0.48576  0.95510
    491   2.34845  4.37412  3.82271  3.40785  3.33730  3.65873  4.25225  2.31380  3.24461  1.34857  3.28011  3.69599  4.15562  3.61889  3.49480  3.06577  3.06558  2.22476  5.10288  3.85442   1136 l - - -
          2.68618  4.42225  2.77519  2.73123  3.46354  2.40513  3.72494  3.29354  2.67741  2.69355  4.24690  2.90347  2.73739  3.18146  2.89801  2.37887  2.77519  2.98518  4.58477  3.61503
          0.03228  3.84512  4.56746  0.61958  0.77255  0.48576  0.95510
    492   3.12494  4.59553  4.14542  3.78552  3.12592  3.94710  4.44985  2.32892  3.55352  0.90963  3.15810  4.06361  4.38741  3.92841  3.73391  3.51531  3.42058  2.35908  4.99491  3.71178   1139 l - - -
          2.68618  4.42225  2.77519  2.73123  3.46354  2.40513  3.72494  3.29354  2.67741  2.69355  4.24690  2.90347  2.73739  3.18146  2.89801  2.37887  2.77519  2.98518  4.58477  3.61503
          0.03228  3.84512  4.56746  0.61958  0.77255  0.48576  0.95510
    493   3.12933  4.56921  4.38455  3.86369  3.04180  4.23006  4.53112  2.15387  3.63521  1.02851  2.60438  4.17009  4.51502  3.92810  3.83284  3.59444  3.37370  2.22406  5.03982  3.84665   1140 l - - -
          2.68618  4.42225  2.77519  2.73123  3.46354  2.40513  3.72494  3.29354  2.67741  2.69355  4.24690  2.90347  2.73739  3.18146  2.89801  2.37887  2.77519  2.98518  4.58477  3.61503
          0.03228  3.84512  4.56746  0.61958  0.77255  0.48576  0.95510
    494   3.12494  4.59553  4.14542  3.78552  3.12592  3.94710  4.44985  2.32892  3.55352  0.90963  3.15810  4.06361  4.38741  3.92841  3.73391  3.51531  3.42058  2.35908  4.99491  3.71178   1141 l - - -
          2.68618  4.42225  2.77519  2.73123  3.46354  2.40513  3.72494  3.29354  2.67741  2.69355  4.24690  2.90347  2.73739  3.18146  2.89801  2.37887  2.77519  2.98518  4.58477  3.61503
          0.03228  3.84512  4.56746  0.61958  0.77255  0.48576  0.95510
    495   2.30216  4.22200  3.18326  2.99813  4.04925  2.95242  4.10856  3.56833  3.07004  3.29082  4.21945  3.22705  3.68904  3.42158  3.35667  1.13305  2.78031  3.10943  5.42401  4.13272   1142 s - - -
          2.68618  4.42225  2.77519  2.73123  3.46354  2.40513  3.72494  3.29354  2.67741  2.69355  4.24690  2.90347  2.73739  3.18146  2.89801  2.37887  2.77519  2.98518  4.58477  3.61503
          0.03228  3.84512  4.56746  0.61958  0.77255  0.48576  0.95510
    496   2.93792  5.03025  3.29906  2.70136  4.43997  3.55949  3.57050  3.80687  1.39701  3.28908  4.16695  3.11515  3.95121  2.71507  1.77786  2.94693  3.12320  3.49572  5.36370  4.17383   1153 k - - -
          2.68618  4.42225  2.77519  2.73123  3.46354  2.40513  3.72494  3.29354  2.67741  2.69355  4.24690  2.90347  2.73739  3.18146  2.89801  2.37887  2.77519  2.98518  4.58477  3.61503
          0.03228  3.84512  4.56746  0.61958  0.77255  0.48576  0.95510
    497   2.73782  3.21570  4.22810  3.67767  2.09225  3.84191  4.13496  1.99779  3.55200  1.95245  3.12283  3.86182  4.21504  3.76083  3.72910  3.16589  2.99185  2.08607  4.67625  3.34572   1154 l - - -
          2.68618  4.42225  2.77519  2.73123  3.46354  2.40513  3.72494  3.29354  2.67741  2.69355  4.24690  2.90347  2.73739  3.18146  2.89801  2.37887  2.77519  2.98518  4.58477  3.61503
          0.03228  3.84512  4.56746  0.61958  0.77255  0.48576  0.95510
    498   2.35737  4.31454  3.13379  2.75408  3.91058  3.10730  3.86127  3.31322  2.73802  2.74197  3.88492  3.10747  2.85867  3.10349  3.09474  1.71483  2.73883  2.94874  5.27947  3.99114   1160 s - - -
          2.68618  4.42225  2.77519  2.73123  3.46354  2.40513  3.72494  3.29354  2.67741  2.69355  4.24690  2.90347  2.73739  3.18146  2.89801  2.37887  2.77519  2.98518  4.58477  3.61503
          0.03228  3.84512  4.56746  0.61958  0.77255  0.48576  0.95510
    499   2.27264  4.24600  3.08181  2.81284  4.13716  2.96542  3.97905  3.58477  2.89093  3.25630  4.11119  3.11178  2.43149  3.22578  3.23637  1.55577  2.71640  3.11195  5.46875  4.19940   1163 s - - -
          2.68618  4.42225  2.77519  2.73123  3.46354  2.40513  3.72494  3.29354  2.67741  2.69355  4.24690  2.90347  2.73739  3.18146  2.89801  2.37887  2.77519  2.98518  4.58477  3.61503
          0.03228  3.84512  4.56746  0.61958  0.77255  0.48576  0.95510
    500   2.78023  5.21971  1.61982  2.11347  4.42411  3.19997  3.11006  4.00710  2.59425  3.53231  4.36863  2.34278  3.77163  2.82508  3.12666  2.70852  3.05482  3.61208  5.65607  4.18824   1164 d - - -
          2.68618  4.42225  2.77519  2.73123  3.46354  2.40513  3.72494  3.29354  2.67741  2.69355  4.24690  2.90347  2.73739  3.18146  2.89801  2.37887  2.77519  2.98518  4.58477  3.61503
          0.03228  3.84512  4.56746  0.61958  0.77255  0.48576  0.95510
    501   2.52100  4.19217  3.65963  3.15918  3.49295  2.89676  4.03376  1.84443  3.07207  2.42006  3.43000  3.46338  3.96572  3.39332  3.37107  2.81259  2.58584  2.08020  5.03232  3.80762   1165 i - - -
          2.68618  4.42225  2.77519  2.73123  3.46354  2.40513  3.72494  3.29354  2.67741  2.69355  4.24690  2.90347  2.73739  3.18146  2.89801  2.37887  2.77519  2.98518  4.58477  3.61503
          0.03228  3.84512  4.56746  0.61958  0.77255  0.48576  0.95510
    502   2.20923  4.31183  3.20478  2.58866  3.70481  2.95503  3.81715  2.92450  2.74569  2.73682  3.62992  3.14869  3.79949  3.08010  3.11640  2.61590  2.54081  2.13109  5.11218  3.86047   1166 v - - -
          2.68618  4.42225  2.77519  2.73123  3.46354  2.40513  3.72494  3.29354  2.67741  2.69355  4.24690  2.90347  2.73739  3.18146  2.89801  2.37887  2.77519  2.98518  4.58477  3.61503
          0.03228  3.84512  4.56746  0.61958  0.77255  0.48576  0.95510
    503   2.46524  4.56141  2.40339  2.44494  4.10727  2.20233  3.74701  3.51099  2.64430  3.16063  3.99704  2.91516  3.72247  2.93725  3.09492  2.34987  2.80174  2.79590  5.40891  4.08261   1167 g - - -
          2.68618  4.42225  2.77519  2.73123  3.46354  2.40513  3.72494  3.29354  2.67741  2.69355  4.24690  2.90347  2.73739  3.18146  2.89801  2.37887  2.77519  2.98518  4.58477  3.61503
          0.03228  3.84512  4.56746  0.61958  0.77255  0.48576  0.95510
    504   2.68013  4.96012  1.93104  2.25512  4.03304  3.29268  3.61410  3.64602  2.48238  3.21484  4.05939  2.79930  3.78176  2.48362  2.95948  2.66558  2.93041  3.30914  5.33883  3.15835   1175 d - - -
          2.68618  4.42225  2.77519  2.73123  3.46354  2.40513  3.72494  3.29354  2.67741  2.69355  4.24690  2.90347  2.73739  3.18146  2.89801  2.37887  2.77519  2.98518  4.58477  3.61503
          0.03228  3.84512  4.56746  0.61958  0.77255  0.48576  0.95510
    505   2.67321  4.78370  2.77869  2.47494  4.14231  3.28408  3.70099  3.62538  2.40091  3.18506  4.08261  2.95558  2.94543  1.73190  2.74585  2.71324  2.96403  3.29119  5.37803  4.06196   1179 q - - -
          2.68618  4.42225  2.77519  2.73123  3.46354  2.40513  3.72494  3.29354  2.67741  2.69355  4.24690  2.90347  2.73739  3.18146  2.89801  2.37887  2.77519  2.98518  4.58477  3.61503
          0.03228  3.84512  4.56746  0.61958  0.77255  0.48576  0.95510
    506   2.99002  4.47687  4.23249  3.71707  3.12602  4.05916  4.43374  2.03683  3.51354  1.63091  1.70984  4.01730  4.40221  3.82500  3.73238  3.41747  3.24973  2.16810  5.04959  3.85250   1180 l - - -
          2.68618  4.42225  2.77519  2.73123  3.46354  2.40513  3.72494  3.29354  2.67741  2.69355  4.24690  2.90347  2.73739  3.18146  2.89801  2.37887  2.77519  2.98518  4.58477  3.61503
          0.03228  3.84512  4.56746  0.61958  0.77255  0.48576  0.95510
    507   2.32154  4.87988  2.47762  1.51010  4.29257  3.21653  3.73777  3.59940  2.58985  3.28747  4.18949  2.83521  3.79464  2.92111  3.02277  2.70858  3.00244  3.26777  5.55637  4.19850   1181 e - - -
          2.68618  4.42225  2.77519  2.73123  3.46354  2.40513  3.72494  3.29354  2.67741  2.69355  4.24690  2.90347  2.73739  3.18146  2.89801  2.37887  2.77519  2.98518  4.58477  3.61503
          0.03228  3.84512  4.56746  0.61958  0.77255  0.48576  0.95510
    508   2.39866  4.24356  3.40446  3.15564  3.94535  3.08363  4.17496  3.06918  3.09806  2.93362  3.98620  3.36915  3.78536  3.49435  3.35785  2.59966  1.21914  2.76708  5.38558  4.16209   1182 t - - -
          2.68618  4.42225  2.77519  2.73123  3.46354  2.40513  3.72494  3.29354  2.67741  2.69355  4.24690  2.90347  2.73739  3.18146  2.89801  2.37887  2.77519  2.98518  4.58477  3.61503
          0.03228  3.84512  4.56746  0.61958  0.77255  0.48576  0.95510
    509   2.55094  2.76629  3.27326  2.48995  3.52134  3.45320  3.71225  2.89854  2.59112  2.60123  3.49389  3.15932  3.85952  2.99167  2.72612  2.72380  2.79215  2.65831  4.93014  3.36238   1184 e - - -
          2.68618  4.42225  2.77519  2.73123  3.46354  2.40513  3.72494  3.29354  2.67741  2.69355  4.24690  2.90347  2.73739  3.18146  2.89801  2.37887  2.77519  2.98518  4.58477  3.61503
          0.03228  3.84512  4.56746  0.61958  0.77255  0.48576  0.95510
    510   2.62436  3.43639  3.24951  2.66986  3.87605  3.42789  3.64896  3.25943  2.26607  2.88905  3.76826  3.09867  3.85126  2.52796  1.95430  2.72487  2.86970  2.97897  5.14656  3.89030   1186 r - - -
          2.68618  4.42225  2.77519  2.73123  3.46354  2.40513  3.72494  3.29354  2.67741  2.69355  4.24690  2.90347  2.73739  3.18146  2.89801  2.37887  2.77519  2.98518  4.58477  3.61503
          0.03228  3.84512  4.56746  0.61958  0.77255  0.48576  0.95510
    511   3.00561  4.44626  4.18599  3.67636  2.12692  4.01936  3.81984  2.54032  3.54855  1.46206  3.18589  3.84749  4.33411  3.73208  3.73683  3.33023  3.23274  2.51713  4.17180  2.25502   1187 l - - -
          2.68618  4.42225  2.77519  2.73123  3.46354  2.40513  3.72494  3.29354  2.67741  2.69355  4.24690  2.90347  2.73739  3.18146  2.89801  2.37887  2.77519  2.98518  4.58477  3.61503
          0.03228  3.84512  4.56746  0.61958  0.77255  0.48576  0.95510
    512   2.76713  4.54782  3.37965  2.87634  2.34289  3.62506  2.67087  3.11243  2.82153  2.70266  3.66342  2.76516  4.00651  3.13443  3.17679  2.88953  2.99784  2.88649  4.22825  2.25051   1188 y - - -
          2.68618  4.42225  2.77519  2.73123  3.46354  2.40513  3.72494  3.29354  2.67741  2.69355  4.24690  2.90347  2.73739  3.18146  2.89801  2.37887  2.77519  2.98518  4.58477  3.61503
          0.03228  3.84512  4.56746  0.61958  0.77255  0.48576  0.95510
    513   2.81263  5.23316  1.49646  2.09737  4.55114  3.15035  3.71746  4.10150  2.72157  3.64881  4.50997  2.08294  3.77293  2.89681  3.28148  2.73718  3.11856  3.68834  5.77973  4.30572   1189 d - - -
          2.68618  4.42225  2.77519  2.73123  3.46354  2.40513  3.72494  3.29354  2.67741  2.69355  4.24690  2.90347  2.73739  3.18146  2.89801  2.37887  2.77519  2.98518  4.58477  3.61503
          0.03228  3.84512  4.56746  0.61958  0.77255  0.48576  0.95510
    514   1.05392  4.17904  3.43535  3.22581  4.02564  3.00423  4.25101  3.14710  3.24137  3.02992  4.06508  3.38217  3.74090  3.58513  3.49355  2.52973  2.80522  2.80625  5.45554  4.25283   1190 a - - -
          2.68618  4.42225  2.77519  2.73123  3.46354  2.40513  3.72494  3.29354  2.67741  2.69355  4.24690  2.90347  2.73739  3.18146  2.89801  2.37887  2.77519  2.98518  4.58477  3.61503
          0.03228  3.84512  4.56746  0.61958  0.77255  0.48576  0.95510
    515   2.91571  4.37760  4.28160  3.81133  3.35596  4.02187  4.56413  1.91520  3.64257  1.75983  3.26321  4.06992  4.43190  3.97558  3.87262  3.41430  3.20657  1.25833  5.23049  3.97011   1191 v - - -
          2.68618  4.42225  2.77519  2.73123  3.46354  2.40513  3.72494  3.29354  2.67741  2.69355  4.24690  2.90347  2.73739  3.18146  2.89801  2.37887  2.77519  2.98518  4.58477  3.61503
          0.03228  3.84512  4.56746  0.61958  0.77255  0.48576  0.95510
    516   2.70137  4.69643  2.69428  2.57718  4.05572  3.16610  3.89994  3.76056  2.80154  3.41065  4.36634  1.20742  3.81679  3.17295  3.15502  2.76980  3.08251  3.38553  5.36483  4.00626   1192 n - - -
          2.68618  4.42225  2.77519  2.73123  3.46354  2.40513  3.72494  3.29354  2.67741  2.69355  4.24690  2.90347  2.73739  3.18146  2.89801  2.37887  2.77519  2.98518  4.58477  3.61503
          0.03228  3.84512  4.56746  0.61958  0.77255  0.48576  0.95510
    517   2.98159  4.35815  4.52216  4.02775  3.43770  4.22658  4.77646  1.38970  3.90189  1.96113  3.26950  4.27705  4.57612  4.18844  4.12341  3.60690  3.25495  1.33561  5.37037  4.15695   1193 v - - -
          2.68618  4.42225  2.77519  2.73123  3.46354  2.40513  3.72494  3.29354  2.67741  2.69355  4.24690  2.90347  2.73739  3.18146  2.89801  2.37887  2.77519  2.98518  4.58477  3.61503
          0.03228  3.84512  4.56746  0.61958  0.77255  0.48576  0.95510
    518   3.12758  4.53025  4.46472  3.95441  3.09661  4.28168  4.61323  1.82173  3.75529  1.10400  2.97295  4.24579  4.56435  4.02927  3.94945  3.65308  3.37534  2.04452  5.09611  3.88876   1196 l - - -
          2.68618  4.42225  2.77519  2.73123  3.46354  2.40513  3.72494  3.29354  2.67741  2.69355  4.24690  2.90347  2.73739  3.18146  2.89801  2.37887  2.77519  2.98518  4.58477  3.61503
          0.03228  3.84512  4.56746  0.61958  0.77255  0.48576  0.95510
    519   3.12494  4.59553  4.14542  3.78552  3.12592  3.94710  4.44985  2.32892  3.55352  0.90963  3.15810  4.06361  4.38741  3.92841  3.73391  3.51531  3.42058  2.35908  4.99491  3.71178   1197 l - - -
          2.68618  4.42225  2.77519  2.73123  3.46354  2.40513  3.72494  3.29354  2.67741  2.69355  4.24690  2.90347  2.73739  3.18146  2.89801  2.37887  2.77519  2.98518  4.58477  3.61503
          0.03228  3.84512  4.56746  0.61958  0.77255  0.48576  0.95510
    520   2.30216  4.22200  3.18326  2.99813  4.04925  2.95242  4.10856  3.56833  3.07004  3.29082  4.21945  3.22705  3.68904  3.42158  3.35667  1.13305  2.78031  3.10943  5.42401  4.13272   1200 s - - -
          2.68618  4.42225  2.77519  2.73123  3.46354  2.40513  3.72494  3.29354  2.67741  2.69355  4.24690  2.90347  2.73739  3.18146  2.89801  2.37887  2.77519  2.98518  4.58477  3.61503
          0.03228  3.84512  4.56746  0.61958  0.77255  0.48576  0.95510
    521   3.12494  4.59553  4.14542  3.78552  3.12592  3.94710  4.44985  2.32892  3.55352  0.90963  3.15810  4.06361  4.38741  3.92841  3.73391  3.51531  3.42058  2.35908  4.99491  3.71178   1206 l - - -
          2.68607  4.42180  2.77528  2.73131  3.46321  2.40521  3.72503  3.29328  2.67740  2.69344  4.24698  2.90343  2.73748  3.18139  2.89809  2.37895  2.77528  2.98526  4.58485  3.61488
          0.08392  2.65772  4.56746  1.62709  0.21878  0.48576  0.95510
    522   2.85983  4.84401  2.88567  2.64040  4.00883  3.34840  3.79832  3.63578  2.46319  3.14081  4.16986  3.09974  3.90173  1.28350  2.74773  2.90893  3.15701  3.36728  5.28590  3.97797   1221 q - - -
          2.68618  4.42225  2.77519  2.73123  3.46354  2.40513  3.72494  3.29354  2.67741  2.69355  4.24690  2.90347  2.73739  3.18146  2.89801  2.37887  2.77519  2.98518  4.58477  3.61503
          0.03228  3.84512  4.56746  0.61958  0.77255  0.48576  0.95510
    523   2.70137  4.69643  2.69428  2.57718  4.05572  3.16610  3.89994  3.76056  2.80154  3.41065  4.36634  1.20742  3.81679  3.17295  3.15502  2.76980  3.08251  3.38553  5.36483  4.00626   1248 n - - -
          2.68618  4.42225  2.77519  2.73123  3.46354  2.40513  3.72494  3.29354  2.67741  2.69355  4.24690  2.90347  2.73739  3.18146  2.89801  2.37887  2.77519  2.98518  4.58477  3.61503
          0.07941  3.84512  2.90116  0.61958  0.77255  0.48576  0.95510
    524   2.58030  4.55350  3.05875  2.68138  4.03011  3.23700  3.76655  3.48370  2.44606  3.09085  3.99835  3.09051  1.89988  2.98171  2.28081  2.68096  2.90676  3.14833  5.27666  4.02715   1261 p - - -
          2.68618  4.42225  2.77519  2.73123  3.46354  2.40513  3.72494  3.29354  2.67741  2.69355  4.24690  2.90347  2.73739  3.18146  2.89801  2.37887  2.77519  2.98518  4.58477  3.61503
          0.03382  3.79952  4.52186  0.61958  0.77255  0.52460  0.89597
    525   2.66584  4.65697  2.67359  2.55263  4.00930  3.13723  3.86717  3.70568  2.76572  3.36146  4.31855  1.29423  3.78638  3.14132  3.11657  2.73680  3.04623  3.33529  5.32391  3.96405   1262 n - - -
          2.68618  4.42225  2.77519  2.73123  3.46354  2.40513  3.72494  3.29354  2.67741  2.69355  4.24690  2.90347  2.73739  3.18146  2.89801  2.37887  2.77519  2.98518  4.58477  3.61503
          0.03382  3.79952  4.52186  0.61958  0.77255  0.52460  0.89597
    526   2.57927  4.35985  3.23788  3.12908  4.26879  0.85116  4.25215  3.85219  3.30019  3.51519  4.49177  3.40264  3.74863  3.63046  3.54260  2.74943  3.05491  3.39479  5.38154  4.36885   1263 g - - -
          2.68618  4.42225  2.77519  2.73123  3.46354  2.40513  3.72494  3.29354  2.67741  2.69355  4.24690  2.90347  2.73739  3.18146  2.89801  2.37887  2.77519  2.98518  4.58477  3.61503
          0.03382  3.79952  4.52186  0.61958  0.77255  0.52460  0.89597
    527   2.57927  4.35985  3.23788  3.12908  4.26879  0.85116  4.25215  3.85219  3.30019  3.51519  4.49177  3.40264  3.74863  3.63046  3.54260  2.74943  3.05491  3.39479  5.38154  4.36885   1264 g - - -
          2.68618  4.42225  2.77519  2.73123  3.46354  2.40513  3.72494  3.29354  2.67741  2.69355  4.24690  2.90347  2.73739  3.18146  2.89801  2.37887  2.77519  2.98518  4.58477  3.61503
          0.03382  3.79952  4.52186  0.61958  0.77255  0.52460  0.89597
    528   3.25123  4.64915  4.15198  3.76207  1.73263  4.05784  3.43821  3.02707  3.63677  2.43637  3.66432  3.78003  4.40572  3.76950  3.79477  3.41285  3.48724  2.93499  3.66232  1.28846   1265 y - - -
          2.68618  4.42225  2.77519  2.73123  3.46354  2.40513  3.72494  3.29354  2.67741  2.69355  4.24690  2.90347  2.73739  3.18146  2.89801  2.37887  2.77519  2.98518  4.58477  3.61503
          0.03382  3.79952  4.52186  0.61958  0.77255  0.52460  0.89597
    529   2.20829  4.16707  3.02812  2.85425  4.20862  1.58882  4.05521  3.67892  3.02545  3.36607  4.21618  3.10894  3.61214  3.32711  3.34935  1.98218  2.68856  3.14552  5.53526  4.28348   1266 g - - -
          2.68618  4.42225  2.77519  2.73123  3.46354  2.40513  3.72494  3.29354  2.67741  2.69355  4.24690  2.90347  2.73739  3.18146  2.89801  2.37887  2.77519  2.98518  4.58477  3.61503
          0.03382  3.79952  4.52186  0.61958  0.77255  0.52460  0.89597
    530   2.08771  4.14171  3.35287  3.06802  3.96545  2.99869  4.10879  3.00913  3.03034  2.92411  3.91368  3.27059  3.70588  3.39749  3.31375  2.46055  1.53232  2.67930  5.41678  4.18575   1267 t - - -
          2.68618  4.42225  2.77519  2.73123  3.46354  2.40513  3.72494  3.29354  2.67741  2.69355  4.24690  2.90347  2.73739  3.18146  2.89801  2.37887  2.77519  2.98518  4.58477  3.61503
          0.03382  3.79952  4.52186  0.61958  0.77255  0.52460  0.89597
    531   3.21993  4.61966  3.98311  3.67243  2.59939  3.65126  3.81623  3.24198  3.39679  2.64873  3.87901  3.83659  4.16338  3.78838  3.53746  3.42420  3.51705  3.13032  1.04637  2.60561   1268 w - - -
          2.68618  4.42225  2.77519  2.73123  3.46354  2.40513  3.72494  3.29354  2.67741  2.69355  4.24690  2.90347  2.73739  3.18146  2.89801  2.37887  2.77519  2.98518  4.58477  3.61503
          0.03382  3.79952  4.52186  0.61958  0.77255  0.52460  0.89597
    532   2.89291  4.98391  2.46267  1.13407  4.32155  3.22937  3.81233  3.76100  2.68387  3.39080  4.37003  2.89707  3.83109  3.03081  3.08360  2.88402  3.19726  3.45315  5.50710  4.23146   1269 e - - -
          2.68618  4.42225  2.77519  2.73123  3.46354  2.40513  3.72494  3.29354  2.67741  2.69355  4.24690  2.90347  2.73739  3.18146  2.89801  2.37887  2.77519  2.98518  4.58477  3.61503
          0.03382  3.79952  4.52186  0.61958  0.77255  0.52460  0.89597
    533   3.07502  4.55997  4.07133  3.71276  3.11104  3.88767  4.39143  2.31345  3.48114  0.97073  3.16026  3.99507  4.33689  3.86703  3.66839  3.45272  3.37334  2.33146  4.96195  3.66782   1275 l - - -
          2.68618  4.42225  2.77519  2.73123  3.46354  2.40513  3.72494  3.29354  2.67741  2.69355  4.24690  2.90347  2.73739  3.18146  2.89801  2.37887  2.77519  2.98518  4.58477  3.61503
          0.03382  3.79952  4.52186  0.61958  0.77255  0.52460  0.89597
    534   1.41937  4.09134  3.39720  3.10600  4.00848  2.94644  4.13497  3.06653  3.09061  2.98531  3.94251  3.27191  3.67001  3.42695  3.37530  2.40499  2.22150  2.70593  5.44654  4.22919   1276 a - - -
          2.68618  4.42225  2.77519  2.73123  3.46354  2.40513  3.72494  3.29354  2.67741  2.69355  4.24690  2.90347  2.73739  3.18146  2.89801  2.37887  2.77519  2.98518  4.58477  3.61503
          0.03382  3.79952  4.52186  0.61958  0.77255  0.52460  0.89597
    535   2.92623  4.76698  3.40975  2.93857  4.10310  3.42588  3.77691  3.64124  2.21608  3.17062  4.17446  3.30301  3.93359  3.00240  1.09619  3.01495  3.19821  3.36879  5.21681  4.04806   1278 r - - -
          2.68618  4.42225  2.77519  2.73123  3.46354  2.40513  3.72494  3.29354  2.67741  2.69355  4.24690  2.90347  2.73739  3.18146  2.89801  2.37887  2.77519  2.98518  4.58477  3.61503
          0.03382  3.79952  4.52186  0.61958  0.77255  0.52460  0.89597
    536   2.37675  4.22104  3.36643  3.11724  3.90739  3.06215  4.13972  3.02576  3.05874  2.89175  3.94854  3.33711  3.76083  3.45772  3.31984  2.57741  1.30203  2.72857  5.35177  4.12457   1279 t - - -
          2.68618  4.42225  2.77519  2.73123  3.46354  2.40513  3.72494  3.29354  2.67741  2.69355  4.24690  2.90347  2.73739  3.18146  2.89801  2.37887  2.77519  2.98518  4.58477  3.61503
          0.03382  3.79952  4.52186  0.61958  0.77255  0.52460  0.89597
    537   3.14509  4.66363  3.73188  3.44921  2.30147  3.74617  3.58983  3.16478  3.30882  2.63715  3.84795  3.63598  4.22257  3.63241  3.50682  3.28849  3.43191  3.03214  3.94187  1.09641   1281 y - - -
          2.68618  4.42225  2.77519  2.73123  3.46354  2.40513  3.72494  3.29354  2.67741  2.69355  4.24690  2.90347  2.73739  3.18146  2.89801  2.37887  2.77519  2.98518  4.58477  3.61503
          0.03382  3.79952  4.52186  0.61958  0.77255  0.52460  0.89597
    538   2.59464  4.63108  2.79329  2.52353  4.03690  3.21209  3.74813  3.52065  2.51102  3.10867  4.02653  2.97923  1.98319  2.45261  2.85570  2.66824  2.91935  3.18806  5.32792  4.02049   1287 p - - -
          2.68618  4.42225  2.77519  2.73123  3.46354  2.40513  3.72494  3.29354  2.67741  2.69355  4.24690  2.90347  2.73739  3.18146  2.89801  2.37887  2.77519  2.98518  4.58477  3.61503
          0.03382  3.79952  4.52186  0.61958  0.77255  0.52460  0.89597
    539   3.21993  4.61966  3.98311  3.67243  2.59939  3.65126  3.81623  3.24198  3.39679  2.64873  3.87901  3.83659  4.16338  3.78838  3.53746  3.42420  3.51705  3.13032  1.04637  2.60561   1288 w - - -
          2.68618  4.42225  2.77519  2.73123  3.46354  2.40513  3.72494  3.29354  2.67741  2.69355  4.24690  2.90347  2.73739  3.18146  2.89801  2.37887  2.77519  2.98518  4.58477  3.61503
          0.03382  3.79952  4.52186  0.61958  0.77255  0.52460  0.89597
    540   2.99106  4.42820  4.32211  3.78719  3.13613  4.13483  4.49242  1.72655  3.61970  1.61960  2.04965  4.08529  4.44066  3.89106  3.83411  3.47746  3.23802  2.02035  5.07232  3.90468   1289 l - - -
          2.68618  4.42225  2.77519  2.73123  3.46354  2.40513  3.72494  3.29354  2.67741  2.69355  4.24690  2.90347  2.73739  3.18146  2.89801  2.37887  2.77519  2.98518  4.58477  3.61503
          0.03382  3.79952  4.52186  0.61958  0.77255  0.52460  0.89597
    541   2.89291  4.98391  2.46267  1.13407  4.32155  3.22937  3.81233  3.76100  2.68387  3.39080  4.37003  2.89707  3.83109  3.03081  3.08360  2.88402  3.19726  3.45315  5.50710  4.23146   1291 e - - -
          2.68618  4.42225  2.77519  2.73123  3.46354  2.40513  3.72494  3.29354  2.67741  2.69355  4.24690  2.90347  2.73739  3.18146  2.89801  2.37887  2.77519  2.98518  4.58477  3.61503
          0.03382  3.79952  4.52186  0.61958  0.77255  0.52460  0.89597
    542   3.01012  4.40900  4.39780  3.89513  2.51881  4.16247  4.40970  1.44367  3.77549  1.71472  3.06274  4.13478  4.47578  3.99163  3.96939  3.52005  3.26104  1.95755  4.85753  3.49999   1292 i - - -
          2.68618  4.42225  2.77519  2.73123  3.46354  2.40513  3.72494  3.29354  2.67741  2.69355  4.24690  2.90347  2.73739  3.18146  2.89801  2.37887  2.77519  2.98518  4.58477  3.61503
          0.03382  3.79952  4.52186  0.61958  0.77255  0.46222  0.99394
    543   3.18118  4.59033  4.32943  3.91223  1.39397  4.12018  3.91296  2.48638  3.76678  1.71007  3.21400  4.02277  4.46787  3.93756  3.91890  3.51528  3.43829  2.50897  4.18238  2.57390   1295 f - - -
          2.68618  4.42225  2.77519  2.73123  3.46354  2.40513  3.72494  3.29354  2.67741  2.69355  4.24690  2.90347  2.73739  3.18146  2.89801  2.37887  2.77519  2.98518  4.58477  3.61503
          0.03228  3.84512  4.56746  0.61958  0.77255  0.48576  0.95510
    544   2.70137  4.69643  2.69428  2.57718  4.05572  3.16610  3.89994  3.76056  2.80154  3.41065  4.36634  1.20742  3.81679  3.17295  3.15502  2.76980  3.08251  3.38553  5.36483  4.00626   1296 n - - -
          2.68618  4.42225  2.77519  2.73123  3.46354  2.40513  3.72494  3.29354  2.67741  2.69355  4.24690  2.90347  2.73739  3.18146  2.89801  2.37887  2.77519  2.98518  4.58477  3.61503
          0.03228  3.84512  4.56746  0.61958  0.77255  0.48576  0.95510
    545   2.30880  4.31528  3.76343  3.31072  3.37673  3.56696  4.16630  2.40517  3.15534  2.06709  1.88386  3.59977  4.06921  3.51801  3.41847  2.94887  2.97282  2.29624  5.08167  3.86434   1297 m - - -
          2.68618  4.42225  2.77519  2.73123  3.46354  2.40513  3.72494  3.29354  2.67741  2.69355  4.24690  2.90347  2.73739  3.18146  2.89801  2.37887  2.77519  2.98518  4.58477  3.61503
          0.03228  3.84512  4.56746  0.61958  0.77255  0.48576  0.95510
    546   2.23387  4.15201  3.28673  2.99690  4.04194  2.96051  4.06195  3.32328  2.98720  3.11821  4.01385  3.21429  3.67196  3.34096  3.28778  2.06685  1.53521  2.90888  5.42907  4.18420   1298 t - - -
          2.68618  4.42225  2.77519  2.73123  3.46354  2.40513  3.72494  3.29354  2.67741  2.69355  4.24690  2.90347  2.73739  3.18146  2.89801  2.37887  2.77519  2.98518  4.58477  3.61503
          0.03228  3.84512  4.56746  0.61958  0.77255  0.48576  0.95510
    547   2.77904  5.00263  2.38424  1.32916  4.43371  2.71489  3.75429  3.88501  2.64110  3.48101  4.35987  2.80644  3.79705  2.94222  3.09085  2.75979  3.08623  3.51084  5.62213  4.27589   1299 e - - -
          2.68618  4.42225  2.77519  2.73123  3.46354  2.40513  3.72494  3.29354  2.67741  2.69355  4.24690  2.90347  2.73739  3.18146  2.89801  2.37887  2.77519  2.98518  4.58477  3.61503
          0.03228  3.84512  4.56746  0.61958  0.77255  0.48576  0.95510
    548   3.03696  4.42260  4.46250  3.95905  2.54518  4.20650  4.46290  1.37211  3.83846  1.72838  3.07790  4.19059  4.51387  4.04758  4.02405  3.56638  3.28719  1.94824  4.89746  3.54930   1300 i - - -
          2.68618  4.42225  2.77519  2.73123  3.46354  2.40513  3.72494  3.29354  2.67741  2.69355  4.24690  2.90347  2.73739  3.18146  2.89801  2.37887  2.77519  2.98518  4.58477  3.61503
          0.03228  3.84512  4.56746  0.61958  0.77255  0.48576  0.95510
    549   3.31725  4.69331  4.22037  3.84164  1.72508  4.11129  3.44330  3.08594  3.71273  2.48408  3.71789  3.82666  4.45508  3.82638  3.85615  3.46978  3.55198  2.99517  3.65187  1.19717   1306 y - - -
          2.68618  4.42225  2.77519  2.73123  3.46354  2.40513  3.72494  3.29354  2.67741  2.69355  4.24690  2.90347  2.73739  3.18146  2.89801  2.37887  2.77519  2.98518  4.58477  3.61503
          0.03228  3.84512  4.56746  0.61958  0.77255  0.48576  0.95510
    550   1.28254  4.10585  3.43046  3.15323  4.04674  2.95615  4.17990  3.10665  3.14276  3.02458  3.98605  3.30379  3.68845  3.47624  3.42118  2.42057  2.36069  2.74004  5.48733  4.27174   1307 a - - -
          2.68618  4.42225  2.77519  2.73123  3.46354  2.40513  3.72494  3.29354  2.67741  2.69355  4.24690  2.90347  2.73739  3.18146  2.89801  2.37887  2.77519  2.98518  4.58477  3.61503
          0.03228  3.84512  4.56746  0.61958  0.77255  0.48576  0.95510
    551   2.96083  5.08389  0.95808  2.31909  4.45739  3.19049  3.90789  4.03947  2.98698  3.65284  4.63070  2.87394  3.84139  3.14725  3.49919  2.92653  3.29894  3.68169  5.63128  4.33527   1308 d - - -
          2.68618  4.42225  2.77519  2.73123  3.46354  2.40513  3.72494  3.29354  2.67741  2.69355  4.24690  2.90347  2.73739  3.18146  2.89801  2.37887  2.77519  2.98518  4.58477  3.61503
          0.03228  3.84512  4.56746  0.61958  0.77255  0.48576  0.95510
    552   3.00986  4.43667  4.29611  3.91117  3.35615  4.03642  4.64462  1.11244  3.73875  1.94820  3.29619  4.16037  4.47059  4.09008  3.93847  3.52938  3.30965  1.84618  5.24106  3.97675   1309 i - - -
          2.68618  4.42225  2.77519  2.73123  3.46354  2.40513  3.72494  3.29354  2.67741  2.69355  4.24690  2.90347  2.73739  3.18146  2.89801  2.37887  2.77519  2.98518  4.58477  3.61503
          0.03228  3.84512  4.56746  0.61958  0.77255  0.48576  0.95510
    553   2.97352  4.39411  4.37367  3.82219  3.19229  4.15576  4.52544  1.81575  3.69349  1.68137  2.04782  4.11270  4.45439  3.93261  3.90957  3.48435  3.21700  1.78206  5.10846  3.96297   1311 l - - -
          2.68618  4.42225  2.77519  2.73123  3.46354  2.40513  3.72494  3.29354  2.67741  2.69355  4.24690  2.90347  2.73739  3.18146  2.89801  2.37887  2.77519  2.98518  4.58477  3.61503
          0.03228  3.84512  4.56746  0.61958  0.77255  0.48576  0.95510
    554   2.91571  4.37760  4.28160  3.81133  3.35596  4.02187  4.56413  1.91520  3.64257  1.75983  3.26321  4.06992  4.43190  3.97558  3.87262  3.41430  3.20657  1.25833  5.23049  3.97011   1312 v - - -
          2.68618  4.42225  2.77519  2.73123  3.46354  2.40513  3.72494  3.29354  2.67741  2.69355  4.24690  2.90347  2.73739  3.18146  2.89801  2.37887  2.77519  2.98518  4.58477  3.61503
          0.03228  3.84512  4.56746  0.61958  0.77255  0.48576  0.95510
    555   2.84947  5.26869  2.00220  1.32982  4.56531  3.18491  3.70910  4.03980  2.67265  3.60164  4.47159  2.68454  3.78894  2.88367  3.20636  2.76839  3.13624  3.65667  5.76166  4.32243   1313 e - - -
          2.68618  4.42225  2.77519  2.73123  3.46354  2.40513  3.72494  3.29354  2.67741  2.69355  4.24690  2.90347  2.73739  3.18146  2.89801  2.37887  2.77519  2.98518  4.58477  3.61503
          0.03228  3.84512  4.56746  0.61958  0.77255  0.48576  0.95510
    556   2.96732  4.72745  3.38472  2.97692  2.45773  3.69642  1.98355  3.33902  2.81410  2.83061  3.87130  3.32078  4.10605  3.21615  3.10951  3.04182  3.20370  3.12828  4.06921  1.93073   1316 y - - -
          2.68618  4.42225  2.77519  2.73123  3.46354  2.40513  3.72494  3.29354  2.67741  2.69355  4.24690  2.90347  2.73739  3.18146  2.89801  2.37887  2.77519  2.98518  4.58477  3.61503
          0.03228  3.84512  4.56746  0.61958  0.77255  0.48576  0.95510
    557   2.85983  4.84401  2.88567  2.64040  4.00883  3.34840  3.79832  3.63578  2.46319  3.14081  4.16986  3.09974  3.90173  1.28350  2.74773  2.90893  3.15701  3.36728  5.28590  3.97797   1317 q - - -
          2.68618  4.42225  2.77519  2.73123  3.46354  2.40513  3.72494  3.29354  2.67741  2.69355  4.24690  2.90347  2.73739  3.18146  2.89801  2.37887  2.77519  2.98518  4.58477  3.61503
          0.03228  3.84512  4.56746  0.61958  0.77255  0.48576  0.95510
    558   3.20826  4.70832  3.79816  3.52274  2.29489  3.79851  3.60680  3.22136  3.38104  2.68226  3.89933  3.69025  4.27315  3.69364  3.57022  3.34756  3.49490  3.09067  3.93749  1.01251   1318 y - - -
          2.68618  4.42225  2.77519  2.73123  3.46354  2.40513  3.72494  3.29354  2.67741  2.69355  4.24690  2.90347  2.73739  3.18146  2.89801  2.37887  2.77519  2.98518  4.58477  3.61503
          0.03228  3.84512  4.56746  0.61958  0.77255  0.48576  0.95510
    559   2.78660  4.33716  4.08716  3.74980  3.53050  3.69522  4.55638  2.05290  3.61715  2.22254  3.50017  3.94392  4.25751  3.97909  3.83223  3.19732  3.14898  1.06014  5.31020  4.03995   1319 v - - -
          2.68618  4.42225  2.77519  2.73123  3.46354  2.40513  3.72494  3.29354  2.67741  2.69355  4.24690  2.90347  2.73739  3.18146  2.89801  2.37887  2.77519  2.98518  4.58477  3.61503
          0.03228  3.84512  4.56746  0.61958  0.77255  0.48576  0.95510
    560   2.92949  5.03393  2.47722  1.06492  4.37683  3.25694  3.84187  3.82532  2.71900  3.44702  4.42265  2.91850  3.86035  3.05836  3.12471  2.91492  3.23365  3.51214  5.55359  4.27627   1328 e - - -
          2.68618  4.42225  2.77519  2.73123  3.46354  2.40513  3.72494  3.29354  2.67741  2.69355  4.24690  2.90347  2.73739  3.18146  2.89801  2.37887  2.77519  2.98518  4.58477  3.61503
          0.03228  3.84512  4.56746  0.61958  0.77255  0.48576  0.95510
    561   2.55631  0.99766  4.06838  3.80207  3.80006  3.18472  4.45521  2.93976  3.62896  2.85631  3.97685  3.79636  3.88951  3.97622  3.75806  2.82784  3.02082  2.68610  5.22157  4.08784   1329 c - - -
          2.68618  4.42225  2.77519  2.73123  3.46354  2.40513  3.72494  3.29354  2.67741  2.69355  4.24690  2.90347  2.73739  3.18146  2.89801  2.37887  2.77519  2.98518  4.58477  3.61503
          0.03228  3.84512  4.56746  0.61958  0.77255  0.48576  0.95510
    562   2.39866  4.24356  3.40446  3.15564  3.94535  3.08363  4.17496  3.06918  3.09806  2.93362  3.98620  3.36915  3.78536  3.49435  3.35785  2.59966  1.21914  2.76708  5.38558  4.16209   1330 t - - -
          2.68618  4.42225  2.77519  2.73123  3.46354  2.40513  3.72494  3.29354  2.67741  2.69355  4.24690  2.90347  2.73739  3.18146  2.89801  2.37887  2.77519  2.98518  4.58477  3.61503
          0.03228  3.84512  4.56746  0.61958  0.77255  0.48576  0.95510
    563   2.30216  4.22200  3.18326  2.99813  4.04925  2.95242  4.10856  3.56833  3.07004  3.29082  4.21945  3.22705  3.68904  3.42158  3.35667  1.13305  2.78031  3.10943  5.42401  4.13272   1331 s - - -
          2.68618  4.42225  2.77519  2.73123  3.46354  2.40513  3.72494  3.29354  2.67741  2.69355  4.24690  2.90347  2.73739  3.18146  2.89801  2.37887  2.77519  2.98518  4.58477  3.61503
          0.03228  3.84512  4.56746  0.61958  0.77255  0.48576  0.95510
    564   2.30216  4.22200  3.18326  2.99813  4.04925  2.95242  4.10856  3.56833  3.07004  3.29082  4.21945  3.22705  3.68904  3.42158  3.35667  1.13305  2.78031  3.10943  5.42401  4.13272   1332 s - - -
          2.68618  4.42225  2.77519  2.73123  3.46354  2.40513  3.72494  3.29354  2.67741  2.69355  4.24690  2.90347  2.73739  3.18146  2.89801  2.37887  2.77519  2.98518  4.58477  3.61503
          0.03228  3.84512  4.56746  0.61958  0.77255  0.48576  0.95510
    565   1.99701  4.19260  3.83801  3.44484  3.67331  3.39535  4.33548  2.24170  3.36069  2.44597  3.57807  3.63351  4.00841  3.68877  3.62434  2.81899  2.89178  1.44712  5.32630  4.09710   1333 v - - -
          2.68618  4.42225  2.77519  2.73123  3.46354  2.40513  3.72494  3.29354  2.67741  2.69355  4.24690  2.90347  2.73739  3.18146  2.89801  2.37887  2.77519  2.98518  4.58477  3.61503
          0.03228  3.84512  4.56746  0.61958  0.77255  0.48576  0.95510
    566   3.03395  4.42606  4.46569  3.94913  3.25083  4.23654  4.65016  1.28977  3.77496  1.74131  2.75154  4.22540  4.54556  4.06028  3.98189  3.60067  3.28905  1.83459  5.20408  4.01199   1334 i - - -
          2.68618  4.42225  2.77519  2.73123  3.46354  2.40513  3.72494  3.29354  2.67741  2.69355  4.24690  2.90347  2.73739  3.18146  2.89801  2.37887  2.77519  2.98518  4.58477  3.61503
          0.03228  3.84512  4.56746  0.61958  0.77255  0.48576  0.95510
    567   2.85983  4.84401  2.88567  2.64040  4.00883  3.34840  3.79832  3.63578  2.46319  3.14081  4.16986  3.09974  3.90173  1.28350  2.74773  2.90893  3.15701  3.36728  5.28590  3.97797   1335 q - - -
          2.68618  4.42225  2.77519  2.73123  3.46354  2.40513  3.72494  3.29354  2.67741  2.69355  4.24690  2.90347  2.73739  3.18146  2.89801  2.37887  2.77519  2.98518  4.58477  3.61503
          0.03228  3.84512  4.56746  0.61958  0.77255  0.48576  0.95510
    568   1.05392  4.17904  3.43535  3.22581  4.02564  3.00423  4.25101  3.14710  3.24137  3.02992  4.06508  3.38217  3.74090  3.58513  3.49355  2.52973  2.80522  2.80625  5.45554  4.25283   1336 a - - -
          2.68618  4.42225  2.77519  2.73123  3.46354  2.40513  3.72494  3.29354  2.67741  2.69355  4.24690  2.90347  2.73739  3.18146  2.89801  2.37887  2.77519  2.98518  4.58477  3.61503
          0.03228  3.84512  4.56746  0.61958  0.77255  0.48576  0.95510
    569   3.12494  4.59553  4.14542  3.78552  3.12592  3.94710  4.44985  2.32892  3.55352  0.90963  3.15810  4.06361  4.38741  3.92841  3.73391  3.51531  3.42058  2.35908  4.99491  3.71178   1337 l - - -
          2.68618  4.42225  2.77519  2.73123  3.46354  2.40513  3.72494  3.29354  2.67741  2.69355  4.24690  2.90347  2.73739  3.18146  2.89801  2.37887  2.77519  2.98518  4.58477  3.61503
          0.03228  3.84512  4.56746  0.61958  0.77255  0.48576  0.95510
    570   1.48057  4.15148  3.64959  3.28088  3.78668  3.16492  4.22123  2.60379  3.21336  2.64839  3.71954  3.45321  3.83543  3.54439  3.49103  2.59970  2.78081  2.00648  5.34987  4.11806   1338 a - - -
          2.68618  4.42225  2.77519  2.73123  3.46354  2.40513  3.72494  3.29354  2.67741  2.69355  4.24690  2.90347  2.73739  3.18146  2.89801  2.37887  2.77519  2.98518  4.58477  3.61503
          0.03228  3.84512  4.56746  0.61958  0.77255  0.48576  0.95510
    571   3.12494  4.59553  4.14542  3.78552  3.12592  3.94710  4.44985  2.32892  3.55352  0.90963  3.15810  4.06361  4.38741  3.92841  3.73391  3.51531  3.42058  2.35908  4.99491  3.71178   1339 l - - -
          2.68618  4.42225  2.77519  2.73123  3.46354  2.40513  3.72494  3.29354  2.67741  2.69355  4.24690  2.90347  2.73739  3.18146  2.89801  2.37887  2.77519  2.98518  4.58477  3.61503
          0.03228  3.84512  4.56746  0.61958  0.77255  0.48576  0.95510
    572   3.22409  4.63402  4.20112  3.91072  1.05757  3.91965  3.86601  2.75149  3.81851  2.12803  3.48593  3.98858  4.37910  3.99413  3.94499  3.49523  3.52534  2.74012  4.12377  2.49445   1340 f - - -
          2.68618  4.42225  2.77519  2.73123  3.46354  2.40513  3.72494  3.29354  2.67741  2.69355  4.24690  2.90347  2.73739  3.18146  2.89801  2.37887  2.77519  2.98518  4.58477  3.61503
          0.03228  3.84512  4.56746  0.61958  0.77255  0.48576  0.95510
    573   2.94336  4.99310  3.33656  2.74073  4.39316  3.56039  3.58579  3.76669  1.71734  3.26239  4.15285  3.14201  3.96025  2.73779  1.42105  2.96486  3.13395  3.46456  5.34296  4.15782   1341 r - - -
          2.68618  4.42225  2.77519  2.73123  3.46354  2.40513  3.72494  3.29354  2.67741  2.69355  4.24690  2.90347  2.73739  3.18146  2.89801  2.37887  2.77519  2.98518  4.58477  3.61503
          0.03228  3.84512  4.56746  0.61958  0.77255  0.48576  0.95510
    574   2.82778  5.14144  2.36417  1.41692  4.41135  3.25381  3.67838  3.88023  2.47622  3.42478  4.31278  2.77067  3.81555  2.56544  2.89347  2.77923  3.09661  3.53339  5.60284  4.21748   1342 e - - -
          2.68618  4.42225  2.77519  2.73123  3.46354  2.40513  3.72494  3.29354  2.67741  2.69355  4.24690  2.90347  2.73739  3.18146  2.89801  2.37887  2.77519  2.98518  4.58477  3.61503
          0.03228  3.84512  4.56746  0.61958  0.77255  0.48576  0.95510
    575   2.74582  4.69485  3.23036  2.71505  3.88416  3.50615  3.70204  2.63598  1.59052  2.80757  3.79853  3.14968  3.93023  2.89780  2.54740  2.84689  2.98322  2.85069  5.20705  3.93366   1343 k - - -
          2.68618  4.42225  2.77519  2.73123  3.46354  2.40513  3.72494  3.29354  2.67741  2.69355  4.24690  2.90347  2.73739  3.18146  2.89801  2.37887  2.77519  2.98518  4.58477  3.61503
          0.03228  3.84512  4.56746  0.61958  0.77255  0.48576  0.95510
    576   2.76487  4.67714  2.71547  2.64371  2.90783  3.50315  3.09071  3.27837  2.70558  2.86020  3.80393  3.09373  3.94053  3.03323  3.09144  2.83725  3.00649  3.02880  4.46362  1.89779   1344 y - - -
          2.68618  4.42225  2.77519  2.73123  3.46354  2.40513  3.72494  3.29354  2.67741  2.69355  4.24690  2.90347  2.73739  3.18146  2.89801  2.37887  2.77519  2.98518  4.58477  3.61503
          0.03228  3.84512  4.56746  0.61958  0.77255  0.48576  0.95510
    577   2.71634  4.47784  3.32062  3.15600  4.15289  3.16691  4.23543  3.69160  3.21102  3.32128  4.37021  3.46528  0.88008  3.60065  3.45936  2.88306  3.15583  3.34005  5.34662  4.27330   1345 p - - -
          2.68618  4.42225  2.77519  2.73123  3.46354  2.40513  3.72494  3.29354  2.67741  2.69355  4.24690  2.90347  2.73739  3.18146  2.89801  2.37887  2.77519  2.98518  4.58477  3.61503
          0.03228  3.84512  4.56746  0.61958  0.77255  0.48576  0.95510
    578   2.52854  4.39890  3.17596  2.54563  3.56440  2.35478  3.71133  2.98887  2.61203  2.67670  3.56525  3.11266  3.83104  2.97929  2.98094  2.67941  2.78771  2.56496  3.95077  3.68082   1346 g - - -
          2.68618  4.42225  2.77519  2.73123  3.46354  2.40513  3.72494  3.29354  2.67741  2.69355  4.24690  2.90347  2.73739  3.18146  2.89801  2.37887  2.77519  2.98518  4.58477  3.61503
          0.03228  3.84512  4.56746  0.61958  0.77255  0.48576  0.95510
    579   2.93169  4.73863  3.29765  2.89935  2.57736  3.64510  1.85125  3.35822  2.72885  2.85689  3.88481  3.26957  4.06717  3.15857  3.02922  3.00098  3.17115  3.13890  4.17491  2.18657   1348 h - - -
          2.68618  4.42225  2.77519  2.73123  3.46354  2.40513  3.72494  3.29354  2.67741  2.69355  4.24690  2.90347  2.73739  3.18146  2.89801  2.37887  2.77519  2.98518  4.58477  3.61503
          0.03228  3.84512  4.56746  0.61958  0.77255  0.48576  0.95510
    580   2.97527  4.81560  3.46320  2.98046  4.16327  3.46804  3.80557  3.70339  2.22796  3.22432  4.22556  3.34211  3.97227  3.02756  1.02102  3.06097  3.24330  3.42861  5.25761  4.09692   1350 r - - -
          2.68618  4.42225  2.77519  2.73123  3.46354  2.40513  3.72494  3.29354  2.67741  2.69355  4.24690  2.90347  2.73739  3.18146  2.89801  2.37887  2.77519  2.98518  4.58477  3.61503
          0.03228  3.84512  4.56746  0.61958  0.77255  0.48576  0.95510
    581   2.73657  4.92714  2.95536  2.32179  4.26530  3.42807  3.57524  3.64719  1.69552  3.19609  4.03321  2.95800  3.84437  2.72016  2.30477  2.74625  2.60046  3.31872  5.36160  4.08516   1352 k - - -
          2.68618  4.42225  2.77519  2.73123  3.46354  2.40513  3.72494  3.29354  2.67741  2.69355  4.24690  2.90347  2.73739  3.18146  2.89801  2.37887  2.77519  2.98518  4.58477  3.61503
          0.03228  3.84512  4.56746  0.61958  0.77255  0.48576  0.95510
    582   2.88365  5.36407  1.35091  1.82257  4.65435  3.15859  3.72145  4.14991  2.74358  3.69654  4.57257  2.64539  3.78576  2.89899  3.32122  2.78184  3.17867  3.75087  5.85374  4.37943   1353 d - - -
          2.68618  4.42225  2.77519  2.73123  3.46354  2.40513  3.72494  3.29354  2.67741  2.69355  4.24690  2.90347  2.73739  3.18146  2.89801  2.37887  2.77519  2.98518  4.58477  3.61503
          0.03228  3.84512  4.56746  0.61958  0.77255  0.48576  0.95510
    583   2.92949  5.03393  2.47722  1.06492  4.37683  3.25694  3.84187  3.82532  2.71900  3.44702  4.42265  2.91850  3.86035  3.05836  3.12471  2.91492  3.23365  3.51214  5.55359  4.27627   1354 e - - -
          2.68618  4.42225  2.77519  2.73123  3.46354  2.40513  3.72494  3.29354  2.67741  2.69355  4.24690  2.90347  2.73739  3.18146  2.89801  2.37887  2.77519  2.98518  4.58477  3.61503
          0.03228  3.84512  4.56746  0.61958  0.77255  0.48576  0.95510
    584   2.98848  4.36787  4.51983  4.02942  3.41993  4.22464  4.77462  1.30273  3.89750  1.93641  3.25439  4.27824  4.57581  4.18558  4.11626  3.60819  3.26301  1.44380  5.36085  4.14735   1356 i - - -
          2.68618  4.42225  2.77519  2.73123  3.46354  2.40513  3.72494  3.29354  2.67741  2.69355  4.24690  2.90347  2.73739  3.18146  2.89801  2.37887  2.77519  2.98518  4.58477  3.61503
          0.03228  3.84512  4.56746  0.61958  0.77255  0.48576  0.95510
    585   2.84150  5.38189  1.68679  1.64495  4.66414  3.16693  3.67828  4.17267  2.66331  3.68063  4.52132  2.38177  3.77064  2.84060  3.23879  2.73760  3.12315  3.75516  5.84591  4.35570   1357 e - - -
          2.68618  4.42225  2.77519  2.73123  3.46354  2.40513  3.72494  3.29354  2.67741  2.69355  4.24690  2.90347  2.73739  3.18146  2.89801  2.37887  2.77519  2.98518  4.58477  3.61503
          0.03228  3.84512  4.56746  0.61958  0.77255  0.48576  0.95510
    586   2.56683  4.69573  2.72041  2.43217  4.19546  2.83199  3.70680  3.64901  2.46998  3.24297  4.08577  2.90992  3.76126  1.93168  2.85128  2.30142  2.88302  3.26765  5.43312  4.10692   1358 q - - -
          2.68618  4.42225  2.77519  2.73123  3.46354  2.40513  3.72494  3.29354  2.67741  2.69355  4.24690  2.90347  2.73739  3.18146  2.89801  2.37887  2.77519  2.98518  4.58477  3.61503
          0.03228  3.84512  4.56746  0.61958  0.77255  0.48576  0.95510
    587   2.55631  0.99766  4.06838  3.80207  3.80006  3.18472  4.45521  2.93976  3.62896  2.85631  3.97685  3.79636  3.88951  3.97622  3.75806  2.82784  3.02082  2.68610  5.22157  4.08784   1359 c - - -
          2.68618  4.42225  2.77519  2.73123  3.46354  2.40513  3.72494  3.29354  2.67741  2.69355  4.24690  2.90347  2.73739  3.18146  2.89801  2.37887  2.77519  2.98518  4.58477  3.61503
          0.03228  3.84512  4.56746  0.61958  0.77255  0.48576  0.95510
    588   3.00986  4.43667  4.29611  3.91117  3.35615  4.03642  4.64462  1.11244  3.73875  1.94820  3.29619  4.16037  4.47059  4.09008  3.93847  3.52938  3.30965  1.84618  5.24106  3.97675   1360 i - - -
          2.68618  4.42225  2.77519  2.73123  3.46354  2.40513  3.72494  3.29354  2.67741  2.69355  4.24690  2.90347  2.73739  3.18146  2.89801  2.37887  2.77519  2.98518  4.58477  3.61503
          0.03228  3.84512  4.56746  0.61958  0.77255  0.48576  0.95510
    589   2.81332  4.95816  3.15728  2.58410  4.32196  3.50326  3.56067  3.69348  1.87496  3.21062  4.05957  3.03585  3.89241  2.39945  1.75910  2.82642  2.79208  3.37462  5.34300  4.11002   1361 r - - -
          2.68618  4.42225  2.77519  2.73123  3.46354  2.40513  3.72494  3.29354  2.67741  2.69355  4.24690  2.90347  2.73739  3.18146  2.89801  2.37887  2.77519  2.98518  4.58477  3.61503
          0.03228  3.84512  4.56746  0.61958  0.77255  0.48576  0.95510
    590   2.71673  4.89892  2.93492  2.47529  4.27302  3.02900  3.58958  3.67869  2.04514  3.22029  4.05483  2.58336  3.83457  2.73769  1.88930  2.73142  2.94939  3.33709  5.37429  4.09421   1362 r - - -
          2.68618  4.42225  2.77519  2.73123  3.46354  2.40513  3.72494  3.29354  2.67741  2.69355  4.24690  2.90347  2.73739  3.18146  2.89801  2.37887  2.77519  2.98518  4.58477  3.61503
          0.03228  3.84512  4.56746  0.61958  0.77255  0.48576  0.95510
    591   1.26484  4.11306  3.28721  3.05652  4.16863  2.31892  4.15015  3.47699  3.13985  3.25622  4.13309  3.23268  3.63937  3.44089  3.43604  2.37616  2.67793  3.00117  5.52528  4.31974   1372 a - - -
          2.68618  4.42225  2.77519  2.73123  3.46354  2.40513  3.72494  3.29354  2.67741  2.69355  4.24690  2.90347  2.73739  3.18146  2.89801  2.37887  2.77519  2.98518  4.58477  3.61503
          0.03228  3.84512  4.56746  0.61958  0.77255  0.48576  0.95510
    592   2.57676  4.27333  3.66501  3.14707  3.47995  3.51893  4.05162  2.40743  3.03001  2.27749  2.83992  3.47534  3.99945  3.37459  3.33857  2.85297  1.98597  2.09500  5.08148  3.85857   1373 t - - -
          2.68618  4.42225  2.77519  2.73123  3.46354  2.40513  3.72494  3.29354  2.67741  2.69355  4.24690  2.90347  2.73739  3.18146  2.89801  2.37887  2.77519  2.98518  4.58477  3.61503
          0.03228  3.84512  4.56746  0.61958  0.77255  0.48576  0.95510
    593   2.78244  5.22899  2.12843  1.57941  4.52070  3.22824  3.64015  3.98589  2.21844  3.51218  4.34063  2.70151  3.77738  2.79237  2.99034  2.71132  3.04335  3.59683  5.68138  4.25559   1374 e - - -
          2.68618  4.42225  2.77519  2.73123  3.46354  2.40513  3.72494  3.29354  2.67741  2.69355  4.24690  2.90347  2.73739  3.18146  2.89801  2.37887  2.77519  2.98518  4.58477  3.61503
          0.03228  3.84512  4.56746  0.61958  0.77255  0.48576  0.95510
    594   3.22409  4.63402  4.20112  3.91072  1.05757  3.91965  3.86601  2.75149  3.81851  2.12803  3.48593  3.98858  4.37910  3.99413  3.94499  3.49523  3.52534  2.74012  4.12377  2.49445   1375 f - - -
          2.68618  4.42225  2.77519  2.73123  3.46354  2.40513  3.72494  3.29354  2.67741  2.69355  4.24690  2.90347  2.73739  3.18146  2.89801  2.37887  2.77519  2.98518  4.58477  3.61503
          0.03228  3.84512  4.56746  0.61958  0.77255  0.48576  0.95510
    595   3.00986  4.43667  4.29611  3.91117  3.35615  4.03642  4.64462  1.11244  3.73875  1.94820  3.29619  4.16037  4.47059  4.09008  3.93847  3.52938  3.30965  1.84618  5.24106  3.97675   1376 i - - -
          2.68618  4.42225  2.77519  2.73123  3.46354  2.40513  3.72494  3.29354  2.67741  2.69355  4.24690  2.90347  2.73739  3.18146  2.89801  2.37887  2.77519  2.98518  4.58477  3.61503
          0.03228  3.84512  4.56746  0.61958  0.77255  0.48576  0.95510
    596   2.92949  5.03393  2.47722  1.06492  4.37683  3.25694  3.84187  3.82532  2.71900  3.44702  4.42265  2.91850  3.86035  3.05836  3.12471  2.91492  3.23365  3.51214  5.55359  4.27627   1377 e - - -
          2.68618  4.42225  2.77519  2.73123  3.46354  2.40513  3.72494  3.29354  2.67741  2.69355  4.24690  2.90347  2.73739  3.18146  2.89801  2.37887  2.77519  2.98518  4.58477  3.61503
          0.03228  3.84512  4.56746  0.61958  0.77255  0.48576  0.95510
    597   2.81847  5.00556  2.99706  2.52218  4.38157  3.45627  3.57291  3.78270  1.53814  3.28915  4.13478  2.58402  3.87899  2.71601  2.13977  2.81675  3.02959  3.44584  5.39635  4.14043   1378 k - - -
          2.68618  4.42225  2.77519  2.73123  3.46354  2.40513  3.72494  3.29354  2.67741  2.69355  4.24690  2.90347  2.73739  3.18146  2.89801  2.37887  2.77519  2.98518  4.58477  3.61503
          0.03228  3.84512  4.56746  0.61958  0.77255  0.48576  0.95510
    598   2.62988  4.45714  3.25325  2.78388  3.61003  3.45889  3.75868  2.91010  2.26600  1.89945  3.59556  3.19363  3.90518  3.02440  2.81145  2.58419  2.88836  2.69038  5.03107  3.75628   1379 l - - -
          2.68618  4.42225  2.77519  2.73123  3.46354  2.40513  3.72494  3.29354  2.67741  2.69355  4.24690  2.90347  2.73739  3.18146  2.89801  2.37887  2.77519  2.98518  4.58477  3.61503
          0.03228  3.84512  4.56746  0.61958  0.77255  0.48576  0.95510
    599   2.85983  4.84401  2.88567  2.64040  4.00883  3.34840  3.79832  3.63578  2.46319  3.14081  4.16986  3.09974  3.90173  1.28350  2.74773  2.90893  3.15701  3.36728  5.28590  3.97797   1380 q - - -
          2.68618  4.42225  2.77519  2.73123  3.46354  2.40513  3.72494  3.29354  2.67741  2.69355  4.24690  2.90347  2.73739  3.18146  2.89801  2.37887  2.77519  2.98518  4.58477  3.61503
          0.03228  3.84512  4.56746  0.61958  0.77255  0.48576  0.95510
    600   2.77925  5.05834  2.34421  1.96561  4.38800  3.21014  3.70508  3.87775  2.55991  3.46106  4.33226  1.66714  3.79706  2.88745  2.99977  2.74642  3.07279  3.50847  5.60834  4.20983   1381 n - - -
          2.68618  4.42225  2.77519  2.73123  3.46354  2.40513  3.72494  3.29354  2.67741  2.69355  4.24690  2.90347  2.73739  3.18146  2.89801  2.37887  2.77519  2.98518  4.58477  3.61503
          0.03228  3.84512  4.56746  0.61958  0.77255  0.48576  0.95510
    601   2.81030  5.27829  1.53318  1.95774  4.50651  3.19607  3.10141  4.04169  2.60913  3.56527  4.40617  2.66769  3.77542  2.82910  3.14930  2.72699  3.08291  3.64849  5.71664  4.25219   1382 d - - -
          2.68618  4.42225  2.77519  2.73123  3.46354  2.40513  3.72494  3.29354  2.67741  2.69355  4.24690  2.90347  2.73739  3.18146  2.89801  2.37887  2.77519  2.98518  4.58477  3.61503
          0.03228  3.84512  4.56746  0.61958  0.77255  0.48576  0.95510
    602   2.96083  5.08389  0.95808  2.31909  4.45739  3.19049  3.90789  4.03947  2.98698  3.65284  4.63070  2.87394  3.84139  3.14725  3.49919  2.92653  3.29894  3.68169  5.63128  4.33527   1383 d - - -
          2.68618  4.42225  2.77519  2.73123  3.46354  2.40513  3.72494  3.29354  2.67741  2.69355  4.24690  2.90347  2.73739  3.18146  2.89801  2.37887  2.77519  2.98518  4.58477  3.61503
          0.03228  3.84512  4.56746  0.61958  0.77255  0.48576  0.95510
    603   2.63187  4.40959  3.30001  3.19615  4.33816  0.77259  4.31776  3.93145  3.37367  3.58894  4.56475  3.46440  3.79985  3.70005  3.61237  2.80307  3.11100  3.46508  5.44019  4.43927   1384 g - - -
          2.68618  4.42225  2.77519  2.73123  3.46354  2.40513  3.72494  3.29354  2.67741  2.69355  4.24690  2.90347  2.73739  3.18146  2.89801  2.37887  2.77519  2.98518  4.58477  3.61503
          0.03228  3.84512  4.56746  0.61958  0.77255  0.48576  0.95510
    604   2.30216  4.22200  3.18326  2.99813  4.04925  2.95242  4.10856  3.56833  3.07004  3.29082  4.21945  3.22705  3.68904  3.42158  3.35667  1.13305  2.78031  3.10943  5.42401  4.13272   1385 s - - -
          2.68618  4.42225  2.77519  2.73123  3.46354  2.40513  3.72494  3.29354  2.67741  2.69355  4.24690  2.90347  2.73739  3.18146  2.89801  2.37887  2.77519  2.98518  4.58477  3.61503
          0.03228  3.84512  4.56746  0.61958  0.77255  0.48576  0.95510
    605   3.29122  4.67546  4.05002  3.74961  2.63978  3.70007  3.86739  3.31399  3.47254  2.71345  3.94902  3.90427  4.21561  3.86161  3.60560  3.49516  3.59032  3.20357  0.94232  2.64337   1386 w - - -
          2.68618  4.42225  2.77519  2.73123  3.46354  2.40513  3.72494  3.29354  2.67741  2.69355  4.24690  2.90347  2.73739  3.18146  2.89801  2.37887  2.77519  2.98518  4.58477  3.61503
          0.07941  3.84512  2.90116  0.61958  0.77255  0.48576  0.95510
    606   3.23838  4.61758  4.21839  3.82670  1.33032  4.07784  3.48735  2.92315  3.69857  2.30708  3.56029  3.82918  4.41864  3.81454  3.83836  3.43554  3.47407  2.85778  3.70539  1.75198   1390 f - - -
          2.68618  4.42225  2.77519  2.73123  3.46354  2.40513  3.72494  3.29354  2.67741  2.69355  4.24690  2.90347  2.73739  3.18146  2.89801  2.37887  2.77519  2.98518  4.58477  3.61503
          0.03382  3.79952  4.52186  0.61958  0.77255  0.52460  0.89597
    607   2.57927  4.35985  3.23788  3.12908  4.26879  0.85116  4.25215  3.85219  3.30019  3.51519  4.49177  3.40264  3.74863  3.63046  3.54260  2.74943  3.05491  3.39479  5.38154  4.36885   1397 g - - -
          2.68618  4.42225  2.77519  2.73123  3.46354  2.40513  3.72494  3.29354  2.67741  2.69355  4.24690  2.90347  2.73739  3.18146  2.89801  2.37887  2.77519  2.98518  4.58477  3.61503
          0.03382  3.79952  4.52186  0.61958  0.77255  0.52460  0.89597
    608   2.28225  4.20067  3.14598  2.96019  4.00444  2.93204  4.07119  3.51800  3.02893  3.24460  4.17815  3.19554  3.66521  3.38443  3.31598  1.20671  2.75724  3.06920  5.38322  4.08800   1404 s - - -
          2.68618  4.42225  2.77519  2.73123  3.46354  2.40513  3.72494  3.29354  2.67741  2.69355  4.24690  2.90347  2.73739  3.18146  2.89801  2.37887  2.77519  2.98518  4.58477  3.61503
          0.03382  3.79952  4.52186  0.61958  0.77255  0.52460  0.89597
    609   3.21993  4.61966  3.98311  3.67243  2.59939  3.65126  3.81623  3.24198  3.39679  2.64873  3.87901  3.83659  4.16338  3.78838  3.53746  3.42420  3.51705  3.13032  1.04637  2.60561   1405 w - - -
          2.68618  4.42225  2.77519  2.73123  3.46354  2.40513  3.72494  3.29354  2.67741  2.69355  4.24690  2.90347  2.73739  3.18146  2.89801  2.37887  2.77519  2.98518  4.58477  3.61503
          0.03382  3.79952  4.52186  0.61958  0.77255  0.52460  0.89597
    610   2.57927  4.35985  3.23788  3.12908  4.26879  0.85116  4.25215  3.85219  3.30019  3.51519  4.49177  3.40264  3.74863  3.63046  3.54260  2.74943  3.05491  3.39479  5.38154  4.36885   1406 g - - -
          2.68618  4.42225  2.77519  2.73123  3.46354  2.40513  3.72494  3.29354  2.67741  2.69355  4.24690  2.90347  2.73739  3.18146  2.89801  2.37887  2.77519  2.98518  4.58477  3.61503
          0.03382  3.79952  4.52186  0.61958  0.77255  0.52460  0.89597
    611   2.97439  4.41584  4.22821  3.84276  3.32696  3.98453  4.58565  1.17331  3.66931  1.93019  3.27596  4.09840  4.42443  4.02627  3.87434  3.47431  3.27560  1.84956  5.20133  3.93201   1407 i - - -
          2.68618  4.42225  2.77519  2.73123  3.46354  2.40513  3.72494  3.29354  2.67741  2.69355  4.24690  2.90347  2.73739  3.18146  2.89801  2.37887  2.77519  2.98518  4.58477  3.61503
          0.03382  3.79952  4.52186  0.61958  0.77255  0.52460  0.89597
    612   2.50898  1.10145  4.00850  3.73289  3.74273  3.14573  4.39623  2.87601  3.55987  2.79402  3.91369  3.73937  3.84689  3.90919  3.69659  2.78018  2.96986  2.62515  5.17246  4.03044   1408 c - - -
          2.68618  4.42225  2.77519  2.73123  3.46354  2.40513  3.72494  3.29354  2.67741  2.69355  4.24690  2.90347  2.73739  3.18146  2.89801  2.37887  2.77519  2.98518  4.58477  3.61503
          0.03382  3.79952  4.52186  0.61958  0.77255  0.52460  0.89597
    613   3.23838  4.61758  4.21839  3.82670  1.33032  4.07784  3.48735  2.92315  3.69857  2.30708  3.56029  3.82918  4.41864  3.81454  3.83836  3.43554  3.47407  2.85778  3.70539  1.75198   1409 f - - -
          2.68618  4.42225  2.77519  2.73123  3.46354  2.40513  3.72494  3.29354  2.67741  2.69355  4.24690  2.90347  2.73739  3.18146  2.89801  2.37887  2.77519  2.98518  4.58477  3.61503
          0.03382  3.79952  4.52186  0.61958  0.77255  0.52460  0.89597
    614   2.37675  4.22104  3.36643  3.11724  3.90739  3.06215  4.13972  3.02576  3.05874  2.89175  3.94854  3.33711  3.76083  3.45772  3.31984  2.57741  1.30203  2.72857  5.35177  4.12457   1410 t - - -
          2.68618  4.42225  2.77519  2.73123  3.46354  2.40513  3.72494  3.29354  2.67741  2.69355  4.24690  2.90347  2.73739  3.18146  2.89801  2.37887  2.77519  2.98518  4.58477  3.61503
          0.03382  3.79952  4.52186  0.61958  0.77255  0.52460  0.89597
    615   3.14509  4.66363  3.73188  3.44921  2.30147  3.74617  3.58983  3.16478  3.30882  2.63715  3.84795  3.63598  4.22257  3.63241  3.50682  3.28849  3.43191  3.03214  3.94187  1.09641   1411 y - - -
          2.68618  4.42225  2.77519  2.73123  3.46354  2.40513  3.72494  3.29354  2.67741  2.69355  4.24690  2.90347  2.73739  3.18146  2.89801  2.37887  2.77519  2.98518  4.58477  3.61503
          0.03382  3.79952  4.52186  0.61958  0.77255  0.52460  0.89597
    616   2.57927  4.35985  3.23788  3.12908  4.26879  0.85116  4.25215  3.85219  3.30019  3.51519  4.49177  3.40264  3.74863  3.63046  3.54260  2.74943  3.05491  3.39479  5.38154  4.36885   1412 g - - -
          2.68618  4.42225  2.77519  2.73123  3.46354  2.40513  3.72494  3.29354  2.67741  2.69355  4.24690  2.90347  2.73739  3.18146  2.89801  2.37887  2.77519  2.98518  4.58477  3.61503
          0.03382  3.79952  4.52186  0.61958  0.77255  0.52460  0.89597
    617   2.37675  4.22104  3.36643  3.11724  3.90739  3.06215  4.13972  3.02576  3.05874  2.89175  3.94854  3.33711  3.76083  3.45772  3.31984  2.57741  1.30203  2.72857  5.35177  4.12457   1413 t - - -
          2.68618  4.42225  2.77519  2.73123  3.46354  2.40513  3.72494  3.29354  2.67741  2.69355  4.24690  2.90347  2.73739  3.18146  2.89801  2.37887  2.77519  2.98518  4.58477  3.61503
          0.03382  3.79952  4.52186  0.61958  0.77255  0.52460  0.89597
    618   3.21993  4.61966  3.98311  3.67243  2.59939  3.65126  3.81623  3.24198  3.39679  2.64873  3.87901  3.83659  4.16338  3.78838  3.53746  3.42420  3.51705  3.13032  1.04637  2.60561   1414 w - - -
          2.68618  4.42225  2.77519  2.73123  3.46354  2.40513  3.72494  3.29354  2.67741  2.69355  4.24690  2.90347  2.73739  3.18146  2.89801  2.37887  2.77519  2.98518  4.58477  3.61503
          0.03382  3.79952  4.52186  0.61958  0.77255  0.52460  0.89597
    619   3.16806  4.59203  4.13796  3.84014  1.13928  3.87183  3.84941  2.70252  3.74935  2.09039  3.44472  3.93796  4.33335  3.93800  3.88708  3.44076  3.46983  2.68752  4.12312  2.50050   1415 f - - -
          2.68618  4.42225  2.77519  2.73123  3.46354  2.40513  3.72494  3.29354  2.67741  2.69355  4.24690  2.90347  2.73739  3.18146  2.89801  2.37887  2.77519  2.98518  4.58477  3.61503
          0.03382  3.79952  4.52186  0.61958  0.77255  0.46222  0.99394
    620   1.26484  4.11306  3.28721  3.05652  4.16863  2.31892  4.15015  3.47699  3.13985  3.25622  4.13309  3.23268  3.63937  3.44089  3.43604  2.37616  2.67793  3.00117  5.52528  4.31974   1416 a - - -
          2.68618  4.42225  2.77519  2.73123  3.46354  2.40513  3.72494  3.29354  2.67741  2.69355  4.24690  2.90347  2.73739  3.18146  2.89801  2.37887  2.77519  2.98518  4.58477  3.61503
          0.03228  3.84512  4.56746  0.61958  0.77255  0.48576  0.95510
    621   2.83100  4.28992  4.14786  3.60939  3.17269  3.96348  4.26411  1.54882  3.47773  1.96142  3.17927  3.88776  4.30808  3.75586  3.71055  3.28183  3.07678  1.77818  4.91441  3.16718   1417 i - - -
          2.68618  4.42225  2.77519  2.73123  3.46354  2.40513  3.72494  3.29354  2.67741  2.69355  4.24690  2.90347  2.73739  3.18146  2.89801  2.37887  2.77519  2.98518  4.58477  3.61503
          0.03228  3.84512  4.56746  0.61958  0.77255  0.48576  0.95510
    622   2.82778  5.14144  2.36417  1.41692  4.41135  3.25381  3.67838  3.88023  2.47622  3.42478  4.31278  2.77067  3.81555  2.56544  2.89347  2.77923  3.09661  3.53339  5.60284  4.21748   1418 e - - -
          2.68618  4.42225  2.77519  2.73123  3.46354  2.40513  3.72494  3.29354  2.67741  2.69355  4.24690  2.90347  2.73739  3.18146  2.89801  2.37887  2.77519  2.98518  4.58477  3.61503
          0.03228  3.84512  4.56746  0.61958  0.77255  0.48576  0.95510
    623   2.53266  4.53757  2.77299  2.59498  4.17116  1.50024  3.88029  3.68499  2.73042  3.30441  4.19944  3.01804  3.75709  2.66309  3.08003  2.62849  2.92140  3.27866  5.44916  4.16054   1421 g - - -
          2.68618  4.42225  2.77519  2.73123  3.46354  2.40513  3.72494  3.29354  2.67741  2.69355  4.24690  2.90347  2.73739  3.18146  2.89801  2.37887  2.77519  2.98518  4.58477  3.61503
          0.03228  3.84512  4.56746  0.61958  0.77255  0.48576  0.95510
    624   3.12951  4.56857  4.38683  3.86470  3.04144  4.23214  4.53238  2.15360  3.63796  1.03074  2.58904  4.17148  4.51553  3.92873  3.83554  3.59541  3.37328  2.22455  5.04026  3.84957   1422 l - - -
          2.68618  4.42225  2.77519  2.73123  3.46354  2.40513  3.72494  3.29354  2.67741  2.69355  4.24690  2.90347  2.73739  3.18146  2.89801  2.37887  2.77519  2.98518  4.58477  3.61503
          0.03228  3.84512  4.56746  0.61958  0.77255  0.48576  0.95510
    625   2.43264  4.43676  2.66295  2.58593  3.94515  3.16742  3.79652  3.27767  2.70040  3.01223  3.88324  3.01491  3.74149  3.01551  3.11323  1.79639  2.77816  2.53756  5.30330  3.99583   1423 s - - -
          2.68618  4.42225  2.77519  2.73123  3.46354  2.40513  3.72494  3.29354  2.67741  2.69355  4.24690  2.90347  2.73739  3.18146  2.89801  2.37887  2.77519  2.98518  4.58477  3.61503
          0.03228  3.84512  4.56746  0.61958  0.77255  0.48576  0.95510
    626   1.51955  4.10016  3.46388  3.09192  3.93690  2.98749  4.08365  3.11373  3.06180  2.97527  3.88146  3.27546  3.68367  3.37850  3.36665  2.05290  2.66161  2.43312  5.35857  4.13302   1424 a - - -
          2.68618  4.42225  2.77519  2.73123  3.46354  2.40513  3.72494  3.29354  2.67741  2.69355  4.24690  2.90347  2.73739  3.18146  2.89801  2.37887  2.77519  2.98518  4.58477  3.61503
          0.03228  3.84512  4.56746  0.61958  0.77255  0.48576  0.95510
    627   2.43111  4.17481  3.64226  3.27112  3.63932  3.27388  4.16944  2.49368  3.18515  2.58711  3.63988  3.47945  3.90034  3.53231  3.45261  2.30741  2.82446  1.46270  5.20404  3.93516   1425 v - - -
          2.68618  4.42225  2.77519  2.73123  3.46354  2.40513  3.72494  3.29354  2.67741  2.69355  4.24690  2.90347  2.73739  3.18146  2.89801  2.37887  2.77519  2.98518  4.58477  3.61503
          0.03228  3.84512  4.56746  0.61958  0.77255  0.48576  0.95510
    628   2.40796  4.39697  2.81222  2.67482  4.24138  1.41625  3.97983  3.77442  2.91874  3.42970  4.29682  2.59091  3.70188  3.23484  3.27568  2.52844  2.84965  3.28803  5.53007  4.24698   1426 g - - -
          2.68618  4.42225  2.77519  2.73123  3.46354  2.40513  3.72494  3.29354  2.67741  2.69355  4.24690  2.90347  2.73739  3.18146  2.89801  2.37887  2.77519  2.98518  4.58477  3.61503
          0.07941  3.84512  2.90116  0.61958  0.77255  0.48576  0.95510
    629   2.81516  4.96897  2.82405  2.47049  4.26961  3.39407  3.60214  3.70942  1.90539  3.23543  4.12354  2.95063  3.86204  1.83554  2.40159  2.81760  3.04551  3.39411  5.37714  4.09298   1427 q - - -
          2.68618  4.42225  2.77519  2.73123  3.46354  2.40513  3.72494  3.29354  2.67741  2.69355  4.24690  2.90347  2.73739  3.18146  2.89801  2.37887  2.77519  2.98518  4.58477  3.61503
          0.03382  3.79952  4.52186  0.61958  0.77255  0.52460  0.89597
    630   2.22895  2.76194  3.44622  2.99448  3.77109  3.03465  3.95055  3.11683  2.93041  2.85432  3.72276  2.80692  3.67761  3.25196  3.24762  2.09076  2.28004  2.75704  5.17529  3.95188   1429 s - - -
          2.68618  4.42225  2.77519  2.73123  3.46354  2.40513  3.72494  3.29354  2.67741  2.69355  4.24690  2.90347  2.73739  3.18146  2.89801  2.37887  2.77519  2.98518  4.58477  3.61503
          0.03382  3.79952  4.52186  0.61958  0.77255  0.52460  0.89597
    631   3.14509  4.66363  3.73188  3.44921  2.30147  3.74617  3.58983  3.16478  3.30882  2.63715  3.84795  3.63598  4.22257  3.63241  3.50682  3.28849  3.43191  3.03214  3.94187  1.09641   1431 y - - -
          2.68618  4.42225  2.77519  2.73123  3.46354  2.40513  3.72494  3.29354  2.67741  2.69355  4.24690  2.90347  2.73739  3.18146  2.89801  2.37887  2.77519  2.98518  4.58477  3.61503
          0.03382  3.79952  4.52186  0.61958  0.77255  0.46222  0.99394
    632   2.67211  5.04456  1.99502  2.19079  4.38787  2.70574  3.62909  3.85701  2.48565  3.39796  4.20843  2.39752  3.75279  2.77711  2.70900  2.63711  2.94041  3.46397  5.57947  4.17341   1432 d - - -
          2.68618  4.42225  2.77519  2.73123  3.46354  2.40513  3.72494  3.29354  2.67741  2.69355  4.24690  2.90347  2.73739  3.18146  2.89801  2.37887  2.77519  2.98518  4.58477  3.61503
          0.03228  3.84512  4.56746  0.61958  0.77255  0.48576  0.95510
    633   2.64994  4.92894  2.14925  2.22685  4.33858  3.18695  3.68597  3.78336  2.58694  3.37871  4.21330  1.95472  3.75315  2.85406  3.08201  2.64039  2.53832  3.39722  5.57978  4.18218   1433 n - - -
          2.68618  4.42225  2.77519  2.73123  3.46354  2.40513  3.72494  3.29354  2.67741  2.69355  4.24690  2.90347  2.73739  3.18146  2.89801  2.37887  2.77519  2.98518  4.58477  3.61503
          0.03228  3.84512  4.56746  0.61958  0.77255  0.48576  0.95510
    634   2.30216  4.22200  3.18326  2.99813  4.04925  2.95242  4.10856  3.56833  3.07004  3.29082  4.21945  3.22705  3.68904  3.42158  3.35667  1.13305  2.78031  3.10943  5.42401  4.13272   1434 s - - -
          2.68618  4.42225  2.77519  2.73123  3.46354  2.40513  3.72494  3.29354  2.67741  2.69355  4.24690  2.90347  2.73739  3.18146  2.89801  2.37887  2.77519  2.98518  4.58477  3.61503
          0.03228  3.84512  4.56746  0.61958  0.77255  0.48576  0.95510
    635   2.23387  4.15201  3.28673  2.99690  4.04194  2.96051  4.06195  3.32328  2.98720  3.11821  4.01385  3.21429  3.67196  3.34096  3.28778  2.06685  1.53521  2.90888  5.42907  4.18420   1435 t - - -
          2.68618  4.42225  2.77519  2.73123  3.46354  2.40513  3.72494  3.29354  2.67741  2.69355  4.24690  2.90347  2.73739  3.18146  2.89801  2.37887  2.77519  2.98518  4.58477  3.61503
          0.03228  3.84512  4.56746  0.61958  0.77255  0.48576  0.95510
    636   2.46632  2.88405  3.37953  2.83799  3.47580  3.12619  3.77293  2.85756  2.73965  2.56658  3.45430  3.21507  3.83200  3.08719  2.82857  2.42536  2.74127  2.60629  4.90486  3.27877   1436 s - - -
          2.68618  4.42225  2.77519  2.73123  3.46354  2.40513  3.72494  3.29354  2.67741  2.69355  4.24690  2.90347  2.73739  3.18146  2.89801  2.37887  2.77519  2.98518  4.58477  3.61503
          0.03228  3.84512  4.56746  0.61958  0.77255  0.48576  0.95510
    637   3.03319  4.42646  4.46236  3.95184  3.26267  4.23250  4.65658  1.26752  3.77291  1.75897  2.82608  4.22639  4.54824  4.06678  3.98091  3.60155  3.29121  1.82099  5.21506  4.01389   1440 i - - -
          2.68618  4.42225  2.77519  2.73123  3.46354  2.40513  3.72494  3.29354  2.67741  2.69355  4.24690  2.90347  2.73739  3.18146  2.89801  2.37887  2.77519  2.98518  4.58477  3.61503
          0.03228  3.84512  4.56746  0.61958  0.77255  0.48576  0.95510
    638   2.88239  4.96406  3.20316  2.66636  4.28992  3.51472  3.59124  3.72752  1.97404  3.21884  4.11283  3.09238  3.92928  2.28337  1.53718  2.90309  3.08769  3.42420  5.32578  4.09467   1441 r - - -
          2.68618  4.42225  2.77519  2.73123  3.46354  2.40513  3.72494  3.29354  2.67741  2.69355  4.24690  2.90347  2.73739  3.18146  2.89801  2.37887  2.77519  2.98518  4.58477  3.61503
          0.03228  3.84512  4.56746  0.61958  0.77255  0.48576  0.95510
    639   2.92801  5.01552  3.25648  2.69063  4.41721  3.54231  3.58111  3.79218  1.33026  3.28361  4.16586  3.10846  3.94583  2.72913  1.91430  2.93968  3.12067  3.48172  5.36363  4.16682   1442 k - - -
          2.68618  4.42225  2.77519  2.73123  3.46354  2.40513  3.72494  3.29354  2.67741  2.69355  4.24690  2.90347  2.73739  3.18146  2.89801  2.37887  2.77519  2.98518  4.58477  3.61503
          0.03228  3.84512  4.56746  0.61958  0.77255  0.48576  0.95510
    640   1.05392  4.17904  3.43535  3.22581  4.02564  3.00423  4.25101  3.14710  3.24137  3.02992  4.06508  3.38217  3.74090  3.58513  3.49355  2.52973  2.80522  2.80625  5.45554  4.25283   1443 a - - -
          2.68618  4.42225  2.77519  2.73123  3.46354  2.40513  3.72494  3.29354  2.67741  2.69355  4.24690  2.90347  2.73739  3.18146  2.89801  2.37887  2.77519  2.98518  4.58477  3.61503
          0.03228  3.84512  4.56746  0.61958  0.77255  0.48576  0.95510
    641   2.55631  0.99766  4.06838  3.80207  3.80006  3.18472  4.45521  2.93976  3.62896  2.85631  3.97685  3.79636  3.88951  3.97622  3.75806  2.82784  3.02082  2.68610  5.22157  4.08784   1444 c - - -
          2.68618  4.42225  2.77519  2.73123  3.46354  2.40513  3.72494  3.29354  2.67741  2.69355  4.24690  2.90347  2.73739  3.18146  2.89801  2.37887  2.77519  2.98518  4.58477  3.61503
          0.03228  3.84512  4.56746  0.61958  0.77255  0.48576  0.95510
    642   2.83337  5.02370  2.97542  2.50899  4.29950  3.46999  2.93704  3.76507  1.54304  3.26735  4.11804  2.98308  3.88448  2.50639  2.30804  2.82703  3.03627  3.43819  5.35695  4.07569   1445 k - - -
          2.68618  4.42225  2.77519  2.73123  3.46354  2.40513  3.72494  3.29354  2.67741  2.69355  4.24690  2.90347  2.73739  3.18146  2.89801  2.37887  2.77519  2.98518  4.58477  3.61503
          0.03228  3.84512  4.56746  0.61958  0.77255  0.48576  0.95510
    643   3.22409  4.63402  4.20112  3.91072  1.05757  3.91965  3.86601  2.75149  3.81851  2.12803  3.48593  3.98858  4.37910  3.99413  3.94499  3.49523  3.52534  2.74012  4.12377  2.49445   1446 f - - -
          2.68618  4.42225  2.77519  2.73123  3.46354  2.40513  3.72494  3.29354  2.67741  2.69355  4.24690  2.90347  2.73739  3.18146  2.89801  2.37887  2.77519  2.98518  4.58477  3.61503
          0.03228  3.84512  4.56746  0.61958  0.77255  0.48576  0.95510
    644   3.12494  4.59553  4.14542  3.78552  3.12592  3.94710  4.44985  2.32892  3.55352  0.90963  3.15810  4.06361  4.38741  3.92841  3.73391  3.51531  3.42058  2.35908  4.99491  3.71178   1447 l - - -
          2.68618  4.42225  2.77519  2.73123  3.46354  2.40513  3.72494  3.29354  2.67741  2.69355  4.24690  2.90347  2.73739  3.18146  2.89801  2.37887  2.77519  2.98518  4.58477  3.61503
          0.03228  3.84512  4.56746  0.61958  0.77255  0.48576  0.95510
    645   3.12494  4.59553  4.14542  3.78552  3.12592  3.94710  4.44985  2.32892  3.55352  0.90963  3.15810  4.06361  4.38741  3.92841  3.73391  3.51531  3.42058  2.35908  4.99491  3.71178   1448 l - - -
          2.68618  4.42225  2.77519  2.73123  3.46354  2.40513  3.72494  3.29354  2.67741  2.69355  4.24690  2.90347  2.73739  3.18146  2.89801  2.37887  2.77519  2.98518  4.58477  3.61503
          0.03228  3.84512  4.56746  0.61958  0.77255  0.48576  0.95510
    646   1.98894  4.13851  3.21803  2.98844  4.14841  2.89762  4.10326  3.50752  3.05655  3.26386  4.14418  3.19137  3.63941  3.38168  3.36061  1.32053  2.67868  3.02698  5.52087  4.26628   1449 s - - -
          2.68618  4.42225  2.77519  2.73123  3.46354  2.40513  3.72494  3.29354  2.67741  2.69355  4.24690  2.90347  2.73739  3.18146  2.89801  2.37887  2.77519  2.98518  4.58477  3.61503
          0.03228  3.84512  4.56746  0.61958  0.77255  0.48576  0.95510
    647   2.94767  4.90962  3.12180  2.74885  4.28980  3.43969  3.74500  3.71744  1.07635  3.28868  4.25194  3.17440  3.94224  2.93828  2.42776  2.99165  3.20315  3.42689  5.35597  4.16493   1450 k - - -
          2.68618  4.42225  2.77519  2.73123  3.46354  2.40513  3.72494  3.29354  2.67741  2.69355  4.24690  2.90347  2.73739  3.18146  2.89801  2.37887  2.77519  2.98518  4.58477  3.61503
          0.03228  3.84512  4.56746  0.61958  0.77255  0.48576  0.95510
    648   2.85983  4.84401  2.88567  2.64040  4.00883  3.34840  3.79832  3.63578  2.46319  3.14081  4.16986  3.09974  3.90173  1.28350  2.74773  2.90893  3.15701  3.36728  5.28590  3.97797   1451 q - - -
          2.68618  4.42225  2.77519  2.73123  3.46354  2.40513  3.72494  3.29354  2.67741  2.69355  4.24690  2.90347  2.73739  3.18146  2.89801  2.37887  2.77519  2.98518  4.58477  3.61503
          0.03228  3.84512  4.56746  0.61958  0.77255  0.48576  0.95510
    649   3.12494  4.59553  4.14542  3.78552  3.12592  3.94710  4.44985  2.32892  3.55352  0.90963  3.15810  4.06361  4.38741  3.92841  3.73391  3.51531  3.42058  2.35908  4.99491  3.71178   1453 l - - -
          2.68618  4.42225  2.77519  2.73123  3.46354  2.40513  3.72494  3.29354  2.67741  2.69355  4.24690  2.90347  2.73739  3.18146  2.89801  2.37887  2.77519  2.98518  4.58477  3.61503
          0.03228  3.84512  4.56746  0.61958  0.77255  0.48576  0.95510
    650   2.40072  4.75251  3.04563  2.50528  4.04453  3.41535  3.28561  3.43701  2.11009  3.03077  3.87010  2.98445  3.82144  2.75398  2.18354  2.68814  2.57223  3.12730  5.24802  3.96708   1457 k - - -
          2.68618  4.42225  2.77519  2.73123  3.46354  2.40513  3.72494  3.29354  2.67741  2.69355  4.24690  2.90347  2.73739  3.18146  2.89801  2.37887  2.77519  2.98518  4.58477  3.61503
          0.03228  3.84512  4.56746  0.61958  0.77255  0.48576  0.95510
    651   2.49793  4.57971  2.64144  2.47355  4.18288  3.08167  3.82211  3.73444  2.70125  3.37009  4.23231  1.66855  3.73030  3.04048  3.09517  2.20467  2.88382  3.30067  5.49193  4.12031   1459 n - - -
          2.68618  4.42225  2.77519  2.73123  3.46354  2.40513  3.72494  3.29354  2.67741  2.69355  4.24690  2.90347  2.73739  3.18146  2.89801  2.37887  2.77519  2.98518  4.58477  3.61503
          0.03228  3.84512  4.56746  0.61958  0.77255  0.48576  0.95510
    652   2.63187  4.40959  3.30001  3.19615  4.33816  0.77259  4.31776  3.93145  3.37367  3.58894  4.56475  3.46440  3.79985  3.70005  3.61237  2.80307  3.11100  3.46508  5.44019  4.43927   1463 g - - -
          2.68618  4.42225  2.77519  2.73123  3.46354  2.40513  3.72494  3.29354  2.67741  2.69355  4.24690  2.90347  2.73739  3.18146  2.89801  2.37887  2.77519  2.98518  4.58477  3.61503
          0.03228  3.84512  4.56746  0.61958  0.77255  0.48576  0.95510
    653   2.63187  4.40959  3.30001  3.19615  4.33816  0.77259  4.31776  3.93145  3.37367  3.58894  4.56475  3.46440  3.79985  3.70005  3.61237  2.80307  3.11100  3.46508  5.44019  4.43927   1464 g - - -
          2.68618  4.42225  2.77519  2.73123  3.46354  2.40513  3.72494  3.29354  2.67741  2.69355  4.24690  2.90347  2.73739  3.18146  2.89801  2.37887  2.77519  2.98518  4.58477  3.61503
          0.03228  3.84512  4.56746  0.61958  0.77255  0.48576  0.95510
    654   3.29122  4.67546  4.05002  3.74961  2.63978  3.70007  3.86739  3.31399  3.47254  2.71345  3.94902  3.90427  4.21561  3.86161  3.60560  3.49516  3.59032  3.20357  0.94232  2.64337   1465 w - - -
          2.68618  4.42225  2.77519  2.73123  3.46354  2.40513  3.72494  3.29354  2.67741  2.69355  4.24690  2.90347  2.73739  3.18146  2.89801  2.37887  2.77519  2.98518  4.58477  3.61503
          0.03228  3.84512  4.56746  0.61958  0.77255  0.48576  0.95510
    655   2.63187  4.40959  3.30001  3.19615  4.33816  0.77259  4.31776  3.93145  3.37367  3.58894  4.56475  3.46440  3.79985  3.70005  3.61237  2.80307  3.11100  3.46508  5.44019  4.43927   1466 g - - -
          2.68618  4.42225  2.77519  2.73123  3.46354  2.40513  3.72494  3.29354  2.67741  2.69355  4.24690  2.90347  2.73739  3.18146  2.89801  2.37887  2.77519  2.98518  4.58477  3.61503
          0.03228  3.84512  4.56746  0.61958  0.77255  0.48576  0.95510
    656   2.92949  5.03393  2.47722  1.06492  4.37683  3.25694  3.84187  3.82532  2.71900  3.44702  4.42265  2.91850  3.86035  3.05836  3.12471  2.91492  3.23365  3.51214  5.55359  4.27627   1467 e - - -
          2.68618  4.42225  2.77519  2.73123  3.46354  2.40513  3.72494  3.29354  2.67741  2.69355  4.24690  2.90347  2.73739  3.18146  2.89801  2.37887  2.77519  2.98518  4.58477  3.61503
          0.03228  3.84512  4.56746  0.61958  0.77255  0.48576  0.95510
    657   2.30216  4.22200  3.18326  2.99813  4.04925  2.95242  4.10856  3.56833  3.07004  3.29082  4.21945  3.22705  3.68904  3.42158  3.35667  1.13305  2.78031  3.10943  5.42401  4.13272   1468 s - - -
          2.68618  4.42225  2.77519  2.73123  3.46354  2.40513  3.72494  3.29354  2.67741  2.69355  4.24690  2.90347  2.73739  3.18146  2.89801  2.37887  2.77519  2.98518  4.58477  3.61503
          0.03228  3.84512  4.56746  0.61958  0.77255  0.48576  0.95510
    658   2.93169  4.73863  3.29765  2.89935  2.57736  3.64510  1.85125  3.35822  2.72885  2.85689  3.88481  3.26957  4.06717  3.15857  3.02922  3.00098  3.17115  3.13890  4.17491  2.18657   1469 h - - -
          2.68618  4.42225  2.77519  2.73123  3.46354  2.40513  3.72494  3.29354  2.67741  2.69355  4.24690  2.90347  2.73739  3.18146  2.89801  2.37887  2.77519  2.98518  4.58477  3.61503
          0.03228  3.84512  4.56746  0.61958  0.77255  0.48576  0.95510
    659   3.12494  4.59553  4.14542  3.78552  3.12592  3.94710  4.44985  2.32892  3.55352  0.90963  3.15810  4.06361  4.38741  3.92841  3.73391  3.51531  3.42058  2.35908  4.99491  3.71178   1470 l - - -
          2.68618  4.42225  2.77519  2.73123  3.46354  2.40513  3.72494  3.29354  2.67741  2.69355  4.24690  2.90347  2.73739  3.18146  2.89801  2.37887  2.77519  2.98518  4.58477  3.61503
          0.03228  3.84512  4.56746  0.61958  0.77255  0.48576  0.95510
    660   2.30216  4.22200  3.18326  2.99813  4.04925  2.95242  4.10856  3.56833  3.07004  3.29082  4.21945  3.22705  3.68904  3.42158  3.35667  1.13305  2.78031  3.10943  5.42401  4.13272   1471 s - - -
          2.68618  4.42225  2.77519  2.73123  3.46354  2.40513  3.72494  3.29354  2.67741  2.69355  4.24690  2.90347  2.73739  3.18146  2.89801  2.37887  2.77519  2.98518  4.58477  3.61503
          0.03228  3.84512  4.56746  0.61958  0.77255  0.48576  0.95510
    661   2.30216  4.22200  3.18326  2.99813  4.04925  2.95242  4.10856  3.56833  3.07004  3.29082  4.21945  3.22705  3.68904  3.42158  3.35667  1.13305  2.78031  3.10943  5.42401  4.13272   1472 s - - -
          2.68618  4.42225  2.77519  2.73123  3.46354  2.40513  3.72494  3.29354  2.67741  2.69355  4.24690  2.90347  2.73739  3.18146  2.89801  2.37887  2.77519  2.98518  4.58477  3.61503
          0.03228  3.84512  4.56746  0.61958  0.77255  0.48576  0.95510
    662   2.75162  4.83680  3.17896  2.61586  4.21292  3.46532  3.59389  3.56904  1.88544  3.13572  3.99561  3.05630  3.87839  2.74949  1.81241  2.79346  2.50718  3.25793  5.30754  4.07179   1473 r - - -
          2.68618  4.42225  2.77519  2.73123  3.46354  2.40513  3.72494  3.29354  2.67741  2.69355  4.24690  2.90347  2.73739  3.18146  2.89801  2.37887  2.77519  2.98518  4.58477  3.61503
          0.03228  3.84512  4.56746  0.61958  0.77255  0.48576  0.95510
    663   2.39075  4.35596  2.99496  2.72418  4.02771  3.08230  3.90084  3.36824  2.76209  3.12039  4.01127  2.53763  3.72918  3.14350  3.10392  2.52845  1.64054  2.99307  5.38094  4.08926   1474 t - - -
          2.68618  4.42225  2.77519  2.73123  3.46354  2.40513  3.72494  3.29354  2.67741  2.69355  4.24690  2.90347  2.73739  3.18146  2.89801  2.37887  2.77519  2.98518  4.58477  3.61503
          0.03228  3.84512  4.56746  0.61958  0.77255  0.48576  0.95510
    664   2.75768  4.75909  3.21678  2.68009  3.96474  3.49599  3.65865  3.26133  1.50995  2.88370  3.26276  3.11716  3.91371  2.83976  2.45452  2.83279  2.98780  3.02373  5.22927  3.96323   1475 k - - -
          2.68618  4.42225  2.77519  2.73123  3.46354  2.40513  3.72494  3.29354  2.67741  2.69355  4.24690  2.90347  2.73739  3.18146  2.89801  2.37887  2.77519  2.98518  4.58477  3.61503
          0.03228  3.84512  4.56746  0.61958  0.77255  0.48576  0.95510
    665   1.78715  4.36735  3.14702  2.51607  3.79677  3.28137  3.86599  2.87095  2.75429  2.76652  3.71133  3.15550  3.82465  3.11359  3.11767  2.64859  2.80946  2.31351  5.22213  3.95836   1490 a - - -
          2.68618  4.42225  2.77519  2.73123  3.46354  2.40513  3.72494  3.29354  2.67741  2.69355  4.24690  2.90347  2.73739  3.18146  2.89801  2.37887  2.77519  2.98518  4.58477  3.61503
          0.03228  3.84512  4.56746  0.61958  0.77255  0.48576  0.95510
    666   3.20826  4.70832  3.79816  3.52274  2.29489  3.79851  3.60680  3.22136  3.38104  2.68226  3.89933  3.69025  4.27315  3.69364  3.57022  3.34756  3.49490  3.09067  3.93749  1.01251   1496 y - - -
          2.68618  4.42225  2.77519  2.73123  3.46354  2.40513  3.72494  3.29354  2.67741  2.69355  4.24690  2.90347  2.73739  3.18146  2.89801  2.37887  2.77519  2.98518  4.58477  3.61503
          0.03228  3.84512  4.56746  0.61958  0.77255  0.48576  0.95510
    667   2.39866  4.24356  3.40446  3.15564  3.94535  3.08363  4.17496  3.06918  3.09806  2.93362  3.98620  3.36915  3.78536  3.49435  3.35785  2.59966  1.21914  2.76708  5.38558  4.16209   1497 t - - -
          2.68618  4.42225  2.77519  2.73123  3.46354  2.40513  3.72494  3.29354  2.67741  2.69355  4.24690  2.90347  2.73739  3.18146  2.89801  2.37887  2.77519  2.98518  4.58477  3.61503
          0.03228  3.84512  4.56746  0.61958  0.77255  0.48576  0.95510
    668   2.70137  4.69643  2.69428  2.57718  4.05572  3.16610  3.89994  3.76056  2.80154  3.41065  4.36634  1.20742  3.81679  3.17295  3.15502  2.76980  3.08251  3.38553  5.36483  4.00626   1498 n - - -
          2.68618  4.42225  2.77519  2.73123  3.46354  2.40513  3.72494  3.29354  2.67741  2.69355  4.24690  2.90347  2.73739  3.18146  2.89801  2.37887  2.77519  2.98518  4.58477  3.61503
          0.03228  3.84512  4.56746  0.61958  0.77255  0.48576  0.95510
    669   3.12494  4.59553  4.14542  3.78552  3.12592  3.94710  4.44985  2.32892  3.55352  0.90963  3.15810  4.06361  4.38741  3.92841  3.73391  3.51531  3.42058  2.35908  4.99491  3.71178   1501 l - - -
          2.68618  4.42225  2.77519  2.73123  3.46354  2.40513  3.72494  3.29354  2.67741  2.69355  4.24690  2.90347  2.73739  3.18146  2.89801  2.37887  2.77519  2.98518  4.58477  3.61503
          0.03228  3.84512  4.56746  0.61958  0.77255  0.48576  0.95510
    670   2.96083  5.08389  0.95808  2.31909  4.45739  3.19049  3.90789  4.03947  2.98698  3.65284  4.63070  2.87394  3.84139  3.14725  3.49919  2.92653  3.29894  3.68169  5.63128  4.33527   1507 d - - -
          2.68618  4.42225  2.77519  2.73123  3.46354  2.40513  3.72494  3.29354  2.67741  2.69355  4.24690  2.90347  2.73739  3.18146  2.89801  2.37887  2.77519  2.98518  4.58477  3.61503
          0.03228  3.84512  4.56746  0.61958  0.77255  0.48576  0.95510
    671   2.55803  4.55024  2.82527  2.62396  4.22437  1.48020  3.87924  3.67014  2.34587  3.31676  4.20285  3.04433  3.76995  3.10774  3.01435  2.65521  2.93808  3.27081  5.45704  4.20888   1508 g - - -
          2.68618  4.42225  2.77519  2.73123  3.46354  2.40513  3.72494  3.29354  2.67741  2.69355  4.24690  2.90347  2.73739  3.18146  2.89801  2.37887  2.77519  2.98518  4.58477  3.61503
          0.03228  3.84512  4.56746  0.61958  0.77255  0.48576  0.95510
    672   2.80464  5.14528  2.29111  1.43827  4.45912  3.20858  3.69338  3.94372  2.56292  3.51070  4.37639  2.34130  3.79473  2.86851  3.02374  2.75178  3.09058  3.56814  5.66096  4.24715   1510 e - - -
          2.68618  4.42225  2.77519  2.73123  3.46354  2.40513  3.72494  3.29354  2.67741  2.69355  4.24690  2.90347  2.73739  3.18146  2.89801  2.37887  2.77519  2.98518  4.58477  3.61503
          0.03228  3.84512  4.56746  0.61958  0.77255  0.48576  0.95510
    673   2.59891  3.22828  3.29612  2.77221  3.90486  3.36206  3.74781  3.18909  1.57844  2.91620  3.83098  3.16680  3.85213  2.96217  2.67051  2.72520  2.88916  2.90852  5.19857  3.95158   1512 k - - -
          2.68618  4.42225  2.77519  2.73123  3.46354  2.40513  3.72494  3.29354  2.67741  2.69355  4.24690  2.90347  2.73739  3.18146  2.89801  2.37887  2.77519  2.98518  4.58477  3.61503
          0.03228  3.84512  4.56746  0.61958  0.77255  0.48576  0.95510
    674   2.25900  4.22186  3.10321  2.85658  4.14279  2.94540  4.01461  3.59730  2.93736  3.27723  4.13872  3.13272  2.95317  3.27270  3.26899  1.36007  2.71505  3.11436  5.48149  4.21445   1514 s - - -
          2.68618  4.42225  2.77519  2.73123  3.46354  2.40513  3.72494  3.29354  2.67741  2.69355  4.24690  2.90347  2.73739  3.18146  2.89801  2.37887  2.77519  2.98518  4.58477  3.61503
          0.03228  3.84512  4.56746  0.61958  0.77255  0.48576  0.95510
    675   2.96603  4.78773  3.10006  2.85759  3.26638  3.42509  1.20153  3.66469  2.70143  3.16195  4.20304  3.26789  3.97629  3.22357  2.96861  3.03707  3.26862  3.40037  4.73174  3.21808   1515 h - - -
          2.68618  4.42225  2.77519  2.73123  3.46354  2.40513  3.72494  3.29354  2.67741  2.69355  4.24690  2.90347  2.73739  3.18146  2.89801  2.37887  2.77519  2.98518  4.58477  3.61503
          0.03228  3.84512  4.56746  0.61958  0.77255  0.48576  0.95510
    676   3.07392  4.45064  4.49781  4.00089  3.23974  4.28175  4.68376  1.30075  3.81547  1.58848  3.11765  4.27377  4.58766  4.11188  4.01754  3.66273  3.33063  1.81178  5.20503  3.97365   1516 i - - -
          2.68618  4.42225  2.77519  2.73123  3.46354  2.40513  3.72494  3.29354  2.67741  2.69355  4.24690  2.90347  2.73739  3.18146  2.89801  2.37887  2.77519  2.98518  4.58477  3.61503
          0.03228  3.84512  4.56746  0.61958  0.77255  0.48576  0.95510
    677   2.78660  4.33716  4.08716  3.74980  3.53050  3.69522  4.55638  2.05290  3.61715  2.22254  3.50017  3.94392  4.25751  3.97909  3.83223  3.19732  3.14898  1.06014  5.31020  4.03995   1517 v - - -
          2.68618  4.42225  2.77519  2.73123  3.46354  2.40513  3.72494  3.29354  2.67741  2.69355  4.24690  2.90347  2.73739  3.18146  2.89801  2.37887  2.77519  2.98518  4.58477  3.61503
          0.03228  3.84512  4.56746  0.61958  0.77255  0.48576  0.95510
    678   2.70137  4.69643  2.69428  2.57718  4.05572  3.16610  3.89994  3.76056  2.80154  3.41065  4.36634  1.20742  3.81679  3.17295  3.15502  2.76980  3.08251  3.38553  5.36483  4.00626   1518 n - - -
          2.68618  4.42225  2.77519  2.73123  3.46354  2.40513  3.72494  3.29354  2.67741  2.69355  4.24690  2.90347  2.73739  3.18146  2.89801  2.37887  2.77519  2.98518  4.58477  3.61503
          0.03228  3.84512  4.56746  0.61958  0.77255  0.48576  0.95510
    679   2.39866  4.24356  3.40446  3.15564  3.94535  3.08363  4.17496  3.06918  3.09806  2.93362  3.98620  3.36915  3.78536  3.49435  3.35785  2.59966  1.21914  2.76708  5.38558  4.16209   1519 t - - -
          2.68618  4.42225  2.77519  2.73123  3.46354  2.40513  3.72494  3.29354  2.67741  2.69355  4.24690  2.90347  2.73739  3.18146  2.89801  2.37887  2.77519  2.98518  4.58477  3.61503
          0.03228  3.84512  4.56746  0.61958  0.77255  0.48576  0.95510
    680   1.05392  4.17904  3.43535  3.22581  4.02564  3.00423  4.25101  3.14710  3.24137  3.02992  4.06508  3.38217  3.74090  3.58513  3.49355  2.52973  2.80522  2.80625  5.45554  4.25283   1520 a - - -
          2.68618  4.42225  2.77519  2.73123  3.46354  2.40513  3.72494  3.29354  2.67741  2.69355  4.24690  2.90347  2.73739  3.18146  2.89801  2.37887  2.77519  2.98518  4.58477  3.61503
          0.03228  3.84512  4.56746  0.61958  0.77255  0.48576  0.95510
    681   3.29122  4.67546  4.05002  3.74961  2.63978  3.70007  3.86739  3.31399  3.47254  2.71345  3.94902  3.90427  4.21561  3.86161  3.60560  3.49516  3.59032  3.20357  0.94232  2.64337   1521 w - - -
          2.68618  4.42225  2.77519  2.73123  3.46354  2.40513  3.72494  3.29354  2.67741  2.69355  4.24690  2.90347  2.73739  3.18146  2.89801  2.37887  2.77519  2.98518  4.58477  3.61503
          0.03228  3.84512  4.56746  0.61958  0.77255  0.48576  0.95510
    682   1.05392  4.17904  3.43535  3.22581  4.02564  3.00423  4.25101  3.14710  3.24137  3.02992  4.06508  3.38217  3.74090  3.58513  3.49355  2.52973  2.80522  2.80625  5.45554  4.25283   1522 a - - -
          2.68618  4.42225  2.77519  2.73123  3.46354  2.40513  3.72494  3.29354  2.67741  2.69355  4.24690  2.90347  2.73739  3.18146  2.89801  2.37887  2.77519  2.98518  4.58477  3.61503
          0.03228  3.84512  4.56746  0.61958  0.77255  0.48576  0.95510
    683   2.94817  4.50140  4.02025  3.61195  3.19651  3.81370  4.35344  2.36940  3.38140  1.79558  1.43137  3.89272  4.27441  3.76525  3.58987  3.29429  3.25308  2.37227  5.03350  3.79270   1523 m - - -
          2.68618  4.42225  2.77519  2.73123  3.46354  2.40513  3.72494  3.29354  2.67741  2.69355  4.24690  2.90347  2.73739  3.18146  2.89801  2.37887  2.77519  2.98518  4.58477  3.61503
          0.03228  3.84512  4.56746  0.61958  0.77255  0.48576  0.95510
    684   3.12494  4.59553  4.14542  3.78552  3.12592  3.94710  4.44985  2.32892  3.55352  0.90963  3.15810  4.06361  4.38741  3.92841  3.73391  3.51531  3.42058  2.35908  4.99491  3.71178   1526 l - - -
          2.68618  4.42225  2.77519  2.73123  3.46354  2.40513  3.72494  3.29354  2.67741  2.69355  4.24690  2.90347  2.73739  3.18146  2.89801  2.37887  2.77519  2.98518  4.58477  3.61503
          0.03228  3.84512  4.56746  0.61958  0.77255  0.48576  0.95510
    685   1.17966  4.11659  3.31420  3.09030  4.14868  2.56215  4.16885  3.42102  3.15729  3.23133  4.12759  3.25724  3.65255  3.46862  3.44172  2.39574  2.69394  2.96678  5.51402  4.31105   1527 a - - -
          2.68618  4.42225  2.77519  2.73123  3.46354  2.40513  3.72494  3.29354  2.67741  2.69355  4.24690  2.90347  2.73739  3.18146  2.89801  2.37887  2.77519  2.98518  4.58477  3.61503
          0.03228  3.84512  4.56746  0.61958  0.77255  0.48576  0.95510
    686   3.12494  4.59553  4.14542  3.78552  3.12592  3.94710  4.44985  2.32892  3.55352  0.90963  3.15810  4.06361  4.38741  3.92841  3.73391  3.51531  3.42058  2.35908  4.99491  3.71178   1528 l - - -
          2.68618  4.42225  2.77519  2.73123  3.46354  2.40513  3.72494  3.29354  2.67741  2.69355  4.24690  2.90347  2.73739  3.18146  2.89801  2.37887  2.77519  2.98518  4.58477  3.61503
          0.03228  3.84512  4.56746  0.61958  0.77255  0.48576  0.95510
    687   2.89867  4.41305  4.17520  3.66731  3.19711  3.94942  4.41106  2.14796  3.49125  1.72708  1.82383  3.95151  4.33717  3.79804  3.71962  3.31153  3.17587  1.90135  5.08135  3.89071   1531 l - - -
          2.68618  4.42225  2.77519  2.73123  3.46354  2.40513  3.72494  3.29354  2.67741  2.69355  4.24690  2.90347  2.73739  3.18146  2.89801  2.37887  2.77519  2.98518  4.58477  3.61503
          0.03228  3.84512  4.56746  0.61958  0.77255  0.48576  0.95510
    688   2.94767  4.90962  3.12180  2.74885  4.28980  3.43969  3.74500  3.71744  1.07635  3.28868  4.25194  3.17440  3.94224  2.93828  2.42776  2.99165  3.20315  3.42689  5.35597  4.16493   1532 k - - -
          2.68618  4.42225  2.77519  2.73123  3.46354  2.40513  3.72494  3.29354  2.67741  2.69355  4.24690  2.90347  2.73739  3.18146  2.89801  2.37887  2.77519  2.98518  4.58477  3.61503
          0.03228  3.84512  4.56746  0.61958  0.77255  0.48576  0.95510
    689   1.30161  4.09254  3.32939  3.07675  4.11295  2.89265  4.14039  3.39795  3.11823  3.20043  4.08540  3.23668  3.63748  3.43242  3.40905  2.00811  2.65657  2.93994  5.50155  4.27090   1533 a - - -
          2.68618  4.42225  2.77519  2.73123  3.46354  2.40513  3.72494  3.29354  2.67741  2.69355  4.24690  2.90347  2.73739  3.18146  2.89801  2.37887  2.77519  2.98518  4.58477  3.61503
          0.03228  3.84512  4.56746  0.61958  0.77255  0.48576  0.95510
    690   2.63187  4.40959  3.30001  3.19615  4.33816  0.77259  4.31776  3.93145  3.37367  3.58894  4.56475  3.46440  3.79985  3.70005  3.61237  2.80307  3.11100  3.46508  5.44019  4.43927   1534 g - - -
          2.68618  4.42225  2.77519  2.73123  3.46354  2.40513  3.72494  3.29354  2.67741  2.69355  4.24690  2.90347  2.73739  3.18146  2.89801  2.37887  2.77519  2.98518  4.58477  3.61503
          0.03228  3.84512  4.56746  0.61958  0.77255  0.48576  0.95510
    691   2.85983  4.84401  2.88567  2.64040  4.00883  3.34840  3.79832  3.63578  2.46319  3.14081  4.16986  3.09974  3.90173  1.28350  2.74773  2.90893  3.15701  3.36728  5.28590  3.97797   1538 q - - -
          2.68621  4.42228  2.77523  2.73118  3.46320  2.40516  3.72498  3.29357  2.67744  2.69350  4.24693  2.90350  2.73743  3.18136  2.89804  2.37890  2.77523  2.98510  4.58480  3.61506
          0.07941  2.71872  4.56746  1.09351  0.40803  0.48576  0.95510
    692   2.28042  4.25328  4.04449  3.55839  3.54482  3.73789  4.40167  1.88741  3.45540  2.24250  3.41530  3.81596  4.22075  3.77201  3.72676  3.10888  3.01126  1.38535  5.26979  4.04762   1545 v - - -
          2.68618  4.42225  2.77519  2.73123  3.46354  2.40513  3.72494  3.29354  2.67741  2.69355  4.24690  2.90347  2.73739  3.18146  2.89801  2.37887  2.77519  2.98518  4.58477  3.61503
          0.03228  3.84512  4.56746  0.61958  0.77255  0.48576  0.95510
    693   2.38501  4.98199  2.46432  1.63554  4.30901  3.25507  3.66163  3.71434  2.47136  3.30474  4.16326  2.79463  3.79001  2.62678  2.90505  2.70155  2.98726  3.36871  5.52907  4.16072   1547 e - - -
          2.68618  4.42225  2.77519  2.73123  3.46354  2.40513  3.72494  3.29354  2.67741  2.69355  4.24690  2.90347  2.73739  3.18146  2.89801  2.37887  2.77519  2.98518  4.58477  3.61503
          0.03228  3.84512  4.56746  0.61958  0.77255  0.48576  0.95510
    694   2.97527  4.81560  3.46320  2.98046  4.16327  3.46804  3.80557  3.70339  2.22796  3.22432  4.22556  3.34211  3.97227  3.02756  1.02102  3.06097  3.24330  3.42861  5.25761  4.09692   1549 r - - -
          2.68618  4.42225  2.77519  2.73123  3.46354  2.40513  3.72494  3.29354  2.67741  2.69355  4.24690  2.90347  2.73739  3.18146  2.89801  2.37887  2.77519  2.98518  4.58477  3.61503
          0.03228  3.84512  4.56746  0.61958  0.77255  0.48576  0.95510
    695   2.96083  5.08389  0.95808  2.31909  4.45739  3.19049  3.90789  4.03947  2.98698  3.65284  4.63070  2.87394  3.84139  3.14725  3.49919  2.92653  3.29894  3.68169  5.63128  4.33527   1550 d - - -
          2.68618  4.42225  2.77519  2.73123  3.46354  2.40513  3.72494  3.29354  2.67741  2.69355  4.24690  2.90347  2.73739  3.18146  2.89801  2.37887  2.77519  2.98518  4.58477  3.61503
          0.03228  3.84512  4.56746  0.61958  0.77255  0.48576  0.95510
    696   2.09762  4.26721  3.14078  2.90907  4.08958  3.01159  4.05251  3.40767  2.96336  3.14004  4.08759  3.19310  1.55571  3.32379  3.27492  2.50435  2.78894  3.01409  5.45275  4.21413   1551 p - - -
          2.68618  4.42225  2.77519  2.73123  3.46354  2.40513  3.72494  3.29354  2.67741  2.69355  4.24690  2.90347  2.73739  3.18146  2.89801  2.37887  2.77519  2.98518  4.58477  3.61503
          0.03228  3.84512  4.56746  0.61958  0.77255  0.48576  0.95510
    697   1.68433  4.10045  3.37172  3.02904  4.06607  2.92678  4.07097  3.35393  3.03206  3.12960  3.98964  3.21989  3.64043  3.34488  3.34803  2.00470  1.98581  2.91171  5.43911  4.22139   1552 a - - -
          2.68618  4.42225  2.77519  2.73123  3.46354  2.40513  3.72494  3.29354  2.67741  2.69355  4.24690  2.90347  2.73739  3.18146  2.89801  2.37887  2.77519  2.98518  4.58477  3.61503
          0.03228  3.84512  4.56746  0.61958  0.77255  0.48576  0.95510
    698   2.71634  4.47784  3.32062  3.15600  4.15289  3.16691  4.23543  3.69160  3.21102  3.32128  4.37021  3.46528  0.88008  3.60065  3.45936  2.88306  3.15583  3.34005  5.34662  4.27330   1553 p - - -
          2.68618  4.42225  2.77519  2.73123  3.46354  2.40513  3.72494  3.29354  2.67741  2.69355  4.24690  2.90347  2.73739  3.18146  2.89801  2.37887  2.77519  2.98518  4.58477  3.61503
          0.03228  3.84512  4.56746  0.61958  0.77255  0.48576  0.95510
    699   3.12494  4.59553  4.14542  3.78552  3.12592  3.94710  4.44985  2.32892  3.55352  0.90963  3.15810  4.06361  4.38741  3.92841  3.73391  3.51531  3.42058  2.35908  4.99491  3.71178   1554 l - - -
          2.68618  4.42225  2.77519  2.73123  3.46354  2.40513  3.72494  3.29354  2.67741  2.69355  4.24690  2.90347  2.73739  3.18146  2.89801  2.37887  2.77519  2.98518  4.58477  3.61503
          0.03228  3.84512  4.56746  0.61958  0.77255  0.48576  0.95510
    700   2.96603  4.78773  3.10006  2.85759  3.26638  3.42509  1.20153  3.66469  2.70143  3.16195  4.20304  3.26789  3.97629  3.22357  2.96861  3.03707  3.26862  3.40037  4.73174  3.21808   1555 h - - -
          2.68618  4.42225  2.77519  2.73123  3.46354  2.40513  3.72494  3.29354  2.67741  2.69355  4.24690  2.90347  2.73739  3.18146  2.89801  2.37887  2.77519  2.98518  4.58477  3.61503
          0.03228  3.84512  4.56746  0.61958  0.77255  0.48576  0.95510
    701   2.92801  5.01552  3.25648  2.69063  4.41721  3.54231  3.58111  3.79218  1.33026  3.28361  4.16586  3.10846  3.94583  2.72913  1.91430  2.93968  3.12067  3.48172  5.36363  4.16682   1557 k - - -
          2.68618  4.42225  2.77519  2.73123  3.46354  2.40513  3.72494  3.29354  2.67741  2.69355  4.24690  2.90347  2.73739  3.18146  2.89801  2.37887  2.77519  2.98518  4.58477  3.61503
          0.03228  3.84512  4.56746  0.61958  0.77255  0.48576  0.95510
    702   1.05392  4.17904  3.43535  3.22581  4.02564  3.00423  4.25101  3.14710  3.24137  3.02992  4.06508  3.38217  3.74090  3.58513  3.49355  2.52973  2.80522  2.80625  5.45554  4.25283   1558 a - - -
          2.68618  4.42225  2.77519  2.73123  3.46354  2.40513  3.72494  3.29354  2.67741  2.69355  4.24690  2.90347  2.73739  3.18146  2.89801  2.37887  2.77519  2.98518  4.58477  3.61503
          0.03228  3.84512  4.56746  0.61958  0.77255  0.48576  0.95510
    703   1.05392  4.17904  3.43535  3.22581  4.02564  3.00423  4.25101  3.14710  3.24137  3.02992  4.06508  3.38217  3.74090  3.58513  3.49355  2.52973  2.80522  2.80625  5.45554  4.25283   1559 a - - -
          2.68618  4.42225  2.77519  2.73123  3.46354  2.40513  3.72494  3.29354  2.67741  2.69355  4.24690  2.90347  2.73739  3.18146  2.89801  2.37887  2.77519  2.98518  4.58477  3.61503
          0.03228  3.84512  4.56746  0.61958  0.77255  0.48576  0.95510
    704   2.80675  4.93448  3.13855  2.59786  4.33940  3.05993  3.58039  3.71866  1.75300  3.23876  4.09011  3.04290  3.88912  2.72717  1.73033  2.82570  3.01988  3.39078  5.35833  4.12888   1560 r - - -
          2.68618  4.42225  2.77519  2.73123  3.46354  2.40513  3.72494  3.29354  2.67741  2.69355  4.24690  2.90347  2.73739  3.18146  2.89801  2.37887  2.77519  2.98518  4.58477  3.61503
          0.03228  3.84512  4.56746  0.61958  0.77255  0.48576  0.95510
    705   3.16283  4.56999  4.42497  3.93407  2.36332  4.23804  4.32355  2.24125  3.79011  1.07102  2.95454  4.17171  4.52116  3.97992  3.96469  3.60594  3.40361  2.31829  4.67857  3.26464   1561 l - - -
          2.68618  4.42225  2.77519  2.73123  3.46354  2.40513  3.72494  3.29354  2.67741  2.69355  4.24690  2.90347  2.73739  3.18146  2.89801  2.37887  2.77519  2.98518  4.58477  3.61503
          0.03228  3.84512  4.56746  0.61958  0.77255  0.48576  0.95510
    706   3.07392  4.45064  4.49781  4.00089  3.23974  4.28175  4.68376  1.30075  3.81547  1.58848  3.11765  4.27377  4.58766  4.11188  4.01754  3.66273  3.33063  1.81178  5.20503  3.97365   1562 i - - -
          2.68618  4.42225  2.77519  2.73123  3.46354  2.40513  3.72494  3.29354  2.67741  2.69355  4.24690  2.90347  2.73739  3.18146  2.89801  2.37887  2.77519  2.98518  4.58477  3.61503
          0.03228  3.84512  4.56746  0.61958  0.77255  0.48576  0.95510
    707   3.01610  4.44959  4.35940  3.82394  3.13837  4.16004  4.51672  1.77267  3.65386  1.61547  1.90213  4.11748  4.46285  3.91921  3.86217  3.50400  3.26251  2.05691  5.08104  3.91854   1563 l - - -
          2.68618  4.42225  2.77519  2.73123  3.46354  2.40513  3.72494  3.29354  2.67741  2.69355  4.24690  2.90347  2.73739  3.18146  2.89801  2.37887  2.77519  2.98518  4.58477  3.61503
          0.03228  3.84512  4.56746  0.61958  0.77255  0.48576  0.95510
    708   2.44637  4.51454  2.71305  2.51301  4.18306  3.06461  3.83188  3.70429  2.71285  3.33842  4.18811  1.96776  3.71283  3.04676  3.10838  1.85467  2.83781  3.26106  5.48795  4.13788   1564 s - - -
          2.68618  4.42225  2.77519  2.73123  3.46354  2.40513  3.72494  3.29354  2.67741  2.69355  4.24690  2.90347  2.73739  3.18146  2.89801  2.37887  2.77519  2.98518  4.58477  3.61503
          0.03228  3.84512  4.56746  0.61958  0.77255  0.48576  0.95510
    709   2.66386  4.32286  3.76038  3.28981  3.36809  3.58770  4.14035  2.40960  3.11166  2.06288  1.90439  3.58960  4.07320  3.48794  3.37523  2.95898  2.53614  2.30229  5.06453  3.84839   1565 m - - -
          2.68618  4.42225  2.77519  2.73123  3.46354  2.40513  3.72494  3.29354  2.67741  2.69355  4.24690  2.90347  2.73739  3.18146  2.89801  2.37887  2.77519  2.98518  4.58477  3.61503
          0.03228  3.84512  4.56746  0.61958  0.77255  0.48576  0.95510
    710   2.85983  4.84401  2.88567  2.64040  4.00883  3.34840  3.79832  3.63578  2.46319  3.14081  4.16986  3.09974  3.90173  1.28350  2.74773  2.90893  3.15701  3.36728  5.28590  3.97797   1566 q - - -
          2.68618  4.42225  2.77519  2.73123  3.46354  2.40513  3.72494  3.29354  2.67741  2.69355  4.24690  2.90347  2.73739  3.18146  2.89801  2.37887  2.77519  2.98518  4.58477  3.61503
          0.03228  3.84512  4.56746  0.61958  0.77255  0.48576  0.95510
    711   2.82627  4.54518  3.46872  3.03699  3.29816  3.66315  3.93471  2.67693  2.76151  1.44199  3.33775  3.42897  4.08588  2.70040  3.02759  3.03891  3.08052  2.61689  4.95306  3.64343   1578 l - - -
          2.68618  4.42225  2.77519  2.73123  3.46354  2.40513  3.72494  3.29354  2.67741  2.69355  4.24690  2.90347  2.73739  3.18146  2.89801  2.37887  2.77519  2.98518  4.58477  3.61503
          0.03228  3.84512  4.56746  0.61958  0.77255  0.48576  0.95510
    712   2.39642  3.55587  3.06877  2.34523  3.90071  2.51964  3.76806  3.28864  2.64657  2.95683  3.80283  3.04284  3.72852  2.98434  3.04702  2.12221  2.73140  2.94124  5.23963  3.96346   1580 s - - -
          2.68618  4.42225  2.77519  2.73123  3.46354  2.40513  3.72494  3.29354  2.67741  2.69355  4.24690  2.90347  2.73739  3.18146  2.89801  2.37887  2.77519  2.98518  4.58477  3.61503
          0.03228  3.84512  4.56746  0.61958  0.77255  0.48576  0.95510
    713   2.76403  5.09272  1.97751  2.16342  4.42890  3.16164  3.72372  3.97820  2.69027  3.55139  4.41422  1.63051  3.77389  2.90904  3.20889  2.71926  3.07468  3.57884  5.67624  4.23397   1581 n - - -
          2.68618  4.42225  2.77519  2.73123  3.46354  2.40513  3.72494  3.29354  2.67741  2.69355  4.24690  2.90347  2.73739  3.18146  2.89801  2.37887  2.77519  2.98518  4.58477  3.61503
          0.03228  3.84512  4.56746  0.61958  0.77255  0.48576  0.95510
    714   2.63187  4.40959  3.30001  3.19615  4.33816  0.77259  4.31776  3.93145  3.37367  3.58894  4.56475  3.46440  3.79985  3.70005  3.61237  2.80307  3.11100  3.46508  5.44019  4.43927   1582 g - - -
          2.68618  4.42225  2.77519  2.73123  3.46354  2.40513  3.72494  3.29354  2.67741  2.69355  4.24690  2.90347  2.73739  3.18146  2.89801  2.37887  2.77519  2.98518  4.58477  3.61503
          0.03228  3.84512  4.56746  0.61958  0.77255  0.48576  0.95510
    715   2.96083  5.08389  0.95808  2.31909  4.45739  3.19049  3.90789  4.03947  2.98698  3.65284  4.63070  2.87394  3.84139  3.14725  3.49919  2.92653  3.29894  3.68169  5.63128  4.33527   1583 d - - -
          2.68618  4.42225  2.77519  2.73123  3.46354  2.40513  3.72494  3.29354  2.67741  2.69355  4.24690  2.90347  2.73739  3.18146  2.89801  2.37887  2.77519  2.98518  4.58477  3.61503
          0.03228  3.84512  4.56746  0.61958  0.77255  0.48576  0.95510
    716   3.22409  4.63402  4.20112  3.91072  1.05757  3.91965  3.86601  2.75149  3.81851  2.12803  3.48593  3.98858  4.37910  3.99413  3.94499  3.49523  3.52534  2.74012  4.12377  2.49445   1584 f - - -
          2.68618  4.42225  2.77519  2.73123  3.46354  2.40513  3.72494  3.29354  2.67741  2.69355  4.24690  2.90347  2.73739  3.18146  2.89801  2.37887  2.77519  2.98518  4.58477  3.61503
          0.03228  3.84512  4.56746  0.61958  0.77255  0.48576  0.95510
    717   2.71634  4.47784  3.32062  3.15600  4.15289  3.16691  4.23543  3.69160  3.21102  3.32128  4.37021  3.46528  0.88008  3.60065  3.45936  2.88306  3.15583  3.34005  5.34662  4.27330   1585 p - - -
          2.68618  4.42225  2.77519  2.73123  3.46354  2.40513  3.72494  3.29354  2.67741  2.69355  4.24690  2.90347  2.73739  3.18146  2.89801  2.37887  2.77519  2.98518  4.58477  3.61503
          0.03228  3.84512  4.56746  0.61958  0.77255  0.48576  0.95510
    718   2.85983  4.84401  2.88567  2.64040  4.00883  3.34840  3.79832  3.63578  2.46319  3.14081  4.16986  3.09974  3.90173  1.28350  2.74773  2.90893  3.15701  3.36728  5.28590  3.97797   1586 q - - -
          2.68618  4.42225  2.77519  2.73123  3.46354  2.40513  3.72494  3.29354  2.67741  2.69355  4.24690  2.90347  2.73739  3.18146  2.89801  2.37887  2.77519  2.98518  4.58477  3.61503
          0.03228  3.84512  4.56746  0.61958  0.77255  0.48576  0.95510
    719   2.81754  5.14215  2.38556  1.48964  4.41631  3.26318  3.66344  3.88207  2.44307  3.41975  4.29586  2.77234  3.81306  2.42458  2.85637  2.76883  3.08025  3.53135  5.59407  4.21198   1608 e - - -
          2.68618  4.42225  2.77519  2.73123  3.46354  2.40513  3.72494  3.29354  2.67741  2.69355  4.24690  2.90347  2.73739  3.18146  2.89801  2.37887  2.77519  2.98518  4.58477  3.61503
          0.03228  3.84512  4.56746  0.61958  0.77255  0.48576  0.95510
    720   2.92949  5.03393  2.47722  1.06492  4.37683  3.25694  3.84187  3.82532  2.71900  3.44702  4.42265  2.91850  3.86035  3.05836  3.12471  2.91492  3.23365  3.51214  5.55359  4.27627   1619 e - - -
          2.68618  4.42225  2.77519  2.73123  3.46354  2.40513  3.72494  3.29354  2.67741  2.69355  4.24690  2.90347  2.73739  3.18146  2.89801  2.37887  2.77519  2.98518  4.58477  3.61503
          0.03228  3.84512  4.56746  0.61958  0.77255  0.48576  0.95510
    721   2.94817  4.50140  4.02025  3.61195  3.19651  3.81370  4.35344  2.36940  3.38140  1.79558  1.43137  3.89272  4.27441  3.76525  3.58987  3.29429  3.25308  2.37227  5.03350  3.79270   1620 m - - -
          2.68618  4.42225  2.77519  2.73123  3.46354  2.40513  3.72494  3.29354  2.67741  2.69355  4.24690  2.90347  2.73739  3.18146  2.89801  2.37887  2.77519  2.98518  4.58477  3.61503
          0.03228  3.84512  4.56746  0.61958  0.77255  0.48576  0.95510
    722   3.07392  4.45064  4.49781  4.00089  3.23974  4.28175  4.68376  1.30075  3.81547  1.58848  3.11765  4.27377  4.58766  4.11188  4.01754  3.66273  3.33063  1.81178  5.20503  3.97365   1621 i - - -
          2.68618  4.42225  2.77519  2.73123  3.46354  2.40513  3.72494  3.29354  2.67741  2.69355  4.24690  2.90347  2.73739  3.18146  2.89801  2.37887  2.77519  2.98518  4.58477  3.61503
          0.03228  3.84512  4.56746  0.61958  0.77255  0.48576  0.95510
    723   2.63187  4.40959  3.30001  3.19615  4.33816  0.77259  4.31776  3.93145  3.37367  3.58894  4.56475  3.46440  3.79985  3.70005  3.61237  2.80307  3.11100  3.46508  5.44019  4.43927   1622 g - - -
          2.68618  4.42225  2.77519  2.73123  3.46354  2.40513  3.72494  3.29354  2.67741  2.69355  4.24690  2.90347  2.73739  3.18146  2.89801  2.37887  2.77519  2.98518  4.58477  3.61503
          0.03228  3.84512  4.56746  0.61958  0.77255  0.48576  0.95510
    724   2.30216  4.22200  3.18326  2.99813  4.04925  2.95242  4.10856  3.56833  3.07004  3.29082  4.21945  3.22705  3.68904  3.42158  3.35667  1.13305  2.78031  3.10943  5.42401  4.13272   1623 s - - -
          2.68618  4.42225  2.77519  2.73123  3.46354  2.40513  3.72494  3.29354  2.67741  2.69355  4.24690  2.90347  2.73739  3.18146  2.89801  2.37887  2.77519  2.98518  4.58477  3.61503
          0.03228  3.84512  4.56746  0.61958  0.77255  0.48576  0.95510
    725   3.17257  4.57625  4.36047  3.91860  1.49832  4.15164  3.97381  2.42959  3.77306  1.58596  3.14930  4.05015  4.47832  3.94158  3.92803  3.53130  3.42179  2.46336  4.25370  2.66956   1624 f - - -
          2.68618  4.42225  2.77519  2.73123  3.46354  2.40513  3.72494  3.29354  2.67741  2.69355  4.24690  2.90347  2.73739  3.18146  2.89801  2.37887  2.77519  2.98518  4.58477  3.61503
          0.03228  3.84512  4.56746  0.61958  0.77255  0.48576  0.95510
    726   2.64506  4.28883  3.67565  3.17575  3.32735  2.96436  4.01908  2.24377  3.04032  1.64579  3.31152  3.50914  4.04536  3.39210  3.32564  2.93725  2.92176  2.26863  4.94421  3.68530   1625 l - - -
          2.68618  4.42225  2.77519  2.73123  3.46354  2.40513  3.72494  3.29354  2.67741  2.69355  4.24690  2.90347  2.73739  3.18146  2.89801  2.37887  2.77519  2.98518  4.58477  3.61503
          0.03228  3.84512  4.56746  0.61958  0.77255  0.48576  0.95510
    727   2.94767  4.90962  3.12180  2.74885  4.28980  3.43969  3.74500  3.71744  1.07635  3.28868  4.25194  3.17440  3.94224  2.93828  2.42776  2.99165  3.20315  3.42689  5.35597  4.16493   1626 k - - -
          2.68618  4.42225  2.77519  2.73123  3.46354  2.40513  3.72494  3.29354  2.67741  2.69355  4.24690  2.90347  2.73739  3.18146  2.89801  2.37887  2.77519  2.98518  4.58477  3.61503
          0.03228  3.84512  4.56746  0.61958  0.77255  0.48576  0.95510
    728   2.70137  4.69643  2.69428  2.57718  4.05572  3.16610  3.89994  3.76056  2.80154  3.41065  4.36634  1.20742  3.81679  3.17295  3.15502  2.76980  3.08251  3.38553  5.36483  4.00626   1627 n - - -
          2.68618  4.42225  2.77519  2.73123  3.46354  2.40513  3.72494  3.29354  2.67741  2.69355  4.24690  2.90347  2.73739  3.18146  2.89801  2.37887  2.77519  2.98518  4.58477  3.61503
          0.03228  3.84512  4.56746  0.61958  0.77255  0.48576  0.95510
    729   2.63187  4.40959  3.30001  3.19615  4.33816  0.77259  4.31776  3.93145  3.37367  3.58894  4.56475  3.46440  3.79985  3.70005  3.61237  2.80307  3.11100  3.46508  5.44019  4.43927   1628 g - - -
          2.68618  4.42225  2.77519  2.73123  3.46354  2.40513  3.72494  3.29354  2.67741  2.69355  4.24690  2.90347  2.73739  3.18146  2.89801  2.37887  2.77519  2.98518  4.58477  3.61503
          0.03228  3.84512  4.56746  0.61958  0.77255  0.48576  0.95510
    730   2.41115  4.27446  3.34887  2.99717  3.78459  3.16405  4.02580  2.96555  2.94159  2.75480  3.79017  3.28670  1.80467  3.31604  3.25116  2.60146  2.81225  2.27086  5.26439  3.99505   1629 p - - -
          2.68618  4.42225  2.77519  2.73123  3.46354  2.40513  3.72494  3.29354  2.67741  2.69355  4.24690  2.90347  2.73739  3.18146  2.89801  2.37887  2.77519  2.98518  4.58477  3.61503
          0.03228  3.84512  4.56746  0.61958  0.77255  0.48576  0.95510
    731   3.12494  4.59553  4.14542  3.78552  3.12592  3.94710  4.44985  2.32892  3.55352  0.90963  3.15810  4.06361  4.38741  3.92841  3.73391  3.51531  3.42058  2.35908  4.99491  3.71178   1630 l - - -
          2.68618  4.42225  2.77519  2.73123  3.46354  2.40513  3.72494  3.29354  2.67741  2.69355  4.24690  2.90347  2.73739  3.18146  2.89801  2.37887  2.77519  2.98518  4.58477  3.61503
          0.03228  3.84512  4.56746  0.61958  0.77255  0.48576  0.95510
    732   2.31305  1.78156  3.55945  3.19333  3.70109  3.08188  4.06787  3.03371  3.07154  2.86756  3.79940  2.61803  3.75242  3.43696  3.32711  2.53168  2.73815  2.70787  5.14802  3.88185   1631 c - - -
          2.68618  4.42225  2.77519  2.73123  3.46354  2.40513  3.72494  3.29354  2.67741  2.69355  4.24690  2.90347  2.73739  3.18146  2.89801  2.37887  2.77519  2.98518  4.58477  3.61503
          0.03228  3.84512  4.56746  0.61958  0.77255  0.48576  0.95510
    733   3.20826  4.70832  3.79816  3.52274  2.29489  3.79851  3.60680  3.22136  3.38104  2.68226  3.89933  3.69025  4.27315  3.69364  3.57022  3.34756  3.49490  3.09067  3.93749  1.01251   1632 y - - -
          2.68618  4.42225  2.77519  2.73123  3.46354  2.40513  3.72494  3.29354  2.67741  2.69355  4.24690  2.90347  2.73739  3.18146  2.89801  2.37887  2.77519  2.98518  4.58477  3.61503
          0.03228  3.84512  4.56746  0.61958  0.77255  0.48576  0.95510
    734   2.30880  4.31528  3.76343  3.31072  3.37673  3.56696  4.16630  2.40517  3.15534  2.06709  1.88386  3.59977  4.06921  3.51801  3.41847  2.94887  2.97282  2.29624  5.08167  3.86434   1633 m - - -
          2.68618  4.42225  2.77519  2.73123  3.46354  2.40513  3.72494  3.29354  2.67741  2.69355  4.24690  2.90347  2.73739  3.18146  2.89801  2.37887  2.77519  2.98518  4.58477  3.61503
          0.03228  3.84512  4.56746  0.61958  0.77255  0.48576  0.95510
    735   1.30161  4.09254  3.32939  3.07675  4.11295  2.89265  4.14039  3.39795  3.11823  3.20043  4.08540  3.23668  3.63748  3.43242  3.40905  2.00811  2.65657  2.93994  5.50155  4.27090   1634 a - - -
          2.68618  4.42225  2.77519  2.73123  3.46354  2.40513  3.72494  3.29354  2.67741  2.69355  4.24690  2.90347  2.73739  3.18146  2.89801  2.37887  2.77519  2.98518  4.58477  3.61503
          0.03228  3.84512  4.56746  0.61958  0.77255  0.48576  0.95510
    736   3.20826  4.70832  3.79816  3.52274  2.29489  3.79851  3.60680  3.22136  3.38104  2.68226  3.89933  3.69025  4.27315  3.69364  3.57022  3.34756  3.49490  3.09067  3.93749  1.01251   1635 y - - -
          2.68618  4.42225  2.77519  2.73123  3.46354  2.40513  3.72494  3.29354  2.67741  2.69355  4.24690  2.90347  2.73739  3.18146  2.89801  2.37887  2.77519  2.98518  4.58477  3.61503
          0.03228  3.84512  4.56746  0.61958  0.77255  0.48576  0.95510
    737   2.97527  4.81560  3.46320  2.98046  4.16327  3.46804  3.80557  3.70339  2.22796  3.22432  4.22556  3.34211  3.97227  3.02756  1.02102  3.06097  3.24330  3.42861  5.25761  4.09692   1636 r - - -
          2.68618  4.42225  2.77519  2.73123  3.46354  2.40513  3.72494  3.29354  2.67741  2.69355  4.24690  2.90347  2.73739  3.18146  2.89801  2.37887  2.77519  2.98518  4.58477  3.61503
          0.03228  3.84512  4.56746  0.61958  0.77255  0.48576  0.95510
    738   2.70137  4.69643  2.69428  2.57718  4.05572  3.16610  3.89994  3.76056  2.80154  3.41065  4.36634  1.20742  3.81679  3.17295  3.15502  2.76980  3.08251  3.38553  5.36483  4.00626   1637 n - - -
          2.68618  4.42225  2.77519  2.73123  3.46354  2.40513  3.72494  3.29354  2.67741  2.69355  4.24690  2.90347  2.73739  3.18146  2.89801  2.37887  2.77519  2.98518  4.58477  3.61503
          0.03228  3.84512  4.56746  0.61958  0.77255  0.48576  0.95510
    739   3.00986  4.43667  4.29611  3.91117  3.35615  4.03642  4.64462  1.11244  3.73875  1.94820  3.29619  4.16037  4.47059  4.09008  3.93847  3.52938  3.30965  1.84618  5.24106  3.97675   1638 i - - -
          2.68618  4.42225  2.77519  2.73123  3.46354  2.40513  3.72494  3.29354  2.67741  2.69355  4.24690  2.90347  2.73739  3.18146  2.89801  2.37887  2.77519  2.98518  4.58477  3.61503
          0.03228  3.84512  4.56746  0.61958  0.77255  0.48576  0.95510
    740   3.22409  4.63402  4.20112  3.91072  1.05757  3.91965  3.86601  2.75149  3.81851  2.12803  3.48593  3.98858  4.37910  3.99413  3.94499  3.49523  3.52534  2.74012  4.12377  2.49445   1639 f - - -
          2.68618  4.42225  2.77519  2.73123  3.46354  2.40513  3.72494  3.29354  2.67741  2.69355  4.24690  2.90347  2.73739  3.18146  2.89801  2.37887  2.77519  2.98518  4.58477  3.61503
          0.03228  3.84512  4.56746  0.61958  0.77255  0.48576  0.95510
    741   2.71634  4.47784  3.32062  3.15600  4.15289  3.16691  4.23543  3.69160  3.21102  3.32128  4.37021  3.46528  0.88008  3.60065  3.45936  2.88306  3.15583  3.34005  5.34662  4.27330   1640 p - - -
          2.68618  4.42225  2.77519  2.73123  3.46354  2.40513  3.72494  3.29354  2.67741  2.69355  4.24690  2.90347  2.73739  3.18146  2.89801  2.37887  2.77519  2.98518  4.58477  3.61503
          0.03228  3.84512  4.56746  0.61958  0.77255  0.48576  0.95510
    742   3.00986  4.43667  4.29611  3.91117  3.35615  4.03642  4.64462  1.11244  3.73875  1.94820  3.29619  4.16037  4.47059  4.09008  3.93847  3.52938  3.30965  1.84618  5.24106  3.97675   1641 i - - -
          2.68618  4.42225  2.77519  2.73123  3.46354  2.40513  3.72494  3.29354  2.67741  2.69355  4.24690  2.90347  2.73739  3.18146  2.89801  2.37887  2.77519  2.98518  4.58477  3.61503
          0.03228  3.84512  4.56746  0.61958  0.77255  0.48576  0.95510
    743   3.29122  4.67546  4.05002  3.74961  2.63978  3.70007  3.86739  3.31399  3.47254  2.71345  3.94902  3.90427  4.21561  3.86161  3.60560  3.49516  3.59032  3.20357  0.94232  2.64337   1642 w - - -
          2.68618  4.42225  2.77519  2.73123  3.46354  2.40513  3.72494  3.29354  2.67741  2.69355  4.24690  2.90347  2.73739  3.18146  2.89801  2.37887  2.77519  2.98518  4.58477  3.61503
          0.03228  3.84512  4.56746  0.61958  0.77255  0.48576  0.95510
    744   1.05392  4.17904  3.43535  3.22581  4.02564  3.00423  4.25101  3.14710  3.24137  3.02992  4.06508  3.38217  3.74090  3.58513  3.49355  2.52973  2.80522  2.80625  5.45554  4.25283   1643 a - - -
          2.68618  4.42225  2.77519  2.73123  3.46354  2.40513  3.72494  3.29354  2.67741  2.69355  4.24690  2.90347  2.73739  3.18146  2.89801  2.37887  2.77519  2.98518  4.58477  3.61503
          0.03228  3.84512  4.56746  0.61958  0.77255  0.48576  0.95510
    745   3.12288  4.55151  4.39575  3.90279  3.07215  4.22641  4.55875  1.96611  3.67986  1.04941  2.97956  4.19371  4.53346  3.98139  3.87590  3.61086  3.37796  2.11466  5.05776  3.82090   1644 l - - -
          2.68618  4.42225  2.77519  2.73123  3.46354  2.40513  3.72494  3.29354  2.67741  2.69355  4.24690  2.90347  2.73739  3.18146  2.89801  2.37887  2.77519  2.98518  4.58477  3.61503
          0.03228  3.84512  4.56746  0.61958  0.77255  0.48576  0.95510
    746   2.63187  4.40959  3.30001  3.19615  4.33816  0.77259  4.31776  3.93145  3.37367  3.58894  4.56475  3.46440  3.79985  3.70005  3.61237  2.80307  3.11100  3.46508  5.44019  4.43927   1645 g - - -
          2.68618  4.42225  2.77519  2.73123  3.46354  2.40513  3.72494  3.29354  2.67741  2.69355  4.24690  2.90347  2.73739  3.18146  2.89801  2.37887  2.77519  2.98518  4.58477  3.61503
          0.03228  3.84512  4.56746  0.61958  0.77255  0.48576  0.95510
    747   2.76089  4.86875  2.66514  1.52602  4.02165  3.34412  3.72547  3.34264  2.51388  2.67111  4.00267  2.93516  3.85929  2.92156  2.90123  2.79128  3.02790  3.09108  5.36363  4.01027   1647 e - - -
          2.68618  4.42225  2.77519  2.73123  3.46354  2.40513  3.72494  3.29354  2.67741  2.69355  4.24690  2.90347  2.73739  3.18146  2.89801  2.37887  2.77519  2.98518  4.58477  3.61503
          0.03228  3.84512  4.56746  0.61958  0.77255  0.48576  0.95510
    748   3.20826  4.70832  3.79816  3.52274  2.29489  3.79851  3.60680  3.22136  3.38104  2.68226  3.89933  3.69025  4.27315  3.69364  3.57022  3.34756  3.49490  3.09067  3.93749  1.01251   1648 y - - -
          2.68618  4.42225  2.77519  2.73123  3.46354  2.40513  3.72494  3.29354  2.67741  2.69355  4.24690  2.90347  2.73739  3.18146  2.89801  2.37887  2.77519  2.98518  4.58477  3.61503
          0.03228  3.84512  4.56746  0.61958  0.77255  0.48576  0.95510
    749   2.77770  4.95606  3.00720  2.50713  4.17956  3.46018  2.91241  3.68241  2.07722  3.20316  4.05065  2.98334  3.86688  2.02799  2.14766  2.78377  2.98669  3.35910  5.30101  3.99701   1649 q - - -
          2.68618  4.42225  2.77519  2.73123  3.46354  2.40513  3.72494  3.29354  2.67741  2.69355  4.24690  2.90347  2.73739  3.18146  2.89801  2.37887  2.77519  2.98518  4.58477  3.61503
          0.03228  3.84512  4.56746  0.61958  0.77255  0.48576  0.95510
    750   2.91954  4.99802  3.21278  2.68303  4.39156  3.52285  3.59573  3.77618  1.28970  3.27846  4.16778  3.10411  3.94112  2.74848  2.01849  2.93486  3.12129  3.46707  5.36346  4.15966   1650 k - - -
          2.68618  4.42225  2.77519  2.73123  3.46354  2.40513  3.72494  3.29354  2.67741  2.69355  4.24690  2.90347  2.73739  3.18146  2.89801  2.37887  2.77519  2.98518  4.58477  3.61503
          0.03228  3.84512  4.56746  0.61958  0.77255  0.48576  0.95510
    751   2.63738  4.40270  3.35578  2.86947  3.33346  3.51218  3.08836  2.82024  2.67083  1.83136  3.47282  3.26333  3.93919  3.10888  2.97289  2.82861  2.64749  2.63232  4.84240  3.49813   1651 l - - -
          2.68618  4.42225  2.77519  2.73123  3.46354  2.40513  3.72494  3.29354  2.67741  2.69355  4.24690  2.90347  2.73739  3.18146  2.89801  2.37887  2.77519  2.98518  4.58477  3.61503
          0.03228  3.84512  4.56746  0.61958  0.77255  0.48576  0.95510
    752   2.57800  4.30508  4.11096  3.62685  3.45286  3.85412  4.44066  1.96659  3.49098  1.89134  3.33094  3.89579  4.29917  3.82106  3.74652  3.22515  3.08392  1.35656  5.23839  4.01067   1652 v - - -
          2.68618  4.42225  2.77519  2.73123  3.46354  2.40513  3.72494  3.29354  2.67741  2.69355  4.24690  2.90347  2.73739  3.18146  2.89801  2.37887  2.77519  2.98518  4.58477  3.61503
          0.03228  3.84512  4.56746  0.61958  0.77255  0.48576  0.95510
    753   3.15666  4.57963  4.38484  3.90531  2.60288  4.21661  4.38143  2.21891  3.74870  1.02009  2.96273  4.16471  4.51634  3.97125  3.93409  3.59991  3.40493  2.28973  4.77321  3.39370   1653 l - - -
          2.68618  4.42225  2.77519  2.73123  3.46354  2.40513  3.72494  3.29354  2.67741  2.69355  4.24690  2.90347  2.73739  3.18146  2.89801  2.37887  2.77519  2.98518  4.58477  3.61503
          0.03397  3.79517  4.51751  0.61958  0.77255  0.48576  0.95510
    754   2.53617  3.76614  3.25084  2.68749  3.52234  3.44420  3.67470  2.92698  2.43937  2.61068  3.49193  3.12290  3.83764  2.51269  2.89685  2.57478  2.77119  2.68126  3.71434  3.65150   1654 k - - -
          2.68618  4.42225  2.77519  2.73123  3.46354  2.40513  3.72494  3.29354  2.67741  2.69355  4.24690  2.90347  2.73739  3.18146  2.89801  2.37887  2.77519  2.98518  4.58477  3.61503
          0.03719  3.70605  4.42839  0.61958  0.77255  0.48576  0.95510
    755   2.32481  3.37990  3.31469  2.86239  3.66180  3.13688  3.85539  2.91107  2.77560  2.74946  3.67112  2.29284  3.72544  3.14141  3.10719  2.51117  2.69178  2.42937  5.09682  3.81273   1685 n - - -
          2.68618  4.42225  2.77519  2.73123  3.46354  2.40513  3.72494  3.29354  2.67741  2.69355  4.24690  2.90347  2.73739  3.18146  2.89801  2.37887  2.77519  2.98518  4.58477  3.61503
          0.03442  3.38634        *  0.61958  0.77255  0.00000        *
//
