# Supplementary material for: Large-scale mining of plant genomes unlocks the diversity of oxidosqualene cyclases
Source: Nat Chem Biol. Author manuscript; Available in PMC 2026 Feb 3. (PMC12858397; doi:10.1038/s41589-025-02034-8)
Supplement: SI Data S3 [file EMS212204-supplement-SI_Data_S3.zip › SIdata_S3/K__Core_triterpene_BAS-like.hmm]

HMMER3/f [3.2 | June 2018]
NAME  K__Core_triterpene_BAS-like
LENG  763
ALPH  amino
RF    no
MM    no
CONS  yes
CS    no
MAP   yes
DATE  Wed Nov  6 11:05:42 2019
NSEQ  9
EFFN  0.470215
CKSUM 937434958
STATS LOCAL MSV      -12.4278  0.69633
STATS LOCAL VITERBI  -13.2915  0.69633
STATS LOCAL FORWARD   -6.7123  0.69633
HMM          A        C        D        E        F        G        H        I        K        L        M        N        P        Q        R        S        T        V        W        Y   
            m->m     m->i     m->d     i->m     i->i     d->m     d->d
  COMPO   2.54719  4.02930  2.99660  2.72928  3.21497  2.81539  3.70176  2.79077  2.76068  2.37933  3.59099  3.12927  3.33469  3.15027  2.99773  2.68861  2.92190  2.65842  3.96372  3.31895
          2.68618  4.42225  2.77519  2.73123  3.46354  2.40513  3.72494  3.29354  2.67741  2.69355  4.24690  2.90347  2.73739  3.18146  2.89801  2.37887  2.77519  2.98518  4.58477  3.61503
          0.05071  3.40264  4.12498  0.61958  0.77255  0.00000        *
      1   2.95130  4.50384  4.02463  3.61657  3.19813  3.81677  4.35710  2.37144  3.38583  1.79652  1.42318  3.89686  4.27745  3.76936  3.59383  3.29788  3.25626  2.37480  5.03572  3.79532     20 m - - -
          2.68618  4.42225  2.77519  2.73123  3.46354  2.40513  3.72494  3.29354  2.67741  2.69355  4.24690  2.90347  2.73739  3.18146  2.89801  2.37887  2.77519  2.98518  4.58477  3.61503
          0.03215  3.84924  4.57159  0.61958  0.77255  0.48576  0.95510
      2   3.29782  4.68063  4.05617  3.75671  2.64365  3.70456  3.87218  3.32068  3.47953  2.71947  3.95553  3.91052  4.22042  3.86837  3.61188  3.50172  3.59710  3.21038  0.93348  2.64701     25 w - - -
          2.68618  4.42225  2.77519  2.73123  3.46354  2.40513  3.72494  3.29354  2.67741  2.69355  4.24690  2.90347  2.73739  3.18146  2.89801  2.37887  2.77519  2.98518  4.58477  3.61503
          0.03215  3.84924  4.57159  0.61958  0.77255  0.48576  0.95510
      3   2.94698  5.03788  3.32537  2.71241  4.45195  3.57013  3.56849  3.81515  1.45897  3.29324  4.17043  3.12288  3.95698  2.71197  1.67054  2.95538  3.12890  3.50440  5.36470  4.17923     26 k - - -
          2.68618  4.42225  2.77519  2.73123  3.46354  2.40513  3.72494  3.29354  2.67741  2.69355  4.24690  2.90347  2.73739  3.18146  2.89801  2.37887  2.77519  2.98518  4.58477  3.61503
          0.03215  3.84924  4.57159  0.61958  0.77255  0.48576  0.95510
      4   3.12949  4.59881  4.15208  3.79211  3.12735  3.95241  4.45515  2.33047  3.56008  0.90434  3.15808  4.06981  4.39196  3.93397  3.73983  3.52098  3.42491  2.36171  4.99791  3.71577     27 l - - -
          2.68618  4.42225  2.77519  2.73123  3.46354  2.40513  3.72494  3.29354  2.67741  2.69355  4.24690  2.90347  2.73739  3.18146  2.89801  2.37887  2.77519  2.98518  4.58477  3.61503
          0.03215  3.84924  4.57159  0.61958  0.77255  0.48576  0.95510
      5   2.95132  4.91361  3.12572  2.75190  4.29472  3.44298  3.74706  3.72260  1.07052  3.29290  4.25586  3.17729  3.94518  2.94005  2.42823  2.99498  3.20645  3.43179  5.35913  4.16866     28 k - - -
          2.68618  4.42225  2.77519  2.73123  3.46354  2.40513  3.72494  3.29354  2.67741  2.69355  4.24690  2.90347  2.73739  3.18146  2.89801  2.37887  2.77519  2.98518  4.58477  3.61503
          0.03215  3.84924  4.57159  0.61958  0.77255  0.48576  0.95510
      6   2.99116  4.38810  4.47963  4.00650  3.38843  4.18791  4.74738  1.22110  3.85572  1.90817  3.24115  4.25281  4.55691  4.15850  4.07063  3.58298  3.27261  1.59820  5.33340  4.10682     29 i - - -
          2.68618  4.42225  2.77519  2.73123  3.46354  2.40513  3.72494  3.29354  2.67741  2.69355  4.24690  2.90347  2.73739  3.18146  2.89801  2.37887  2.77519  2.98518  4.58477  3.61503
          0.03215  3.84924  4.57159  0.61958  0.77255  0.48576  0.95510
      7   1.86612  4.15902  3.17047  2.98502  4.24004  1.45118  4.14323  3.59464  3.12758  3.34316  4.21856  3.19839  3.64492  3.42584  3.43394  2.39573  2.71127  3.09301  5.57284  4.36118     31 g - - -
          2.68618  4.42225  2.77519  2.73123  3.46354  2.40513  3.72494  3.29354  2.67741  2.69355  4.24690  2.90347  2.73739  3.18146  2.89801  2.37887  2.77519  2.98518  4.58477  3.61503
          0.03215  3.84924  4.57159  0.61958  0.77255  0.48576  0.95510
      8   2.80636  5.14994  2.29124  1.43768  4.46385  3.21006  3.69436  3.94892  2.56454  3.51457  4.37949  2.33065  3.79602  2.86905  3.02649  2.75281  3.09205  3.57257  5.66480  4.25020     34 e - - -
          2.68618  4.42225  2.77519  2.73123  3.46354  2.40513  3.72494  3.29354  2.67741  2.69355  4.24690  2.90347  2.73739  3.18146  2.89801  2.37887  2.77519  2.98518  4.58477  3.61503
          0.03215  3.84924  4.57159  0.61958  0.77255  0.48576  0.95510
      9   2.50835  4.44409  3.04415  2.80041  4.17445  1.34010  3.95547  3.67256  2.76136  3.30807  4.20142  3.15999  3.76328  3.20829  2.63329  2.63628  2.91377  3.25485  5.40924  4.19727     46 g - - -
          2.68618  4.42225  2.77519  2.73123  3.46354  2.40513  3.72494  3.29354  2.67741  2.69355  4.24690  2.90347  2.73739  3.18146  2.89801  2.37887  2.77519  2.98518  4.58477  3.61503
          0.03215  3.84924  4.57159  0.61958  0.77255  0.48576  0.95510
     10   2.73478  4.90441  2.56159  2.36856  4.26059  3.24905  3.70544  3.76778  2.22742  3.36046  4.23733  1.63506  3.81499  2.89385  2.79882  2.74363  3.03209  3.40801  5.47834  4.12071     50 n - - -
          2.68618  4.42225  2.77519  2.73123  3.46354  2.40513  3.72494  3.29354  2.67741  2.69355  4.24690  2.90347  2.73739  3.18146  2.89801  2.37887  2.77519  2.98518  4.58477  3.61503
          0.03215  3.84924  4.57159  0.61958  0.77255  0.48576  0.95510
     11   2.64015  4.82796  2.61210  2.21549  4.23262  2.20147  3.66666  3.65169  2.18308  3.24118  4.07950  2.85456  3.77870  2.83649  2.84965  2.47249  2.92175  3.29418  5.45314  4.11963     51 k - - -
          2.68620  4.42227  2.77511  2.73115  3.46356  2.40514  3.72496  3.29356  2.67735  2.69357  4.24691  2.90348  2.73741  3.18148  2.89802  2.37888  2.77521  2.98520  4.58479  3.61505
          0.13182  2.17892  4.57159  0.54429  0.86811  0.48576  0.95510
     12   2.80653  5.30852  1.84273  1.62553  4.59416  3.20104  3.65486  4.07801  2.35950  3.59276  4.42228  2.66562  3.77285  2.80920  3.10523  2.71870  3.07515  3.67372  5.76031  4.30301     55 e - - -
          2.68618  4.42225  2.77519  2.73123  3.46354  2.40513  3.72494  3.29354  2.67741  2.69355  4.24690  2.90347  2.73739  3.18146  2.89801  2.37887  2.77519  2.98518  4.58477  3.61503
          0.03215  3.84924  4.57159  0.61958  0.77255  0.48576  0.95510
     13   2.89114  5.33072  1.26386  1.93460  4.63076  3.15985  3.74129  4.12438  2.77196  3.68899  4.57786  2.66301  3.79305  2.92525  3.34437  2.79619  3.19235  3.73290  5.83826  4.37710     61 d - - -
          2.68618  4.42225  2.77519  2.73123  3.46354  2.40513  3.72494  3.29354  2.67741  2.69355  4.24690  2.90347  2.73739  3.18146  2.89801  2.37887  2.77519  2.98518  4.58477  3.61503
          0.03215  3.84924  4.57159  0.61958  0.77255  0.48576  0.95510
     14   2.72153  4.48244  3.32625  3.16215  4.15884  3.17128  4.24131  3.69853  3.21751  3.32779  4.37684  3.47106  0.87196  3.60701  3.46545  2.88836  3.16133  3.34652  5.35151  4.27927     66 p - - -
          2.68618  4.42225  2.77519  2.73123  3.46354  2.40513  3.72494  3.29354  2.67741  2.69355  4.24690  2.90347  2.73739  3.18146  2.89801  2.37887  2.77519  2.98518  4.58477  3.61503
          0.03215  3.84924  4.57159  0.61958  0.77255  0.48576  0.95510
     15   3.21406  4.71245  3.80418  3.52945  2.29455  3.80326  3.60848  3.22656  3.38764  2.68642  3.90408  3.69522  4.27777  3.69925  3.57600  3.35297  3.50070  3.09606  3.93734  1.00530     69 y - - -
          2.68618  4.42225  2.77519  2.73123  3.46354  2.40513  3.72494  3.29354  2.67741  2.69355  4.24690  2.90347  2.73739  3.18146  2.89801  2.37887  2.77519  2.98518  4.58477  3.61503
          0.03215  3.84924  4.57159  0.61958  0.77255  0.48576  0.95510
     16   3.12949  4.59881  4.15208  3.79211  3.12735  3.95241  4.45515  2.33047  3.56008  0.90434  3.15808  4.06981  4.39196  3.93397  3.73983  3.52098  3.42491  2.36171  4.99791  3.71577     79 l - - -
          2.68618  4.42225  2.77519  2.73123  3.46354  2.40513  3.72494  3.29354  2.67741  2.69355  4.24690  2.90347  2.73739  3.18146  2.89801  2.37887  2.77519  2.98518  4.58477  3.61503
          0.03215  3.84924  4.57159  0.61958  0.77255  0.48576  0.95510
     17   2.98981  4.43160  4.18268  3.67563  1.61117  3.99654  3.79183  2.57224  3.54697  1.96192  2.78990  3.83290  4.31980  3.72698  3.73050  3.30871  3.21941  2.53655  4.13922  2.35570     80 f - - -
          2.68618  4.42225  2.77519  2.73123  3.46354  2.40513  3.72494  3.29354  2.67741  2.69355  4.24690  2.90347  2.73739  3.18146  2.89801  2.37887  2.77519  2.98518  4.58477  3.61503
          0.03215  3.84924  4.57159  0.61958  0.77255  0.48576  0.95510
     18   2.21820  4.15965  3.21465  2.97116  4.12884  2.91978  4.08048  3.49066  3.01052  3.24192  4.12624  3.18829  3.65185  3.35450  3.31463  1.31577  2.42588  3.02363  5.50015  4.24017     81 s - - -
          2.68618  4.42225  2.77519  2.73123  3.46354  2.40513  3.72494  3.29354  2.67741  2.69355  4.24690  2.90347  2.73739  3.18146  2.89801  2.37887  2.77519  2.98518  4.58477  3.61503
          0.03215  3.84924  4.57159  0.61958  0.77255  0.48576  0.95510
     19   2.22505  4.15162  3.28239  2.98209  4.06175  2.95333  4.05372  3.36988  2.98194  3.14171  4.02298  3.20354  3.66375  3.32662  3.29101  1.88737  1.65068  2.94018  5.43841  4.19584     82 t - - -
          2.68618  4.42225  2.77519  2.73123  3.46354  2.40513  3.72494  3.29354  2.67741  2.69355  4.24690  2.90347  2.73739  3.18146  2.89801  2.37887  2.77519  2.98518  4.58477  3.61503
          0.03215  3.84924  4.57159  0.61958  0.77255  0.48576  0.95510
     20   2.70464  4.69998  2.69630  2.57957  4.05991  3.16876  3.90303  3.76555  2.80493  3.41514  4.37075  1.19985  3.81961  3.17597  3.15860  2.77287  3.08588  3.39011  5.36853  4.01009     84 n - - -
          2.68618  4.42225  2.77519  2.73123  3.46354  2.40513  3.72494  3.29354  2.67741  2.69355  4.24690  2.90347  2.73739  3.18146  2.89801  2.37887  2.77519  2.98518  4.58477  3.61503
          0.03215  3.84924  4.57159  0.61958  0.77255  0.48576  0.95510
     21   2.66572  4.93747  2.19111  2.21787  4.37274  3.15580  3.71592  3.87332  2.64499  3.45308  4.29484  1.75506  3.75438  2.89480  3.14142  2.39789  2.98340  3.46763  5.62427  4.21068     85 n - - -
          2.68618  4.42225  2.77519  2.73123  3.46354  2.40513  3.72494  3.29354  2.67741  2.69355  4.24690  2.90347  2.73739  3.18146  2.89801  2.37887  2.77519  2.98518  4.58477  3.61503
          0.03215  3.84924  4.57159  0.61958  0.77255  0.48576  0.95510
     22   3.22921  4.63790  4.20680  3.91711  1.05052  3.92395  3.86762  2.75602  3.82478  2.13157  3.48979  3.99318  4.38325  3.99923  3.95024  3.50018  3.53043  2.74497  4.12403  2.49413     86 f - - -
          2.68618  4.42225  2.77519  2.73123  3.46354  2.40513  3.72494  3.29354  2.67741  2.69355  4.24690  2.90347  2.73739  3.18146  2.89801  2.37887  2.77519  2.98518  4.58477  3.61503
          0.03215  3.84924  4.57159  0.61958  0.77255  0.48576  0.95510
     23   2.14941  4.26334  3.90175  3.40787  3.48819  3.66167  4.26445  2.12847  3.29827  1.99320  3.38229  3.69238  4.14204  3.62405  3.58002  3.02011  2.97040  1.61340  5.17486  3.94990     87 v - - -
          2.68618  4.42225  2.77519  2.73123  3.46354  2.40513  3.72494  3.29354  2.67741  2.69355  4.24690  2.90347  2.73739  3.18146  2.89801  2.37887  2.77519  2.98518  4.58477  3.61503
          0.03215  3.84924  4.57159  0.61958  0.77255  0.48576  0.95510
     24   2.63677  4.41418  3.30576  3.20238  4.34450  0.76587  4.32381  3.93871  3.38046  3.59570  4.57148  3.47013  3.80457  3.70650  3.61879  2.80807  3.11621  3.47154  5.44551  4.44571     88 g - - -
          2.68618  4.42225  2.77519  2.73123  3.46354  2.40513  3.72494  3.29354  2.67741  2.69355  4.24690  2.90347  2.73739  3.18146  2.89801  2.37887  2.77519  2.98518  4.58477  3.61503
          0.03215  3.84924  4.57159  0.61958  0.77255  0.48576  0.95510
     25   2.97977  4.81998  3.46810  2.98439  4.16869  3.47186  3.80829  3.70902  2.22924  3.22920  4.23025  3.34576  3.97581  3.03001  1.01448  3.06522  3.24746  3.43404  5.26130  4.10136     89 r - - -
          2.68618  4.42225  2.77519  2.73123  3.46354  2.40513  3.72494  3.29354  2.67741  2.69355  4.24690  2.90347  2.73739  3.18146  2.89801  2.37887  2.77519  2.98518  4.58477  3.61503
          0.03215  3.84924  4.57159  0.61958  0.77255  0.48576  0.95510
     26   2.86292  4.84739  2.88820  2.64291  4.01279  3.35102  3.80090  3.64028  2.46538  3.14491  4.17374  3.10231  3.90435  1.27593  2.74988  2.91180  3.16006  3.37150  5.28908  3.98139     90 q - - -
          2.68618  4.42225  2.77519  2.73123  3.46354  2.40513  3.72494  3.29354  2.67741  2.69355  4.24690  2.90347  2.73739  3.18146  2.89801  2.37887  2.77519  2.98518  4.58477  3.61503
          0.03215  3.84924  4.57159  0.61958  0.77255  0.48576  0.95510
     27   2.51492  4.27426  3.58539  3.15873  3.62924  3.36846  4.10503  2.27304  3.03146  2.46902  3.57653  3.44530  3.94267  3.41509  3.32551  2.76543  1.68017  2.30598  5.21351  3.95614    101 t - - -
          2.68618  4.42225  2.77519  2.73123  3.46354  2.40513  3.72494  3.29354  2.67741  2.69355  4.24690  2.90347  2.73739  3.18146  2.89801  2.37887  2.77519  2.98518  4.58477  3.61503
          0.03215  3.84924  4.57159  0.61958  0.77255  0.48576  0.95510
     28   3.29782  4.68063  4.05617  3.75671  2.64365  3.70456  3.87218  3.32068  3.47953  2.71947  3.95553  3.91052  4.22042  3.86837  3.61188  3.50172  3.59710  3.21038  0.93348  2.64701    102 w - - -
          2.68618  4.42225  2.77519  2.73123  3.46354  2.40513  3.72494  3.29354  2.67741  2.69355  4.24690  2.90347  2.73739  3.18146  2.89801  2.37887  2.77519  2.98518  4.58477  3.61503
          0.03215  3.84924  4.57159  0.61958  0.77255  0.48576  0.95510
     29   2.93287  5.03839  2.47869  1.05887  4.38178  3.25948  3.84465  3.83108  2.72229  3.45208  4.42744  2.92058  3.86306  3.06099  3.12850  2.91782  3.23703  3.51744  5.55776  4.28033    104 e - - -
          2.68618  4.42225  2.77519  2.73123  3.46354  2.40513  3.72494  3.29354  2.67741  2.69355  4.24690  2.90347  2.73739  3.18146  2.89801  2.37887  2.77519  2.98518  4.58477  3.61503
          0.03215  3.84924  4.57159  0.61958  0.77255  0.48576  0.95510
     30   3.22921  4.63790  4.20680  3.91711  1.05052  3.92395  3.86762  2.75602  3.82478  2.13157  3.48979  3.99318  4.38325  3.99923  3.95024  3.50018  3.53043  2.74497  4.12403  2.49413    105 f - - -
          2.68618  4.42225  2.77519  2.73123  3.46354  2.40513  3.72494  3.29354  2.67741  2.69355  4.24690  2.90347  2.73739  3.18146  2.89801  2.37887  2.77519  2.98518  4.58477  3.61503
          0.03215  3.84924  4.57159  0.61958  0.77255  0.48576  0.95510
     31   2.96511  5.08905  0.95194  2.32137  4.46307  3.19349  3.91130  4.04605  2.99114  3.65865  4.63652  2.87646  3.84467  3.15060  3.50398  2.93029  3.30329  3.68781  5.63617  4.34016    108 d - - -
          2.68618  4.42225  2.77519  2.73123  3.46354  2.40513  3.72494  3.29354  2.67741  2.69355  4.24690  2.90347  2.73739  3.18146  2.89801  2.37887  2.77519  2.98518  4.58477  3.61503
          0.03215  3.84924  4.57159  0.61958  0.77255  0.48576  0.95510
     32   2.72153  4.48244  3.32625  3.16215  4.15884  3.17128  4.24131  3.69853  3.21751  3.32779  4.37684  3.47106  0.87196  3.60701  3.46545  2.88836  3.16133  3.34652  5.35151  4.27927    109 p - - -
          2.68618  4.42225  2.77519  2.73123  3.46354  2.40513  3.72494  3.29354  2.67741  2.69355  4.24690  2.90347  2.73739  3.18146  2.89801  2.37887  2.77519  2.98518  4.58477  3.61503
          0.03215  3.84924  4.57159  0.61958  0.77255  0.48576  0.95510
     33   2.71418  5.13850  1.98530  2.18023  4.41942  3.26185  3.24139  3.90246  2.06357  3.42204  4.22951  2.51613  3.76675  2.74669  2.89745  2.66187  2.96406  3.51316  5.58121  4.16987    111 d - - -
          2.68618  4.42225  2.77519  2.73123  3.46354  2.40513  3.72494  3.29354  2.67741  2.69355  4.24690  2.90347  2.73739  3.18146  2.89801  2.37887  2.77519  2.98518  4.58477  3.61503
          0.03215  3.84924  4.57159  0.61958  0.77255  0.48576  0.95510
     34   1.26565  4.11459  3.28946  3.05827  4.17303  2.30100  4.15232  3.48384  3.14248  3.26102  4.13654  3.23415  3.64065  3.44262  3.43923  2.37681  2.67896  3.00610  5.52905  4.32361    126 a - - -
          2.68618  4.42225  2.77519  2.73123  3.46354  2.40513  3.72494  3.29354  2.67741  2.69355  4.24690  2.90347  2.73739  3.18146  2.89801  2.37887  2.77519  2.98518  4.58477  3.61503
          0.03215  3.84924  4.57159  0.61958  0.77255  0.48576  0.95510
     35   2.63677  4.41418  3.30576  3.20238  4.34450  0.76587  4.32381  3.93871  3.38046  3.59570  4.57148  3.47013  3.80457  3.70650  3.61879  2.80807  3.11621  3.47154  5.44551  4.44571    128 g - - -
          2.68618  4.42225  2.77519  2.73123  3.46354  2.40513  3.72494  3.29354  2.67741  2.69355  4.24690  2.90347  2.73739  3.18146  2.89801  2.37887  2.77519  2.98518  4.58477  3.61503
          0.03215  3.84924  4.57159  0.61958  0.77255  0.48576  0.95510
     36   2.23430  4.15316  3.28922  2.99824  4.04590  2.96122  4.06350  3.33019  2.98943  3.12266  4.01662  3.21546  3.67276  3.34207  3.29070  2.05436  1.53553  2.91398  5.43195  4.18758    131 t - - -
          2.68618  4.42225  2.77519  2.73123  3.46354  2.40513  3.72494  3.29354  2.67741  2.69355  4.24690  2.90347  2.73739  3.18146  2.89801  2.37887  2.77519  2.98518  4.58477  3.61503
          0.03215  3.84924  4.57159  0.61958  0.77255  0.48576  0.95510
     37   2.41091  4.59245  2.97377  2.38555  3.92207  3.31884  3.65031  3.31160  2.44773  2.95090  3.79151  2.96988  2.76564  2.83343  2.66303  2.43631  2.78962  2.80919  5.21915  3.92084    132 e - - -
          2.68618  4.42225  2.77519  2.73123  3.46354  2.40513  3.72494  3.29354  2.67741  2.69355  4.24690  2.90347  2.73739  3.18146  2.89801  2.37887  2.77519  2.98518  4.58477  3.61503
          0.03215  3.84924  4.57159  0.61958  0.77255  0.48576  0.95510
     38   2.93287  5.03839  2.47869  1.05887  4.38178  3.25948  3.84465  3.83108  2.72229  3.45208  4.42744  2.92058  3.86306  3.06099  3.12850  2.91782  3.23703  3.51744  5.55776  4.28033    133 e - - -
          2.68618  4.42225  2.77519  2.73123  3.46354  2.40513  3.72494  3.29354  2.67741  2.69355  4.24690  2.90347  2.73739  3.18146  2.89801  2.37887  2.77519  2.98518  4.58477  3.61503
          0.03215  3.84924  4.57159  0.61958  0.77255  0.48576  0.95510
     39   2.93287  5.03839  2.47869  1.05887  4.38178  3.25948  3.84465  3.83108  2.72229  3.45208  4.42744  2.92058  3.86306  3.06099  3.12850  2.91782  3.23703  3.51744  5.55776  4.28033    141 e - - -
          2.68618  4.42225  2.77519  2.73123  3.46354  2.40513  3.72494  3.29354  2.67741  2.69355  4.24690  2.90347  2.73739  3.18146  2.89801  2.37887  2.77519  2.98518  4.58477  3.61503
          0.03215  3.84924  4.57159  0.61958  0.77255  0.48576  0.95510
     40   2.83237  4.85159  3.30327  2.71028  4.06416  3.53856  3.60295  3.49962  2.02697  2.77021  3.95363  3.12767  3.93392  2.58029  1.57844  2.88454  3.03869  3.23506  5.22539  3.97238    143 r - - -
          2.68618  4.42225  2.77519  2.73123  3.46354  2.40513  3.72494  3.29354  2.67741  2.69355  4.24690  2.90347  2.73739  3.18146  2.89801  2.37887  2.77519  2.98518  4.58477  3.61503
          0.03215  3.84924  4.57159  0.61958  0.77255  0.48576  0.95510
     41   2.01716  4.44923  3.10430  2.61793  3.73693  3.33942  3.35552  3.10597  2.55354  2.78588  3.65912  3.06257  3.80049  2.75835  2.93293  2.63451  2.59364  2.61575  5.10041  3.82573    153 a - - -
          2.68618  4.42225  2.77519  2.73123  3.46354  2.40513  3.72494  3.29354  2.67741  2.69355  4.24690  2.90347  2.73739  3.18146  2.89801  2.37887  2.77519  2.98518  4.58477  3.61503
          0.03215  3.84924  4.57159  0.61958  0.77255  0.48576  0.95510
     42   1.22278  4.09892  3.34159  3.10295  4.09740  2.90479  4.16055  3.34179  3.13825  3.17795  4.08466  3.25636  3.65199  3.46016  3.41962  2.17216  2.67300  2.90457  5.50079  4.26550    154 a - - -
          2.68618  4.42225  2.77519  2.73123  3.46354  2.40513  3.72494  3.29354  2.67741  2.69355  4.24690  2.90347  2.73739  3.18146  2.89801  2.37887  2.77519  2.98518  4.58477  3.61503
          0.03215  3.84924  4.57159  0.61958  0.77255  0.48576  0.95510
     43   2.78983  4.33916  4.09294  3.75562  3.53342  3.69957  4.56146  2.05239  3.62304  2.22468  3.50237  3.94910  4.26157  3.98465  3.83773  3.20186  3.15207  1.05473  5.31384  4.04389    155 v - - -
          2.68618  4.42225  2.77519  2.73123  3.46354  2.40513  3.72494  3.29354  2.67741  2.69355  4.24690  2.90347  2.73739  3.18146  2.89801  2.37887  2.77519  2.98518  4.58477  3.61503
          0.03215  3.84924  4.57159  0.61958  0.77255  0.48576  0.95510
     44   2.67108  4.92974  2.33009  1.71546  4.20524  3.27388  3.65184  3.55194  2.51521  3.21274  4.06648  2.80139  3.78078  2.81553  2.99588  2.66668  2.93234  2.75311  5.46926  4.09148    156 e - - -
          2.68618  4.42225  2.77519  2.73123  3.46354  2.40513  3.72494  3.29354  2.67741  2.69355  4.24690  2.90347  2.73739  3.18146  2.89801  2.37887  2.77519  2.98518  4.58477  3.61503
          0.03215  3.84924  4.57159  0.61958  0.77255  0.48576  0.95510
     45   2.93287  5.03839  2.47869  1.05887  4.38178  3.25948  3.84465  3.83108  2.72229  3.45208  4.42744  2.92058  3.86306  3.06099  3.12850  2.91782  3.23703  3.51744  5.55776  4.28033    157 e - - -
          2.68618  4.42225  2.77519  2.73123  3.46354  2.40513  3.72494  3.29354  2.67741  2.69355  4.24690  2.90347  2.73739  3.18146  2.89801  2.37887  2.77519  2.98518  4.58477  3.61503
          0.03215  3.84924  4.57159  0.61958  0.77255  0.48576  0.95510
     46   1.47473  4.12189  3.58653  3.20003  3.87201  3.08510  4.16019  2.77963  3.13808  2.79098  3.78637  3.37481  3.76567  3.46465  3.42919  2.51133  2.45920  2.23751  5.36700  4.15100    158 a - - -
          2.68618  4.42225  2.77519  2.73123  3.46354  2.40513  3.72494  3.29354  2.67741  2.69355  4.24690  2.90347  2.73739  3.18146  2.89801  2.37887  2.77519  2.98518  4.58477  3.61503
          0.03215  3.84924  4.57159  0.61958  0.77255  0.48576  0.95510
     47   2.97977  4.81998  3.46810  2.98439  4.16869  3.47186  3.80829  3.70902  2.22924  3.22920  4.23025  3.34576  3.97581  3.03001  1.01448  3.06522  3.24746  3.43404  5.26130  4.10136    163 r - - -
          2.68618  4.42225  2.77519  2.73123  3.46354  2.40513  3.72494  3.29354  2.67741  2.69355  4.24690  2.90347  2.73739  3.18146  2.89801  2.37887  2.77519  2.98518  4.58477  3.61503
          0.03215  3.84924  4.57159  0.61958  0.77255  0.48576  0.95510
     48   2.89958  4.94645  3.24925  2.71178  4.26621  3.52123  3.60643  3.71699  1.97476  3.20833  4.11763  3.12371  3.94352  2.47705  1.41797  2.92906  3.10913  3.42081  5.31292  4.08648    164 r - - -
          2.68618  4.42225  2.77519  2.73123  3.46354  2.40513  3.72494  3.29354  2.67741  2.69355  4.24690  2.90347  2.73739  3.18146  2.89801  2.37887  2.77519  2.98518  4.58477  3.61503
          0.03215  3.84924  4.57159  0.61958  0.77255  0.48576  0.95510
     49   2.60180  4.67066  2.99805  2.50150  3.90695  3.38751  3.31179  3.08469  2.07578  2.95529  3.80508  2.98330  3.81102  2.80414  2.70803  2.15278  2.84249  3.03258  5.18762  3.88330    165 k - - -
          2.68618  4.42225  2.77519  2.73123  3.46354  2.40513  3.72494  3.29354  2.67741  2.69355  4.24690  2.90347  2.73739  3.18146  2.89801  2.37887  2.77519  2.98518  4.58477  3.61503
          0.03215  3.84924  4.57159  0.61958  0.77255  0.48576  0.95510
     50   3.27163  4.64967  4.25842  3.88226  1.19988  4.10874  3.56070  2.88729  3.75187  2.24970  3.53534  3.88772  4.45669  3.87226  3.88566  3.48414  3.51384  2.84522  3.77747  1.94506    166 f - - -
          2.68618  4.42225  2.77519  2.73123  3.46354  2.40513  3.72494  3.29354  2.67741  2.69355  4.24690  2.90347  2.73739  3.18146  2.89801  2.37887  2.77519  2.98518  4.58477  3.61503
          0.03215  3.84924  4.57159  0.61958  0.77255  0.48576  0.95510
     51   3.13155  4.54481  4.20130  3.73847  1.86934  4.05295  3.57278  2.81861  3.60742  1.96248  3.46266  3.81104  4.37827  3.75494  3.77658  3.37188  3.35816  2.74329  3.83771  1.54825    167 y - - -
          2.68618  4.42225  2.77519  2.73123  3.46354  2.40513  3.72494  3.29354  2.67741  2.69355  4.24690  2.90347  2.73739  3.18146  2.89801  2.37887  2.77519  2.98518  4.58477  3.61503
          0.03215  3.84924  4.57159  0.61958  0.77255  0.48576  0.95510
     52   2.71203  5.05210  1.75072  1.97808  4.30980  3.25045  3.64815  3.29642  2.53567  3.32253  4.17078  2.75000  3.77605  2.80727  3.04175  2.67880  2.97376  3.35736  5.55335  4.14512    168 d - - -
          2.68618  4.42225  2.77519  2.73123  3.46354  2.40513  3.72494  3.29354  2.67741  2.69355  4.24690  2.90347  2.73739  3.18146  2.89801  2.37887  2.77519  2.98518  4.58477  3.61503
          0.03215  3.84924  4.57159  0.61958  0.77255  0.48576  0.95510
     53   2.74123  4.99897  2.14193  2.22151  4.35049  3.16296  3.74668  3.91359  2.69860  3.50862  4.38160  1.52995  3.77972  2.94303  3.18739  2.71906  3.06317  3.52067  5.61599  4.19138    170 n - - -
          2.68618  4.42225  2.77519  2.73123  3.46354  2.40513  3.72494  3.29354  2.67741  2.69355  4.24690  2.90347  2.73739  3.18146  2.89801  2.37887  2.77519  2.98518  4.58477  3.61503
          0.03215  3.84924  4.57159  0.61958  0.77255  0.48576  0.95510
     54   2.89618  4.91502  3.27550  2.73241  4.04878  3.52646  3.15043  3.69287  2.01372  3.19585  4.09982  3.14058  3.94730  2.79419  1.39444  2.93225  3.10738  3.39661  5.19492  3.89923    175 r - - -
          2.68618  4.42225  2.77519  2.73123  3.46354  2.40513  3.72494  3.29354  2.67741  2.69355  4.24690  2.90347  2.73739  3.18146  2.89801  2.37887  2.77519  2.98518  4.58477  3.61503
          0.03215  3.84924  4.57159  0.61958  0.77255  0.48576  0.95510
     55   2.69490  4.39223  3.47928  2.96860  2.18092  3.60586  3.14366  2.92222  2.90644  2.56106  3.51458  3.32077  3.99465  3.20447  3.23338  2.35983  2.93220  2.70736  4.31052  2.56681    176 f - - -
          2.68618  4.42225  2.77519  2.73123  3.46354  2.40513  3.72494  3.29354  2.67741  2.69355  4.24690  2.90347  2.73739  3.18146  2.89801  2.37887  2.77519  2.98518  4.58477  3.61503
          0.03215  3.84924  4.57159  0.61958  0.77255  0.48576  0.95510
     56   2.89501  4.91565  3.27337  2.72981  4.04746  3.52662  3.13475  3.69207  2.01368  3.19533  4.09842  3.13880  3.94665  2.79280  1.40039  2.93067  3.10581  3.39564  5.19430  3.89766    178 r - - -
          2.68618  4.42225  2.77519  2.73123  3.46354  2.40513  3.72494  3.29354  2.67741  2.69355  4.24690  2.90347  2.73739  3.18146  2.89801  2.37887  2.77519  2.98518  4.58477  3.61503
          0.03215  3.84924  4.57159  0.61958  0.77255  0.48576  0.95510
     57   2.78983  4.33916  4.09294  3.75562  3.53342  3.69957  4.56146  2.05239  3.62304  2.22468  3.50237  3.94910  4.26157  3.98465  3.83773  3.20186  3.15207  1.05473  5.31384  4.04389    181 v - - -
          2.68618  4.42225  2.77519  2.73123  3.46354  2.40513  3.72494  3.29354  2.67741  2.69355  4.24690  2.90347  2.73739  3.18146  2.89801  2.37887  2.77519  2.98518  4.58477  3.61503
          0.03215  3.84924  4.57159  0.61958  0.77255  0.48576  0.95510
     58   2.93427  5.02485  3.27561  2.69630  4.43060  3.55138  3.57790  3.80213  1.34422  3.28897  4.16910  3.11257  3.94976  2.72424  1.86996  2.94443  3.12364  3.49107  5.36613  4.17232    183 k - - -
          2.68618  4.42225  2.77519  2.73123  3.46354  2.40513  3.72494  3.29354  2.67741  2.69355  4.24690  2.90347  2.73739  3.18146  2.89801  2.37887  2.77519  2.98518  4.58477  3.61503
          0.03215  3.84924  4.57159  0.61958  0.77255  0.48576  0.95510
     59   1.44608  4.14986  3.21698  2.92652  4.14371  2.39283  4.04595  3.51884  3.00512  3.22455  4.06834  3.16433  2.98556  3.30577  3.34158  2.37011  2.66189  3.03743  5.48685  4.26031    185 a - - -
          2.68618  4.42225  2.77519  2.73123  3.46354  2.40513  3.72494  3.29354  2.67741  2.69355  4.24690  2.90347  2.73739  3.18146  2.89801  2.37887  2.77519  2.98518  4.58477  3.61503
          0.03215  3.84924  4.57159  0.61958  0.77255  0.48576  0.95510
     60   2.15461  2.86220  3.65912  3.28020  3.91501  2.91969  4.16127  3.24155  3.18808  3.03733  3.92893  3.34593  3.65063  3.50045  3.44763  1.38579  2.62875  2.82337  5.33858  4.11278    186 s - - -
          2.68618  4.42225  2.77519  2.73123  3.46354  2.40513  3.72494  3.29354  2.67741  2.69355  4.24690  2.90347  2.73739  3.18146  2.89801  2.37887  2.77519  2.98518  4.58477  3.61503
          0.03215  3.84924  4.57159  0.61958  0.77255  0.48576  0.95510
     61   2.30404  4.22398  3.18670  3.00168  4.05331  2.95432  4.11204  3.57291  3.07387  3.29504  4.22327  3.22999  3.69126  3.42507  3.36043  1.12662  2.78249  3.11310  5.42772  4.13678    187 s - - -
          2.68618  4.42225  2.77519  2.73123  3.46354  2.40513  3.72494  3.29354  2.67741  2.69355  4.24690  2.90347  2.73739  3.18146  2.89801  2.37887  2.77519  2.98518  4.58477  3.61503
          0.03215  3.84924  4.57159  0.61958  0.77255  0.48576  0.95510
     62   2.96511  5.08905  0.95194  2.32137  4.46307  3.19349  3.91130  4.04605  2.99114  3.65865  4.63652  2.87646  3.84467  3.15060  3.50398  2.93029  3.30329  3.68781  5.63617  4.34016    188 d - - -
          2.68618  4.42225  2.77519  2.73123  3.46354  2.40513  3.72494  3.29354  2.67741  2.69355  4.24690  2.90347  2.73739  3.18146  2.89801  2.37887  2.77519  2.98518  4.58477  3.61503
          0.03215  3.84924  4.57159  0.61958  0.77255  0.48576  0.95510
     63   3.12949  4.59881  4.15208  3.79211  3.12735  3.95241  4.45515  2.33047  3.56008  0.90434  3.15808  4.06981  4.39196  3.93397  3.73983  3.52098  3.42491  2.36171  4.99791  3.71577    190 l - - -
          2.68618  4.42225  2.77519  2.73123  3.46354  2.40513  3.72494  3.29354  2.67741  2.69355  4.24690  2.90347  2.73739  3.18146  2.89801  2.37887  2.77519  2.98518  4.58477  3.61503
          0.03215  3.84924  4.57159  0.61958  0.77255  0.48576  0.95510
     64   3.09349  4.47990  4.51687  3.98066  3.16240  4.30490  4.66660  1.76582  3.82613  1.19537  2.99417  4.27156  4.57474  4.06634  4.02755  3.65457  3.33773  1.84297  5.16344  4.00084    191 l - - -
          2.68618  4.42225  2.77519  2.73123  3.46354  2.40513  3.72494  3.29354  2.67741  2.69355  4.24690  2.90347  2.73739  3.18146  2.89801  2.37887  2.77519  2.98518  4.58477  3.61503
          0.03215  3.84924  4.57159  0.61958  0.77255  0.48576  0.95510
     65   2.74420  3.30254  3.97659  3.49345  2.78166  3.58214  3.85296  2.79087  3.26543  2.41454  3.49559  3.66106  4.06813  3.59248  3.46047  3.01971  3.04422  2.62078  1.65156  2.86813    192 w - - -
          2.68618  4.42225  2.77519  2.73123  3.46354  2.40513  3.72494  3.29354  2.67741  2.69355  4.24690  2.90347  2.73739  3.18146  2.89801  2.37887  2.77519  2.98518  4.58477  3.61503
          0.03215  3.84924  4.57159  0.61958  0.77255  0.48576  0.95510
     66   2.93921  4.96896  3.33647  2.75669  4.36121  3.55086  3.60199  3.74590  1.79463  3.25113  4.15021  3.15400  3.96190  2.75946  1.36347  2.96815  3.13787  3.44690  5.33523  4.14724    193 r - - -
          2.68618  4.42225  2.77519  2.73123  3.46354  2.40513  3.72494  3.29354  2.67741  2.69355  4.24690  2.90347  2.73739  3.18146  2.89801  2.37887  2.77519  2.98518  4.58477  3.61503
          0.03215  3.84924  4.57159  0.61958  0.77255  0.48576  0.95510
     67   3.04690  4.48851  4.34644  3.79665  3.09497  4.18509  4.49124  1.98893  3.61675  1.49625  1.80296  4.10719  4.46745  3.88388  3.82979  3.51677  3.28499  2.14185  5.05141  3.88859    194 l - - -
          2.68618  4.42225  2.77519  2.73123  3.46354  2.40513  3.72494  3.29354  2.67741  2.69355  4.24690  2.90347  2.73739  3.18146  2.89801  2.37887  2.77519  2.98518  4.58477  3.61503
          0.03215  3.84924  4.57159  0.61958  0.77255  0.48576  0.95510
     68   2.76728  4.79841  2.95598  2.57540  3.55011  3.44251  3.63838  3.40513  2.37958  2.93359  3.90529  3.04295  3.89902  1.73991  2.70058  2.81598  3.01206  3.15483  4.97263  3.09281    209 q - - -
          2.68618  4.42225  2.77519  2.73123  3.46354  2.40513  3.72494  3.29354  2.67741  2.69355  4.24690  2.90347  2.73739  3.18146  2.89801  2.37887  2.77519  2.98518  4.58477  3.61503
          0.03215  3.84924  4.57159  0.61958  0.77255  0.48576  0.95510
     69   3.22921  4.63790  4.20680  3.91711  1.05052  3.92395  3.86762  2.75602  3.82478  2.13157  3.48979  3.99318  4.38325  3.99923  3.95024  3.50018  3.53043  2.74497  4.12403  2.49413    237 f - - -
          2.68618  4.42225  2.77519  2.73123  3.46354  2.40513  3.72494  3.29354  2.67741  2.69355  4.24690  2.90347  2.73739  3.18146  2.89801  2.37887  2.77519  2.98518  4.58477  3.61503
          0.03215  3.84924  4.57159  0.61958  0.77255  0.48576  0.95510
     70   3.12949  4.59881  4.15208  3.79211  3.12735  3.95241  4.45515  2.33047  3.56008  0.90434  3.15808  4.06981  4.39196  3.93397  3.73983  3.52098  3.42491  2.36171  4.99791  3.71577    238 l - - -
          2.68618  4.42225  2.77519  2.73123  3.46354  2.40513  3.72494  3.29354  2.67741  2.69355  4.24690  2.90347  2.73739  3.18146  2.89801  2.37887  2.77519  2.98518  4.58477  3.61503
          0.03215  3.84924  4.57159  0.61958  0.77255  0.48576  0.95510
     71   2.87102  5.05205  3.00869  2.36402  4.43167  3.48535  3.57201  3.80391  1.43192  3.30375  4.15902  3.00412  3.90163  2.71400  2.12824  2.86257  3.07016  3.47706  5.41023  4.17261    239 k - - -
          2.68618  4.42225  2.77519  2.73123  3.46354  2.40513  3.72494  3.29354  2.67741  2.69355  4.24690  2.90347  2.73739  3.18146  2.89801  2.37887  2.77519  2.98518  4.58477  3.61503
          0.03215  3.84924  4.57159  0.61958  0.77255  0.48576  0.95510
     72   2.85156  5.24082  2.06789  1.29650  4.54231  3.19232  3.71797  4.01079  2.67157  3.58323  4.45931  2.70242  3.79551  2.89541  3.19200  2.77715  3.13952  3.63458  5.74066  4.31427    241 e - - -
          2.68618  4.42225  2.77519  2.73123  3.46354  2.40513  3.72494  3.29354  2.67741  2.69355  4.24690  2.90347  2.73739  3.18146  2.89801  2.37887  2.77519  2.98518  4.58477  3.61503
          0.07587  3.84924  2.96099  0.61958  0.77255  0.48576  0.95510
     73   2.10602  4.64787  2.96325  2.58583  4.12453  3.28613  3.70437  3.41231  1.72111  3.09681  3.99460  3.02294  3.81111  2.88879  2.62501  2.68974  2.91141  3.09461  5.34984  4.08145    242 k - - -
          2.68618  4.42225  2.77519  2.73123  3.46354  2.40513  3.72494  3.29354  2.67741  2.69355  4.24690  2.90347  2.73739  3.18146  2.89801  2.37887  2.77519  2.98518  4.58477  3.61503
          0.03356  3.80693  4.52928  0.61958  0.77255  0.52206  0.89968
     74   2.71252  4.83469  2.99839  2.53185  4.23039  3.38905  3.59611  3.62748  1.65966  3.18444  4.03539  2.98999  3.83860  2.75337  2.26429  2.36145  2.95359  3.29470  5.33900  4.07608    252 k - - -
          2.68618  4.42225  2.77519  2.73123  3.46354  2.40513  3.72494  3.29354  2.67741  2.69355  4.24690  2.90347  2.73739  3.18146  2.89801  2.37887  2.77519  2.98518  4.58477  3.61503
          0.03356  3.80693  4.52928  0.61958  0.77255  0.46372  0.99139
     75   3.22921  4.63790  4.20680  3.91711  1.05052  3.92395  3.86762  2.75602  3.82478  2.13157  3.48979  3.99318  4.38325  3.99923  3.95024  3.50018  3.53043  2.74497  4.12403  2.49413    254 f - - -
          2.68618  4.42225  2.77519  2.73123  3.46354  2.40513  3.72494  3.29354  2.67741  2.69355  4.24690  2.90347  2.73739  3.18146  2.89801  2.37887  2.77519  2.98518  4.58477  3.61503
          0.03215  3.84924  4.57159  0.61958  0.77255  0.48576  0.95510
     76   2.80721  5.09449  2.42920  1.45403  4.24746  3.27680  3.06571  3.84283  2.46180  3.38606  4.25699  2.79577  3.81775  2.84245  2.87708  2.76839  3.06832  3.49569  5.48178  4.07498    265 e - - -
          2.68618  4.42225  2.77519  2.73123  3.46354  2.40513  3.72494  3.29354  2.67741  2.69355  4.24690  2.90347  2.73739  3.18146  2.89801  2.37887  2.77519  2.98518  4.58477  3.61503
          0.03215  3.84924  4.57159  0.61958  0.77255  0.48576  0.95510
     77   2.86292  4.84739  2.88820  2.64291  4.01279  3.35102  3.80090  3.64028  2.46538  3.14491  4.17374  3.10231  3.90435  1.27593  2.74988  2.91180  3.16006  3.37150  5.28908  3.98139    269 q - - -
          2.68618  4.42225  2.77519  2.73123  3.46354  2.40513  3.72494  3.29354  2.67741  2.69355  4.24690  2.90347  2.73739  3.18146  2.89801  2.37887  2.77519  2.98518  4.58477  3.61503
          0.03215  3.84924  4.57159  0.61958  0.77255  0.48576  0.95510
     78   2.42963  4.26023  3.57339  3.03811  3.49381  3.51668  3.93630  2.47597  2.88260  2.28575  3.42296  3.39112  3.96347  3.26059  2.94300  2.82785  2.67331  1.79329  5.00675  3.77964    273 v - - -
          2.68618  4.42225  2.77519  2.73123  3.46354  2.40513  3.72494  3.29354  2.67741  2.69355  4.24690  2.90347  2.73739  3.18146  2.89801  2.37887  2.77519  2.98518  4.58477  3.61503
          0.03215  3.84924  4.57159  0.61958  0.77255  0.48576  0.95510
     79   3.01306  4.43861  4.30214  3.91728  3.35883  4.04101  4.64991  1.10715  3.74495  1.94994  3.29814  4.16590  4.47470  4.09580  3.94419  3.53430  3.31274  1.84604  5.24466  3.98077    277 i - - -
          2.68618  4.42225  2.77519  2.73123  3.46354  2.40513  3.72494  3.29354  2.67741  2.69355  4.24690  2.90347  2.73739  3.18146  2.89801  2.37887  2.77519  2.98518  4.58477  3.61503
          0.03215  3.84924  4.57159  0.61958  0.77255  0.48576  0.95510
     80   2.13862  4.27833  3.13969  2.91422  4.09117  3.01881  4.05903  3.41643  2.96909  3.14471  4.09873  3.20007  1.50942  3.33266  3.27816  2.51760  2.80285  3.02537  5.45304  4.21509    286 p - - -
          2.68618  4.42225  2.77519  2.73123  3.46354  2.40513  3.72494  3.29354  2.67741  2.69355  4.24690  2.90347  2.73739  3.18146  2.89801  2.37887  2.77519  2.98518  4.58477  3.61503
          0.03215  3.84924  4.57159  0.61958  0.77255  0.48576  0.95510
     81   2.06722  4.26229  3.14754  2.91145  4.09406  3.00945  4.05341  3.40821  2.96559  3.14306  4.08549  3.19317  1.57487  3.32329  3.27873  2.49824  2.78271  3.01175  5.45752  4.21907    297 p - - -
          2.68618  4.42225  2.77519  2.73123  3.46354  2.40513  3.72494  3.29354  2.67741  2.69355  4.24690  2.90347  2.73739  3.18146  2.89801  2.37887  2.77519  2.98518  4.58477  3.61503
          0.03215  3.84924  4.57159  0.61958  0.77255  0.48576  0.95510
     82   2.40150  4.24442  3.97051  3.59787  3.62867  3.55517  4.46520  2.07983  3.49245  2.32931  3.52904  3.78562  4.14250  3.83605  3.73680  2.99181  2.99724  1.22030  5.36494  4.12284    300 v - - -
          2.68618  4.42225  2.77519  2.73123  3.46354  2.40513  3.72494  3.29354  2.67741  2.69355  4.24690  2.90347  2.73739  3.18146  2.89801  2.37887  2.77519  2.98518  4.58477  3.61503
          0.03215  3.84924  4.57159  0.61958  0.77255  0.48576  0.95510
     83   2.95132  4.91361  3.12572  2.75190  4.29472  3.44298  3.74706  3.72260  1.07052  3.29290  4.25586  3.17729  3.94518  2.94005  2.42823  2.99498  3.20645  3.43179  5.35913  4.16866    305 k - - -
          2.68618  4.42225  2.77519  2.73123  3.46354  2.40513  3.72494  3.29354  2.67741  2.69355  4.24690  2.90347  2.73739  3.18146  2.89801  2.37887  2.77519  2.98518  4.58477  3.61503
          0.03215  3.84924  4.57159  0.61958  0.77255  0.48576  0.95510
     84   2.96653  4.35387  4.49175  3.99980  3.45171  4.19672  4.75699  1.51591  3.87322  1.98882  3.28937  4.24955  4.55825  4.16684  4.09952  3.57781  3.24333  1.23073  5.37147  4.15089    307 v - - -
          2.68618  4.42225  2.77519  2.73123  3.46354  2.40513  3.72494  3.29354  2.67741  2.69355  4.24690  2.90347  2.73739  3.18146  2.89801  2.37887  2.77519  2.98518  4.58477  3.61503
          0.03215  3.84924  4.57159  0.61958  0.77255  0.48576  0.95510
     85   2.85972  5.35108  1.76069  1.44846  4.63932  3.17264  3.70102  4.13151  2.68982  3.66674  4.52615  2.65190  3.78234  2.87041  3.25463  2.76184  3.14576  3.72980  5.82708  4.35721    310 e - - -
          2.68618  4.42225  2.77519  2.73123  3.46354  2.40513  3.72494  3.29354  2.67741  2.69355  4.24690  2.90347  2.73739  3.18146  2.89801  2.37887  2.77519  2.98518  4.58477  3.61503
          0.03215  3.84924  4.57159  0.61958  0.77255  0.48576  0.95510
     86   2.66775  4.96320  1.57997  2.18520  4.48779  2.52101  3.74132  3.97254  2.72295  3.54481  4.38485  2.72863  3.74325  2.91932  3.25765  2.44198  3.00163  3.53915  5.72570  4.30173    318 d - - -
          2.68618  4.42225  2.77519  2.73123  3.46354  2.40513  3.72494  3.29354  2.67741  2.69355  4.24690  2.90347  2.73739  3.18146  2.89801  2.37887  2.77519  2.98518  4.58477  3.61503
          0.03215  3.84924  4.57159  0.61958  0.77255  0.48576  0.95510
     87   1.86321  4.32369  2.94724  2.65880  4.18015  2.45033  3.89235  3.60483  2.80623  3.24988  4.07493  2.48828  3.66375  3.10715  3.20474  2.10903  2.71785  3.13911  5.48598  4.20777    322 a - - -
          2.68618  4.42225  2.77519  2.73123  3.46354  2.40513  3.72494  3.29354  2.67741  2.69355  4.24690  2.90347  2.73739  3.18146  2.89801  2.37887  2.77519  2.98518  4.58477  3.61503
          0.03215  3.84924  4.57159  0.61958  0.77255  0.48576  0.95510
     88   2.78723  5.29350  1.98868  1.67579  4.58046  3.20555  3.64397  4.06966  2.39454  3.57687  4.39714  2.33247  3.76741  2.79431  3.08775  2.70242  3.05277  3.66144  5.74343  4.28740    324 e - - -
          2.68618  4.42225  2.77519  2.73123  3.46354  2.40513  3.72494  3.29354  2.67741  2.69355  4.24690  2.90347  2.73739  3.18146  2.89801  2.37887  2.77519  2.98518  4.58477  3.61503
          0.03215  3.84924  4.57159  0.61958  0.77255  0.48576  0.95510
     89   2.42786  4.84469  2.53371  2.30533  4.18457  3.05131  3.60794  3.61723  2.12852  3.19335  4.00231  2.66755  3.74955  2.75559  2.87914  2.46734  2.63127  3.25485  5.40722  4.04959    325 k - - -
          2.68618  4.42226  2.77520  2.73124  3.46354  2.40513  3.72495  3.29354  2.67741  2.69346  4.24690  2.90347  2.73740  3.18147  2.89801  2.37887  2.77520  2.98519  4.58477  3.61504
          0.08564  2.63475  4.57159  0.47151  0.97833  0.48576  0.95510
     90   3.02116  4.39595  4.51743  3.98029  3.28518  4.26817  4.68594  1.33878  3.84511  1.76346  2.74043  4.25501  4.55983  4.09576  4.05458  3.61611  3.27045  1.69692  5.23562  4.07253    336 i - - -
          2.68618  4.42225  2.77519  2.73123  3.46354  2.40513  3.72494  3.29354  2.67741  2.69355  4.24690  2.90347  2.73739  3.18146  2.89801  2.37887  2.77519  2.98518  4.58477  3.61503
          0.03215  3.84924  4.57159  0.61958  0.77255  0.48576  0.95510
     91   2.30873  4.21735  3.26323  2.96029  4.00762  3.02895  4.03545  3.26240  2.93860  3.03719  3.96927  3.22059  3.07287  3.30816  3.24537  2.48490  1.45754  2.89228  5.39406  4.16040    338 t - - -
          2.68618  4.42225  2.77519  2.73123  3.46354  2.40513  3.72494  3.29354  2.67741  2.69355  4.24690  2.90347  2.73739  3.18146  2.89801  2.37887  2.77519  2.98518  4.58477  3.61503
          0.03215  3.84924  4.57159  0.61958  0.77255  0.48576  0.95510
     92   2.54928  4.47642  3.13039  2.58812  3.09710  3.43484  3.16680  3.03844  2.41039  2.70479  3.57328  3.05687  3.47397  2.89418  2.94662  2.45713  2.78170  2.77927  4.95426  3.30228    344 k - - -
          2.68618  4.42225  2.77519  2.73123  3.46354  2.40513  3.72494  3.29354  2.67741  2.69355  4.24690  2.90347  2.73739  3.18146  2.89801  2.37887  2.77519  2.98518  4.58477  3.61503
          0.03215  3.84924  4.57159  0.61958  0.77255  0.48576  0.95510
     93   2.93287  5.03839  2.47869  1.05887  4.38178  3.25948  3.84465  3.83108  2.72229  3.45208  4.42744  2.92058  3.86306  3.06099  3.12850  2.91782  3.23703  3.51744  5.55776  4.28033    345 e - - -
          2.68618  4.42225  2.77519  2.73123  3.46354  2.40513  3.72494  3.29354  2.67741  2.69355  4.24690  2.90347  2.73739  3.18146  2.89801  2.37887  2.77519  2.98518  4.58477  3.61503
          0.03215  3.84924  4.57159  0.61958  0.77255  0.48576  0.95510
     94   2.37969  4.49843  3.08680  2.57301  3.76742  3.36865  3.67317  2.76551  2.27428  2.80513  3.66589  2.86403  3.80205  2.88519  2.89158  2.51506  2.50477  2.83677  5.11160  3.83452    347 k - - -
          2.68618  4.42225  2.77519  2.73123  3.46354  2.40513  3.72494  3.29354  2.67741  2.69355  4.24690  2.90347  2.73739  3.18146  2.89801  2.37887  2.77519  2.98518  4.58477  3.61503
          0.03215  3.84924  4.57159  0.61958  0.77255  0.48576  0.95510
     95   1.49063  4.19077  3.37782  3.00886  3.82540  3.09928  4.01777  2.99152  2.95157  2.57397  3.80591  3.26443  3.75187  3.31068  3.25961  2.33280  2.73369  2.67993  5.27398  4.01410    348 a - - -
          2.68618  4.42225  2.77519  2.73123  3.46354  2.40513  3.72494  3.29354  2.67741  2.69355  4.24690  2.90347  2.73739  3.18146  2.89801  2.37887  2.77519  2.98518  4.58477  3.61503
          0.03215  3.84924  4.57159  0.61958  0.77255  0.48576  0.95510
     96   2.40072  4.24566  3.40797  3.15923  3.94885  3.08562  4.17826  3.07317  3.10174  2.93747  3.98972  3.37214  3.78764  3.49780  3.36138  2.60176  1.21190  2.77063  5.38871  4.16556    350 t - - -
          2.68618  4.42225  2.77519  2.73123  3.46354  2.40513  3.72494  3.29354  2.67741  2.69355  4.24690  2.90347  2.73739  3.18146  2.89801  2.37887  2.77519  2.98518  4.58477  3.61503
          0.03215  3.84924  4.57159  0.61958  0.77255  0.48576  0.95510
     97   2.60701  4.84491  2.25406  2.29226  4.14012  3.27008  3.63341  3.14788  2.48592  3.18197  4.00958  2.23046  3.76050  2.79554  2.96292  2.47729  2.87129  3.22269  5.40293  4.03244    351 n - - -
          2.68618  4.42225  2.77519  2.73123  3.46354  2.40513  3.72494  3.29354  2.67741  2.69355  4.24690  2.90347  2.73739  3.18146  2.89801  2.37887  2.77519  2.98518  4.58477  3.61503
          0.03215  3.84924  4.57159  0.61958  0.77255  0.48576  0.95510
     98   1.22214  4.09903  3.34170  3.10322  4.09713  2.90497  4.16076  3.34097  3.13843  3.17756  4.08459  3.25658  3.65218  3.46044  3.41969  2.17384  2.67322  2.90406  5.50072  4.26536    352 a - - -
          2.68618  4.42225  2.77519  2.73123  3.46354  2.40513  3.72494  3.29354  2.67741  2.69355  4.24690  2.90347  2.73739  3.18146  2.89801  2.37887  2.77519  2.98518  4.58477  3.61503
          0.03215  3.84924  4.57159  0.61958  0.77255  0.48576  0.95510
     99   3.12949  4.59881  4.15208  3.79211  3.12735  3.95241  4.45515  2.33047  3.56008  0.90434  3.15808  4.06981  4.39196  3.93397  3.73983  3.52098  3.42491  2.36171  4.99791  3.71577    353 l - - -
          2.68618  4.42225  2.77519  2.73123  3.46354  2.40513  3.72494  3.29354  2.67741  2.69355  4.24690  2.90347  2.73739  3.18146  2.89801  2.37887  2.77519  2.98518  4.58477  3.61503
          0.03215  3.84924  4.57159  0.61958  0.77255  0.48576  0.95510
    100   2.72958  4.71038  3.20222  2.75571  4.22427  2.77005  3.73752  3.67767  2.24368  3.24804  4.13781  3.15310  3.86746  2.92901  1.37978  2.80819  3.02431  3.33184  5.33485  4.12986    354 r - - -
          2.68618  4.42225  2.77519  2.73123  3.46354  2.40513  3.72494  3.29354  2.67741  2.69355  4.24690  2.90347  2.73739  3.18146  2.89801  2.37887  2.77519  2.98518  4.58477  3.61503
          0.03215  3.84924  4.57159  0.61958  0.77255  0.48576  0.95510
    101   2.93587  4.95761  3.33546  2.76264  4.34634  3.54528  3.60872  3.73656  1.82188  3.24576  4.14869  3.15840  3.96142  2.76863  1.34669  2.96801  3.13837  3.43871  5.33117  4.14154    357 r - - -
          2.68618  4.42225  2.77519  2.73123  3.46354  2.40513  3.72494  3.29354  2.67741  2.69355  4.24690  2.90347  2.73739  3.18146  2.89801  2.37887  2.77519  2.98518  4.58477  3.61503
          0.03215  3.84924  4.57159  0.61958  0.77255  0.48576  0.95510
    102   2.24086  4.19584  3.05604  2.89811  4.25054  1.39907  4.10283  3.72998  3.08002  3.42008  4.27441  3.14682  3.64257  3.38062  3.39764  2.10488  2.72635  3.18940  5.57460  4.32558    358 g - - -
          2.68618  4.42225  2.77519  2.73123  3.46354  2.40513  3.72494  3.29354  2.67741  2.69355  4.24690  2.90347  2.73739  3.18146  2.89801  2.37887  2.77519  2.98518  4.58477  3.61503
          0.03215  3.84924  4.57159  0.61958  0.77255  0.48576  0.95510
    103   2.94659  4.35249  4.44420  3.95907  3.45473  4.14803  4.72485  1.60771  3.82702  2.00597  3.30310  4.20822  4.52843  4.13108  4.05733  3.53296  3.22966  1.18568  5.36234  4.13212    359 v - - -
          2.68618  4.42225  2.77519  2.73123  3.46354  2.40513  3.72494  3.29354  2.67741  2.69355  4.24690  2.90347  2.73739  3.18146  2.89801  2.37887  2.77519  2.98518  4.58477  3.61503
          0.03215  3.84924  4.57159  0.61958  0.77255  0.48576  0.95510
    104   2.43842  4.76010  2.85073  2.41012  4.05500  3.33466  2.79416  3.49311  2.35001  3.08633  3.91503  2.59591  3.78198  2.77462  2.58679  2.38907  2.84614  3.16115  5.29651  3.97076    360 k - - -
          2.68618  4.42225  2.77519  2.73123  3.46354  2.40513  3.72494  3.29354  2.67741  2.69355  4.24690  2.90347  2.73739  3.18146  2.89801  2.37887  2.77519  2.98518  4.58477  3.61503
          0.03215  3.84924  4.57159  0.61958  0.77255  0.48576  0.95510
    105   3.28612  4.65352  4.27645  3.89684  1.21264  4.12134  3.52665  2.93114  3.76519  2.29836  3.57000  3.88311  4.46257  3.87263  3.89362  3.48840  3.52389  2.87874  3.73602  1.84912    361 f - - -
          2.68618  4.42225  2.77519  2.73123  3.46354  2.40513  3.72494  3.29354  2.67741  2.69355  4.24690  2.90347  2.73739  3.18146  2.89801  2.37887  2.77519  2.98518  4.58477  3.61503
          0.03215  3.84924  4.57159  0.61958  0.77255  0.48576  0.95510
    106   3.16608  4.56359  4.40288  3.93608  1.66256  4.18934  4.06913  2.36640  3.79289  1.42053  3.07278  4.09413  4.49359  3.95722  3.94913  3.55659  3.40821  2.41641  4.36302  2.81915    362 l - - -
          2.68618  4.42225  2.77519  2.73123  3.46354  2.40513  3.72494  3.29354  2.67741  2.69355  4.24690  2.90347  2.73739  3.18146  2.89801  2.37887  2.77519  2.98518  4.58477  3.61503
          0.03215  3.84924  4.57159  0.61958  0.77255  0.48576  0.95510
    107   2.30404  4.22398  3.18670  3.00168  4.05331  2.95432  4.11204  3.57291  3.07387  3.29504  4.22327  3.22999  3.69126  3.42507  3.36043  1.12662  2.78249  3.11310  5.42772  4.13678    363 s - - -
          2.68618  4.42225  2.77519  2.73123  3.46354  2.40513  3.72494  3.29354  2.67741  2.69355  4.24690  2.90347  2.73739  3.18146  2.89801  2.37887  2.77519  2.98518  4.58477  3.61503
          0.03215  3.84924  4.57159  0.61958  0.77255  0.48576  0.95510
    108   1.04777  4.18095  3.43942  3.22997  4.02963  3.00605  4.25470  3.15170  3.24563  3.03435  4.06897  3.38532  3.74310  3.58900  3.49759  2.53157  2.80733  2.81013  5.45912  4.25685    364 a - - -
          2.68618  4.42225  2.77519  2.73123  3.46354  2.40513  3.72494  3.29354  2.67741  2.69355  4.24690  2.90347  2.73739  3.18146  2.89801  2.37887  2.77519  2.98518  4.58477  3.61503
          0.03215  3.84924  4.57159  0.61958  0.77255  0.48576  0.95510
    109   3.12949  4.59881  4.15208  3.79211  3.12735  3.95241  4.45515  2.33047  3.56008  0.90434  3.15808  4.06981  4.39196  3.93397  3.73983  3.52098  3.42491  2.36171  4.99791  3.71577    365 l - - -
          2.68618  4.42225  2.77519  2.73123  3.46354  2.40513  3.72494  3.29354  2.67741  2.69355  4.24690  2.90347  2.73739  3.18146  2.89801  2.37887  2.77519  2.98518  4.58477  3.61503
          0.03215  3.84924  4.57159  0.61958  0.77255  0.48576  0.95510
    110   2.86292  4.84739  2.88820  2.64291  4.01279  3.35102  3.80090  3.64028  2.46538  3.14491  4.17374  3.10231  3.90435  1.27593  2.74988  2.91180  3.16006  3.37150  5.28908  3.98139    366 q - - -
          2.68618  4.42225  2.77519  2.73123  3.46354  2.40513  3.72494  3.29354  2.67741  2.69355  4.24690  2.90347  2.73739  3.18146  2.89801  2.37887  2.77519  2.98518  4.58477  3.61503
          0.03215  3.84924  4.57159  0.61958  0.77255  0.48576  0.95510
    111   1.24966  4.09573  3.33786  3.09322  4.10651  2.89905  4.15313  3.37030  3.13150  3.19083  4.08671  3.24851  3.64561  3.44953  3.41681  2.10582  2.66558  2.92267  5.50281  4.27014    367 a - - -
          2.68618  4.42225  2.77519  2.73123  3.46354  2.40513  3.72494  3.29354  2.67741  2.69355  4.24690  2.90347  2.73739  3.18146  2.89801  2.37887  2.77519  2.98518  4.58477  3.61503
          0.03215  3.84924  4.57159  0.61958  0.77255  0.48576  0.95510
    112   2.47052  4.53819  2.40612  2.48103  4.18910  3.07040  3.84892  3.66004  2.79372  3.32320  4.18566  2.92960  3.72029  3.06776  3.22392  1.47092  2.85929  3.23781  5.50652  4.16030    368 s - - -
          2.68618  4.42225  2.77519  2.73123  3.46354  2.40513  3.72494  3.29354  2.67741  2.69355  4.24690  2.90347  2.73739  3.18146  2.89801  2.37887  2.77519  2.98518  4.58477  3.61503
          0.03215  3.84924  4.57159  0.61958  0.77255  0.48576  0.95510
    113   2.96511  5.08905  0.95194  2.32137  4.46307  3.19349  3.91130  4.04605  2.99114  3.65865  4.63652  2.87646  3.84467  3.15060  3.50398  2.93029  3.30329  3.68781  5.63617  4.34016    369 d - - -
          2.68618  4.42225  2.77519  2.73123  3.46354  2.40513  3.72494  3.29354  2.67741  2.69355  4.24690  2.90347  2.73739  3.18146  2.89801  2.37887  2.77519  2.98518  4.58477  3.61503
          0.03215  3.84924  4.57159  0.61958  0.77255  0.48576  0.95510
    114   2.63677  4.41418  3.30576  3.20238  4.34450  0.76587  4.32381  3.93871  3.38046  3.59570  4.57148  3.47013  3.80457  3.70650  3.61879  2.80807  3.11621  3.47154  5.44551  4.44571    370 g - - -
          2.68618  4.42225  2.77519  2.73123  3.46354  2.40513  3.72494  3.29354  2.67741  2.69355  4.24690  2.90347  2.73739  3.18146  2.89801  2.37887  2.77519  2.98518  4.58477  3.61503
          0.03215  3.84924  4.57159  0.61958  0.77255  0.48576  0.95510
    115   2.97028  4.79138  3.10384  2.86170  3.26908  3.42841  1.19245  3.66958  2.70542  3.16636  4.20771  3.27187  3.97980  3.22771  2.97239  3.04126  3.27297  3.40518  4.73439  3.22065    371 h - - -
          2.68618  4.42225  2.77519  2.73123  3.46354  2.40513  3.72494  3.29354  2.67741  2.69355  4.24690  2.90347  2.73739  3.18146  2.89801  2.37887  2.77519  2.98518  4.58477  3.61503
          0.03215  3.84924  4.57159  0.61958  0.77255  0.48576  0.95510
    116   3.29782  4.68063  4.05617  3.75671  2.64365  3.70456  3.87218  3.32068  3.47953  2.71947  3.95553  3.91052  4.22042  3.86837  3.61188  3.50172  3.59710  3.21038  0.93348  2.64701    372 w - - -
          2.68618  4.42225  2.77519  2.73123  3.46354  2.40513  3.72494  3.29354  2.67741  2.69355  4.24690  2.90347  2.73739  3.18146  2.89801  2.37887  2.77519  2.98518  4.58477  3.61503
          0.03215  3.84924  4.57159  0.61958  0.77255  0.48576  0.95510
    117   2.72153  4.48244  3.32625  3.16215  4.15884  3.17128  4.24131  3.69853  3.21751  3.32779  4.37684  3.47106  0.87196  3.60701  3.46545  2.88836  3.16133  3.34652  5.35151  4.27927    373 p - - -
          2.68618  4.42225  2.77519  2.73123  3.46354  2.40513  3.72494  3.29354  2.67741  2.69355  4.24690  2.90347  2.73739  3.18146  2.89801  2.37887  2.77519  2.98518  4.58477  3.61503
          0.03215  3.84924  4.57159  0.61958  0.77255  0.48576  0.95510
    118   1.36850  4.11802  3.26798  3.03537  4.18758  2.07154  4.14164  3.51602  3.13059  3.27755  4.14488  3.21976  3.63553  3.42620  3.43468  2.37000  2.67461  3.02722  5.53793  4.32994    374 a - - -
          2.68618  4.42225  2.77519  2.73123  3.46354  2.40513  3.72494  3.29354  2.67741  2.69355  4.24690  2.90347  2.73739  3.18146  2.89801  2.37887  2.77519  2.98518  4.58477  3.61503
          0.03215  3.84924  4.57159  0.61958  0.77255  0.48576  0.95510
    119   2.93287  5.03839  2.47869  1.05887  4.38178  3.25948  3.84465  3.83108  2.72229  3.45208  4.42744  2.92058  3.86306  3.06099  3.12850  2.91782  3.23703  3.51744  5.55776  4.28033    375 e - - -
          2.68618  4.42225  2.77519  2.73123  3.46354  2.40513  3.72494  3.29354  2.67741  2.69355  4.24690  2.90347  2.73739  3.18146  2.89801  2.37887  2.77519  2.98518  4.58477  3.61503
          0.03215  3.84924  4.57159  0.61958  0.77255  0.48576  0.95510
    120   2.61603  4.37198  3.36968  2.87304  2.97799  3.53184  3.80278  2.24352  2.82139  2.45462  3.46226  2.36556  3.95067  3.15637  3.17353  2.82225  2.87110  2.46765  4.82699  3.45583    376 i - - -
          2.68618  4.42225  2.77519  2.73123  3.46354  2.40513  3.72494  3.29354  2.67741  2.69355  4.24690  2.90347  2.73739  3.18146  2.89801  2.37887  2.77519  2.98518  4.58477  3.61503
          0.03215  3.84924  4.57159  0.61958  0.77255  0.48576  0.95510
    121   1.44735  4.10867  3.43912  3.12739  4.03010  2.96764  4.14759  3.11368  3.10800  3.01939  3.95938  3.29244  3.68775  3.43798  3.39777  2.41920  2.03421  2.74466  5.45880  4.24429    377 a - - -
          2.68618  4.42225  2.77519  2.73123  3.46354  2.40513  3.72494  3.29354  2.67741  2.69355  4.24690  2.90347  2.73739  3.18146  2.89801  2.37887  2.77519  2.98518  4.58477  3.61503
          0.03215  3.84924  4.57159  0.61958  0.77255  0.48576  0.95510
    122   2.63677  4.41418  3.30576  3.20238  4.34450  0.76587  4.32381  3.93871  3.38046  3.59570  4.57148  3.47013  3.80457  3.70650  3.61879  2.80807  3.11621  3.47154  5.44551  4.44571    379 g - - -
          2.68618  4.42225  2.77519  2.73123  3.46354  2.40513  3.72494  3.29354  2.67741  2.69355  4.24690  2.90347  2.73739  3.18146  2.89801  2.37887  2.77519  2.98518  4.58477  3.61503
          0.03215  3.84924  4.57159  0.61958  0.77255  0.48576  0.95510
    123   2.72153  4.48244  3.32625  3.16215  4.15884  3.17128  4.24131  3.69853  3.21751  3.32779  4.37684  3.47106  0.87196  3.60701  3.46545  2.88836  3.16133  3.34652  5.35151  4.27927    380 p - - -
          2.68618  4.42225  2.77519  2.73123  3.46354  2.40513  3.72494  3.29354  2.67741  2.69355  4.24690  2.90347  2.73739  3.18146  2.89801  2.37887  2.77519  2.98518  4.58477  3.61503
          0.03215  3.84924  4.57159  0.61958  0.77255  0.48576  0.95510
    124   3.12949  4.59881  4.15208  3.79211  3.12735  3.95241  4.45515  2.33047  3.56008  0.90434  3.15808  4.06981  4.39196  3.93397  3.73983  3.52098  3.42491  2.36171  4.99791  3.71577    381 l - - -
          2.68618  4.42225  2.77519  2.73123  3.46354  2.40513  3.72494  3.29354  2.67741  2.69355  4.24690  2.90347  2.73739  3.18146  2.89801  2.37887  2.77519  2.98518  4.58477  3.61503
          0.03215  3.84924  4.57159  0.61958  0.77255  0.48576  0.95510
    125   2.77631  3.33227  4.17623  3.70598  1.54535  3.71633  3.98021  2.47169  3.57244  2.10732  3.30959  3.81898  4.18395  3.78471  3.74625  3.11264  3.08076  2.36167  4.41532  2.90134    383 f - - -
          2.68618  4.42225  2.77519  2.73123  3.46354  2.40513  3.72494  3.29354  2.67741  2.69355  4.24690  2.90347  2.73739  3.18146  2.89801  2.37887  2.77519  2.98518  4.58477  3.61503
          0.03215  3.84924  4.57159  0.61958  0.77255  0.48576  0.95510
    126   2.68811  4.24502  3.79921  3.25342  2.04255  3.70051  3.79613  2.59509  3.15663  2.17163  2.92178  3.53610  3.50366  3.41343  3.41525  2.98389  2.92277  2.45333  4.41657  2.69936    384 f - - -
          2.68618  4.42225  2.77519  2.73123  3.46354  2.40513  3.72494  3.29354  2.67741  2.69355  4.24690  2.90347  2.73739  3.18146  2.89801  2.37887  2.77519  2.98518  4.58477  3.61503
          0.03215  3.84924  4.57159  0.61958  0.77255  0.48576  0.95510
    127   3.02911  4.50041  4.30432  3.82984  3.13701  4.09059  4.52657  2.09949  3.62553  1.11340  3.04333  4.10595  4.45782  3.93799  3.83232  3.48374  3.30637  1.92956  5.09048  3.85536    385 l - - -
          2.68618  4.42225  2.77519  2.73123  3.46354  2.40513  3.72494  3.29354  2.67741  2.69355  4.24690  2.90347  2.73739  3.18146  2.89801  2.37887  2.77519  2.98518  4.58477  3.61503
          0.03215  3.84924  4.57159  0.61958  0.77255  0.48576  0.95510
    128   2.72153  4.48244  3.32625  3.16215  4.15884  3.17128  4.24131  3.69853  3.21751  3.32779  4.37684  3.47106  0.87196  3.60701  3.46545  2.88836  3.16133  3.34652  5.35151  4.27927    386 p - - -
          2.68618  4.42225  2.77519  2.73123  3.46354  2.40513  3.72494  3.29354  2.67741  2.69355  4.24690  2.90347  2.73739  3.18146  2.89801  2.37887  2.77519  2.98518  4.58477  3.61503
          0.03215  3.84924  4.57159  0.61958  0.77255  0.48576  0.95510
    129   2.52858  4.38548  3.31760  2.90298  3.65030  3.30693  3.91992  2.94076  2.78861  2.58547  3.03706  3.26222  1.85290  3.19704  3.10814  2.70391  2.87059  2.72524  5.14749  3.86584    387 p - - -
          2.68618  4.42225  2.77519  2.73123  3.46354  2.40513  3.72494  3.29354  2.67741  2.69355  4.24690  2.90347  2.73739  3.18146  2.89801  2.37887  2.77519  2.98518  4.58477  3.61503
          0.03215  3.84924  4.57159  0.61958  0.77255  0.48576  0.95510
    130   3.13364  4.57071  4.39530  3.87209  3.04164  4.23885  4.53838  2.15459  3.64668  1.02727  2.57730  4.17866  4.51996  3.93450  3.84334  3.60150  3.37677  2.22725  5.04271  3.85503    394 l - - -
          2.68618  4.42225  2.77519  2.73123  3.46354  2.40513  3.72494  3.29354  2.67741  2.69355  4.24690  2.90347  2.73739  3.18146  2.89801  2.37887  2.77519  2.98518  4.58477  3.61503
          0.03215  3.84924  4.57159  0.61958  0.77255  0.48576  0.95510
    131   2.78983  4.33916  4.09294  3.75562  3.53342  3.69957  4.56146  2.05239  3.62304  2.22468  3.50237  3.94910  4.26157  3.98465  3.83773  3.20186  3.15207  1.05473  5.31384  4.04389    398 v - - -
          2.68618  4.42225  2.77519  2.73123  3.46354  2.40513  3.72494  3.29354  2.67741  2.69355  4.24690  2.90347  2.73739  3.18146  2.89801  2.37887  2.77519  2.98518  4.58477  3.61503
          0.03215  3.84924  4.57159  0.61958  0.77255  0.48576  0.95510
    132   3.22921  4.63790  4.20680  3.91711  1.05052  3.92395  3.86762  2.75602  3.82478  2.13157  3.48979  3.99318  4.38325  3.99923  3.95024  3.50018  3.53043  2.74497  4.12403  2.49413    401 f - - -
          2.68618  4.42225  2.77519  2.73123  3.46354  2.40513  3.72494  3.29354  2.67741  2.69355  4.24690  2.90347  2.73739  3.18146  2.89801  2.37887  2.77519  2.98518  4.58477  3.61503
          0.03215  3.84924  4.57159  0.61958  0.77255  0.48576  0.95510
    133   2.19366  1.62549  3.84048  3.49651  3.77589  2.96765  4.24672  3.00902  3.34235  2.89678  3.84626  3.46899  3.70326  3.66236  3.53945  2.14705  2.66935  2.65675  5.25306  4.01957    402 c - - -
          2.68618  4.42225  2.77519  2.73123  3.46354  2.40513  3.72494  3.29354  2.67741  2.69355  4.24690  2.90347  2.73739  3.18146  2.89801  2.37887  2.77519  2.98518  4.58477  3.61503
          0.03215  3.84924  4.57159  0.61958  0.77255  0.48576  0.95510
    134   3.16484  4.57840  4.41337  3.92687  2.49906  4.23570  4.36280  2.22846  3.77740  1.03395  2.95518  4.17679  4.52454  3.98170  3.95709  3.61069  3.40880  2.30444  4.73437  3.34134    403 l - - -
          2.68618  4.42225  2.77519  2.73123  3.46354  2.40513  3.72494  3.29354  2.67741  2.69355  4.24690  2.90347  2.73739  3.18146  2.89801  2.37887  2.77519  2.98518  4.58477  3.61503
          0.03215  3.84924  4.57159  0.61958  0.77255  0.48576  0.95510
    135   3.28341  4.69863  4.12556  3.75220  1.88604  4.05992  3.46361  3.08954  3.62172  2.50525  3.73633  3.78673  4.42324  3.77925  3.78798  3.43047  3.52621  2.99209  3.69496  1.14315    404 y - - -
          2.68618  4.42225  2.77519  2.73123  3.46354  2.40513  3.72494  3.29354  2.67741  2.69355  4.24690  2.90347  2.73739  3.18146  2.89801  2.37887  2.77519  2.98518  4.58477  3.61503
          0.03215  3.84924  4.57159  0.61958  0.77255  0.48576  0.95510
    136   2.99256  4.37813  4.50908  4.02515  3.40662  4.21405  4.76802  1.25375  3.88547  1.92164  3.24718  4.27274  4.57143  4.17853  4.10217  3.60222  3.26970  1.52058  5.35170  4.13423    405 i - - -
          2.68618  4.42225  2.77519  2.73123  3.46354  2.40513  3.72494  3.29354  2.67741  2.69355  4.24690  2.90347  2.73739  3.18146  2.89801  2.37887  2.77519  2.98518  4.58477  3.61503
          0.03215  3.84924  4.57159  0.61958  0.77255  0.48576  0.95510
    137   2.40072  4.24566  3.40797  3.15923  3.94885  3.08562  4.17826  3.07317  3.10174  2.93747  3.98972  3.37214  3.78764  3.49780  3.36138  2.60176  1.21190  2.77063  5.38871  4.16556    409 t - - -
          2.68618  4.42225  2.77519  2.73123  3.46354  2.40513  3.72494  3.29354  2.67741  2.69355  4.24690  2.90347  2.73739  3.18146  2.89801  2.37887  2.77519  2.98518  4.58477  3.61503
          0.03215  3.84924  4.57159  0.61958  0.77255  0.48576  0.95510
    138   2.63677  4.41418  3.30576  3.20238  4.34450  0.76587  4.32381  3.93871  3.38046  3.59570  4.57148  3.47013  3.80457  3.70650  3.61879  2.80807  3.11621  3.47154  5.44551  4.44571    413 g - - -
          2.68618  4.42225  2.77519  2.73123  3.46354  2.40513  3.72494  3.29354  2.67741  2.69355  4.24690  2.90347  2.73739  3.18146  2.89801  2.37887  2.77519  2.98518  4.58477  3.61503
          0.03215  3.84924  4.57159  0.61958  0.77255  0.48576  0.95510
    139   2.70756  4.60894  3.14485  2.76574  3.25452  3.42065  1.82802  3.23642  2.57476  2.83605  3.83946  3.17013  3.92001  3.06278  2.87811  2.81458  2.99678  2.69153  4.76258  3.25346    414 h - - -
          2.68618  4.42225  2.77519  2.73123  3.46354  2.40513  3.72494  3.29354  2.67741  2.69355  4.24690  2.90347  2.73739  3.18146  2.89801  2.37887  2.77519  2.98518  4.58477  3.61503
          0.03215  3.84924  4.57159  0.61958  0.77255  0.48576  0.95510
    140   3.02911  4.50041  4.30432  3.82984  3.13701  4.09059  4.52657  2.09949  3.62553  1.11340  3.04333  4.10595  4.45782  3.93799  3.83232  3.48374  3.30637  1.92956  5.09048  3.85536    415 l - - -
          2.68618  4.42225  2.77519  2.73123  3.46354  2.40513  3.72494  3.29354  2.67741  2.69355  4.24690  2.90347  2.73739  3.18146  2.89801  2.37887  2.77519  2.98518  4.58477  3.61503
          0.03215  3.84924  4.57159  0.61958  0.77255  0.48576  0.95510
    141   2.76997  5.24082  1.92681  1.70160  4.49273  3.21787  2.93190  4.00359  2.54069  3.52131  4.34344  2.68604  3.76854  2.79183  3.06709  2.69543  3.03265  3.60707  5.67933  4.23037    416 e - - -
          2.68618  4.42225  2.77519  2.73123  3.46354  2.40513  3.72494  3.29354  2.67741  2.69355  4.24690  2.90347  2.73739  3.18146  2.89801  2.37887  2.77519  2.98518  4.58477  3.61503
          0.03215  3.84924  4.57159  0.61958  0.77255  0.48576  0.95510
    142   2.67279  4.98224  2.39491  1.72931  4.25900  3.28482  3.61741  3.66716  2.32009  3.26031  4.08714  2.78869  3.77320  2.76929  2.90713  2.65455  2.92268  2.96840  5.47693  4.09987    417 e - - -
          2.68618  4.42225  2.77519  2.73123  3.46354  2.40513  3.72494  3.29354  2.67741  2.69355  4.24690  2.90347  2.73739  3.18146  2.89801  2.37887  2.77519  2.98518  4.58477  3.61503
          0.03215  3.84924  4.57159  0.61958  0.77255  0.48576  0.95510
    143   3.00279  4.36604  4.53581  3.99870  3.34457  4.27599  4.71285  1.41565  3.88060  1.84253  2.87777  4.26802  4.57028  4.12975  4.09480  3.62307  3.25291  1.47702  5.27647  4.10706    418 i - - -
          2.68618  4.42225  2.77519  2.73123  3.46354  2.40513  3.72494  3.29354  2.67741  2.69355  4.24690  2.90347  2.73739  3.18146  2.89801  2.37887  2.77519  2.98518  4.58477  3.61503
          0.03215  3.84924  4.57159  0.61958  0.77255  0.48576  0.95510
    144   3.18836  4.59925  4.31986  3.91558  1.34617  4.10769  3.89128  2.51609  3.77121  1.76484  3.24567  4.01559  4.46567  3.94157  3.92072  3.51191  3.44966  2.53440  4.15535  2.53760    419 f - - -
          2.68618  4.42225  2.77519  2.73123  3.46354  2.40513  3.72494  3.29354  2.67741  2.69355  4.24690  2.90347  2.73739  3.18146  2.89801  2.37887  2.77519  2.98518  4.58477  3.61503
          0.03215  3.84924  4.57159  0.61958  0.77255  0.48576  0.95510
    145   2.51576  4.66692  2.15652  2.37147  4.20362  3.15595  3.73177  3.60501  2.62689  3.24558  4.08048  2.86554  3.72993  2.91129  3.09355  2.20361  2.18413  3.21762  5.48233  4.13388    420 d - - -
          2.68618  4.42225  2.77519  2.73123  3.46354  2.40513  3.72494  3.29354  2.67741  2.69355  4.24690  2.90347  2.73739  3.18146  2.89801  2.37887  2.77519  2.98518  4.58477  3.61503
          0.03215  3.84924  4.57159  0.61958  0.77255  0.48576  0.95510
    146   2.11620  4.67287  2.90099  2.34936  3.93263  3.36493  3.63051  3.31812  2.30511  2.78163  3.80110  2.95054  3.79955  2.65431  2.79643  2.52412  2.83697  3.01998  5.21932  3.91987    423 a - - -
          2.68618  4.42225  2.77519  2.73123  3.46354  2.40513  3.72494  3.29354  2.67741  2.69355  4.24690  2.90347  2.73739  3.18146  2.89801  2.37887  2.77519  2.98518  4.58477  3.61503
          0.03215  3.84924  4.57159  0.61958  0.77255  0.48576  0.95510
    147   2.85146  5.25216  2.04569  1.30590  4.55185  3.19020  3.71525  4.02265  2.67264  3.59102  4.46472  2.69623  3.79370  2.89158  3.19812  2.77448  3.13896  3.64379  5.74941  4.31814    424 e - - -
          2.68618  4.42225  2.77519  2.73123  3.46354  2.40513  3.72494  3.29354  2.67741  2.69355  4.24690  2.90347  2.73739  3.18146  2.89801  2.37887  2.77519  2.98518  4.58477  3.61503
          0.03215  3.84924  4.57159  0.61958  0.77255  0.48576  0.95510
    148   2.97028  4.79138  3.10384  2.86170  3.26908  3.42841  1.19245  3.66958  2.70542  3.16636  4.20771  3.27187  3.97980  3.22771  2.97239  3.04126  3.27297  3.40518  4.73439  3.22065    425 h - - -
          2.68618  4.42225  2.77519  2.73123  3.46354  2.40513  3.72494  3.29354  2.67741  2.69355  4.24690  2.90347  2.73739  3.18146  2.89801  2.37887  2.77519  2.98518  4.58477  3.61503
          0.03215  3.84924  4.57159  0.61958  0.77255  0.48576  0.95510
    149   2.97977  4.81998  3.46810  2.98439  4.16869  3.47186  3.80829  3.70902  2.22924  3.22920  4.23025  3.34576  3.97581  3.03001  1.01448  3.06522  3.24746  3.43404  5.26130  4.10136    426 r - - -
          2.68618  4.42225  2.77519  2.73123  3.46354  2.40513  3.72494  3.29354  2.67741  2.69355  4.24690  2.90347  2.73739  3.18146  2.89801  2.37887  2.77519  2.98518  4.58477  3.61503
          0.03215  3.84924  4.57159  0.61958  0.77255  0.48576  0.95510
    150   2.93154  5.02020  3.26319  2.69355  4.42355  3.54623  3.58134  3.79757  1.32843  3.28727  4.16892  3.11089  3.94830  2.72880  1.90543  2.94260  3.12320  3.48680  5.36602  4.17021    427 k - - -
          2.68618  4.42225  2.77519  2.73123  3.46354  2.40513  3.72494  3.29354  2.67741  2.69355  4.24690  2.90347  2.73739  3.18146  2.89801  2.37887  2.77519  2.98518  4.58477  3.61503
          0.03215  3.84924  4.57159  0.61958  0.77255  0.48576  0.95510
    151   2.83108  5.14417  2.36237  1.40224  4.41391  3.25395  3.68232  3.88355  2.48316  3.42876  4.31833  2.77185  3.81749  2.58456  2.90138  2.78229  3.10087  3.53686  5.60687  4.22078    435 e - - -
          2.68618  4.42225  2.77519  2.73123  3.46354  2.40513  3.72494  3.29354  2.67741  2.69355  4.24690  2.90347  2.73739  3.18146  2.89801  2.37887  2.77519  2.98518  4.58477  3.61503
          0.03215  3.84924  4.57159  0.61958  0.77255  0.48576  0.95510
    152   2.61700  4.30247  4.18040  3.62759  3.26803  3.97960  4.36346  1.77784  3.51445  1.87070  2.27343  3.92213  4.32131  3.77760  3.75557  3.29564  3.08539  1.84824  5.06176  3.89374    437 i - - -
          2.68618  4.42225  2.77519  2.73123  3.46354  2.40513  3.72494  3.29354  2.67741  2.69355  4.24690  2.90347  2.73739  3.18146  2.89801  2.37887  2.77519  2.98518  4.58477  3.61503
          0.03215  3.84924  4.57159  0.61958  0.77255  0.48576  0.95510
    153   3.12949  4.59881  4.15208  3.79211  3.12735  3.95241  4.45515  2.33047  3.56008  0.90434  3.15808  4.06981  4.39196  3.93397  3.73983  3.52098  3.42491  2.36171  4.99791  3.71577    438 l - - -
          2.68618  4.42225  2.77519  2.73123  3.46354  2.40513  3.72494  3.29354  2.67741  2.69355  4.24690  2.90347  2.73739  3.18146  2.89801  2.37887  2.77519  2.98518  4.58477  3.61503
          0.03215  3.84924  4.57159  0.61958  0.77255  0.48576  0.95510
    154   2.83021  4.70424  3.46728  2.85495  3.53651  3.56539  3.64527  3.33348  2.22106  2.87724  3.83724  3.24184  3.96552  2.91756  1.49403  2.92925  3.04883  3.09717  3.66972  3.52106    439 r - - -
          2.68618  4.42225  2.77519  2.73123  3.46354  2.40513  3.72494  3.29354  2.67741  2.69355  4.24690  2.90347  2.73739  3.18146  2.89801  2.37887  2.77519  2.98518  4.58477  3.61503
          0.03215  3.84924  4.57159  0.61958  0.77255  0.48576  0.95510
    155   3.14510  4.72889  3.65217  3.30152  2.18174  3.85020  2.97466  3.32774  3.13417  2.77561  3.89213  3.52128  4.25671  3.47287  3.36969  3.23590  3.38746  3.15357  3.82353  1.23374    440 y - - -
          2.68618  4.42225  2.77519  2.73123  3.46354  2.40513  3.72494  3.29354  2.67741  2.69355  4.24690  2.90347  2.73739  3.18146  2.89801  2.37887  2.77519  2.98518  4.58477  3.61503
          0.03215  3.84924  4.57159  0.61958  0.77255  0.48576  0.95510
    156   2.98990  4.39279  4.46242  3.99594  3.37984  4.17324  4.73554  1.20949  3.83944  1.90410  3.24016  4.24141  4.54879  4.14793  4.05332  3.57243  3.27371  1.63205  5.32329  4.09080    441 i - - -
          2.68618  4.42225  2.77519  2.73123  3.46354  2.40513  3.72494  3.29354  2.67741  2.69355  4.24690  2.90347  2.73739  3.18146  2.89801  2.37887  2.77519  2.98518  4.58477  3.61503
          0.03215  3.84924  4.57159  0.61958  0.77255  0.48576  0.95510
    157   3.30425  4.69836  4.17769  3.80084  1.81059  4.09006  3.45272  3.09003  3.67168  2.49595  3.72877  3.80928  4.44241  3.80549  3.82644  3.45343  3.54250  2.99623  3.67132  1.16096    442 y - - -
          2.68618  4.42225  2.77519  2.73123  3.46354  2.40513  3.72494  3.29354  2.67741  2.69355  4.24690  2.90347  2.73739  3.18146  2.89801  2.37887  2.77519  2.98518  4.58477  3.61503
          0.03215  3.84924  4.57159  0.61958  0.77255  0.48576  0.95510
    158   2.56073  0.98881  4.07389  3.80845  3.80541  3.18835  4.46067  2.94572  3.63534  2.86212  3.98276  3.80164  3.89346  3.98242  3.76373  2.83229  3.02558  2.69180  5.22613  4.09318    443 c - - -
          2.68618  4.42225  2.77519  2.73123  3.46354  2.40513  3.72494  3.29354  2.67741  2.69355  4.24690  2.90347  2.73739  3.18146  2.89801  2.37887  2.77519  2.98518  4.58477  3.61503
          0.03215  3.84924  4.57159  0.61958  0.77255  0.48576  0.95510
    159   2.89548  4.65919  3.38977  2.98233  2.31268  3.63956  1.76332  3.21606  2.86383  2.71599  3.78797  3.33245  4.07406  3.24040  3.17003  2.99976  3.15188  3.02436  4.19131  2.55061    444 h - - -
          2.68618  4.42225  2.77519  2.73123  3.46354  2.40513  3.72494  3.29354  2.67741  2.69355  4.24690  2.90347  2.73739  3.18146  2.89801  2.37887  2.77519  2.98518  4.58477  3.61503
          0.03215  3.84924  4.57159  0.61958  0.77255  0.48576  0.95510
    160   2.86292  4.84739  2.88820  2.64291  4.01279  3.35102  3.80090  3.64028  2.46538  3.14491  4.17374  3.10231  3.90435  1.27593  2.74988  2.91180  3.16006  3.37150  5.28908  3.98139    458 q - - -
          2.68618  4.42225  2.77519  2.73123  3.46354  2.40513  3.72494  3.29354  2.67741  2.69355  4.24690  2.90347  2.73739  3.18146  2.89801  2.37887  2.77519  2.98518  4.58477  3.61503
          0.03215  3.84924  4.57159  0.61958  0.77255  0.48576  0.95510
    161   2.74624  4.93637  2.59137  2.36757  4.28904  3.27613  3.67855  3.77480  2.08409  3.35183  4.21899  1.73885  3.82002  2.85624  2.72540  2.74820  3.02758  3.41784  5.47652  4.13015    471 n - - -
          2.68618  4.42225  2.77519  2.73123  3.46354  2.40513  3.72494  3.29354  2.67741  2.69355  4.24690  2.90347  2.73739  3.18146  2.89801  2.37887  2.77519  2.98518  4.58477  3.61503
          0.03215  3.84924  4.57159  0.61958  0.77255  0.48576  0.95510
    162   2.93287  5.03839  2.47869  1.05887  4.38178  3.25948  3.84465  3.83108  2.72229  3.45208  4.42744  2.92058  3.86306  3.06099  3.12850  2.91782  3.23703  3.51744  5.55776  4.28033    480 e - - -
          2.68618  4.42225  2.77519  2.73123  3.46354  2.40513  3.72494  3.29354  2.67741  2.69355  4.24690  2.90347  2.73739  3.18146  2.89801  2.37887  2.77519  2.98518  4.58477  3.61503
          0.03215  3.84924  4.57159  0.61958  0.77255  0.48576  0.95510
    163   2.96511  5.08905  0.95194  2.32137  4.46307  3.19349  3.91130  4.04605  2.99114  3.65865  4.63652  2.87646  3.84467  3.15060  3.50398  2.93029  3.30329  3.68781  5.63617  4.34016    489 d - - -
          2.68618  4.42225  2.77519  2.73123  3.46354  2.40513  3.72494  3.29354  2.67741  2.69355  4.24690  2.90347  2.73739  3.18146  2.89801  2.37887  2.77519  2.98518  4.58477  3.61503
          0.03215  3.84924  4.57159  0.61958  0.77255  0.48576  0.95510
    164   2.63677  4.41418  3.30576  3.20238  4.34450  0.76587  4.32381  3.93871  3.38046  3.59570  4.57148  3.47013  3.80457  3.70650  3.61879  2.80807  3.11621  3.47154  5.44551  4.44571    499 g - - -
          2.68618  4.42225  2.77519  2.73123  3.46354  2.40513  3.72494  3.29354  2.67741  2.69355  4.24690  2.90347  2.73739  3.18146  2.89801  2.37887  2.77519  2.98518  4.58477  3.61503
          0.03215  3.84924  4.57159  0.61958  0.77255  0.48576  0.95510
    165   2.63677  4.41418  3.30576  3.20238  4.34450  0.76587  4.32381  3.93871  3.38046  3.59570  4.57148  3.47013  3.80457  3.70650  3.61879  2.80807  3.11621  3.47154  5.44551  4.44571    500 g - - -
          2.68618  4.42225  2.77519  2.73123  3.46354  2.40513  3.72494  3.29354  2.67741  2.69355  4.24690  2.90347  2.73739  3.18146  2.89801  2.37887  2.77519  2.98518  4.58477  3.61503
          0.03215  3.84924  4.57159  0.61958  0.77255  0.48576  0.95510
    166   3.29782  4.68063  4.05617  3.75671  2.64365  3.70456  3.87218  3.32068  3.47953  2.71947  3.95553  3.91052  4.22042  3.86837  3.61188  3.50172  3.59710  3.21038  0.93348  2.64701    503 w - - -
          2.68618  4.42225  2.77519  2.73123  3.46354  2.40513  3.72494  3.29354  2.67741  2.69355  4.24690  2.90347  2.73739  3.18146  2.89801  2.37887  2.77519  2.98518  4.58477  3.61503
          0.03215  3.84924  4.57159  0.61958  0.77255  0.48576  0.95510
    167   2.63677  4.41418  3.30576  3.20238  4.34450  0.76587  4.32381  3.93871  3.38046  3.59570  4.57148  3.47013  3.80457  3.70650  3.61879  2.80807  3.11621  3.47154  5.44551  4.44571    504 g - - -
          2.68618  4.42225  2.77519  2.73123  3.46354  2.40513  3.72494  3.29354  2.67741  2.69355  4.24690  2.90347  2.73739  3.18146  2.89801  2.37887  2.77519  2.98518  4.58477  3.61503
          0.03215  3.84924  4.57159  0.61958  0.77255  0.48576  0.95510
    168   3.16384  4.56045  4.44252  3.95215  2.05566  4.23376  4.23413  2.28237  3.81197  1.17499  2.97850  4.15731  4.51542  3.98047  3.97452  3.59513  3.40157  2.35558  4.55776  3.09432    505 l - - -
          2.68618  4.42225  2.77519  2.73123  3.46354  2.40513  3.72494  3.29354  2.67741  2.69355  4.24690  2.90347  2.73739  3.18146  2.89801  2.37887  2.77519  2.98518  4.58477  3.61503
          0.03215  3.84924  4.57159  0.61958  0.77255  0.48576  0.95510
    169   2.97028  4.79138  3.10384  2.86170  3.26908  3.42841  1.19245  3.66958  2.70542  3.16636  4.20771  3.27187  3.97980  3.22771  2.97239  3.04126  3.27297  3.40518  4.73439  3.22065    506 h - - -
          2.68618  4.42225  2.77519  2.73123  3.46354  2.40513  3.72494  3.29354  2.67741  2.69355  4.24690  2.90347  2.73739  3.18146  2.89801  2.37887  2.77519  2.98518  4.58477  3.61503
          0.03215  3.84924  4.57159  0.61958  0.77255  0.48576  0.95510
    170   3.01306  4.43861  4.30214  3.91728  3.35883  4.04101  4.64991  1.10715  3.74495  1.94994  3.29814  4.16590  4.47470  4.09580  3.94419  3.53430  3.31274  1.84604  5.24466  3.98077    507 i - - -
          2.68618  4.42225  2.77519  2.73123  3.46354  2.40513  3.72494  3.29354  2.67741  2.69355  4.24690  2.90347  2.73739  3.18146  2.89801  2.37887  2.77519  2.98518  4.58477  3.61503
          0.03215  3.84924  4.57159  0.61958  0.77255  0.48576  0.95510
    171   2.93287  5.03839  2.47869  1.05887  4.38178  3.25948  3.84465  3.83108  2.72229  3.45208  4.42744  2.92058  3.86306  3.06099  3.12850  2.91782  3.23703  3.51744  5.55776  4.28033    509 e - - -
          2.68618  4.42225  2.77519  2.73123  3.46354  2.40513  3.72494  3.29354  2.67741  2.69355  4.24690  2.90347  2.73739  3.18146  2.89801  2.37887  2.77519  2.98518  4.58477  3.61503
          0.03215  3.84924  4.57159  0.61958  0.77255  0.48576  0.95510
    172   2.24396  4.19794  3.05491  2.89926  4.24946  1.38512  4.10439  3.73013  3.08182  3.42147  4.27753  3.14831  3.64414  3.38332  3.39834  2.12515  2.72966  3.19067  5.57332  4.32427    510 g - - -
          2.68618  4.42225  2.77519  2.73123  3.46354  2.40513  3.72494  3.29354  2.67741  2.69355  4.24690  2.90347  2.73739  3.18146  2.89801  2.37887  2.77519  2.98518  4.58477  3.61503
          0.03215  3.84924  4.57159  0.61958  0.77255  0.48576  0.95510
    173   2.76612  4.97183  2.97668  2.48048  4.26141  3.44973  2.58237  3.70324  1.79282  3.22606  4.06110  2.75081  3.85639  2.70761  2.26342  2.76691  2.97530  3.37129  5.34775  4.05897    512 k - - -
          2.68618  4.42225  2.77519  2.73123  3.46354  2.40513  3.72494  3.29354  2.67741  2.69355  4.24690  2.90347  2.73739  3.18146  2.89801  2.37887  2.77519  2.98518  4.58477  3.61503
          0.03215  3.84924  4.57159  0.61958  0.77255  0.48576  0.95510
    174   2.30404  4.22398  3.18670  3.00168  4.05331  2.95432  4.11204  3.57291  3.07387  3.29504  4.22327  3.22999  3.69126  3.42507  3.36043  1.12662  2.78249  3.11310  5.42772  4.13678    514 s - - -
          2.68618  4.42225  2.77519  2.73123  3.46354  2.40513  3.72494  3.29354  2.67741  2.69355  4.24690  2.90347  2.73739  3.18146  2.89801  2.37887  2.77519  2.98518  4.58477  3.61503
          0.03215  3.84924  4.57159  0.61958  0.77255  0.48576  0.95510
    175   2.53377  3.40171  3.88105  3.35606  3.45582  3.51908  4.14360  1.92457  3.24421  2.34166  3.38847  3.59980  4.01994  3.54505  3.51154  2.86916  2.08367  2.06841  5.03927  3.82507    515 i - - -
          2.68618  4.42225  2.77519  2.73123  3.46354  2.40513  3.72494  3.29354  2.67741  2.69355  4.24690  2.90347  2.73739  3.18146  2.89801  2.37887  2.77519  2.98518  4.58477  3.61503
          0.03215  3.84924  4.57159  0.61958  0.77255  0.48576  0.95510
    176   2.95130  4.50384  4.02463  3.61657  3.19813  3.81677  4.35710  2.37144  3.38583  1.79652  1.42318  3.89686  4.27745  3.76936  3.59383  3.29788  3.25626  2.37480  5.03572  3.79532    516 m - - -
          2.68618  4.42225  2.77519  2.73123  3.46354  2.40513  3.72494  3.29354  2.67741  2.69355  4.24690  2.90347  2.73739  3.18146  2.89801  2.37887  2.77519  2.98518  4.58477  3.61503
          0.03215  3.84924  4.57159  0.61958  0.77255  0.48576  0.95510
    177   3.22921  4.63790  4.20680  3.91711  1.05052  3.92395  3.86762  2.75602  3.82478  2.13157  3.48979  3.99318  4.38325  3.99923  3.95024  3.50018  3.53043  2.74497  4.12403  2.49413    517 f - - -
          2.68618  4.42225  2.77519  2.73123  3.46354  2.40513  3.72494  3.29354  2.67741  2.69355  4.24690  2.90347  2.73739  3.18146  2.89801  2.37887  2.77519  2.98518  4.58477  3.61503
          0.03215  3.84924  4.57159  0.61958  0.77255  0.48576  0.95510
    178   2.26538  1.63554  3.93388  3.56734  3.75065  3.06174  4.30493  2.74456  3.39033  2.72816  3.75285  3.55032  3.77764  3.71766  3.58326  2.52665  2.38778  2.46073  5.27614  4.07009    518 c - - -
          2.68618  4.42225  2.77519  2.73123  3.46354  2.40513  3.72494  3.29354  2.67741  2.69355  4.24690  2.90347  2.73739  3.18146  2.89801  2.37887  2.77519  2.98518  4.58477  3.61503
          0.03215  3.84924  4.57159  0.61958  0.77255  0.48576  0.95510
    179   2.40072  4.24566  3.40797  3.15923  3.94885  3.08562  4.17826  3.07317  3.10174  2.93747  3.98972  3.37214  3.78764  3.49780  3.36138  2.60176  1.21190  2.77063  5.38871  4.16556    519 t - - -
          2.68618  4.42225  2.77519  2.73123  3.46354  2.40513  3.72494  3.29354  2.67741  2.69355  4.24690  2.90347  2.73739  3.18146  2.89801  2.37887  2.77519  2.98518  4.58477  3.61503
          0.03215  3.84924  4.57159  0.61958  0.77255  0.48576  0.95510
    180   1.83864  4.13294  3.53448  3.12996  3.87440  3.08130  4.10466  2.85487  3.06883  2.82428  3.78969  3.33222  3.75038  3.39878  3.37288  2.49773  1.84297  2.36088  5.34119  4.12215    520 a - - -
          2.68618  4.42225  2.77519  2.73123  3.46354  2.40513  3.72494  3.29354  2.67741  2.69355  4.24690  2.90347  2.73739  3.18146  2.89801  2.37887  2.77519  2.98518  4.58477  3.61503
          0.03215  3.84924  4.57159  0.61958  0.77255  0.48576  0.95510
    181   3.12949  4.59881  4.15208  3.79211  3.12735  3.95241  4.45515  2.33047  3.56008  0.90434  3.15808  4.06981  4.39196  3.93397  3.73983  3.52098  3.42491  2.36171  4.99791  3.71577    521 l - - -
          2.68618  4.42225  2.77519  2.73123  3.46354  2.40513  3.72494  3.29354  2.67741  2.69355  4.24690  2.90347  2.73739  3.18146  2.89801  2.37887  2.77519  2.98518  4.58477  3.61503
          0.03215  3.84924  4.57159  0.61958  0.77255  0.48576  0.95510
    182   2.70464  4.69998  2.69630  2.57957  4.05991  3.16876  3.90303  3.76555  2.80493  3.41514  4.37075  1.19985  3.81961  3.17597  3.15860  2.77287  3.08588  3.39011  5.36853  4.01009    522 n - - -
          2.68618  4.42225  2.77519  2.73123  3.46354  2.40513  3.72494  3.29354  2.67741  2.69355  4.24690  2.90347  2.73739  3.18146  2.89801  2.37887  2.77519  2.98518  4.58477  3.61503
          0.03215  3.84924  4.57159  0.61958  0.77255  0.48576  0.95510
    183   3.21406  4.71245  3.80418  3.52945  2.29455  3.80326  3.60848  3.22656  3.38764  2.68642  3.90408  3.69522  4.27777  3.69925  3.57600  3.35297  3.50070  3.09606  3.93734  1.00530    523 y - - -
          2.68618  4.42225  2.77519  2.73123  3.46354  2.40513  3.72494  3.29354  2.67741  2.69355  4.24690  2.90347  2.73739  3.18146  2.89801  2.37887  2.77519  2.98518  4.58477  3.61503
          0.03215  3.84924  4.57159  0.61958  0.77255  0.48576  0.95510
    184   3.01306  4.43861  4.30214  3.91728  3.35883  4.04101  4.64991  1.10715  3.74495  1.94994  3.29814  4.16590  4.47470  4.09580  3.94419  3.53430  3.31274  1.84604  5.24466  3.98077    524 i - - -
          2.68618  4.42225  2.77519  2.73123  3.46354  2.40513  3.72494  3.29354  2.67741  2.69355  4.24690  2.90347  2.73739  3.18146  2.89801  2.37887  2.77519  2.98518  4.58477  3.61503
          0.03215  3.84924  4.57159  0.61958  0.77255  0.48576  0.95510
    185   2.56073  0.98881  4.07389  3.80845  3.80541  3.18835  4.46067  2.94572  3.63534  2.86212  3.98276  3.80164  3.89346  3.98242  3.76373  2.83229  3.02558  2.69180  5.22613  4.09318    527 c - - -
          2.68618  4.42225  2.77519  2.73123  3.46354  2.40513  3.72494  3.29354  2.67741  2.69355  4.24690  2.90347  2.73739  3.18146  2.89801  2.37887  2.77519  2.98518  4.58477  3.61503
          0.03215  3.84924  4.57159  0.61958  0.77255  0.48576  0.95510
    186   3.09633  4.53802  4.36873  3.83200  3.04520  4.20891  4.50507  2.17033  3.62913  1.22233  2.01109  4.14061  4.48729  3.90023  3.82957  3.55618  3.33479  2.24134  5.02803  3.86171    528 l - - -
          2.68618  4.42225  2.77519  2.73123  3.46354  2.40513  3.72494  3.29354  2.67741  2.69355  4.24690  2.90347  2.73739  3.18146  2.89801  2.37887  2.77519  2.98518  4.58477  3.61503
          0.03215  3.84924  4.57159  0.61958  0.77255  0.48576  0.95510
    187   2.97977  4.81998  3.46810  2.98439  4.16869  3.47186  3.80829  3.70902  2.22924  3.22920  4.23025  3.34576  3.97581  3.03001  1.01448  3.06522  3.24746  3.43404  5.26130  4.10136    529 r - - -
          2.68618  4.42225  2.77519  2.73123  3.46354  2.40513  3.72494  3.29354  2.67741  2.69355  4.24690  2.90347  2.73739  3.18146  2.89801  2.37887  2.77519  2.98518  4.58477  3.61503
          0.03215  3.84924  4.57159  0.61958  0.77255  0.48576  0.95510
    188   3.03579  4.42791  4.46806  3.95791  3.26538  4.23646  4.66175  1.26107  3.77881  1.76134  2.83112  4.23166  4.55203  4.07248  3.98624  3.60604  3.29393  1.81993  5.21857  4.01730    531 i - - -
          2.68618  4.42225  2.77519  2.73123  3.46354  2.40513  3.72494  3.29354  2.67741  2.69355  4.24690  2.90347  2.73739  3.18146  2.89801  2.37887  2.77519  2.98518  4.58477  3.61503
          0.03215  3.84924  4.57159  0.61958  0.77255  0.48576  0.95510
    189   3.12949  4.59881  4.15208  3.79211  3.12735  3.95241  4.45515  2.33047  3.56008  0.90434  3.15808  4.06981  4.39196  3.93397  3.73983  3.52098  3.42491  2.36171  4.99791  3.71577    532 l - - -
          2.68618  4.42225  2.77519  2.73123  3.46354  2.40513  3.72494  3.29354  2.67741  2.69355  4.24690  2.90347  2.73739  3.18146  2.89801  2.37887  2.77519  2.98518  4.58477  3.61503
          0.03215  3.84924  4.57159  0.61958  0.77255  0.48576  0.95510
    190   2.63677  4.41418  3.30576  3.20238  4.34450  0.76587  4.32381  3.93871  3.38046  3.59570  4.57148  3.47013  3.80457  3.70650  3.61879  2.80807  3.11621  3.47154  5.44551  4.44571    535 g - - -
          2.68618  4.42225  2.77519  2.73123  3.46354  2.40513  3.72494  3.29354  2.67741  2.69355  4.24690  2.90347  2.73739  3.18146  2.89801  2.37887  2.77519  2.98518  4.58477  3.61503
          0.03215  3.84924  4.57159  0.61958  0.77255  0.48576  0.95510
    191   2.69085  4.90169  2.62813  1.70198  4.15861  3.31727  3.64229  3.54211  2.40800  3.14913  4.02494  2.85715  3.80530  2.56877  2.81784  2.69795  2.94367  2.90684  5.40904  4.06038    536 e - - -
          2.68618  4.42225  2.77519  2.73123  3.46354  2.40513  3.72494  3.29354  2.67741  2.69355  4.24690  2.90347  2.73739  3.18146  2.89801  2.37887  2.77519  2.98518  4.58477  3.61503
          0.03215  3.84924  4.57159  0.61958  0.77255  0.48576  0.95510
    192   2.47693  4.59619  2.30647  2.39661  4.30651  1.88853  3.81639  3.76311  2.76935  3.38161  4.21704  2.86889  3.70672  3.01443  3.23467  2.18760  2.85681  3.31569  5.58794  4.24168    543 g - - -
          2.68618  4.42225  2.77519  2.73123  3.46354  2.40513  3.72494  3.29354  2.67741  2.69355  4.24690  2.90347  2.73739  3.18146  2.89801  2.37887  2.77519  2.98518  4.58477  3.61503
          0.03215  3.84924  4.57159  0.61958  0.77255  0.48576  0.95510
    193   2.32371  4.27924  3.05472  2.83097  4.10663  2.98970  4.00155  3.56314  2.90751  3.25120  4.14048  3.13335  1.61510  3.26548  3.23167  2.18359  2.76954  3.11563  5.45042  4.17304    547 p - - -
          2.68618  4.42225  2.77519  2.73123  3.46354  2.40513  3.72494  3.29354  2.67741  2.69355  4.24690  2.90347  2.73739  3.18146  2.89801  2.37887  2.77519  2.98518  4.58477  3.61503
          0.03215  3.84924  4.57159  0.61958  0.77255  0.48576  0.95510
    194   2.80994  5.23101  1.55381  2.10105  4.54967  3.15449  3.71577  4.09787  2.71420  3.64374  4.50231  1.99699  3.77393  2.89372  3.27197  2.73540  3.11431  3.68477  5.77617  4.30385    551 d - - -
          2.68618  4.42225  2.77519  2.73123  3.46354  2.40513  3.72494  3.29354  2.67741  2.69355  4.24690  2.90347  2.73739  3.18146  2.89801  2.37887  2.77519  2.98518  4.58477  3.61503
          0.03215  3.84924  4.57159  0.61958  0.77255  0.48576  0.95510
    195   1.97601  4.17788  3.14652  2.97715  4.24741  1.36404  4.14746  3.61273  3.13086  3.35906  4.24298  3.19962  3.65379  3.43325  3.43448  2.41502  2.73282  3.11323  5.57377  4.36317    558 g - - -
          2.68618  4.42225  2.77519  2.73123  3.46354  2.40513  3.72494  3.29354  2.67741  2.69355  4.24690  2.90347  2.73739  3.18146  2.89801  2.37887  2.77519  2.98518  4.58477  3.61503
          0.03215  3.84924  4.57159  0.61958  0.77255  0.48576  0.95510
    196   2.63677  4.41418  3.30576  3.20238  4.34450  0.76587  4.32381  3.93871  3.38046  3.59570  4.57148  3.47013  3.80457  3.70650  3.61879  2.80807  3.11621  3.47154  5.44551  4.44571    561 g - - -
          2.68618  4.42225  2.77519  2.73123  3.46354  2.40513  3.72494  3.29354  2.67741  2.69355  4.24690  2.90347  2.73739  3.18146  2.89801  2.37887  2.77519  2.98518  4.58477  3.61503
          0.08564  3.84924  2.80045  0.61958  0.77255  0.48576  0.95510
    197   2.57487  4.65068  2.95894  2.35626  3.87627  3.14873  3.31088  3.27925  2.36283  2.59314  3.75057  2.95164  3.20131  2.78129  2.60935  2.63905  2.80791  2.98569  5.16602  3.86610    569 e - - -
          2.68618  4.42225  2.77519  2.73123  3.46354  2.40513  3.72494  3.29354  2.67741  2.69355  4.24690  2.90347  2.73739  3.18146  2.89801  2.37887  2.77519  2.98518  4.58477  3.61503
          0.03389  3.79748  4.51983  0.61958  0.77255  0.52978  0.88851
    198   2.76583  5.19601  1.94874  1.65199  4.51944  2.61357  3.66160  3.99687  2.61786  3.53885  4.37838  2.65731  3.74964  2.82642  3.16358  2.69486  3.04917  3.59942  5.72036  4.27554    570 e - - -
          2.68618  4.42225  2.77519  2.73123  3.46354  2.40513  3.72494  3.29354  2.67741  2.69355  4.24690  2.90347  2.73739  3.18146  2.89801  2.37887  2.77519  2.98518  4.58477  3.61503
          0.03389  3.79748  4.51983  0.61958  0.77255  0.52978  0.88851
    199   2.66428  4.65520  2.67274  2.55162  4.00722  3.13596  3.86577  3.70323  2.76419  3.35929  4.31646  1.29825  3.78505  3.13999  3.11491  2.73537  3.04464  3.33306  5.32208  3.96217    573 n - - -
          2.68618  4.42225  2.77519  2.73123  3.46354  2.40513  3.72494  3.29354  2.67741  2.69355  4.24690  2.90347  2.73739  3.18146  2.89801  2.37887  2.77519  2.98518  4.58477  3.61503
          0.03389  3.79748  4.51983  0.61958  0.77255  0.45919  0.99912
    200   1.27511  4.15881  3.29056  3.01835  4.07626  2.95901  4.09943  3.34196  3.05191  3.12057  4.03634  3.23331  2.92696  3.38140  3.35626  2.42678  2.70750  2.92939  5.45891  4.23763    575 a - - -
          2.68618  4.42225  2.77519  2.73123  3.46354  2.40513  3.72494  3.29354  2.67741  2.69355  4.24690  2.90347  2.73739  3.18146  2.89801  2.37887  2.77519  2.98518  4.58477  3.61503
          0.03215  3.84924  4.57159  0.61958  0.77255  0.48576  0.95510
    201   2.56073  0.98881  4.07389  3.80845  3.80541  3.18835  4.46067  2.94572  3.63534  2.86212  3.98276  3.80164  3.89346  3.98242  3.76373  2.83229  3.02558  2.69180  5.22613  4.09318    580 c - - -
          2.68618  4.42225  2.77519  2.73123  3.46354  2.40513  3.72494  3.29354  2.67741  2.69355  4.24690  2.90347  2.73739  3.18146  2.89801  2.37887  2.77519  2.98518  4.58477  3.61503
          0.03215  3.84924  4.57159  0.61958  0.77255  0.48576  0.95510
    202   2.40303  4.63878  2.94276  2.52461  4.12608  2.98362  3.68249  3.48706  1.81265  3.12161  3.96548  2.98108  3.77915  2.85585  2.72354  2.62121  2.48137  3.13797  5.35225  4.06725    581 k - - -
          2.68618  4.42225  2.77519  2.73123  3.46354  2.40513  3.72494  3.29354  2.67741  2.69355  4.24690  2.90347  2.73739  3.18146  2.89801  2.37887  2.77519  2.98518  4.58477  3.61503
          0.03215  3.84924  4.57159  0.61958  0.77255  0.48576  0.95510
    203   2.81591  4.70921  3.43811  2.85448  3.77425  3.55409  3.70416  3.18164  2.20516  2.30914  3.78805  3.24415  3.97256  2.92194  1.60662  2.92542  3.04899  2.98393  5.11536  3.83314    582 r - - -
          2.68618  4.42225  2.77519  2.73123  3.46354  2.40513  3.72494  3.29354  2.67741  2.69355  4.24690  2.90347  2.73739  3.18146  2.89801  2.37887  2.77519  2.98518  4.58477  3.61503
          0.03215  3.84924  4.57159  0.61958  0.77255  0.48576  0.95510
    204   1.04777  4.18095  3.43942  3.22997  4.02963  3.00605  4.25470  3.15170  3.24563  3.03435  4.06897  3.38532  3.74310  3.58900  3.49759  2.53157  2.80733  2.81013  5.45912  4.25685    583 a - - -
          2.68618  4.42225  2.77519  2.73123  3.46354  2.40513  3.72494  3.29354  2.67741  2.69355  4.24690  2.90347  2.73739  3.18146  2.89801  2.37887  2.77519  2.98518  4.58477  3.61503
          0.03215  3.84924  4.57159  0.61958  0.77255  0.48576  0.95510
    205   2.97977  4.81998  3.46810  2.98439  4.16869  3.47186  3.80829  3.70902  2.22924  3.22920  4.23025  3.34576  3.97581  3.03001  1.01448  3.06522  3.24746  3.43404  5.26130  4.10136    584 r - - -
          2.68618  4.42225  2.77519  2.73123  3.46354  2.40513  3.72494  3.29354  2.67741  2.69355  4.24690  2.90347  2.73739  3.18146  2.89801  2.37887  2.77519  2.98518  4.58477  3.61503
          0.03215  3.84924  4.57159  0.61958  0.77255  0.48576  0.95510
    206   2.72824  5.10816  2.41036  2.14546  4.41944  3.31386  3.58703  3.86354  1.89325  3.37777  4.18914  2.79390  3.78910  2.25917  2.70555  2.68621  2.96445  3.48740  5.53192  4.16490    585 k - - -
          2.68618  4.42225  2.77519  2.73123  3.46354  2.40513  3.72494  3.29354  2.67741  2.69355  4.24690  2.90347  2.73739  3.18146  2.89801  2.37887  2.77519  2.98518  4.58477  3.61503
          0.03215  3.84924  4.57159  0.61958  0.77255  0.48576  0.95510
    207   3.29782  4.68063  4.05617  3.75671  2.64365  3.70456  3.87218  3.32068  3.47953  2.71947  3.95553  3.91052  4.22042  3.86837  3.61188  3.50172  3.59710  3.21038  0.93348  2.64701    586 w - - -
          2.68618  4.42225  2.77519  2.73123  3.46354  2.40513  3.72494  3.29354  2.67741  2.69355  4.24690  2.90347  2.73739  3.18146  2.89801  2.37887  2.77519  2.98518  4.58477  3.61503
          0.03215  3.84924  4.57159  0.61958  0.77255  0.48576  0.95510
    208   3.01306  4.43861  4.30214  3.91728  3.35883  4.04101  4.64991  1.10715  3.74495  1.94994  3.29814  4.16590  4.47470  4.09580  3.94419  3.53430  3.31274  1.84604  5.24466  3.98077    587 i - - -
          2.68618  4.42225  2.77519  2.73123  3.46354  2.40513  3.72494  3.29354  2.67741  2.69355  4.24690  2.90347  2.73739  3.18146  2.89801  2.37887  2.77519  2.98518  4.58477  3.61503
          0.03215  3.84924  4.57159  0.61958  0.77255  0.48576  0.95510
    209   2.83438  4.49253  3.57081  3.14014  3.00316  3.67495  3.29080  2.73175  2.87539  1.38796  3.39450  3.48150  4.10113  3.33491  3.12510  3.05847  3.09136  2.64033  4.63726  3.18183    588 l - - -
          2.68618  4.42225  2.77519  2.73123  3.46354  2.40513  3.72494  3.29354  2.67741  2.69355  4.24690  2.90347  2.73739  3.18146  2.89801  2.37887  2.77519  2.98518  4.58477  3.61503
          0.03215  3.84924  4.57159  0.61958  0.77255  0.48576  0.95510
    210   2.55205  4.75207  1.91126  2.31711  4.23228  2.91906  3.70110  3.65634  2.59501  3.27433  4.10226  2.83003  3.73485  2.87210  3.07832  2.25185  2.86523  2.97411  5.49696  4.13064    589 d - - -
          2.68618  4.42225  2.77519  2.73123  3.46354  2.40513  3.72494  3.29354  2.67741  2.69355  4.24690  2.90347  2.73739  3.18146  2.89801  2.37887  2.77519  2.98518  4.58477  3.61503
          0.03215  3.84924  4.57159  0.61958  0.77255  0.48576  0.95510
    211   2.81953  4.86898  3.13234  2.63933  3.85973  3.48468  2.11319  3.60841  2.12846  3.13847  4.03070  3.07946  3.91078  2.80778  1.96572  2.85544  3.04106  3.31062  5.11250  3.74593    590 r - - -
          2.68618  4.42225  2.77519  2.73123  3.46354  2.40513  3.72494  3.29354  2.67741  2.69355  4.24690  2.90347  2.73739  3.18146  2.89801  2.37887  2.77519  2.98518  4.58477  3.61503
          0.03215  3.84924  4.57159  0.61958  0.77255  0.48576  0.95510
    212   2.63677  4.41418  3.30576  3.20238  4.34450  0.76587  4.32381  3.93871  3.38046  3.59570  4.57148  3.47013  3.80457  3.70650  3.61879  2.80807  3.11621  3.47154  5.44551  4.44571    591 g - - -
          2.68618  4.42225  2.77519  2.73123  3.46354  2.40513  3.72494  3.29354  2.67741  2.69355  4.24690  2.90347  2.73739  3.18146  2.89801  2.37887  2.77519  2.98518  4.58477  3.61503
          0.03215  3.84924  4.57159  0.61958  0.77255  0.48576  0.95510
    213   2.63677  4.41418  3.30576  3.20238  4.34450  0.76587  4.32381  3.93871  3.38046  3.59570  4.57148  3.47013  3.80457  3.70650  3.61879  2.80807  3.11621  3.47154  5.44551  4.44571    592 g - - -
          2.68618  4.42225  2.77519  2.73123  3.46354  2.40513  3.72494  3.29354  2.67741  2.69355  4.24690  2.90347  2.73739  3.18146  2.89801  2.37887  2.77519  2.98518  4.58477  3.61503
          0.03215  3.84924  4.57159  0.61958  0.77255  0.48576  0.95510
    214   2.20218  4.21572  3.90933  3.52423  3.65417  3.47697  4.40221  2.14951  3.43097  2.38971  3.55331  3.71148  4.07670  3.76478  3.68505  2.90539  2.94294  1.31407  5.34761  4.11444    593 v - - -
          2.68618  4.42225  2.77519  2.73123  3.46354  2.40513  3.72494  3.29354  2.67741  2.69355  4.24690  2.90347  2.73739  3.18146  2.89801  2.37887  2.77519  2.98518  4.58477  3.61503
          0.03215  3.84924  4.57159  0.61958  0.77255  0.48576  0.95510
    215   2.50760  4.27305  3.57641  3.15368  3.63785  3.35534  4.10264  2.30149  3.02612  2.48254  3.58786  3.43815  3.93466  3.41147  3.31982  2.75484  1.66429  2.32146  5.21825  3.95958    594 t - - -
          2.68618  4.42225  2.77519  2.73123  3.46354  2.40513  3.72494  3.29354  2.67741  2.69355  4.24690  2.90347  2.73739  3.18146  2.89801  2.37887  2.77519  2.98518  4.58477  3.61503
          0.03215  3.84924  4.57159  0.61958  0.77255  0.48576  0.95510
    216   2.76640  3.49352  3.84044  3.37636  2.60713  3.62840  3.72765  2.81011  3.21133  2.47878  3.55152  3.57636  4.09427  3.51655  3.44325  3.00601  3.05819  2.63008  4.22721  1.49501    595 y - - -
          2.68618  4.42225  2.77519  2.73123  3.46354  2.40513  3.72494  3.29354  2.67741  2.69355  4.24690  2.90347  2.73739  3.18146  2.89801  2.37887  2.77519  2.98518  4.58477  3.61503
          0.03215  3.84924  4.57159  0.61958  0.77255  0.48576  0.95510
    217   3.01306  4.43861  4.30214  3.91728  3.35883  4.04101  4.64991  1.10715  3.74495  1.94994  3.29814  4.16590  4.47470  4.09580  3.94419  3.53430  3.31274  1.84604  5.24466  3.98077    596 i - - -
          2.68618  4.42225  2.77519  2.73123  3.46354  2.40513  3.72494  3.29354  2.67741  2.69355  4.24690  2.90347  2.73739  3.18146  2.89801  2.37887  2.77519  2.98518  4.58477  3.61503
          0.03215  3.84924  4.57159  0.61958  0.77255  0.48576  0.95510
    218   2.72153  4.48244  3.32625  3.16215  4.15884  3.17128  4.24131  3.69853  3.21751  3.32779  4.37684  3.47106  0.87196  3.60701  3.46545  2.88836  3.16133  3.34652  5.35151  4.27927    597 p - - -
          2.68618  4.42225  2.77519  2.73123  3.46354  2.40513  3.72494  3.29354  2.67741  2.69355  4.24690  2.90347  2.73739  3.18146  2.89801  2.37887  2.77519  2.98518  4.58477  3.61503
          0.03215  3.84924  4.57159  0.61958  0.77255  0.48576  0.95510
    219   2.15476  3.13986  3.62758  3.25616  3.94751  2.91255  4.15769  3.28452  3.16784  3.07560  3.96588  3.33228  3.64631  3.48679  3.43289  1.32138  2.63177  2.85466  5.36414  4.13225    598 s - - -
          2.68618  4.42225  2.77519  2.73123  3.46354  2.40513  3.72494  3.29354  2.67741  2.69355  4.24690  2.90347  2.73739  3.18146  2.89801  2.37887  2.77519  2.98518  4.58477  3.61503
          0.03215  3.84924  4.57159  0.61958  0.77255  0.48576  0.95510
    220   3.29782  4.68063  4.05617  3.75671  2.64365  3.70456  3.87218  3.32068  3.47953  2.71947  3.95553  3.91052  4.22042  3.86837  3.61188  3.50172  3.59710  3.21038  0.93348  2.64701    599 w - - -
          2.68618  4.42225  2.77519  2.73123  3.46354  2.40513  3.72494  3.29354  2.67741  2.69355  4.24690  2.90347  2.73739  3.18146  2.89801  2.37887  2.77519  2.98518  4.58477  3.61503
          0.03215  3.84924  4.57159  0.61958  0.77255  0.48576  0.95510
    221   2.63677  4.41418  3.30576  3.20238  4.34450  0.76587  4.32381  3.93871  3.38046  3.59570  4.57148  3.47013  3.80457  3.70650  3.61879  2.80807  3.11621  3.47154  5.44551  4.44571    600 g - - -
          2.68618  4.42225  2.77519  2.73123  3.46354  2.40513  3.72494  3.29354  2.67741  2.69355  4.24690  2.90347  2.73739  3.18146  2.89801  2.37887  2.77519  2.98518  4.58477  3.61503
          0.03215  3.84924  4.57159  0.61958  0.77255  0.48576  0.95510
    222   2.95132  4.91361  3.12572  2.75190  4.29472  3.44298  3.74706  3.72260  1.07052  3.29290  4.25586  3.17729  3.94518  2.94005  2.42823  2.99498  3.20645  3.43179  5.35913  4.16866    601 k - - -
          2.68618  4.42225  2.77519  2.73123  3.46354  2.40513  3.72494  3.29354  2.67741  2.69355  4.24690  2.90347  2.73739  3.18146  2.89801  2.37887  2.77519  2.98518  4.58477  3.61503
          0.03215  3.84924  4.57159  0.61958  0.77255  0.48576  0.95510
    223   2.30341  4.20054  3.52922  3.01370  3.57054  3.35760  3.94426  2.32144  2.94415  2.55493  3.50515  3.33778  3.87229  3.26479  3.27379  2.47351  2.19488  2.21210  5.05106  3.82191    602 t - - -
          2.68618  4.42225  2.77519  2.73123  3.46354  2.40513  3.72494  3.29354  2.67741  2.69355  4.24690  2.90347  2.73739  3.18146  2.89801  2.37887  2.77519  2.98518  4.58477  3.61503
          0.03215  3.84924  4.57159  0.61958  0.77255  0.48576  0.95510
    224   3.29782  4.68063  4.05617  3.75671  2.64365  3.70456  3.87218  3.32068  3.47953  2.71947  3.95553  3.91052  4.22042  3.86837  3.61188  3.50172  3.59710  3.21038  0.93348  2.64701    603 w - - -
          2.68618  4.42225  2.77519  2.73123  3.46354  2.40513  3.72494  3.29354  2.67741  2.69355  4.24690  2.90347  2.73739  3.18146  2.89801  2.37887  2.77519  2.98518  4.58477  3.61503
          0.03215  3.84924  4.57159  0.61958  0.77255  0.48576  0.95510
    225   3.12949  4.59881  4.15208  3.79211  3.12735  3.95241  4.45515  2.33047  3.56008  0.90434  3.15808  4.06981  4.39196  3.93397  3.73983  3.52098  3.42491  2.36171  4.99791  3.71577    604 l - - -
          2.68618  4.42225  2.77519  2.73123  3.46354  2.40513  3.72494  3.29354  2.67741  2.69355  4.24690  2.90347  2.73739  3.18146  2.89801  2.37887  2.77519  2.98518  4.58477  3.61503
          0.03215  3.84924  4.57159  0.61958  0.77255  0.48576  0.95510
    226   2.01167  4.14329  3.21553  2.98907  4.14991  2.90046  4.10560  3.51338  3.05822  3.26871  4.15057  3.19305  3.64265  3.38458  3.36167  1.30293  2.68349  3.03266  5.52296  4.26616    605 s - - -
          2.68618  4.42225  2.77519  2.73123  3.46354  2.40513  3.72494  3.29354  2.67741  2.69355  4.24690  2.90347  2.73739  3.18146  2.89801  2.37887  2.77519  2.98518  4.58477  3.61503
          0.03215  3.84924  4.57159  0.61958  0.77255  0.48576  0.95510
    227   2.99116  4.38810  4.47963  4.00650  3.38843  4.18791  4.74738  1.22110  3.85572  1.90817  3.24115  4.25281  4.55691  4.15850  4.07063  3.58298  3.27261  1.59820  5.33340  4.10682    622 i - - -
          2.68618  4.42225  2.77519  2.73123  3.46354  2.40513  3.72494  3.29354  2.67741  2.69355  4.24690  2.90347  2.73739  3.18146  2.89801  2.37887  2.77519  2.98518  4.58477  3.61503
          0.03215  3.84924  4.57159  0.61958  0.77255  0.48576  0.95510
    228   3.12949  4.59881  4.15208  3.79211  3.12735  3.95241  4.45515  2.33047  3.56008  0.90434  3.15808  4.06981  4.39196  3.93397  3.73983  3.52098  3.42491  2.36171  4.99791  3.71577    636 l - - -
          2.68618  4.42225  2.77519  2.73123  3.46354  2.40513  3.72494  3.29354  2.67741  2.69355  4.24690  2.90347  2.73739  3.18146  2.89801  2.37887  2.77519  2.98518  4.58477  3.61503
          0.03215  3.84924  4.57159  0.61958  0.77255  0.48576  0.95510
    229   2.63677  4.41418  3.30576  3.20238  4.34450  0.76587  4.32381  3.93871  3.38046  3.59570  4.57148  3.47013  3.80457  3.70650  3.61879  2.80807  3.11621  3.47154  5.44551  4.44571    637 g - - -
          2.68618  4.42225  2.77519  2.73123  3.46354  2.40513  3.72494  3.29354  2.67741  2.69355  4.24690  2.90347  2.73739  3.18146  2.89801  2.37887  2.77519  2.98518  4.58477  3.61503
          0.03215  3.84924  4.57159  0.61958  0.77255  0.48576  0.95510
    230   2.99590  4.36899  4.50465  3.98422  3.39707  4.25659  4.72701  1.60197  3.85638  1.82805  3.23129  4.25537  4.57501  4.13700  4.08396  3.61552  3.25576  1.25759  5.32279  4.11464    638 v - - -
          2.68618  4.42225  2.77519  2.73123  3.46354  2.40513  3.72494  3.29354  2.67741  2.69355  4.24690  2.90347  2.73739  3.18146  2.89801  2.37887  2.77519  2.98518  4.58477  3.61503
          0.03215  3.84924  4.57159  0.61958  0.77255  0.48576  0.95510
    231   3.34510  4.68287  4.32255  3.94674  1.39690  4.15718  3.44328  3.06584  3.81333  2.44604  3.68665  3.87739  4.48677  3.88570  3.92596  3.51227  3.57476  2.98546  3.63238  1.42498    653 f - - -
          2.68618  4.42225  2.77519  2.73123  3.46354  2.40513  3.72494  3.29354  2.67741  2.69355  4.24690  2.90347  2.73739  3.18146  2.89801  2.37887  2.77519  2.98518  4.58477  3.61503
          0.03215  3.84924  4.57159  0.61958  0.77255  0.48576  0.95510
    232   2.96511  5.08905  0.95194  2.32137  4.46307  3.19349  3.91130  4.04605  2.99114  3.65865  4.63652  2.87646  3.84467  3.15060  3.50398  2.93029  3.30329  3.68781  5.63617  4.34016    654 d - - -
          2.68618  4.42225  2.77519  2.73123  3.46354  2.40513  3.72494  3.29354  2.67741  2.69355  4.24690  2.90347  2.73739  3.18146  2.89801  2.37887  2.77519  2.98518  4.58477  3.61503
          0.03215  3.84924  4.57159  0.61958  0.77255  0.48576  0.95510
    233   3.29782  4.68063  4.05617  3.75671  2.64365  3.70456  3.87218  3.32068  3.47953  2.71947  3.95553  3.91052  4.22042  3.86837  3.61188  3.50172  3.59710  3.21038  0.93348  2.64701    655 w - - -
          2.68618  4.42225  2.77519  2.73123  3.46354  2.40513  3.72494  3.29354  2.67741  2.69355  4.24690  2.90347  2.73739  3.18146  2.89801  2.37887  2.77519  2.98518  4.58477  3.61503
          0.03215  3.84924  4.57159  0.61958  0.77255  0.48576  0.95510
    234   2.30404  4.22398  3.18670  3.00168  4.05331  2.95432  4.11204  3.57291  3.07387  3.29504  4.22327  3.22999  3.69126  3.42507  3.36043  1.12662  2.78249  3.11310  5.42772  4.13678    656 s - - -
          2.68618  4.42225  2.77519  2.73123  3.46354  2.40513  3.72494  3.29354  2.67741  2.69355  4.24690  2.90347  2.73739  3.18146  2.89801  2.37887  2.77519  2.98518  4.58477  3.61503
          0.03215  3.84924  4.57159  0.61958  0.77255  0.48576  0.95510
    235   2.63677  4.41418  3.30576  3.20238  4.34450  0.76587  4.32381  3.93871  3.38046  3.59570  4.57148  3.47013  3.80457  3.70650  3.61879  2.80807  3.11621  3.47154  5.44551  4.44571    657 g - - -
          2.68618  4.42225  2.77519  2.73123  3.46354  2.40513  3.72494  3.29354  2.67741  2.69355  4.24690  2.90347  2.73739  3.18146  2.89801  2.37887  2.77519  2.98518  4.58477  3.61503
          0.03215  3.84924  4.57159  0.61958  0.77255  0.48576  0.95510
    236   2.25220  4.15340  3.39022  2.98978  3.92467  3.02768  4.00851  3.15751  2.94725  2.96958  3.86369  3.22993  3.69529  3.28279  3.27161  1.75236  2.08588  2.49594  5.32689  4.08968    658 s - - -
          2.68618  4.42225  2.77519  2.73123  3.46354  2.40513  3.72494  3.29354  2.67741  2.69355  4.24690  2.90347  2.73739  3.18146  2.89801  2.37887  2.77519  2.98518  4.58477  3.61503
          0.03215  3.84924  4.57159  0.61958  0.77255  0.48576  0.95510
    237   2.70464  4.69998  2.69630  2.57957  4.05991  3.16876  3.90303  3.76555  2.80493  3.41514  4.37075  1.19985  3.81961  3.17597  3.15860  2.77287  3.08588  3.39011  5.36853  4.01009    659 n - - -
          2.68618  4.42225  2.77519  2.73123  3.46354  2.40513  3.72494  3.29354  2.67741  2.69355  4.24690  2.90347  2.73739  3.18146  2.89801  2.37887  2.77519  2.98518  4.58477  3.61503
          0.03215  3.84924  4.57159  0.61958  0.77255  0.48576  0.95510
    238   2.72153  4.48244  3.32625  3.16215  4.15884  3.17128  4.24131  3.69853  3.21751  3.32779  4.37684  3.47106  0.87196  3.60701  3.46545  2.88836  3.16133  3.34652  5.35151  4.27927    660 p - - -
          2.68618  4.42225  2.77519  2.73123  3.46354  2.40513  3.72494  3.29354  2.67741  2.69355  4.24690  2.90347  2.73739  3.18146  2.89801  2.37887  2.77519  2.98518  4.58477  3.61503
          0.03215  3.84924  4.57159  0.61958  0.77255  0.48576  0.95510
    239   2.95130  4.50384  4.02463  3.61657  3.19813  3.81677  4.35710  2.37144  3.38583  1.79652  1.42318  3.89686  4.27745  3.76936  3.59383  3.29788  3.25626  2.37480  5.03572  3.79532    661 m - - -
          2.68618  4.42225  2.77519  2.73123  3.46354  2.40513  3.72494  3.29354  2.67741  2.69355  4.24690  2.90347  2.73739  3.18146  2.89801  2.37887  2.77519  2.98518  4.58477  3.61503
          0.03215  3.84924  4.57159  0.61958  0.77255  0.48576  0.95510
    240   2.72153  4.48244  3.32625  3.16215  4.15884  3.17128  4.24131  3.69853  3.21751  3.32779  4.37684  3.47106  0.87196  3.60701  3.46545  2.88836  3.16133  3.34652  5.35151  4.27927    662 p - - -
          2.68618  4.42225  2.77519  2.73123  3.46354  2.40513  3.72494  3.29354  2.67741  2.69355  4.24690  2.90347  2.73739  3.18146  2.89801  2.37887  2.77519  2.98518  4.58477  3.61503
          0.03215  3.84924  4.57159  0.61958  0.77255  0.48576  0.95510
    241   2.72153  4.48244  3.32625  3.16215  4.15884  3.17128  4.24131  3.69853  3.21751  3.32779  4.37684  3.47106  0.87196  3.60701  3.46545  2.88836  3.16133  3.34652  5.35151  4.27927    663 p - - -
          2.68618  4.42225  2.77519  2.73123  3.46354  2.40513  3.72494  3.29354  2.67741  2.69355  4.24690  2.90347  2.73739  3.18146  2.89801  2.37887  2.77519  2.98518  4.58477  3.61503
          0.03215  3.84924  4.57159  0.61958  0.77255  0.48576  0.95510
    242   2.93287  5.03839  2.47869  1.05887  4.38178  3.25948  3.84465  3.83108  2.72229  3.45208  4.42744  2.92058  3.86306  3.06099  3.12850  2.91782  3.23703  3.51744  5.55776  4.28033    664 e - - -
          2.68618  4.42225  2.77519  2.73123  3.46354  2.40513  3.72494  3.29354  2.67741  2.69355  4.24690  2.90347  2.73739  3.18146  2.89801  2.37887  2.77519  2.98518  4.58477  3.61503
          0.03215  3.84924  4.57159  0.61958  0.77255  0.48576  0.95510
    243   3.00898  4.40228  4.45634  3.90196  2.06886  4.17790  4.37881  1.81039  3.78206  1.58907  2.62536  4.13695  4.44924  3.94853  3.94968  3.49946  3.23883  2.15036  4.81119  3.53016    665 l - - -
          2.68618  4.42225  2.77519  2.73123  3.46354  2.40513  3.72494  3.29354  2.67741  2.69355  4.24690  2.90347  2.73739  3.18146  2.89801  2.37887  2.77519  2.98518  4.58477  3.61503
          0.03215  3.84924  4.57159  0.61958  0.77255  0.48576  0.95510
    244   3.29782  4.68063  4.05617  3.75671  2.64365  3.70456  3.87218  3.32068  3.47953  2.71947  3.95553  3.91052  4.22042  3.86837  3.61188  3.50172  3.59710  3.21038  0.93348  2.64701    666 w - - -
          2.68618  4.42225  2.77519  2.73123  3.46354  2.40513  3.72494  3.29354  2.67741  2.69355  4.24690  2.90347  2.73739  3.18146  2.89801  2.37887  2.77519  2.98518  4.58477  3.61503
          0.03215  3.84924  4.57159  0.61958  0.77255  0.48576  0.95510
    245   3.10797  4.48003  4.53601  4.02009  3.17216  4.32150  4.68261  1.49429  3.84276  1.32955  3.02993  4.29970  4.59721  4.10484  4.03551  3.68927  3.35481  1.89883  5.16477  3.96768    667 l - - -
          2.68618  4.42225  2.77519  2.73123  3.46354  2.40513  3.72494  3.29354  2.67741  2.69355  4.24690  2.90347  2.73739  3.18146  2.89801  2.37887  2.77519  2.98518  4.58477  3.61503
          0.03215  3.84924  4.57159  0.61958  0.77255  0.48576  0.95510
    246   3.12949  4.59881  4.15208  3.79211  3.12735  3.95241  4.45515  2.33047  3.56008  0.90434  3.15808  4.06981  4.39196  3.93397  3.73983  3.52098  3.42491  2.36171  4.99791  3.71577    668 l - - -
          2.68618  4.42225  2.77519  2.73123  3.46354  2.40513  3.72494  3.29354  2.67741  2.69355  4.24690  2.90347  2.73739  3.18146  2.89801  2.37887  2.77519  2.98518  4.58477  3.61503
          0.03215  3.84924  4.57159  0.61958  0.77255  0.48576  0.95510
    247   2.72153  4.48244  3.32625  3.16215  4.15884  3.17128  4.24131  3.69853  3.21751  3.32779  4.37684  3.47106  0.87196  3.60701  3.46545  2.88836  3.16133  3.34652  5.35151  4.27927    669 p - - -
          2.68618  4.42225  2.77519  2.73123  3.46354  2.40513  3.72494  3.29354  2.67741  2.69355  4.24690  2.90347  2.73739  3.18146  2.89801  2.37887  2.77519  2.98518  4.58477  3.61503
          0.03215  3.84924  4.57159  0.61958  0.77255  0.48576  0.95510
    248   2.49824  4.41118  3.11130  2.76291  3.45893  3.23779  3.78649  3.23660  2.74974  2.90408  3.83568  3.13860  3.81036  3.12293  3.09321  1.60114  2.84540  2.93103  4.93727  2.99973    677 s - - -
          2.68618  4.42225  2.77519  2.73123  3.46354  2.40513  3.72494  3.29354  2.67741  2.69355  4.24690  2.90347  2.73739  3.18146  2.89801  2.37887  2.77519  2.98518  4.58477  3.61503
          0.03215  3.84924  4.57159  0.61958  0.77255  0.48576  0.95510
    249   3.22921  4.63790  4.20680  3.91711  1.05052  3.92395  3.86762  2.75602  3.82478  2.13157  3.48979  3.99318  4.38325  3.99923  3.95024  3.50018  3.53043  2.74497  4.12403  2.49413    678 f - - -
          2.68618  4.42225  2.77519  2.73123  3.46354  2.40513  3.72494  3.29354  2.67741  2.69355  4.24690  2.90347  2.73739  3.18146  2.89801  2.37887  2.77519  2.98518  4.58477  3.61503
          0.03215  3.84924  4.57159  0.61958  0.77255  0.48576  0.95510
    250   3.16667  4.57169  4.43351  3.94201  2.34600  4.24343  4.32359  2.24427  3.79847  1.07064  2.95442  4.17726  4.52488  3.98513  3.97124  3.61075  3.40689  2.32258  4.67462  3.25907    679 l - - -
          2.68618  4.42225  2.77519  2.73123  3.46354  2.40513  3.72494  3.29354  2.67741  2.69355  4.24690  2.90347  2.73739  3.18146  2.89801  2.37887  2.77519  2.98518  4.58477  3.61503
          0.03215  3.84924  4.57159  0.61958  0.77255  0.48576  0.95510
    251   2.72153  4.48244  3.32625  3.16215  4.15884  3.17128  4.24131  3.69853  3.21751  3.32779  4.37684  3.47106  0.87196  3.60701  3.46545  2.88836  3.16133  3.34652  5.35151  4.27927    681 p - - -
          2.68618  4.42225  2.77519  2.73123  3.46354  2.40513  3.72494  3.29354  2.67741  2.69355  4.24690  2.90347  2.73739  3.18146  2.89801  2.37887  2.77519  2.98518  4.58477  3.61503
          0.03215  3.84924  4.57159  0.61958  0.77255  0.48576  0.95510
    252   2.99256  4.37794  4.50955  4.02545  3.40697  4.21447  4.76835  1.25451  3.88597  1.92195  3.24734  4.27306  4.57167  4.17887  4.10270  3.60253  3.26964  1.51901  5.35201  4.13467    686 i - - -
          2.68618  4.42225  2.77519  2.73123  3.46354  2.40513  3.72494  3.29354  2.67741  2.69355  4.24690  2.90347  2.73739  3.18146  2.89801  2.37887  2.77519  2.98518  4.58477  3.61503
          0.03215  3.84924  4.57159  0.61958  0.77255  0.48576  0.95510
    253   2.77701  4.81613  2.79474  2.53981  3.50498  3.35144  1.75269  3.63329  2.47258  3.18676  4.10998  2.70892  3.88117  2.96292  2.79571  2.81292  3.06060  3.31877  4.93897  3.42516    687 h - - -
          2.68618  4.42225  2.77519  2.73123  3.46354  2.40513  3.72494  3.29354  2.67741  2.69355  4.24690  2.90347  2.73739  3.18146  2.89801  2.37887  2.77519  2.98518  4.58477  3.61503
          0.03215  3.84924  4.57159  0.61958  0.77255  0.48576  0.95510
    254   2.62720  4.40620  3.41057  2.99920  3.49157  3.42633  3.96361  2.77397  2.87701  1.78162  3.52860  3.35987  2.24449  3.28011  3.17972  2.83114  2.94537  2.61333  5.05414  3.76596    688 l - - -
          2.68618  4.42225  2.77519  2.73123  3.46354  2.40513  3.72494  3.29354  2.67741  2.69355  4.24690  2.90347  2.73739  3.18146  2.89801  2.37887  2.77519  2.98518  4.58477  3.61503
          0.03215  3.84924  4.57159  0.61958  0.77255  0.48576  0.95510
    255   1.40206  4.11962  3.26176  3.02994  4.19171  2.00817  4.13970  3.52357  3.12819  3.28216  4.14818  3.21658  3.63478  3.42307  3.43374  2.36926  2.67460  3.03244  5.54064  4.33202    697 a - - -
          2.68618  4.42225  2.77519  2.73123  3.46354  2.40513  3.72494  3.29354  2.67741  2.69355  4.24690  2.90347  2.73739  3.18146  2.89801  2.37887  2.77519  2.98518  4.58477  3.61503
          0.03215  3.84924  4.57159  0.61958  0.77255  0.48576  0.95510
    256   2.82388  4.95934  2.87939  2.52642  4.33798  3.39302  3.63554  3.77858  1.37429  3.32542  4.20038  2.69333  3.87962  2.79985  2.39807  2.83425  3.07025  3.44099  5.41468  4.13822    702 k - - -
          2.68618  4.42225  2.77519  2.73123  3.46354  2.40513  3.72494  3.29354  2.67741  2.69355  4.24690  2.90347  2.73739  3.18146  2.89801  2.37887  2.77519  2.98518  4.58477  3.61503
          0.03215  3.84924  4.57159  0.61958  0.77255  0.48576  0.95510
    257   2.38389  4.23133  3.69806  3.17270  3.43279  3.52916  4.04068  2.40330  3.06654  2.25883  2.32378  3.48980  3.99675  3.39035  3.36517  2.85639  2.45593  2.12937  5.01990  3.81155    703 v - - -
          2.68618  4.42225  2.77519  2.73123  3.46354  2.40513  3.72494  3.29354  2.67741  2.69355  4.24690  2.90347  2.73739  3.18146  2.89801  2.37887  2.77519  2.98518  4.58477  3.61503
          0.03215  3.84924  4.57159  0.61958  0.77255  0.48576  0.95510
    258   2.65639  4.16777  3.92590  3.35528  2.71483  3.72188  3.91416  2.46180  3.23859  1.87748  2.87460  3.61731  4.07548  3.48287  3.46471  3.00578  2.65428  2.33955  2.92256  3.23008    704 l - - -
          2.68618  4.42225  2.77519  2.73123  3.46354  2.40513  3.72494  3.29354  2.67741  2.69355  4.24690  2.90347  2.73739  3.18146  2.89801  2.37887  2.77519  2.98518  4.58477  3.61503
          0.03215  3.84924  4.57159  0.61958  0.77255  0.48576  0.95510
    259   2.16354  1.95316  3.76821  3.39937  3.82227  2.94054  4.20132  3.11070  3.28023  2.94142  3.85331  3.40977  3.67225  3.58553  3.50472  1.80065  2.63624  2.72792  5.27389  4.05457    705 s - - -
          2.68618  4.42225  2.77519  2.73123  3.46354  2.40513  3.72494  3.29354  2.67741  2.69355  4.24690  2.90347  2.73739  3.18146  2.89801  2.37887  2.77519  2.98518  4.58477  3.61503
          0.03215  3.84924  4.57159  0.61958  0.77255  0.48576  0.95510
    260   3.09080  4.61213  3.89985  3.49102  2.28949  3.90497  3.59553  2.90658  3.28827  2.14718  3.60608  3.67028  4.29628  3.59906  3.50081  3.27920  3.34116  2.80344  3.95342  1.34871    706 y - - -
          2.68618  4.42225  2.77519  2.73123  3.46354  2.40513  3.72494  3.29354  2.67741  2.69355  4.24690  2.90347  2.73739  3.18146  2.89801  2.37887  2.77519  2.98518  4.58477  3.61503
          0.03215  3.84924  4.57159  0.61958  0.77255  0.48576  0.95510
    261   2.17126  1.84205  3.81699  3.42910  3.79576  2.96883  4.20863  2.97586  3.29188  2.86122  3.78204  3.43272  3.69075  3.59708  3.50946  2.19822  2.34638  2.62382  5.26115  4.06241    707 c - - -
          2.68618  4.42225  2.77519  2.73123  3.46354  2.40513  3.72494  3.29354  2.67741  2.69355  4.24690  2.90347  2.73739  3.18146  2.89801  2.37887  2.77519  2.98518  4.58477  3.61503
          0.03215  3.84924  4.57159  0.61958  0.77255  0.48576  0.95510
    262   2.97977  4.81998  3.46810  2.98439  4.16869  3.47186  3.80829  3.70902  2.22924  3.22920  4.23025  3.34576  3.97581  3.03001  1.01448  3.06522  3.24746  3.43404  5.26130  4.10136    708 r - - -
          2.68618  4.42225  2.77519  2.73123  3.46354  2.40513  3.72494  3.29354  2.67741  2.69355  4.24690  2.90347  2.73739  3.18146  2.89801  2.37887  2.77519  2.98518  4.58477  3.61503
          0.03215  3.84924  4.57159  0.61958  0.77255  0.48576  0.95510
    263   3.07513  4.47015  4.47840  3.91796  3.09612  4.27373  4.58028  1.79235  3.77165  1.40460  2.05503  4.21487  4.52295  3.98590  3.96556  3.60087  3.30519  2.07158  5.07747  3.95198    709 l - - -
          2.68618  4.42225  2.77519  2.73123  3.46354  2.40513  3.72494  3.29354  2.67741  2.69355  4.24690  2.90347  2.73739  3.18146  2.89801  2.37887  2.77519  2.98518  4.58477  3.61503
          0.03215  3.84924  4.57159  0.61958  0.77255  0.48576  0.95510
    264   2.78628  4.28205  4.17481  3.67700  3.51733  3.89328  4.49307  1.77283  3.55609  2.16687  3.37380  3.94053  4.32990  3.87550  3.81511  3.25871  2.75395  1.28774  5.29320  4.07443    710 v - - -
          2.68618  4.42225  2.77519  2.73123  3.46354  2.40513  3.72494  3.29354  2.67741  2.69355  4.24690  2.90347  2.73739  3.18146  2.89801  2.37887  2.77519  2.98518  4.58477  3.61503
          0.03215  3.84924  4.57159  0.61958  0.77255  0.48576  0.95510
    265   3.21406  4.71245  3.80418  3.52945  2.29455  3.80326  3.60848  3.22656  3.38764  2.68642  3.90408  3.69522  4.27777  3.69925  3.57600  3.35297  3.50070  3.09606  3.93734  1.00530    711 y - - -
          2.68618  4.42225  2.77519  2.73123  3.46354  2.40513  3.72494  3.29354  2.67741  2.69355  4.24690  2.90347  2.73739  3.18146  2.89801  2.37887  2.77519  2.98518  4.58477  3.61503
          0.03215  3.84924  4.57159  0.61958  0.77255  0.48576  0.95510
    266   3.07647  4.53017  4.32912  3.79638  3.05450  4.17488  4.47693  2.18000  3.58783  1.30698  1.89053  4.10541  4.46618  3.87290  3.79299  3.52403  3.31807  2.24208  5.02186  3.84365    712 l - - -
          2.68618  4.42225  2.77519  2.73123  3.46354  2.40513  3.72494  3.29354  2.67741  2.69355  4.24690  2.90347  2.73739  3.18146  2.89801  2.37887  2.77519  2.98518  4.58477  3.61503
          0.03215  3.84924  4.57159  0.61958  0.77255  0.48576  0.95510
    267   2.56845  4.42095  3.27262  2.93460  3.69037  3.27270  3.96432  3.05489  2.84149  2.36404  3.79658  3.28412  1.64263  3.26420  3.14436  2.73696  2.93327  2.82264  5.16468  3.86122    713 p - - -
          2.68618  4.42225  2.77519  2.73123  3.46354  2.40513  3.72494  3.29354  2.67741  2.69355  4.24690  2.90347  2.73739  3.18146  2.89801  2.37887  2.77519  2.98518  4.58477  3.61503
          0.03215  3.84924  4.57159  0.61958  0.77255  0.48576  0.95510
    268   3.05318  4.48674  4.36771  3.81500  3.09315  4.20209  4.50533  1.96615  3.64190  1.47713  1.83058  4.12476  4.47714  3.89920  3.85255  3.53179  3.28913  2.13327  5.05476  3.89954    714 l - - -
          2.68618  4.42225  2.77519  2.73123  3.46354  2.40513  3.72494  3.29354  2.67741  2.69355  4.24690  2.90347  2.73739  3.18146  2.89801  2.37887  2.77519  2.98518  4.58477  3.61503
          0.03215  3.84924  4.57159  0.61958  0.77255  0.48576  0.95510
    269   2.30404  4.22398  3.18670  3.00168  4.05331  2.95432  4.11204  3.57291  3.07387  3.29504  4.22327  3.22999  3.69126  3.42507  3.36043  1.12662  2.78249  3.11310  5.42772  4.13678    715 s - - -
          2.68618  4.42225  2.77519  2.73123  3.46354  2.40513  3.72494  3.29354  2.67741  2.69355  4.24690  2.90347  2.73739  3.18146  2.89801  2.37887  2.77519  2.98518  4.58477  3.61503
          0.03215  3.84924  4.57159  0.61958  0.77255  0.48576  0.95510
    270   3.21406  4.71245  3.80418  3.52945  2.29455  3.80326  3.60848  3.22656  3.38764  2.68642  3.90408  3.69522  4.27777  3.69925  3.57600  3.35297  3.50070  3.09606  3.93734  1.00530    716 y - - -
          2.68618  4.42225  2.77519  2.73123  3.46354  2.40513  3.72494  3.29354  2.67741  2.69355  4.24690  2.90347  2.73739  3.18146  2.89801  2.37887  2.77519  2.98518  4.58477  3.61503
          0.03215  3.84924  4.57159  0.61958  0.77255  0.48576  0.95510
    271   3.16484  4.57840  4.41337  3.92687  2.49906  4.23570  4.36280  2.22846  3.77740  1.03395  2.95518  4.17679  4.52454  3.98170  3.95709  3.61069  3.40880  2.30444  4.73437  3.34134    717 l - - -
          2.68618  4.42225  2.77519  2.73123  3.46354  2.40513  3.72494  3.29354  2.67741  2.69355  4.24690  2.90347  2.73739  3.18146  2.89801  2.37887  2.77519  2.98518  4.58477  3.61503
          0.03215  3.84924  4.57159  0.61958  0.77255  0.48576  0.95510
    272   3.21406  4.71245  3.80418  3.52945  2.29455  3.80326  3.60848  3.22656  3.38764  2.68642  3.90408  3.69522  4.27777  3.69925  3.57600  3.35297  3.50070  3.09606  3.93734  1.00530    718 y - - -
          2.68618  4.42225  2.77519  2.73123  3.46354  2.40513  3.72494  3.29354  2.67741  2.69355  4.24690  2.90347  2.73739  3.18146  2.89801  2.37887  2.77519  2.98518  4.58477  3.61503
          0.03215  3.84924  4.57159  0.61958  0.77255  0.48576  0.95510
    273   2.63677  4.41418  3.30576  3.20238  4.34450  0.76587  4.32381  3.93871  3.38046  3.59570  4.57148  3.47013  3.80457  3.70650  3.61879  2.80807  3.11621  3.47154  5.44551  4.44571    719 g - - -
          2.68618  4.42225  2.77519  2.73123  3.46354  2.40513  3.72494  3.29354  2.67741  2.69355  4.24690  2.90347  2.73739  3.18146  2.89801  2.37887  2.77519  2.98518  4.58477  3.61503
          0.03215  3.84924  4.57159  0.61958  0.77255  0.48576  0.95510
    274   2.95132  4.91361  3.12572  2.75190  4.29472  3.44298  3.74706  3.72260  1.07052  3.29290  4.25586  3.17729  3.94518  2.94005  2.42823  2.99498  3.20645  3.43179  5.35913  4.16866    720 k - - -
          2.68618  4.42225  2.77519  2.73123  3.46354  2.40513  3.72494  3.29354  2.67741  2.69355  4.24690  2.90347  2.73739  3.18146  2.89801  2.37887  2.77519  2.98518  4.58477  3.61503
          0.03215  3.84924  4.57159  0.61958  0.77255  0.48576  0.95510
    275   2.93921  4.96896  3.33647  2.75669  4.36121  3.55086  3.60199  3.74590  1.79463  3.25113  4.15021  3.15400  3.96190  2.75946  1.36347  2.96815  3.13787  3.44690  5.33523  4.14724    721 r - - -
          2.68618  4.42225  2.77519  2.73123  3.46354  2.40513  3.72494  3.29354  2.67741  2.69355  4.24690  2.90347  2.73739  3.18146  2.89801  2.37887  2.77519  2.98518  4.58477  3.61503
          0.03215  3.84924  4.57159  0.61958  0.77255  0.48576  0.95510
    276   3.22921  4.63790  4.20680  3.91711  1.05052  3.92395  3.86762  2.75602  3.82478  2.13157  3.48979  3.99318  4.38325  3.99923  3.95024  3.50018  3.53043  2.74497  4.12403  2.49413    722 f - - -
          2.68618  4.42225  2.77519  2.73123  3.46354  2.40513  3.72494  3.29354  2.67741  2.69355  4.24690  2.90347  2.73739  3.18146  2.89801  2.37887  2.77519  2.98518  4.58477  3.61503
          0.03215  3.84924  4.57159  0.61958  0.77255  0.48576  0.95510
    277   2.78983  4.33916  4.09294  3.75562  3.53342  3.69957  4.56146  2.05239  3.62304  2.22468  3.50237  3.94910  4.26157  3.98465  3.83773  3.20186  3.15207  1.05473  5.31384  4.04389    724 v - - -
          2.68618  4.42225  2.77519  2.73123  3.46354  2.40513  3.72494  3.29354  2.67741  2.69355  4.24690  2.90347  2.73739  3.18146  2.89801  2.37887  2.77519  2.98518  4.58477  3.61503
          0.03215  3.84924  4.57159  0.61958  0.77255  0.48576  0.95510
    278   2.02472  4.18826  3.13709  2.97488  4.24954  1.32653  4.14995  3.62218  3.13317  3.36664  4.25531  3.20186  3.65904  3.43784  3.43517  2.42646  2.74512  3.12428  5.57191  4.36260    725 g - - -
          2.68618  4.42225  2.77519  2.73123  3.46354  2.40513  3.72494  3.29354  2.67741  2.69355  4.24690  2.90347  2.73739  3.18146  2.89801  2.37887  2.77519  2.98518  4.58477  3.61503
          0.03215  3.84924  4.57159  0.61958  0.77255  0.48576  0.95510
    279   2.59868  4.60480  2.84243  2.59499  4.04693  3.20642  3.81555  3.54401  2.60037  3.13598  4.06882  3.03366  1.69936  2.63639  2.93756  2.68627  2.94423  3.20597  5.35214  4.05102    726 p - - -
          2.68618  4.42225  2.77519  2.73123  3.46354  2.40513  3.72494  3.29354  2.67741  2.69355  4.24690  2.90347  2.73739  3.18146  2.89801  2.37887  2.77519  2.98518  4.58477  3.61503
          0.03215  3.84924  4.57159  0.61958  0.77255  0.48576  0.95510
    280   2.98990  4.39279  4.46242  3.99594  3.37984  4.17324  4.73554  1.20949  3.83944  1.90410  3.24016  4.24141  4.54879  4.14793  4.05332  3.57243  3.27371  1.63205  5.32329  4.09080    727 i - - -
          2.68618  4.42225  2.77519  2.73123  3.46354  2.40513  3.72494  3.29354  2.67741  2.69355  4.24690  2.90347  2.73739  3.18146  2.89801  2.37887  2.77519  2.98518  4.58477  3.61503
          0.03215  3.84924  4.57159  0.61958  0.77255  0.48576  0.95510
    281   2.25210  4.16078  3.29823  3.02066  4.02409  2.97595  4.07848  3.26851  2.99844  3.09363  4.01101  3.23381  3.68864  3.36418  3.28939  2.22363  1.44576  2.87372  5.42557  4.17570    728 t - - -
          2.68618  4.42225  2.77519  2.73123  3.46354  2.40513  3.72494  3.29354  2.67741  2.69355  4.24690  2.90347  2.73739  3.18146  2.89801  2.37887  2.77519  2.98518  4.58477  3.61503
          0.03215  3.84924  4.57159  0.61958  0.77255  0.48576  0.95510
    282   2.33807  4.28793  3.05580  2.84026  4.09622  2.99694  4.00872  3.55610  2.91377  3.24778  4.14806  3.14258  1.55612  3.27759  3.23262  2.25585  2.78442  3.11604  5.44276  4.16410    730 p - - -
          2.68618  4.42225  2.77519  2.73123  3.46354  2.40513  3.72494  3.29354  2.67741  2.69355  4.24690  2.90347  2.73739  3.18146  2.89801  2.37887  2.77519  2.98518  4.58477  3.61503
          0.03215  3.84924  4.57159  0.61958  0.77255  0.48576  0.95510
    283   3.12949  4.59881  4.15208  3.79211  3.12735  3.95241  4.45515  2.33047  3.56008  0.90434  3.15808  4.06981  4.39196  3.93397  3.73983  3.52098  3.42491  2.36171  4.99791  3.71577    731 l - - -
          2.68618  4.42225  2.77519  2.73123  3.46354  2.40513  3.72494  3.29354  2.67741  2.69355  4.24690  2.90347  2.73739  3.18146  2.89801  2.37887  2.77519  2.98518  4.58477  3.61503
          0.03215  3.84924  4.57159  0.61958  0.77255  0.48576  0.95510
    284   3.01306  4.43861  4.30214  3.91728  3.35883  4.04101  4.64991  1.10715  3.74495  1.94994  3.29814  4.16590  4.47470  4.09580  3.94419  3.53430  3.31274  1.84604  5.24466  3.98077    732 i - - -
          2.68618  4.42225  2.77519  2.73123  3.46354  2.40513  3.72494  3.29354  2.67741  2.69355  4.24690  2.90347  2.73739  3.18146  2.89801  2.37887  2.77519  2.98518  4.58477  3.61503
          0.03215  3.84924  4.57159  0.61958  0.77255  0.48576  0.95510
    285   3.13342  4.57170  4.39192  3.87060  3.04220  4.23581  4.53655  2.15494  3.64258  1.02380  2.60069  4.17662  4.51925  3.93358  3.83933  3.60012  3.37744  2.22648  5.04211  3.85074    733 l - - -
          2.68618  4.42225  2.77519  2.73123  3.46354  2.40513  3.72494  3.29354  2.67741  2.69355  4.24690  2.90347  2.73739  3.18146  2.89801  2.37887  2.77519  2.98518  4.58477  3.61503
          0.03215  3.84924  4.57159  0.61958  0.77255  0.48576  0.95510
    286   2.83977  5.01137  2.86397  2.48997  4.32740  3.42402  3.60888  3.76045  1.85257  3.27570  4.15480  2.96975  3.88213  1.79115  2.38826  2.83672  3.06403  3.43923  5.40637  4.12773    734 q - - -
          2.68618  4.42225  2.77519  2.73123  3.46354  2.40513  3.72494  3.29354  2.67741  2.69355  4.24690  2.90347  2.73739  3.18146  2.89801  2.37887  2.77519  2.98518  4.58477  3.61503
          0.03215  3.84924  4.57159  0.61958  0.77255  0.48576  0.95510
    287   3.12949  4.59881  4.15208  3.79211  3.12735  3.95241  4.45515  2.33047  3.56008  0.90434  3.15808  4.06981  4.39196  3.93397  3.73983  3.52098  3.42491  2.36171  4.99791  3.71577    735 l - - -
          2.68618  4.42225  2.77519  2.73123  3.46354  2.40513  3.72494  3.29354  2.67741  2.69355  4.24690  2.90347  2.73739  3.18146  2.89801  2.37887  2.77519  2.98518  4.58477  3.61503
          0.03215  3.84924  4.57159  0.61958  0.77255  0.48576  0.95510
    288   2.97977  4.81998  3.46810  2.98439  4.16869  3.47186  3.80829  3.70902  2.22924  3.22920  4.23025  3.34576  3.97581  3.03001  1.01448  3.06522  3.24746  3.43404  5.26130  4.10136    736 r - - -
          2.68618  4.42225  2.77519  2.73123  3.46354  2.40513  3.72494  3.29354  2.67741  2.69355  4.24690  2.90347  2.73739  3.18146  2.89801  2.37887  2.77519  2.98518  4.58477  3.61503
          0.03215  3.84924  4.57159  0.61958  0.77255  0.48576  0.95510
    289   2.76814  5.19002  2.23461  1.67029  4.48921  3.25294  3.62752  3.94547  2.05010  3.47123  4.29560  2.72985  3.78250  2.77575  2.90222  2.70646  3.02227  3.56158  5.63618  4.22974    737 e - - -
          2.68618  4.42225  2.77519  2.73123  3.46354  2.40513  3.72494  3.29354  2.67741  2.69355  4.24690  2.90347  2.73739  3.18146  2.89801  2.37887  2.77519  2.98518  4.58477  3.61503
          0.03215  3.84924  4.57159  0.61958  0.77255  0.48576  0.95510
    290   2.93287  5.03839  2.47869  1.05887  4.38178  3.25948  3.84465  3.83108  2.72229  3.45208  4.42744  2.92058  3.86306  3.06099  3.12850  2.91782  3.23703  3.51744  5.55776  4.28033    738 e - - -
          2.68618  4.42225  2.77519  2.73123  3.46354  2.40513  3.72494  3.29354  2.67741  2.69355  4.24690  2.90347  2.73739  3.18146  2.89801  2.37887  2.77519  2.98518  4.58477  3.61503
          0.03215  3.84924  4.57159  0.61958  0.77255  0.48576  0.95510
    291   3.13946  4.51952  4.54699  3.99013  3.08246  4.35220  4.65198  1.82843  3.83389  1.12400  2.63196  4.29309  4.58186  4.04461  4.02267  3.68761  3.36869  2.07302  5.10876  3.98499    739 l - - -
          2.68618  4.42225  2.77519  2.73123  3.46354  2.40513  3.72494  3.29354  2.67741  2.69355  4.24690  2.90347  2.73739  3.18146  2.89801  2.37887  2.77519  2.98518  4.58477  3.61503
          0.03215  3.84924  4.57159  0.61958  0.77255  0.48576  0.95510
    292   3.06203  4.72579  3.54310  3.14813  2.27874  3.79260  2.41531  3.33008  2.98568  2.80004  3.87600  3.42930  4.19096  3.34803  3.25561  3.14441  3.29707  3.13765  3.90953  1.48904    740 y - - -
          2.68618  4.42225  2.77519  2.73123  3.46354  2.40513  3.72494  3.29354  2.67741  2.69355  4.24690  2.90347  2.73739  3.18146  2.89801  2.37887  2.77519  2.98518  4.58477  3.61503
          0.03215  3.84924  4.57159  0.61958  0.77255  0.48576  0.95510
    293   3.12949  4.59881  4.15208  3.79211  3.12735  3.95241  4.45515  2.33047  3.56008  0.90434  3.15808  4.06981  4.39196  3.93397  3.73983  3.52098  3.42491  2.36171  4.99791  3.71577    743 l - - -
          2.68618  4.42225  2.77519  2.73123  3.46354  2.40513  3.72494  3.29354  2.67741  2.69355  4.24690  2.90347  2.73739  3.18146  2.89801  2.37887  2.77519  2.98518  4.58477  3.61503
          0.03215  3.84924  4.57159  0.61958  0.77255  0.48576  0.95510
    294   2.80861  4.94344  2.79610  2.47498  3.93548  3.39255  3.14116  3.69115  2.25920  3.20678  4.10940  2.96125  3.87414  1.67795  2.56708  2.81615  3.05174  3.38072  5.21384  3.81323    745 q - - -
          2.68618  4.42225  2.77519  2.73123  3.46354  2.40513  3.72494  3.29354  2.67741  2.69355  4.24690  2.90347  2.73739  3.18146  2.89801  2.37887  2.77519  2.98518  4.58477  3.61503
          0.03215  3.84924  4.57159  0.61958  0.77255  0.48576  0.95510
    295   2.06722  4.26229  3.14754  2.91145  4.09406  3.00945  4.05341  3.40821  2.96559  3.14306  4.08549  3.19317  1.57487  3.32329  3.27873  2.49824  2.78271  3.01175  5.45752  4.21907    747 p - - -
          2.68618  4.42225  2.77519  2.73123  3.46354  2.40513  3.72494  3.29354  2.67741  2.69355  4.24690  2.90347  2.73739  3.18146  2.89801  2.37887  2.77519  2.98518  4.58477  3.61503
          0.03215  3.84924  4.57159  0.61958  0.77255  0.48576  0.95510
    296   3.21406  4.71245  3.80418  3.52945  2.29455  3.80326  3.60848  3.22656  3.38764  2.68642  3.90408  3.69522  4.27777  3.69925  3.57600  3.35297  3.50070  3.09606  3.93734  1.00530    749 y - - -
          2.68618  4.42225  2.77519  2.73123  3.46354  2.40513  3.72494  3.29354  2.67741  2.69355  4.24690  2.90347  2.73739  3.18146  2.89801  2.37887  2.77519  2.98518  4.58477  3.61503
          0.03215  3.84924  4.57159  0.61958  0.77255  0.48576  0.95510
    297   2.29800  4.84612  2.48198  1.61710  4.30649  2.88787  3.71485  3.69263  2.58333  3.32431  4.17634  2.81548  3.76570  2.89158  3.03699  2.65398  2.94899  3.32305  5.55157  4.19083    750 e - - -
          2.68618  4.42225  2.77519  2.73123  3.46354  2.40513  3.72494  3.29354  2.67741  2.69355  4.24690  2.90347  2.73739  3.18146  2.89801  2.37887  2.77519  2.98518  4.58477  3.61503
          0.03215  3.84924  4.57159  0.61958  0.77255  0.48576  0.95510
    298   2.68281  5.07042  2.29932  1.83704  4.36787  3.26482  3.60584  3.81905  2.20119  3.36094  4.16877  2.75245  3.76122  2.74804  2.91509  2.50039  2.72059  3.44028  5.54733  4.14950    751 e - - -
          2.68618  4.42225  2.77519  2.73123  3.46354  2.40513  3.72494  3.29354  2.67741  2.69355  4.24690  2.90347  2.73739  3.18146  2.89801  2.37887  2.77519  2.98518  4.58477  3.61503
          0.03215  3.84924  4.57159  0.61958  0.77255  0.48576  0.95510
    299   3.01306  4.43861  4.30214  3.91728  3.35883  4.04101  4.64991  1.10715  3.74495  1.94994  3.29814  4.16590  4.47470  4.09580  3.94419  3.53430  3.31274  1.84604  5.24466  3.98077    752 i - - -
          2.68618  4.42225  2.77519  2.73123  3.46354  2.40513  3.72494  3.29354  2.67741  2.69355  4.24690  2.90347  2.73739  3.18146  2.89801  2.37887  2.77519  2.98518  4.58477  3.61503
          0.03215  3.84924  4.57159  0.61958  0.77255  0.48576  0.95510
    300   2.70464  4.69998  2.69630  2.57957  4.05991  3.16876  3.90303  3.76555  2.80493  3.41514  4.37075  1.19985  3.81961  3.17597  3.15860  2.77287  3.08588  3.39011  5.36853  4.01009    753 n - - -
          2.68618  4.42225  2.77519  2.73123  3.46354  2.40513  3.72494  3.29354  2.67741  2.69355  4.24690  2.90347  2.73739  3.18146  2.89801  2.37887  2.77519  2.98518  4.58477  3.61503
          0.03215  3.84924  4.57159  0.61958  0.77255  0.48576  0.95510
    301   3.29782  4.68063  4.05617  3.75671  2.64365  3.70456  3.87218  3.32068  3.47953  2.71947  3.95553  3.91052  4.22042  3.86837  3.61188  3.50172  3.59710  3.21038  0.93348  2.64701    754 w - - -
          2.68618  4.42225  2.77519  2.73123  3.46354  2.40513  3.72494  3.29354  2.67741  2.69355  4.24690  2.90347  2.73739  3.18146  2.89801  2.37887  2.77519  2.98518  4.58477  3.61503
          0.03215  3.84924  4.57159  0.61958  0.77255  0.48576  0.95510
    302   2.63345  4.72146  2.87532  2.47846  3.97414  3.34868  3.65300  3.38441  2.25733  3.02918  3.44243  1.95748  3.81740  2.83921  2.73875  2.68863  2.89283  3.08313  5.25997  3.93408    755 n - - -
          2.68618  4.42225  2.77519  2.73123  3.46354  2.40513  3.72494  3.29354  2.67741  2.69355  4.24690  2.90347  2.73739  3.18146  2.89801  2.37887  2.77519  2.98518  4.58477  3.61503
          0.03215  3.84924  4.57159  0.61958  0.77255  0.48576  0.95510
    303   2.79954  4.91608  3.17073  2.61092  4.30796  3.48510  3.58148  3.66379  1.53309  3.20275  4.06147  3.05281  3.89287  2.72900  2.04151  2.82437  2.70775  3.34601  5.34576  4.11564    756 k - - -
          2.68618  4.42225  2.77519  2.73123  3.46354  2.40513  3.72494  3.29354  2.67741  2.69355  4.24690  2.90347  2.73739  3.18146  2.89801  2.37887  2.77519  2.98518  4.58477  3.61503
          0.03215  3.84924  4.57159  0.61958  0.77255  0.48576  0.95510
    304   1.93816  4.20692  3.67996  3.17721  3.60606  3.42270  4.09420  2.23623  3.10005  2.47757  3.50988  3.46964  3.95431  3.41968  3.41546  2.77558  2.46446  1.94152  5.15937  3.93613    757 a - - -
          2.68618  4.42225  2.77519  2.73123  3.46354  2.40513  3.72494  3.29354  2.67741  2.69355  4.24690  2.90347  2.73739  3.18146  2.89801  2.37887  2.77519  2.98518  4.58477  3.61503
          0.03215  3.84924  4.57159  0.61958  0.77255  0.48576  0.95510
    305   2.89522  4.91554  3.27376  2.73028  4.04770  3.52659  3.13760  3.69222  2.01368  3.19542  4.09867  3.13912  3.94677  2.79305  1.39931  2.93096  3.10609  3.39581  5.19441  3.89794    758 r - - -
          2.68618  4.42225  2.77519  2.73123  3.46354  2.40513  3.72494  3.29354  2.67741  2.69355  4.24690  2.90347  2.73739  3.18146  2.89801  2.37887  2.77519  2.98518  4.58477  3.61503
          0.03215  3.84924  4.57159  0.61958  0.77255  0.48576  0.95510
    306   2.81953  4.86898  3.13234  2.63933  3.85973  3.48468  2.11319  3.60841  2.12846  3.13847  4.03070  3.07946  3.91078  2.80778  1.96572  2.85544  3.04106  3.31062  5.11250  3.74593    759 r - - -
          2.68618  4.42225  2.77519  2.73123  3.46354  2.40513  3.72494  3.29354  2.67741  2.69355  4.24690  2.90347  2.73739  3.18146  2.89801  2.37887  2.77519  2.98518  4.58477  3.61503
          0.03215  3.84924  4.57159  0.61958  0.77255  0.48576  0.95510
    307   3.12949  4.59881  4.15208  3.79211  3.12735  3.95241  4.45515  2.33047  3.56008  0.90434  3.15808  4.06981  4.39196  3.93397  3.73983  3.52098  3.42491  2.36171  4.99791  3.71577    760 l - - -
          2.68618  4.42225  2.77519  2.73123  3.46354  2.40513  3.72494  3.29354  2.67741  2.69355  4.24690  2.90347  2.73739  3.18146  2.89801  2.37887  2.77519  2.98518  4.58477  3.61503
          0.03215  3.84924  4.57159  0.61958  0.77255  0.48576  0.95510
    308   2.58333  1.95443  3.83052  3.35188  3.02729  3.47661  3.92411  2.64063  3.18282  2.40820  3.44501  3.55585  3.98796  3.50594  3.41135  2.86574  2.90018  2.44531  4.60657  2.60937    761 c - - -
          2.68618  4.42225  2.77519  2.73123  3.46354  2.40513  3.72494  3.29354  2.67741  2.69355  4.24690  2.90347  2.73739  3.18146  2.89801  2.37887  2.77519  2.98518  4.58477  3.61503
          0.03215  3.84924  4.57159  0.61958  0.77255  0.48576  0.95510
    309   1.04777  4.18095  3.43942  3.22997  4.02963  3.00605  4.25470  3.15170  3.24563  3.03435  4.06897  3.38532  3.74310  3.58900  3.49759  2.53157  2.80733  2.81013  5.45912  4.25685    762 a - - -
          2.68618  4.42225  2.77519  2.73123  3.46354  2.40513  3.72494  3.29354  2.67741  2.69355  4.24690  2.90347  2.73739  3.18146  2.89801  2.37887  2.77519  2.98518  4.58477  3.61503
          0.03215  3.84924  4.57159  0.61958  0.77255  0.48576  0.95510
    310   2.95132  4.91361  3.12572  2.75190  4.29472  3.44298  3.74706  3.72260  1.07052  3.29290  4.25586  3.17729  3.94518  2.94005  2.42823  2.99498  3.20645  3.43179  5.35913  4.16866    785 k - - -
          2.68618  4.42225  2.77519  2.73123  3.46354  2.40513  3.72494  3.29354  2.67741  2.69355  4.24690  2.90347  2.73739  3.18146  2.89801  2.37887  2.77519  2.98518  4.58477  3.61503
          0.03215  3.84924  4.57159  0.61958  0.77255  0.48576  0.95510
    311   2.93287  5.03839  2.47869  1.05887  4.38178  3.25948  3.84465  3.83108  2.72229  3.45208  4.42744  2.92058  3.86306  3.06099  3.12850  2.91782  3.23703  3.51744  5.55776  4.28033    798 e - - -
          2.68618  4.42225  2.77519  2.73123  3.46354  2.40513  3.72494  3.29354  2.67741  2.69355  4.24690  2.90347  2.73739  3.18146  2.89801  2.37887  2.77519  2.98518  4.58477  3.61503
          0.03215  3.84924  4.57159  0.61958  0.77255  0.48576  0.95510
    312   2.96511  5.08905  0.95194  2.32137  4.46307  3.19349  3.91130  4.04605  2.99114  3.65865  4.63652  2.87646  3.84467  3.15060  3.50398  2.93029  3.30329  3.68781  5.63617  4.34016    799 d - - -
          2.68618  4.42225  2.77519  2.73123  3.46354  2.40513  3.72494  3.29354  2.67741  2.69355  4.24690  2.90347  2.73739  3.18146  2.89801  2.37887  2.77519  2.98518  4.58477  3.61503
          0.03215  3.84924  4.57159  0.61958  0.77255  0.48576  0.95510
    313   2.24012  4.32621  3.37333  2.82418  3.50303  3.48814  3.78646  2.71703  2.53595  2.36500  2.75042  3.23463  3.89649  3.07522  3.04189  2.75981  2.65510  2.50422  4.95647  3.71846    800 a - - -
          2.68618  4.42225  2.77519  2.73123  3.46354  2.40513  3.72494  3.29354  2.67741  2.69355  4.24690  2.90347  2.73739  3.18146  2.89801  2.37887  2.77519  2.98518  4.58477  3.61503
          0.03215  3.84924  4.57159  0.61958  0.77255  0.48576  0.95510
    314   3.21406  4.71245  3.80418  3.52945  2.29455  3.80326  3.60848  3.22656  3.38764  2.68642  3.90408  3.69522  4.27777  3.69925  3.57600  3.35297  3.50070  3.09606  3.93734  1.00530    801 y - - -
          2.68618  4.42225  2.77519  2.73123  3.46354  2.40513  3.72494  3.29354  2.67741  2.69355  4.24690  2.90347  2.73739  3.18146  2.89801  2.37887  2.77519  2.98518  4.58477  3.61503
          0.03215  3.84924  4.57159  0.61958  0.77255  0.48576  0.95510
    315   2.77356  3.17031  4.01577  3.49341  2.21586  3.77067  3.70276  2.64423  3.37471  2.29617  3.34529  3.65645  4.14802  3.58097  3.57437  3.07856  3.01743  2.48320  4.12939  1.85031    802 y - - -
          2.68618  4.42225  2.77519  2.73123  3.46354  2.40513  3.72494  3.29354  2.67741  2.69355  4.24690  2.90347  2.73739  3.18146  2.89801  2.37887  2.77519  2.98518  4.58477  3.61503
          0.03215  3.84924  4.57159  0.61958  0.77255  0.48576  0.95510
    316   2.56268  4.41981  3.26028  2.93683  3.72065  3.25238  3.97415  3.09874  2.85126  2.44173  3.83683  3.28207  1.57976  3.27474  3.15194  2.72888  2.93558  2.85572  5.18256  3.88158    803 p - - -
          2.68618  4.42225  2.77519  2.73123  3.46354  2.40513  3.72494  3.29354  2.67741  2.69355  4.24690  2.90347  2.73739  3.18146  2.89801  2.37887  2.77519  2.98518  4.58477  3.61503
          0.03215  3.84924  4.57159  0.61958  0.77255  0.48576  0.95510
    317   2.81513  4.84165  3.09346  2.64259  3.75255  3.46802  1.93131  3.58363  2.19285  3.11965  4.02456  3.08303  3.91136  2.84630  2.15004  2.85729  3.04720  3.29039  5.05609  3.65818    804 h - - -
          2.68618  4.42225  2.77519  2.73123  3.46354  2.40513  3.72494  3.29354  2.67741  2.69355  4.24690  2.90347  2.73739  3.18146  2.89801  2.37887  2.77519  2.98518  4.58477  3.61503
          0.03215  3.84924  4.57159  0.61958  0.77255  0.48576  0.95510
    318   2.72153  4.48244  3.32625  3.16215  4.15884  3.17128  4.24131  3.69853  3.21751  3.32779  4.37684  3.47106  0.87196  3.60701  3.46545  2.88836  3.16133  3.34652  5.35151  4.27927    805 p - - -
          2.68618  4.42225  2.77519  2.73123  3.46354  2.40513  3.72494  3.29354  2.67741  2.69355  4.24690  2.90347  2.73739  3.18146  2.89801  2.37887  2.77519  2.98518  4.58477  3.61503
          0.03215  3.84924  4.57159  0.61958  0.77255  0.48576  0.95510
    319   2.63928  4.48403  3.21371  2.75519  3.55196  3.47027  3.76959  2.92476  2.58400  1.85237  3.52897  3.18405  3.32274  2.63509  2.90532  2.79503  2.89473  2.73778  5.02315  3.74366    807 l - - -
          2.68618  4.42225  2.77519  2.73123  3.46354  2.40513  3.72494  3.29354  2.67741  2.69355  4.24690  2.90347  2.73739  3.18146  2.89801  2.37887  2.77519  2.98518  4.58477  3.61503
          0.03215  3.84924  4.57159  0.61958  0.77255  0.48576  0.95510
    320   2.98633  4.36080  4.53129  4.03708  3.43800  4.23390  4.78385  1.36788  3.91094  1.95910  3.26896  4.28548  4.58192  4.19651  4.13123  3.61472  3.25942  1.35102  5.37339  4.16081    808 v - - -
          2.68618  4.42225  2.77519  2.73123  3.46354  2.40513  3.72494  3.29354  2.67741  2.69355  4.24690  2.90347  2.73739  3.18146  2.89801  2.37887  2.77519  2.98518  4.58477  3.61503
          0.03215  3.84924  4.57159  0.61958  0.77255  0.48576  0.95510
    321   2.86292  4.84739  2.88820  2.64291  4.01279  3.35102  3.80090  3.64028  2.46538  3.14491  4.17374  3.10231  3.90435  1.27593  2.74988  2.91180  3.16006  3.37150  5.28908  3.98139    820 q - - -
          2.68618  4.42225  2.77519  2.73123  3.46354  2.40513  3.72494  3.29354  2.67741  2.69355  4.24690  2.90347  2.73739  3.18146  2.89801  2.37887  2.77519  2.98518  4.58477  3.61503
          0.03215  3.84924  4.57159  0.61958  0.77255  0.48576  0.95510
    322   2.88593  5.37063  1.35186  1.81375  4.66042  3.16023  3.72239  4.15688  2.74466  3.70157  4.57674  2.64575  3.78732  2.89948  3.32331  2.78322  3.18067  3.75676  5.85876  4.38297    821 d - - -
          2.68618  4.42225  2.77519  2.73123  3.46354  2.40513  3.72494  3.29354  2.67741  2.69355  4.24690  2.90347  2.73739  3.18146  2.89801  2.37887  2.77519  2.98518  4.58477  3.61503
          0.03215  3.84924  4.57159  0.61958  0.77255  0.48576  0.95510
    323   3.01692  4.47932  4.32072  3.83577  3.16214  4.10081  4.53985  2.06460  3.64469  1.16782  3.05545  4.11262  4.46191  3.94810  3.85499  3.48556  3.29116  1.82413  5.11124  3.88661    822 l - - -
          2.68618  4.42225  2.77519  2.73123  3.46354  2.40513  3.72494  3.29354  2.67741  2.69355  4.24690  2.90347  2.73739  3.18146  2.89801  2.37887  2.77519  2.98518  4.58477  3.61503
          0.03215  3.84924  4.57159  0.61958  0.77255  0.48576  0.95510
    324   2.98590  4.36042  4.53092  4.03662  3.43871  4.23357  4.78361  1.37239  3.91067  1.96022  3.26967  4.28505  4.58168  4.19628  4.13111  3.61428  3.25899  1.34616  5.37366  4.16098    823 v - - -
          2.68618  4.42225  2.77519  2.73123  3.46354  2.40513  3.72494  3.29354  2.67741  2.69355  4.24690  2.90347  2.73739  3.18146  2.89801  2.37887  2.77519  2.98518  4.58477  3.61503
          0.03215  3.84924  4.57159  0.61958  0.77255  0.48576  0.95510
    325   3.29782  4.68063  4.05617  3.75671  2.64365  3.70456  3.87218  3.32068  3.47953  2.71947  3.95553  3.91052  4.22042  3.86837  3.61188  3.50172  3.59710  3.21038  0.93348  2.64701    824 w - - -
          2.68618  4.42225  2.77519  2.73123  3.46354  2.40513  3.72494  3.29354  2.67741  2.69355  4.24690  2.90347  2.73739  3.18146  2.89801  2.37887  2.77519  2.98518  4.58477  3.61503
          0.03215  3.84924  4.57159  0.61958  0.77255  0.48576  0.95510
    326   2.82170  5.23991  1.41574  2.09741  4.55771  3.14844  3.72581  4.11267  2.73916  3.66256  4.52823  2.19571  3.77631  2.90765  3.30214  2.74511  3.13055  3.69917  5.78973  4.31331    825 d - - -
          2.68618  4.42225  2.77519  2.73123  3.46354  2.40513  3.72494  3.29354  2.67741  2.69355  4.24690  2.90347  2.73739  3.18146  2.89801  2.37887  2.77519  2.98518  4.58477  3.61503
          0.03215  3.84924  4.57159  0.61958  0.77255  0.48576  0.95510
    327   1.72263  2.55980  3.72403  3.31519  3.87837  2.92429  4.16495  3.15540  3.23466  2.96004  3.83868  3.36130  3.64794  3.51540  3.49092  1.84302  2.60269  2.75311  5.30646  4.11501    826 a - - -
          2.68618  4.42225  2.77519  2.73123  3.46354  2.40513  3.72494  3.29354  2.67741  2.69355  4.24690  2.90347  2.73739  3.18146  2.89801  2.37887  2.77519  2.98518  4.58477  3.61503
          0.03215  3.84924  4.57159  0.61958  0.77255  0.48576  0.95510
    328   3.12949  4.59881  4.15208  3.79211  3.12735  3.95241  4.45515  2.33047  3.56008  0.90434  3.15808  4.06981  4.39196  3.93397  3.73983  3.52098  3.42491  2.36171  4.99791  3.71577    827 l - - -
          2.68618  4.42225  2.77519  2.73123  3.46354  2.40513  3.72494  3.29354  2.67741  2.69355  4.24690  2.90347  2.73739  3.18146  2.89801  2.37887  2.77519  2.98518  4.58477  3.61503
          0.03215  3.84924  4.57159  0.61958  0.77255  0.48576  0.95510
    329   3.08120  4.72634  3.57002  3.18206  2.25202  3.80848  2.53071  3.32961  3.01811  2.79494  3.87878  3.44991  4.20672  3.37468  3.28113  3.16517  3.31681  3.14093  3.88560  1.42128    831 y - - -
          2.68618  4.42225  2.77519  2.73123  3.46354  2.40513  3.72494  3.29354  2.67741  2.69355  4.24690  2.90347  2.73739  3.18146  2.89801  2.37887  2.77519  2.98518  4.58477  3.61503
          0.03215  3.84924  4.57159  0.61958  0.77255  0.48576  0.95510
    330   2.83534  4.30412  4.23980  3.74409  3.46711  3.96611  4.53616  1.35703  3.61151  2.07538  3.31726  4.00613  4.37973  3.92761  3.85678  3.33309  2.78043  1.65392  5.28268  4.07314    832 i - - -
          2.68618  4.42225  2.77519  2.73123  3.46354  2.40513  3.72494  3.29354  2.67741  2.69355  4.24690  2.90347  2.73739  3.18146  2.89801  2.37887  2.77519  2.98518  4.58477  3.61503
          0.03215  3.84924  4.57159  0.61958  0.77255  0.48576  0.95510
    331   3.10539  4.50395  4.41456  3.91202  1.64480  4.18785  4.13017  2.11219  3.77511  1.60866  3.05450  4.09179  4.48020  3.94408  3.94225  3.52788  3.34309  2.29096  4.45878  2.95162    833 l - - -
          2.68618  4.42225  2.77519  2.73123  3.46354  2.40513  3.72494  3.29354  2.67741  2.69355  4.24690  2.90347  2.73739  3.18146  2.89801  2.37887  2.77519  2.98518  4.58477  3.61503
          0.03215  3.84924  4.57159  0.61958  0.77255  0.48576  0.95510
    332   2.43364  4.22389  3.76299  3.23519  3.48122  3.57817  4.10323  2.26080  3.13997  2.31464  2.98453  3.54740  4.04219  3.45713  3.44091  2.90624  2.37481  1.72620  5.07331  3.85872    843 v - - -
          2.68618  4.42225  2.77519  2.73123  3.46354  2.40513  3.72494  3.29354  2.67741  2.69355  4.24690  2.90347  2.73739  3.18146  2.89801  2.37887  2.77519  2.98518  4.58477  3.61503
          0.03215  3.84924  4.57159  0.61958  0.77255  0.48576  0.95510
    333   2.93287  5.03839  2.47869  1.05887  4.38178  3.25948  3.84465  3.83108  2.72229  3.45208  4.42744  2.92058  3.86306  3.06099  3.12850  2.91782  3.23703  3.51744  5.55776  4.28033    844 e - - -
          2.68618  4.42225  2.77519  2.73123  3.46354  2.40513  3.72494  3.29354  2.67741  2.69355  4.24690  2.90347  2.73739  3.18146  2.89801  2.37887  2.77519  2.98518  4.58477  3.61503
          0.03215  3.84924  4.57159  0.61958  0.77255  0.48576  0.95510
    334   2.72153  4.48244  3.32625  3.16215  4.15884  3.17128  4.24131  3.69853  3.21751  3.32779  4.37684  3.47106  0.87196  3.60701  3.46545  2.88836  3.16133  3.34652  5.35151  4.27927    845 p - - -
          2.68618  4.42225  2.77519  2.73123  3.46354  2.40513  3.72494  3.29354  2.67741  2.69355  4.24690  2.90347  2.73739  3.18146  2.89801  2.37887  2.77519  2.98518  4.58477  3.61503
          0.03215  3.84924  4.57159  0.61958  0.77255  0.48576  0.95510
    335   2.99254  4.42087  4.33808  3.81995  1.88695  4.09158  4.21038  2.20102  3.69834  1.62986  3.06159  4.03416  4.41210  3.89264  3.88689  3.42692  3.23899  1.90813  4.62774  3.19518    847 l - - -
          2.68618  4.42225  2.77519  2.73123  3.46354  2.40513  3.72494  3.29354  2.67741  2.69355  4.24690  2.90347  2.73739  3.18146  2.89801  2.37887  2.77519  2.98518  4.58477  3.61503
          0.03215  3.84924  4.57159  0.61958  0.77255  0.48576  0.95510
    336   3.12949  4.59881  4.15208  3.79211  3.12735  3.95241  4.45515  2.33047  3.56008  0.90434  3.15808  4.06981  4.39196  3.93397  3.73983  3.52098  3.42491  2.36171  4.99791  3.71577    848 l - - -
          2.68618  4.42225  2.77519  2.73123  3.46354  2.40513  3.72494  3.29354  2.67741  2.69355  4.24690  2.90347  2.73739  3.18146  2.89801  2.37887  2.77519  2.98518  4.58477  3.61503
          0.03215  3.84924  4.57159  0.61958  0.77255  0.48576  0.95510
    337   1.76843  4.12506  3.42167  3.10433  4.01257  2.98712  4.12941  3.09238  3.07881  2.99770  3.94210  3.28673  3.69843  3.41672  3.37194  2.43579  1.66266  2.73365  5.44242  4.22394    849 t - - -
          2.68618  4.42225  2.77519  2.73123  3.46354  2.40513  3.72494  3.29354  2.67741  2.69355  4.24690  2.90347  2.73739  3.18146  2.89801  2.37887  2.77519  2.98518  4.58477  3.61503
          0.03215  3.84924  4.57159  0.61958  0.77255  0.48576  0.95510
    338   2.46875  3.25492  3.35574  2.80918  3.81465  3.27810  3.76622  3.17877  2.48562  2.86823  3.74808  3.16871  3.79771  3.00114  1.92662  2.41682  2.78643  2.87118  5.14712  3.89781    850 r - - -
          2.68618  4.42225  2.77519  2.73123  3.46354  2.40513  3.72494  3.29354  2.67741  2.69355  4.24690  2.90347  2.73739  3.18146  2.89801  2.37887  2.77519  2.98518  4.58477  3.61503
          0.03215  3.84924  4.57159  0.61958  0.77255  0.48576  0.95510
    339   3.29782  4.68063  4.05617  3.75671  2.64365  3.70456  3.87218  3.32068  3.47953  2.71947  3.95553  3.91052  4.22042  3.86837  3.61188  3.50172  3.59710  3.21038  0.93348  2.64701    852 w - - -
          2.68618  4.42225  2.77519  2.73123  3.46354  2.40513  3.72494  3.29354  2.67741  2.69355  4.24690  2.90347  2.73739  3.18146  2.89801  2.37887  2.77519  2.98518  4.58477  3.61503
          0.03215  3.84924  4.57159  0.61958  0.77255  0.48576  0.95510
    340   2.72153  4.48244  3.32625  3.16215  4.15884  3.17128  4.24131  3.69853  3.21751  3.32779  4.37684  3.47106  0.87196  3.60701  3.46545  2.88836  3.16133  3.34652  5.35151  4.27927    853 p - - -
          2.68618  4.42225  2.77519  2.73123  3.46354  2.40513  3.72494  3.29354  2.67741  2.69355  4.24690  2.90347  2.73739  3.18146  2.89801  2.37887  2.77519  2.98518  4.58477  3.61503
          0.03215  3.84924  4.57159  0.61958  0.77255  0.48576  0.95510
    341   3.10252  4.48715  4.48372  3.95220  1.92119  4.24126  4.29265  2.03692  3.82390  1.38091  2.95822  4.16637  4.50305  3.98015  3.98710  3.57218  3.33203  2.23654  4.64618  3.23843    854 l - - -
          2.68618  4.42225  2.77519  2.73123  3.46354  2.40513  3.72494  3.29354  2.67741  2.69355  4.24690  2.90347  2.73739  3.18146  2.89801  2.37887  2.77519  2.98518  4.58477  3.61503
          0.03215  3.84924  4.57159  0.61958  0.77255  0.48576  0.95510
    342   2.70464  4.69998  2.69630  2.57957  4.05991  3.16876  3.90303  3.76555  2.80493  3.41514  4.37075  1.19985  3.81961  3.17597  3.15860  2.77287  3.08588  3.39011  5.36853  4.01009    855 n - - -
          2.68618  4.42225  2.77519  2.73123  3.46354  2.40513  3.72494  3.29354  2.67741  2.69355  4.24690  2.90347  2.73739  3.18146  2.89801  2.37887  2.77519  2.98518  4.58477  3.61503
          0.03215  3.84924  4.57159  0.61958  0.77255  0.48576  0.95510
    343   2.95132  4.91361  3.12572  2.75190  4.29472  3.44298  3.74706  3.72260  1.07052  3.29290  4.25586  3.17729  3.94518  2.94005  2.42823  2.99498  3.20645  3.43179  5.35913  4.16866    856 k - - -
          2.68618  4.42225  2.77519  2.73123  3.46354  2.40513  3.72494  3.29354  2.67741  2.69355  4.24690  2.90347  2.73739  3.18146  2.89801  2.37887  2.77519  2.98518  4.58477  3.61503
          0.03215  3.84924  4.57159  0.61958  0.77255  0.48576  0.95510
    344   3.12949  4.59881  4.15208  3.79211  3.12735  3.95241  4.45515  2.33047  3.56008  0.90434  3.15808  4.06981  4.39196  3.93397  3.73983  3.52098  3.42491  2.36171  4.99791  3.71577    858 l - - -
          2.68618  4.42225  2.77519  2.73123  3.46354  2.40513  3.72494  3.29354  2.67741  2.69355  4.24690  2.90347  2.73739  3.18146  2.89801  2.37887  2.77519  2.98518  4.58477  3.61503
          0.03215  3.84924  4.57159  0.61958  0.77255  0.48576  0.95510
    345   2.97503  4.42140  4.33328  3.83874  3.24774  4.09871  4.56071  1.97346  3.67014  1.39740  3.13138  4.11150  4.46244  3.97125  3.88982  3.47442  3.24821  1.51930  5.16573  3.94139    859 l - - -
          2.68618  4.42225  2.77519  2.73123  3.46354  2.40513  3.72494  3.29354  2.67741  2.69355  4.24690  2.90347  2.73739  3.18146  2.89801  2.37887  2.77519  2.98518  4.58477  3.61503
          0.03215  3.84924  4.57159  0.61958  0.77255  0.48576  0.95510
    346   2.97977  4.81998  3.46810  2.98439  4.16869  3.47186  3.80829  3.70902  2.22924  3.22920  4.23025  3.34576  3.97581  3.03001  1.01448  3.06522  3.24746  3.43404  5.26130  4.10136    860 r - - -
          2.68618  4.42225  2.77519  2.73123  3.46354  2.40513  3.72494  3.29354  2.67741  2.69355  4.24690  2.90347  2.73739  3.18146  2.89801  2.37887  2.77519  2.98518  4.58477  3.61503
          0.03215  3.84924  4.57159  0.61958  0.77255  0.48576  0.95510
    347   2.80790  5.15146  2.44931  1.56468  4.45326  3.29529  3.62864  3.89207  2.17855  3.41864  4.26547  2.78439  3.81526  2.58040  2.73564  2.75847  3.05401  3.53297  5.57973  4.21555    869 e - - -
          2.68618  4.42225  2.77519  2.73123  3.46354  2.40513  3.72494  3.29354  2.67741  2.69355  4.24690  2.90347  2.73739  3.18146  2.89801  2.37887  2.77519  2.98518  4.58477  3.61503
          0.03215  3.84924  4.57159  0.61958  0.77255  0.48576  0.95510
    348   2.91978  4.99490  3.20080  2.68334  4.38662  3.51806  3.60314  3.77478  1.27244  3.28028  4.17253  3.10525  3.94173  2.75756  2.05144  2.93620  3.12475  3.46602  5.36592  4.16014    870 k - - -
          2.68618  4.42225  2.77519  2.73123  3.46354  2.40513  3.72494  3.29354  2.67741  2.69355  4.24690  2.90347  2.73739  3.18146  2.89801  2.37887  2.77519  2.98518  4.58477  3.61503
          0.03215  3.84924  4.57159  0.61958  0.77255  0.48576  0.95510
    349   1.04777  4.18095  3.43942  3.22997  4.02963  3.00605  4.25470  3.15170  3.24563  3.03435  4.06897  3.38532  3.74310  3.58900  3.49759  2.53157  2.80733  2.81013  5.45912  4.25685    871 a - - -
          2.68618  4.42225  2.77519  2.73123  3.46354  2.40513  3.72494  3.29354  2.67741  2.69355  4.24690  2.90347  2.73739  3.18146  2.89801  2.37887  2.77519  2.98518  4.58477  3.61503
          0.03215  3.84924  4.57159  0.61958  0.77255  0.48576  0.95510
    350   3.12949  4.59881  4.15208  3.79211  3.12735  3.95241  4.45515  2.33047  3.56008  0.90434  3.15808  4.06981  4.39196  3.93397  3.73983  3.52098  3.42491  2.36171  4.99791  3.71577    872 l - - -
          2.68618  4.42225  2.77519  2.73123  3.46354  2.40513  3.72494  3.29354  2.67741  2.69355  4.24690  2.90347  2.73739  3.18146  2.89801  2.37887  2.77519  2.98518  4.58477  3.61503
          0.03215  3.84924  4.57159  0.61958  0.77255  0.48576  0.95510
    351   2.70360  4.98457  2.81893  2.23051  4.30492  2.89781  3.56539  3.72084  2.07800  3.24988  4.06588  2.88795  3.81026  2.28306  2.30148  2.69273  2.92563  3.36960  5.40953  4.09366    873 k - - -
          2.68618  4.42225  2.77519  2.73123  3.46354  2.40513  3.72494  3.29354  2.67741  2.69355  4.24690  2.90347  2.73739  3.18146  2.89801  2.37887  2.77519  2.98518  4.58477  3.61503
          0.03215  3.84924  4.57159  0.61958  0.77255  0.48576  0.95510
    352   2.96168  4.38608  4.35231  3.81526  3.28358  4.14608  4.55069  1.92498  3.66840  1.65301  2.85853  4.10661  4.46973  3.95189  3.89989  3.48681  3.21584  1.36826  5.18044  3.98795    874 v - - -
          2.68618  4.42225  2.77519  2.73123  3.46354  2.40513  3.72494  3.29354  2.67741  2.69355  4.24690  2.90347  2.73739  3.18146  2.89801  2.37887  2.77519  2.98518  4.58477  3.61503
          0.03215  3.84924  4.57159  0.61958  0.77255  0.48576  0.95510
    353   1.36446  4.14167  3.60471  3.26160  3.84014  3.10281  4.21672  2.73060  3.19998  2.72849  3.78735  3.41943  3.79506  3.53508  3.47462  2.54824  2.75963  2.20096  5.38210  4.14694    875 a - - -
          2.68618  4.42225  2.77519  2.73123  3.46354  2.40513  3.72494  3.29354  2.67741  2.69355  4.24690  2.90347  2.73739  3.18146  2.89801  2.37887  2.77519  2.98518  4.58477  3.61503
          0.03215  3.84924  4.57159  0.61958  0.77255  0.48576  0.95510
    354   2.95130  4.50384  4.02463  3.61657  3.19813  3.81677  4.35710  2.37144  3.38583  1.79652  1.42318  3.89686  4.27745  3.76936  3.59383  3.29788  3.25626  2.37480  5.03572  3.79532    876 m - - -
          2.68618  4.42225  2.77519  2.73123  3.46354  2.40513  3.72494  3.29354  2.67741  2.69355  4.24690  2.90347  2.73739  3.18146  2.89801  2.37887  2.77519  2.98518  4.58477  3.61503
          0.03215  3.84924  4.57159  0.61958  0.77255  0.48576  0.95510
    355   2.87197  5.05188  2.81041  2.25190  4.41835  3.41685  3.62111  3.79347  1.39273  3.33314  4.20948  2.95956  3.88715  2.77601  2.39756  2.86023  3.09627  3.46897  5.45569  4.19310    877 k - - -
          2.68618  4.42225  2.77519  2.73123  3.46354  2.40513  3.72494  3.29354  2.67741  2.69355  4.24690  2.90347  2.73739  3.18146  2.89801  2.37887  2.77519  2.98518  4.58477  3.61503
          0.03215  3.84924  4.57159  0.61958  0.77255  0.48576  0.95510
    356   2.91969  4.75129  3.24869  2.86214  2.65498  3.61747  1.78187  3.37864  2.68519  2.87907  3.90259  3.24501  4.04952  3.13308  2.98538  2.98540  3.16207  3.15471  4.24313  2.33395    878 h - - -
          2.68618  4.42225  2.77519  2.73123  3.46354  2.40513  3.72494  3.29354  2.67741  2.69355  4.24690  2.90347  2.73739  3.18146  2.89801  2.37887  2.77519  2.98518  4.58477  3.61503
          0.03215  3.84924  4.57159  0.61958  0.77255  0.48576  0.95510
    357   3.01306  4.43861  4.30214  3.91728  3.35883  4.04101  4.64991  1.10715  3.74495  1.94994  3.29814  4.16590  4.47470  4.09580  3.94419  3.53430  3.31274  1.84604  5.24466  3.98077    879 i - - -
          2.68618  4.42225  2.77519  2.73123  3.46354  2.40513  3.72494  3.29354  2.67741  2.69355  4.24690  2.90347  2.73739  3.18146  2.89801  2.37887  2.77519  2.98518  4.58477  3.61503
          0.03215  3.84924  4.57159  0.61958  0.77255  0.48576  0.95510
    358   2.97028  4.79138  3.10384  2.86170  3.26908  3.42841  1.19245  3.66958  2.70542  3.16636  4.20771  3.27187  3.97980  3.22771  2.97239  3.04126  3.27297  3.40518  4.73439  3.22065    880 h - - -
          2.68618  4.42225  2.77519  2.73123  3.46354  2.40513  3.72494  3.29354  2.67741  2.69355  4.24690  2.90347  2.73739  3.18146  2.89801  2.37887  2.77519  2.98518  4.58477  3.61503
          0.03215  3.84924  4.57159  0.61958  0.77255  0.48576  0.95510
    359   3.21406  4.71245  3.80418  3.52945  2.29455  3.80326  3.60848  3.22656  3.38764  2.68642  3.90408  3.69522  4.27777  3.69925  3.57600  3.35297  3.50070  3.09606  3.93734  1.00530    881 y - - -
          2.68618  4.42225  2.77519  2.73123  3.46354  2.40513  3.72494  3.29354  2.67741  2.69355  4.24690  2.90347  2.73739  3.18146  2.89801  2.37887  2.77519  2.98518  4.58477  3.61503
          0.03215  3.84924  4.57159  0.61958  0.77255  0.48576  0.95510
    360   2.93287  5.03839  2.47869  1.05887  4.38178  3.25948  3.84465  3.83108  2.72229  3.45208  4.42744  2.92058  3.86306  3.06099  3.12850  2.91782  3.23703  3.51744  5.55776  4.28033    882 e - - -
          2.68618  4.42225  2.77519  2.73123  3.46354  2.40513  3.72494  3.29354  2.67741  2.69355  4.24690  2.90347  2.73739  3.18146  2.89801  2.37887  2.77519  2.98518  4.58477  3.61503
          0.03215  3.84924  4.57159  0.61958  0.77255  0.48576  0.95510
    361   2.96511  5.08905  0.95194  2.32137  4.46307  3.19349  3.91130  4.04605  2.99114  3.65865  4.63652  2.87646  3.84467  3.15060  3.50398  2.93029  3.30329  3.68781  5.63617  4.34016    892 d - - -
          2.68618  4.42225  2.77519  2.73123  3.46354  2.40513  3.72494  3.29354  2.67741  2.69355  4.24690  2.90347  2.73739  3.18146  2.89801  2.37887  2.77519  2.98518  4.58477  3.61503
          0.03215  3.84924  4.57159  0.61958  0.77255  0.48576  0.95510
    362   2.93287  5.03839  2.47869  1.05887  4.38178  3.25948  3.84465  3.83108  2.72229  3.45208  4.42744  2.92058  3.86306  3.06099  3.12850  2.91782  3.23703  3.51744  5.55776  4.28033    893 e - - -
          2.68618  4.42225  2.77519  2.73123  3.46354  2.40513  3.72494  3.29354  2.67741  2.69355  4.24690  2.90347  2.73739  3.18146  2.89801  2.37887  2.77519  2.98518  4.58477  3.61503
          0.03215  3.84924  4.57159  0.61958  0.77255  0.48576  0.95510
    363   2.70464  4.69998  2.69630  2.57957  4.05991  3.16876  3.90303  3.76555  2.80493  3.41514  4.37075  1.19985  3.81961  3.17597  3.15860  2.77287  3.08588  3.39011  5.36853  4.01009    894 n - - -
          2.68618  4.42225  2.77519  2.73123  3.46354  2.40513  3.72494  3.29354  2.67741  2.69355  4.24690  2.90347  2.73739  3.18146  2.89801  2.37887  2.77519  2.98518  4.58477  3.61503
          0.03215  3.84924  4.57159  0.61958  0.77255  0.48576  0.95510
    364   2.30404  4.22398  3.18670  3.00168  4.05331  2.95432  4.11204  3.57291  3.07387  3.29504  4.22327  3.22999  3.69126  3.42507  3.36043  1.12662  2.78249  3.11310  5.42772  4.13678    895 s - - -
          2.68618  4.42225  2.77519  2.73123  3.46354  2.40513  3.72494  3.29354  2.67741  2.69355  4.24690  2.90347  2.73739  3.18146  2.89801  2.37887  2.77519  2.98518  4.58477  3.61503
          0.03215  3.84924  4.57159  0.61958  0.77255  0.48576  0.95510
    365   2.85084  4.91040  3.20414  2.66461  3.99291  3.51279  2.59852  3.65970  2.04582  3.17439  4.06085  3.09513  3.92351  2.77540  1.63062  2.88048  3.06037  3.35870  5.17368  3.84874    896 r - - -
          2.68618  4.42225  2.77519  2.73123  3.46354  2.40513  3.72494  3.29354  2.67741  2.69355  4.24690  2.90347  2.73739  3.18146  2.89801  2.37887  2.77519  2.98518  4.58477  3.61503
          0.03215  3.84924  4.57159  0.61958  0.77255  0.48576  0.95510
    366   3.21406  4.71245  3.80418  3.52945  2.29455  3.80326  3.60848  3.22656  3.38764  2.68642  3.90408  3.69522  4.27777  3.69925  3.57600  3.35297  3.50070  3.09606  3.93734  1.00530    897 y - - -
          2.68618  4.42225  2.77519  2.73123  3.46354  2.40513  3.72494  3.29354  2.67741  2.69355  4.24690  2.90347  2.73739  3.18146  2.89801  2.37887  2.77519  2.98518  4.58477  3.61503
          0.03215  3.84924  4.57159  0.61958  0.77255  0.48576  0.95510
    367   3.01306  4.43861  4.30214  3.91728  3.35883  4.04101  4.64991  1.10715  3.74495  1.94994  3.29814  4.16590  4.47470  4.09580  3.94419  3.53430  3.31274  1.84604  5.24466  3.98077    898 i - - -
          2.68618  4.42225  2.77519  2.73123  3.46354  2.40513  3.72494  3.29354  2.67741  2.69355  4.24690  2.90347  2.73739  3.18146  2.89801  2.37887  2.77519  2.98518  4.58477  3.61503
          0.03215  3.84924  4.57159  0.61958  0.77255  0.48576  0.95510
    368   2.37419  4.32209  3.04883  2.77993  4.01432  3.07050  3.93321  3.33947  2.80048  3.11019  4.00940  2.68167  3.72907  3.18618  3.12972  2.52231  1.55815  2.96530  5.37886  4.09279    899 t - - -
          2.68618  4.42225  2.77519  2.73123  3.46354  2.40513  3.72494  3.29354  2.67741  2.69355  4.24690  2.90347  2.73739  3.18146  2.89801  2.37887  2.77519  2.98518  4.58477  3.61503
          0.03215  3.84924  4.57159  0.61958  0.77255  0.48576  0.95510
    369   2.80535  4.32090  4.09639  3.65599  3.46553  3.85317  4.47278  1.32076  3.50229  2.09963  3.34880  3.91646  4.31391  3.85672  3.74316  3.25004  2.72939  1.83183  5.26315  4.03173    900 i - - -
          2.68618  4.42225  2.77519  2.73123  3.46354  2.40513  3.72494  3.29354  2.67741  2.69355  4.24690  2.90347  2.73739  3.18146  2.89801  2.37887  2.77519  2.98518  4.58477  3.61503
          0.03215  3.84924  4.57159  0.61958  0.77255  0.48576  0.95510
    370   2.63677  4.41418  3.30576  3.20238  4.34450  0.76587  4.32381  3.93871  3.38046  3.59570  4.57148  3.47013  3.80457  3.70650  3.61879  2.80807  3.11621  3.47154  5.44551  4.44571    901 g - - -
          2.68618  4.42225  2.77519  2.73123  3.46354  2.40513  3.72494  3.29354  2.67741  2.69355  4.24690  2.90347  2.73739  3.18146  2.89801  2.37887  2.77519  2.98518  4.58477  3.61503
          0.03215  3.84924  4.57159  0.61958  0.77255  0.48576  0.95510
    371   2.20330  1.58851  3.85274  3.51276  3.76692  2.97609  4.25493  2.98776  3.35216  2.88715  3.84611  3.48122  3.71156  3.67586  3.54533  2.19892  2.67907  2.64247  5.24924  4.01197    902 c - - -
          2.68618  4.42225  2.77519  2.73123  3.46354  2.40513  3.72494  3.29354  2.67741  2.69355  4.24690  2.90347  2.73739  3.18146  2.89801  2.37887  2.77519  2.98518  4.58477  3.61503
          0.03215  3.84924  4.57159  0.61958  0.77255  0.48576  0.95510
    372   2.91614  4.35045  4.37897  3.90766  3.45706  4.07301  4.68185  1.70384  3.76612  2.02970  3.32358  4.15158  4.48360  4.08516  3.99907  3.46652  3.21034  1.15528  5.34820  4.10333    906 v - - -
          2.68618  4.42225  2.77519  2.73123  3.46354  2.40513  3.72494  3.29354  2.67741  2.69355  4.24690  2.90347  2.73739  3.18146  2.89801  2.37887  2.77519  2.98518  4.58477  3.61503
          0.03215  3.84924  4.57159  0.61958  0.77255  0.48576  0.95510
    373   2.77969  5.00541  2.38499  1.32855  4.43733  2.70301  3.75540  3.88920  2.64282  3.48412  4.36199  2.80706  3.79835  2.94288  3.09364  2.76014  3.08686  3.51413  5.62567  4.27841    907 e - - -
          2.68618  4.42225  2.77519  2.73123  3.46354  2.40513  3.72494  3.29354  2.67741  2.69355  4.24690  2.90347  2.73739  3.18146  2.89801  2.37887  2.77519  2.98518  4.58477  3.61503
          0.03215  3.84924  4.57159  0.61958  0.77255  0.48576  0.95510
    374   2.95132  4.91361  3.12572  2.75190  4.29472  3.44298  3.74706  3.72260  1.07052  3.29290  4.25586  3.17729  3.94518  2.94005  2.42823  2.99498  3.20645  3.43179  5.35913  4.16866    908 k - - -
          2.68618  4.42225  2.77519  2.73123  3.46354  2.40513  3.72494  3.29354  2.67741  2.69355  4.24690  2.90347  2.73739  3.18146  2.89801  2.37887  2.77519  2.98518  4.58477  3.61503
          0.03215  3.84924  4.57159  0.61958  0.77255  0.48576  0.95510
    375   1.84335  4.21732  3.36747  2.96057  3.75173  3.19783  3.97443  2.81813  2.92743  2.76208  3.70165  2.87032  3.79822  3.26696  3.25628  2.58669  2.75387  1.98676  5.20401  3.95452    913 a - - -
          2.68618  4.42225  2.77519  2.73123  3.46354  2.40513  3.72494  3.29354  2.67741  2.69355  4.24690  2.90347  2.73739  3.18146  2.89801  2.37887  2.77519  2.98518  4.58477  3.61503
          0.03215  3.84924  4.57159  0.61958  0.77255  0.48576  0.95510
    376   3.13364  4.57071  4.39530  3.87209  3.04164  4.23885  4.53838  2.15459  3.64668  1.02727  2.57730  4.17866  4.51996  3.93450  3.84334  3.60150  3.37677  2.22725  5.04271  3.85503    914 l - - -
          2.68618  4.42225  2.77519  2.73123  3.46354  2.40513  3.72494  3.29354  2.67741  2.69355  4.24690  2.90347  2.73739  3.18146  2.89801  2.37887  2.77519  2.98518  4.58477  3.61503
          0.03215  3.84924  4.57159  0.61958  0.77255  0.48576  0.95510
    377   2.19366  1.62549  3.84048  3.49651  3.77589  2.96765  4.24672  3.00902  3.34235  2.89678  3.84626  3.46899  3.70326  3.66236  3.53945  2.14705  2.66935  2.65675  5.25306  4.01957    915 c - - -
          2.68618  4.42225  2.77519  2.73123  3.46354  2.40513  3.72494  3.29354  2.67741  2.69355  4.24690  2.90347  2.73739  3.18146  2.89801  2.37887  2.77519  2.98518  4.58477  3.61503
          0.03215  3.84924  4.57159  0.61958  0.77255  0.48576  0.95510
    378   2.95130  4.50384  4.02463  3.61657  3.19813  3.81677  4.35710  2.37144  3.38583  1.79652  1.42318  3.89686  4.27745  3.76936  3.59383  3.29788  3.25626  2.37480  5.03572  3.79532    916 m - - -
          2.68618  4.42225  2.77519  2.73123  3.46354  2.40513  3.72494  3.29354  2.67741  2.69355  4.24690  2.90347  2.73739  3.18146  2.89801  2.37887  2.77519  2.98518  4.58477  3.61503
          0.03215  3.84924  4.57159  0.61958  0.77255  0.48576  0.95510
    379   3.12949  4.59881  4.15208  3.79211  3.12735  3.95241  4.45515  2.33047  3.56008  0.90434  3.15808  4.06981  4.39196  3.93397  3.73983  3.52098  3.42491  2.36171  4.99791  3.71577    917 l - - -
          2.68618  4.42225  2.77519  2.73123  3.46354  2.40513  3.72494  3.29354  2.67741  2.69355  4.24690  2.90347  2.73739  3.18146  2.89801  2.37887  2.77519  2.98518  4.58477  3.61503
          0.03215  3.84924  4.57159  0.61958  0.77255  0.48576  0.95510
    380   1.21722  4.09990  3.34259  3.10531  4.09497  2.90642  4.16234  3.33444  3.13983  3.17442  4.08400  3.25837  3.65371  3.46271  3.42029  2.18695  2.67500  2.89993  5.50018  4.26419    918 a - - -
          2.68618  4.42225  2.77519  2.73123  3.46354  2.40513  3.72494  3.29354  2.67741  2.69355  4.24690  2.90347  2.73739  3.18146  2.89801  2.37887  2.77519  2.98518  4.58477  3.61503
          0.03215  3.84924  4.57159  0.61958  0.77255  0.48576  0.95510
    381   2.56073  0.98881  4.07389  3.80845  3.80541  3.18835  4.46067  2.94572  3.63534  2.86212  3.98276  3.80164  3.89346  3.98242  3.76373  2.83229  3.02558  2.69180  5.22613  4.09318    919 c - - -
          2.68618  4.42225  2.77519  2.73123  3.46354  2.40513  3.72494  3.29354  2.67741  2.69355  4.24690  2.90347  2.73739  3.18146  2.89801  2.37887  2.77519  2.98518  4.58477  3.61503
          0.03215  3.84924  4.57159  0.61958  0.77255  0.48576  0.95510
    382   3.29782  4.68063  4.05617  3.75671  2.64365  3.70456  3.87218  3.32068  3.47953  2.71947  3.95553  3.91052  4.22042  3.86837  3.61188  3.50172  3.59710  3.21038  0.93348  2.64701    920 w - - -
          2.68618  4.42225  2.77519  2.73123  3.46354  2.40513  3.72494  3.29354  2.67741  2.69355  4.24690  2.90347  2.73739  3.18146  2.89801  2.37887  2.77519  2.98518  4.58477  3.61503
          0.03215  3.84924  4.57159  0.61958  0.77255  0.48576  0.95510
    383   2.66368  4.24884  3.78631  3.27968  3.43572  3.69049  4.12549  1.86672  3.17147  2.31202  3.38770  3.12748  4.11878  3.50603  3.46077  3.01696  2.93717  1.60708  5.04363  3.79109    922 v - - -
          2.68618  4.42225  2.77519  2.73123  3.46354  2.40513  3.72494  3.29354  2.67741  2.69355  4.24690  2.90347  2.73739  3.18146  2.89801  2.37887  2.77519  2.98518  4.58477  3.61503
          0.03215  3.84924  4.57159  0.61958  0.77255  0.48576  0.95510
    384   2.85165  5.26857  2.01155  1.32052  4.56585  3.18722  3.71169  4.04007  2.67437  3.60259  4.47307  2.68775  3.79127  2.88649  3.20694  2.77104  3.13856  3.65736  5.76205  4.32391    923 e - - -
          2.68618  4.42225  2.77519  2.73123  3.46354  2.40513  3.72494  3.29354  2.67741  2.69355  4.24690  2.90347  2.73739  3.18146  2.89801  2.37887  2.77519  2.98518  4.58477  3.61503
          0.03215  3.84924  4.57159  0.61958  0.77255  0.48576  0.95510
    385   2.80485  5.22150  1.61148  2.10517  4.54121  3.15648  3.71387  4.08784  2.70723  3.63441  4.49158  1.92854  3.77346  2.89125  3.26183  2.73236  3.10847  3.67566  5.76756  4.29790    924 d - - -
          2.68618  4.42225  2.77519  2.73123  3.46354  2.40513  3.72494  3.29354  2.67741  2.69355  4.24690  2.90347  2.73739  3.18146  2.89801  2.37887  2.77519  2.98518  4.58477  3.61503
          0.03215  3.84924  4.57159  0.61958  0.77255  0.48576  0.95510
    386   2.72153  4.48244  3.32625  3.16215  4.15884  3.17128  4.24131  3.69853  3.21751  3.32779  4.37684  3.47106  0.87196  3.60701  3.46545  2.88836  3.16133  3.34652  5.35151  4.27927    927 p - - -
          2.68618  4.42225  2.77519  2.73123  3.46354  2.40513  3.72494  3.29354  2.67741  2.69355  4.24690  2.90347  2.73739  3.18146  2.89801  2.37887  2.77519  2.98518  4.58477  3.61503
          0.03215  3.84924  4.57159  0.61958  0.77255  0.48576  0.95510
    387   2.74468  5.08951  2.18009  2.18331  4.27818  3.22704  3.18524  3.87359  2.54887  3.42110  4.26265  1.79191  3.78020  2.83070  3.03728  2.70147  3.01788  3.49914  5.53572  4.09418    928 n - - -
          2.68618  4.42225  2.77519  2.73123  3.46354  2.40513  3.72494  3.29354  2.67741  2.69355  4.24690  2.90347  2.73739  3.18146  2.89801  2.37887  2.77519  2.98518  4.58477  3.61503
          0.03215  3.84924  4.57159  0.61958  0.77255  0.48576  0.95510
    388   2.63677  4.41418  3.30576  3.20238  4.34450  0.76587  4.32381  3.93871  3.38046  3.59570  4.57148  3.47013  3.80457  3.70650  3.61879  2.80807  3.11621  3.47154  5.44551  4.44571    931 g - - -
          2.68618  4.42225  2.77519  2.73123  3.46354  2.40513  3.72494  3.29354  2.67741  2.69355  4.24690  2.90347  2.73739  3.18146  2.89801  2.37887  2.77519  2.98518  4.58477  3.61503
          0.03215  3.84924  4.57159  0.61958  0.77255  0.48576  0.95510
    389   2.65578  4.94822  1.99742  2.10896  4.20377  3.28016  3.62190  3.02154  2.48055  3.22389  4.05200  2.58627  3.76816  2.77853  2.97101  2.64381  2.90723  3.27480  5.45035  4.06891    932 d - - -
          2.68618  4.42225  2.77519  2.73123  3.46354  2.40513  3.72494  3.29354  2.67741  2.69355  4.24690  2.90347  2.73739  3.18146  2.89801  2.37887  2.77519  2.98518  4.58477  3.61503
          0.03215  3.84924  4.57159  0.61958  0.77255  0.48576  0.95510
    390   3.06042  4.72575  3.54078  3.14529  2.28109  3.79122  2.40599  3.33013  2.98296  2.80048  3.87579  3.42757  4.18963  3.34582  3.25345  3.14268  3.29543  3.13739  3.91164  1.49502    938 y - - -
          2.68618  4.42225  2.77519  2.73123  3.46354  2.40513  3.72494  3.29354  2.67741  2.69355  4.24690  2.90347  2.73739  3.18146  2.89801  2.37887  2.77519  2.98518  4.58477  3.61503
          0.03215  3.84924  4.57159  0.61958  0.77255  0.48576  0.95510
    391   3.22921  4.63790  4.20680  3.91711  1.05052  3.92395  3.86762  2.75602  3.82478  2.13157  3.48979  3.99318  4.38325  3.99923  3.95024  3.50018  3.53043  2.74497  4.12403  2.49413    939 f - - -
          2.68618  4.42225  2.77519  2.73123  3.46354  2.40513  3.72494  3.29354  2.67741  2.69355  4.24690  2.90347  2.73739  3.18146  2.89801  2.37887  2.77519  2.98518  4.58477  3.61503
          0.03215  3.84924  4.57159  0.61958  0.77255  0.48576  0.95510
    392   2.95132  4.91361  3.12572  2.75190  4.29472  3.44298  3.74706  3.72260  1.07052  3.29290  4.25586  3.17729  3.94518  2.94005  2.42823  2.99498  3.20645  3.43179  5.35913  4.16866    940 k - - -
          2.68618  4.42225  2.77519  2.73123  3.46354  2.40513  3.72494  3.29354  2.67741  2.69355  4.24690  2.90347  2.73739  3.18146  2.89801  2.37887  2.77519  2.98518  4.58477  3.61503
          0.03215  3.84924  4.57159  0.61958  0.77255  0.48576  0.95510
    393   2.95132  4.91361  3.12572  2.75190  4.29472  3.44298  3.74706  3.72260  1.07052  3.29290  4.25586  3.17729  3.94518  2.94005  2.42823  2.99498  3.20645  3.43179  5.35913  4.16866    941 k - - -
          2.68618  4.42225  2.77519  2.73123  3.46354  2.40513  3.72494  3.29354  2.67741  2.69355  4.24690  2.90347  2.73739  3.18146  2.89801  2.37887  2.77519  2.98518  4.58477  3.61503
          0.03215  3.84924  4.57159  0.61958  0.77255  0.48576  0.95510
    394   2.97028  4.79138  3.10384  2.86170  3.26908  3.42841  1.19245  3.66958  2.70542  3.16636  4.20771  3.27187  3.97980  3.22771  2.97239  3.04126  3.27297  3.40518  4.73439  3.22065    958 h - - -
          2.68618  4.42225  2.77519  2.73123  3.46354  2.40513  3.72494  3.29354  2.67741  2.69355  4.24690  2.90347  2.73739  3.18146  2.89801  2.37887  2.77519  2.98518  4.58477  3.61503
          0.03215  3.84924  4.57159  0.61958  0.77255  0.48576  0.95510
    395   3.12949  4.59881  4.15208  3.79211  3.12735  3.95241  4.45515  2.33047  3.56008  0.90434  3.15808  4.06981  4.39196  3.93397  3.73983  3.52098  3.42491  2.36171  4.99791  3.71577    959 l - - -
          2.68618  4.42225  2.77519  2.73123  3.46354  2.40513  3.72494  3.29354  2.67741  2.69355  4.24690  2.90347  2.73739  3.18146  2.89801  2.37887  2.77519  2.98518  4.58477  3.61503
          0.03215  3.84924  4.57159  0.61958  0.77255  0.48576  0.95510
    396   1.73114  4.21497  3.35813  2.94468  3.76220  3.15309  3.95245  2.97133  2.88786  2.39296  3.72906  3.23956  3.76588  3.23995  3.21302  2.18265  2.73500  2.67290  5.20156  3.94574    963 a - - -
          2.68618  4.42225  2.77519  2.73123  3.46354  2.40513  3.72494  3.29354  2.67741  2.69355  4.24690  2.90347  2.73739  3.18146  2.89801  2.37887  2.77519  2.98518  4.58477  3.61503
          0.03215  3.84924  4.57159  0.61958  0.77255  0.48576  0.95510
    397   2.97977  4.81998  3.46810  2.98439  4.16869  3.47186  3.80829  3.70902  2.22924  3.22920  4.23025  3.34576  3.97581  3.03001  1.01448  3.06522  3.24746  3.43404  5.26130  4.10136    964 r - - -
          2.68618  4.42225  2.77519  2.73123  3.46354  2.40513  3.72494  3.29354  2.67741  2.69355  4.24690  2.90347  2.73739  3.18146  2.89801  2.37887  2.77519  2.98518  4.58477  3.61503
          0.03215  3.84924  4.57159  0.61958  0.77255  0.48576  0.95510
    398   3.01306  4.43861  4.30214  3.91728  3.35883  4.04101  4.64991  1.10715  3.74495  1.94994  3.29814  4.16590  4.47470  4.09580  3.94419  3.53430  3.31274  1.84604  5.24466  3.98077    965 i - - -
          2.68618  4.42225  2.77519  2.73123  3.46354  2.40513  3.72494  3.29354  2.67741  2.69355  4.24690  2.90347  2.73739  3.18146  2.89801  2.37887  2.77519  2.98518  4.58477  3.61503
          0.03215  3.84924  4.57159  0.61958  0.77255  0.48576  0.95510
    399   2.09521  4.22036  3.11606  2.82468  4.14110  2.96040  3.97990  3.53550  2.89529  3.22361  4.07093  3.11521  2.04493  3.22178  3.24503  1.92998  2.69143  3.06860  5.47601  4.22031    966 s - - -
          2.68618  4.42225  2.77519  2.73123  3.46354  2.40513  3.72494  3.29354  2.67741  2.69355  4.24690  2.90347  2.73739  3.18146  2.89801  2.37887  2.77519  2.98518  4.58477  3.61503
          0.03215  3.84924  4.57159  0.61958  0.77255  0.48576  0.95510
    400   2.96511  5.08905  0.95194  2.32137  4.46307  3.19349  3.91130  4.04605  2.99114  3.65865  4.63652  2.87646  3.84467  3.15060  3.50398  2.93029  3.30329  3.68781  5.63617  4.34016    967 d - - -
          2.68618  4.42225  2.77519  2.73123  3.46354  2.40513  3.72494  3.29354  2.67741  2.69355  4.24690  2.90347  2.73739  3.18146  2.89801  2.37887  2.77519  2.98518  4.58477  3.61503
          0.03215  3.84924  4.57159  0.61958  0.77255  0.48576  0.95510
    401   2.97165  4.45428  4.03636  3.53575  2.14842  3.92823  3.65586  2.72506  3.41393  2.19534  2.91911  3.71039  4.26955  3.62030  3.62880  3.23235  3.20230  2.63332  4.01839  1.59614    968 y - - -
          2.68618  4.42225  2.77519  2.73123  3.46354  2.40513  3.72494  3.29354  2.67741  2.69355  4.24690  2.90347  2.73739  3.18146  2.89801  2.37887  2.77519  2.98518  4.58477  3.61503
          0.03215  3.84924  4.57159  0.61958  0.77255  0.48576  0.95510
    402   3.12145  4.55317  4.40567  3.86896  3.03801  4.24319  4.53618  2.15960  3.66531  1.10921  2.25058  4.17746  4.51186  3.92942  3.86139  3.59270  3.35862  2.23833  5.03812  3.87693    969 l - - -
          2.68618  4.42225  2.77519  2.73123  3.46354  2.40513  3.72494  3.29354  2.67741  2.69355  4.24690  2.90347  2.73739  3.18146  2.89801  2.37887  2.77519  2.98518  4.58477  3.61503
          0.03215  3.84924  4.57159  0.61958  0.77255  0.48576  0.95510
    403   3.29782  4.68063  4.05617  3.75671  2.64365  3.70456  3.87218  3.32068  3.47953  2.71947  3.95553  3.91052  4.22042  3.86837  3.61188  3.50172  3.59710  3.21038  0.93348  2.64701    970 w - - -
          2.68618  4.42225  2.77519  2.73123  3.46354  2.40513  3.72494  3.29354  2.67741  2.69355  4.24690  2.90347  2.73739  3.18146  2.89801  2.37887  2.77519  2.98518  4.58477  3.61503
          0.03215  3.84924  4.57159  0.61958  0.77255  0.48576  0.95510
    404   2.97534  4.35487  4.47479  3.93821  3.36312  4.22918  4.66962  1.62316  3.82051  1.88410  2.88877  4.21349  4.53807  4.08216  4.04570  3.57359  3.22811  1.30763  5.27042  4.09027    971 v - - -
          2.68618  4.42225  2.77519  2.73123  3.46354  2.40513  3.72494  3.29354  2.67741  2.69355  4.24690  2.90347  2.73739  3.18146  2.89801  2.37887  2.77519  2.98518  4.58477  3.61503
          0.03215  3.84924  4.57159  0.61958  0.77255  0.48576  0.95510
    405   1.04777  4.18095  3.43942  3.22997  4.02963  3.00605  4.25470  3.15170  3.24563  3.03435  4.06897  3.38532  3.74310  3.58900  3.49759  2.53157  2.80733  2.81013  5.45912  4.25685    972 a - - -
          2.68618  4.42225  2.77519  2.73123  3.46354  2.40513  3.72494  3.29354  2.67741  2.69355  4.24690  2.90347  2.73739  3.18146  2.89801  2.37887  2.77519  2.98518  4.58477  3.61503
          0.03215  3.84924  4.57159  0.61958  0.77255  0.48576  0.95510
    406   2.93287  5.03839  2.47869  1.05887  4.38178  3.25948  3.84465  3.83108  2.72229  3.45208  4.42744  2.92058  3.86306  3.06099  3.12850  2.91782  3.23703  3.51744  5.55776  4.28033    973 e - - -
          2.68618  4.42225  2.77519  2.73123  3.46354  2.40513  3.72494  3.29354  2.67741  2.69355  4.24690  2.90347  2.73739  3.18146  2.89801  2.37887  2.77519  2.98518  4.58477  3.61503
          0.03215  3.84924  4.57159  0.61958  0.77255  0.48576  0.95510
    407   2.96511  5.08905  0.95194  2.32137  4.46307  3.19349  3.91130  4.04605  2.99114  3.65865  4.63652  2.87646  3.84467  3.15060  3.50398  2.93029  3.30329  3.68781  5.63617  4.34016    974 d - - -
          2.68618  4.42225  2.77519  2.73123  3.46354  2.40513  3.72494  3.29354  2.67741  2.69355  4.24690  2.90347  2.73739  3.18146  2.89801  2.37887  2.77519  2.98518  4.58477  3.61503
          0.03215  3.84924  4.57159  0.61958  0.77255  0.48576  0.95510
    408   2.63677  4.41418  3.30576  3.20238  4.34450  0.76587  4.32381  3.93871  3.38046  3.59570  4.57148  3.47013  3.80457  3.70650  3.61879  2.80807  3.11621  3.47154  5.44551  4.44571    975 g - - -
          2.68618  4.42225  2.77519  2.73123  3.46354  2.40513  3.72494  3.29354  2.67741  2.69355  4.24690  2.90347  2.73739  3.18146  2.89801  2.37887  2.77519  2.98518  4.58477  3.61503
          0.03215  3.84924  4.57159  0.61958  0.77255  0.48576  0.95510
    409   2.95130  4.50384  4.02463  3.61657  3.19813  3.81677  4.35710  2.37144  3.38583  1.79652  1.42318  3.89686  4.27745  3.76936  3.59383  3.29788  3.25626  2.37480  5.03572  3.79532    976 m - - -
          2.68618  4.42225  2.77519  2.73123  3.46354  2.40513  3.72494  3.29354  2.67741  2.69355  4.24690  2.90347  2.73739  3.18146  2.89801  2.37887  2.77519  2.98518  4.58477  3.61503
          0.03215  3.84924  4.57159  0.61958  0.77255  0.48576  0.95510
    410   2.95132  4.91361  3.12572  2.75190  4.29472  3.44298  3.74706  3.72260  1.07052  3.29290  4.25586  3.17729  3.94518  2.94005  2.42823  2.99498  3.20645  3.43179  5.35913  4.16866    977 k - - -
          2.68618  4.42225  2.77519  2.73123  3.46354  2.40513  3.72494  3.29354  2.67741  2.69355  4.24690  2.90347  2.73739  3.18146  2.89801  2.37887  2.77519  2.98518  4.58477  3.61503
          0.03215  3.84924  4.57159  0.61958  0.77255  0.48576  0.95510
    411   3.02564  4.51764  4.21790  3.70740  3.08398  4.07100  4.40738  2.21618  3.47508  1.49828  1.70680  4.01325  4.40786  3.80517  3.68925  3.43672  3.28155  2.25473  5.01064  3.79379    978 l - - -
          2.68618  4.42225  2.77519  2.73123  3.46354  2.40513  3.72494  3.29354  2.67741  2.69355  4.24690  2.90347  2.73739  3.18146  2.89801  2.37887  2.77519  2.98518  4.58477  3.61503
          0.03215  3.84924  4.57159  0.61958  0.77255  0.48576  0.95510
    412   2.86292  4.84739  2.88820  2.64291  4.01279  3.35102  3.80090  3.64028  2.46538  3.14491  4.17374  3.10231  3.90435  1.27593  2.74988  2.91180  3.16006  3.37150  5.28908  3.98139    990 q - - -
          2.68618  4.42225  2.77519  2.73123  3.46354  2.40513  3.72494  3.29354  2.67741  2.69355  4.24690  2.90347  2.73739  3.18146  2.89801  2.37887  2.77519  2.98518  4.58477  3.61503
          0.03215  3.84924  4.57159  0.61958  0.77255  0.48576  0.95510
    413   2.12814  3.16156  3.56739  3.18415  4.01603  2.55720  4.12669  3.39906  3.13160  3.12870  3.97649  3.28504  3.61921  3.43238  3.41824  1.42254  2.60302  2.92682  5.39954  4.19174    996 s - - -
          2.68618  4.42225  2.77519  2.73123  3.46354  2.40513  3.72494  3.29354  2.67741  2.69355  4.24690  2.90347  2.73739  3.18146  2.89801  2.37887  2.77519  2.98518  4.58477  3.61503
          0.03215  3.84924  4.57159  0.61958  0.77255  0.48576  0.95510
    414   3.18625  4.59506  4.33026  3.91722  1.37364  4.11924  3.90655  2.49754  3.77184  1.72811  3.22529  4.02320  4.46971  3.94164  3.92248  3.51712  3.44451  2.51908  4.17321  2.56130   1004 f - - -
          2.68618  4.42225  2.77519  2.73123  3.46354  2.40513  3.72494  3.29354  2.67741  2.69355  4.24690  2.90347  2.73739  3.18146  2.89801  2.37887  2.77519  2.98518  4.58477  3.61503
          0.03215  3.84924  4.57159  0.61958  0.77255  0.48576  0.95510
    415   2.02472  4.18826  3.13709  2.97488  4.24954  1.32653  4.14995  3.62218  3.13317  3.36664  4.25531  3.20186  3.65904  3.43784  3.43517  2.42646  2.74512  3.12428  5.57191  4.36260   1008 g - - -
          2.68618  4.42225  2.77519  2.73123  3.46354  2.40513  3.72494  3.29354  2.67741  2.69355  4.24690  2.90347  2.73739  3.18146  2.89801  2.37887  2.77519  2.98518  4.58477  3.61503
          0.03215  3.84924  4.57159  0.61958  0.77255  0.48576  0.95510
    416   2.30404  4.22398  3.18670  3.00168  4.05331  2.95432  4.11204  3.57291  3.07387  3.29504  4.22327  3.22999  3.69126  3.42507  3.36043  1.12662  2.78249  3.11310  5.42772  4.13678   1009 s - - -
          2.68618  4.42225  2.77519  2.73123  3.46354  2.40513  3.72494  3.29354  2.67741  2.69355  4.24690  2.90347  2.73739  3.18146  2.89801  2.37887  2.77519  2.98518  4.58477  3.61503
          0.03215  3.84924  4.57159  0.61958  0.77255  0.48576  0.95510
    417   2.86292  4.84739  2.88820  2.64291  4.01279  3.35102  3.80090  3.64028  2.46538  3.14491  4.17374  3.10231  3.90435  1.27593  2.74988  2.91180  3.16006  3.37150  5.28908  3.98139   1010 q - - -
          2.68618  4.42225  2.77519  2.73123  3.46354  2.40513  3.72494  3.29354  2.67741  2.69355  4.24690  2.90347  2.73739  3.18146  2.89801  2.37887  2.77519  2.98518  4.58477  3.61503
          0.03215  3.84924  4.57159  0.61958  0.77255  0.48576  0.95510
    418   3.12949  4.59881  4.15208  3.79211  3.12735  3.95241  4.45515  2.33047  3.56008  0.90434  3.15808  4.06981  4.39196  3.93397  3.73983  3.52098  3.42491  2.36171  4.99791  3.71577   1011 l - - -
          2.68618  4.42225  2.77519  2.73123  3.46354  2.40513  3.72494  3.29354  2.67741  2.69355  4.24690  2.90347  2.73739  3.18146  2.89801  2.37887  2.77519  2.98518  4.58477  3.61503
          0.03215  3.84924  4.57159  0.61958  0.77255  0.48576  0.95510
    419   3.29782  4.68063  4.05617  3.75671  2.64365  3.70456  3.87218  3.32068  3.47953  2.71947  3.95553  3.91052  4.22042  3.86837  3.61188  3.50172  3.59710  3.21038  0.93348  2.64701   1012 w - - -
          2.68618  4.42225  2.77519  2.73123  3.46354  2.40513  3.72494  3.29354  2.67741  2.69355  4.24690  2.90347  2.73739  3.18146  2.89801  2.37887  2.77519  2.98518  4.58477  3.61503
          0.03215  3.84924  4.57159  0.61958  0.77255  0.48576  0.95510
    420   2.67399  4.94543  1.77888  2.15005  4.18923  3.27919  3.64452  3.57068  2.50777  3.20032  3.44167  2.79875  3.78054  2.80712  2.99152  2.66565  2.93178  3.24654  5.45858  4.07487   1013 d - - -
          2.68618  4.42225  2.77519  2.73123  3.46354  2.40513  3.72494  3.29354  2.67741  2.69355  4.24690  2.90347  2.73739  3.18146  2.89801  2.37887  2.77519  2.98518  4.58477  3.61503
          0.03215  3.84924  4.57159  0.61958  0.77255  0.48576  0.95510
    421   2.23450  4.15322  3.28933  2.99854  4.04563  2.96138  4.06369  3.32944  2.98956  3.12232  4.01655  3.21569  3.67294  3.34236  3.29069  2.05699  1.53395  2.91349  5.43186  4.18744   1014 t - - -
          2.68618  4.42225  2.77519  2.73123  3.46354  2.40513  3.72494  3.29354  2.67741  2.69355  4.24690  2.90347  2.73739  3.18146  2.89801  2.37887  2.77519  2.98518  4.58477  3.61503
          0.03215  3.84924  4.57159  0.61958  0.77255  0.48576  0.95510
    422   2.25389  4.18979  3.14704  2.95489  4.21625  1.40386  4.11397  3.57458  3.06840  3.31841  4.20295  3.18968  3.66037  3.39203  3.37405  2.42179  2.34034  3.09203  5.54783  4.32701   1015 g - - -
          2.68618  4.42225  2.77519  2.73123  3.46354  2.40513  3.72494  3.29354  2.67741  2.69355  4.24690  2.90347  2.73739  3.18146  2.89801  2.37887  2.77519  2.98518  4.58477  3.61503
          0.03215  3.84924  4.57159  0.61958  0.77255  0.48576  0.95510
    423   3.17124  4.57122  4.38286  3.92907  1.56147  4.17130  4.01531  2.40160  3.78430  1.51263  3.11496  4.07149  4.48699  3.95013  3.93941  3.54456  3.41679  2.44276  4.30038  2.73270   1020 l - - -
          2.68618  4.42225  2.77519  2.73123  3.46354  2.40513  3.72494  3.29354  2.67741  2.69355  4.24690  2.90347  2.73739  3.18146  2.89801  2.37887  2.77519  2.98518  4.58477  3.61503
          0.03215  3.84924  4.57159  0.61958  0.77255  0.48576  0.95510
    424   1.28056  4.10686  3.43456  3.15581  4.04939  2.95744  4.18158  3.11094  3.14497  3.02821  3.98805  3.30574  3.68971  3.47783  3.42366  2.42134  2.35115  2.74336  5.48912  4.27400   1021 a - - -
          2.68618  4.42225  2.77519  2.73123  3.46354  2.40513  3.72494  3.29354  2.67741  2.69355  4.24690  2.90347  2.73739  3.18146  2.89801  2.37887  2.77519  2.98518  4.58477  3.61503
          0.03215  3.84924  4.57159  0.61958  0.77255  0.48576  0.95510
    425   2.99337  4.38187  4.44388  3.88697  3.22770  4.22562  4.58349  1.82670  3.77420  1.57361  2.58382  4.17563  4.50239  4.00003  3.98771  3.55006  3.23073  1.52181  5.14720  4.00244   1022 v - - -
          2.68618  4.42225  2.77519  2.73123  3.46354  2.40513  3.72494  3.29354  2.67741  2.69355  4.24690  2.90347  2.73739  3.18146  2.89801  2.37887  2.77519  2.98518  4.58477  3.61503
          0.03215  3.84924  4.57159  0.61958  0.77255  0.48576  0.95510
    426   2.86292  4.84739  2.88820  2.64291  4.01279  3.35102  3.80090  3.64028  2.46538  3.14491  4.17374  3.10231  3.90435  1.27593  2.74988  2.91180  3.16006  3.37150  5.28908  3.98139   1023 q - - -
          2.68618  4.42225  2.77519  2.73123  3.46354  2.40513  3.72494  3.29354  2.67741  2.69355  4.24690  2.90347  2.73739  3.18146  2.89801  2.37887  2.77519  2.98518  4.58477  3.61503
          0.03215  3.84924  4.57159  0.61958  0.77255  0.48576  0.95510
    427   1.04777  4.18095  3.43942  3.22997  4.02963  3.00605  4.25470  3.15170  3.24563  3.03435  4.06897  3.38532  3.74310  3.58900  3.49759  2.53157  2.80733  2.81013  5.45912  4.25685   1024 a - - -
          2.68618  4.42225  2.77519  2.73123  3.46354  2.40513  3.72494  3.29354  2.67741  2.69355  4.24690  2.90347  2.73739  3.18146  2.89801  2.37887  2.77519  2.98518  4.58477  3.61503
          0.03215  3.84924  4.57159  0.61958  0.77255  0.48576  0.95510
    428   3.13487  4.50875  4.55256  4.00707  2.62713  4.32948  4.53680  1.87241  3.88372  1.13693  2.90087  4.27444  4.56448  4.04814  4.05715  3.66371  3.36332  2.13167  4.92914  3.67827   1025 l - - -
          2.68618  4.42225  2.77519  2.73123  3.46354  2.40513  3.72494  3.29354  2.67741  2.69355  4.24690  2.90347  2.73739  3.18146  2.89801  2.37887  2.77519  2.98518  4.58477  3.61503
          0.03215  3.84924  4.57159  0.61958  0.77255  0.48576  0.95510
    429   3.01692  4.47932  4.32072  3.83577  3.16214  4.10081  4.53985  2.06460  3.64469  1.16782  3.05545  4.11262  4.46191  3.94810  3.85499  3.48556  3.29116  1.82413  5.11124  3.88661   1026 l - - -
          2.68618  4.42225  2.77519  2.73123  3.46354  2.40513  3.72494  3.29354  2.67741  2.69355  4.24690  2.90347  2.73739  3.18146  2.89801  2.37887  2.77519  2.98518  4.58477  3.61503
          0.03215  3.84924  4.57159  0.61958  0.77255  0.48576  0.95510
    430   1.04777  4.18095  3.43942  3.22997  4.02963  3.00605  4.25470  3.15170  3.24563  3.03435  4.06897  3.38532  3.74310  3.58900  3.49759  2.53157  2.80733  2.81013  5.45912  4.25685   1027 a - - -
          2.68618  4.42225  2.77519  2.73123  3.46354  2.40513  3.72494  3.29354  2.67741  2.69355  4.24690  2.90347  2.73739  3.18146  2.89801  2.37887  2.77519  2.98518  4.58477  3.61503
          0.03215  3.84924  4.57159  0.61958  0.77255  0.48576  0.95510
    431   2.15455  3.09363  3.63320  3.26014  3.94204  2.91370  4.15819  3.27703  3.17119  3.06891  3.95928  3.33451  3.64694  3.48889  3.43544  1.33109  2.63104  2.84916  5.35981  4.12911   1029 s - - -
          2.68618  4.42225  2.77519  2.73123  3.46354  2.40513  3.72494  3.29354  2.67741  2.69355  4.24690  2.90347  2.73739  3.18146  2.89801  2.37887  2.77519  2.98518  4.58477  3.61503
          0.03215  3.84924  4.57159  0.61958  0.77255  0.48576  0.95510
    432   2.81035  5.27123  1.91722  1.97408  4.56716  3.17992  3.68120  4.06433  2.64044  3.59741  4.44052  1.77956  3.77400  2.84701  3.18718  2.72847  3.09322  3.66330  5.76810  4.30584   1037 n - - -
          2.68618  4.42225  2.77519  2.73123  3.46354  2.40513  3.72494  3.29354  2.67741  2.69355  4.24690  2.90347  2.73739  3.18146  2.89801  2.37887  2.77519  2.98518  4.58477  3.61503
          0.03215  3.84924  4.57159  0.61958  0.77255  0.48576  0.95510
    433   2.74789  4.41257  3.65559  3.24733  3.31922  3.59154  4.10649  2.54982  3.07975  1.29547  3.33335  3.57194  3.24081  3.47757  3.33883  3.01571  3.05439  2.46563  5.00214  3.73219   1038 l - - -
          2.68618  4.42225  2.77519  2.73123  3.46354  2.40513  3.72494  3.29354  2.67741  2.69355  4.24690  2.90347  2.73739  3.18146  2.89801  2.37887  2.77519  2.98518  4.58477  3.61503
          0.03215  3.84924  4.57159  0.61958  0.77255  0.48576  0.95510
    434   2.35614  4.34819  3.24429  2.72194  3.30555  3.32960  3.75137  2.99156  2.65487  2.70134  3.59027  3.13248  3.80344  3.00978  2.78889  2.04511  2.75328  2.56587  5.03586  3.76303   1040 s - - -
          2.68618  4.42225  2.77519  2.73123  3.46354  2.40513  3.72494  3.29354  2.67741  2.69355  4.24690  2.90347  2.73739  3.18146  2.89801  2.37887  2.77519  2.98518  4.58477  3.61503
          0.03215  3.84924  4.57159  0.61958  0.77255  0.48576  0.95510
    435   2.71657  5.09324  1.79035  2.14306  4.48423  3.16464  3.68871  3.98339  2.63641  3.53063  4.36164  2.15065  3.75476  2.85435  3.17251  2.31393  3.01649  3.56899  5.70365  4.26220   1042 d - - -
          2.68618  4.42225  2.77519  2.73123  3.46354  2.40513  3.72494  3.29354  2.67741  2.69355  4.24690  2.90347  2.73739  3.18146  2.89801  2.37887  2.77519  2.98518  4.58477  3.61503
          0.03215  3.84924  4.57159  0.61958  0.77255  0.48576  0.95510
    436   2.93287  5.03839  2.47869  1.05887  4.38178  3.25948  3.84465  3.83108  2.72229  3.45208  4.42744  2.92058  3.86306  3.06099  3.12850  2.91782  3.23703  3.51744  5.55776  4.28033   1043 e - - -
          2.68618  4.42225  2.77519  2.73123  3.46354  2.40513  3.72494  3.29354  2.67741  2.69355  4.24690  2.90347  2.73739  3.18146  2.89801  2.37887  2.77519  2.98518  4.58477  3.61503
          0.03215  3.84924  4.57159  0.61958  0.77255  0.48576  0.95510
    437   2.71310  4.28592  3.94437  3.48418  3.48714  3.71943  4.32922  1.51405  3.34770  2.19085  3.38263  3.76058  4.19814  3.69820  3.60973  3.09838  2.35036  1.92358  5.20591  3.97682   1045 i - - -
          2.68618  4.42225  2.77519  2.73123  3.46354  2.40513  3.72494  3.29354  2.67741  2.69355  4.24690  2.90347  2.73739  3.18146  2.89801  2.37887  2.77519  2.98518  4.58477  3.61503
          0.03215  3.84924  4.57159  0.61958  0.77255  0.48576  0.95510
    438   2.26694  4.41659  3.04807  2.60003  3.84697  2.78059  3.73945  3.25254  2.62444  2.91312  3.76191  3.03140  3.06995  2.95723  3.03314  2.17191  2.74341  2.92334  5.19474  3.37112   1046 s - - -
          2.68618  4.42225  2.77519  2.73123  3.46354  2.40513  3.72494  3.29354  2.67741  2.69355  4.24690  2.90347  2.73739  3.18146  2.89801  2.37887  2.77519  2.98518  4.58477  3.61503
          0.03215  3.84924  4.57159  0.61958  0.77255  0.48576  0.95510
    439   2.81388  5.23640  1.50850  2.09874  4.55450  3.15271  3.71809  4.10437  2.72093  3.65053  4.51078  2.05634  3.77449  2.89687  3.28084  2.73817  3.11925  3.69082  5.78192  4.30784   1047 d - - -
          2.68618  4.42225  2.77519  2.73123  3.46354  2.40513  3.72494  3.29354  2.67741  2.69355  4.24690  2.90347  2.73739  3.18146  2.89801  2.37887  2.77519  2.98518  4.58477  3.61503
          0.03215  3.84924  4.57159  0.61958  0.77255  0.48576  0.95510
    440   2.33189  4.23338  3.94937  3.57202  3.63909  3.52736  4.44340  2.10195  3.47130  2.35141  3.53787  3.75937  4.11915  3.81112  3.71917  2.96069  2.97730  1.25024  5.36005  4.12180   1048 v - - -
          2.68618  4.42225  2.77519  2.73123  3.46354  2.40513  3.72494  3.29354  2.67741  2.69355  4.24690  2.90347  2.73739  3.18146  2.89801  2.37887  2.77519  2.98518  4.58477  3.61503
          0.03215  3.84924  4.57159  0.61958  0.77255  0.48576  0.95510
    441   3.12949  4.59881  4.15208  3.79211  3.12735  3.95241  4.45515  2.33047  3.56008  0.90434  3.15808  4.06981  4.39196  3.93397  3.73983  3.52098  3.42491  2.36171  4.99791  3.71577   1049 l - - -
          2.68618  4.42225  2.77519  2.73123  3.46354  2.40513  3.72494  3.29354  2.67741  2.69355  4.24690  2.90347  2.73739  3.18146  2.89801  2.37887  2.77519  2.98518  4.58477  3.61503
          0.03215  3.84924  4.57159  0.61958  0.77255  0.48576  0.95510
    442   2.77628  4.81365  3.29336  2.66470  4.09086  3.52897  3.58953  3.44657  1.88288  3.01845  3.31728  3.09815  3.90606  2.75337  1.73922  2.83102  2.97868  3.16997  5.23459  4.00150   1050 r - - -
          2.68618  4.42225  2.77519  2.73123  3.46354  2.40513  3.72494  3.29354  2.67741  2.69355  4.24690  2.90347  2.73739  3.18146  2.89801  2.37887  2.77519  2.98518  4.58477  3.61503
          0.03215  3.84924  4.57159  0.61958  0.77255  0.48576  0.95510
    443   2.95123  5.02550  3.34260  2.72832  4.43649  3.57262  3.57324  3.80072  1.59674  3.28345  4.16515  3.13365  3.96144  2.71926  1.51226  2.96407  3.13415  3.49374  5.35698  4.17437   1051 r - - -
          2.68618  4.42225  2.77519  2.73123  3.46354  2.40513  3.72494  3.29354  2.67741  2.69355  4.24690  2.90347  2.73739  3.18146  2.89801  2.37887  2.77519  2.98518  4.58477  3.61503
          0.03215  3.84924  4.57159  0.61958  0.77255  0.48576  0.95510
    444   1.77746  4.14756  3.19003  2.99232  4.23223  1.52811  4.14050  3.58181  3.12565  3.33100  4.20148  3.19955  3.64010  3.42163  3.43352  2.38505  2.69861  3.07986  5.56874  4.35706   1052 g - - -
          2.68618  4.42225  2.77519  2.73123  3.46354  2.40513  3.72494  3.29354  2.67741  2.69355  4.24690  2.90347  2.73739  3.18146  2.89801  2.37887  2.77519  2.98518  4.58477  3.61503
          0.03215  3.84924  4.57159  0.61958  0.77255  0.48576  0.95510
    445   2.93634  4.74025  3.30560  2.90645  2.56958  3.65074  1.84780  3.35956  2.73641  2.85740  3.88626  3.27491  4.07184  3.16423  3.03653  3.00575  3.17553  3.14079  4.16828  2.17045   1053 h - - -
          2.68618  4.42225  2.77519  2.73123  3.46354  2.40513  3.72494  3.29354  2.67741  2.69355  4.24690  2.90347  2.73739  3.18146  2.89801  2.37887  2.77519  2.98518  4.58477  3.61503
          0.03215  3.84924  4.57159  0.61958  0.77255  0.48576  0.95510
    446   2.82858  5.31293  1.51724  1.83963  4.63195  2.74785  3.69577  4.12673  2.69139  3.65409  4.50067  2.64715  3.77228  2.86327  3.26516  2.73769  3.11813  3.71515  5.82625  4.35355   1054 d - - -
          2.68618  4.42225  2.77519  2.73123  3.46354  2.40513  3.72494  3.29354  2.67741  2.69355  4.24690  2.90347  2.73739  3.18146  2.89801  2.37887  2.77519  2.98518  4.58477  3.61503
          0.03215  3.84924  4.57159  0.61958  0.77255  0.48576  0.95510
    447   3.32959  4.67196  4.31894  3.94088  1.30294  4.15061  3.46115  3.03153  3.80729  2.40870  3.65513  3.88084  4.48144  3.88495  3.92139  3.50711  3.56042  2.95767  3.65372  1.56822   1055 f - - -
          2.68618  4.42225  2.77519  2.73123  3.46354  2.40513  3.72494  3.29354  2.67741  2.69355  4.24690  2.90347  2.73739  3.18146  2.89801  2.37887  2.77519  2.98518  4.58477  3.61503
          0.03215  3.84924  4.57159  0.61958  0.77255  0.48576  0.95510
    448   3.08383  4.44545  4.55734  4.01997  2.81815  4.31671  4.59326  1.42981  3.89720  1.48253  3.00818  4.28031  4.57396  4.09357  4.08197  3.65825  3.32074  1.92545  5.03009  3.78083   1056 i - - -
          2.68618  4.42225  2.77519  2.73123  3.46354  2.40513  3.72494  3.29354  2.67741  2.69355  4.24690  2.90347  2.73739  3.18146  2.89801  2.37887  2.77519  2.98518  4.58477  3.61503
          0.03215  3.84924  4.57159  0.61958  0.77255  0.48576  0.95510
    449   2.95132  4.91361  3.12572  2.75190  4.29472  3.44298  3.74706  3.72260  1.07052  3.29290  4.25586  3.17729  3.94518  2.94005  2.42823  2.99498  3.20645  3.43179  5.35913  4.16866   1057 k - - -
          2.68618  4.42225  2.77519  2.73123  3.46354  2.40513  3.72494  3.29354  2.67741  2.69355  4.24690  2.90347  2.73739  3.18146  2.89801  2.37887  2.77519  2.98518  4.58477  3.61503
          0.03215  3.84924  4.57159  0.61958  0.77255  0.48576  0.95510
    450   2.79102  5.01233  2.82150  2.43387  4.29160  3.40590  3.22448  3.77402  1.58908  3.29229  4.13577  2.52487  3.85408  2.73903  2.43937  2.78112  3.01410  3.43323  5.39218  4.08036   1058 k - - -
          2.68618  4.42225  2.77519  2.73123  3.46354  2.40513  3.72494  3.29354  2.67741  2.69355  4.24690  2.90347  2.73739  3.18146  2.89801  2.37887  2.77519  2.98518  4.58477  3.61503
          0.03215  3.84924  4.57159  0.61958  0.77255  0.48576  0.95510
    451   2.30404  4.22398  3.18670  3.00168  4.05331  2.95432  4.11204  3.57291  3.07387  3.29504  4.22327  3.22999  3.69126  3.42507  3.36043  1.12662  2.78249  3.11310  5.42772  4.13678   1059 s - - -
          2.68618  4.42225  2.77519  2.73123  3.46354  2.40513  3.72494  3.29354  2.67741  2.69355  4.24690  2.90347  2.73739  3.18146  2.89801  2.37887  2.77519  2.98518  4.58477  3.61503
          0.03215  3.84924  4.57159  0.61958  0.77255  0.48576  0.95510
    452   2.86292  4.84739  2.88820  2.64291  4.01279  3.35102  3.80090  3.64028  2.46538  3.14491  4.17374  3.10231  3.90435  1.27593  2.74988  2.91180  3.16006  3.37150  5.28908  3.98139   1060 q - - -
          2.68618  4.42225  2.77519  2.73123  3.46354  2.40513  3.72494  3.29354  2.67741  2.69355  4.24690  2.90347  2.73739  3.18146  2.89801  2.37887  2.77519  2.98518  4.58477  3.61503
          0.03215  3.84924  4.57159  0.61958  0.77255  0.48576  0.95510
    453   2.92092  4.35086  4.38857  3.91488  3.45668  4.08465  4.68805  1.69091  3.77480  2.02595  3.32029  4.15990  4.49049  4.09162  4.00756  3.47666  3.21329  1.15854  5.35031  4.10769   1074 v - - -
          2.68618  4.42225  2.77519  2.73123  3.46354  2.40513  3.72494  3.29354  2.67741  2.69355  4.24690  2.90347  2.73739  3.18146  2.89801  2.37887  2.77519  2.98518  4.58477  3.61503
          0.03215  3.84924  4.57159  0.61958  0.77255  0.48576  0.95510
    454   2.38977  4.61369  3.13530  2.67732  4.16010  2.94883  3.70914  3.53987  2.27447  3.15239  4.01927  3.08034  3.81452  2.89133  1.65457  2.67860  2.89849  3.18785  5.34204  4.09655   1076 r - - -
          2.68618  4.42225  2.77519  2.73123  3.46354  2.40513  3.72494  3.29354  2.67741  2.69355  4.24690  2.90347  2.73739  3.18146  2.89801  2.37887  2.77519  2.98518  4.58477  3.61503
          0.03215  3.84924  4.57159  0.61958  0.77255  0.48576  0.95510
    455   2.85165  5.26857  2.01155  1.32052  4.56585  3.18722  3.71169  4.04007  2.67437  3.60259  4.47307  2.68775  3.79127  2.88649  3.20694  2.77104  3.13856  3.65736  5.76205  4.32391   1079 e - - -
          2.68618  4.42225  2.77519  2.73123  3.46354  2.40513  3.72494  3.29354  2.67741  2.69355  4.24690  2.90347  2.73739  3.18146  2.89801  2.37887  2.77519  2.98518  4.58477  3.61503
          0.03215  3.84924  4.57159  0.61958  0.77255  0.48576  0.95510
    456   2.70464  4.69998  2.69630  2.57957  4.05991  3.16876  3.90303  3.76555  2.80493  3.41514  4.37075  1.19985  3.81961  3.17597  3.15860  2.77287  3.08588  3.39011  5.36853  4.01009   1080 n - - -
          2.68618  4.42225  2.77519  2.73123  3.46354  2.40513  3.72494  3.29354  2.67741  2.69355  4.24690  2.90347  2.73739  3.18146  2.89801  2.37887  2.77519  2.98518  4.58477  3.61503
          0.03215  3.84924  4.57159  0.61958  0.77255  0.48576  0.95510
    457   2.72153  4.48244  3.32625  3.16215  4.15884  3.17128  4.24131  3.69853  3.21751  3.32779  4.37684  3.47106  0.87196  3.60701  3.46545  2.88836  3.16133  3.34652  5.35151  4.27927   1081 p - - -
          2.68618  4.42225  2.77519  2.73123  3.46354  2.40513  3.72494  3.29354  2.67741  2.69355  4.24690  2.90347  2.73739  3.18146  2.89801  2.37887  2.77519  2.98518  4.58477  3.61503
          0.03215  3.84924  4.57159  0.61958  0.77255  0.48576  0.95510
    458   2.30404  4.22398  3.18670  3.00168  4.05331  2.95432  4.11204  3.57291  3.07387  3.29504  4.22327  3.22999  3.69126  3.42507  3.36043  1.12662  2.78249  3.11310  5.42772  4.13678   1082 s - - -
          2.68618  4.42225  2.77519  2.73123  3.46354  2.40513  3.72494  3.29354  2.67741  2.69355  4.24690  2.90347  2.73739  3.18146  2.89801  2.37887  2.77519  2.98518  4.58477  3.61503
          0.03215  3.84924  4.57159  0.61958  0.77255  0.48576  0.95510
    459   2.63677  4.41418  3.30576  3.20238  4.34450  0.76587  4.32381  3.93871  3.38046  3.59570  4.57148  3.47013  3.80457  3.70650  3.61879  2.80807  3.11621  3.47154  5.44551  4.44571   1087 g - - -
          2.68618  4.42225  2.77519  2.73123  3.46354  2.40513  3.72494  3.29354  2.67741  2.69355  4.24690  2.90347  2.73739  3.18146  2.89801  2.37887  2.77519  2.98518  4.58477  3.61503
          0.03215  3.84924  4.57159  0.61958  0.77255  0.48576  0.95510
    460   2.82895  5.22573  1.31876  2.10529  4.54451  3.14341  3.74070  4.10855  2.76758  3.67009  4.54605  2.37063  3.77986  2.92872  3.33045  2.75523  3.14444  3.69750  5.78646  4.31141   1088 d - - -
          2.68618  4.42225  2.77519  2.73123  3.46354  2.40513  3.72494  3.29354  2.67741  2.69355  4.24690  2.90347  2.73739  3.18146  2.89801  2.37887  2.77519  2.98518  4.58477  3.61503
          0.03215  3.84924  4.57159  0.61958  0.77255  0.48576  0.95510
    461   3.30407  4.65987  4.29665  3.91627  1.23754  4.13461  3.49486  2.97672  3.78360  2.34893  3.60770  3.88121  4.47034  3.87705  3.90545  3.49559  3.53819  2.91405  3.69635  1.73644   1089 f - - -
          2.68618  4.42225  2.77519  2.73123  3.46354  2.40513  3.72494  3.29354  2.67741  2.69355  4.24690  2.90347  2.73739  3.18146  2.89801  2.37887  2.77519  2.98518  4.58477  3.61503
          0.03215  3.84924  4.57159  0.61958  0.77255  0.48576  0.95510
    462   2.70251  4.93358  2.75592  2.26345  4.27000  3.35521  3.59962  3.67139  1.78182  3.23325  4.06444  2.63887  3.81202  2.74885  2.60124  2.70352  2.57630  3.32886  5.41362  4.09920   1090 k - - -
          2.68618  4.42225  2.77519  2.73123  3.46354  2.40513  3.72494  3.29354  2.67741  2.69355  4.24690  2.90347  2.73739  3.18146  2.89801  2.37887  2.77519  2.98518  4.58477  3.61503
          0.03215  3.84924  4.57159  0.61958  0.77255  0.48576  0.95510
    463   2.56712  4.69218  2.71146  2.42828  4.18677  3.20642  3.70902  3.63013  2.27978  3.23434  4.07558  2.49753  3.76249  2.89088  2.86818  1.82840  2.88238  3.25260  5.43054  4.10474   1091 s - - -
          2.68618  4.42225  2.77519  2.73123  3.46354  2.40513  3.72494  3.29354  2.67741  2.69355  4.24690  2.90347  2.73739  3.18146  2.89801  2.37887  2.77519  2.98518  4.58477  3.61503
          0.03215  3.84924  4.57159  0.61958  0.77255  0.48576  0.95510
    464   2.95130  4.50384  4.02463  3.61657  3.19813  3.81677  4.35710  2.37144  3.38583  1.79652  1.42318  3.89686  4.27745  3.76936  3.59383  3.29788  3.25626  2.37480  5.03572  3.79532   1092 m - - -
          2.68618  4.42225  2.77519  2.73123  3.46354  2.40513  3.72494  3.29354  2.67741  2.69355  4.24690  2.90347  2.73739  3.18146  2.89801  2.37887  2.77519  2.98518  4.58477  3.61503
          0.03215  3.84924  4.57159  0.61958  0.77255  0.48576  0.95510
    465   3.12868  4.72839  3.63152  3.26849  2.19674  3.84182  2.84820  3.32888  3.10121  2.78177  3.88808  3.50159  4.24421  3.44469  3.34470  3.21719  3.36806  3.15036  3.83647  1.27862   1094 y - - -
          2.68618  4.42225  2.77519  2.73123  3.46354  2.40513  3.72494  3.29354  2.67741  2.69355  4.24690  2.90347  2.73739  3.18146  2.89801  2.37887  2.77519  2.98518  4.58477  3.61503
          0.03215  3.84924  4.57159  0.61958  0.77255  0.48576  0.95510
    466   2.97977  4.81998  3.46810  2.98439  4.16869  3.47186  3.80829  3.70902  2.22924  3.22920  4.23025  3.34576  3.97581  3.03001  1.01448  3.06522  3.24746  3.43404  5.26130  4.10136   1095 r - - -
          2.68618  4.42225  2.77519  2.73123  3.46354  2.40513  3.72494  3.29354  2.67741  2.69355  4.24690  2.90347  2.73739  3.18146  2.89801  2.37887  2.77519  2.98518  4.58477  3.61503
          0.03215  3.84924  4.57159  0.61958  0.77255  0.48576  0.95510
    467   2.97028  4.79138  3.10384  2.86170  3.26908  3.42841  1.19245  3.66958  2.70542  3.16636  4.20771  3.27187  3.97980  3.22771  2.97239  3.04126  3.27297  3.40518  4.73439  3.22065   1096 h - - -
          2.68618  4.42225  2.77519  2.73123  3.46354  2.40513  3.72494  3.29354  2.67741  2.69355  4.24690  2.90347  2.73739  3.18146  2.89801  2.37887  2.77519  2.98518  4.58477  3.61503
          0.03215  3.84924  4.57159  0.61958  0.77255  0.48576  0.95510
    468   3.01306  4.43861  4.30214  3.91728  3.35883  4.04101  4.64991  1.10715  3.74495  1.94994  3.29814  4.16590  4.47470  4.09580  3.94419  3.53430  3.31274  1.84604  5.24466  3.98077   1097 i - - -
          2.68618  4.42225  2.77519  2.73123  3.46354  2.40513  3.72494  3.29354  2.67741  2.69355  4.24690  2.90347  2.73739  3.18146  2.89801  2.37887  2.77519  2.98518  4.58477  3.61503
          0.03215  3.84924  4.57159  0.61958  0.77255  0.48576  0.95510
    469   2.30404  4.22398  3.18670  3.00168  4.05331  2.95432  4.11204  3.57291  3.07387  3.29504  4.22327  3.22999  3.69126  3.42507  3.36043  1.12662  2.78249  3.11310  5.42772  4.13678   1098 s - - -
          2.68618  4.42225  2.77519  2.73123  3.46354  2.40513  3.72494  3.29354  2.67741  2.69355  4.24690  2.90347  2.73739  3.18146  2.89801  2.37887  2.77519  2.98518  4.58477  3.61503
          0.03215  3.84924  4.57159  0.61958  0.77255  0.48576  0.95510
    470   2.92132  4.99880  3.20995  2.68447  4.39217  3.52247  3.59940  3.77807  1.27936  3.28109  4.17145  3.10577  3.94263  2.75266  2.03197  2.93687  3.12412  3.46897  5.36586  4.16155   1099 k - - -
          2.68618  4.42225  2.77519  2.73123  3.46354  2.40513  3.72494  3.29354  2.67741  2.69355  4.24690  2.90347  2.73739  3.18146  2.89801  2.37887  2.77519  2.98518  4.58477  3.61503
          0.03215  3.84924  4.57159  0.61958  0.77255  0.48576  0.95510
    471   2.63677  4.41418  3.30576  3.20238  4.34450  0.76587  4.32381  3.93871  3.38046  3.59570  4.57148  3.47013  3.80457  3.70650  3.61879  2.80807  3.11621  3.47154  5.44551  4.44571   1100 g - - -
          2.68618  4.42225  2.77519  2.73123  3.46354  2.40513  3.72494  3.29354  2.67741  2.69355  4.24690  2.90347  2.73739  3.18146  2.89801  2.37887  2.77519  2.98518  4.58477  3.61503
          0.03215  3.84924  4.57159  0.61958  0.77255  0.48576  0.95510
    472   1.52627  4.10086  3.26002  2.98844  4.19377  2.21917  4.09708  3.58716  3.07970  3.28984  4.12030  3.18096  3.61016  3.36448  3.40473  1.98452  2.63233  3.06238  5.53841  4.31787   1101 a - - -
          2.68618  4.42225  2.77519  2.73123  3.46354  2.40513  3.72494  3.29354  2.67741  2.69355  4.24690  2.90347  2.73739  3.18146  2.89801  2.37887  2.77519  2.98518  4.58477  3.61503
          0.03215  3.84924  4.57159  0.61958  0.77255  0.48576  0.95510
    473   3.29782  4.68063  4.05617  3.75671  2.64365  3.70456  3.87218  3.32068  3.47953  2.71947  3.95553  3.91052  4.22042  3.86837  3.61188  3.50172  3.59710  3.21038  0.93348  2.64701   1102 w - - -
          2.68618  4.42225  2.77519  2.73123  3.46354  2.40513  3.72494  3.29354  2.67741  2.69355  4.24690  2.90347  2.73739  3.18146  2.89801  2.37887  2.77519  2.98518  4.58477  3.61503
          0.03215  3.84924  4.57159  0.61958  0.77255  0.48576  0.95510
    474   2.03785  4.14955  3.39585  3.10183  4.00352  3.00766  4.13638  3.05867  3.06824  2.97153  3.94450  3.29412  3.71816  3.42510  3.35373  2.46562  1.47459  2.71712  5.44662  4.22127   1103 t - - -
          2.68618  4.42225  2.77519  2.73123  3.46354  2.40513  3.72494  3.29354  2.67741  2.69355  4.24690  2.90347  2.73739  3.18146  2.89801  2.37887  2.77519  2.98518  4.58477  3.61503
          0.03215  3.84924  4.57159  0.61958  0.77255  0.48576  0.95510
    475   3.16634  4.56398  4.40170  3.93563  1.65593  4.18828  4.06576  2.36846  3.79234  1.42613  3.07525  4.09272  4.49318  3.95674  3.94852  3.55583  3.40865  2.41792  4.35910  2.81369   1104 l - - -
          2.68618  4.42225  2.77519  2.73123  3.46354  2.40513  3.72494  3.29354  2.67741  2.69355  4.24690  2.90347  2.73739  3.18146  2.89801  2.37887  2.77519  2.98518  4.58477  3.61503
          0.03215  3.84924  4.57159  0.61958  0.77255  0.48576  0.95510
    476   2.30404  4.22398  3.18670  3.00168  4.05331  2.95432  4.11204  3.57291  3.07387  3.29504  4.22327  3.22999  3.69126  3.42507  3.36043  1.12662  2.78249  3.11310  5.42772  4.13678   1105 s - - -
          2.68618  4.42225  2.77519  2.73123  3.46354  2.40513  3.72494  3.29354  2.67741  2.69355  4.24690  2.90347  2.73739  3.18146  2.89801  2.37887  2.77519  2.98518  4.58477  3.61503
          0.03215  3.84924  4.57159  0.61958  0.77255  0.48576  0.95510
    477   2.89087  5.33456  1.26962  1.92629  4.63358  3.15980  3.73960  4.12731  2.76970  3.69022  4.57793  2.66125  3.79256  2.92297  3.34275  2.79515  3.19152  3.73512  5.84042  4.37783   1106 d - - -
          2.68618  4.42225  2.77519  2.73123  3.46354  2.40513  3.72494  3.29354  2.67741  2.69355  4.24690  2.90347  2.73739  3.18146  2.89801  2.37887  2.77519  2.98518  4.58477  3.61503
          0.03215  3.84924  4.57159  0.61958  0.77255  0.48576  0.95510
    478   2.97977  4.81998  3.46810  2.98439  4.16869  3.47186  3.80829  3.70902  2.22924  3.22920  4.23025  3.34576  3.97581  3.03001  1.01448  3.06522  3.24746  3.43404  5.26130  4.10136   1107 r - - -
          2.68618  4.42225  2.77519  2.73123  3.46354  2.40513  3.72494  3.29354  2.67741  2.69355  4.24690  2.90347  2.73739  3.18146  2.89801  2.37887  2.77519  2.98518  4.58477  3.61503
          0.03215  3.84924  4.57159  0.61958  0.77255  0.48576  0.95510
    479   2.96511  5.08905  0.95194  2.32137  4.46307  3.19349  3.91130  4.04605  2.99114  3.65865  4.63652  2.87646  3.84467  3.15060  3.50398  2.93029  3.30329  3.68781  5.63617  4.34016   1108 d - - -
          2.68618  4.42225  2.77519  2.73123  3.46354  2.40513  3.72494  3.29354  2.67741  2.69355  4.24690  2.90347  2.73739  3.18146  2.89801  2.37887  2.77519  2.98518  4.58477  3.61503
          0.03215  3.84924  4.57159  0.61958  0.77255  0.48576  0.95510
    480   2.81851  4.87866  2.84501  2.53507  3.62326  3.41181  1.85360  3.60881  2.33657  3.13474  4.06199  3.00642  3.89794  2.56835  2.64031  2.84351  3.06791  3.31732  5.00847  3.53819   1109 h - - -
          2.68618  4.42225  2.77519  2.73123  3.46354  2.40513  3.72494  3.29354  2.67741  2.69355  4.24690  2.90347  2.73739  3.18146  2.89801  2.37887  2.77519  2.98518  4.58477  3.61503
          0.03215  3.84924  4.57159  0.61958  0.77255  0.48576  0.95510
    481   2.63677  4.41418  3.30576  3.20238  4.34450  0.76587  4.32381  3.93871  3.38046  3.59570  4.57148  3.47013  3.80457  3.70650  3.61879  2.80807  3.11621  3.47154  5.44551  4.44571   1110 g - - -
          2.68618  4.42225  2.77519  2.73123  3.46354  2.40513  3.72494  3.29354  2.67741  2.69355  4.24690  2.90347  2.73739  3.18146  2.89801  2.37887  2.77519  2.98518  4.58477  3.61503
          0.03215  3.84924  4.57159  0.61958  0.77255  0.48576  0.95510
    482   3.29782  4.68063  4.05617  3.75671  2.64365  3.70456  3.87218  3.32068  3.47953  2.71947  3.95553  3.91052  4.22042  3.86837  3.61188  3.50172  3.59710  3.21038  0.93348  2.64701   1112 w - - -
          2.68618  4.42225  2.77519  2.73123  3.46354  2.40513  3.72494  3.29354  2.67741  2.69355  4.24690  2.90347  2.73739  3.18146  2.89801  2.37887  2.77519  2.98518  4.58477  3.61503
          0.03215  3.84924  4.57159  0.61958  0.77255  0.48576  0.95510
    483   2.86292  4.84739  2.88820  2.64291  4.01279  3.35102  3.80090  3.64028  2.46538  3.14491  4.17374  3.10231  3.90435  1.27593  2.74988  2.91180  3.16006  3.37150  5.28908  3.98139   1113 q - - -
          2.68618  4.42225  2.77519  2.73123  3.46354  2.40513  3.72494  3.29354  2.67741  2.69355  4.24690  2.90347  2.73739  3.18146  2.89801  2.37887  2.77519  2.98518  4.58477  3.61503
          0.03215  3.84924  4.57159  0.61958  0.77255  0.48576  0.95510
    484   2.20218  4.21572  3.90933  3.52423  3.65417  3.47697  4.40221  2.14951  3.43097  2.38971  3.55331  3.71148  4.07670  3.76478  3.68505  2.90539  2.94294  1.31407  5.34761  4.11444   1114 v - - -
          2.68618  4.42225  2.77519  2.73123  3.46354  2.40513  3.72494  3.29354  2.67741  2.69355  4.24690  2.90347  2.73739  3.18146  2.89801  2.37887  2.77519  2.98518  4.58477  3.61503
          0.03215  3.84924  4.57159  0.61958  0.77255  0.48576  0.95510
    485   2.30404  4.22398  3.18670  3.00168  4.05331  2.95432  4.11204  3.57291  3.07387  3.29504  4.22327  3.22999  3.69126  3.42507  3.36043  1.12662  2.78249  3.11310  5.42772  4.13678   1115 s - - -
          2.68618  4.42225  2.77519  2.73123  3.46354  2.40513  3.72494  3.29354  2.67741  2.69355  4.24690  2.90347  2.73739  3.18146  2.89801  2.37887  2.77519  2.98518  4.58477  3.61503
          0.03215  3.84924  4.57159  0.61958  0.77255  0.48576  0.95510
    486   2.96511  5.08905  0.95194  2.32137  4.46307  3.19349  3.91130  4.04605  2.99114  3.65865  4.63652  2.87646  3.84467  3.15060  3.50398  2.93029  3.30329  3.68781  5.63617  4.34016   1116 d - - -
          2.68618  4.42225  2.77519  2.73123  3.46354  2.40513  3.72494  3.29354  2.67741  2.69355  4.24690  2.90347  2.73739  3.18146  2.89801  2.37887  2.77519  2.98518  4.58477  3.61503
          0.03215  3.84924  4.57159  0.61958  0.77255  0.48576  0.95510
    487   2.56073  0.98881  4.07389  3.80845  3.80541  3.18835  4.46067  2.94572  3.63534  2.86212  3.98276  3.80164  3.89346  3.98242  3.76373  2.83229  3.02558  2.69180  5.22613  4.09318   1117 c - - -
          2.68618  4.42225  2.77519  2.73123  3.46354  2.40513  3.72494  3.29354  2.67741  2.69355  4.24690  2.90347  2.73739  3.18146  2.89801  2.37887  2.77519  2.98518  4.58477  3.61503
          0.03215  3.84924  4.57159  0.61958  0.77255  0.48576  0.95510
    488   2.24458  4.15715  3.29448  3.01208  4.03285  2.96962  4.07269  3.29325  2.99514  3.10568  4.01331  3.22647  3.68206  3.35577  3.28985  2.16580  1.47379  2.88983  5.42805  4.18061   1118 t - - -
          2.68618  4.42225  2.77519  2.73123  3.46354  2.40513  3.72494  3.29354  2.67741  2.69355  4.24690  2.90347  2.73739  3.18146  2.89801  2.37887  2.77519  2.98518  4.58477  3.61503
          0.03215  3.84924  4.57159  0.61958  0.77255  0.48576  0.95510
    489   1.17238  4.11825  3.31864  3.09482  4.15167  2.56672  4.17257  3.42392  3.16153  3.23444  4.13068  3.26063  3.65479  3.47265  3.44555  2.39776  2.69608  2.96930  5.51703  4.31442   1119 a - - -
          2.68618  4.42225  2.77519  2.73123  3.46354  2.40513  3.72494  3.29354  2.67741  2.69355  4.24690  2.90347  2.73739  3.18146  2.89801  2.37887  2.77519  2.98518  4.58477  3.61503
          0.03215  3.84924  4.57159  0.61958  0.77255  0.48576  0.95510
    490   2.79424  5.08068  2.45600  1.52151  4.22574  3.28574  2.88356  3.82378  2.44100  3.36661  4.23150  2.80180  3.81607  2.82963  2.85385  2.75847  3.05133  3.47712  5.46067  4.05456   1120 e - - -
          2.68618  4.42225  2.77519  2.73123  3.46354  2.40513  3.72494  3.29354  2.67741  2.69355  4.24690  2.90347  2.73739  3.18146  2.89801  2.37887  2.77519  2.98518  4.58477  3.61503
          0.03215  3.84924  4.57159  0.61958  0.77255  0.48576  0.95510
    491   1.57123  4.10485  3.23792  2.98380  4.20684  1.97346  4.10392  3.59434  3.08784  3.30410  4.13737  3.17821  3.61138  3.37256  3.41075  2.13135  2.63831  3.06795  5.55160  4.32972   1121 a - - -
          2.68618  4.42225  2.77519  2.73123  3.46354  2.40513  3.72494  3.29354  2.67741  2.69355  4.24690  2.90347  2.73739  3.18146  2.89801  2.37887  2.77519  2.98518  4.58477  3.61503
          0.03215  3.84924  4.57159  0.61958  0.77255  0.48576  0.95510
    492   2.60838  4.38635  4.10309  3.58652  2.55458  3.94104  4.22106  2.24948  3.47183  1.33540  3.06132  3.87061  4.29667  3.72328  3.70483  3.27104  3.13715  2.22126  4.81414  3.49734   1122 l - - -
          2.68618  4.42225  2.77519  2.73123  3.46354  2.40513  3.72494  3.29354  2.67741  2.69355  4.24690  2.90347  2.73739  3.18146  2.89801  2.37887  2.77519  2.98518  4.58477  3.61503
          0.03215  3.84924  4.57159  0.61958  0.77255  0.48576  0.95510
    493   2.95132  4.91361  3.12572  2.75190  4.29472  3.44298  3.74706  3.72260  1.07052  3.29290  4.25586  3.17729  3.94518  2.94005  2.42823  2.99498  3.20645  3.43179  5.35913  4.16866   1123 k - - -
          2.68618  4.42225  2.77519  2.73123  3.46354  2.40513  3.72494  3.29354  2.67741  2.69355  4.24690  2.90347  2.73739  3.18146  2.89801  2.37887  2.77519  2.98518  4.58477  3.61503
          0.03215  3.84924  4.57159  0.61958  0.77255  0.48576  0.95510
    494   2.56073  0.98881  4.07389  3.80845  3.80541  3.18835  4.46067  2.94572  3.63534  2.86212  3.98276  3.80164  3.89346  3.98242  3.76373  2.83229  3.02558  2.69180  5.22613  4.09318   1135 c - - -
          2.68618  4.42225  2.77519  2.73123  3.46354  2.40513  3.72494  3.29354  2.67741  2.69355  4.24690  2.90347  2.73739  3.18146  2.89801  2.37887  2.77519  2.98518  4.58477  3.61503
          0.03215  3.84924  4.57159  0.61958  0.77255  0.48576  0.95510
    495   2.56073  0.98881  4.07389  3.80845  3.80541  3.18835  4.46067  2.94572  3.63534  2.86212  3.98276  3.80164  3.89346  3.98242  3.76373  2.83229  3.02558  2.69180  5.22613  4.09318   1136 c - - -
          2.68618  4.42225  2.77519  2.73123  3.46354  2.40513  3.72494  3.29354  2.67741  2.69355  4.24690  2.90347  2.73739  3.18146  2.89801  2.37887  2.77519  2.98518  4.58477  3.61503
          0.03215  3.84924  4.57159  0.61958  0.77255  0.48576  0.95510
    496   3.13342  4.57170  4.39192  3.87060  3.04220  4.23581  4.53655  2.15494  3.64258  1.02380  2.60069  4.17662  4.51925  3.93358  3.83933  3.60012  3.37744  2.22648  5.04211  3.85074   1139 l - - -
          2.68618  4.42225  2.77519  2.73123  3.46354  2.40513  3.72494  3.29354  2.67741  2.69355  4.24690  2.90347  2.73739  3.18146  2.89801  2.37887  2.77519  2.98518  4.58477  3.61503
          0.03215  3.84924  4.57159  0.61958  0.77255  0.48576  0.95510
    497   3.12949  4.59881  4.15208  3.79211  3.12735  3.95241  4.45515  2.33047  3.56008  0.90434  3.15808  4.06981  4.39196  3.93397  3.73983  3.52098  3.42491  2.36171  4.99791  3.71577   1140 l - - -
          2.68618  4.42225  2.77519  2.73123  3.46354  2.40513  3.72494  3.29354  2.67741  2.69355  4.24690  2.90347  2.73739  3.18146  2.89801  2.37887  2.77519  2.98518  4.58477  3.61503
          0.03215  3.84924  4.57159  0.61958  0.77255  0.48576  0.95510
    498   3.16117  4.58193  4.39405  3.91349  2.59358  4.22355  4.38419  2.22070  3.75769  1.01661  2.96128  4.17154  4.52098  3.97701  3.94170  3.60599  3.40874  2.29318  4.77192  3.39210   1141 l - - -
          2.68618  4.42225  2.77519  2.73123  3.46354  2.40513  3.72494  3.29354  2.67741  2.69355  4.24690  2.90347  2.73739  3.18146  2.89801  2.37887  2.77519  2.98518  4.58477  3.61503
          0.03215  3.84924  4.57159  0.61958  0.77255  0.48576  0.95510
    499   2.30404  4.22398  3.18670  3.00168  4.05331  2.95432  4.11204  3.57291  3.07387  3.29504  4.22327  3.22999  3.69126  3.42507  3.36043  1.12662  2.78249  3.11310  5.42772  4.13678   1142 s - - -
          2.68618  4.42225  2.77519  2.73123  3.46354  2.40513  3.72494  3.29354  2.67741  2.69355  4.24690  2.90347  2.73739  3.18146  2.89801  2.37887  2.77519  2.98518  4.58477  3.61503
          0.03215  3.84924  4.57159  0.61958  0.77255  0.48576  0.95510
    500   2.70560  4.34852  3.81042  3.34970  3.33848  3.63097  4.18526  2.38354  3.15703  1.99769  1.79825  3.64326  4.11290  3.53827  3.41017  3.01164  2.68975  2.29613  5.07220  3.85619   1153 m - - -
          2.68618  4.42225  2.77519  2.73123  3.46354  2.40513  3.72494  3.29354  2.67741  2.69355  4.24690  2.90347  2.73739  3.18146  2.89801  2.37887  2.77519  2.98518  4.58477  3.61503
          0.03215  3.84924  4.57159  0.61958  0.77255  0.48576  0.95510
    501   3.04844  4.49013  4.34681  3.79670  3.09306  4.18639  4.49101  1.99660  3.61649  1.48910  1.80347  4.10767  4.46798  3.88342  3.82946  3.51786  3.28626  2.14530  5.05036  3.88768   1154 l - - -
          2.68618  4.42225  2.77519  2.73123  3.46354  2.40513  3.72494  3.29354  2.67741  2.69355  4.24690  2.90347  2.73739  3.18146  2.89801  2.37887  2.77519  2.98518  4.58477  3.61503
          0.03215  3.84924  4.57159  0.61958  0.77255  0.48576  0.95510
    502   1.95465  4.24203  3.16410  2.91155  4.09449  2.99891  4.04683  3.39915  2.96328  3.14035  4.06775  3.18742  1.68074  3.31286  3.28168  2.47545  2.75831  2.99598  5.45884  4.22092   1160 p - - -
          2.68618  4.42225  2.77519  2.73123  3.46354  2.40513  3.72494  3.29354  2.67741  2.69355  4.24690  2.90347  2.73739  3.18146  2.89801  2.37887  2.77519  2.98518  4.58477  3.61503
          0.03215  3.84924  4.57159  0.61958  0.77255  0.48576  0.95510
    503   1.96560  4.19654  3.20421  2.85960  4.08499  2.97770  3.97238  3.43550  2.88946  3.14710  3.99486  3.13963  2.10862  3.21597  3.23911  2.23555  2.40067  2.99469  5.42892  4.18744   1163 a - - -
          2.68618  4.42225  2.77519  2.73123  3.46354  2.40513  3.72494  3.29354  2.67741  2.69355  4.24690  2.90347  2.73739  3.18146  2.89801  2.37887  2.77519  2.98518  4.58477  3.61503
          0.03215  3.84924  4.57159  0.61958  0.77255  0.48576  0.95510
    504   2.86049  5.39414  1.46253  1.82490  4.67638  3.15932  3.69404  4.18769  2.70035  3.70303  4.55422  2.42437  3.77600  2.86208  3.28298  2.75382  3.14831  3.77209  5.86919  4.37334   1164 d - - -
          2.68618  4.42225  2.77519  2.73123  3.46354  2.40513  3.72494  3.29354  2.67741  2.69355  4.24690  2.90347  2.73739  3.18146  2.89801  2.37887  2.77519  2.98518  4.58477  3.61503
          0.03215  3.84924  4.57159  0.61958  0.77255  0.48576  0.95510
    505   2.98532  4.35994  4.53035  4.03594  3.43961  4.23304  4.78322  1.37832  3.91020  1.96166  3.27059  4.28441  4.58131  4.19590  4.13084  3.61364  3.25843  1.33990  5.37397  4.16115   1165 v - - -
          2.68618  4.42225  2.77519  2.73123  3.46354  2.40513  3.72494  3.29354  2.67741  2.69355  4.24690  2.90347  2.73739  3.18146  2.89801  2.37887  2.77519  2.98518  4.58477  3.61503
          0.03215  3.84924  4.57159  0.61958  0.77255  0.48576  0.95510
    506   2.34908  4.19276  3.86471  3.45112  3.67637  3.44200  4.33570  2.18857  3.35397  2.44413  3.56140  3.65159  4.03546  3.68758  3.61867  2.85394  2.59072  1.36758  5.32452  4.10590   1166 v - - -
          2.68618  4.42225  2.77519  2.73123  3.46354  2.40513  3.72494  3.29354  2.67741  2.69355  4.24690  2.90347  2.73739  3.18146  2.89801  2.37887  2.77519  2.98518  4.58477  3.61503
          0.03215  3.84924  4.57159  0.61958  0.77255  0.48576  0.95510
    507   2.63677  4.41418  3.30576  3.20238  4.34450  0.76587  4.32381  3.93871  3.38046  3.59570  4.57148  3.47013  3.80457  3.70650  3.61879  2.80807  3.11621  3.47154  5.44551  4.44571   1167 g - - -
          2.68618  4.42225  2.77519  2.73123  3.46354  2.40513  3.72494  3.29354  2.67741  2.69355  4.24690  2.90347  2.73739  3.18146  2.89801  2.37887  2.77519  2.98518  4.58477  3.61503
          0.03215  3.84924  4.57159  0.61958  0.77255  0.48576  0.95510
    508   2.68790  4.88196  2.60606  2.18041  4.20872  3.28677  3.65675  3.63745  2.41661  3.21911  4.07463  2.85676  2.23036  2.46882  2.81325  2.69795  2.95414  3.30027  5.43276  4.09622   1175 e - - -
          2.68618  4.42225  2.77519  2.73123  3.46354  2.40513  3.72494  3.29354  2.67741  2.69355  4.24690  2.90347  2.73739  3.18146  2.89801  2.37887  2.77519  2.98518  4.58477  3.61503
          0.03215  3.84924  4.57159  0.61958  0.77255  0.48576  0.95510
    509   2.78141  4.84946  2.94265  2.59193  4.33080  2.93291  3.69867  3.74303  1.31163  3.31601  4.19808  3.04248  3.86605  2.87401  2.50046  2.81932  3.05623  3.39823  5.41447  4.17971   1179 k - - -
          2.68618  4.42225  2.77519  2.73123  3.46354  2.40513  3.72494  3.29354  2.67741  2.69355  4.24690  2.90347  2.73739  3.18146  2.89801  2.37887  2.77519  2.98518  4.58477  3.61503
          0.03215  3.84924  4.57159  0.61958  0.77255  0.48576  0.95510
    510   2.67650  4.27420  3.73638  3.16911  3.24946  3.71076  3.98615  2.17777  3.03975  1.93986  2.42738  3.52652  4.06881  3.08971  3.32761  2.98713  2.73154  2.30117  4.87652  3.68016   1180 l - - -
          2.68618  4.42225  2.77519  2.73123  3.46354  2.40513  3.72494  3.29354  2.67741  2.69355  4.24690  2.90347  2.73739  3.18146  2.89801  2.37887  2.77519  2.98518  4.58477  3.61503
          0.03215  3.84924  4.57159  0.61958  0.77255  0.48576  0.95510
    511   2.82203  5.23976  1.41164  2.09750  4.55757  3.14823  3.72627  4.11283  2.74013  3.66301  4.52900  2.20249  3.77641  2.90830  3.30320  2.74547  3.13109  3.69937  5.78990  4.31343   1181 d - - -
          2.68618  4.42225  2.77519  2.73123  3.46354  2.40513  3.72494  3.29354  2.67741  2.69355  4.24690  2.90347  2.73739  3.18146  2.89801  2.37887  2.77519  2.98518  4.58477  3.61503
          0.03215  3.84924  4.57159  0.61958  0.77255  0.48576  0.95510
    512   2.44063  4.34086  3.23083  2.83065  3.79116  3.21644  3.89212  3.03194  2.74984  2.51045  3.75166  3.18650  2.05379  3.14720  3.08319  2.60528  2.51162  2.75706  5.22612  3.95240   1182 p - - -
          2.68618  4.42225  2.77519  2.73123  3.46354  2.40513  3.72494  3.29354  2.67741  2.69355  4.24690  2.90347  2.73739  3.18146  2.89801  2.37887  2.77519  2.98518  4.58477  3.61503
          0.03215  3.84924  4.57159  0.61958  0.77255  0.48576  0.95510
    513   2.62302  4.77095  2.63811  1.67091  4.13571  2.93656  3.69657  3.46972  2.52796  3.15198  4.02152  2.87830  3.78491  2.87635  2.95776  2.65916  2.91013  2.80054  5.41748  4.07588   1184 e - - -
          2.68618  4.42225  2.77519  2.73123  3.46354  2.40513  3.72494  3.29354  2.67741  2.69355  4.24690  2.90347  2.73739  3.18146  2.89801  2.37887  2.77519  2.98518  4.58477  3.61503
          0.03215  3.84924  4.57159  0.61958  0.77255  0.48576  0.95510
    514   2.68707  4.91753  2.85731  2.41129  4.24916  3.37707  3.58202  3.67447  2.19512  3.21729  4.04206  2.66891  3.36919  2.09596  2.29297  2.69205  2.91944  3.32792  5.38088  4.07076   1186 q - - -
          2.68618  4.42225  2.77519  2.73123  3.46354  2.40513  3.72494  3.29354  2.67741  2.69355  4.24690  2.90347  2.73739  3.18146  2.89801  2.37887  2.77519  2.98518  4.58477  3.61503
          0.03215  3.84924  4.57159  0.61958  0.77255  0.48576  0.95510
    515   3.12672  4.55418  4.40200  3.90895  3.07266  4.23122  4.56345  1.96787  3.68596  1.04398  2.97913  4.19940  4.53729  3.98630  3.88120  3.61590  3.38163  2.11730  5.05981  3.82403   1187 l - - -
          2.68618  4.42225  2.77519  2.73123  3.46354  2.40513  3.72494  3.29354  2.67741  2.69355  4.24690  2.90347  2.73739  3.18146  2.89801  2.37887  2.77519  2.98518  4.58477  3.61503
          0.03215  3.84924  4.57159  0.61958  0.77255  0.48576  0.95510
    516   3.14369  4.72887  3.65036  3.29852  2.18290  3.84959  2.96315  3.32790  3.13113  2.77623  3.89176  3.51949  4.25565  3.47027  3.36738  3.23425  3.38572  3.15332  3.82452  1.23762   1188 y - - -
          2.68618  4.42225  2.77519  2.73123  3.46354  2.40513  3.72494  3.29354  2.67741  2.69355  4.24690  2.90347  2.73739  3.18146  2.89801  2.37887  2.77519  2.98518  4.58477  3.61503
          0.03215  3.84924  4.57159  0.61958  0.77255  0.48576  0.95510
    517   2.89114  5.33072  1.26386  1.93460  4.63076  3.15985  3.74129  4.12438  2.77196  3.68899  4.57786  2.66301  3.79305  2.92525  3.34437  2.79619  3.19235  3.73290  5.83826  4.37710   1189 d - - -
          2.68618  4.42225  2.77519  2.73123  3.46354  2.40513  3.72494  3.29354  2.67741  2.69355  4.24690  2.90347  2.73739  3.18146  2.89801  2.37887  2.77519  2.98518  4.58477  3.61503
          0.03215  3.84924  4.57159  0.61958  0.77255  0.48576  0.95510
    518   1.68615  4.11126  3.28531  3.02269  4.14869  2.89106  4.11157  3.48485  3.07726  3.24453  4.11058  3.20703  3.63094  3.38869  3.38451  1.51394  2.65497  3.00200  5.51779  4.28251   1190 s - - -
          2.68618  4.42225  2.77519  2.73123  3.46354  2.40513  3.72494  3.29354  2.67741  2.69355  4.24690  2.90347  2.73739  3.18146  2.89801  2.37887  2.77519  2.98518  4.58477  3.61503
          0.03215  3.84924  4.57159  0.61958  0.77255  0.48576  0.95510
    519   2.78983  4.33916  4.09294  3.75562  3.53342  3.69957  4.56146  2.05239  3.62304  2.22468  3.50237  3.94910  4.26157  3.98465  3.83773  3.20186  3.15207  1.05473  5.31384  4.04389   1191 v - - -
          2.68618  4.42225  2.77519  2.73123  3.46354  2.40513  3.72494  3.29354  2.67741  2.69355  4.24690  2.90347  2.73739  3.18146  2.89801  2.37887  2.77519  2.98518  4.58477  3.61503
          0.03215  3.84924  4.57159  0.61958  0.77255  0.48576  0.95510
    520   2.49221  4.54137  2.75124  2.53687  4.14659  3.11570  3.82951  3.55230  2.67414  3.25309  4.13661  1.70424  3.74608  3.04447  3.05055  2.58186  2.39960  3.16512  5.46020  4.12369   1192 n - - -
          2.68618  4.42225  2.77519  2.73123  3.46354  2.40513  3.72494  3.29354  2.67741  2.69355  4.24690  2.90347  2.73739  3.18146  2.89801  2.37887  2.77519  2.98518  4.58477  3.61503
          0.03215  3.84924  4.57159  0.61958  0.77255  0.48576  0.95510
    521   3.10373  4.46688  4.57276  4.02566  2.66983  4.32311  4.56480  1.64338  3.90633  1.29050  2.93622  4.28381  4.56424  4.07362  4.07745  3.65791  3.33410  2.03653  4.97121  3.73559   1193 l - - -
          2.68618  4.42225  2.77519  2.73123  3.46354  2.40513  3.72494  3.29354  2.67741  2.69355  4.24690  2.90347  2.73739  3.18146  2.89801  2.37887  2.77519  2.98518  4.58477  3.61503
          0.03215  3.84924  4.57159  0.61958  0.77255  0.48576  0.95510
    522   3.13257  4.50782  4.55784  3.99988  3.08978  4.35347  4.65810  1.77707  3.84989  1.16021  2.60749  4.29910  4.58243  4.05435  4.03650  3.68802  3.36151  2.05434  5.11274  3.99327   1196 l - - -
          2.68618  4.42225  2.77519  2.73123  3.46354  2.40513  3.72494  3.29354  2.67741  2.69355  4.24690  2.90347  2.73739  3.18146  2.89801  2.37887  2.77519  2.98518  4.58477  3.61503
          0.03215  3.84924  4.57159  0.61958  0.77255  0.48576  0.95510
    523   3.12949  4.59881  4.15208  3.79211  3.12735  3.95241  4.45515  2.33047  3.56008  0.90434  3.15808  4.06981  4.39196  3.93397  3.73983  3.52098  3.42491  2.36171  4.99791  3.71577   1197 l - - -
          2.68618  4.42225  2.77519  2.73123  3.46354  2.40513  3.72494  3.29354  2.67741  2.69355  4.24690  2.90347  2.73739  3.18146  2.89801  2.37887  2.77519  2.98518  4.58477  3.61503
          0.03215  3.84924  4.57159  0.61958  0.77255  0.48576  0.95510
    524   2.21831  4.15976  3.21432  2.97115  4.12881  2.91975  4.08059  3.49092  3.01066  3.24215  4.12660  3.18828  3.65189  3.35468  3.31471  1.31495  2.42782  3.02386  5.50020  4.24006   1200 s - - -
          2.68618  4.42225  2.77519  2.73123  3.46354  2.40513  3.72494  3.29354  2.67741  2.69355  4.24690  2.90347  2.73739  3.18146  2.89801  2.37887  2.77519  2.98518  4.58477  3.61503
          0.03215  3.84924  4.57159  0.61958  0.77255  0.48576  0.95510
    525   3.01242  4.45513  4.20276  3.68803  2.21868  4.04252  3.90312  2.47909  3.55821  1.35468  3.12721  3.88202  4.35072  3.74957  3.75021  3.35521  3.23985  2.47771  4.27364  2.45242   1206 l - - -
          2.68618  4.42225  2.77519  2.73123  3.46354  2.40513  3.72494  3.29354  2.67741  2.69355  4.24690  2.90347  2.73739  3.18146  2.89801  2.37887  2.77519  2.98518  4.58477  3.61503
          0.03215  3.84924  4.57159  0.61958  0.77255  0.48576  0.95510
    526   2.86292  4.84739  2.88820  2.64291  4.01279  3.35102  3.80090  3.64028  2.46538  3.14491  4.17374  3.10231  3.90435  1.27593  2.74988  2.91180  3.16006  3.37150  5.28908  3.98139   1221 q - - -
          2.68618  4.42225  2.77519  2.73123  3.46354  2.40513  3.72494  3.29354  2.67741  2.69355  4.24690  2.90347  2.73739  3.18146  2.89801  2.37887  2.77519  2.98518  4.58477  3.61503
          0.03215  3.84924  4.57159  0.61958  0.77255  0.48576  0.95510
    527   2.30404  4.22398  3.18670  3.00168  4.05331  2.95432  4.11204  3.57291  3.07387  3.29504  4.22327  3.22999  3.69126  3.42507  3.36043  1.12662  2.78249  3.11310  5.42772  4.13678   1248 s - - -
          2.68618  4.42225  2.77519  2.73123  3.46354  2.40513  3.72494  3.29354  2.67741  2.69355  4.24690  2.90347  2.73739  3.18146  2.89801  2.37887  2.77519  2.98518  4.58477  3.61503
          0.03215  3.84924  4.57159  0.61958  0.77255  0.48576  0.95510
    528   2.75778  5.15108  2.31018  1.87956  4.45912  3.27962  3.61425  3.90510  1.82041  3.43032  4.25275  2.76128  3.78919  2.75916  2.80594  2.70571  3.00490  3.52745  5.58997  4.20495   1261 k - - -
          2.68618  4.42225  2.77519  2.73123  3.46354  2.40513  3.72494  3.29354  2.67741  2.69355  4.24690  2.90347  2.73739  3.18146  2.89801  2.37887  2.77519  2.98518  4.58477  3.61503
          0.03215  3.84924  4.57159  0.61958  0.77255  0.48576  0.95510
    529   2.72841  4.88734  2.55396  2.37287  4.24592  3.23713  3.71851  3.76471  2.28676  3.36463  4.24632  1.59547  3.81285  2.91220  2.83120  2.74117  3.03351  3.40321  5.47699  4.11451   1262 n - - -
          2.68618  4.42225  2.77519  2.73123  3.46354  2.40513  3.72494  3.29354  2.67741  2.69355  4.24690  2.90347  2.73739  3.18146  2.89801  2.37887  2.77519  2.98518  4.58477  3.61503
          0.03215  3.84924  4.57159  0.61958  0.77255  0.48576  0.95510
    530   2.63677  4.41418  3.30576  3.20238  4.34450  0.76587  4.32381  3.93871  3.38046  3.59570  4.57148  3.47013  3.80457  3.70650  3.61879  2.80807  3.11621  3.47154  5.44551  4.44571   1263 g - - -
          2.68618  4.42225  2.77519  2.73123  3.46354  2.40513  3.72494  3.29354  2.67741  2.69355  4.24690  2.90347  2.73739  3.18146  2.89801  2.37887  2.77519  2.98518  4.58477  3.61503
          0.03215  3.84924  4.57159  0.61958  0.77255  0.48576  0.95510
    531   2.63677  4.41418  3.30576  3.20238  4.34450  0.76587  4.32381  3.93871  3.38046  3.59570  4.57148  3.47013  3.80457  3.70650  3.61879  2.80807  3.11621  3.47154  5.44551  4.44571   1264 g - - -
          2.68618  4.42225  2.77519  2.73123  3.46354  2.40513  3.72494  3.29354  2.67741  2.69355  4.24690  2.90347  2.73739  3.18146  2.89801  2.37887  2.77519  2.98518  4.58477  3.61503
          0.03215  3.84924  4.57159  0.61958  0.77255  0.48576  0.95510
    532   2.92585  4.37160  4.28703  3.73400  2.76377  4.06455  4.37624  2.12914  3.62369  1.66349  2.09268  4.01327  4.37413  3.83864  3.83592  3.38281  3.16646  1.80751  4.94223  3.73930   1265 l - - -
          2.68618  4.42225  2.77519  2.73123  3.46354  2.40513  3.72494  3.29354  2.67741  2.69355  4.24690  2.90347  2.73739  3.18146  2.89801  2.37887  2.77519  2.98518  4.58477  3.61503
          0.03215  3.84924  4.57159  0.61958  0.77255  0.48576  0.95510
    533   2.24458  4.15715  3.29448  3.01208  4.03285  2.96962  4.07269  3.29325  2.99514  3.10568  4.01331  3.22647  3.68206  3.35577  3.28985  2.16580  1.47379  2.88983  5.42805  4.18061   1266 t - - -
          2.68618  4.42225  2.77519  2.73123  3.46354  2.40513  3.72494  3.29354  2.67741  2.69355  4.24690  2.90347  2.73739  3.18146  2.89801  2.37887  2.77519  2.98518  4.58477  3.61503
          0.03215  3.84924  4.57159  0.61958  0.77255  0.48576  0.95510
    534   1.24845  4.15473  3.30025  3.03406  4.07685  2.95667  4.11130  3.33403  3.06674  3.11959  4.04059  3.24186  3.02005  3.39675  3.36659  2.42790  2.70942  2.92318  5.46264  4.24316   1267 a - - -
          2.68618  4.42225  2.77519  2.73123  3.46354  2.40513  3.72494  3.29354  2.67741  2.69355  4.24690  2.90347  2.73739  3.18146  2.89801  2.37887  2.77519  2.98518  4.58477  3.61503
          0.03215  3.84924  4.57159  0.61958  0.77255  0.48576  0.95510
    535   3.29782  4.68063  4.05617  3.75671  2.64365  3.70456  3.87218  3.32068  3.47953  2.71947  3.95553  3.91052  4.22042  3.86837  3.61188  3.50172  3.59710  3.21038  0.93348  2.64701   1268 w - - -
          2.68618  4.42225  2.77519  2.73123  3.46354  2.40513  3.72494  3.29354  2.67741  2.69355  4.24690  2.90347  2.73739  3.18146  2.89801  2.37887  2.77519  2.98518  4.58477  3.61503
          0.03215  3.84924  4.57159  0.61958  0.77255  0.48576  0.95510
    536   2.93287  5.03839  2.47869  1.05887  4.38178  3.25948  3.84465  3.83108  2.72229  3.45208  4.42744  2.92058  3.86306  3.06099  3.12850  2.91782  3.23703  3.51744  5.55776  4.28033   1269 e - - -
          2.68618  4.42225  2.77519  2.73123  3.46354  2.40513  3.72494  3.29354  2.67741  2.69355  4.24690  2.90347  2.73739  3.18146  2.89801  2.37887  2.77519  2.98518  4.58477  3.61503
          0.03215  3.84924  4.57159  0.61958  0.77255  0.48576  0.95510
    537   2.72153  4.48244  3.32625  3.16215  4.15884  3.17128  4.24131  3.69853  3.21751  3.32779  4.37684  3.47106  0.87196  3.60701  3.46545  2.88836  3.16133  3.34652  5.35151  4.27927   1275 p - - -
          2.68618  4.42225  2.77519  2.73123  3.46354  2.40513  3.72494  3.29354  2.67741  2.69355  4.24690  2.90347  2.73739  3.18146  2.89801  2.37887  2.77519  2.98518  4.58477  3.61503
          0.03215  3.84924  4.57159  0.61958  0.77255  0.48576  0.95510
    538   1.74939  4.17428  3.75687  3.36299  3.70991  3.29957  4.27232  2.38134  3.28717  2.52408  3.62434  3.54997  3.93278  3.61278  3.56029  2.72277  2.84038  1.65331  5.31988  4.09194   1276 v - - -
          2.68618  4.42225  2.77519  2.73123  3.46354  2.40513  3.72494  3.29354  2.67741  2.69355  4.24690  2.90347  2.73739  3.18146  2.89801  2.37887  2.77519  2.98518  4.58477  3.61503
          0.03215  3.84924  4.57159  0.61958  0.77255  0.48576  0.95510
    539   2.69189  4.68749  3.16157  2.72507  4.21385  2.58783  3.73711  3.66272  2.27361  3.23876  4.11958  3.12905  3.84935  2.92736  1.47626  2.77116  2.99270  3.30990  5.34158  4.12618   1278 r - - -
          2.68618  4.42225  2.77519  2.73123  3.46354  2.40513  3.72494  3.29354  2.67741  2.69355  4.24690  2.90347  2.73739  3.18146  2.89801  2.37887  2.77519  2.98518  4.58477  3.61503
          0.03215  3.84924  4.57159  0.61958  0.77255  0.48576  0.95510
    540   1.38209  4.11865  3.26544  3.03308  4.18927  2.04528  4.14078  3.51919  3.12955  3.27944  4.14618  3.21841  3.63519  3.42483  3.43427  2.36964  2.67455  3.02940  5.53903  4.33077   1279 a - - -
          2.68618  4.42225  2.77519  2.73123  3.46354  2.40513  3.72494  3.29354  2.67741  2.69355  4.24690  2.90347  2.73739  3.18146  2.89801  2.37887  2.77519  2.98518  4.58477  3.61503
          0.03215  3.84924  4.57159  0.61958  0.77255  0.48576  0.95510
    541   2.63878  4.56253  3.06125  2.62341  3.39925  3.43544  3.64992  3.15664  2.54124  2.78110  3.69266  3.07695  3.13301  2.59167  2.90026  2.74517  2.88521  2.90202  4.85177  2.33802   1281 y - - -
          2.68618  4.42225  2.77519  2.73123  3.46354  2.40513  3.72494  3.29354  2.67741  2.69355  4.24690  2.90347  2.73739  3.18146  2.89801  2.37887  2.77519  2.98518  4.58477  3.61503
          0.03215  3.84924  4.57159  0.61958  0.77255  0.48576  0.95510
    542   2.73345  5.04724  2.48434  1.76762  4.38447  2.65290  3.63457  3.81873  2.11437  3.36909  4.20135  2.79047  3.79096  2.78910  2.81983  2.70363  2.99105  3.45263  5.54649  4.18203   1287 e - - -
          2.68618  4.42225  2.77519  2.73123  3.46354  2.40513  3.72494  3.29354  2.67741  2.69355  4.24690  2.90347  2.73739  3.18146  2.89801  2.37887  2.77519  2.98518  4.58477  3.61503
          0.03215  3.84924  4.57159  0.61958  0.77255  0.48576  0.95510
    543   3.29782  4.68063  4.05617  3.75671  2.64365  3.70456  3.87218  3.32068  3.47953  2.71947  3.95553  3.91052  4.22042  3.86837  3.61188  3.50172  3.59710  3.21038  0.93348  2.64701   1288 w - - -
          2.68618  4.42225  2.77519  2.73123  3.46354  2.40513  3.72494  3.29354  2.67741  2.69355  4.24690  2.90347  2.73739  3.18146  2.89801  2.37887  2.77519  2.98518  4.58477  3.61503
          0.03215  3.84924  4.57159  0.61958  0.77255  0.48576  0.95510
    544   3.13856  4.51902  4.54611  3.98837  3.07980  4.35073  4.64956  1.83686  3.83380  1.12595  2.60044  4.29142  4.57968  4.04216  4.02214  3.68524  3.36732  2.07938  5.10585  3.98469   1289 l - - -
          2.68618  4.42225  2.77519  2.73123  3.46354  2.40513  3.72494  3.29354  2.67741  2.69355  4.24690  2.90347  2.73739  3.18146  2.89801  2.37887  2.77519  2.98518  4.58477  3.61503
          0.03215  3.84924  4.57159  0.61958  0.77255  0.48576  0.95510
    545   2.93287  5.03839  2.47869  1.05887  4.38178  3.25948  3.84465  3.83108  2.72229  3.45208  4.42744  2.92058  3.86306  3.06099  3.12850  2.91782  3.23703  3.51744  5.55776  4.28033   1291 e - - -
          2.68618  4.42225  2.77519  2.73123  3.46354  2.40513  3.72494  3.29354  2.67741  2.69355  4.24690  2.90347  2.73739  3.18146  2.89801  2.37887  2.77519  2.98518  4.58477  3.61503
          0.03215  3.84924  4.57159  0.61958  0.77255  0.48576  0.95510
    546   3.16066  4.58223  4.39179  3.91197  2.60299  4.22193  4.38618  2.22006  3.75539  1.01509  2.96217  4.17077  4.52043  3.97642  3.93981  3.60527  3.40866  2.29209  4.77571  3.39719   1292 l - - -
          2.68618  4.42225  2.77519  2.73123  3.46354  2.40513  3.72494  3.29354  2.67741  2.69355  4.24690  2.90347  2.73739  3.18146  2.89801  2.37887  2.77519  2.98518  4.58477  3.61503
          0.03215  3.84924  4.57159  0.61958  0.77255  0.48576  0.95510
    547   3.12652  4.52079  4.49724  3.94471  2.37230  4.28202  4.44005  2.19992  3.81778  1.12585  2.57089  4.21093  4.51802  3.97480  3.98896  3.60675  3.35010  2.29702  4.83018  3.56011   1295 l - - -
          2.68618  4.42225  2.77519  2.73123  3.46354  2.40513  3.72494  3.29354  2.67741  2.69355  4.24690  2.90347  2.73739  3.18146  2.89801  2.37887  2.77519  2.98518  4.58477  3.61503
          0.03215  3.84924  4.57159  0.61958  0.77255  0.48576  0.95510
    548   2.70464  4.69998  2.69630  2.57957  4.05991  3.16876  3.90303  3.76555  2.80493  3.41514  4.37075  1.19985  3.81961  3.17597  3.15860  2.77287  3.08588  3.39011  5.36853  4.01009   1296 n - - -
          2.68618  4.42225  2.77519  2.73123  3.46354  2.40513  3.72494  3.29354  2.67741  2.69355  4.24690  2.90347  2.73739  3.18146  2.89801  2.37887  2.77519  2.98518  4.58477  3.61503
          0.03215  3.84924  4.57159  0.61958  0.77255  0.48576  0.95510
    549   2.72153  4.48244  3.32625  3.16215  4.15884  3.17128  4.24131  3.69853  3.21751  3.32779  4.37684  3.47106  0.87196  3.60701  3.46545  2.88836  3.16133  3.34652  5.35151  4.27927   1297 p - - -
          2.68618  4.42225  2.77519  2.73123  3.46354  2.40513  3.72494  3.29354  2.67741  2.69355  4.24690  2.90347  2.73739  3.18146  2.89801  2.37887  2.77519  2.98518  4.58477  3.61503
          0.03215  3.84924  4.57159  0.61958  0.77255  0.48576  0.95510
    550   2.25048  4.15996  3.29741  3.01888  4.02595  2.97457  4.07728  3.27372  2.99776  3.09623  4.01153  3.23226  3.68723  3.36245  3.28946  2.21232  1.45105  2.87711  5.42610  4.17676   1298 t - - -
          2.68618  4.42225  2.77519  2.73123  3.46354  2.40513  3.72494  3.29354  2.67741  2.69355  4.24690  2.90347  2.73739  3.18146  2.89801  2.37887  2.77519  2.98518  4.58477  3.61503
          0.03215  3.84924  4.57159  0.61958  0.77255  0.48576  0.95510
    551   2.85165  5.26857  2.01155  1.32052  4.56585  3.18722  3.71169  4.04007  2.67437  3.60259  4.47307  2.68775  3.79127  2.88649  3.20694  2.77104  3.13856  3.65736  5.76205  4.32391   1299 e - - -
          2.68618  4.42225  2.77519  2.73123  3.46354  2.40513  3.72494  3.29354  2.67741  2.69355  4.24690  2.90347  2.73739  3.18146  2.89801  2.37887  2.77519  2.98518  4.58477  3.61503
          0.03215  3.84924  4.57159  0.61958  0.77255  0.48576  0.95510
    552   2.96248  4.35597  4.44530  3.87486  2.41831  4.15577  4.44051  1.95928  3.76799  1.50830  2.51003  4.12613  4.42453  3.93343  3.93927  3.46871  3.18960  1.89704  4.92962  3.76828   1300 l - - -
          2.68618  4.42225  2.77519  2.73123  3.46354  2.40513  3.72494  3.29354  2.67741  2.69355  4.24690  2.90347  2.73739  3.18146  2.89801  2.37887  2.77519  2.98518  4.58477  3.61503
          0.03215  3.84924  4.57159  0.61958  0.77255  0.48576  0.95510
    553   3.16584  4.56322  4.40402  3.93652  1.66906  4.19038  4.07242  2.36442  3.79343  1.41510  3.07039  4.09550  4.49400  3.95769  3.94974  3.55733  3.40779  2.41495  4.36685  2.82447   1306 l - - -
          2.68618  4.42225  2.77519  2.73123  3.46354  2.40513  3.72494  3.29354  2.67741  2.69355  4.24690  2.90347  2.73739  3.18146  2.89801  2.37887  2.77519  2.98518  4.58477  3.61503
          0.03215  3.84924  4.57159  0.61958  0.77255  0.48576  0.95510
    554   1.47322  4.09805  3.46318  3.10004  3.95597  2.97753  4.09419  3.13914  3.07198  2.99715  3.90206  3.27678  3.67983  3.38895  3.37441  2.06655  2.66082  2.48335  5.37552  4.15017   1307 a - - -
          2.68618  4.42225  2.77519  2.73123  3.46354  2.40513  3.72494  3.29354  2.67741  2.69355  4.24690  2.90347  2.73739  3.18146  2.89801  2.37887  2.77519  2.98518  4.58477  3.61503
          0.03215  3.84924  4.57159  0.61958  0.77255  0.48576  0.95510
    555   2.80690  5.22564  1.58839  2.10337  4.54489  3.15572  3.71450  4.09208  2.70982  3.63823  4.49588  1.95506  3.77362  2.89205  3.26575  2.73352  3.11075  3.67948  5.77116  4.30039   1308 d - - -
          2.68618  4.42225  2.77519  2.73123  3.46354  2.40513  3.72494  3.29354  2.67741  2.69355  4.24690  2.90347  2.73739  3.18146  2.89801  2.37887  2.77519  2.98518  4.58477  3.61503
          0.03215  3.84924  4.57159  0.61958  0.77255  0.48576  0.95510
    556   2.45801  4.22713  3.72768  3.18254  3.38846  3.66913  4.02476  1.90690  3.08364  2.10030  3.32793  3.18250  4.06559  3.40171  3.38354  2.96284  2.88483  1.96571  4.95740  3.72867   1309 i - - -
          2.68618  4.42225  2.77519  2.73123  3.46354  2.40513  3.72494  3.29354  2.67741  2.69355  4.24690  2.90347  2.73739  3.18146  2.89801  2.37887  2.77519  2.98518  4.58477  3.61503
          0.03215  3.84924  4.57159  0.61958  0.77255  0.48576  0.95510
    557   2.94341  4.37619  4.32896  3.79584  3.30297  4.11765  4.53837  1.92329  3.64668  1.75130  2.80670  4.08488  4.45401  3.93860  3.88116  3.46112  3.20166  1.33027  5.18660  3.98751   1311 v - - -
          2.68618  4.42225  2.77519  2.73123  3.46354  2.40513  3.72494  3.29354  2.67741  2.69355  4.24690  2.90347  2.73739  3.18146  2.89801  2.37887  2.77519  2.98518  4.58477  3.61503
          0.03215  3.84924  4.57159  0.61958  0.77255  0.48576  0.95510
    558   2.37018  4.22931  4.00168  3.48212  3.50449  3.75686  4.30854  1.67415  3.39003  2.25980  3.38176  3.76510  4.19916  3.69232  3.66808  3.09787  2.69829  1.65634  5.17611  3.96461   1312 v - - -
          2.68618  4.42225  2.77519  2.73123  3.46354  2.40513  3.72494  3.29354  2.67741  2.69355  4.24690  2.90347  2.73739  3.18146  2.89801  2.37887  2.77519  2.98518  4.58477  3.61503
          0.03215  3.84924  4.57159  0.61958  0.77255  0.48576  0.95510
    559   2.93287  5.03839  2.47869  1.05887  4.38178  3.25948  3.84465  3.83108  2.72229  3.45208  4.42744  2.92058  3.86306  3.06099  3.12850  2.91782  3.23703  3.51744  5.55776  4.28033   1313 e - - -
          2.68618  4.42225  2.77519  2.73123  3.46354  2.40513  3.72494  3.29354  2.67741  2.69355  4.24690  2.90347  2.73739  3.18146  2.89801  2.37887  2.77519  2.98518  4.58477  3.61503
          0.03215  3.84924  4.57159  0.61958  0.77255  0.48576  0.95510
    560   2.73697  4.76460  3.15422  2.61437  3.52624  3.50136  2.40485  3.40973  2.24731  2.97795  3.86525  3.06660  3.89392  2.82065  2.16286  2.79062  2.95376  3.13064  4.90643  3.11768   1316 r - - -
          2.68618  4.42225  2.77519  2.73123  3.46354  2.40513  3.72494  3.29354  2.67741  2.69355  4.24690  2.90347  2.73739  3.18146  2.89801  2.37887  2.77519  2.98518  4.58477  3.61503
          0.03215  3.84924  4.57159  0.61958  0.77255  0.48576  0.95510
    561   2.83108  5.14417  2.36237  1.40224  4.41391  3.25395  3.68232  3.88355  2.48316  3.42876  4.31833  2.77185  3.81749  2.58456  2.90138  2.78229  3.10087  3.53686  5.60687  4.22078   1317 e - - -
          2.68618  4.42225  2.77519  2.73123  3.46354  2.40513  3.72494  3.29354  2.67741  2.69355  4.24690  2.90347  2.73739  3.18146  2.89801  2.37887  2.77519  2.98518  4.58477  3.61503
          0.03215  3.84924  4.57159  0.61958  0.77255  0.48576  0.95510
    562   3.21406  4.71245  3.80418  3.52945  2.29455  3.80326  3.60848  3.22656  3.38764  2.68642  3.90408  3.69522  4.27777  3.69925  3.57600  3.35297  3.50070  3.09606  3.93734  1.00530   1318 y - - -
          2.68618  4.42225  2.77519  2.73123  3.46354  2.40513  3.72494  3.29354  2.67741  2.69355  4.24690  2.90347  2.73739  3.18146  2.89801  2.37887  2.77519  2.98518  4.58477  3.61503
          0.03215  3.84924  4.57159  0.61958  0.77255  0.48576  0.95510
    563   2.36834  3.54205  3.44730  2.93210  3.60665  3.23966  3.87815  2.87802  2.86981  2.66682  3.55752  2.76013  3.78358  3.18718  3.20806  2.42601  2.35874  2.16334  5.03733  3.80587   1319 v - - -
          2.68618  4.42225  2.77519  2.73123  3.46354  2.40513  3.72494  3.29354  2.67741  2.69355  4.24690  2.90347  2.73739  3.18146  2.89801  2.37887  2.77519  2.98518  4.58477  3.61503
          0.03215  3.84924  4.57159  0.61958  0.77255  0.48576  0.95510
    564   2.93287  5.03839  2.47869  1.05887  4.38178  3.25948  3.84465  3.83108  2.72229  3.45208  4.42744  2.92058  3.86306  3.06099  3.12850  2.91782  3.23703  3.51744  5.55776  4.28033   1328 e - - -
          2.68618  4.42225  2.77519  2.73123  3.46354  2.40513  3.72494  3.29354  2.67741  2.69355  4.24690  2.90347  2.73739  3.18146  2.89801  2.37887  2.77519  2.98518  4.58477  3.61503
          0.03215  3.84924  4.57159  0.61958  0.77255  0.48576  0.95510
    565   2.56073  0.98881  4.07389  3.80845  3.80541  3.18835  4.46067  2.94572  3.63534  2.86212  3.98276  3.80164  3.89346  3.98242  3.76373  2.83229  3.02558  2.69180  5.22613  4.09318   1329 c - - -
          2.68618  4.42225  2.77519  2.73123  3.46354  2.40513  3.72494  3.29354  2.67741  2.69355  4.24690  2.90347  2.73739  3.18146  2.89801  2.37887  2.77519  2.98518  4.58477  3.61503
          0.03215  3.84924  4.57159  0.61958  0.77255  0.48576  0.95510
    566   2.40072  4.24566  3.40797  3.15923  3.94885  3.08562  4.17826  3.07317  3.10174  2.93747  3.98972  3.37214  3.78764  3.49780  3.36138  2.60176  1.21190  2.77063  5.38871  4.16556   1330 t - - -
          2.68618  4.42225  2.77519  2.73123  3.46354  2.40513  3.72494  3.29354  2.67741  2.69355  4.24690  2.90347  2.73739  3.18146  2.89801  2.37887  2.77519  2.98518  4.58477  3.61503
          0.03215  3.84924  4.57159  0.61958  0.77255  0.48576  0.95510
    567   2.30404  4.22398  3.18670  3.00168  4.05331  2.95432  4.11204  3.57291  3.07387  3.29504  4.22327  3.22999  3.69126  3.42507  3.36043  1.12662  2.78249  3.11310  5.42772  4.13678   1331 s - - -
          2.68618  4.42225  2.77519  2.73123  3.46354  2.40513  3.72494  3.29354  2.67741  2.69355  4.24690  2.90347  2.73739  3.18146  2.89801  2.37887  2.77519  2.98518  4.58477  3.61503
          0.03215  3.84924  4.57159  0.61958  0.77255  0.48576  0.95510
    568   1.98787  4.13975  3.22176  2.99180  4.15214  2.89895  4.10627  3.51150  3.05998  3.26744  4.14712  3.19391  3.64102  3.38460  3.36406  1.31490  2.68006  3.02996  5.52423  4.27016   1332 s - - -
          2.68618  4.42225  2.77519  2.73123  3.46354  2.40513  3.72494  3.29354  2.67741  2.69355  4.24690  2.90347  2.73739  3.18146  2.89801  2.37887  2.77519  2.98518  4.58477  3.61503
          0.03215  3.84924  4.57159  0.61958  0.77255  0.48576  0.95510
    569   1.74939  4.17428  3.75687  3.36299  3.70991  3.29957  4.27232  2.38134  3.28717  2.52408  3.62434  3.54997  3.93278  3.61278  3.56029  2.72277  2.84038  1.65331  5.31988  4.09194   1333 v - - -
          2.68618  4.42225  2.77519  2.73123  3.46354  2.40513  3.72494  3.29354  2.67741  2.69355  4.24690  2.90347  2.73739  3.18146  2.89801  2.37887  2.77519  2.98518  4.58477  3.61503
          0.03215  3.84924  4.57159  0.61958  0.77255  0.48576  0.95510
    570   3.07519  4.44222  4.54282  4.00078  3.21427  4.32247  4.68188  1.34610  3.84069  1.58111  2.78191  4.28510  4.58675  4.09281  4.04135  3.66879  3.31622  1.84812  5.19243  4.02420   1334 i - - -
          2.68618  4.42225  2.77519  2.73123  3.46354  2.40513  3.72494  3.29354  2.67741  2.69355  4.24690  2.90347  2.73739  3.18146  2.89801  2.37887  2.77519  2.98518  4.58477  3.61503
          0.03215  3.84924  4.57159  0.61958  0.77255  0.48576  0.95510
    571   2.86292  4.84739  2.88820  2.64291  4.01279  3.35102  3.80090  3.64028  2.46538  3.14491  4.17374  3.10231  3.90435  1.27593  2.74988  2.91180  3.16006  3.37150  5.28908  3.98139   1335 q - - -
          2.68618  4.42225  2.77519  2.73123  3.46354  2.40513  3.72494  3.29354  2.67741  2.69355  4.24690  2.90347  2.73739  3.18146  2.89801  2.37887  2.77519  2.98518  4.58477  3.61503
          0.03215  3.84924  4.57159  0.61958  0.77255  0.48576  0.95510
    572   1.04777  4.18095  3.43942  3.22997  4.02963  3.00605  4.25470  3.15170  3.24563  3.03435  4.06897  3.38532  3.74310  3.58900  3.49759  2.53157  2.80733  2.81013  5.45912  4.25685   1336 a - - -
          2.68618  4.42225  2.77519  2.73123  3.46354  2.40513  3.72494  3.29354  2.67741  2.69355  4.24690  2.90347  2.73739  3.18146  2.89801  2.37887  2.77519  2.98518  4.58477  3.61503
          0.03215  3.84924  4.57159  0.61958  0.77255  0.48576  0.95510
    573   3.12949  4.59881  4.15208  3.79211  3.12735  3.95241  4.45515  2.33047  3.56008  0.90434  3.15808  4.06981  4.39196  3.93397  3.73983  3.52098  3.42491  2.36171  4.99791  3.71577   1337 l - - -
          2.68618  4.42225  2.77519  2.73123  3.46354  2.40513  3.72494  3.29354  2.67741  2.69355  4.24690  2.90347  2.73739  3.18146  2.89801  2.37887  2.77519  2.98518  4.58477  3.61503
          0.03215  3.84924  4.57159  0.61958  0.77255  0.48576  0.95510
    574   2.62614  4.21263  3.87156  3.36246  3.44791  3.64475  4.17957  1.86840  3.25815  2.29666  3.38220  3.64683  4.10606  3.57276  3.53490  2.57329  2.92032  1.61538  5.06859  3.83390   1338 v - - -
          2.68618  4.42225  2.77519  2.73123  3.46354  2.40513  3.72494  3.29354  2.67741  2.69355  4.24690  2.90347  2.73739  3.18146  2.89801  2.37887  2.77519  2.98518  4.58477  3.61503
          0.03215  3.84924  4.57159  0.61958  0.77255  0.48576  0.95510
    575   3.14431  4.53452  4.52267  3.96578  3.06562  4.34070  4.63115  1.92654  3.80210  1.08755  2.57164  4.27399  4.57194  4.01936  3.99346  3.67542  3.37324  2.11871  5.09329  3.96696   1339 l - - -
          2.68618  4.42225  2.77519  2.73123  3.46354  2.40513  3.72494  3.29354  2.67741  2.69355  4.24690  2.90347  2.73739  3.18146  2.89801  2.37887  2.77519  2.98518  4.58477  3.61503
          0.03215  3.84924  4.57159  0.61958  0.77255  0.48576  0.95510
    576   3.22921  4.63790  4.20680  3.91711  1.05052  3.92395  3.86762  2.75602  3.82478  2.13157  3.48979  3.99318  4.38325  3.99923  3.95024  3.50018  3.53043  2.74497  4.12403  2.49413   1340 f - - -
          2.68618  4.42225  2.77519  2.73123  3.46354  2.40513  3.72494  3.29354  2.67741  2.69355  4.24690  2.90347  2.73739  3.18146  2.89801  2.37887  2.77519  2.98518  4.58477  3.61503
          0.03215  3.84924  4.57159  0.61958  0.77255  0.48576  0.95510
    577   2.84113  5.00760  3.03345  2.55298  4.39123  3.47051  3.57707  3.78943  1.45562  3.29407  4.14617  2.71584  3.89339  2.72206  2.12922  2.84212  3.05040  3.45647  5.39348  4.14798   1341 k - - -
          2.68618  4.42225  2.77519  2.73123  3.46354  2.40513  3.72494  3.29354  2.67741  2.69355  4.24690  2.90347  2.73739  3.18146  2.89801  2.37887  2.77519  2.98518  4.58477  3.61503
          0.03215  3.84924  4.57159  0.61958  0.77255  0.48576  0.95510
    578   2.83169  4.98313  2.81889  2.48371  4.27572  3.40063  3.63133  3.72970  2.00115  3.25643  4.15103  2.96569  3.87866  1.68050  2.44942  2.83483  3.06817  3.41443  5.39858  4.10691   1342 q - - -
          2.68618  4.42225  2.77519  2.73123  3.46354  2.40513  3.72494  3.29354  2.67741  2.69355  4.24690  2.90347  2.73739  3.18146  2.89801  2.37887  2.77519  2.98518  4.58477  3.61503
          0.03215  3.84924  4.57159  0.61958  0.77255  0.48576  0.95510
    579   3.12949  4.59881  4.15208  3.79211  3.12735  3.95241  4.45515  2.33047  3.56008  0.90434  3.15808  4.06981  4.39196  3.93397  3.73983  3.52098  3.42491  2.36171  4.99791  3.71577   1343 l - - -
          2.68618  4.42225  2.77519  2.73123  3.46354  2.40513  3.72494  3.29354  2.67741  2.69355  4.24690  2.90347  2.73739  3.18146  2.89801  2.37887  2.77519  2.98518  4.58477  3.61503
          0.03215  3.84924  4.57159  0.61958  0.77255  0.48576  0.95510
    580   3.28710  4.69862  4.13477  3.76059  1.87360  4.06542  3.46158  3.08949  3.63044  2.50345  3.73485  3.79067  4.42669  3.78375  3.79483  3.43450  3.52904  2.99270  3.69063  1.14571   1344 y - - -
          2.68618  4.42225  2.77519  2.73123  3.46354  2.40513  3.72494  3.29354  2.67741  2.69355  4.24690  2.90347  2.73739  3.18146  2.89801  2.37887  2.77519  2.98518  4.58477  3.61503
          0.03215  3.84924  4.57159  0.61958  0.77255  0.48576  0.95510
    581   2.72153  4.48244  3.32625  3.16215  4.15884  3.17128  4.24131  3.69853  3.21751  3.32779  4.37684  3.47106  0.87196  3.60701  3.46545  2.88836  3.16133  3.34652  5.35151  4.27927   1345 p - - -
          2.68618  4.42225  2.77519  2.73123  3.46354  2.40513  3.72494  3.29354  2.67741  2.69355  4.24690  2.90347  2.73739  3.18146  2.89801  2.37887  2.77519  2.98518  4.58477  3.61503
          0.03215  3.84924  4.57159  0.61958  0.77255  0.48576  0.95510
    582   2.73761  5.06726  1.60662  2.18550  4.15980  3.23247  3.65583  3.80048  2.59162  3.37336  4.22561  2.53910  3.78191  2.84135  3.10329  2.69873  3.00978  3.44198  5.46776  3.46896   1346 d - - -
          2.68618  4.42225  2.77519  2.73123  3.46354  2.40513  3.72494  3.29354  2.67741  2.69355  4.24690  2.90347  2.73739  3.18146  2.89801  2.37887  2.77519  2.98518  4.58477  3.61503
          0.03215  3.84924  4.57159  0.61958  0.77255  0.48576  0.95510
    583   2.97028  4.79138  3.10384  2.86170  3.26908  3.42841  1.19245  3.66958  2.70542  3.16636  4.20771  3.27187  3.97980  3.22771  2.97239  3.04126  3.27297  3.40518  4.73439  3.22065   1348 h - - -
          2.68618  4.42225  2.77519  2.73123  3.46354  2.40513  3.72494  3.29354  2.67741  2.69355  4.24690  2.90347  2.73739  3.18146  2.89801  2.37887  2.77519  2.98518  4.58477  3.61503
          0.03215  3.84924  4.57159  0.61958  0.77255  0.48576  0.95510
    584   2.93408  4.95160  3.33520  2.76600  4.33847  3.54224  3.61244  3.73182  1.83563  3.24303  4.14809  3.16089  3.96115  2.77369  1.33831  2.96793  3.13869  3.43454  5.32900  4.13849   1350 r - - -
          2.68618  4.42225  2.77519  2.73123  3.46354  2.40513  3.72494  3.29354  2.67741  2.69355  4.24690  2.90347  2.73739  3.18146  2.89801  2.37887  2.77519  2.98518  4.58477  3.61503
          0.03215  3.84924  4.57159  0.61958  0.77255  0.48576  0.95510
    585   2.25673  4.36721  3.11514  2.75310  3.96040  3.17488  3.85962  3.17637  2.46641  2.96415  3.86836  3.12220  3.76926  3.09197  2.98950  2.57813  1.74324  2.85496  5.31374  4.05931   1352 t - - -
          2.68618  4.42225  2.77519  2.73123  3.46354  2.40513  3.72494  3.29354  2.67741  2.69355  4.24690  2.90347  2.73739  3.18146  2.89801  2.37887  2.77519  2.98518  4.58477  3.61503
          0.03215  3.84924  4.57159  0.61958  0.77255  0.48576  0.95510
    586   2.53639  4.92399  2.85107  2.08933  4.24021  3.38348  3.57303  3.64390  1.94050  3.19739  4.01792  2.90087  3.80622  2.71371  2.39705  2.67971  2.72853  3.30201  5.37735  4.06458   1353 k - - -
          2.68618  4.42225  2.77519  2.73123  3.46354  2.40513  3.72494  3.29354  2.67741  2.69355  4.24690  2.90347  2.73739  3.18146  2.89801  2.37887  2.77519  2.98518  4.58477  3.61503
          0.03215  3.84924  4.57159  0.61958  0.77255  0.48576  0.95510
    587   2.93287  5.03839  2.47869  1.05887  4.38178  3.25948  3.84465  3.83108  2.72229  3.45208  4.42744  2.92058  3.86306  3.06099  3.12850  2.91782  3.23703  3.51744  5.55776  4.28033   1354 e - - -
          2.68618  4.42225  2.77519  2.73123  3.46354  2.40513  3.72494  3.29354  2.67741  2.69355  4.24690  2.90347  2.73739  3.18146  2.89801  2.37887  2.77519  2.98518  4.58477  3.61503
          0.03215  3.84924  4.57159  0.61958  0.77255  0.48576  0.95510
    588   3.01306  4.43861  4.30214  3.91728  3.35883  4.04101  4.64991  1.10715  3.74495  1.94994  3.29814  4.16590  4.47470  4.09580  3.94419  3.53430  3.31274  1.84604  5.24466  3.98077   1356 i - - -
          2.68618  4.42225  2.77519  2.73123  3.46354  2.40513  3.72494  3.29354  2.67741  2.69355  4.24690  2.90347  2.73739  3.18146  2.89801  2.37887  2.77519  2.98518  4.58477  3.61503
          0.03215  3.84924  4.57159  0.61958  0.77255  0.48576  0.95510
    589   2.57168  4.79320  2.35722  2.29971  4.25048  3.19207  3.68249  3.68881  2.55784  3.28297  4.10551  2.19037  3.73916  2.84860  3.03627  2.30644  2.46279  3.30161  5.49872  4.13250   1357 n - - -
          2.68618  4.42225  2.77519  2.73123  3.46354  2.40513  3.72494  3.29354  2.67741  2.69355  4.24690  2.90347  2.73739  3.18146  2.89801  2.37887  2.77519  2.98518  4.58477  3.61503
          0.03215  3.84924  4.57159  0.61958  0.77255  0.48576  0.95510
    590   2.47388  4.66588  3.05505  2.49799  3.91745  3.40769  3.60295  3.30235  2.13510  2.92832  3.35148  2.80633  3.80497  2.77629  2.46849  2.65062  2.55816  3.00585  5.18467  3.89526   1358 k - - -
          2.68618  4.42225  2.77519  2.73123  3.46354  2.40513  3.72494  3.29354  2.67741  2.69355  4.24690  2.90347  2.73739  3.18146  2.89801  2.37887  2.77519  2.98518  4.58477  3.61503
          0.03215  3.84924  4.57159  0.61958  0.77255  0.48576  0.95510
    591   2.42526  4.22805  3.39851  2.94515  2.60802  3.27406  3.86946  2.88824  2.91086  2.62504  3.57057  3.26529  3.82169  3.22593  3.24194  1.95897  2.51202  2.62880  4.92748  3.59492   1359 s - - -
          2.68618  4.42225  2.77519  2.73123  3.46354  2.40513  3.72494  3.29354  2.67741  2.69355  4.24690  2.90347  2.73739  3.18146  2.89801  2.37887  2.77519  2.98518  4.58477  3.61503
          0.03215  3.84924  4.57159  0.61958  0.77255  0.48576  0.95510
    592   3.05954  4.44476  4.46750  3.98783  3.26867  4.24800  4.68002  1.23889  3.79581  1.69739  3.16135  4.25540  4.57680  4.11130  4.00033  3.64160  3.32398  1.79368  5.22043  3.97066   1360 i - - -
          2.68618  4.42225  2.77519  2.73123  3.46354  2.40513  3.72494  3.29354  2.67741  2.69355  4.24690  2.90347  2.73739  3.18146  2.89801  2.37887  2.77519  2.98518  4.58477  3.61503
          0.03215  3.84924  4.57159  0.61958  0.77255  0.48576  0.95510
    593   2.81719  5.11772  2.51582  1.61308  4.44221  3.31354  3.63741  3.85700  1.94628  3.40215  4.25942  2.82293  3.82845  2.79329  2.68282  2.77782  3.06336  3.50666  5.55475  4.21393   1361 e - - -
          2.68618  4.42225  2.77519  2.73123  3.46354  2.40513  3.72494  3.29354  2.67741  2.69355  4.24690  2.90347  2.73739  3.18146  2.89801  2.37887  2.77519  2.98518  4.58477  3.61503
          0.03215  3.84924  4.57159  0.61958  0.77255  0.48576  0.95510
    594   2.95132  4.91361  3.12572  2.75190  4.29472  3.44298  3.74706  3.72260  1.07052  3.29290  4.25586  3.17729  3.94518  2.94005  2.42823  2.99498  3.20645  3.43179  5.35913  4.16866   1362 k - - -
          2.68618  4.42225  2.77519  2.73123  3.46354  2.40513  3.72494  3.29354  2.67741  2.69355  4.24690  2.90347  2.73739  3.18146  2.89801  2.37887  2.77519  2.98518  4.58477  3.61503
          0.03215  3.84924  4.57159  0.61958  0.77255  0.48576  0.95510
    595   1.20813  4.11528  3.30537  3.07801  4.16174  2.45769  4.16305  3.45319  3.15299  3.24737  4.13296  3.24788  3.64741  3.45862  3.44282  2.38670  2.68688  2.98704  5.52264  4.31898   1372 a - - -
          2.68618  4.42225  2.77519  2.73123  3.46354  2.40513  3.72494  3.29354  2.67741  2.69355  4.24690  2.90347  2.73739  3.18146  2.89801  2.37887  2.77519  2.98518  4.58477  3.61503
          0.03215  3.84924  4.57159  0.61958  0.77255  0.48576  0.95510
    596   2.55484  4.29838  4.09873  3.62599  3.48406  3.82200  4.44797  1.96834  3.49038  1.98204  3.36513  3.88615  4.28579  3.82604  3.74605  3.20115  3.07537  1.31254  5.26199  4.02886   1373 v - - -
          2.68618  4.42225  2.77519  2.73123  3.46354  2.40513  3.72494  3.29354  2.67741  2.69355  4.24690  2.90347  2.73739  3.18146  2.89801  2.37887  2.77519  2.98518  4.58477  3.61503
          0.03215  3.84924  4.57159  0.61958  0.77255  0.48576  0.95510
    597   2.80793  5.06312  2.54387  2.03893  4.34311  3.31642  3.64808  3.79707  2.33362  3.33525  4.21399  2.84356  3.83365  1.75933  2.69424  2.78156  3.05890  3.46203  5.50384  4.16040   1374 q - - -
          2.68618  4.42225  2.77519  2.73123  3.46354  2.40513  3.72494  3.29354  2.67741  2.69355  4.24690  2.90347  2.73739  3.18146  2.89801  2.37887  2.77519  2.98518  4.58477  3.61503
          0.03215  3.84924  4.57159  0.61958  0.77255  0.48576  0.95510
    598   3.34782  4.68658  4.31781  3.94237  1.44301  4.15664  3.43929  3.07521  3.80938  2.45679  3.69597  3.87404  4.48667  3.88283  3.92354  3.51158  3.57748  2.99290  3.62858  1.37371   1375 y - - -
          2.68618  4.42225  2.77519  2.73123  3.46354  2.40513  3.72494  3.29354  2.67741  2.69355  4.24690  2.90347  2.73739  3.18146  2.89801  2.37887  2.77519  2.98518  4.58477  3.61503
          0.03215  3.84924  4.57159  0.61958  0.77255  0.48576  0.95510
    599   3.07806  4.45281  4.50679  4.00861  3.23953  4.28900  4.68955  1.30113  3.82400  1.57944  3.11545  4.28112  4.59244  4.11787  4.02510  3.66931  3.33411  1.81358  5.20702  3.97795   1376 i - - -
          2.68618  4.42225  2.77519  2.73123  3.46354  2.40513  3.72494  3.29354  2.67741  2.69355  4.24690  2.90347  2.73739  3.18146  2.89801  2.37887  2.77519  2.98518  4.58477  3.61503
          0.03215  3.84924  4.57159  0.61958  0.77255  0.48576  0.95510
    600   2.93287  5.03839  2.47869  1.05887  4.38178  3.25948  3.84465  3.83108  2.72229  3.45208  4.42744  2.92058  3.86306  3.06099  3.12850  2.91782  3.23703  3.51744  5.55776  4.28033   1377 e - - -
          2.68618  4.42225  2.77519  2.73123  3.46354  2.40513  3.72494  3.29354  2.67741  2.69355  4.24690  2.90347  2.73739  3.18146  2.89801  2.37887  2.77519  2.98518  4.58477  3.61503
          0.03215  3.84924  4.57159  0.61958  0.77255  0.48576  0.95510
    601   2.44706  4.51540  2.71611  2.51531  4.18604  3.06592  3.83389  3.70686  2.71496  3.34061  4.18984  1.97050  3.71416  3.04851  3.11079  1.84386  2.83865  3.26301  5.49053  4.14083   1378 s - - -
          2.68618  4.42225  2.77519  2.73123  3.46354  2.40513  3.72494  3.29354  2.67741  2.69355  4.24690  2.90347  2.73739  3.18146  2.89801  2.37887  2.77519  2.98518  4.58477  3.61503
          0.03215  3.84924  4.57159  0.61958  0.77255  0.48576  0.95510
    602   2.55735  4.44917  3.20188  2.43255  3.62051  3.45978  3.67275  2.68008  2.39931  2.65107  3.08275  3.09451  3.84278  2.90938  2.71135  2.69635  2.78626  2.58134  5.00173  3.73991   1379 k - - -
          2.68618  4.42225  2.77519  2.73123  3.46354  2.40513  3.72494  3.29354  2.67741  2.69355  4.24690  2.90347  2.73739  3.18146  2.89801  2.37887  2.77519  2.98518  4.58477  3.61503
          0.03215  3.84924  4.57159  0.61958  0.77255  0.48576  0.95510
    603   2.86292  4.84739  2.88820  2.64291  4.01279  3.35102  3.80090  3.64028  2.46538  3.14491  4.17374  3.10231  3.90435  1.27593  2.74988  2.91180  3.16006  3.37150  5.28908  3.98139   1380 q - - -
          2.68618  4.42225  2.77519  2.73123  3.46354  2.40513  3.72494  3.29354  2.67741  2.69355  4.24690  2.90347  2.73739  3.18146  2.89801  2.37887  2.77519  2.98518  4.58477  3.61503
          0.03215  3.84924  4.57159  0.61958  0.77255  0.48576  0.95510
    604   2.56443  4.41434  3.24616  2.52938  3.57838  3.47051  3.70542  2.89162  2.56414  2.45225  2.85340  3.13680  3.86193  2.95828  2.77608  2.72271  2.43741  2.66032  4.98398  3.73073   1381 t - - -
          2.68618  4.42225  2.77519  2.73123  3.46354  2.40513  3.72494  3.29354  2.67741  2.69355  4.24690  2.90347  2.73739  3.18146  2.89801  2.37887  2.77519  2.98518  4.58477  3.61503
          0.03215  3.84924  4.57159  0.61958  0.77255  0.48576  0.95510
    605   2.37558  4.50980  3.14784  2.62921  3.80260  3.36405  3.69170  3.15353  2.45028  2.51277  3.70605  3.07139  2.73063  2.90197  2.46727  2.65796  2.81179  2.87639  5.14085  3.86858   1382 a - - -
          2.68618  4.42225  2.77519  2.73123  3.46354  2.40513  3.72494  3.29354  2.67741  2.69355  4.24690  2.90347  2.73739  3.18146  2.89801  2.37887  2.77519  2.98518  4.58477  3.61503
          0.03215  3.84924  4.57159  0.61958  0.77255  0.48576  0.95510
    606   2.96511  5.08905  0.95194  2.32137  4.46307  3.19349  3.91130  4.04605  2.99114  3.65865  4.63652  2.87646  3.84467  3.15060  3.50398  2.93029  3.30329  3.68781  5.63617  4.34016   1383 d - - -
          2.68618  4.42225  2.77519  2.73123  3.46354  2.40513  3.72494  3.29354  2.67741  2.69355  4.24690  2.90347  2.73739  3.18146  2.89801  2.37887  2.77519  2.98518  4.58477  3.61503
          0.03215  3.84924  4.57159  0.61958  0.77255  0.48576  0.95510
    607   2.63677  4.41418  3.30576  3.20238  4.34450  0.76587  4.32381  3.93871  3.38046  3.59570  4.57148  3.47013  3.80457  3.70650  3.61879  2.80807  3.11621  3.47154  5.44551  4.44571   1384 g - - -
          2.68618  4.42225  2.77519  2.73123  3.46354  2.40513  3.72494  3.29354  2.67741  2.69355  4.24690  2.90347  2.73739  3.18146  2.89801  2.37887  2.77519  2.98518  4.58477  3.61503
          0.03215  3.84924  4.57159  0.61958  0.77255  0.48576  0.95510
    608   2.30404  4.22398  3.18670  3.00168  4.05331  2.95432  4.11204  3.57291  3.07387  3.29504  4.22327  3.22999  3.69126  3.42507  3.36043  1.12662  2.78249  3.11310  5.42772  4.13678   1385 s - - -
          2.68618  4.42225  2.77519  2.73123  3.46354  2.40513  3.72494  3.29354  2.67741  2.69355  4.24690  2.90347  2.73739  3.18146  2.89801  2.37887  2.77519  2.98518  4.58477  3.61503
          0.03215  3.84924  4.57159  0.61958  0.77255  0.48576  0.95510
    609   3.29782  4.68063  4.05617  3.75671  2.64365  3.70456  3.87218  3.32068  3.47953  2.71947  3.95553  3.91052  4.22042  3.86837  3.61188  3.50172  3.59710  3.21038  0.93348  2.64701   1386 w - - -
          2.68618  4.42225  2.77519  2.73123  3.46354  2.40513  3.72494  3.29354  2.67741  2.69355  4.24690  2.90347  2.73739  3.18146  2.89801  2.37887  2.77519  2.98518  4.58477  3.61503
          0.03215  3.84924  4.57159  0.61958  0.77255  0.48576  0.95510
    610   3.21406  4.71245  3.80418  3.52945  2.29455  3.80326  3.60848  3.22656  3.38764  2.68642  3.90408  3.69522  4.27777  3.69925  3.57600  3.35297  3.50070  3.09606  3.93734  1.00530   1390 y - - -
          2.68618  4.42225  2.77519  2.73123  3.46354  2.40513  3.72494  3.29354  2.67741  2.69355  4.24690  2.90347  2.73739  3.18146  2.89801  2.37887  2.77519  2.98518  4.58477  3.61503
          0.03215  3.84924  4.57159  0.61958  0.77255  0.48576  0.95510
    611   2.63677  4.41418  3.30576  3.20238  4.34450  0.76587  4.32381  3.93871  3.38046  3.59570  4.57148  3.47013  3.80457  3.70650  3.61879  2.80807  3.11621  3.47154  5.44551  4.44571   1397 g - - -
          2.68618  4.42225  2.77519  2.73123  3.46354  2.40513  3.72494  3.29354  2.67741  2.69355  4.24690  2.90347  2.73739  3.18146  2.89801  2.37887  2.77519  2.98518  4.58477  3.61503
          0.03215  3.84924  4.57159  0.61958  0.77255  0.48576  0.95510
    612   2.42668  4.48291  2.74934  2.54268  4.17637  3.05516  3.84685  3.69364  2.73039  3.33145  4.18004  2.11965  3.70852  3.06479  3.12120  1.71963  2.82430  3.24588  5.48500  4.14182   1404 s - - -
          2.68618  4.42225  2.77519  2.73123  3.46354  2.40513  3.72494  3.29354  2.67741  2.69355  4.24690  2.90347  2.73739  3.18146  2.89801  2.37887  2.77519  2.98518  4.58477  3.61503
          0.03215  3.84924  4.57159  0.61958  0.77255  0.48576  0.95510
    613   3.29782  4.68063  4.05617  3.75671  2.64365  3.70456  3.87218  3.32068  3.47953  2.71947  3.95553  3.91052  4.22042  3.86837  3.61188  3.50172  3.59710  3.21038  0.93348  2.64701   1405 w - - -
          2.68618  4.42225  2.77519  2.73123  3.46354  2.40513  3.72494  3.29354  2.67741  2.69355  4.24690  2.90347  2.73739  3.18146  2.89801  2.37887  2.77519  2.98518  4.58477  3.61503
          0.03215  3.84924  4.57159  0.61958  0.77255  0.48576  0.95510
    614   2.63677  4.41418  3.30576  3.20238  4.34450  0.76587  4.32381  3.93871  3.38046  3.59570  4.57148  3.47013  3.80457  3.70650  3.61879  2.80807  3.11621  3.47154  5.44551  4.44571   1406 g - - -
          2.68618  4.42225  2.77519  2.73123  3.46354  2.40513  3.72494  3.29354  2.67741  2.69355  4.24690  2.90347  2.73739  3.18146  2.89801  2.37887  2.77519  2.98518  4.58477  3.61503
          0.03215  3.84924  4.57159  0.61958  0.77255  0.48576  0.95510
    615   2.96745  4.35398  4.49398  4.00178  3.45146  4.19888  4.75850  1.51070  3.87539  1.98789  3.28867  4.25149  4.55959  4.16854  4.10146  3.57985  3.24400  1.23385  5.37183  4.15169   1407 v - - -
          2.68618  4.42225  2.77519  2.73123  3.46354  2.40513  3.72494  3.29354  2.67741  2.69355  4.24690  2.90347  2.73739  3.18146  2.89801  2.37887  2.77519  2.98518  4.58477  3.61503
          0.03215  3.84924  4.57159  0.61958  0.77255  0.48576  0.95510
    616   2.56073  0.98881  4.07389  3.80845  3.80541  3.18835  4.46067  2.94572  3.63534  2.86212  3.98276  3.80164  3.89346  3.98242  3.76373  2.83229  3.02558  2.69180  5.22613  4.09318   1408 c - - -
          2.68618  4.42225  2.77519  2.73123  3.46354  2.40513  3.72494  3.29354  2.67741  2.69355  4.24690  2.90347  2.73739  3.18146  2.89801  2.37887  2.77519  2.98518  4.58477  3.61503
          0.03215  3.84924  4.57159  0.61958  0.77255  0.48576  0.95510
    617   3.28612  4.65352  4.27645  3.89684  1.21264  4.12134  3.52665  2.93114  3.76519  2.29836  3.57000  3.88311  4.46257  3.87263  3.89362  3.48840  3.52389  2.87874  3.73602  1.84912   1409 f - - -
          2.68618  4.42225  2.77519  2.73123  3.46354  2.40513  3.72494  3.29354  2.67741  2.69355  4.24690  2.90347  2.73739  3.18146  2.89801  2.37887  2.77519  2.98518  4.58477  3.61503
          0.03215  3.84924  4.57159  0.61958  0.77255  0.48576  0.95510
    618   2.65297  4.30045  3.72456  3.19378  3.43623  3.64071  4.08402  2.08084  3.07103  2.20437  3.03981  3.53964  4.07535  3.41557  3.37701  2.95858  1.99251  2.14302  5.06928  3.84513   1410 t - - -
          2.68618  4.42225  2.77519  2.73123  3.46354  2.40513  3.72494  3.29354  2.67741  2.69355  4.24690  2.90347  2.73739  3.18146  2.89801  2.37887  2.77519  2.98518  4.58477  3.61503
          0.03215  3.84924  4.57159  0.61958  0.77255  0.48576  0.95510
    619   3.21406  4.71245  3.80418  3.52945  2.29455  3.80326  3.60848  3.22656  3.38764  2.68642  3.90408  3.69522  4.27777  3.69925  3.57600  3.35297  3.50070  3.09606  3.93734  1.00530   1411 y - - -
          2.68618  4.42225  2.77519  2.73123  3.46354  2.40513  3.72494  3.29354  2.67741  2.69355  4.24690  2.90347  2.73739  3.18146  2.89801  2.37887  2.77519  2.98518  4.58477  3.61503
          0.03215  3.84924  4.57159  0.61958  0.77255  0.48576  0.95510
    620   1.82027  4.11943  3.19574  2.95038  4.23274  1.80165  4.09287  3.63742  3.07189  3.33186  4.16002  3.16000  3.61004  3.35503  3.40238  1.98377  2.64325  3.09866  5.56902  4.34213   1412 g - - -
          2.68618  4.42225  2.77519  2.73123  3.46354  2.40513  3.72494  3.29354  2.67741  2.69355  4.24690  2.90347  2.73739  3.18146  2.89801  2.37887  2.77519  2.98518  4.58477  3.61503
          0.03215  3.84924  4.57159  0.61958  0.77255  0.48576  0.95510
    621   2.40072  4.24566  3.40797  3.15923  3.94885  3.08562  4.17826  3.07317  3.10174  2.93747  3.98972  3.37214  3.78764  3.49780  3.36138  2.60176  1.21190  2.77063  5.38871  4.16556   1413 t - - -
          2.68618  4.42225  2.77519  2.73123  3.46354  2.40513  3.72494  3.29354  2.67741  2.69355  4.24690  2.90347  2.73739  3.18146  2.89801  2.37887  2.77519  2.98518  4.58477  3.61503
          0.03215  3.84924  4.57159  0.61958  0.77255  0.48576  0.95510
    622   3.29782  4.68063  4.05617  3.75671  2.64365  3.70456  3.87218  3.32068  3.47953  2.71947  3.95553  3.91052  4.22042  3.86837  3.61188  3.50172  3.59710  3.21038  0.93348  2.64701   1414 w - - -
          2.68618  4.42225  2.77519  2.73123  3.46354  2.40513  3.72494  3.29354  2.67741  2.69355  4.24690  2.90347  2.73739  3.18146  2.89801  2.37887  2.77519  2.98518  4.58477  3.61503
          0.03215  3.84924  4.57159  0.61958  0.77255  0.48576  0.95510
    623   3.22921  4.63790  4.20680  3.91711  1.05052  3.92395  3.86762  2.75602  3.82478  2.13157  3.48979  3.99318  4.38325  3.99923  3.95024  3.50018  3.53043  2.74497  4.12403  2.49413   1415 f - - -
          2.68618  4.42225  2.77519  2.73123  3.46354  2.40513  3.72494  3.29354  2.67741  2.69355  4.24690  2.90347  2.73739  3.18146  2.89801  2.37887  2.77519  2.98518  4.58477  3.61503
          0.03215  3.84924  4.57159  0.61958  0.77255  0.48576  0.95510
    624   1.35096  4.11725  3.27133  3.03852  4.18534  2.10670  4.14291  3.51166  3.13210  3.27505  4.14326  3.22165  3.63605  3.42821  3.43527  2.37060  2.67483  3.02426  5.53650  4.32887   1416 a - - -
          2.68618  4.42225  2.77519  2.73123  3.46354  2.40513  3.72494  3.29354  2.67741  2.69355  4.24690  2.90347  2.73739  3.18146  2.89801  2.37887  2.77519  2.98518  4.58477  3.61503
          0.03215  3.84924  4.57159  0.61958  0.77255  0.48576  0.95510
    625   3.12949  4.59881  4.15208  3.79211  3.12735  3.95241  4.45515  2.33047  3.56008  0.90434  3.15808  4.06981  4.39196  3.93397  3.73983  3.52098  3.42491  2.36171  4.99791  3.71577   1417 l - - -
          2.68618  4.42225  2.77519  2.73123  3.46354  2.40513  3.72494  3.29354  2.67741  2.69355  4.24690  2.90347  2.73739  3.18146  2.89801  2.37887  2.77519  2.98518  4.58477  3.61503
          0.03215  3.84924  4.57159  0.61958  0.77255  0.48576  0.95510
    626   2.05240  3.55500  3.27115  2.54557  3.71482  2.60070  3.80981  3.03378  2.74167  2.76972  3.64188  3.14679  3.76238  3.06922  3.11671  2.55634  2.71504  2.57091  5.10820  3.85814   1418 a - - -
          2.68618  4.42225  2.77519  2.73123  3.46354  2.40513  3.72494  3.29354  2.67741  2.69355  4.24690  2.90347  2.73739  3.18146  2.89801  2.37887  2.77519  2.98518  4.58477  3.61503
          0.03215  3.84924  4.57159  0.61958  0.77255  0.48576  0.95510
    627   2.63677  4.41418  3.30576  3.20238  4.34450  0.76587  4.32381  3.93871  3.38046  3.59570  4.57148  3.47013  3.80457  3.70650  3.61879  2.80807  3.11621  3.47154  5.44551  4.44571   1421 g - - -
          2.68618  4.42225  2.77519  2.73123  3.46354  2.40513  3.72494  3.29354  2.67741  2.69355  4.24690  2.90347  2.73739  3.18146  2.89801  2.37887  2.77519  2.98518  4.58477  3.61503
          0.03215  3.84924  4.57159  0.61958  0.77255  0.48576  0.95510
    628   3.12949  4.59881  4.15208  3.79211  3.12735  3.95241  4.45515  2.33047  3.56008  0.90434  3.15808  4.06981  4.39196  3.93397  3.73983  3.52098  3.42491  2.36171  4.99791  3.71577   1422 l - - -
          2.68618  4.42225  2.77519  2.73123  3.46354  2.40513  3.72494  3.29354  2.67741  2.69355  4.24690  2.90347  2.73739  3.18146  2.89801  2.37887  2.77519  2.98518  4.58477  3.61503
          0.03215  3.84924  4.57159  0.61958  0.77255  0.48576  0.95510
    629   1.04777  4.18095  3.43942  3.22997  4.02963  3.00605  4.25470  3.15170  3.24563  3.03435  4.06897  3.38532  3.74310  3.58900  3.49759  2.53157  2.80733  2.81013  5.45912  4.25685   1423 a - - -
          2.68618  4.42225  2.77519  2.73123  3.46354  2.40513  3.72494  3.29354  2.67741  2.69355  4.24690  2.90347  2.73739  3.18146  2.89801  2.37887  2.77519  2.98518  4.58477  3.61503
          0.03215  3.84924  4.57159  0.61958  0.77255  0.48576  0.95510
    630   1.68556  4.35765  3.14008  2.54711  3.83167  3.24639  3.88292  2.92006  2.76823  2.80456  3.74904  3.15502  3.81113  3.13032  3.12658  2.62801  2.80527  2.41347  5.25257  3.98869   1424 a - - -
          2.68618  4.42225  2.77519  2.73123  3.46354  2.40513  3.72494  3.29354  2.67741  2.69355  4.24690  2.90347  2.73739  3.18146  2.89801  2.37887  2.77519  2.98518  4.58477  3.61503
          0.03215  3.84924  4.57159  0.61958  0.77255  0.48576  0.95510
    631   1.47910  4.22653  3.59450  3.20221  3.68788  3.27699  4.15509  2.31201  3.11629  2.53927  3.63811  3.44610  3.89737  3.47208  3.40713  2.69465  2.83963  2.33528  5.26839  4.01482   1425 a - - -
          2.68618  4.42225  2.77519  2.73123  3.46354  2.40513  3.72494  3.29354  2.67741  2.69355  4.24690  2.90347  2.73739  3.18146  2.89801  2.37887  2.77519  2.98518  4.58477  3.61503
          0.03215  3.84924  4.57159  0.61958  0.77255  0.48576  0.95510
    632   2.63677  4.41418  3.30576  3.20238  4.34450  0.76587  4.32381  3.93871  3.38046  3.59570  4.57148  3.47013  3.80457  3.70650  3.61879  2.80807  3.11621  3.47154  5.44551  4.44571   1426 g - - -
          2.68618  4.42225  2.77519  2.73123  3.46354  2.40513  3.72494  3.29354  2.67741  2.69355  4.24690  2.90347  2.73739  3.18146  2.89801  2.37887  2.77519  2.98518  4.58477  3.61503
          0.03215  3.84924  4.57159  0.61958  0.77255  0.48576  0.95510
    633   2.95132  4.91361  3.12572  2.75190  4.29472  3.44298  3.74706  3.72260  1.07052  3.29290  4.25586  3.17729  3.94518  2.94005  2.42823  2.99498  3.20645  3.43179  5.35913  4.16866   1427 k - - -
          2.68618  4.42225  2.77519  2.73123  3.46354  2.40513  3.72494  3.29354  2.67741  2.69355  4.24690  2.90347  2.73739  3.18146  2.89801  2.37887  2.77519  2.98518  4.58477  3.61503
          0.03215  3.84924  4.57159  0.61958  0.77255  0.48576  0.95510
    634   2.40072  4.24566  3.40797  3.15923  3.94885  3.08562  4.17826  3.07317  3.10174  2.93747  3.98972  3.37214  3.78764  3.49780  3.36138  2.60176  1.21190  2.77063  5.38871  4.16556   1429 t - - -
          2.68618  4.42225  2.77519  2.73123  3.46354  2.40513  3.72494  3.29354  2.67741  2.69355  4.24690  2.90347  2.73739  3.18146  2.89801  2.37887  2.77519  2.98518  4.58477  3.61503
          0.03215  3.84924  4.57159  0.61958  0.77255  0.48576  0.95510
    635   3.28757  4.69862  4.13594  3.76165  1.87201  4.06611  3.46133  3.08949  3.63155  2.50323  3.73467  3.79117  4.42712  3.78433  3.79569  3.43501  3.52940  2.99278  3.69009  1.14604   1431 y - - -
          2.68618  4.42225  2.77519  2.73123  3.46354  2.40513  3.72494  3.29354  2.67741  2.69355  4.24690  2.90347  2.73739  3.18146  2.89801  2.37887  2.77519  2.98518  4.58477  3.61503
          0.03215  3.84924  4.57159  0.61958  0.77255  0.48576  0.95510
    636   2.71766  5.11712  2.20993  2.16886  4.42126  2.93482  3.62800  3.88746  2.34526  3.42230  4.23878  2.03060  3.76562  2.59947  2.97629  2.66876  2.97775  3.50232  5.60435  4.19361   1432 n - - -
          2.68618  4.42225  2.77519  2.73123  3.46354  2.40513  3.72494  3.29354  2.67741  2.69355  4.24690  2.90347  2.73739  3.18146  2.89801  2.37887  2.77519  2.98518  4.58477  3.61503
          0.03215  3.84924  4.57159  0.61958  0.77255  0.48576  0.95510
    637   2.68634  4.99290  2.07882  2.19662  4.39333  3.17700  3.69609  3.85515  2.61647  3.44274  4.28307  1.82238  3.75911  2.86675  3.12169  2.66315  2.73944  3.46241  5.63162  4.21672   1433 n - - -
          2.68618  4.42225  2.77519  2.73123  3.46354  2.40513  3.72494  3.29354  2.67741  2.69355  4.24690  2.90347  2.73739  3.18146  2.89801  2.37887  2.77519  2.98518  4.58477  3.61503
          0.03215  3.84924  4.57159  0.61958  0.77255  0.48576  0.95510
    638   2.17913  1.71005  3.81689  3.46464  3.79218  2.95485  4.23117  3.04726  3.32310  2.91316  3.84690  3.44732  3.68989  3.63654  3.52858  2.03836  2.65419  2.68292  5.25989  4.03298   1434 c - - -
          2.68618  4.42225  2.77519  2.73123  3.46354  2.40513  3.72494  3.29354  2.67741  2.69355  4.24690  2.90347  2.73739  3.18146  2.89801  2.37887  2.77519  2.98518  4.58477  3.61503
          0.03215  3.84924  4.57159  0.61958  0.77255  0.48576  0.95510
    639   2.58506  4.43058  3.19441  2.55956  3.57636  3.46419  3.72551  2.89617  2.58720  2.02801  3.51013  3.13869  3.49890  2.81465  2.94076  2.74317  2.82466  2.54383  4.99920  3.74160   1435 l - - -
          2.68618  4.42225  2.77519  2.73123  3.46354  2.40513  3.72494  3.29354  2.67741  2.69355  4.24690  2.90347  2.73739  3.18146  2.89801  2.37887  2.77519  2.98518  4.58477  3.61503
          0.03215  3.84924  4.57159  0.61958  0.77255  0.48576  0.95510
    640   1.24169  4.09645  3.33882  3.09587  4.10419  2.90045  4.15516  3.36289  3.13338  3.18761  4.08625  3.25057  3.64722  3.45243  3.41759  2.12465  2.66746  2.91795  5.50233  4.26901   1436 a - - -
          2.68618  4.42225  2.77519  2.73123  3.46354  2.40513  3.72494  3.29354  2.67741  2.69355  4.24690  2.90347  2.73739  3.18146  2.89801  2.37887  2.77519  2.98518  4.58477  3.61503
          0.03215  3.84924  4.57159  0.61958  0.77255  0.48576  0.95510
    641   3.01898  4.45048  4.36704  3.83125  3.13974  4.16521  4.52199  1.76557  3.66167  1.61588  1.90025  4.12384  4.46690  3.92540  3.86896  3.50919  3.26514  2.05572  5.08338  3.92196   1440 l - - -
          2.68618  4.42225  2.77519  2.73123  3.46354  2.40513  3.72494  3.29354  2.67741  2.69355  4.24690  2.90347  2.73739  3.18146  2.89801  2.37887  2.77519  2.98518  4.58477  3.61503
          0.03215  3.84924  4.57159  0.61958  0.77255  0.48576  0.95510
    642   2.97977  4.81998  3.46810  2.98439  4.16869  3.47186  3.80829  3.70902  2.22924  3.22920  4.23025  3.34576  3.97581  3.03001  1.01448  3.06522  3.24746  3.43404  5.26130  4.10136   1441 r - - -
          2.68618  4.42225  2.77519  2.73123  3.46354  2.40513  3.72494  3.29354  2.67741  2.69355  4.24690  2.90347  2.73739  3.18146  2.89801  2.37887  2.77519  2.98518  4.58477  3.61503
          0.03215  3.84924  4.57159  0.61958  0.77255  0.48576  0.95510
    643   2.76154  5.12223  2.30986  2.08762  4.43560  3.29506  3.61418  3.87182  1.67442  3.40372  4.23149  2.78464  3.79831  2.76074  2.75337  2.71694  3.00643  3.50262  5.56237  4.19332   1442 k - - -
          2.68618  4.42225  2.77519  2.73123  3.46354  2.40513  3.72494  3.29354  2.67741  2.69355  4.24690  2.90347  2.73739  3.18146  2.89801  2.37887  2.77519  2.98518  4.58477  3.61503
          0.03215  3.84924  4.57159  0.61958  0.77255  0.48576  0.95510
    644   2.63677  4.41418  3.30576  3.20238  4.34450  0.76587  4.32381  3.93871  3.38046  3.59570  4.57148  3.47013  3.80457  3.70650  3.61879  2.80807  3.11621  3.47154  5.44551  4.44571   1443 g - - -
          2.68618  4.42225  2.77519  2.73123  3.46354  2.40513  3.72494  3.29354  2.67741  2.69355  4.24690  2.90347  2.73739  3.18146  2.89801  2.37887  2.77519  2.98518  4.58477  3.61503
          0.03215  3.84924  4.57159  0.61958  0.77255  0.48576  0.95510
    645   2.78983  4.33916  4.09294  3.75562  3.53342  3.69957  4.56146  2.05239  3.62304  2.22468  3.50237  3.94910  4.26157  3.98465  3.83773  3.20186  3.15207  1.05473  5.31384  4.04389   1444 v - - -
          2.68618  4.42225  2.77519  2.73123  3.46354  2.40513  3.72494  3.29354  2.67741  2.69355  4.24690  2.90347  2.73739  3.18146  2.89801  2.37887  2.77519  2.98518  4.58477  3.61503
          0.03215  3.84924  4.57159  0.61958  0.77255  0.48576  0.95510
    646   2.72681  4.98573  2.88515  2.20103  4.28436  3.41530  2.75259  3.71409  2.13325  3.23817  4.06052  2.91624  3.82751  2.41661  2.19244  2.71877  2.94155  3.37067  5.38118  4.07405   1445 k - - -
          2.68618  4.42225  2.77519  2.73123  3.46354  2.40513  3.72494  3.29354  2.67741  2.69355  4.24690  2.90347  2.73739  3.18146  2.89801  2.37887  2.77519  2.98518  4.58477  3.61503
          0.03215  3.84924  4.57159  0.61958  0.77255  0.48576  0.95510
    647   3.22921  4.63790  4.20680  3.91711  1.05052  3.92395  3.86762  2.75602  3.82478  2.13157  3.48979  3.99318  4.38325  3.99923  3.95024  3.50018  3.53043  2.74497  4.12403  2.49413   1446 f - - -
          2.68618  4.42225  2.77519  2.73123  3.46354  2.40513  3.72494  3.29354  2.67741  2.69355  4.24690  2.90347  2.73739  3.18146  2.89801  2.37887  2.77519  2.98518  4.58477  3.61503
          0.03215  3.84924  4.57159  0.61958  0.77255  0.48576  0.95510
    648   3.12949  4.59881  4.15208  3.79211  3.12735  3.95241  4.45515  2.33047  3.56008  0.90434  3.15808  4.06981  4.39196  3.93397  3.73983  3.52098  3.42491  2.36171  4.99791  3.71577   1447 l - - -
          2.68618  4.42225  2.77519  2.73123  3.46354  2.40513  3.72494  3.29354  2.67741  2.69355  4.24690  2.90347  2.73739  3.18146  2.89801  2.37887  2.77519  2.98518  4.58477  3.61503
          0.03215  3.84924  4.57159  0.61958  0.77255  0.48576  0.95510
    649   3.12949  4.59881  4.15208  3.79211  3.12735  3.95241  4.45515  2.33047  3.56008  0.90434  3.15808  4.06981  4.39196  3.93397  3.73983  3.52098  3.42491  2.36171  4.99791  3.71577   1448 l - - -
          2.68618  4.42225  2.77519  2.73123  3.46354  2.40513  3.72494  3.29354  2.67741  2.69355  4.24690  2.90347  2.73739  3.18146  2.89801  2.37887  2.77519  2.98518  4.58477  3.61503
          0.03215  3.84924  4.57159  0.61958  0.77255  0.48576  0.95510
    650   2.34444  4.57268  3.03272  2.39706  3.81297  3.38261  3.63553  3.18929  2.44694  2.84599  3.30973  2.79737  3.79540  2.82939  2.71715  2.63173  2.43941  2.90336  5.13568  3.84518   1449 a - - -
          2.68618  4.42225  2.77519  2.73123  3.46354  2.40513  3.72494  3.29354  2.67741  2.69355  4.24690  2.90347  2.73739  3.18146  2.89801  2.37887  2.77519  2.98518  4.58477  3.61503
          0.03215  3.84924  4.57159  0.61958  0.77255  0.48576  0.95510
    651   2.38699  4.38814  3.24749  2.75316  3.71394  3.37049  3.79018  2.64703  2.43487  2.70213  3.62530  3.16436  3.84658  3.03528  2.97336  2.68482  2.05005  2.61966  5.11780  3.86380   1450 t - - -
          2.68618  4.42225  2.77519  2.73123  3.46354  2.40513  3.72494  3.29354  2.67741  2.69355  4.24690  2.90347  2.73739  3.18146  2.89801  2.37887  2.77519  2.98518  4.58477  3.61503
          0.03215  3.84924  4.57159  0.61958  0.77255  0.48576  0.95510
    652   2.86292  4.84739  2.88820  2.64291  4.01279  3.35102  3.80090  3.64028  2.46538  3.14491  4.17374  3.10231  3.90435  1.27593  2.74988  2.91180  3.16006  3.37150  5.28908  3.98139   1451 q - - -
          2.68618  4.42225  2.77519  2.73123  3.46354  2.40513  3.72494  3.29354  2.67741  2.69355  4.24690  2.90347  2.73739  3.18146  2.89801  2.37887  2.77519  2.98518  4.58477  3.61503
          0.03215  3.84924  4.57159  0.61958  0.77255  0.48576  0.95510
    653   2.79240  4.97627  2.78403  2.45387  4.34537  3.36503  3.62881  3.79088  1.52650  3.33336  4.19349  2.39358  3.85476  2.78878  2.47549  2.79257  3.04054  3.44354  5.43963  4.14142   1453 k - - -
          2.68618  4.42225  2.77519  2.73123  3.46354  2.40513  3.72494  3.29354  2.67741  2.69355  4.24690  2.90347  2.73739  3.18146  2.89801  2.37887  2.77519  2.98518  4.58477  3.61503
          0.03215  3.84924  4.57159  0.61958  0.77255  0.48576  0.95510
    654   2.85797  5.38057  1.43884  1.89941  4.66594  3.15852  3.69649  4.17762  2.70370  3.69684  4.54953  2.36327  3.77628  2.86580  3.28454  2.75376  3.14729  3.76352  5.86308  4.36936   1457 d - - -
          2.68618  4.42225  2.77519  2.73123  3.46354  2.40513  3.72494  3.29354  2.67741  2.69355  4.24690  2.90347  2.73739  3.18146  2.89801  2.37887  2.77519  2.98518  4.58477  3.61503
          0.03215  3.84924  4.57159  0.61958  0.77255  0.48576  0.95510
    655   2.78574  5.16719  1.81363  2.12946  4.49360  3.16142  3.71512  4.03879  2.69362  3.59536  4.45267  1.73772  3.77361  2.89430  3.23271  2.72486  3.09060  3.63231  5.72703  4.26998   1459 n - - -
          2.68618  4.42225  2.77519  2.73123  3.46354  2.40513  3.72494  3.29354  2.67741  2.69355  4.24690  2.90347  2.73739  3.18146  2.89801  2.37887  2.77519  2.98518  4.58477  3.61503
          0.03215  3.84924  4.57159  0.61958  0.77255  0.48576  0.95510
    656   2.63677  4.41418  3.30576  3.20238  4.34450  0.76587  4.32381  3.93871  3.38046  3.59570  4.57148  3.47013  3.80457  3.70650  3.61879  2.80807  3.11621  3.47154  5.44551  4.44571   1463 g - - -
          2.68618  4.42225  2.77519  2.73123  3.46354  2.40513  3.72494  3.29354  2.67741  2.69355  4.24690  2.90347  2.73739  3.18146  2.89801  2.37887  2.77519  2.98518  4.58477  3.61503
          0.03215  3.84924  4.57159  0.61958  0.77255  0.48576  0.95510
    657   2.63677  4.41418  3.30576  3.20238  4.34450  0.76587  4.32381  3.93871  3.38046  3.59570  4.57148  3.47013  3.80457  3.70650  3.61879  2.80807  3.11621  3.47154  5.44551  4.44571   1464 g - - -
          2.68618  4.42225  2.77519  2.73123  3.46354  2.40513  3.72494  3.29354  2.67741  2.69355  4.24690  2.90347  2.73739  3.18146  2.89801  2.37887  2.77519  2.98518  4.58477  3.61503
          0.03215  3.84924  4.57159  0.61958  0.77255  0.48576  0.95510
    658   3.29782  4.68063  4.05617  3.75671  2.64365  3.70456  3.87218  3.32068  3.47953  2.71947  3.95553  3.91052  4.22042  3.86837  3.61188  3.50172  3.59710  3.21038  0.93348  2.64701   1465 w - - -
          2.68618  4.42225  2.77519  2.73123  3.46354  2.40513  3.72494  3.29354  2.67741  2.69355  4.24690  2.90347  2.73739  3.18146  2.89801  2.37887  2.77519  2.98518  4.58477  3.61503
          0.03215  3.84924  4.57159  0.61958  0.77255  0.48576  0.95510
    659   2.63677  4.41418  3.30576  3.20238  4.34450  0.76587  4.32381  3.93871  3.38046  3.59570  4.57148  3.47013  3.80457  3.70650  3.61879  2.80807  3.11621  3.47154  5.44551  4.44571   1466 g - - -
          2.68618  4.42225  2.77519  2.73123  3.46354  2.40513  3.72494  3.29354  2.67741  2.69355  4.24690  2.90347  2.73739  3.18146  2.89801  2.37887  2.77519  2.98518  4.58477  3.61503
          0.03215  3.84924  4.57159  0.61958  0.77255  0.48576  0.95510
    660   2.93287  5.03839  2.47869  1.05887  4.38178  3.25948  3.84465  3.83108  2.72229  3.45208  4.42744  2.92058  3.86306  3.06099  3.12850  2.91782  3.23703  3.51744  5.55776  4.28033   1467 e - - -
          2.68618  4.42225  2.77519  2.73123  3.46354  2.40513  3.72494  3.29354  2.67741  2.69355  4.24690  2.90347  2.73739  3.18146  2.89801  2.37887  2.77519  2.98518  4.58477  3.61503
          0.03215  3.84924  4.57159  0.61958  0.77255  0.48576  0.95510
    661   2.30404  4.22398  3.18670  3.00168  4.05331  2.95432  4.11204  3.57291  3.07387  3.29504  4.22327  3.22999  3.69126  3.42507  3.36043  1.12662  2.78249  3.11310  5.42772  4.13678   1468 s - - -
          2.68618  4.42225  2.77519  2.73123  3.46354  2.40513  3.72494  3.29354  2.67741  2.69355  4.24690  2.90347  2.73739  3.18146  2.89801  2.37887  2.77519  2.98518  4.58477  3.61503
          0.03215  3.84924  4.57159  0.61958  0.77255  0.48576  0.95510
    662   3.21406  4.71245  3.80418  3.52945  2.29455  3.80326  3.60848  3.22656  3.38764  2.68642  3.90408  3.69522  4.27777  3.69925  3.57600  3.35297  3.50070  3.09606  3.93734  1.00530   1469 y - - -
          2.68618  4.42225  2.77519  2.73123  3.46354  2.40513  3.72494  3.29354  2.67741  2.69355  4.24690  2.90347  2.73739  3.18146  2.89801  2.37887  2.77519  2.98518  4.58477  3.61503
          0.03215  3.84924  4.57159  0.61958  0.77255  0.48576  0.95510
    663   2.83189  4.45553  3.76380  3.22226  3.19201  3.81441  4.04967  2.46796  2.98653  1.39067  2.80614  3.59684  4.16448  2.97454  3.25655  3.11823  3.06578  2.45148  4.93325  3.70789   1470 l - - -
          2.68618  4.42225  2.77519  2.73123  3.46354  2.40513  3.72494  3.29354  2.67741  2.69355  4.24690  2.90347  2.73739  3.18146  2.89801  2.37887  2.77519  2.98518  4.58477  3.61503
          0.03215  3.84924  4.57159  0.61958  0.77255  0.48576  0.95510
    664   2.30404  4.22398  3.18670  3.00168  4.05331  2.95432  4.11204  3.57291  3.07387  3.29504  4.22327  3.22999  3.69126  3.42507  3.36043  1.12662  2.78249  3.11310  5.42772  4.13678   1471 s - - -
          2.68618  4.42225  2.77519  2.73123  3.46354  2.40513  3.72494  3.29354  2.67741  2.69355  4.24690  2.90347  2.73739  3.18146  2.89801  2.37887  2.77519  2.98518  4.58477  3.61503
          0.03215  3.84924  4.57159  0.61958  0.77255  0.48576  0.95510
    665   2.56073  0.98881  4.07389  3.80845  3.80541  3.18835  4.46067  2.94572  3.63534  2.86212  3.98276  3.80164  3.89346  3.98242  3.76373  2.83229  3.02558  2.69180  5.22613  4.09318   1472 c - - -
          2.68618  4.42225  2.77519  2.73123  3.46354  2.40513  3.72494  3.29354  2.67741  2.69355  4.24690  2.90347  2.73739  3.18146  2.89801  2.37887  2.77519  2.98518  4.58477  3.61503
          0.03215  3.84924  4.57159  0.61958  0.77255  0.48576  0.95510
    666   2.29151  4.26158  3.06586  2.80959  4.12932  2.97709  3.98060  3.57790  2.88915  3.25318  4.11634  3.11402  1.90724  3.23060  3.23031  1.87748  2.73373  3.11419  5.46361  4.19137   1473 s - - -
          2.68618  4.42225  2.77519  2.73123  3.46354  2.40513  3.72494  3.29354  2.67741  2.69355  4.24690  2.90347  2.73739  3.18146  2.89801  2.37887  2.77519  2.98518  4.58477  3.61503
          0.03215  3.84924  4.57159  0.61958  0.77255  0.48576  0.95510
    667   2.82117  5.10133  2.61271  1.82032  4.43940  3.34897  3.61993  3.84468  1.71525  3.37912  4.23309  2.85973  3.84101  2.77086  2.57316  2.78828  3.05696  3.49766  5.51979  4.20172   1474 k - - -
          2.68618  4.42225  2.77519  2.73123  3.46354  2.40513  3.72494  3.29354  2.67741  2.69355  4.24690  2.90347  2.73739  3.18146  2.89801  2.37887  2.77519  2.98518  4.58477  3.61503
          0.03215  3.84924  4.57159  0.61958  0.77255  0.48576  0.95510
    668   2.88385  5.04047  2.97643  2.55003  4.38965  3.46977  3.59337  3.80092  1.42071  3.29754  4.17672  3.01158  3.90783  2.33524  2.27516  2.87948  3.09369  3.48132  5.40450  4.15545   1475 k - - -
          2.68618  4.42225  2.77519  2.73123  3.46354  2.40513  3.72494  3.29354  2.67741  2.69355  4.24690  2.90347  2.73739  3.18146  2.89801  2.37887  2.77519  2.98518  4.58477  3.61503
          0.03215  3.84924  4.57159  0.61958  0.77255  0.48576  0.95510
    669   2.74904  4.62696  3.41937  2.84214  3.75121  3.53633  3.73093  2.57473  2.29046  2.68520  3.71590  3.23886  3.95752  2.95085  1.68644  2.88017  2.99153  2.82381  5.12357  3.85304   1490 r - - -
          2.68618  4.42225  2.77519  2.73123  3.46354  2.40513  3.72494  3.29354  2.67741  2.69355  4.24690  2.90347  2.73739  3.18146  2.89801  2.37887  2.77519  2.98518  4.58477  3.61503
          0.03215  3.84924  4.57159  0.61958  0.77255  0.48576  0.95510
    670   3.21406  4.71245  3.80418  3.52945  2.29455  3.80326  3.60848  3.22656  3.38764  2.68642  3.90408  3.69522  4.27777  3.69925  3.57600  3.35297  3.50070  3.09606  3.93734  1.00530   1496 y - - -
          2.68618  4.42225  2.77519  2.73123  3.46354  2.40513  3.72494  3.29354  2.67741  2.69355  4.24690  2.90347  2.73739  3.18146  2.89801  2.37887  2.77519  2.98518  4.58477  3.61503
          0.03215  3.84924  4.57159  0.61958  0.77255  0.48576  0.95510
    671   2.99152  4.38653  4.48491  4.00979  3.39132  4.19252  4.75105  1.22545  3.86088  1.90989  3.24176  4.25635  4.55947  4.16190  4.07610  3.58634  3.27222  1.58649  5.33657  4.11174   1497 i - - -
          2.68618  4.42225  2.77519  2.73123  3.46354  2.40513  3.72494  3.29354  2.67741  2.69355  4.24690  2.90347  2.73739  3.18146  2.89801  2.37887  2.77519  2.98518  4.58477  3.61503
          0.03215  3.84924  4.57159  0.61958  0.77255  0.48576  0.95510
    672   1.77269  4.21865  3.19298  2.91748  4.08854  2.98884  4.04032  3.38854  2.96365  3.13409  4.04488  3.18533  1.88002  3.30349  3.28770  2.45193  2.73197  2.97858  5.45350  4.21737   1498 a - - -
          2.68618  4.42225  2.77519  2.73123  3.46354  2.40513  3.72494  3.29354  2.67741  2.69355  4.24690  2.90347  2.73739  3.18146  2.89801  2.37887  2.77519  2.98518  4.58477  3.61503
          0.03215  3.84924  4.57159  0.61958  0.77255  0.48576  0.95510
    673   2.56641  4.56954  2.97641  2.40578  3.81927  3.36680  3.66372  3.19026  2.47462  2.48451  3.71886  2.99987  3.80748  2.70723  2.86426  2.21771  2.64969  2.90890  5.15155  3.86372   1501 s - - -
          2.68618  4.42225  2.77519  2.73123  3.46354  2.40513  3.72494  3.29354  2.67741  2.69355  4.24690  2.90347  2.73739  3.18146  2.89801  2.37887  2.77519  2.98518  4.58477  3.61503
          0.03215  3.84924  4.57159  0.61958  0.77255  0.48576  0.95510
    674   2.71033  4.83200  2.62529  1.50527  4.10470  3.29518  3.74127  3.35097  2.55575  3.08171  4.04286  2.91232  3.83473  2.93114  2.96174  2.74553  2.99768  2.79078  5.43480  4.08215   1507 e - - -
          2.68618  4.42225  2.77519  2.73123  3.46354  2.40513  3.72494  3.29354  2.67741  2.69355  4.24690  2.90347  2.73739  3.18146  2.89801  2.37887  2.77519  2.98518  4.58477  3.61503
          0.03215  3.84924  4.57159  0.61958  0.77255  0.48576  0.95510
    675   2.04889  4.19393  3.13297  2.97427  4.25029  1.30782  4.15142  3.62735  3.13468  3.37060  4.26186  3.20356  3.66200  3.44058  3.43575  2.43295  2.75199  3.13040  5.57031  4.36196   1508 g - - -
          2.68618  4.42225  2.77519  2.73123  3.46354  2.40513  3.72494  3.29354  2.67741  2.69355  4.24690  2.90347  2.73739  3.18146  2.89801  2.37887  2.77519  2.98518  4.58477  3.61503
          0.03215  3.84924  4.57159  0.61958  0.77255  0.48576  0.95510
    676   2.72967  5.17718  2.22868  1.78228  4.47309  2.88033  3.61976  3.94428  2.22292  3.46437  4.27431  2.50049  3.76316  2.76375  2.98052  2.66857  2.98593  3.54943  5.63795  4.21449   1510 e - - -
          2.68618  4.42225  2.77519  2.73123  3.46354  2.40513  3.72494  3.29354  2.67741  2.69355  4.24690  2.90347  2.73739  3.18146  2.89801  2.37887  2.77519  2.98518  4.58477  3.61503
          0.03215  3.84924  4.57159  0.61958  0.77255  0.48576  0.95510
    677   2.63767  4.56402  3.28482  2.72700  3.80449  3.44416  3.68867  2.69222  2.31780  2.81637  3.73819  3.14297  3.87844  2.90220  1.87569  2.59176  2.89052  2.87061  5.12664  3.85766   1512 r - - -
          2.68618  4.42225  2.77519  2.73123  3.46354  2.40513  3.72494  3.29354  2.67741  2.69355  4.24690  2.90347  2.73739  3.18146  2.89801  2.37887  2.77519  2.98518  4.58477  3.61503
          0.03215  3.84924  4.57159  0.61958  0.77255  0.48576  0.95510
    678   2.21831  4.15976  3.21432  2.97115  4.12881  2.91975  4.08059  3.49092  3.01066  3.24215  4.12660  3.18828  3.65189  3.35468  3.31471  1.31495  2.42782  3.02386  5.50020  4.24006   1514 s - - -
          2.68618  4.42225  2.77519  2.73123  3.46354  2.40513  3.72494  3.29354  2.67741  2.69355  4.24690  2.90347  2.73739  3.18146  2.89801  2.37887  2.77519  2.98518  4.58477  3.61503
          0.03215  3.84924  4.57159  0.61958  0.77255  0.48576  0.95510
    679   2.70464  4.69998  2.69630  2.57957  4.05991  3.16876  3.90303  3.76555  2.80493  3.41514  4.37075  1.19985  3.81961  3.17597  3.15860  2.77287  3.08588  3.39011  5.36853  4.01009   1515 n - - -
          2.68618  4.42225  2.77519  2.73123  3.46354  2.40513  3.72494  3.29354  2.67741  2.69355  4.24690  2.90347  2.73739  3.18146  2.89801  2.37887  2.77519  2.98518  4.58477  3.61503
          0.03215  3.84924  4.57159  0.61958  0.77255  0.48576  0.95510
    680   3.04041  4.42489  4.49234  3.95495  3.24035  4.27021  4.66190  1.77335  3.81981  1.36746  3.07010  4.24099  4.55627  4.06711  4.03290  3.61584  3.28786  1.57397  5.20329  4.03292   1516 l - - -
          2.68618  4.42225  2.77519  2.73123  3.46354  2.40513  3.72494  3.29354  2.67741  2.69355  4.24690  2.90347  2.73739  3.18146  2.89801  2.37887  2.77519  2.98518  4.58477  3.61503
          0.03215  3.84924  4.57159  0.61958  0.77255  0.48576  0.95510
    681   2.78983  4.33916  4.09294  3.75562  3.53342  3.69957  4.56146  2.05239  3.62304  2.22468  3.50237  3.94910  4.26157  3.98465  3.83773  3.20186  3.15207  1.05473  5.31384  4.04389   1517 v - - -
          2.68618  4.42225  2.77519  2.73123  3.46354  2.40513  3.72494  3.29354  2.67741  2.69355  4.24690  2.90347  2.73739  3.18146  2.89801  2.37887  2.77519  2.98518  4.58477  3.61503
          0.03215  3.84924  4.57159  0.61958  0.77255  0.48576  0.95510
    682   2.86292  4.84739  2.88820  2.64291  4.01279  3.35102  3.80090  3.64028  2.46538  3.14491  4.17374  3.10231  3.90435  1.27593  2.74988  2.91180  3.16006  3.37150  5.28908  3.98139   1518 q - - -
          2.68618  4.42225  2.77519  2.73123  3.46354  2.40513  3.72494  3.29354  2.67741  2.69355  4.24690  2.90347  2.73739  3.18146  2.89801  2.37887  2.77519  2.98518  4.58477  3.61503
          0.03215  3.84924  4.57159  0.61958  0.77255  0.48576  0.95510
    683   2.40072  4.24566  3.40797  3.15923  3.94885  3.08562  4.17826  3.07317  3.10174  2.93747  3.98972  3.37214  3.78764  3.49780  3.36138  2.60176  1.21190  2.77063  5.38871  4.16556   1519 t - - -
          2.68618  4.42225  2.77519  2.73123  3.46354  2.40513  3.72494  3.29354  2.67741  2.69355  4.24690  2.90347  2.73739  3.18146  2.89801  2.37887  2.77519  2.98518  4.58477  3.61503
          0.03215  3.84924  4.57159  0.61958  0.77255  0.48576  0.95510
    684   1.38355  4.09539  3.32473  3.06179  4.12673  2.89083  4.13036  3.43566  3.10661  3.21712  4.09055  3.22786  3.63343  3.41661  3.40458  1.85617  2.65189  2.96550  5.50641  4.27720   1520 a - - -
          2.68618  4.42225  2.77519  2.73123  3.46354  2.40513  3.72494  3.29354  2.67741  2.69355  4.24690  2.90347  2.73739  3.18146  2.89801  2.37887  2.77519  2.98518  4.58477  3.61503
          0.03215  3.84924  4.57159  0.61958  0.77255  0.48576  0.95510
    685   3.29782  4.68063  4.05617  3.75671  2.64365  3.70456  3.87218  3.32068  3.47953  2.71947  3.95553  3.91052  4.22042  3.86837  3.61188  3.50172  3.59710  3.21038  0.93348  2.64701   1521 w - - -
          2.68618  4.42225  2.77519  2.73123  3.46354  2.40513  3.72494  3.29354  2.67741  2.69355  4.24690  2.90347  2.73739  3.18146  2.89801  2.37887  2.77519  2.98518  4.58477  3.61503
          0.03215  3.84924  4.57159  0.61958  0.77255  0.48576  0.95510
    686   1.04777  4.18095  3.43942  3.22997  4.02963  3.00605  4.25470  3.15170  3.24563  3.03435  4.06897  3.38532  3.74310  3.58900  3.49759  2.53157  2.80733  2.81013  5.45912  4.25685   1522 a - - -
          2.68618  4.42225  2.77519  2.73123  3.46354  2.40513  3.72494  3.29354  2.67741  2.69355  4.24690  2.90347  2.73739  3.18146  2.89801  2.37887  2.77519  2.98518  4.58477  3.61503
          0.03215  3.84924  4.57159  0.61958  0.77255  0.48576  0.95510
    687   3.03795  4.43210  4.46285  3.89959  3.13071  4.24796  4.57257  1.83202  3.77820  1.44700  2.13561  4.19341  4.50473  3.98194  3.97762  3.56980  3.26900  1.90406  5.09031  3.97236   1523 l - - -
          2.68618  4.42225  2.77519  2.73123  3.46354  2.40513  3.72494  3.29354  2.67741  2.69355  4.24690  2.90347  2.73739  3.18146  2.89801  2.37887  2.77519  2.98518  4.58477  3.61503
          0.03215  3.84924  4.57159  0.61958  0.77255  0.48576  0.95510
    688   2.99252  4.47878  4.23649  3.72115  3.12684  4.06191  4.43675  2.03860  3.51734  1.63115  1.70133  4.02089  4.40477  3.82839  3.73565  3.42048  3.25224  2.17020  5.05110  3.85435   1526 l - - -
          2.68618  4.42225  2.77519  2.73123  3.46354  2.40513  3.72494  3.29354  2.67741  2.69355  4.24690  2.90347  2.73739  3.18146  2.89801  2.37887  2.77519  2.98518  4.58477  3.61503
          0.03215  3.84924  4.57159  0.61958  0.77255  0.48576  0.95510
    689   1.99584  4.18194  3.14253  2.97608  4.24837  1.34877  4.14841  3.61643  3.13170  3.36209  4.24786  3.20037  3.65581  3.43499  3.43470  2.41943  2.73759  3.11754  5.57322  4.36305   1527 g - - -
          2.68618  4.42225  2.77519  2.73123  3.46354  2.40513  3.72494  3.29354  2.67741  2.69355  4.24690  2.90347  2.73739  3.18146  2.89801  2.37887  2.77519  2.98518  4.58477  3.61503
          0.03215  3.84924  4.57159  0.61958  0.77255  0.48576  0.95510
    690   3.12949  4.59881  4.15208  3.79211  3.12735  3.95241  4.45515  2.33047  3.56008  0.90434  3.15808  4.06981  4.39196  3.93397  3.73983  3.52098  3.42491  2.36171  4.99791  3.71577   1528 l - - -
          2.68618  4.42225  2.77519  2.73123  3.46354  2.40513  3.72494  3.29354  2.67741  2.69355  4.24690  2.90347  2.73739  3.18146  2.89801  2.37887  2.77519  2.98518  4.58477  3.61503
          0.03215  3.84924  4.57159  0.61958  0.77255  0.48576  0.95510
    691   3.09272  4.46337  4.52862  4.01956  3.20881  4.31097  4.69074  1.38015  3.84048  1.46110  3.07335  4.29531  4.59808  4.11644  4.03733  3.68355  3.34342  1.84729  5.18918  3.97781   1531 i - - -
          2.68618  4.42225  2.77519  2.73123  3.46354  2.40513  3.72494  3.29354  2.67741  2.69355  4.24690  2.90347  2.73739  3.18146  2.89801  2.37887  2.77519  2.98518  4.58477  3.61503
          0.03215  3.84924  4.57159  0.61958  0.77255  0.48576  0.95510
    692   2.77825  4.81469  2.79845  2.54362  3.49799  3.35236  1.74539  3.63253  2.47402  3.18578  4.11026  2.71926  3.88243  2.96549  2.79607  2.81475  3.06222  3.31850  4.93359  3.41863   1532 h - - -
          2.68618  4.42225  2.77519  2.73123  3.46354  2.40513  3.72494  3.29354  2.67741  2.69355  4.24690  2.90347  2.73739  3.18146  2.89801  2.37887  2.77519  2.98518  4.58477  3.61503
          0.03215  3.84924  4.57159  0.61958  0.77255  0.48576  0.95510
    693   1.43965  4.08644  3.37955  3.06553  4.09984  2.90597  4.10822  3.37669  3.07843  3.16486  4.02835  3.23334  3.63491  3.38835  3.38349  2.00879  2.32457  2.92234  5.47566  4.26179   1533 a - - -
          2.68618  4.42225  2.77519  2.73123  3.46354  2.40513  3.72494  3.29354  2.67741  2.69355  4.24690  2.90347  2.73739  3.18146  2.89801  2.37887  2.77519  2.98518  4.58477  3.61503
          0.03215  3.84924  4.57159  0.61958  0.77255  0.48576  0.95510
    694   2.63677  4.41418  3.30576  3.20238  4.34450  0.76587  4.32381  3.93871  3.38046  3.59570  4.57148  3.47013  3.80457  3.70650  3.61879  2.80807  3.11621  3.47154  5.44551  4.44571   1534 g - - -
          2.68618  4.42225  2.77519  2.73123  3.46354  2.40513  3.72494  3.29354  2.67741  2.69355  4.24690  2.90347  2.73739  3.18146  2.89801  2.37887  2.77519  2.98518  4.58477  3.61503
          0.03215  3.84924  4.57159  0.61958  0.77255  0.48576  0.95510
    695   2.86292  4.84739  2.88820  2.64291  4.01279  3.35102  3.80090  3.64028  2.46538  3.14491  4.17374  3.10231  3.90435  1.27593  2.74988  2.91180  3.16006  3.37150  5.28908  3.98139   1538 q - - -
          2.68618  4.42225  2.77519  2.73123  3.46354  2.40513  3.72494  3.29354  2.67741  2.69355  4.24690  2.90347  2.73739  3.18146  2.89801  2.37887  2.77519  2.98518  4.58477  3.61503
          0.03215  3.84924  4.57159  0.61958  0.77255  0.48576  0.95510
    696   1.04777  4.18095  3.43942  3.22997  4.02963  3.00605  4.25470  3.15170  3.24563  3.03435  4.06897  3.38532  3.74310  3.58900  3.49759  2.53157  2.80733  2.81013  5.45912  4.25685   1545 a - - -
          2.68618  4.42225  2.77519  2.73123  3.46354  2.40513  3.72494  3.29354  2.67741  2.69355  4.24690  2.90347  2.73739  3.18146  2.89801  2.37887  2.77519  2.98518  4.58477  3.61503
          0.03215  3.84924  4.57159  0.61958  0.77255  0.48576  0.95510
    697   2.82091  5.12299  2.47684  1.53816  4.44251  3.29903  3.64880  3.85949  2.04867  3.41207  4.27436  2.81076  3.82586  2.80835  2.73202  2.77957  3.07243  3.50976  5.56993  4.22128   1547 e - - -
          2.68618  4.42225  2.77519  2.73123  3.46354  2.40513  3.72494  3.29354  2.67741  2.69355  4.24690  2.90347  2.73739  3.18146  2.89801  2.37887  2.77519  2.98518  4.58477  3.61503
          0.03215  3.84924  4.57159  0.61958  0.77255  0.48576  0.95510
    698   2.97977  4.81998  3.46810  2.98439  4.16869  3.47186  3.80829  3.70902  2.22924  3.22920  4.23025  3.34576  3.97581  3.03001  1.01448  3.06522  3.24746  3.43404  5.26130  4.10136   1549 r - - -
          2.68618  4.42225  2.77519  2.73123  3.46354  2.40513  3.72494  3.29354  2.67741  2.69355  4.24690  2.90347  2.73739  3.18146  2.89801  2.37887  2.77519  2.98518  4.58477  3.61503
          0.03215  3.84924  4.57159  0.61958  0.77255  0.48576  0.95510
    699   2.96511  5.08905  0.95194  2.32137  4.46307  3.19349  3.91130  4.04605  2.99114  3.65865  4.63652  2.87646  3.84467  3.15060  3.50398  2.93029  3.30329  3.68781  5.63617  4.34016   1550 d - - -
          2.68618  4.42225  2.77519  2.73123  3.46354  2.40513  3.72494  3.29354  2.67741  2.69355  4.24690  2.90347  2.73739  3.18146  2.89801  2.37887  2.77519  2.98518  4.58477  3.61503
          0.03215  3.84924  4.57159  0.61958  0.77255  0.48576  0.95510
    700   2.56602  4.42055  3.26749  2.93523  3.70239  3.26446  3.96800  3.07234  2.84498  2.39530  3.81265  3.28307  1.61711  3.26809  3.14701  2.73354  2.93407  2.83580  5.17179  3.86913   1551 p - - -
          2.68618  4.42225  2.77519  2.73123  3.46354  2.40513  3.72494  3.29354  2.67741  2.69355  4.24690  2.90347  2.73739  3.18146  2.89801  2.37887  2.77519  2.98518  4.58477  3.61503
          0.03215  3.84924  4.57159  0.61958  0.77255  0.48576  0.95510
    701   2.42868  4.18084  3.78961  3.26627  3.47123  3.57095  4.10132  1.84471  3.17789  2.37201  3.39546  3.56026  4.03652  3.48350  3.46714  2.69218  2.64874  1.84148  5.03687  3.81942   1552 v - - -
          2.68618  4.42225  2.77519  2.73123  3.46354  2.40513  3.72494  3.29354  2.67741  2.69355  4.24690  2.90347  2.73739  3.18146  2.89801  2.37887  2.77519  2.98518  4.58477  3.61503
          0.03215  3.84924  4.57159  0.61958  0.77255  0.48576  0.95510
    702   2.72153  4.48244  3.32625  3.16215  4.15884  3.17128  4.24131  3.69853  3.21751  3.32779  4.37684  3.47106  0.87196  3.60701  3.46545  2.88836  3.16133  3.34652  5.35151  4.27927   1553 p - - -
          2.68618  4.42225  2.77519  2.73123  3.46354  2.40513  3.72494  3.29354  2.67741  2.69355  4.24690  2.90347  2.73739  3.18146  2.89801  2.37887  2.77519  2.98518  4.58477  3.61503
          0.03215  3.84924  4.57159  0.61958  0.77255  0.48576  0.95510
    703   3.12949  4.59881  4.15208  3.79211  3.12735  3.95241  4.45515  2.33047  3.56008  0.90434  3.15808  4.06981  4.39196  3.93397  3.73983  3.52098  3.42491  2.36171  4.99791  3.71577   1554 l - - -
          2.68618  4.42225  2.77519  2.73123  3.46354  2.40513  3.72494  3.29354  2.67741  2.69355  4.24690  2.90347  2.73739  3.18146  2.89801  2.37887  2.77519  2.98518  4.58477  3.61503
          0.03215  3.84924  4.57159  0.61958  0.77255  0.48576  0.95510
    704   2.97028  4.79138  3.10384  2.86170  3.26908  3.42841  1.19245  3.66958  2.70542  3.16636  4.20771  3.27187  3.97980  3.22771  2.97239  3.04126  3.27297  3.40518  4.73439  3.22065   1555 h - - -
          2.68618  4.42225  2.77519  2.73123  3.46354  2.40513  3.72494  3.29354  2.67741  2.69355  4.24690  2.90347  2.73739  3.18146  2.89801  2.37887  2.77519  2.98518  4.58477  3.61503
          0.03215  3.84924  4.57159  0.61958  0.77255  0.48576  0.95510
    705   2.60865  4.66508  3.10249  2.62579  4.15081  3.31739  3.67080  3.56528  2.23744  3.15149  4.00718  3.04891  3.28915  2.84509  1.71291  2.45719  2.89759  3.21494  5.32731  4.06460   1557 r - - -
          2.68618  4.42225  2.77519  2.73123  3.46354  2.40513  3.72494  3.29354  2.67741  2.69355  4.24690  2.90347  2.73739  3.18146  2.89801  2.37887  2.77519  2.98518  4.58477  3.61503
          0.03215  3.84924  4.57159  0.61958  0.77255  0.48576  0.95510
    706   1.04777  4.18095  3.43942  3.22997  4.02963  3.00605  4.25470  3.15170  3.24563  3.03435  4.06897  3.38532  3.74310  3.58900  3.49759  2.53157  2.80733  2.81013  5.45912  4.25685   1558 a - - -
          2.68618  4.42225  2.77519  2.73123  3.46354  2.40513  3.72494  3.29354  2.67741  2.69355  4.24690  2.90347  2.73739  3.18146  2.89801  2.37887  2.77519  2.98518  4.58477  3.61503
          0.03215  3.84924  4.57159  0.61958  0.77255  0.48576  0.95510
    707   1.46088  4.15138  3.64707  3.28055  3.79455  3.15868  4.22213  2.62019  3.21365  2.65951  3.72869  3.45080  3.83183  3.54474  3.49108  2.59448  2.77927  2.02888  5.35495  4.12306   1559 a - - -
          2.68618  4.42225  2.77519  2.73123  3.46354  2.40513  3.72494  3.29354  2.67741  2.69355  4.24690  2.90347  2.73739  3.18146  2.89801  2.37887  2.77519  2.98518  4.58477  3.61503
          0.03215  3.84924  4.57159  0.61958  0.77255  0.48576  0.95510
    708   2.95132  4.91361  3.12572  2.75190  4.29472  3.44298  3.74706  3.72260  1.07052  3.29290  4.25586  3.17729  3.94518  2.94005  2.42823  2.99498  3.20645  3.43179  5.35913  4.16866   1560 k - - -
          2.68618  4.42225  2.77519  2.73123  3.46354  2.40513  3.72494  3.29354  2.67741  2.69355  4.24690  2.90347  2.73739  3.18146  2.89801  2.37887  2.77519  2.98518  4.58477  3.61503
          0.03215  3.84924  4.57159  0.61958  0.77255  0.48576  0.95510
    709   3.16405  4.57947  4.40852  3.92344  2.52568  4.23297  4.36906  2.22607  3.77243  1.02867  2.95642  4.17574  4.52386  3.98060  3.95336  3.60979  3.40891  2.30123  4.74486  3.35560   1561 l - - -
          2.68618  4.42225  2.77519  2.73123  3.46354  2.40513  3.72494  3.29354  2.67741  2.69355  4.24690  2.90347  2.73739  3.18146  2.89801  2.37887  2.77519  2.98518  4.58477  3.61503
          0.03215  3.84924  4.57159  0.61958  0.77255  0.48576  0.95510
    710   3.05478  4.41148  4.57363  4.04604  3.30258  4.32704  4.75114  1.36146  3.90819  1.61609  3.12850  4.31861  4.61086  4.16370  4.11621  3.68441  3.30550  1.62586  5.27569  4.09270   1562 i - - -
          2.68618  4.42225  2.77519  2.73123  3.46354  2.40513  3.72494  3.29354  2.67741  2.69355  4.24690  2.90347  2.73739  3.18146  2.89801  2.37887  2.77519  2.98518  4.58477  3.61503
          0.03215  3.84924  4.57159  0.61958  0.77255  0.48576  0.95510
    711   3.01306  4.43861  4.30214  3.91728  3.35883  4.04101  4.64991  1.10715  3.74495  1.94994  3.29814  4.16590  4.47470  4.09580  3.94419  3.53430  3.31274  1.84604  5.24466  3.98077   1563 i - - -
          2.68618  4.42225  2.77519  2.73123  3.46354  2.40513  3.72494  3.29354  2.67741  2.69355  4.24690  2.90347  2.73739  3.18146  2.89801  2.37887  2.77519  2.98518  4.58477  3.61503
          0.03215  3.84924  4.57159  0.61958  0.77255  0.48576  0.95510
    712   2.51536  4.57012  2.71061  2.52117  4.15445  3.11578  3.83316  3.58487  2.68024  3.28292  4.17546  1.60875  3.75279  3.05166  3.05473  2.59926  2.55825  3.19682  5.47084  4.12153   1564 n - - -
          2.68618  4.42225  2.77519  2.73123  3.46354  2.40513  3.72494  3.29354  2.67741  2.69355  4.24690  2.90347  2.73739  3.18146  2.89801  2.37887  2.77519  2.98518  4.58477  3.61503
          0.03215  3.84924  4.57159  0.61958  0.77255  0.48576  0.95510
    713   2.30404  4.22398  3.18670  3.00168  4.05331  2.95432  4.11204  3.57291  3.07387  3.29504  4.22327  3.22999  3.69126  3.42507  3.36043  1.12662  2.78249  3.11310  5.42772  4.13678   1565 s - - -
          2.68618  4.42225  2.77519  2.73123  3.46354  2.40513  3.72494  3.29354  2.67741  2.69355  4.24690  2.90347  2.73739  3.18146  2.89801  2.37887  2.77519  2.98518  4.58477  3.61503
          0.03215  3.84924  4.57159  0.61958  0.77255  0.48576  0.95510
    714   2.86292  4.84739  2.88820  2.64291  4.01279  3.35102  3.80090  3.64028  2.46538  3.14491  4.17374  3.10231  3.90435  1.27593  2.74988  2.91180  3.16006  3.37150  5.28908  3.98139   1566 q - - -
          2.68618  4.42225  2.77519  2.73123  3.46354  2.40513  3.72494  3.29354  2.67741  2.69355  4.24690  2.90347  2.73739  3.18146  2.89801  2.37887  2.77519  2.98518  4.58477  3.61503
          0.03215  3.84924  4.57159  0.61958  0.77255  0.48576  0.95510
    715   3.13217  4.56487  4.40677  3.87623  3.03915  4.24789  4.54317  2.15479  3.66197  1.05004  2.45601  4.18442  4.52049  3.93658  3.85801  3.60384  3.37187  2.23180  5.04322  3.87042   1578 l - - -
          2.68618  4.42225  2.77519  2.73123  3.46354  2.40513  3.72494  3.29354  2.67741  2.69355  4.24690  2.90347  2.73739  3.18146  2.89801  2.37887  2.77519  2.98518  4.58477  3.61503
          0.03215  3.84924  4.57159  0.61958  0.77255  0.48576  0.95510
    716   2.93287  5.03839  2.47869  1.05887  4.38178  3.25948  3.84465  3.83108  2.72229  3.45208  4.42744  2.92058  3.86306  3.06099  3.12850  2.91782  3.23703  3.51744  5.55776  4.28033   1580 e - - -
          2.68618  4.42225  2.77519  2.73123  3.46354  2.40513  3.72494  3.29354  2.67741  2.69355  4.24690  2.90347  2.73739  3.18146  2.89801  2.37887  2.77519  2.98518  4.58477  3.61503
          0.03215  3.84924  4.57159  0.61958  0.77255  0.48576  0.95510
    717   2.53260  4.61413  2.61579  2.46778  4.16075  3.09397  3.82532  3.74477  2.70379  3.38769  4.26401  1.55322  3.74575  3.05108  3.09088  2.38006  2.91782  3.31963  5.48062  4.09250   1581 n - - -
          2.68618  4.42225  2.77519  2.73123  3.46354  2.40513  3.72494  3.29354  2.67741  2.69355  4.24690  2.90347  2.73739  3.18146  2.89801  2.37887  2.77519  2.98518  4.58477  3.61503
          0.03215  3.84924  4.57159  0.61958  0.77255  0.48576  0.95510
    718   2.63677  4.41418  3.30576  3.20238  4.34450  0.76587  4.32381  3.93871  3.38046  3.59570  4.57148  3.47013  3.80457  3.70650  3.61879  2.80807  3.11621  3.47154  5.44551  4.44571   1582 g - - -
          2.68618  4.42225  2.77519  2.73123  3.46354  2.40513  3.72494  3.29354  2.67741  2.69355  4.24690  2.90347  2.73739  3.18146  2.89801  2.37887  2.77519  2.98518  4.58477  3.61503
          0.03215  3.84924  4.57159  0.61958  0.77255  0.48576  0.95510
    719   2.96511  5.08905  0.95194  2.32137  4.46307  3.19349  3.91130  4.04605  2.99114  3.65865  4.63652  2.87646  3.84467  3.15060  3.50398  2.93029  3.30329  3.68781  5.63617  4.34016   1583 d - - -
          2.68618  4.42225  2.77519  2.73123  3.46354  2.40513  3.72494  3.29354  2.67741  2.69355  4.24690  2.90347  2.73739  3.18146  2.89801  2.37887  2.77519  2.98518  4.58477  3.61503
          0.03215  3.84924  4.57159  0.61958  0.77255  0.48576  0.95510
    720   3.28612  4.65352  4.27645  3.89684  1.21264  4.12134  3.52665  2.93114  3.76519  2.29836  3.57000  3.88311  4.46257  3.87263  3.89362  3.48840  3.52389  2.87874  3.73602  1.84912   1584 f - - -
          2.68618  4.42225  2.77519  2.73123  3.46354  2.40513  3.72494  3.29354  2.67741  2.69355  4.24690  2.90347  2.73739  3.18146  2.89801  2.37887  2.77519  2.98518  4.58477  3.61503
          0.03215  3.84924  4.57159  0.61958  0.77255  0.48576  0.95510
    721   2.72153  4.48244  3.32625  3.16215  4.15884  3.17128  4.24131  3.69853  3.21751  3.32779  4.37684  3.47106  0.87196  3.60701  3.46545  2.88836  3.16133  3.34652  5.35151  4.27927   1585 p - - -
          2.68618  4.42225  2.77519  2.73123  3.46354  2.40513  3.72494  3.29354  2.67741  2.69355  4.24690  2.90347  2.73739  3.18146  2.89801  2.37887  2.77519  2.98518  4.58477  3.61503
          0.03215  3.84924  4.57159  0.61958  0.77255  0.48576  0.95510
    722   2.86292  4.84739  2.88820  2.64291  4.01279  3.35102  3.80090  3.64028  2.46538  3.14491  4.17374  3.10231  3.90435  1.27593  2.74988  2.91180  3.16006  3.37150  5.28908  3.98139   1586 q - - -
          2.68618  4.42225  2.77519  2.73123  3.46354  2.40513  3.72494  3.29354  2.67741  2.69355  4.24690  2.90347  2.73739  3.18146  2.89801  2.37887  2.77519  2.98518  4.58477  3.61503
          0.03215  3.84924  4.57159  0.61958  0.77255  0.48576  0.95510
    723   2.86292  4.84739  2.88820  2.64291  4.01279  3.35102  3.80090  3.64028  2.46538  3.14491  4.17374  3.10231  3.90435  1.27593  2.74988  2.91180  3.16006  3.37150  5.28908  3.98139   1608 q - - -
          2.68618  4.42225  2.77519  2.73123  3.46354  2.40513  3.72494  3.29354  2.67741  2.69355  4.24690  2.90347  2.73739  3.18146  2.89801  2.37887  2.77519  2.98518  4.58477  3.61503
          0.03215  3.84924  4.57159  0.61958  0.77255  0.48576  0.95510
    724   2.81829  5.14520  2.38839  1.49162  4.42012  3.26538  3.66367  3.88593  2.44207  3.42256  4.29733  2.77362  3.81426  2.41079  2.85549  2.76925  3.08049  3.53440  5.59611  4.21394   1619 e - - -
          2.68618  4.42225  2.77519  2.73123  3.46354  2.40513  3.72494  3.29354  2.67741  2.69355  4.24690  2.90347  2.73739  3.18146  2.89801  2.37887  2.77519  2.98518  4.58477  3.61503
          0.03215  3.84924  4.57159  0.61958  0.77255  0.48576  0.95510
    725   2.52088  4.21302  3.88252  3.32558  3.31124  3.74922  4.09773  1.78288  3.21177  2.02744  2.91011  3.64164  4.12607  3.51070  3.48218  2.83390  2.92036  2.03995  4.93228  3.72357   1620 i - - -
          2.68618  4.42225  2.77519  2.73123  3.46354  2.40513  3.72494  3.29354  2.67741  2.69355  4.24690  2.90347  2.73739  3.18146  2.89801  2.37887  2.77519  2.98518  4.58477  3.61503
          0.03215  3.84924  4.57159  0.61958  0.77255  0.48576  0.95510
    726   2.56595  4.27273  3.68432  3.19874  3.55033  3.48476  4.11325  2.36538  3.07272  2.18440  3.46918  3.50319  4.00487  3.43311  3.37383  2.84611  1.92605  1.97035  5.16093  3.91981   1621 t - - -
          2.68618  4.42225  2.77519  2.73123  3.46354  2.40513  3.72494  3.29354  2.67741  2.69355  4.24690  2.90347  2.73739  3.18146  2.89801  2.37887  2.77519  2.98518  4.58477  3.61503
          0.03215  3.84924  4.57159  0.61958  0.77255  0.48576  0.95510
    727   2.63677  4.41418  3.30576  3.20238  4.34450  0.76587  4.32381  3.93871  3.38046  3.59570  4.57148  3.47013  3.80457  3.70650  3.61879  2.80807  3.11621  3.47154  5.44551  4.44571   1622 g - - -
          2.68618  4.42225  2.77519  2.73123  3.46354  2.40513  3.72494  3.29354  2.67741  2.69355  4.24690  2.90347  2.73739  3.18146  2.89801  2.37887  2.77519  2.98518  4.58477  3.61503
          0.03215  3.84924  4.57159  0.61958  0.77255  0.48576  0.95510
    728   1.84429  4.18129  3.79073  3.39532  3.69383  3.33906  4.29618  2.32237  3.31655  2.49233  3.60404  3.58341  3.96342  3.64222  3.58622  2.76153  2.86059  1.56276  5.32003  4.09217   1623 v - - -
          2.68618  4.42225  2.77519  2.73123  3.46354  2.40513  3.72494  3.29354  2.67741  2.69355  4.24690  2.90347  2.73739  3.18146  2.89801  2.37887  2.77519  2.98518  4.58477  3.61503
          0.03215  3.84924  4.57159  0.61958  0.77255  0.48576  0.95510
    729   2.65467  4.26407  3.81972  3.35525  1.81476  3.58618  3.89387  2.56450  3.26431  2.25709  3.36930  3.58050  4.06154  3.53176  3.51107  2.64474  2.95522  2.24476  4.49958  3.01141   1624 f - - -
          2.68618  4.42225  2.77519  2.73123  3.46354  2.40513  3.72494  3.29354  2.67741  2.69355  4.24690  2.90347  2.73739  3.18146  2.89801  2.37887  2.77519  2.98518  4.58477  3.61503
          0.03215  3.84924  4.57159  0.61958  0.77255  0.48576  0.95510
    730   3.01130  4.51471  4.18750  3.68650  3.09331  4.03858  4.39134  2.22980  3.44801  1.54342  1.67310  3.98974  4.39072  3.78997  3.66319  3.41204  3.27277  2.26253  5.00916  3.78236   1625 l - - -
          2.68618  4.42225  2.77519  2.73123  3.46354  2.40513  3.72494  3.29354  2.67741  2.69355  4.24690  2.90347  2.73739  3.18146  2.89801  2.37887  2.77519  2.98518  4.58477  3.61503
          0.03215  3.84924  4.57159  0.61958  0.77255  0.48576  0.95510
    731   2.80470  4.94051  3.12607  2.59083  4.33892  3.47369  3.57903  3.72136  1.52737  3.24230  4.09379  3.03734  3.88872  2.72526  2.03024  2.57881  3.01865  3.39258  5.36238  4.12558   1626 k - - -
          2.68618  4.42225  2.77519  2.73123  3.46354  2.40513  3.72494  3.29354  2.67741  2.69355  4.24690  2.90347  2.73739  3.18146  2.89801  2.37887  2.77519  2.98518  4.58477  3.61503
          0.03215  3.84924  4.57159  0.61958  0.77255  0.48576  0.95510
    732   2.45336  4.52113  2.73705  2.51275  4.20038  3.08812  3.81808  3.63296  2.67471  3.29052  4.14054  1.76658  3.72056  3.02330  3.06735  2.33457  2.53643  3.21222  5.49202  4.16420   1627 n - - -
          2.68618  4.42225  2.77519  2.73123  3.46354  2.40513  3.72494  3.29354  2.67741  2.69355  4.24690  2.90347  2.73739  3.18146  2.89801  2.37887  2.77519  2.98518  4.58477  3.61503
          0.03215  3.84924  4.57159  0.61958  0.77255  0.48576  0.95510
    733   2.56073  0.98881  4.07389  3.80845  3.80541  3.18835  4.46067  2.94572  3.63534  2.86212  3.98276  3.80164  3.89346  3.98242  3.76373  2.83229  3.02558  2.69180  5.22613  4.09318   1628 c - - -
          2.68618  4.42225  2.77519  2.73123  3.46354  2.40513  3.72494  3.29354  2.67741  2.69355  4.24690  2.90347  2.73739  3.18146  2.89801  2.37887  2.77519  2.98518  4.58477  3.61503
          0.03215  3.84924  4.57159  0.61958  0.77255  0.48576  0.95510
    734   2.79559  4.30645  4.02327  3.45931  2.80092  3.88531  4.17305  2.26829  3.35539  1.53290  2.56399  3.77300  4.21726  3.60598  3.60413  3.17841  2.62042  2.22027  4.87261  3.67483   1629 l - - -
          2.68618  4.42225  2.77519  2.73123  3.46354  2.40513  3.72494  3.29354  2.67741  2.69355  4.24690  2.90347  2.73739  3.18146  2.89801  2.37887  2.77519  2.98518  4.58477  3.61503
          0.03215  3.84924  4.57159  0.61958  0.77255  0.48576  0.95510
    735   3.14001  4.52067  4.54558  3.98878  3.08147  4.35175  4.65094  1.83455  3.83196  1.12073  2.63132  4.29212  4.58149  4.04322  4.02094  3.68718  3.36924  2.07559  5.10800  3.98392   1630 l - - -
          2.68618  4.42225  2.77519  2.73123  3.46354  2.40513  3.72494  3.29354  2.67741  2.69355  4.24690  2.90347  2.73739  3.18146  2.89801  2.37887  2.77519  2.98518  4.58477  3.61503
          0.03215  3.84924  4.57159  0.61958  0.77255  0.48576  0.95510
    736   2.76737  4.82894  2.76498  2.50903  3.56327  3.34405  1.81686  3.64045  2.46205  3.19540  4.10866  2.61819  3.87093  2.94243  2.79442  2.79822  3.04786  3.32196  4.98357  3.47938   1631 h - - -
          2.68618  4.42225  2.77519  2.73123  3.46354  2.40513  3.72494  3.29354  2.67741  2.69355  4.24690  2.90347  2.73739  3.18146  2.89801  2.37887  2.77519  2.98518  4.58477  3.61503
          0.03215  3.84924  4.57159  0.61958  0.77255  0.48576  0.95510
    737   3.21406  4.71245  3.80418  3.52945  2.29455  3.80326  3.60848  3.22656  3.38764  2.68642  3.90408  3.69522  4.27777  3.69925  3.57600  3.35297  3.50070  3.09606  3.93734  1.00530   1632 y - - -
          2.68618  4.42225  2.77519  2.73123  3.46354  2.40513  3.72494  3.29354  2.67741  2.69355  4.24690  2.90347  2.73739  3.18146  2.89801  2.37887  2.77519  2.98518  4.58477  3.61503
          0.03215  3.84924  4.57159  0.61958  0.77255  0.48576  0.95510
    738   1.44443  4.10039  3.49205  3.12701  3.92273  3.00166  4.10768  3.04559  3.08966  2.94585  3.87065  3.30061  3.69939  3.40960  3.38634  2.20298  2.67402  2.38383  5.36054  4.13446   1633 a - - -
          2.68618  4.42225  2.77519  2.73123  3.46354  2.40513  3.72494  3.29354  2.67741  2.69355  4.24690  2.90347  2.73739  3.18146  2.89801  2.37887  2.77519  2.98518  4.58477  3.61503
          0.03215  3.84924  4.57159  0.61958  0.77255  0.48576  0.95510
    739   1.57613  4.11457  3.43379  3.11377  4.01992  2.97608  4.13476  3.10796  3.09152  3.01031  3.94801  3.28774  3.69081  3.42309  3.38478  2.42421  1.85837  2.74201  5.44697  4.23099   1634 a - - -
          2.68618  4.42225  2.77519  2.73123  3.46354  2.40513  3.72494  3.29354  2.67741  2.69355  4.24690  2.90347  2.73739  3.18146  2.89801  2.37887  2.77519  2.98518  4.58477  3.61503
          0.03215  3.84924  4.57159  0.61958  0.77255  0.48576  0.95510
    740   3.21406  4.71245  3.80418  3.52945  2.29455  3.80326  3.60848  3.22656  3.38764  2.68642  3.90408  3.69522  4.27777  3.69925  3.57600  3.35297  3.50070  3.09606  3.93734  1.00530   1635 y - - -
          2.68618  4.42225  2.77519  2.73123  3.46354  2.40513  3.72494  3.29354  2.67741  2.69355  4.24690  2.90347  2.73739  3.18146  2.89801  2.37887  2.77519  2.98518  4.58477  3.61503
          0.03215  3.84924  4.57159  0.61958  0.77255  0.48576  0.95510
    741   2.93921  4.96896  3.33647  2.75669  4.36121  3.55086  3.60199  3.74590  1.79463  3.25113  4.15021  3.15400  3.96190  2.75946  1.36347  2.96815  3.13787  3.44690  5.33523  4.14724   1636 r - - -
          2.68618  4.42225  2.77519  2.73123  3.46354  2.40513  3.72494  3.29354  2.67741  2.69355  4.24690  2.90347  2.73739  3.18146  2.89801  2.37887  2.77519  2.98518  4.58477  3.61503
          0.03215  3.84924  4.57159  0.61958  0.77255  0.48576  0.95510
    742   2.74823  5.02612  2.09983  2.20436  4.37331  3.16331  3.74006  3.93174  2.69627  3.52055  4.39040  1.55253  3.77849  2.93300  3.19390  2.71947  3.06667  3.53722  5.63373  4.20427   1637 n - - -
          2.68618  4.42225  2.77519  2.73123  3.46354  2.40513  3.72494  3.29354  2.67741  2.69355  4.24690  2.90347  2.73739  3.18146  2.89801  2.37887  2.77519  2.98518  4.58477  3.61503
          0.03215  3.84924  4.57159  0.61958  0.77255  0.48576  0.95510
    743   2.71846  4.28731  3.95443  3.49507  3.48593  3.72779  4.33796  1.49924  3.35765  2.18541  3.38040  3.77032  4.20527  3.70814  3.61833  3.10756  2.37362  1.91638  5.20920  3.98027   1638 i - - -
          2.68618  4.42225  2.77519  2.73123  3.46354  2.40513  3.72494  3.29354  2.67741  2.69355  4.24690  2.90347  2.73739  3.18146  2.89801  2.37887  2.77519  2.98518  4.58477  3.61503
          0.03215  3.84924  4.57159  0.61958  0.77255  0.48576  0.95510
    744   3.07076  4.60198  3.82758  3.43473  1.36869  3.86829  2.69243  3.08158  3.31613  2.53581  3.68266  3.61276  4.26343  3.57036  3.54057  3.23164  3.31875  2.94435  3.86285  2.18503   1639 f - - -
          2.68618  4.42225  2.77519  2.73123  3.46354  2.40513  3.72494  3.29354  2.67741  2.69355  4.24690  2.90347  2.73739  3.18146  2.89801  2.37887  2.77519  2.98518  4.58477  3.61503
          0.03215  3.84924  4.57159  0.61958  0.77255  0.48576  0.95510
    745   2.72153  4.48244  3.32625  3.16215  4.15884  3.17128  4.24131  3.69853  3.21751  3.32779  4.37684  3.47106  0.87196  3.60701  3.46545  2.88836  3.16133  3.34652  5.35151  4.27927   1640 p - - -
          2.68618  4.42225  2.77519  2.73123  3.46354  2.40513  3.72494  3.29354  2.67741  2.69355  4.24690  2.90347  2.73739  3.18146  2.89801  2.37887  2.77519  2.98518  4.58477  3.61503
          0.03215  3.84924  4.57159  0.61958  0.77255  0.48576  0.95510
    746   2.74745  4.29680  3.92028  3.37137  3.27404  3.81281  4.16834  2.06342  3.25615  1.60388  3.17182  3.70081  3.48969  3.55502  3.53098  3.11665  2.99869  1.91550  4.98442  3.78261   1641 l - - -
          2.68618  4.42225  2.77519  2.73123  3.46354  2.40513  3.72494  3.29354  2.67741  2.69355  4.24690  2.90347  2.73739  3.18146  2.89801  2.37887  2.77519  2.98518  4.58477  3.61503
          0.03215  3.84924  4.57159  0.61958  0.77255  0.48576  0.95510
    747   3.29782  4.68063  4.05617  3.75671  2.64365  3.70456  3.87218  3.32068  3.47953  2.71947  3.95553  3.91052  4.22042  3.86837  3.61188  3.50172  3.59710  3.21038  0.93348  2.64701   1642 w - - -
          2.68618  4.42225  2.77519  2.73123  3.46354  2.40513  3.72494  3.29354  2.67741  2.69355  4.24690  2.90347  2.73739  3.18146  2.89801  2.37887  2.77519  2.98518  4.58477  3.61503
          0.03215  3.84924  4.57159  0.61958  0.77255  0.48576  0.95510
    748   1.04777  4.18095  3.43942  3.22997  4.02963  3.00605  4.25470  3.15170  3.24563  3.03435  4.06897  3.38532  3.74310  3.58900  3.49759  2.53157  2.80733  2.81013  5.45912  4.25685   1643 a - - -
          2.68618  4.42225  2.77519  2.73123  3.46354  2.40513  3.72494  3.29354  2.67741  2.69355  4.24690  2.90347  2.73739  3.18146  2.89801  2.37887  2.77519  2.98518  4.58477  3.61503
          0.03215  3.84924  4.57159  0.61958  0.77255  0.48576  0.95510
    749   3.12949  4.59881  4.15208  3.79211  3.12735  3.95241  4.45515  2.33047  3.56008  0.90434  3.15808  4.06981  4.39196  3.93397  3.73983  3.52098  3.42491  2.36171  4.99791  3.71577   1644 l - - -
          2.68618  4.42225  2.77519  2.73123  3.46354  2.40513  3.72494  3.29354  2.67741  2.69355  4.24690  2.90347  2.73739  3.18146  2.89801  2.37887  2.77519  2.98518  4.58477  3.61503
          0.03215  3.84924  4.57159  0.61958  0.77255  0.48576  0.95510
    750   1.23074  4.09774  3.34032  3.09981  4.10051  2.90276  4.15817  3.35134  3.13612  3.18241  4.08543  3.25374  3.64980  3.45674  3.41873  2.15166  2.67046  2.91062  5.50152  4.26714   1645 a - - -
          2.68618  4.42225  2.77519  2.73123  3.46354  2.40513  3.72494  3.29354  2.67741  2.69355  4.24690  2.90347  2.73739  3.18146  2.89801  2.37887  2.77519  2.98518  4.58477  3.61503
          0.03215  3.84924  4.57159  0.61958  0.77255  0.48576  0.95510
    751   2.80496  5.14920  2.46184  1.58605  4.45282  3.29959  3.62471  3.89086  2.15854  3.41530  4.25980  2.78778  3.81524  2.55817  2.72219  2.75618  3.04936  3.53112  5.57460  4.21266   1647 e - - -
          2.68618  4.42225  2.77519  2.73123  3.46354  2.40513  3.72494  3.29354  2.67741  2.69355  4.24690  2.90347  2.73739  3.18146  2.89801  2.37887  2.77519  2.98518  4.58477  3.61503
          0.03215  3.84924  4.57159  0.61958  0.77255  0.48576  0.95510
    752   3.21406  4.71245  3.80418  3.52945  2.29455  3.80326  3.60848  3.22656  3.38764  2.68642  3.90408  3.69522  4.27777  3.69925  3.57600  3.35297  3.50070  3.09606  3.93734  1.00530   1648 y - - -
          2.68618  4.42225  2.77519  2.73123  3.46354  2.40513  3.72494  3.29354  2.67741  2.69355  4.24690  2.90347  2.73739  3.18146  2.89801  2.37887  2.77519  2.98518  4.58477  3.61503
          0.03215  3.84924  4.57159  0.61958  0.77255  0.48576  0.95510
    753   2.83897  4.75504  3.43331  2.85167  3.86355  3.54039  3.69023  3.29893  2.14878  2.53349  3.88242  3.23577  3.96897  2.89882  1.47334  2.93339  3.07380  3.08188  5.15123  3.87341   1649 r - - -
          2.68618  4.42225  2.77519  2.73123  3.46354  2.40513  3.72494  3.29354  2.67741  2.69355  4.24690  2.90347  2.73739  3.18146  2.89801  2.37887  2.77519  2.98518  4.58477  3.61503
          0.03215  3.84924  4.57159  0.61958  0.77255  0.48576  0.95510
    754   2.42600  4.87841  3.13671  2.58771  4.26294  3.46108  3.58742  3.62480  1.68599  3.17734  4.03102  3.03694  3.87488  2.73721  1.98795  2.78993  2.98017  3.30489  5.33559  4.09384   1650 k - - -
          2.68618  4.42225  2.77519  2.73123  3.46354  2.40513  3.72494  3.29354  2.67741  2.69355  4.24690  2.90347  2.73739  3.18146  2.89801  2.37887  2.77519  2.98518  4.58477  3.61503
          0.03215  3.84924  4.57159  0.61958  0.77255  0.48576  0.95510
    755   2.18812  4.44593  3.29613  2.74574  3.70686  3.41736  3.74647  2.93317  2.51114  2.51552  3.61848  3.16309  3.86163  2.97833  2.28150  2.71121  2.82765  2.49605  5.09866  3.84170   1651 a - - -
          2.68618  4.42225  2.77519  2.73123  3.46354  2.40513  3.72494  3.29354  2.67741  2.69355  4.24690  2.90347  2.73739  3.18146  2.89801  2.37887  2.77519  2.98518  4.58477  3.61503
          0.03215  3.84924  4.57159  0.61958  0.77255  0.48576  0.95510
    756   2.12529  4.17240  3.81034  3.39000  3.69330  3.37286  4.28310  2.27357  3.30513  2.49942  3.58494  3.58957  3.97830  3.62956  3.57809  2.78162  2.61722  1.47229  5.30522  4.08920   1652 v - - -
          2.68618  4.42225  2.77519  2.73123  3.46354  2.40513  3.72494  3.29354  2.67741  2.69355  4.24690  2.90347  2.73739  3.18146  2.89801  2.37887  2.77519  2.98518  4.58477  3.61503
          0.17534  3.84924  1.96947  0.61958  0.77255  0.48576  0.95510
    757   2.44925  4.24136  3.30396  2.87516  2.47173  3.28852  3.77701  2.85861  2.84772  2.54774  3.51946  3.21611  2.98770  3.16970  3.17741  2.46121  2.76933  2.61787  4.76368  3.36621   1653 a - - -
          2.68618  4.42225  2.77519  2.73123  3.46354  2.40513  3.72494  3.29354  2.67741  2.69355  4.24690  2.90347  2.73739  3.18146  2.89801  2.37887  2.77519  2.98518  4.58477  3.61503
          0.08141  3.71091  2.92377  0.61958  0.77255  0.59485  0.80217
    758   2.93232  4.39759  4.19400  3.67470  3.15307  4.05560  4.43415  1.80848  3.49841  1.45005  3.04038  3.98892  4.39181  3.81575  3.74127  3.40627  3.19278  1.78976  5.07751  3.84239   1654 l - - -
          2.68618  4.42225  2.77519  2.73123  3.46354  2.40513  3.72494  3.29354  2.67741  2.69355  4.24690  2.90347  2.73739  3.18146  2.89801  2.37887  2.77519  2.98518  4.58477  3.61503
          0.03866  3.66815  4.39050  0.61958  0.77255  0.40832  1.09293
    759   2.39442  4.62031  2.85684  2.44629  4.01551  3.25848  3.24096  3.43437  2.48783  3.05393  3.88541  2.68730  2.69737  2.84601  2.91384  2.43009  2.64067  3.09074  5.29952  3.98403   1664 a - - -
          2.68622  4.42229  2.77524  2.73112  3.46358  2.40517  3.72499  3.29358  2.67738  2.69359  4.24694  2.90351  2.73736  3.18151  2.89787  2.37886  2.77516  2.98523  4.58481  3.61488
          0.10292  2.48228  4.25110  1.29058  0.32174  0.48576  0.95510
    760   2.49691  4.45030  2.75853  2.52308  3.41242  3.11758  2.94188  3.33149  2.46709  2.94723  3.89243  2.93510  3.70495  2.93959  2.77272  2.33676  2.83761  3.01311  4.85903  3.38916   1685 s - - -
          2.68618  4.42225  2.77519  2.73123  3.46354  2.40513  3.72494  3.29354  2.67741  2.69355  4.24690  2.90347  2.73739  3.18146  2.89801  2.37887  2.77519  2.98518  4.58477  3.61503
          0.04718  3.47302  4.19536  0.61958  0.77255  0.48576  0.95510
    761   1.88835  4.08323  3.06870  2.90573  3.58362  2.89406  3.95076  2.73608  2.89766  2.57461  3.73857  3.16096  3.58965  3.31117  3.13783  2.49413  2.73834  2.49214  5.05344  3.81163   1686 a - - -
          2.68618  4.42225  2.77519  2.73123  3.46354  2.40513  3.72494  3.29354  2.67741  2.69355  4.24690  2.90347  2.73739  3.18146  2.89801  2.37887  2.77519  2.98518  4.58477  3.61503
          0.04718  3.47302  4.19536  0.61958  0.77255  0.48576  0.95510
    762   2.56150  4.38860  1.87739  2.36754  3.73300  2.89408  3.70233  3.24768  2.73422  2.97578  4.03206  2.84164  3.53576  3.02621  3.09106  2.64871  2.92911  2.96274  4.98122  3.77005   1695 d - - -
          2.68618  4.42225  2.77519  2.73123  3.46354  2.40513  3.72494  3.29354  2.67741  2.69355  4.24690  2.90347  2.73739  3.18146  2.89801  2.37887  2.77519  2.98518  4.58477  3.61503
          0.04718  3.47302  4.19536  0.61958  0.77255  0.48576  0.95510
    763   2.66787  4.27714  3.40267  3.14252  3.06581  3.27063  3.93906  2.39357  2.94022  1.70807  3.36797  3.43582  3.84459  3.41258  3.14925  2.92455  3.02548  2.29969  4.70065  3.34309   1700 l - - -
          2.68618  4.42225  2.77519  2.73123  3.46354  2.40513  3.72494  3.29354  2.67741  2.69355  4.24690  2.90347  2.73739  3.18146  2.89801  2.37887  2.77519  2.98518  4.58477  3.61503
          0.03442  3.38634        *  0.61958  0.77255  0.00000        *
//
