# Supplementary material for: Large-scale mining of plant genomes unlocks the diversity of oxidosqualene cyclases
Source: Nat Chem Biol. Author manuscript; Available in PMC 2026 Feb 3. (PMC12858397; doi:10.1038/s41589-025-02034-8)
Supplement: SI Data S3 [file EMS212204-supplement-SI_Data_S3.zip › SIdata_S3/J__Core_triterpene_fabales_divergent.hmm]

HMMER3/f [3.2 | June 2018]
NAME  J__Core_triterpene_fabales_divergent
LENG  758
ALPH  amino
RF    no
MM    no
CONS  yes
CS    no
MAP   yes
DATE  Wed Nov  6 11:05:41 2019
NSEQ  3
EFFN  0.448242
CKSUM 1386773916
STATS LOCAL MSV      -12.4702  0.69635
STATS LOCAL VITERBI  -13.3792  0.69635
STATS LOCAL FORWARD   -6.7950  0.69635
HMM          A        C        D        E        F        G        H        I        K        L        M        N        P        Q        R        S        T        V        W        Y   
            m->m     m->i     m->d     i->m     i->i     d->m     d->d
  COMPO   2.56012  4.11437  2.95262  2.72501  3.21594  2.83118  3.67075  2.77905  2.72732  2.37874  3.64568  3.12352  3.33762  3.16990  3.00667  2.69663  2.91703  2.65463  3.98040  3.31532
          2.68618  4.42225  2.77519  2.73123  3.46354  2.40513  3.72494  3.29354  2.67741  2.69355  4.24690  2.90347  2.73739  3.18146  2.89801  2.37887  2.77519  2.98518  4.58477  3.61503
          0.05071  3.40264  4.12498  0.61958  0.77255  0.00000        *
      1   2.85239  4.42998  3.88016  3.46814  3.15343  3.71337  4.24049  2.31399  3.24215  1.77935  1.72274  3.76323  4.17920  3.63861  3.46485  3.18180  3.15780  2.29961  4.96887  3.71227     20 m - - -
          2.68618  4.42225  2.77519  2.73123  3.46354  2.40513  3.72494  3.29354  2.67741  2.69355  4.24690  2.90347  2.73739  3.18146  2.89801  2.37887  2.77519  2.98518  4.58477  3.61503
          0.03690  3.71382  4.43616  0.61958  0.77255  0.48576  0.95510
      2   3.09404  4.52181  3.86198  3.53381  2.53628  3.56293  3.72961  3.11678  3.26125  2.53620  3.75758  3.71648  4.06961  3.65834  3.41566  3.29873  3.38813  3.00291  1.27900  2.54804     25 w - - -
          2.68618  4.42225  2.77519  2.73123  3.46354  2.40513  3.72494  3.29354  2.67741  2.69355  4.24690  2.90347  2.73739  3.18146  2.89801  2.37887  2.77519  2.98518  4.58477  3.61503
          0.03690  3.71382  4.43616  0.61958  0.77255  0.48576  0.95510
      3   2.83675  4.67284  3.31223  2.86770  3.98689  3.34548  3.73090  3.52365  2.20703  3.06941  4.08137  3.23599  3.86260  2.96589  1.25424  2.93290  3.11817  3.25639  5.13920  3.95605     26 r - - -
          2.68618  4.42225  2.77519  2.73123  3.46354  2.40513  3.72494  3.29354  2.67741  2.69355  4.24690  2.90347  2.73739  3.18146  2.89801  2.37887  2.77519  2.98518  4.58477  3.61503
          0.03690  3.71382  4.43616  0.61958  0.77255  0.48576  0.95510
      4   2.86712  4.37447  4.10948  3.63470  3.21493  3.91769  4.40149  1.99079  3.45185  1.53069  3.14242  3.92134  4.32630  3.79602  3.69132  3.30217  3.15537  1.61067  5.09095  3.82450     27 l - - -
          2.68618  4.42225  2.77519  2.73123  3.46354  2.40513  3.72494  3.29354  2.67741  2.69355  4.24690  2.90347  2.73739  3.18146  2.89801  2.37887  2.77519  2.98518  4.58477  3.61503
          0.03690  3.71382  4.43616  0.61958  0.77255  0.48576  0.95510
      5   2.83473  4.77698  2.99995  2.66145  4.12656  3.33347  3.68966  3.54754  1.28195  3.15179  4.12945  3.09027  3.85143  2.89602  2.42959  2.89169  3.10416  3.26684  5.25316  4.04532     28 k - - -
          2.68618  4.42225  2.77519  2.73123  3.46354  2.40513  3.72494  3.29354  2.67741  2.69355  4.24690  2.90347  2.73739  3.18146  2.89801  2.37887  2.77519  2.98518  4.58477  3.61503
          0.03690  3.71382  4.43616  0.61958  0.77255  0.48576  0.95510
      6   2.90636  4.37973  4.09262  3.70905  3.27460  3.87942  4.47128  1.30155  3.53308  1.90381  3.24526  3.97656  4.33329  3.90276  3.74803  3.36599  3.21174  1.86676  5.12625  3.84498     29 i - - -
          2.68618  4.42225  2.77519  2.73123  3.46354  2.40513  3.72494  3.29354  2.67741  2.69355  4.24690  2.90347  2.73739  3.18146  2.89801  2.37887  2.77519  2.98518  4.58477  3.61503
          0.03690  3.71382  4.43616  0.61958  0.77255  0.48576  0.95510
      7   2.48856  4.27078  3.12853  3.01224  4.14064  1.02302  4.13535  3.70754  3.17050  3.38088  4.36156  3.29486  3.65684  3.50897  3.41732  2.65734  2.95781  3.26782  5.27115  4.23968     31 g - - -
          2.68618  4.42225  2.77519  2.73123  3.46354  2.40513  3.72494  3.29354  2.67741  2.69355  4.24690  2.90347  2.73739  3.18146  2.89801  2.37887  2.77519  2.98518  4.58477  3.61503
          0.03690  3.71382  4.43616  0.61958  0.77255  0.48576  0.95510
      8   2.82898  4.91002  1.17705  2.26334  4.26881  3.09911  3.80977  3.82319  2.86705  3.46419  4.44647  2.80805  3.74188  3.05467  3.35459  2.81537  3.16715  3.48228  5.46820  4.17806     34 d - - -
          2.68618  4.42225  2.77519  2.73123  3.46354  2.40513  3.72494  3.29354  2.67741  2.69355  4.24690  2.90347  2.73739  3.18146  2.89801  2.37887  2.77519  2.98518  4.58477  3.61503
          0.03690  3.71382  4.43616  0.61958  0.77255  0.48576  0.95510
      9   2.48856  4.27078  3.12853  3.01224  4.14064  1.02302  4.13535  3.70754  3.17050  3.38088  4.36156  3.29486  3.65684  3.50897  3.41732  2.65734  2.95781  3.26782  5.27115  4.23968     46 g - - -
          2.68618  4.42225  2.77519  2.73123  3.46354  2.40513  3.72494  3.29354  2.67741  2.69355  4.24690  2.90347  2.73739  3.18146  2.89801  2.37887  2.77519  2.98518  4.58477  3.61503
          0.03690  3.71382  4.43616  0.61958  0.77255  0.48576  0.95510
     10   2.48856  4.27078  3.12853  3.01224  4.14064  1.02302  4.13535  3.70754  3.17050  3.38088  4.36156  3.29486  3.65684  3.50897  3.41732  2.65734  2.95781  3.26782  5.27115  4.23968     50 g - - -
          2.68618  4.42225  2.77519  2.73123  3.46354  2.40513  3.72494  3.29354  2.67741  2.69355  4.24690  2.90347  2.73739  3.18146  2.89801  2.37887  2.77519  2.98518  4.58477  3.61503
          0.03690  3.71382  4.43616  0.61958  0.77255  0.48576  0.95510
     11   2.83473  4.77698  2.99995  2.66145  4.12656  3.33347  3.68966  3.54754  1.28195  3.15179  4.12945  3.09027  3.85143  2.89602  2.42959  2.89169  3.10416  3.26684  5.25316  4.04532     55 k - - -
          2.68618  4.42225  2.77519  2.73123  3.46354  2.40513  3.72494  3.29354  2.67741  2.69355  4.24690  2.90347  2.73739  3.18146  2.89801  2.37887  2.77519  2.98518  4.58477  3.61503
          0.03690  3.71382  4.43616  0.61958  0.77255  0.48576  0.95510
     12   2.71554  5.04726  1.77141  2.09696  4.36883  3.10383  3.66765  3.90949  2.64642  3.49022  4.35721  2.06529  3.71819  2.85469  3.17212  2.66808  3.02521  3.51627  5.62343  4.17765     61 d - - -
          2.68618  4.42225  2.77519  2.73123  3.46354  2.40513  3.72494  3.29354  2.67741  2.69355  4.24690  2.90347  2.73739  3.18146  2.89801  2.37887  2.77519  2.98518  4.58477  3.61503
          0.03690  3.71382  4.43616  0.61958  0.77255  0.48576  0.95510
     13   2.56426  4.33961  3.15565  2.97808  3.97263  3.03645  4.06307  3.48321  3.02267  3.12534  4.17407  3.29706  1.18484  3.41695  3.28022  2.72863  2.99526  3.14648  5.19696  4.09379     66 p - - -
          2.68618  4.42225  2.77519  2.73123  3.46354  2.40513  3.72494  3.29354  2.67741  2.69355  4.24690  2.90347  2.73739  3.18146  2.89801  2.37887  2.77519  2.98518  4.58477  3.61503
          0.03690  3.71382  4.43616  0.61958  0.77255  0.48576  0.95510
     14   2.89383  4.64385  3.32358  2.92275  2.42856  3.62859  2.43351  3.24213  2.76085  2.74689  3.78629  3.26622  4.04272  3.16476  3.05265  2.97963  3.13250  3.03410  4.03799  1.90847     69 y - - -
          2.68618  4.42225  2.77519  2.73123  3.46354  2.40513  3.72494  3.29354  2.67741  2.69355  4.24690  2.90347  2.73739  3.18146  2.89801  2.37887  2.77519  2.98518  4.58477  3.61503
          0.03690  3.71382  4.43616  0.61958  0.77255  0.48576  0.95510
     15   2.90636  4.37973  4.09262  3.70905  3.27460  3.87942  4.47128  1.30155  3.53308  1.90381  3.24526  3.97656  4.33329  3.90276  3.74803  3.36599  3.21174  1.86676  5.12625  3.84498     79 i - - -
          2.68618  4.42225  2.77519  2.73123  3.46354  2.40513  3.72494  3.29354  2.67741  2.69355  4.24690  2.90347  2.73739  3.18146  2.89801  2.37887  2.77519  2.98518  4.58477  3.61503
          0.03690  3.71382  4.43616  0.61958  0.77255  0.48576  0.95510
     16   3.06504  4.51720  4.01585  3.70677  1.31431  3.77910  3.82508  2.61615  3.61909  2.02777  3.37577  3.84281  4.24702  3.83374  3.77810  3.33915  3.36909  2.59352  4.13440  2.52671     80 f - - -
          2.68618  4.42225  2.77519  2.73123  3.46354  2.40513  3.72494  3.29354  2.67741  2.69355  4.24690  2.90347  2.73739  3.18146  2.89801  2.37887  2.77519  2.98518  4.58477  3.61503
          0.03690  3.71382  4.43616  0.61958  0.77255  0.48576  0.95510
     17   2.24970  4.16372  3.07936  2.89504  3.91921  2.89700  4.00570  3.42350  2.95715  3.15927  4.10486  3.14127  3.62415  3.32134  3.24318  1.35975  2.71917  2.99466  5.30657  4.00341     81 s - - -
          2.68618  4.42225  2.77519  2.73123  3.46354  2.40513  3.72494  3.29354  2.67741  2.69355  4.24690  2.90347  2.73739  3.18146  2.89801  2.37887  2.77519  2.98518  4.58477  3.61503
          0.03690  3.71382  4.43616  0.61958  0.77255  0.48576  0.95510
     18   2.34027  4.18217  3.29793  3.05167  3.83837  3.02421  4.07961  2.94695  2.99135  2.81535  3.88318  3.28207  3.71817  3.39648  3.25324  2.54059  1.47463  2.65950  5.29120  4.05725     82 t - - -
          2.68618  4.42225  2.77519  2.73123  3.46354  2.40513  3.72494  3.29354  2.67741  2.69355  4.24690  2.90347  2.73739  3.18146  2.89801  2.37887  2.77519  2.98518  4.58477  3.61503
          0.03690  3.71382  4.43616  0.61958  0.77255  0.48576  0.95510
     19   2.60174  4.58042  2.64363  2.51677  3.91960  3.08466  3.81243  3.60249  2.70662  3.27045  4.23265  1.47577  3.73237  3.09140  3.05017  2.67926  2.98230  3.24116  5.24545  3.88422     84 n - - -
          2.68618  4.42225  2.77519  2.73123  3.46354  2.40513  3.72494  3.29354  2.67741  2.69355  4.24690  2.90347  2.73739  3.18146  2.89801  2.37887  2.77519  2.98518  4.58477  3.61503
          0.03690  3.71382  4.43616  0.61958  0.77255  0.48576  0.95510
     20   2.60174  4.58042  2.64363  2.51677  3.91960  3.08466  3.81243  3.60249  2.70662  3.27045  4.23265  1.47577  3.73237  3.09140  3.05017  2.67926  2.98230  3.24116  5.24545  3.88422     85 n - - -
          2.68618  4.42225  2.77519  2.73123  3.46354  2.40513  3.72494  3.29354  2.67741  2.69355  4.24690  2.90347  2.73739  3.18146  2.89801  2.37887  2.77519  2.98518  4.58477  3.61503
          0.03690  3.71382  4.43616  0.61958  0.77255  0.48576  0.95510
     21   3.06504  4.51720  4.01585  3.70677  1.31431  3.77910  3.82508  2.61615  3.61909  2.02777  3.37577  3.84281  4.24702  3.83374  3.77810  3.33915  3.36909  2.59352  4.13440  2.52671     86 f - - -
          2.68618  4.42225  2.77519  2.73123  3.46354  2.40513  3.72494  3.29354  2.67741  2.69355  4.24690  2.90347  2.73739  3.18146  2.89801  2.37887  2.77519  2.98518  4.58477  3.61503
          0.03690  3.71382  4.43616  0.61958  0.77255  0.48576  0.95510
     22   2.86756  4.37491  4.10960  3.63476  3.21406  3.91804  4.40134  1.99142  3.45179  1.52815  3.14153  3.92148  4.32643  3.79588  3.69118  3.30248  3.15573  1.61312  5.09040  3.82404     87 l - - -
          2.68618  4.42225  2.77519  2.73123  3.46354  2.40513  3.72494  3.29354  2.67741  2.69355  4.24690  2.90347  2.73739  3.18146  2.89801  2.37887  2.77519  2.98518  4.58477  3.61503
          0.03690  3.71382  4.43616  0.61958  0.77255  0.48576  0.95510
     23   2.48856  4.27078  3.12853  3.01224  4.14064  1.02302  4.13535  3.70754  3.17050  3.38088  4.36156  3.29486  3.65684  3.50897  3.41732  2.65734  2.95781  3.26782  5.27115  4.23968     88 g - - -
          2.68618  4.42225  2.77519  2.73123  3.46354  2.40513  3.72494  3.29354  2.67741  2.69355  4.24690  2.90347  2.73739  3.18146  2.89801  2.37887  2.77519  2.98518  4.58477  3.61503
          0.03690  3.71382  4.43616  0.61958  0.77255  0.48576  0.95510
     24   2.83675  4.67284  3.31223  2.86770  3.98689  3.34548  3.73090  3.52365  2.20703  3.06941  4.08137  3.23599  3.86260  2.96589  1.25424  2.93290  3.11817  3.25639  5.13920  3.95605     89 r - - -
          2.68618  4.42225  2.77519  2.73123  3.46354  2.40513  3.72494  3.29354  2.67741  2.69355  4.24690  2.90347  2.73739  3.18146  2.89801  2.37887  2.77519  2.98518  4.58477  3.61503
          0.03690  3.71382  4.43616  0.61958  0.77255  0.48576  0.95510
     25   2.76750  4.73399  2.81279  2.57341  3.87845  3.26692  3.72730  3.49195  2.40804  3.00964  4.05055  3.02841  3.82353  1.54896  2.69205  2.82606  3.06873  3.23427  5.18377  3.86882     90 q - - -
          2.68618  4.42225  2.77519  2.73123  3.46354  2.40513  3.72494  3.29354  2.67741  2.69355  4.24690  2.90347  2.73739  3.18146  2.89801  2.37887  2.77519  2.98518  4.58477  3.61503
          0.03690  3.71382  4.43616  0.61958  0.77255  0.48576  0.95510
     26   2.90636  4.37973  4.09262  3.70905  3.27460  3.87942  4.47128  1.30155  3.53308  1.90381  3.24526  3.97656  4.33329  3.90276  3.74803  3.36599  3.21174  1.86676  5.12625  3.84498    101 i - - -
          2.68618  4.42225  2.77519  2.73123  3.46354  2.40513  3.72494  3.29354  2.67741  2.69355  4.24690  2.90347  2.73739  3.18146  2.89801  2.37887  2.77519  2.98518  4.58477  3.61503
          0.03690  3.71382  4.43616  0.61958  0.77255  0.48576  0.95510
     27   3.09404  4.52181  3.86198  3.53381  2.53628  3.56293  3.72961  3.11678  3.26125  2.53620  3.75758  3.71648  4.06961  3.65834  3.41566  3.29873  3.38813  3.00291  1.27900  2.54804    102 w - - -
          2.68618  4.42225  2.77519  2.73123  3.46354  2.40513  3.72494  3.29354  2.67741  2.69355  4.24690  2.90347  2.73739  3.18146  2.89801  2.37887  2.77519  2.98518  4.58477  3.61503
          0.03690  3.71382  4.43616  0.61958  0.77255  0.48576  0.95510
     28   2.82734  4.88429  2.44500  1.27744  4.21279  3.17951  3.76311  3.63496  2.62416  3.28186  4.27119  2.86539  3.77899  2.98764  3.00984  2.83171  3.13327  3.33848  5.41563  4.14649    104 e - - -
          2.68618  4.42225  2.77519  2.73123  3.46354  2.40513  3.72494  3.29354  2.67741  2.69355  4.24690  2.90347  2.73739  3.18146  2.89801  2.37887  2.77519  2.98518  4.58477  3.61503
          0.03690  3.71382  4.43616  0.61958  0.77255  0.48576  0.95510
     29   3.06504  4.51720  4.01585  3.70677  1.31431  3.77910  3.82508  2.61615  3.61909  2.02777  3.37577  3.84281  4.24702  3.83374  3.77810  3.33915  3.36909  2.59352  4.13440  2.52671    105 f - - -
          2.68618  4.42225  2.77519  2.73123  3.46354  2.40513  3.72494  3.29354  2.67741  2.69355  4.24690  2.90347  2.73739  3.18146  2.89801  2.37887  2.77519  2.98518  4.58477  3.61503
          0.03690  3.71382  4.43616  0.61958  0.77255  0.48576  0.95510
     30   2.82898  4.91002  1.17705  2.26334  4.26881  3.09911  3.80977  3.82319  2.86705  3.46419  4.44647  2.80805  3.74188  3.05467  3.35459  2.81537  3.16715  3.48228  5.46820  4.17806    108 d - - -
          2.68618  4.42225  2.77519  2.73123  3.46354  2.40513  3.72494  3.29354  2.67741  2.69355  4.24690  2.90347  2.73739  3.18146  2.89801  2.37887  2.77519  2.98518  4.58477  3.61503
          0.03690  3.71382  4.43616  0.61958  0.77255  0.48576  0.95510
     31   2.23763  4.20100  2.99230  2.74123  4.03173  2.92193  3.90873  3.47301  2.81473  3.15783  4.03072  3.04918  2.37990  3.16331  3.15103  1.85039  2.67632  3.02581  5.37495  4.09901    109 s - - -
          2.68618  4.42225  2.77519  2.73123  3.46354  2.40513  3.72494  3.29354  2.67741  2.69355  4.24690  2.90347  2.73739  3.18146  2.89801  2.37887  2.77519  2.98518  4.58477  3.61503
          0.03690  3.71382  4.43616  0.61958  0.77255  0.48576  0.95510
     32   2.69773  4.60999  2.91907  2.09497  3.66410  3.40830  3.74818  2.89246  2.54238  2.09389  3.66432  3.06737  3.88397  2.98709  2.88310  2.81223  2.95802  2.70581  5.12742  3.80986    111 l - - -
          2.68618  4.42225  2.77519  2.73123  3.46354  2.40513  3.72494  3.29354  2.67741  2.69355  4.24690  2.90347  2.73739  3.18146  2.89801  2.37887  2.77519  2.98518  4.58477  3.61503
          0.03690  3.71382  4.43616  0.61958  0.77255  0.48576  0.95510
     33   1.65533  4.08399  3.11603  2.90502  4.09813  2.00895  4.04154  3.41348  3.01361  3.18621  4.07091  3.12515  3.57877  3.32388  3.32051  2.33087  2.63305  2.94884  5.44828  4.22990    126 a - - -
          2.68618  4.42225  2.77519  2.73123  3.46354  2.40513  3.72494  3.29354  2.67741  2.69355  4.24690  2.90347  2.73739  3.18146  2.89801  2.37887  2.77519  2.98518  4.58477  3.61503
          0.03690  3.71382  4.43616  0.61958  0.77255  0.48576  0.95510
     34   2.48856  4.27078  3.12853  3.01224  4.14064  1.02302  4.13535  3.70754  3.17050  3.38088  4.36156  3.29486  3.65684  3.50897  3.41732  2.65734  2.95781  3.26782  5.27115  4.23968    128 g - - -
          2.68618  4.42225  2.77519  2.73123  3.46354  2.40513  3.72494  3.29354  2.67741  2.69355  4.24690  2.90347  2.73739  3.18146  2.89801  2.37887  2.77519  2.98518  4.58477  3.61503
          0.03690  3.71382  4.43616  0.61958  0.77255  0.48576  0.95510
     35   2.54116  4.66066  1.99476  2.31765  4.13752  3.11494  3.72852  3.44829  2.65544  3.17914  4.07498  2.81969  3.71329  2.92714  3.11505  2.58976  2.21175  3.10602  5.45371  4.09794    131 d - - -
          2.68618  4.42225  2.77519  2.73123  3.46354  2.40513  3.72494  3.29354  2.67741  2.69355  4.24690  2.90347  2.73739  3.18146  2.89801  2.37887  2.77519  2.98518  4.58477  3.61503
          0.03690  3.71382  4.43616  0.61958  0.77255  0.48576  0.95510
     36   2.61806  4.79198  1.86964  2.24735  4.24000  3.10956  3.70885  3.70652  2.65271  3.32360  4.20015  2.77323  2.43190  2.90436  3.13293  2.63052  2.94253  3.33096  5.48860  4.13771    132 d - - -
          2.68618  4.42225  2.77519  2.73123  3.46354  2.40513  3.72494  3.29354  2.67741  2.69355  4.24690  2.90347  2.73739  3.18146  2.89801  2.37887  2.77519  2.98518  4.58477  3.61503
          0.03690  3.71382  4.43616  0.61958  0.77255  0.48576  0.95510
     37   2.82734  4.88429  2.44500  1.27744  4.21279  3.17951  3.76311  3.63496  2.62416  3.28186  4.27119  2.86539  3.77899  2.98764  3.00984  2.83171  3.13327  3.33848  5.41563  4.14649    133 e - - -
          2.68618  4.42225  2.77519  2.73123  3.46354  2.40513  3.72494  3.29354  2.67741  2.69355  4.24690  2.90347  2.73739  3.18146  2.89801  2.37887  2.77519  2.98518  4.58477  3.61503
          0.03690  3.71382  4.43616  0.61958  0.77255  0.48576  0.95510
     38   2.82734  4.88429  2.44500  1.27744  4.21279  3.17951  3.76311  3.63496  2.62416  3.28186  4.27119  2.86539  3.77899  2.98764  3.00984  2.83171  3.13327  3.33848  5.41563  4.14649    141 e - - -
          2.68618  4.42225  2.77519  2.73123  3.46354  2.40513  3.72494  3.29354  2.67741  2.69355  4.24690  2.90347  2.73739  3.18146  2.89801  2.37887  2.77519  2.98518  4.58477  3.61503
          0.03690  3.71382  4.43616  0.61958  0.77255  0.48576  0.95510
     39   2.83675  4.67284  3.31223  2.86770  3.98689  3.34548  3.73090  3.52365  2.20703  3.06941  4.08137  3.23599  3.86260  2.96589  1.25424  2.93290  3.11817  3.25639  5.13920  3.95605    143 r - - -
          2.68618  4.42225  2.77519  2.73123  3.46354  2.40513  3.72494  3.29354  2.67741  2.69355  4.24690  2.90347  2.73739  3.18146  2.89801  2.37887  2.77519  2.98518  4.58477  3.61503
          0.03690  3.71382  4.43616  0.61958  0.77255  0.48576  0.95510
     40   1.27094  4.12572  3.30953  3.10185  3.90070  2.95252  4.14145  3.00417  3.11389  2.89139  3.94824  3.28916  3.67737  3.47217  3.37092  2.48112  2.74773  2.68735  5.34456  4.12823    153 a - - -
          2.68618  4.42225  2.77519  2.73123  3.46354  2.40513  3.72494  3.29354  2.67741  2.69355  4.24690  2.90347  2.73739  3.18146  2.89801  2.37887  2.77519  2.98518  4.58477  3.61503
          0.03690  3.71382  4.43616  0.61958  0.77255  0.48576  0.95510
     41   2.79500  4.92963  2.83255  2.46427  4.23448  3.37889  3.56779  3.66104  1.73906  3.19031  4.08071  2.93703  3.84025  2.17587  2.33411  2.80165  3.02088  3.35132  5.33347  4.06082    154 k - - -
          2.68618  4.42225  2.77519  2.73123  3.46354  2.40513  3.72494  3.29354  2.67741  2.69355  4.24690  2.90347  2.73739  3.18146  2.89801  2.37887  2.77519  2.98518  4.58477  3.61503
          0.03690  3.71382  4.43616  0.61958  0.77255  0.48576  0.95510
     42   2.68322  4.27747  3.89724  3.56340  3.44122  3.54967  4.39458  2.08662  3.42812  2.16277  3.43957  3.77620  4.12457  3.80302  3.65416  3.04949  3.05230  1.25531  5.19566  3.91358    155 v - - -
          2.68618  4.42225  2.77519  2.73123  3.46354  2.40513  3.72494  3.29354  2.67741  2.69355  4.24690  2.90347  2.73739  3.18146  2.89801  2.37887  2.77519  2.98518  4.58477  3.61503
          0.03690  3.71382  4.43616  0.61958  0.77255  0.48576  0.95510
     43   2.82734  4.88429  2.44500  1.27744  4.21279  3.17951  3.76311  3.63496  2.62416  3.28186  4.27119  2.86539  3.77899  2.98764  3.00984  2.83171  3.13327  3.33848  5.41563  4.14649    156 e - - -
          2.68618  4.42225  2.77519  2.73123  3.46354  2.40513  3.72494  3.29354  2.67741  2.69355  4.24690  2.90347  2.73739  3.18146  2.89801  2.37887  2.77519  2.98518  4.58477  3.61503
          0.03690  3.71382  4.43616  0.61958  0.77255  0.48576  0.95510
     44   2.03854  4.53679  2.92176  2.58229  4.02457  3.21667  3.71461  3.28730  1.93793  3.01110  3.92715  3.00687  3.76823  2.91654  2.68734  2.63937  2.86079  2.97779  5.29983  4.03042    157 k - - -
          2.68618  4.42225  2.77519  2.73123  3.46354  2.40513  3.72494  3.29354  2.67741  2.69355  4.24690  2.90347  2.73739  3.18146  2.89801  2.37887  2.77519  2.98518  4.58477  3.61503
          0.03690  3.71382  4.43616  0.61958  0.77255  0.48576  0.95510
     45   1.27094  4.12572  3.30953  3.10185  3.90070  2.95252  4.14145  3.00417  3.11389  2.89139  3.94824  3.28916  3.67737  3.47217  3.37092  2.48112  2.74773  2.68735  5.34456  4.12823    158 a - - -
          2.68618  4.42225  2.77519  2.73123  3.46354  2.40513  3.72494  3.29354  2.67741  2.69355  4.24690  2.90347  2.73739  3.18146  2.89801  2.37887  2.77519  2.98518  4.58477  3.61503
          0.03690  3.71382  4.43616  0.61958  0.77255  0.48576  0.95510
     46   2.83675  4.67284  3.31223  2.86770  3.98689  3.34548  3.73090  3.52365  2.20703  3.06941  4.08137  3.23599  3.86260  2.96589  1.25424  2.93290  3.11817  3.25639  5.13920  3.95605    163 r - - -
          2.68618  4.42225  2.77519  2.73123  3.46354  2.40513  3.72494  3.29354  2.67741  2.69355  4.24690  2.90347  2.73739  3.18146  2.89801  2.37887  2.77519  2.98518  4.58477  3.61503
          0.03690  3.71382  4.43616  0.61958  0.77255  0.48576  0.95510
     47   2.76750  4.73399  2.81279  2.57341  3.87845  3.26692  3.72730  3.49195  2.40804  3.00964  4.05055  3.02841  3.82353  1.54896  2.69205  2.82606  3.06873  3.23427  5.18377  3.86882    164 q - - -
          2.68618  4.42225  2.77519  2.73123  3.46354  2.40513  3.72494  3.29354  2.67741  2.69355  4.24690  2.90347  2.73739  3.18146  2.89801  2.37887  2.77519  2.98518  4.58477  3.61503
          0.03690  3.71382  4.43616  0.61958  0.77255  0.48576  0.95510
     48   2.71306  4.97408  1.92299  2.19321  3.99206  3.19957  2.54546  3.73785  2.53196  3.29739  4.16998  2.73880  3.75020  2.82401  3.00108  2.68510  2.98722  3.38998  5.31772  3.85898    165 d - - -
          2.68618  4.42225  2.77519  2.73123  3.46354  2.40513  3.72494  3.29354  2.67741  2.69355  4.24690  2.90347  2.73739  3.18146  2.89801  2.37887  2.77519  2.98518  4.58477  3.61503
          0.03690  3.71382  4.43616  0.61958  0.77255  0.48576  0.95510
     49   3.06504  4.51720  4.01585  3.70677  1.31431  3.77910  3.82508  2.61615  3.61909  2.02777  3.37577  3.84281  4.24702  3.83374  3.77810  3.33915  3.36909  2.59352  4.13440  2.52671    166 f - - -
          2.68618  4.42225  2.77519  2.73123  3.46354  2.40513  3.72494  3.29354  2.67741  2.69355  4.24690  2.90347  2.73739  3.18146  2.89801  2.37887  2.77519  2.98518  4.58477  3.61503
          0.03690  3.71382  4.43616  0.61958  0.77255  0.48576  0.95510
     50   3.13838  4.56190  4.06775  3.65795  1.62120  3.97903  3.44829  2.88901  3.53820  2.30536  3.53371  3.72088  4.32900  3.69205  3.71217  3.32744  3.37541  2.80521  3.69814  1.61228    167 y - - -
          2.68618  4.42225  2.77519  2.73123  3.46354  2.40513  3.72494  3.29354  2.67741  2.69355  4.24690  2.90347  2.73739  3.18146  2.89801  2.37887  2.77519  2.98518  4.58477  3.61503
          0.03690  3.71382  4.43616  0.61958  0.77255  0.48576  0.95510
     51   2.74492  4.84456  2.77552  2.44430  3.74622  3.35471  2.57825  3.56069  2.24021  3.09506  4.00006  2.92627  3.82865  2.22067  2.55159  2.76420  2.98646  3.26191  5.07364  3.64968    168 q - - -
          2.68618  4.42225  2.77519  2.73123  3.46354  2.40513  3.72494  3.29354  2.67741  2.69355  4.24690  2.90347  2.73739  3.18146  2.89801  2.37887  2.77519  2.98518  4.58477  3.61503
          0.03690  3.71382  4.43616  0.61958  0.77255  0.48576  0.95510
     52   2.60174  4.58042  2.64363  2.51677  3.91960  3.08466  3.81243  3.60249  2.70662  3.27045  4.23265  1.47577  3.73237  3.09140  3.05017  2.67926  2.98230  3.24116  5.24545  3.88422    170 n - - -
          2.68618  4.42225  2.77519  2.73123  3.46354  2.40513  3.72494  3.29354  2.67741  2.69355  4.24690  2.90347  2.73739  3.18146  2.89801  2.37887  2.77519  2.98518  4.58477  3.61503
          0.03690  3.71382  4.43616  0.61958  0.77255  0.48576  0.95510
     53   2.83675  4.67284  3.31223  2.86770  3.98689  3.34548  3.73090  3.52365  2.20703  3.06941  4.08137  3.23599  3.86260  2.96589  1.25424  2.93290  3.11817  3.25639  5.13920  3.95605    175 r - - -
          2.68618  4.42225  2.77519  2.73123  3.46354  2.40513  3.72494  3.29354  2.67741  2.69355  4.24690  2.90347  2.73739  3.18146  2.89801  2.37887  2.77519  2.98518  4.58477  3.61503
          0.03690  3.71382  4.43616  0.61958  0.77255  0.48576  0.95510
     54   3.13841  4.56206  4.06733  3.65754  1.62322  3.97888  3.44800  2.88959  3.53781  2.30611  3.53428  3.72056  4.32890  3.69176  3.71189  3.32727  3.37544  2.80562  3.69790  1.60990    176 y - - -
          2.68618  4.42225  2.77519  2.73123  3.46354  2.40513  3.72494  3.29354  2.67741  2.69355  4.24690  2.90347  2.73739  3.18146  2.89801  2.37887  2.77519  2.98518  4.58477  3.61503
          0.03690  3.71382  4.43616  0.61958  0.77255  0.48576  0.95510
     55   2.83473  4.77698  2.99995  2.66145  4.12656  3.33347  3.68966  3.54754  1.28195  3.15179  4.12945  3.09027  3.85143  2.89602  2.42959  2.89169  3.10416  3.26684  5.25316  4.04532    178 k - - -
          2.68618  4.42225  2.77519  2.73123  3.46354  2.40513  3.72494  3.29354  2.67741  2.69355  4.24690  2.90347  2.73739  3.18146  2.89801  2.37887  2.77519  2.98518  4.58477  3.61503
          0.03690  3.71382  4.43616  0.61958  0.77255  0.48576  0.95510
     56   2.98200  4.49572  3.92855  3.57600  3.08724  3.77065  4.28163  2.29353  3.34497  1.10070  3.17493  3.86552  4.23914  3.75209  3.54383  3.33435  3.28689  2.28790  4.90078  3.58517    181 l - - -
          2.68618  4.42225  2.77519  2.73123  3.46354  2.40513  3.72494  3.29354  2.67741  2.69355  4.24690  2.90347  2.73739  3.18146  2.89801  2.37887  2.77519  2.98518  4.58477  3.61503
          0.03690  3.71382  4.43616  0.61958  0.77255  0.48576  0.95510
     57   2.83473  4.77698  2.99995  2.66145  4.12656  3.33347  3.68966  3.54754  1.28195  3.15179  4.12945  3.09027  3.85143  2.89602  2.42959  2.89169  3.10416  3.26684  5.25316  4.04532    183 k - - -
          2.68618  4.42225  2.77519  2.73123  3.46354  2.40513  3.72494  3.29354  2.67741  2.69355  4.24690  2.90347  2.73739  3.18146  2.89801  2.37887  2.77519  2.98518  4.58477  3.61503
          0.03690  3.71382  4.43616  0.61958  0.77255  0.48576  0.95510
     58   1.27094  4.12572  3.30953  3.10185  3.90070  2.95252  4.14145  3.00417  3.11389  2.89139  3.94824  3.28916  3.67737  3.47217  3.37092  2.48112  2.74773  2.68735  5.34456  4.12823    185 a - - -
          2.68618  4.42225  2.77519  2.73123  3.46354  2.40513  3.72494  3.29354  2.67741  2.69355  4.24690  2.90347  2.73739  3.18146  2.89801  2.37887  2.77519  2.98518  4.58477  3.61503
          0.03690  3.71382  4.43616  0.61958  0.77255  0.48576  0.95510
     59   2.42805  1.33091  3.90038  3.60944  3.64397  3.07779  4.29242  2.76703  3.43688  2.68679  3.80630  3.63888  3.77230  3.79076  3.58719  2.69812  2.88262  2.52110  5.08699  3.93084    186 c - - -
          2.68618  4.42225  2.77519  2.73123  3.46354  2.40513  3.72494  3.29354  2.67741  2.69355  4.24690  2.90347  2.73739  3.18146  2.89801  2.37887  2.77519  2.98518  4.58477  3.61503
          0.03690  3.71382  4.43616  0.61958  0.77255  0.48576  0.95510
     60   2.48856  4.27078  3.12853  3.01224  4.14064  1.02302  4.13535  3.70754  3.17050  3.38088  4.36156  3.29486  3.65684  3.50897  3.41732  2.65734  2.95781  3.26782  5.27115  4.23968    187 g - - -
          2.68618  4.42225  2.77519  2.73123  3.46354  2.40513  3.72494  3.29354  2.67741  2.69355  4.24690  2.90347  2.73739  3.18146  2.89801  2.37887  2.77519  2.98518  4.58477  3.61503
          0.03690  3.71382  4.43616  0.61958  0.77255  0.48576  0.95510
     61   2.82898  4.91002  1.17705  2.26334  4.26881  3.09911  3.80977  3.82319  2.86705  3.46419  4.44647  2.80805  3.74188  3.05467  3.35459  2.81537  3.16715  3.48228  5.46820  4.17806    188 d - - -
          2.68618  4.42225  2.77519  2.73123  3.46354  2.40513  3.72494  3.29354  2.67741  2.69355  4.24690  2.90347  2.73739  3.18146  2.89801  2.37887  2.77519  2.98518  4.58477  3.61503
          0.03690  3.71382  4.43616  0.61958  0.77255  0.48576  0.95510
     62   2.83675  4.67284  3.31223  2.86770  3.98689  3.34548  3.73090  3.52365  2.20703  3.06941  4.08137  3.23599  3.86260  2.96589  1.25424  2.93290  3.11817  3.25639  5.13920  3.95605    190 r - - -
          2.68618  4.42225  2.77519  2.73123  3.46354  2.40513  3.72494  3.29354  2.67741  2.69355  4.24690  2.90347  2.73739  3.18146  2.89801  2.37887  2.77519  2.98518  4.58477  3.61503
          0.03690  3.71382  4.43616  0.61958  0.77255  0.48576  0.95510
     63   2.98200  4.49572  3.92855  3.57600  3.08724  3.77065  4.28163  2.29353  3.34497  1.10070  3.17493  3.86552  4.23914  3.75209  3.54383  3.33435  3.28689  2.28790  4.90078  3.58517    191 l - - -
          2.68618  4.42225  2.77519  2.73123  3.46354  2.40513  3.72494  3.29354  2.67741  2.69355  4.24690  2.90347  2.73739  3.18146  2.89801  2.37887  2.77519  2.98518  4.58477  3.61503
          0.03690  3.71382  4.43616  0.61958  0.77255  0.48576  0.95510
     64   3.27082  4.65947  4.03098  3.72761  2.62795  3.68617  3.85263  3.29332  3.45092  2.69487  3.92892  3.88492  4.20071  3.84068  3.58614  3.47486  3.56934  3.18254  0.97045  2.63227    192 w - - -
          2.68618  4.42225  2.77519  2.73123  3.46354  2.40513  3.72494  3.29354  2.67741  2.69355  4.24690  2.90347  2.73739  3.18146  2.89801  2.37887  2.77519  2.98518  4.58477  3.61503
          0.03271  3.83226  4.55461  0.61958  0.77255  0.48576  0.95510
     65   2.79385  4.66439  3.43695  2.85996  3.70156  3.55391  3.71583  3.09355  2.25250  2.16838  3.71755  3.25081  3.97016  2.94373  1.73015  2.91696  3.02872  2.90899  5.08181  3.79712    193 r - - -
          2.68618  4.42225  2.77519  2.73123  3.46354  2.40513  3.72494  3.29354  2.67741  2.69355  4.24690  2.90347  2.73739  3.18146  2.89801  2.37887  2.77519  2.98518  4.58477  3.61503
          0.03271  3.83226  4.55461  0.61958  0.77255  0.48576  0.95510
     66   3.15265  4.55583  4.37407  3.91007  1.66531  4.16814  4.04803  2.36633  3.76720  1.44698  3.07894  4.07036  4.47797  3.93750  3.92756  3.53650  3.39634  2.41140  4.34642  2.79771    194 l - - -
          2.68618  4.42225  2.77519  2.73123  3.46354  2.40513  3.72494  3.29354  2.67741  2.69355  4.24690  2.90347  2.73739  3.18146  2.89801  2.37887  2.77519  2.98518  4.58477  3.61503
          0.03271  3.83226  4.55461  0.61958  0.77255  0.48576  0.95510
     67   2.85028  4.83346  2.87786  2.63275  3.99648  3.34026  3.79044  3.62177  2.45652  3.12805  4.15781  3.09184  3.89364  1.30733  2.74117  2.90009  3.14764  3.35418  5.27601  3.96733    209 q - - -
          2.68618  4.42225  2.77519  2.73123  3.46354  2.40513  3.72494  3.29354  2.67741  2.69355  4.24690  2.90347  2.73739  3.18146  2.89801  2.37887  2.77519  2.98518  4.58477  3.61503
          0.03271  3.83226  4.55461  0.61958  0.77255  0.48576  0.95510
     68   2.99631  4.39331  4.44370  3.88221  2.38067  4.17273  4.41929  1.80879  3.76633  1.55366  2.30887  4.13389  4.43927  3.93436  3.93836  3.49112  3.22465  2.14385  4.87847  3.66428    237 l - - -
          2.68618  4.42225  2.77519  2.73123  3.46354  2.40513  3.72494  3.29354  2.67741  2.69355  4.24690  2.90347  2.73739  3.18146  2.89801  2.37887  2.77519  2.98518  4.58477  3.61503
          0.03271  3.83226  4.55461  0.61958  0.77255  0.48576  0.95510
     69   2.78450  4.57501  3.33757  2.89722  3.39745  3.59416  3.84642  2.79646  2.62226  1.65101  3.43942  3.31215  4.02060  2.42504  2.90443  2.95667  3.03435  2.69935  4.98527  3.66858    238 l - - -
          2.68618  4.42225  2.77519  2.73123  3.46354  2.40513  3.72494  3.29354  2.67741  2.69355  4.24690  2.90347  2.73739  3.18146  2.89801  2.37887  2.77519  2.98518  4.58477  3.61503
          0.03271  3.83226  4.55461  0.61958  0.77255  0.48576  0.95510
     70   2.96131  4.80195  3.44799  2.96836  4.14636  3.45615  3.79721  3.68585  2.22417  3.20915  4.21103  3.33084  3.96127  3.02010  1.04167  3.04781  3.23040  3.41170  5.24610  4.08311    239 r - - -
          2.68618  4.42225  2.77519  2.73123  3.46354  2.40513  3.72494  3.29354  2.67741  2.69355  4.24690  2.90347  2.73739  3.18146  2.89801  2.37887  2.77519  2.98518  4.58477  3.61503
          0.03271  3.83226  4.55461  0.61958  0.77255  0.48576  0.95510
     71   2.91903  5.01996  2.47280  1.08399  4.36136  3.24907  3.83331  3.80730  2.70886  3.43123  4.40777  2.91217  3.85197  3.05029  3.11297  2.90599  3.22321  3.49558  5.54057  4.26361    241 e - - -
          2.68618  4.42225  2.77519  2.73123  3.46354  2.40513  3.72494  3.29354  2.67741  2.69355  4.24690  2.90347  2.73739  3.18146  2.89801  2.37887  2.77519  2.98518  4.58477  3.61503
          0.03271  3.83226  4.55461  0.61958  0.77255  0.48576  0.95510
     72   2.77525  4.96498  2.74678  2.42936  4.32834  3.34637  3.62580  3.77710  1.60687  3.32426  4.18312  2.29981  3.84108  2.78700  2.50421  2.77493  3.02658  3.42868  5.43697  4.13103    242 k - - -
          2.68618  4.42225  2.77519  2.73123  3.46354  2.40513  3.72494  3.29354  2.67741  2.69355  4.24690  2.90347  2.73739  3.18146  2.89801  2.37887  2.77519  2.98518  4.58477  3.61503
          0.03271  3.83226  4.55461  0.61958  0.77255  0.48576  0.95510
     73   2.69123  4.68534  2.68815  2.56991  4.04267  3.15787  3.89045  3.74504  2.79114  3.39669  4.35270  1.23129  3.80808  3.16370  3.14395  2.76032  3.07211  3.37131  5.35330  3.99433    252 n - - -
          2.68618  4.42225  2.77519  2.73123  3.46354  2.40513  3.72494  3.29354  2.67741  2.69355  4.24690  2.90347  2.73739  3.18146  2.89801  2.37887  2.77519  2.98518  4.58477  3.61503
          0.03271  3.83226  4.55461  0.61958  0.77255  0.48576  0.95510
     74   3.20819  4.62203  4.18339  3.89081  1.07991  3.90622  3.86109  2.73747  3.79899  2.11714  3.47402  3.97428  4.36618  3.97824  3.92863  3.47981  3.50954  2.72510  4.12317  2.49567    254 f - - -
          2.68618  4.42225  2.77519  2.73123  3.46354  2.40513  3.72494  3.29354  2.67741  2.69355  4.24690  2.90347  2.73739  3.18146  2.89801  2.37887  2.77519  2.98518  4.58477  3.61503
          0.03271  3.83226  4.55461  0.61958  0.77255  0.48576  0.95510
     75   2.92769  5.01752  3.28283  2.69302  4.42282  3.54949  3.56818  3.79171  1.40435  3.27817  4.15704  3.10803  3.94403  2.71395  1.79829  2.93820  3.11511  3.48135  5.35630  4.16400    265 k - - -
          2.68618  4.42225  2.77519  2.73123  3.46354  2.40513  3.72494  3.29354  2.67741  2.69355  4.24690  2.90347  2.73739  3.18146  2.89801  2.37887  2.77519  2.98518  4.58477  3.61503
          0.03271  3.83226  4.55461  0.61958  0.77255  0.48576  0.95510
     76   2.85028  4.83346  2.87786  2.63275  3.99648  3.34026  3.79044  3.62177  2.45652  3.12805  4.15781  3.09184  3.89364  1.30733  2.74117  2.90009  3.14764  3.35418  5.27601  3.96733    269 q - - -
          2.68618  4.42225  2.77519  2.73123  3.46354  2.40513  3.72494  3.29354  2.67741  2.69355  4.24690  2.90347  2.73739  3.18146  2.89801  2.37887  2.77519  2.98518  4.58477  3.61503
          0.03271  3.83226  4.55461  0.61958  0.77255  0.48576  0.95510
     77   2.72813  4.82548  3.13868  2.58531  4.19087  3.44916  3.58901  3.55180  1.81388  3.12276  3.97802  3.03467  3.86275  2.74434  2.01611  2.76862  2.42905  3.23891  5.30139  4.05611    273 k - - -
          2.68618  4.42225  2.77519  2.73123  3.46354  2.40513  3.72494  3.29354  2.67741  2.69355  4.24690  2.90347  2.73739  3.18146  2.89801  2.37887  2.77519  2.98518  4.58477  3.61503
          0.03271  3.83226  4.55461  0.61958  0.77255  0.48576  0.95510
     78   2.99988  4.43068  4.27721  3.89204  3.34783  4.02201  4.62809  1.12916  3.71934  1.94289  3.29025  4.14305  4.45769  4.07219  3.92056  3.51398  3.30002  1.84678  5.22985  3.96420    277 i - - -
          2.68618  4.42225  2.77519  2.73123  3.46354  2.40513  3.72494  3.29354  2.67741  2.69355  4.24690  2.90347  2.73739  3.18146  2.89801  2.37887  2.77519  2.98518  4.58477  3.61503
          0.03271  3.83226  4.55461  0.61958  0.77255  0.48576  0.95510
     79   2.46300  4.47250  3.11364  2.64914  4.01002  3.21915  3.73139  3.39128  2.44390  3.03840  3.89139  3.05437  3.75682  2.92789  2.26611  2.13654  2.29686  3.03864  5.28405  4.01674    286 s - - -
          2.68618  4.42225  2.77519  2.73123  3.46354  2.40513  3.72494  3.29354  2.67741  2.69355  4.24690  2.90347  2.73739  3.18146  2.89801  2.37887  2.77519  2.98518  4.58477  3.61503
          0.03271  3.83226  4.55461  0.61958  0.77255  0.48576  0.95510
     80   2.56445  4.62911  2.86891  2.54048  4.14414  3.22300  3.72113  3.56278  1.98852  3.18871  4.05173  2.98370  3.77885  2.91070  2.73692  1.81297  2.88599  3.19900  5.37929  4.08223    297 s - - -
          2.68618  4.42225  2.77519  2.73123  3.46354  2.40513  3.72494  3.29354  2.67741  2.69355  4.24690  2.90347  2.73739  3.18146  2.89801  2.37887  2.77519  2.98518  4.58477  3.61503
          0.03271  3.83226  4.55461  0.61958  0.77255  0.48576  0.95510
     81   2.77653  4.33098  4.06909  3.73165  3.52146  3.68158  4.54055  2.05468  3.59879  2.21597  3.49341  3.92773  4.24481  3.96179  3.81504  3.18312  3.13937  1.07725  5.29887  4.02768    300 v - - -
          2.68618  4.42225  2.77519  2.73123  3.46354  2.40513  3.72494  3.29354  2.67741  2.69355  4.24690  2.90347  2.73739  3.18146  2.89801  2.37887  2.77519  2.98518  4.58477  3.61503
          0.03271  3.83226  4.55461  0.61958  0.77255  0.48576  0.95510
     82   2.93637  4.89717  3.10960  2.73947  4.27440  3.42943  3.73869  3.70130  1.09471  3.27552  4.23978  3.16548  3.93315  2.93293  2.42647  2.98137  3.19297  3.41159  5.34610  4.15333    305 k - - -
          2.68618  4.42225  2.77519  2.73123  3.46354  2.40513  3.72494  3.29354  2.67741  2.69355  4.24690  2.90347  2.73739  3.18146  2.89801  2.37887  2.77519  2.98518  4.58477  3.61503
          0.03271  3.83226  4.55461  0.61958  0.77255  0.48576  0.95510
     83   2.99988  4.43068  4.27721  3.89204  3.34783  4.02201  4.62809  1.12916  3.71934  1.94289  3.29025  4.14305  4.45769  4.07219  3.92056  3.51398  3.30002  1.84678  5.22985  3.96420    307 i - - -
          2.68618  4.42225  2.77519  2.73123  3.46354  2.40513  3.72494  3.29354  2.67741  2.69355  4.24690  2.90347  2.73739  3.18146  2.89801  2.37887  2.77519  2.98518  4.58477  3.61503
          0.03271  3.83226  4.55461  0.61958  0.77255  0.48576  0.95510
     84   2.71582  5.01741  2.45386  1.90533  4.34642  2.51713  3.63912  3.79248  2.43821  3.34834  4.18456  2.77711  3.77950  2.29996  2.87489  2.69000  2.97987  3.42827  5.53606  4.16420    310 e - - -
          2.68618  4.42225  2.77519  2.73123  3.46354  2.40513  3.72494  3.29354  2.67741  2.69355  4.24690  2.90347  2.73739  3.18146  2.89801  2.37887  2.77519  2.98518  4.58477  3.61503
          0.03271  3.83226  4.55461  0.61958  0.77255  0.48576  0.95510
     85   2.86758  5.36478  1.47897  1.69744  4.65123  3.15640  3.70329  4.14690  2.71338  3.68426  4.55100  2.63599  3.77635  2.87632  3.28952  2.76490  3.15803  3.74433  5.84463  4.36722    318 d - - -
          2.68618  4.42225  2.77519  2.73123  3.46354  2.40513  3.72494  3.29354  2.67741  2.69355  4.24690  2.90347  2.73739  3.18146  2.89801  2.37887  2.77519  2.98518  4.58477  3.61503
          0.03271  3.83226  4.55461  0.61958  0.77255  0.48576  0.95510
     86   2.94753  5.06773  0.97747  2.31218  4.43964  3.18121  3.89738  4.01890  2.97418  3.63472  4.61261  2.86624  3.83124  3.13694  3.48438  2.91491  3.28549  3.66261  5.61600  4.32004    322 d - - -
          2.68618  4.42225  2.77519  2.73123  3.46354  2.40513  3.72494  3.29354  2.67741  2.69355  4.24690  2.90347  2.73739  3.18146  2.89801  2.37887  2.77519  2.98518  4.58477  3.61503
          0.03271  3.83226  4.55461  0.61958  0.77255  0.48576  0.95510
     87   2.91903  5.01996  2.47280  1.08399  4.36136  3.24907  3.83331  3.80730  2.70886  3.43123  4.40777  2.91217  3.85197  3.05029  3.11297  2.90599  3.22321  3.49558  5.54057  4.26361    324 e - - -
          2.68618  4.42225  2.77519  2.73123  3.46354  2.40513  3.72494  3.29354  2.67741  2.69355  4.24690  2.90347  2.73739  3.18146  2.89801  2.37887  2.77519  2.98518  4.58477  3.61503
          0.03271  3.83226  4.55461  0.61958  0.77255  0.48576  0.95510
     88   2.91903  5.01996  2.47280  1.08399  4.36136  3.24907  3.83331  3.80730  2.70886  3.43123  4.40777  2.91217  3.85197  3.05029  3.11297  2.90599  3.22321  3.49558  5.54057  4.26361    325 e - - -
          2.68618  4.42225  2.77519  2.73123  3.46354  2.40513  3.72494  3.29354  2.67741  2.69355  4.24690  2.90347  2.73739  3.18146  2.89801  2.37887  2.77519  2.98518  4.58477  3.61503
          0.03271  3.83226  4.55461  0.61958  0.77255  0.48576  0.95510
     89   2.97821  4.36138  4.50051  4.00903  3.41567  4.21010  4.75791  1.33442  3.87799  1.93553  3.25122  4.26024  4.56304  4.16727  4.09917  3.59214  3.25285  1.42625  5.35197  4.13774    336 i - - -
          2.68618  4.42225  2.77519  2.73123  3.46354  2.40513  3.72494  3.29354  2.67741  2.69355  4.24690  2.90347  2.73739  3.18146  2.89801  2.37887  2.77519  2.98518  4.58477  3.61503
          0.03271  3.83226  4.55461  0.61958  0.77255  0.48576  0.95510
     90   2.58374  4.58303  3.02231  2.62952  4.03941  3.29056  3.73294  3.31939  1.98835  3.02616  3.92742  3.05656  3.81596  2.92993  2.70024  2.68134  1.94038  3.01254  5.30936  4.04330    338 t - - -
          2.68618  4.42225  2.77519  2.73123  3.46354  2.40513  3.72494  3.29354  2.67741  2.69355  4.24690  2.90347  2.73739  3.18146  2.89801  2.37887  2.77519  2.98518  4.58477  3.61503
          0.03271  3.83226  4.55461  0.61958  0.77255  0.48576  0.95510
     91   2.51872  2.99157  3.54528  3.00695  3.16656  3.45609  3.77793  2.75570  2.87902  2.46925  3.39140  2.67734  3.89744  3.21431  3.17414  2.76080  2.78749  2.52883  3.11430  3.31701    344 l - - -
          2.68618  4.42225  2.77519  2.73123  3.46354  2.40513  3.72494  3.29354  2.67741  2.69355  4.24690  2.90347  2.73739  3.18146  2.89801  2.37887  2.77519  2.98518  4.58477  3.61503
          0.03271  3.83226  4.55461  0.61958  0.77255  0.48576  0.95510
     92   2.91903  5.01996  2.47280  1.08399  4.36136  3.24907  3.83331  3.80730  2.70886  3.43123  4.40777  2.91217  3.85197  3.05029  3.11297  2.90599  3.22321  3.49558  5.54057  4.26361    345 e - - -
          2.68618  4.42225  2.77519  2.73123  3.46354  2.40513  3.72494  3.29354  2.67741  2.69355  4.24690  2.90347  2.73739  3.18146  2.89801  2.37887  2.77519  2.98518  4.58477  3.61503
          0.03271  3.83226  4.55461  0.61958  0.77255  0.48576  0.95510
     93   2.93637  4.89717  3.10960  2.73947  4.27440  3.42943  3.73869  3.70130  1.09471  3.27552  4.23978  3.16548  3.93315  2.93293  2.42647  2.98137  3.19297  3.41159  5.34610  4.15333    347 k - - -
          2.68618  4.42225  2.77519  2.73123  3.46354  2.40513  3.72494  3.29354  2.67741  2.69355  4.24690  2.90347  2.73739  3.18146  2.89801  2.37887  2.77519  2.98518  4.58477  3.61503
          0.03271  3.83226  4.55461  0.61958  0.77255  0.48576  0.95510
     94   2.08158  4.21230  3.64611  3.16870  3.59301  3.42030  4.08990  1.99403  3.08422  2.45559  3.50146  3.46293  3.95451  3.41727  3.39118  2.78217  2.31199  2.17098  5.15311  3.92841    348 i - - -
          2.68618  4.42225  2.77519  2.73123  3.46354  2.40513  3.72494  3.29354  2.67741  2.69355  4.24690  2.90347  2.73739  3.18146  2.89801  2.37887  2.77519  2.98518  4.58477  3.61503
          0.03271  3.83226  4.55461  0.61958  0.77255  0.48576  0.95510
     95   2.23639  4.16548  3.21571  2.94894  4.11067  2.13482  4.05713  3.43142  2.99663  3.18858  4.06607  3.18617  3.65659  3.32873  3.31076  2.40879  1.64000  2.98763  5.46164  4.23729    350 t - - -
          2.68618  4.42225  2.77519  2.73123  3.46354  2.40513  3.72494  3.29354  2.67741  2.69355  4.24690  2.90347  2.73739  3.18146  2.89801  2.37887  2.77519  2.98518  4.58477  3.61503
          0.03271  3.83226  4.55461  0.61958  0.77255  0.48576  0.95510
     96   2.62005  4.36886  3.40616  2.88509  3.38343  3.54380  3.82181  2.66399  2.75194  2.04418  2.69303  2.67187  3.95038  3.13491  3.08000  2.83203  2.86824  2.49297  4.91213  3.62636    351 l - - -
          2.68618  4.42225  2.77519  2.73123  3.46354  2.40513  3.72494  3.29354  2.67741  2.69355  4.24690  2.90347  2.73739  3.18146  2.89801  2.37887  2.77519  2.98518  4.58477  3.61503
          0.03271  3.83226  4.55461  0.61958  0.77255  0.48576  0.95510
     97   2.39232  4.23708  3.39361  3.14456  3.93453  3.07748  4.16479  3.05681  3.08673  2.92170  3.97537  3.35992  3.77831  3.48374  3.34694  2.59321  1.24195  2.75608  5.37591  4.15136    352 t - - -
          2.68618  4.42225  2.77519  2.73123  3.46354  2.40513  3.72494  3.29354  2.67741  2.69355  4.24690  2.90347  2.73739  3.18146  2.89801  2.37887  2.77519  2.98518  4.58477  3.61503
          0.03271  3.83226  4.55461  0.61958  0.77255  0.48576  0.95510
     98   3.11081  4.58539  4.12462  3.76499  3.12157  3.93048  4.43336  2.32426  3.53310  0.92636  3.15836  4.04428  4.37323  3.91108  3.71547  3.49766  3.40717  2.35102  4.98556  3.69937    353 l - - -
          2.68618  4.42225  2.77519  2.73123  3.46354  2.40513  3.72494  3.29354  2.67741  2.69355  4.24690  2.90347  2.73739  3.18146  2.89801  2.37887  2.77519  2.98518  4.58477  3.61503
          0.03271  3.83226  4.55461  0.61958  0.77255  0.48576  0.95510
     99   2.92897  5.01892  3.28794  2.69463  4.42508  3.55144  3.56719  3.79312  1.41547  3.27865  4.15719  3.10906  3.94476  2.71264  1.77851  2.93929  3.11562  3.48276  5.35618  4.16473    354 k - - -
          2.68618  4.42225  2.77519  2.73123  3.46354  2.40513  3.72494  3.29354  2.67741  2.69355  4.24690  2.90347  2.73739  3.18146  2.89801  2.37887  2.77519  2.98518  4.58477  3.61503
          0.03271  3.83226  4.55461  0.61958  0.77255  0.48576  0.95510
    100   2.96131  4.80195  3.44799  2.96836  4.14636  3.45615  3.79721  3.68585  2.22417  3.20915  4.21103  3.33084  3.96127  3.02010  1.04167  3.04781  3.23040  3.41170  5.24610  4.08311    357 r - - -
          2.68618  4.42225  2.77519  2.73123  3.46354  2.40513  3.72494  3.29354  2.67741  2.69355  4.24690  2.90347  2.73739  3.18146  2.89801  2.37887  2.77519  2.98518  4.58477  3.61503
          0.03271  3.83226  4.55461  0.61958  0.77255  0.48576  0.95510
    101   1.47316  4.10362  3.42508  3.11502  4.01919  2.96269  4.13746  3.09762  3.09556  3.00589  3.94873  3.28324  3.68176  3.42742  3.38544  2.41457  2.03843  2.73155  5.44934  4.23383    358 a - - -
          2.68618  4.42225  2.77519  2.73123  3.46354  2.40513  3.72494  3.29354  2.67741  2.69355  4.24690  2.90347  2.73739  3.18146  2.89801  2.37887  2.77519  2.98518  4.58477  3.61503
          0.03271  3.83226  4.55461  0.61958  0.77255  0.48576  0.95510
    102   2.44384  4.25183  3.41214  2.99821  3.60427  3.26953  3.96784  2.21687  2.92067  2.62201  3.63134  3.30699  3.84776  3.28455  3.23386  1.80559  2.80251  2.49947  5.11120  3.81906    359 s - - -
          2.68618  4.42225  2.77519  2.73123  3.46354  2.40513  3.72494  3.29354  2.67741  2.69355  4.24690  2.90347  2.73739  3.18146  2.89801  2.37887  2.77519  2.98518  4.58477  3.61503
          0.03271  3.83226  4.55461  0.61958  0.77255  0.48576  0.95510
    103   2.95294  4.77641  3.08842  2.84496  3.25806  3.41483  1.23022  3.64956  2.68918  3.14833  4.18866  3.25566  3.96548  3.21086  2.95698  3.02419  3.25521  3.38552  4.72355  3.21019    360 h - - -
          2.68618  4.42225  2.77519  2.73123  3.46354  2.40513  3.72494  3.29354  2.67741  2.69355  4.24690  2.90347  2.73739  3.18146  2.89801  2.37887  2.77519  2.98518  4.58477  3.61503
          0.03271  3.83226  4.55461  0.61958  0.77255  0.48576  0.95510
    104   3.19028  4.69555  3.77943  3.50187  2.29620  3.78372  3.60171  3.20523  3.36055  2.66938  3.88463  3.67484  4.25881  3.67624  3.55225  3.33076  3.47695  3.07397  3.93821  1.03536    361 y - - -
          2.68618  4.42225  2.77519  2.73123  3.46354  2.40513  3.72494  3.29354  2.67741  2.69355  4.24690  2.90347  2.73739  3.18146  2.89801  2.37887  2.77519  2.98518  4.58477  3.61503
          0.03271  3.83226  4.55461  0.61958  0.77255  0.48576  0.95510
    105   3.11081  4.58539  4.12462  3.76499  3.12157  3.93048  4.43336  2.32426  3.53310  0.92636  3.15836  4.04428  4.37323  3.91108  3.71547  3.49766  3.40717  2.35102  4.98556  3.69937    362 l - - -
          2.68618  4.42225  2.77519  2.73123  3.46354  2.40513  3.72494  3.29354  2.67741  2.69355  4.24690  2.90347  2.73739  3.18146  2.89801  2.37887  2.77519  2.98518  4.58477  3.61503
          0.03271  3.83226  4.55461  0.61958  0.77255  0.48576  0.95510
    106   1.72253  4.10732  3.26574  3.00711  4.13665  2.88544  4.09974  3.47130  3.06304  3.23301  4.10180  3.19570  3.62454  3.37690  3.37013  1.51357  2.65023  2.99185  5.50685  4.26913    363 s - - -
          2.68618  4.42225  2.77519  2.73123  3.46354  2.40513  3.72494  3.29354  2.67741  2.69355  4.24690  2.90347  2.73739  3.18146  2.89801  2.37887  2.77519  2.98518  4.58477  3.61503
          0.03271  3.83226  4.55461  0.61958  0.77255  0.48576  0.95510
    107   1.42794  4.09081  3.30673  3.04408  4.11599  2.88481  4.11623  3.42538  3.08986  3.20617  4.08019  3.21526  3.62590  3.40127  3.38928  1.83076  2.64521  2.95704  5.49529  4.26444    364 a - - -
          2.68618  4.42225  2.77519  2.73123  3.46354  2.40513  3.72494  3.29354  2.67741  2.69355  4.24690  2.90347  2.73739  3.18146  2.89801  2.37887  2.77519  2.98518  4.58477  3.61503
          0.03271  3.83226  4.55461  0.61958  0.77255  0.48576  0.95510
    108   3.11081  4.58539  4.12462  3.76499  3.12157  3.93048  4.43336  2.32426  3.53310  0.92636  3.15836  4.04428  4.37323  3.91108  3.71547  3.49766  3.40717  2.35102  4.98556  3.69937    365 l - - -
          2.68618  4.42225  2.77519  2.73123  3.46354  2.40513  3.72494  3.29354  2.67741  2.69355  4.24690  2.90347  2.73739  3.18146  2.89801  2.37887  2.77519  2.98518  4.58477  3.61503
          0.03271  3.83226  4.55461  0.61958  0.77255  0.48576  0.95510
    109   2.85028  4.83346  2.87786  2.63275  3.99648  3.34026  3.79044  3.62177  2.45652  3.12805  4.15781  3.09184  3.89364  1.30733  2.74117  2.90009  3.14764  3.35418  5.27601  3.96733    366 q - - -
          2.68618  4.42225  2.77519  2.73123  3.46354  2.40513  3.72494  3.29354  2.67741  2.69355  4.24690  2.90347  2.73739  3.18146  2.89801  2.37887  2.77519  2.98518  4.58477  3.61503
          0.03271  3.83226  4.55461  0.61958  0.77255  0.48576  0.95510
    110   2.39232  4.23708  3.39361  3.14456  3.93453  3.07748  4.16479  3.05681  3.08673  2.92170  3.97537  3.35992  3.77831  3.48374  3.34694  2.59321  1.24195  2.75608  5.37591  4.15136    367 t - - -
          2.68618  4.42225  2.77519  2.73123  3.46354  2.40513  3.72494  3.29354  2.67741  2.69355  4.24690  2.90347  2.73739  3.18146  2.89801  2.37887  2.77519  2.98518  4.58477  3.61503
          0.03271  3.83226  4.55461  0.61958  0.77255  0.48576  0.95510
    111   2.44990  4.25054  3.42312  3.00702  3.59411  3.28050  3.97158  2.17963  2.92814  2.60648  3.61907  3.31560  3.85502  3.29114  3.24001  1.83132  2.80605  2.48104  5.10508  3.81462    368 s - - -
          2.68618  4.42225  2.77519  2.73123  3.46354  2.40513  3.72494  3.29354  2.67741  2.69355  4.24690  2.90347  2.73739  3.18146  2.89801  2.37887  2.77519  2.98518  4.58477  3.61503
          0.03271  3.83226  4.55461  0.61958  0.77255  0.48576  0.95510
    112   2.72675  5.12095  1.99233  2.15891  4.31472  3.22964  2.69129  3.88798  2.51311  3.42305  4.24928  2.25839  3.76512  2.78962  3.01690  2.67523  2.98996  3.50626  5.54902  4.10542    369 d - - -
          2.68618  4.42225  2.77519  2.73123  3.46354  2.40513  3.72494  3.29354  2.67741  2.69355  4.24690  2.90347  2.73739  3.18146  2.89801  2.37887  2.77519  2.98518  4.58477  3.61503
          0.03271  3.83226  4.55461  0.61958  0.77255  0.48576  0.95510
    113   2.61676  4.39540  3.28222  3.17692  4.31850  0.79394  4.29902  3.90892  3.35265  3.56797  4.54392  3.44670  3.78523  3.68010  3.59248  2.78764  3.09490  3.44506  5.42362  4.41927    370 g - - -
          2.68618  4.42225  2.77519  2.73123  3.46354  2.40513  3.72494  3.29354  2.67741  2.69355  4.24690  2.90347  2.73739  3.18146  2.89801  2.37887  2.77519  2.98518  4.58477  3.61503
          0.03271  3.83226  4.55461  0.61958  0.77255  0.48576  0.95510
    114   2.95151  4.72068  3.36181  2.95470  2.47671  3.67967  1.99200  3.33223  2.79123  2.82694  3.86415  3.30433  4.09137  3.19806  3.08818  3.02602  3.18840  3.11984  4.08545  1.97642    371 y - - -
          2.68618  4.42225  2.77519  2.73123  3.46354  2.40513  3.72494  3.29354  2.67741  2.69355  4.24690  2.90347  2.73739  3.18146  2.89801  2.37887  2.77519  2.98518  4.58477  3.61503
          0.03271  3.83226  4.55461  0.61958  0.77255  0.48576  0.95510
    115   3.27082  4.65947  4.03098  3.72761  2.62795  3.68617  3.85263  3.29332  3.45092  2.69487  3.92892  3.88492  4.20071  3.84068  3.58614  3.47486  3.56934  3.18254  0.97045  2.63227    372 w - - -
          2.68618  4.42225  2.77519  2.73123  3.46354  2.40513  3.72494  3.29354  2.67741  2.69355  4.24690  2.90347  2.73739  3.18146  2.89801  2.37887  2.77519  2.98518  4.58477  3.61503
          0.03271  3.83226  4.55461  0.61958  0.77255  0.48576  0.95510
    116   2.70031  4.46359  3.30326  3.13704  4.13447  3.15341  4.21729  3.67015  3.19101  3.30113  4.34973  3.44746  0.90588  3.58105  3.44055  2.86669  3.13886  3.32004  5.33145  4.25481    373 p - - -
          2.68618  4.42225  2.77519  2.73123  3.46354  2.40513  3.72494  3.29354  2.67741  2.69355  4.24690  2.90347  2.73739  3.18146  2.89801  2.37887  2.77519  2.98518  4.58477  3.61503
          0.03271  3.83226  4.55461  0.61958  0.77255  0.48576  0.95510
    117   1.07332  4.17318  3.42273  3.21295  4.01323  2.99864  4.23962  3.13281  3.22819  3.01619  4.05304  3.37242  3.73413  3.57321  3.48106  2.52413  2.79874  2.79422  5.44444  4.24037    374 a - - -
          2.68618  4.42225  2.77519  2.73123  3.46354  2.40513  3.72494  3.29354  2.67741  2.69355  4.24690  2.90347  2.73739  3.18146  2.89801  2.37887  2.77519  2.98518  4.58477  3.61503
          0.03271  3.83226  4.55461  0.61958  0.77255  0.48576  0.95510
    118   2.78984  4.90269  2.82429  2.48393  3.77801  3.40200  2.14064  3.62596  2.27538  3.15476  4.05481  2.96712  3.87151  2.28786  2.58886  2.80465  3.02918  3.32273  5.10667  3.67330    375 h - - -
          2.68618  4.42225  2.77519  2.73123  3.46354  2.40513  3.72494  3.29354  2.67741  2.69355  4.24690  2.90347  2.73739  3.18146  2.89801  2.37887  2.77519  2.98518  4.58477  3.61503
          0.03271  3.83226  4.55461  0.61958  0.77255  0.48576  0.95510
    119   2.73070  4.29928  3.87012  3.34208  2.48177  3.75074  4.05010  2.34591  3.23748  1.71972  3.17087  3.64918  4.14018  3.51997  3.50452  3.06345  2.40088  2.25139  4.77390  3.44993    376 l - - -
          2.68618  4.42225  2.77519  2.73123  3.46354  2.40513  3.72494  3.29354  2.67741  2.69355  4.24690  2.90347  2.73739  3.18146  2.89801  2.37887  2.77519  2.98518  4.58477  3.61503
          0.03271  3.83226  4.55461  0.61958  0.77255  0.48576  0.95510
    120   2.20566  4.17041  3.08776  2.87873  4.22658  2.09191  4.06106  3.69071  3.02467  3.36723  4.20506  3.12743  3.62133  3.32377  3.35686  1.49459  2.68260  3.15192  5.55136  4.30258    377 s - - -
          2.68618  4.42225  2.77519  2.73123  3.46354  2.40513  3.72494  3.29354  2.67741  2.69355  4.24690  2.90347  2.73739  3.18146  2.89801  2.37887  2.77519  2.98518  4.58477  3.61503
          0.03271  3.83226  4.55461  0.61958  0.77255  0.48576  0.95510
    121   1.70087  4.13293  3.19250  2.98461  4.20936  1.63988  4.12504  3.55325  3.10894  3.30464  4.17373  3.19034  3.62928  3.40529  3.41801  2.37183  2.68264  3.05600  5.54942  4.33687    379 g - - -
          2.68618  4.42225  2.77519  2.73123  3.46354  2.40513  3.72494  3.29354  2.67741  2.69355  4.24690  2.90347  2.73739  3.18146  2.89801  2.37887  2.77519  2.98518  4.58477  3.61503
          0.03271  3.83226  4.55461  0.61958  0.77255  0.48576  0.95510
    122   2.28657  4.25545  3.05449  2.80011  4.11548  2.97116  3.97113  3.56333  2.87886  3.24022  4.10564  3.10568  1.92562  3.22204  3.21895  1.90163  2.72811  3.10285  5.45119  4.17809    380 s - - -
          2.68618  4.42225  2.77519  2.73123  3.46354  2.40513  3.72494  3.29354  2.67741  2.69355  4.24690  2.90347  2.73739  3.18146  2.89801  2.37887  2.77519  2.98518  4.58477  3.61503
          0.03271  3.83226  4.55461  0.61958  0.77255  0.48576  0.95510
    123   2.77942  4.52319  3.40237  2.94918  3.02895  3.59791  2.65564  2.90245  2.69769  1.72572  3.52990  3.32642  4.01964  3.16901  2.97652  2.94981  3.02678  2.75211  4.60444  3.11737    381 l - - -
          2.68618  4.42225  2.77519  2.73123  3.46354  2.40513  3.72494  3.29354  2.67741  2.69355  4.24690  2.90347  2.73739  3.18146  2.89801  2.37887  2.77519  2.98518  4.58477  3.61503
          0.03271  3.83226  4.55461  0.61958  0.77255  0.48576  0.95510
    124   3.20819  4.62203  4.18339  3.89081  1.07991  3.90622  3.86109  2.73747  3.79899  2.11714  3.47402  3.97428  4.36618  3.97824  3.92863  3.47981  3.50954  2.72510  4.12317  2.49567    383 f - - -
          2.68618  4.42225  2.77519  2.73123  3.46354  2.40513  3.72494  3.29354  2.67741  2.69355  4.24690  2.90347  2.73739  3.18146  2.89801  2.37887  2.77519  2.98518  4.58477  3.61503
          0.03271  3.83226  4.55461  0.61958  0.77255  0.48576  0.95510
    125   2.72973  4.36639  3.61341  3.11086  2.18705  3.65317  3.64894  2.82680  3.04205  2.42757  3.45023  3.41957  2.87344  3.31733  3.34003  2.94551  2.97337  2.64616  4.24965  2.21067    384 f - - -
          2.68618  4.42225  2.77519  2.73123  3.46354  2.40513  3.72494  3.29354  2.67741  2.69355  4.24690  2.90347  2.73739  3.18146  2.89801  2.37887  2.77519  2.98518  4.58477  3.61503
          0.03271  3.83226  4.55461  0.61958  0.77255  0.48576  0.95510
    126   2.58203  4.31838  3.57863  3.14202  3.51038  3.44547  4.06577  2.50475  2.98468  1.92654  3.47794  3.45445  3.98048  3.38578  3.27148  2.83384  1.91069  2.33984  5.12389  3.85819    385 t - - -
          2.68618  4.42225  2.77519  2.73123  3.46354  2.40513  3.72494  3.29354  2.67741  2.69355  4.24690  2.90347  2.73739  3.18146  2.89801  2.37887  2.77519  2.98518  4.58477  3.61503
          0.03271  3.83226  4.55461  0.61958  0.77255  0.48576  0.95510
    127   1.81747  4.21688  3.17466  2.90394  4.07752  2.98454  4.03017  3.37617  2.95087  3.12195  4.03735  3.17554  1.87118  3.29367  3.27402  2.45007  2.72988  2.97003  5.44327  4.20592    386 a - - -
          2.68618  4.42225  2.77519  2.73123  3.46354  2.40513  3.72494  3.29354  2.67741  2.69355  4.24690  2.90347  2.73739  3.18146  2.89801  2.37887  2.77519  2.98518  4.58477  3.61503
          0.03271  3.83226  4.55461  0.61958  0.77255  0.48576  0.95510
    128   2.68580  4.32070  3.69259  3.16676  3.32280  3.67639  4.03450  2.01844  3.04451  1.84299  3.25972  3.52611  2.89661  3.38502  3.34472  2.98483  2.94576  2.23069  4.97063  3.73260    387 l - - -
          2.68618  4.42225  2.77519  2.73123  3.46354  2.40513  3.72494  3.29354  2.67741  2.69355  4.24690  2.90347  2.73739  3.18146  2.89801  2.37887  2.77519  2.98518  4.58477  3.61503
          0.03271  3.83226  4.55461  0.61958  0.77255  0.48576  0.95510
    129   3.02601  4.46466  4.30741  3.79366  1.83274  4.08924  4.16810  2.31415  3.66091  1.63045  2.30708  4.01622  4.39941  3.85228  3.84390  3.42817  3.26686  2.35837  4.56874  3.13780    394 l - - -
          2.68618  4.42225  2.77519  2.73123  3.46354  2.40513  3.72494  3.29354  2.67741  2.69355  4.24690  2.90347  2.73739  3.18146  2.89801  2.37887  2.77519  2.98518  4.58477  3.61503
          0.03271  3.83226  4.55461  0.61958  0.77255  0.48576  0.95510
    130   2.77653  4.33098  4.06909  3.73165  3.52146  3.68158  4.54055  2.05468  3.59879  2.21597  3.49341  3.92773  4.24481  3.96179  3.81504  3.18312  3.13937  1.07725  5.29887  4.02768    398 v - - -
          2.68618  4.42225  2.77519  2.73123  3.46354  2.40513  3.72494  3.29354  2.67741  2.69355  4.24690  2.90347  2.73739  3.18146  2.89801  2.37887  2.77519  2.98518  4.58477  3.61503
          0.03271  3.83226  4.55461  0.61958  0.77255  0.48576  0.95510
    131   3.02146  4.42228  4.43598  3.90294  3.19003  4.21329  4.59110  1.45056  3.74113  1.66878  2.38337  4.18556  4.50849  4.00192  3.94515  3.56204  3.26843  1.91565  5.13849  3.97249    401 i - - -
          2.68618  4.42225  2.77519  2.73123  3.46354  2.40513  3.72494  3.29354  2.67741  2.69355  4.24690  2.90347  2.73739  3.18146  2.89801  2.37887  2.77519  2.98518  4.58477  3.61503
          0.03271  3.83226  4.55461  0.61958  0.77255  0.48576  0.95510
    132   2.15980  1.93662  3.76398  3.39693  3.80377  2.93723  4.19413  3.08432  3.27354  2.92262  3.83924  3.40637  3.66806  3.58153  3.49562  1.85727  2.63176  2.70711  5.25888  4.03731    402 s - - -
          2.68618  4.42225  2.77519  2.73123  3.46354  2.40513  3.72494  3.29354  2.67741  2.69355  4.24690  2.90347  2.73739  3.18146  2.89801  2.37887  2.77519  2.98518  4.58477  3.61503
          0.03271  3.83226  4.55461  0.61958  0.77255  0.48576  0.95510
    133   3.00975  4.44170  4.35532  3.81947  3.13900  4.15715  4.51418  1.74305  3.65137  1.61725  1.95827  4.11345  4.45941  3.91656  3.86063  3.50047  3.25594  2.04017  5.08038  3.91758    403 l - - -
          2.68618  4.42225  2.77519  2.73123  3.46354  2.40513  3.72494  3.29354  2.67741  2.69355  4.24690  2.90347  2.73739  3.18146  2.89801  2.37887  2.77519  2.98518  4.58477  3.61503
          0.03271  3.83226  4.55461  0.61958  0.77255  0.48576  0.95510
    134   3.19028  4.69555  3.77943  3.50187  2.29620  3.78372  3.60171  3.20523  3.36055  2.66938  3.88463  3.67484  4.25881  3.67624  3.55225  3.33076  3.47695  3.07397  3.93821  1.03536    404 y - - -
          2.68618  4.42225  2.77519  2.73123  3.46354  2.40513  3.72494  3.29354  2.67741  2.69355  4.24690  2.90347  2.73739  3.18146  2.89801  2.37887  2.77519  2.98518  4.58477  3.61503
          0.03271  3.83226  4.55461  0.61958  0.77255  0.48576  0.95510
    135   2.56216  4.20991  3.72496  3.21892  3.46180  3.53292  4.07844  1.97807  3.12350  2.35567  3.40915  3.52106  4.01475  3.44569  3.41890  2.33982  2.86475  1.82187  5.04078  3.80061    405 v - - -
          2.68618  4.42225  2.77519  2.73123  3.46354  2.40513  3.72494  3.29354  2.67741  2.69355  4.24690  2.90347  2.73739  3.18146  2.89801  2.37887  2.77519  2.98518  4.58477  3.61503
          0.03271  3.83226  4.55461  0.61958  0.77255  0.48576  0.95510
    136   2.39232  4.23708  3.39361  3.14456  3.93453  3.07748  4.16479  3.05681  3.08673  2.92170  3.97537  3.35992  3.77831  3.48374  3.34694  2.59321  1.24195  2.75608  5.37591  4.15136    409 t - - -
          2.68618  4.42225  2.77519  2.73123  3.46354  2.40513  3.72494  3.29354  2.67741  2.69355  4.24690  2.90347  2.73739  3.18146  2.89801  2.37887  2.77519  2.98518  4.58477  3.61503
          0.03271  3.83226  4.55461  0.61958  0.77255  0.48576  0.95510
    137   2.61676  4.39540  3.28222  3.17692  4.31850  0.79394  4.29902  3.90892  3.35265  3.56797  4.54392  3.44670  3.78523  3.68010  3.59248  2.78764  3.09490  3.44506  5.42362  4.41927    413 g - - -
          2.68618  4.42225  2.77519  2.73123  3.46354  2.40513  3.72494  3.29354  2.67741  2.69355  4.24690  2.90347  2.73739  3.18146  2.89801  2.37887  2.77519  2.98518  4.58477  3.61503
          0.03271  3.83226  4.55461  0.61958  0.77255  0.48576  0.95510
    138   2.59923  4.62641  2.86420  2.55544  3.67324  3.26255  2.14893  3.50210  2.51748  3.10188  3.99140  3.00128  3.80741  2.95836  2.86506  2.14977  2.91168  3.16629  5.07179  3.62963    414 h - - -
          2.68618  4.42225  2.77519  2.73123  3.46354  2.40513  3.72494  3.29354  2.67741  2.69355  4.24690  2.90347  2.73739  3.18146  2.89801  2.37887  2.77519  2.98518  4.58477  3.61503
          0.03271  3.83226  4.55461  0.61958  0.77255  0.48576  0.95510
    139   3.11081  4.58539  4.12462  3.76499  3.12157  3.93048  4.43336  2.32426  3.53310  0.92636  3.15836  4.04428  4.37323  3.91108  3.71547  3.49766  3.40717  2.35102  4.98556  3.69937    415 l - - -
          2.68618  4.42225  2.77519  2.73123  3.46354  2.40513  3.72494  3.29354  2.67741  2.69355  4.24690  2.90347  2.73739  3.18146  2.89801  2.37887  2.77519  2.98518  4.58477  3.61503
          0.03271  3.83226  4.55461  0.61958  0.77255  0.48576  0.95510
    140   2.94753  5.06773  0.97747  2.31218  4.43964  3.18121  3.89738  4.01890  2.97418  3.63472  4.61261  2.86624  3.83124  3.13694  3.48438  2.91491  3.28549  3.66261  5.61600  4.32004    416 d - - -
          2.68618  4.42225  2.77519  2.73123  3.46354  2.40513  3.72494  3.29354  2.67741  2.69355  4.24690  2.90347  2.73739  3.18146  2.89801  2.37887  2.77519  2.98518  4.58477  3.61503
          0.03271  3.83226  4.55461  0.61958  0.77255  0.48576  0.95510
    141   2.49573  4.28236  3.42501  3.01942  2.38439  3.31207  3.83764  2.92392  2.99367  2.60663  3.61687  3.31513  3.87145  3.30321  3.30764  1.81867  2.84253  2.68418  4.70459  3.23416    417 s - - -
          2.68618  4.42225  2.77519  2.73123  3.46354  2.40513  3.72494  3.29354  2.67741  2.69355  4.24690  2.90347  2.73739  3.18146  2.89801  2.37887  2.77519  2.98518  4.58477  3.61503
          0.03271  3.83226  4.55461  0.61958  0.77255  0.48576  0.95510
    142   2.97828  4.36153  4.50037  4.00897  3.41539  4.20998  4.75781  1.33332  3.87782  1.93518  3.25102  4.26017  4.56298  4.16716  4.09896  3.59208  3.25295  1.42778  5.35180  4.13753    418 i - - -
          2.68618  4.42225  2.77519  2.73123  3.46354  2.40513  3.72494  3.29354  2.67741  2.69355  4.24690  2.90347  2.73739  3.18146  2.89801  2.37887  2.77519  2.98518  4.58477  3.61503
          0.03271  3.83226  4.55461  0.61958  0.77255  0.48576  0.95510
    143   3.15009  4.55405  4.41510  3.92424  2.15699  4.21925  4.24782  2.26411  3.78396  1.15515  2.96924  4.14285  4.50389  3.96302  3.95394  3.58151  3.38915  2.33543  4.58681  3.13644    419 l - - -
          2.68618  4.42225  2.77519  2.73123  3.46354  2.40513  3.72494  3.29354  2.67741  2.69355  4.24690  2.90347  2.73739  3.18146  2.89801  2.37887  2.77519  2.98518  4.58477  3.61503
          0.03271  3.83226  4.55461  0.61958  0.77255  0.48576  0.95510
    144   2.28639  4.25536  3.05463  2.80000  4.11561  2.97110  3.97100  3.56341  2.87875  3.24023  4.10550  3.10559  1.92873  3.22183  3.21895  1.89896  2.72790  3.10285  5.45125  4.17819    420 s - - -
          2.68618  4.42225  2.77519  2.73123  3.46354  2.40513  3.72494  3.29354  2.67741  2.69355  4.24690  2.90347  2.73739  3.18146  2.89801  2.37887  2.77519  2.98518  4.58477  3.61503
          0.03271  3.83226  4.55461  0.61958  0.77255  0.48576  0.95510
    145   2.23945  4.89642  2.66923  2.02877  4.22930  3.31570  3.62249  3.60737  2.00361  3.20778  4.05083  2.86289  3.79765  2.78090  2.71679  2.68877  2.93315  3.27283  5.42034  4.09339    423 k - - -
          2.68618  4.42225  2.77519  2.73123  3.46354  2.40513  3.72494  3.29354  2.67741  2.69355  4.24690  2.90347  2.73739  3.18146  2.89801  2.37887  2.77519  2.98518  4.58477  3.61503
          0.03271  3.83226  4.55461  0.61958  0.77255  0.48576  0.95510
    146   2.91903  5.01996  2.47280  1.08399  4.36136  3.24907  3.83331  3.80730  2.70886  3.43123  4.40777  2.91217  3.85197  3.05029  3.11297  2.90599  3.22321  3.49558  5.54057  4.26361    424 e - - -
          2.68618  4.42225  2.77519  2.73123  3.46354  2.40513  3.72494  3.29354  2.67741  2.69355  4.24690  2.90347  2.73739  3.18146  2.89801  2.37887  2.77519  2.98518  4.58477  3.61503
          0.03271  3.83226  4.55461  0.61958  0.77255  0.48576  0.95510
    147   3.04129  4.71358  3.51899  3.12269  2.28973  3.77351  2.42485  3.31661  2.96077  2.79090  3.86272  3.41068  4.17332  3.32711  3.23327  3.12472  3.27668  3.12259  3.91871  1.52767    425 y - - -
          2.68618  4.42225  2.77519  2.73123  3.46354  2.40513  3.72494  3.29354  2.67741  2.69355  4.24690  2.90347  2.73739  3.18146  2.89801  2.37887  2.77519  2.98518  4.58477  3.61503
          0.03271  3.83226  4.55461  0.61958  0.77255  0.48576  0.95510
    148   2.96131  4.80195  3.44799  2.96836  4.14636  3.45615  3.79721  3.68585  2.22417  3.20915  4.21103  3.33084  3.96127  3.02010  1.04167  3.04781  3.23040  3.41170  5.24610  4.08311    426 r - - -
          2.68618  4.42225  2.77519  2.73123  3.46354  2.40513  3.72494  3.29354  2.67741  2.69355  4.24690  2.90347  2.73739  3.18146  2.89801  2.37887  2.77519  2.98518  4.58477  3.61503
          0.03271  3.83226  4.55461  0.61958  0.77255  0.48576  0.95510
    149   2.93637  4.89717  3.10960  2.73947  4.27440  3.42943  3.73869  3.70130  1.09471  3.27552  4.23978  3.16548  3.93315  2.93293  2.42647  2.98137  3.19297  3.41159  5.34610  4.15333    427 k - - -
          2.68618  4.42225  2.77519  2.73123  3.46354  2.40513  3.72494  3.29354  2.67741  2.69355  4.24690  2.90347  2.73739  3.18146  2.89801  2.37887  2.77519  2.98518  4.58477  3.61503
          0.03271  3.83226  4.55461  0.61958  0.77255  0.48576  0.95510
    150   2.91903  5.01996  2.47280  1.08399  4.36136  3.24907  3.83331  3.80730  2.70886  3.43123  4.40777  2.91217  3.85197  3.05029  3.11297  2.90599  3.22321  3.49558  5.54057  4.26361    435 e - - -
          2.68618  4.42225  2.77519  2.73123  3.46354  2.40513  3.72494  3.29354  2.67741  2.69355  4.24690  2.90347  2.73739  3.18146  2.89801  2.37887  2.77519  2.98518  4.58477  3.61503
          0.03271  3.83226  4.55461  0.61958  0.77255  0.48576  0.95510
    151   2.99988  4.43068  4.27721  3.89204  3.34783  4.02201  4.62809  1.12916  3.71934  1.94289  3.29025  4.14305  4.45769  4.07219  3.92056  3.51398  3.30002  1.84678  5.22985  3.96420    437 i - - -
          2.68618  4.42225  2.77519  2.73123  3.46354  2.40513  3.72494  3.29354  2.67741  2.69355  4.24690  2.90347  2.73739  3.18146  2.89801  2.37887  2.77519  2.98518  4.58477  3.61503
          0.03271  3.83226  4.55461  0.61958  0.77255  0.48576  0.95510
    152   3.11081  4.58539  4.12462  3.76499  3.12157  3.93048  4.43336  2.32426  3.53310  0.92636  3.15836  4.04428  4.37323  3.91108  3.71547  3.49766  3.40717  2.35102  4.98556  3.69937    438 l - - -
          2.68618  4.42225  2.77519  2.73123  3.46354  2.40513  3.72494  3.29354  2.67741  2.69355  4.24690  2.90347  2.73739  3.18146  2.89801  2.37887  2.77519  2.98518  4.58477  3.61503
          0.03271  3.83226  4.55461  0.61958  0.77255  0.48576  0.95510
    153   2.96131  4.80195  3.44799  2.96836  4.14636  3.45615  3.79721  3.68585  2.22417  3.20915  4.21103  3.33084  3.96127  3.02010  1.04167  3.04781  3.23040  3.41170  5.24610  4.08311    439 r - - -
          2.68618  4.42225  2.77519  2.73123  3.46354  2.40513  3.72494  3.29354  2.67741  2.69355  4.24690  2.90347  2.73739  3.18146  2.89801  2.37887  2.77519  2.98518  4.58477  3.61503
          0.03271  3.83226  4.55461  0.61958  0.77255  0.48576  0.95510
    154   3.19028  4.69555  3.77943  3.50187  2.29620  3.78372  3.60171  3.20523  3.36055  2.66938  3.88463  3.67484  4.25881  3.67624  3.55225  3.33076  3.47695  3.07397  3.93821  1.03536    440 y - - -
          2.68618  4.42225  2.77519  2.73123  3.46354  2.40513  3.72494  3.29354  2.67741  2.69355  4.24690  2.90347  2.73739  3.18146  2.89801  2.37887  2.77519  2.98518  4.58477  3.61503
          0.03271  3.83226  4.55461  0.61958  0.77255  0.48576  0.95510
    155   3.08195  4.45853  4.50135  3.99231  3.19810  4.29191  4.66806  1.40877  3.81221  1.45279  3.06579  4.27134  4.58182  4.09175  4.01192  3.66343  3.33287  1.85173  5.17474  3.96076    441 i - - -
          2.68618  4.42225  2.77519  2.73123  3.46354  2.40513  3.72494  3.29354  2.67741  2.69355  4.24690  2.90347  2.73739  3.18146  2.89801  2.37887  2.77519  2.98518  4.58477  3.61503
          0.03271  3.83226  4.55461  0.61958  0.77255  0.48576  0.95510
    156   3.19028  4.69555  3.77943  3.50187  2.29620  3.78372  3.60171  3.20523  3.36055  2.66938  3.88463  3.67484  4.25881  3.67624  3.55225  3.33076  3.47695  3.07397  3.93821  1.03536    442 y - - -
          2.68618  4.42225  2.77519  2.73123  3.46354  2.40513  3.72494  3.29354  2.67741  2.69355  4.24690  2.90347  2.73739  3.18146  2.89801  2.37887  2.77519  2.98518  4.58477  3.61503
          0.03271  3.83226  4.55461  0.61958  0.77255  0.48576  0.95510
    157   2.81450  4.48494  3.53313  3.06263  2.07927  3.68418  3.55151  3.00134  3.01143  2.59579  3.60466  2.54133  4.07375  3.28987  3.32478  2.97754  3.05338  2.80215  4.10273  2.04852    443 y - - -
          2.68618  4.42225  2.77519  2.73123  3.46354  2.40513  3.72494  3.29354  2.67741  2.69355  4.24690  2.90347  2.73739  3.18146  2.89801  2.37887  2.77519  2.98518  4.58477  3.61503
          0.03271  3.83226  4.55461  0.61958  0.77255  0.48576  0.95510
    158   2.95294  4.77641  3.08842  2.84496  3.25806  3.41483  1.23022  3.64956  2.68918  3.14833  4.18866  3.25566  3.96548  3.21086  2.95698  3.02419  3.25521  3.38552  4.72355  3.21019    444 h - - -
          2.68618  4.42225  2.77519  2.73123  3.46354  2.40513  3.72494  3.29354  2.67741  2.69355  4.24690  2.90347  2.73739  3.18146  2.89801  2.37887  2.77519  2.98518  4.58477  3.61503
          0.03271  3.83226  4.55461  0.61958  0.77255  0.48576  0.95510
    159   2.85028  4.83346  2.87786  2.63275  3.99648  3.34026  3.79044  3.62177  2.45652  3.12805  4.15781  3.09184  3.89364  1.30733  2.74117  2.90009  3.14764  3.35418  5.27601  3.96733    458 q - - -
          2.68618  4.42225  2.77519  2.73123  3.46354  2.40513  3.72494  3.29354  2.67741  2.69355  4.24690  2.90347  2.73739  3.18146  2.89801  2.37887  2.77519  2.98518  4.58477  3.61503
          0.03271  3.83226  4.55461  0.61958  0.77255  0.48576  0.95510
    160   2.69123  4.68534  2.68815  2.56991  4.04267  3.15787  3.89045  3.74504  2.79114  3.39669  4.35270  1.23129  3.80808  3.16370  3.14395  2.76032  3.07211  3.37131  5.35330  3.99433    471 n - - -
          2.68618  4.42225  2.77519  2.73123  3.46354  2.40513  3.72494  3.29354  2.67741  2.69355  4.24690  2.90347  2.73739  3.18146  2.89801  2.37887  2.77519  2.98518  4.58477  3.61503
          0.03271  3.83226  4.55461  0.61958  0.77255  0.48576  0.95510
    161   2.91903  5.01996  2.47280  1.08399  4.36136  3.24907  3.83331  3.80730  2.70886  3.43123  4.40777  2.91217  3.85197  3.05029  3.11297  2.90599  3.22321  3.49558  5.54057  4.26361    480 e - - -
          2.68618  4.42225  2.77519  2.73123  3.46354  2.40513  3.72494  3.29354  2.67741  2.69355  4.24690  2.90347  2.73739  3.18146  2.89801  2.37887  2.77519  2.98518  4.58477  3.61503
          0.03271  3.83226  4.55461  0.61958  0.77255  0.48576  0.95510
    162   2.94753  5.06773  0.97747  2.31218  4.43964  3.18121  3.89738  4.01890  2.97418  3.63472  4.61261  2.86624  3.83124  3.13694  3.48438  2.91491  3.28549  3.66261  5.61600  4.32004    489 d - - -
          2.68618  4.42225  2.77519  2.73123  3.46354  2.40513  3.72494  3.29354  2.67741  2.69355  4.24690  2.90347  2.73739  3.18146  2.89801  2.37887  2.77519  2.98518  4.58477  3.61503
          0.03271  3.83226  4.55461  0.61958  0.77255  0.48576  0.95510
    163   2.61676  4.39540  3.28222  3.17692  4.31850  0.79394  4.29902  3.90892  3.35265  3.56797  4.54392  3.44670  3.78523  3.68010  3.59248  2.78764  3.09490  3.44506  5.42362  4.41927    499 g - - -
          2.68618  4.42225  2.77519  2.73123  3.46354  2.40513  3.72494  3.29354  2.67741  2.69355  4.24690  2.90347  2.73739  3.18146  2.89801  2.37887  2.77519  2.98518  4.58477  3.61503
          0.03271  3.83226  4.55461  0.61958  0.77255  0.48576  0.95510
    164   2.61676  4.39540  3.28222  3.17692  4.31850  0.79394  4.29902  3.90892  3.35265  3.56797  4.54392  3.44670  3.78523  3.68010  3.59248  2.78764  3.09490  3.44506  5.42362  4.41927    500 g - - -
          2.68618  4.42225  2.77519  2.73123  3.46354  2.40513  3.72494  3.29354  2.67741  2.69355  4.24690  2.90347  2.73739  3.18146  2.89801  2.37887  2.77519  2.98518  4.58477  3.61503
          0.03271  3.83226  4.55461  0.61958  0.77255  0.48576  0.95510
    165   3.27082  4.65947  4.03098  3.72761  2.62795  3.68617  3.85263  3.29332  3.45092  2.69487  3.92892  3.88492  4.20071  3.84068  3.58614  3.47486  3.56934  3.18254  0.97045  2.63227    503 w - - -
          2.68618  4.42225  2.77519  2.73123  3.46354  2.40513  3.72494  3.29354  2.67741  2.69355  4.24690  2.90347  2.73739  3.18146  2.89801  2.37887  2.77519  2.98518  4.58477  3.61503
          0.03271  3.83226  4.55461  0.61958  0.77255  0.48576  0.95510
    166   2.61676  4.39540  3.28222  3.17692  4.31850  0.79394  4.29902  3.90892  3.35265  3.56797  4.54392  3.44670  3.78523  3.68010  3.59248  2.78764  3.09490  3.44506  5.42362  4.41927    504 g - - -
          2.68618  4.42225  2.77519  2.73123  3.46354  2.40513  3.72494  3.29354  2.67741  2.69355  4.24690  2.90347  2.73739  3.18146  2.89801  2.37887  2.77519  2.98518  4.58477  3.61503
          0.03271  3.83226  4.55461  0.61958  0.77255  0.48576  0.95510
    167   3.11081  4.58539  4.12462  3.76499  3.12157  3.93048  4.43336  2.32426  3.53310  0.92636  3.15836  4.04428  4.37323  3.91108  3.71547  3.49766  3.40717  2.35102  4.98556  3.69937    505 l - - -
          2.68618  4.42225  2.77519  2.73123  3.46354  2.40513  3.72494  3.29354  2.67741  2.69355  4.24690  2.90347  2.73739  3.18146  2.89801  2.37887  2.77519  2.98518  4.58477  3.61503
          0.03271  3.83226  4.55461  0.61958  0.77255  0.48576  0.95510
    168   2.73776  4.85881  2.68765  2.42884  3.70946  3.31824  2.10320  3.65792  2.43837  3.21453  4.10461  2.31392  3.83860  2.88876  2.79718  2.75523  3.01147  3.32874  5.09183  3.61224    506 h - - -
          2.68618  4.42225  2.77519  2.73123  3.46354  2.40513  3.72494  3.29354  2.67741  2.69355  4.24690  2.90347  2.73739  3.18146  2.89801  2.37887  2.77519  2.98518  4.58477  3.61503
          0.03271  3.83226  4.55461  0.61958  0.77255  0.48576  0.95510
    169   2.99988  4.43068  4.27721  3.89204  3.34783  4.02201  4.62809  1.12916  3.71934  1.94289  3.29025  4.14305  4.45769  4.07219  3.92056  3.51398  3.30002  1.84678  5.22985  3.96420    507 i - - -
          2.68618  4.42225  2.77519  2.73123  3.46354  2.40513  3.72494  3.29354  2.67741  2.69355  4.24690  2.90347  2.73739  3.18146  2.89801  2.37887  2.77519  2.98518  4.58477  3.61503
          0.03271  3.83226  4.55461  0.61958  0.77255  0.48576  0.95510
    170   2.84970  5.32999  1.78254  1.45810  4.61841  3.16713  3.69423  4.10712  2.67986  3.64705  4.50772  2.64886  3.77566  2.86432  3.24064  2.75452  3.13565  3.70878  5.80877  4.34325    509 e - - -
          2.68618  4.42225  2.77519  2.73123  3.46354  2.40513  3.72494  3.29354  2.67741  2.69355  4.24690  2.90347  2.73739  3.18146  2.89801  2.37887  2.77519  2.98518  4.58477  3.61503
          0.03271  3.83226  4.55461  0.61958  0.77255  0.48576  0.95510
    171   2.61676  4.39540  3.28222  3.17692  4.31850  0.79394  4.29902  3.90892  3.35265  3.56797  4.54392  3.44670  3.78523  3.68010  3.59248  2.78764  3.09490  3.44506  5.42362  4.41927    510 g - - -
          2.68618  4.42225  2.77519  2.73123  3.46354  2.40513  3.72494  3.29354  2.67741  2.69355  4.24690  2.90347  2.73739  3.18146  2.89801  2.37887  2.77519  2.98518  4.58477  3.61503
          0.03271  3.83226  4.55461  0.61958  0.77255  0.48576  0.95510
    172   2.63623  4.65611  2.87447  2.55696  3.77961  3.28220  2.59906  3.50550  2.52336  3.09628  3.99307  3.01494  2.05316  2.96131  2.87522  2.70738  2.93746  3.18145  5.13482  3.74564    512 p - - -
          2.68618  4.42225  2.77519  2.73123  3.46354  2.40513  3.72494  3.29354  2.67741  2.69355  4.24690  2.90347  2.73739  3.18146  2.89801  2.37887  2.77519  2.98518  4.58477  3.61503
          0.03271  3.83226  4.55461  0.61958  0.77255  0.48576  0.95510
    173   2.29638  4.21588  3.17261  2.98721  4.03661  2.94656  4.09784  3.55410  3.05823  3.27770  4.20764  3.21799  3.68219  3.41086  3.34504  1.15333  2.77363  3.09803  5.41247  4.12009    514 s - - -
          2.68618  4.42225  2.77519  2.73123  3.46354  2.40513  3.72494  3.29354  2.67741  2.69355  4.24690  2.90347  2.73739  3.18146  2.89801  2.37887  2.77519  2.98518  4.58477  3.61503
          0.03271  3.83226  4.55461  0.61958  0.77255  0.48576  0.95510
    174   2.59948  4.27355  3.71751  3.25972  3.53359  3.52608  4.16447  1.90965  3.13393  2.31413  3.45363  3.55646  4.04494  3.49798  3.42207  2.90231  1.94860  2.11112  5.17170  3.93008    515 i - - -
          2.68618  4.42225  2.77519  2.73123  3.46354  2.40513  3.72494  3.29354  2.67741  2.69355  4.24690  2.90347  2.73739  3.18146  2.89801  2.37887  2.77519  2.98518  4.58477  3.61503
          0.03271  3.83226  4.55461  0.61958  0.77255  0.48576  0.95510
    175   2.93847  4.49386  4.00661  3.59759  3.19154  3.80412  4.34207  2.36318  3.36765  1.79281  1.45723  3.87988  4.26500  3.75248  3.57758  3.28313  3.24325  2.36449  5.02667  3.78457    516 m - - -
          2.68618  4.42225  2.77519  2.73123  3.46354  2.40513  3.72494  3.29354  2.67741  2.69355  4.24690  2.90347  2.73739  3.18146  2.89801  2.37887  2.77519  2.98518  4.58477  3.61503
          0.03271  3.83226  4.55461  0.61958  0.77255  0.48576  0.95510
    176   3.31603  4.67704  4.25382  3.87267  1.60020  4.12145  3.43529  3.06641  3.74333  2.45871  3.69286  3.83776  4.45810  3.83968  3.87559  3.47597  3.54792  2.97908  3.63657  1.28694    517 y - - -
          2.68618  4.42225  2.77519  2.73123  3.46354  2.40513  3.72494  3.29354  2.67741  2.69355  4.24690  2.90347  2.73739  3.18146  2.89801  2.37887  2.77519  2.98518  4.58477  3.61503
          0.03271  3.83226  4.55461  0.61958  0.77255  0.48576  0.95510
    177   2.12060  2.53121  3.61336  3.22425  3.93300  2.15171  4.12738  3.30682  3.16859  3.04113  3.89640  3.30408  3.61933  3.45605  3.44200  1.86528  2.59084  2.86065  5.33394  4.13574    518 s - - -
          2.68618  4.42225  2.77519  2.73123  3.46354  2.40513  3.72494  3.29354  2.67741  2.69355  4.24690  2.90347  2.73739  3.18146  2.89801  2.37887  2.77519  2.98518  4.58477  3.61503
          0.03271  3.83226  4.55461  0.61958  0.77255  0.48576  0.95510
    178   2.39232  4.23708  3.39361  3.14456  3.93453  3.07748  4.16479  3.05681  3.08673  2.92170  3.97537  3.35992  3.77831  3.48374  3.34694  2.59321  1.24195  2.75608  5.37591  4.15136    519 t - - -
          2.68618  4.42225  2.77519  2.73123  3.46354  2.40513  3.72494  3.29354  2.67741  2.69355  4.24690  2.90347  2.73739  3.18146  2.89801  2.37887  2.77519  2.98518  4.58477  3.61503
          0.03271  3.83226  4.55461  0.61958  0.77255  0.48576  0.95510
    179   2.44162  4.19799  3.66200  3.24872  3.68841  3.29384  4.17779  2.45897  3.14465  2.52292  3.61226  3.47780  3.90858  3.49939  3.42900  2.70545  1.83805  1.84627  5.27209  4.03598    520 t - - -
          2.68618  4.42225  2.77519  2.73123  3.46354  2.40513  3.72494  3.29354  2.67741  2.69355  4.24690  2.90347  2.73739  3.18146  2.89801  2.37887  2.77519  2.98518  4.58477  3.61503
          0.03271  3.83226  4.55461  0.61958  0.77255  0.48576  0.95510
    180   3.11081  4.58539  4.12462  3.76499  3.12157  3.93048  4.43336  2.32426  3.53310  0.92636  3.15836  4.04428  4.37323  3.91108  3.71547  3.49766  3.40717  2.35102  4.98556  3.69937    521 l - - -
          2.68618  4.42225  2.77519  2.73123  3.46354  2.40513  3.72494  3.29354  2.67741  2.69355  4.24690  2.90347  2.73739  3.18146  2.89801  2.37887  2.77519  2.98518  4.58477  3.61503
          0.03271  3.83226  4.55461  0.61958  0.77255  0.48576  0.95510
    181   2.69123  4.68534  2.68815  2.56991  4.04267  3.15787  3.89045  3.74504  2.79114  3.39669  4.35270  1.23129  3.80808  3.16370  3.14395  2.76032  3.07211  3.37131  5.35330  3.99433    522 n - - -
          2.68618  4.42225  2.77519  2.73123  3.46354  2.40513  3.72494  3.29354  2.67741  2.69355  4.24690  2.90347  2.73739  3.18146  2.89801  2.37887  2.77519  2.98518  4.58477  3.61503
          0.03271  3.83226  4.55461  0.61958  0.77255  0.48576  0.95510
    182   3.19028  4.69555  3.77943  3.50187  2.29620  3.78372  3.60171  3.20523  3.36055  2.66938  3.88463  3.67484  4.25881  3.67624  3.55225  3.33076  3.47695  3.07397  3.93821  1.03536    523 y - - -
          2.68618  4.42225  2.77519  2.73123  3.46354  2.40513  3.72494  3.29354  2.67741  2.69355  4.24690  2.90347  2.73739  3.18146  2.89801  2.37887  2.77519  2.98518  4.58477  3.61503
          0.03271  3.83226  4.55461  0.61958  0.77255  0.48576  0.95510
    183   2.95226  4.34868  4.45773  3.96686  3.44013  4.16909  4.72906  1.53658  3.83843  1.98144  3.28190  4.21957  4.53646  4.13573  4.06756  3.54996  3.23061  1.24363  5.35481  4.13178    524 v - - -
          2.68618  4.42225  2.77519  2.73123  3.46354  2.40513  3.72494  3.29354  2.67741  2.69355  4.24690  2.90347  2.73739  3.18146  2.89801  2.37887  2.77519  2.98518  4.58477  3.61503
          0.03271  3.83226  4.55461  0.61958  0.77255  0.48576  0.95510
    184   2.16784  2.64416  3.67000  3.23763  3.81432  2.96723  4.10240  3.08729  3.14676  2.89003  3.77479  3.33777  3.66518  3.44510  3.41649  1.91113  2.04263  2.71268  5.24428  4.04375    527 s - - -
          2.68618  4.42225  2.77519  2.73123  3.46354  2.40513  3.72494  3.29354  2.67741  2.69355  4.24690  2.90347  2.73739  3.18146  2.89801  2.37887  2.77519  2.98518  4.58477  3.61503
          0.03271  3.83226  4.55461  0.61958  0.77255  0.48576  0.95510
    185   2.93847  4.49386  4.00661  3.59759  3.19154  3.80412  4.34207  2.36318  3.36765  1.79281  1.45723  3.87988  4.26500  3.75248  3.57758  3.28313  3.24325  2.36449  5.02667  3.78457    528 m - - -
          2.68618  4.42225  2.77519  2.73123  3.46354  2.40513  3.72494  3.29354  2.67741  2.69355  4.24690  2.90347  2.73739  3.18146  2.89801  2.37887  2.77519  2.98518  4.58477  3.61503
          0.03271  3.83226  4.55461  0.61958  0.77255  0.48576  0.95510
    186   2.96131  4.80195  3.44799  2.96836  4.14636  3.45615  3.79721  3.68585  2.22417  3.20915  4.21103  3.33084  3.96127  3.02010  1.04167  3.04781  3.23040  3.41170  5.24610  4.08311    529 r - - -
          2.68618  4.42225  2.77519  2.73123  3.46354  2.40513  3.72494  3.29354  2.67741  2.69355  4.24690  2.90347  2.73739  3.18146  2.89801  2.37887  2.77519  2.98518  4.58477  3.61503
          0.03271  3.83226  4.55461  0.61958  0.77255  0.48576  0.95510
    187   2.99988  4.43068  4.27721  3.89204  3.34783  4.02201  4.62809  1.12916  3.71934  1.94289  3.29025  4.14305  4.45769  4.07219  3.92056  3.51398  3.30002  1.84678  5.22985  3.96420    531 i - - -
          2.68618  4.42225  2.77519  2.73123  3.46354  2.40513  3.72494  3.29354  2.67741  2.69355  4.24690  2.90347  2.73739  3.18146  2.89801  2.37887  2.77519  2.98518  4.58477  3.61503
          0.03271  3.83226  4.55461  0.61958  0.77255  0.48576  0.95510
    188   3.11081  4.58539  4.12462  3.76499  3.12157  3.93048  4.43336  2.32426  3.53310  0.92636  3.15836  4.04428  4.37323  3.91108  3.71547  3.49766  3.40717  2.35102  4.98556  3.69937    532 l - - -
          2.68618  4.42225  2.77519  2.73123  3.46354  2.40513  3.72494  3.29354  2.67741  2.69355  4.24690  2.90347  2.73739  3.18146  2.89801  2.37887  2.77519  2.98518  4.58477  3.61503
          0.03271  3.83226  4.55461  0.61958  0.77255  0.48576  0.95510
    189   2.61676  4.39540  3.28222  3.17692  4.31850  0.79394  4.29902  3.90892  3.35265  3.56797  4.54392  3.44670  3.78523  3.68010  3.59248  2.78764  3.09490  3.44506  5.42362  4.41927    535 g - - -
          2.68618  4.42225  2.77519  2.73123  3.46354  2.40513  3.72494  3.29354  2.67741  2.69355  4.24690  2.90347  2.73739  3.18146  2.89801  2.37887  2.77519  2.98518  4.58477  3.61503
          0.03271  3.83226  4.55461  0.61958  0.77255  0.48576  0.95510
    190   2.91903  5.01996  2.47280  1.08399  4.36136  3.24907  3.83331  3.80730  2.70886  3.43123  4.40777  2.91217  3.85197  3.05029  3.11297  2.90599  3.22321  3.49558  5.54057  4.26361    536 e - - -
          2.68618  4.42225  2.77519  2.73123  3.46354  2.40513  3.72494  3.29354  2.67741  2.69355  4.24690  2.90347  2.73739  3.18146  2.89801  2.37887  2.77519  2.98518  4.58477  3.61503
          0.03271  3.83226  4.55461  0.61958  0.77255  0.48576  0.95510
    191   2.67946  4.82110  2.47617  1.84548  4.33797  1.82833  3.77728  3.77915  2.66803  3.39504  4.26826  2.85148  3.77326  2.97550  3.10111  2.70104  3.01020  3.39759  5.55839  4.23779    543 g - - -
          2.68618  4.42225  2.77519  2.73123  3.46354  2.40513  3.72494  3.29354  2.67741  2.69355  4.24690  2.90347  2.73739  3.18146  2.89801  2.37887  2.77519  2.98518  4.58477  3.61503
          0.03271  3.83226  4.55461  0.61958  0.77255  0.48576  0.95510
    192   1.46323  4.17780  3.23448  2.94479  4.06404  2.96764  4.04499  3.35296  2.98191  3.11016  4.01439  3.19218  2.46707  3.31354  3.30263  2.42472  2.70194  2.94094  5.43618  4.20587    547 a - - -
          2.68618  4.42225  2.77519  2.73123  3.46354  2.40513  3.72494  3.29354  2.67741  2.69355  4.24690  2.90347  2.73739  3.18146  2.89801  2.37887  2.77519  2.98518  4.58477  3.61503
          0.03271  3.83226  4.55461  0.61958  0.77255  0.48576  0.95510
    193   2.77622  5.15186  1.81399  2.12523  4.47781  3.15445  3.70832  4.02211  2.68596  3.58129  4.43934  1.76984  3.76637  2.88817  3.22319  2.71702  3.08138  3.61725  5.71345  4.25803    551 n - - -
          2.68618  4.42225  2.77519  2.73123  3.46354  2.40513  3.72494  3.29354  2.67741  2.69355  4.24690  2.90347  2.73739  3.18146  2.89801  2.37887  2.77519  2.98518  4.58477  3.61503
          0.16318  3.83226  2.04870  0.61958  0.77255  0.48576  0.95510
    194   2.48112  4.26318  3.11937  3.00256  4.12939  1.03993  4.12545  3.69498  3.15960  3.36925  4.35051  3.28591  3.64900  3.49887  3.40661  2.64982  2.94982  3.25691  5.26129  4.22841    558 g - - -
          2.68618  4.42225  2.77519  2.73123  3.46354  2.40513  3.72494  3.29354  2.67741  2.69355  4.24690  2.90347  2.73739  3.18146  2.89801  2.37887  2.77519  2.98518  4.58477  3.61503
          0.03718  3.70627  4.42861  0.61958  0.77255  0.58456  0.81498
    195   2.48112  4.26318  3.11937  3.00256  4.12939  1.03993  4.12545  3.69498  3.15960  3.36925  4.35051  3.28591  3.64900  3.49887  3.40661  2.64982  2.94982  3.25691  5.26129  4.22841    561 g - - -
          2.68618  4.42225  2.77519  2.73123  3.46354  2.40513  3.72494  3.29354  2.67741  2.69355  4.24690  2.90347  2.73739  3.18146  2.89801  2.37887  2.77519  2.98518  4.58477  3.61503
          0.03718  3.70627  4.42861  0.61958  0.77255  0.58456  0.81498
    196   2.83601  4.67015  2.98476  2.73610  3.18350  3.31949  1.54997  3.51143  2.58484  3.02375  4.06021  3.14898  3.86744  3.10264  2.85661  2.91065  3.13719  3.25065  4.64982  3.14089    569 h - - -
          2.68618  4.42225  2.77519  2.73123  3.46354  2.40513  3.72494  3.29354  2.67741  2.69355  4.24690  2.90347  2.73739  3.18146  2.89801  2.37887  2.77519  2.98518  4.58477  3.61503
          0.03718  3.70627  4.42861  0.61958  0.77255  0.42860  1.05390
    197   2.77596  5.15099  1.81645  2.12564  4.47705  3.15449  3.70841  4.02137  2.68587  3.58074  4.43883  1.76786  3.76639  2.88831  3.22286  2.71695  3.08117  3.61660  5.71285  4.25761    570 n - - -
          2.68618  4.42225  2.77519  2.73123  3.46354  2.40513  3.72494  3.29354  2.67741  2.69355  4.24690  2.90347  2.73739  3.18146  2.89801  2.37887  2.77519  2.98518  4.58477  3.61503
          0.03271  3.83226  4.55461  0.61958  0.77255  0.48576  0.95510
    198   2.69123  4.68534  2.68815  2.56991  4.04267  3.15787  3.89045  3.74504  2.79114  3.39669  4.35270  1.23129  3.80808  3.16370  3.14395  2.76032  3.07211  3.37131  5.35330  3.99433    573 n - - -
          2.68618  4.42225  2.77519  2.73123  3.46354  2.40513  3.72494  3.29354  2.67741  2.69355  4.24690  2.90347  2.73739  3.18146  2.89801  2.37887  2.77519  2.98518  4.58477  3.61503
          0.03271  3.83226  4.55461  0.61958  0.77255  0.48576  0.95510
    199   1.07332  4.17318  3.42273  3.21295  4.01323  2.99864  4.23962  3.13281  3.22819  3.01619  4.05304  3.37242  3.73413  3.57321  3.48106  2.52413  2.79874  2.79422  5.44444  4.24037    575 a - - -
          2.68618  4.42225  2.77519  2.73123  3.46354  2.40513  3.72494  3.29354  2.67741  2.69355  4.24690  2.90347  2.73739  3.18146  2.89801  2.37887  2.77519  2.98518  4.58477  3.61503
          0.03271  3.83226  4.55461  0.61958  0.77255  0.48576  0.95510
    200   2.54267  1.02581  4.05132  3.78232  3.78357  3.17352  4.43832  2.92139  3.60922  2.83838  3.95863  3.78005  3.87728  3.95704  3.74049  2.81412  3.00615  2.66853  5.20747  4.07135    580 c - - -
          2.68618  4.42225  2.77519  2.73123  3.46354  2.40513  3.72494  3.29354  2.67741  2.69355  4.24690  2.90347  2.73739  3.18146  2.89801  2.37887  2.77519  2.98518  4.58477  3.61503
          0.03271  3.83226  4.55461  0.61958  0.77255  0.48576  0.95510
    201   1.07332  4.17318  3.42273  3.21295  4.01323  2.99864  4.23962  3.13281  3.22819  3.01619  4.05304  3.37242  3.73413  3.57321  3.48106  2.52413  2.79874  2.79422  5.44444  4.24037    581 a - - -
          2.68618  4.42225  2.77519  2.73123  3.46354  2.40513  3.72494  3.29354  2.67741  2.69355  4.24690  2.90347  2.73739  3.18146  2.89801  2.37887  2.77519  2.98518  4.58477  3.61503
          0.03271  3.83226  4.55461  0.61958  0.77255  0.48576  0.95510
    202   2.93637  4.89717  3.10960  2.73947  4.27440  3.42943  3.73869  3.70130  1.09471  3.27552  4.23978  3.16548  3.93315  2.93293  2.42647  2.98137  3.19297  3.41159  5.34610  4.15333    582 k - - -
          2.68618  4.42225  2.77519  2.73123  3.46354  2.40513  3.72494  3.29354  2.67741  2.69355  4.24690  2.90347  2.73739  3.18146  2.89801  2.37887  2.77519  2.98518  4.58477  3.61503
          0.03271  3.83226  4.55461  0.61958  0.77255  0.48576  0.95510
    203   1.07332  4.17318  3.42273  3.21295  4.01323  2.99864  4.23962  3.13281  3.22819  3.01619  4.05304  3.37242  3.73413  3.57321  3.48106  2.52413  2.79874  2.79422  5.44444  4.24037    583 a - - -
          2.68618  4.42225  2.77519  2.73123  3.46354  2.40513  3.72494  3.29354  2.67741  2.69355  4.24690  2.90347  2.73739  3.18146  2.89801  2.37887  2.77519  2.98518  4.58477  3.61503
          0.03271  3.83226  4.55461  0.61958  0.77255  0.48576  0.95510
    204   2.96131  4.80195  3.44799  2.96836  4.14636  3.45615  3.79721  3.68585  2.22417  3.20915  4.21103  3.33084  3.96127  3.02010  1.04167  3.04781  3.23040  3.41170  5.24610  4.08311    584 r - - -
          2.68618  4.42225  2.77519  2.73123  3.46354  2.40513  3.72494  3.29354  2.67741  2.69355  4.24690  2.90347  2.73739  3.18146  2.89801  2.37887  2.77519  2.98518  4.58477  3.61503
          0.03271  3.83226  4.55461  0.61958  0.77255  0.48576  0.95510
    205   2.77525  4.96498  2.74678  2.42936  4.32834  3.34637  3.62580  3.77710  1.60687  3.32426  4.18312  2.29981  3.84108  2.78700  2.50421  2.77493  3.02658  3.42868  5.43697  4.13103    585 k - - -
          2.68618  4.42225  2.77519  2.73123  3.46354  2.40513  3.72494  3.29354  2.67741  2.69355  4.24690  2.90347  2.73739  3.18146  2.89801  2.37887  2.77519  2.98518  4.58477  3.61503
          0.03271  3.83226  4.55461  0.61958  0.77255  0.48576  0.95510
    206   3.27082  4.65947  4.03098  3.72761  2.62795  3.68617  3.85263  3.29332  3.45092  2.69487  3.92892  3.88492  4.20071  3.84068  3.58614  3.47486  3.56934  3.18254  0.97045  2.63227    586 w - - -
          2.68618  4.42225  2.77519  2.73123  3.46354  2.40513  3.72494  3.29354  2.67741  2.69355  4.24690  2.90347  2.73739  3.18146  2.89801  2.37887  2.77519  2.98518  4.58477  3.61503
          0.03271  3.83226  4.55461  0.61958  0.77255  0.48576  0.95510
    207   2.99988  4.43068  4.27721  3.89204  3.34783  4.02201  4.62809  1.12916  3.71934  1.94289  3.29025  4.14305  4.45769  4.07219  3.92056  3.51398  3.30002  1.84678  5.22985  3.96420    587 i - - -
          2.68618  4.42225  2.77519  2.73123  3.46354  2.40513  3.72494  3.29354  2.67741  2.69355  4.24690  2.90347  2.73739  3.18146  2.89801  2.37887  2.77519  2.98518  4.58477  3.61503
          0.03271  3.83226  4.55461  0.61958  0.77255  0.48576  0.95510
    208   2.95294  4.77641  3.08842  2.84496  3.25806  3.41483  1.23022  3.64956  2.68918  3.14833  4.18866  3.25566  3.96548  3.21086  2.95698  3.02419  3.25521  3.38552  4.72355  3.21019    588 h - - -
          2.68618  4.42225  2.77519  2.73123  3.46354  2.40513  3.72494  3.29354  2.67741  2.69355  4.24690  2.90347  2.73739  3.18146  2.89801  2.37887  2.77519  2.98518  4.58477  3.61503
          0.03271  3.83226  4.55461  0.61958  0.77255  0.48576  0.95510
    209   2.94753  5.06773  0.97747  2.31218  4.43964  3.18121  3.89738  4.01890  2.97418  3.63472  4.61261  2.86624  3.83124  3.13694  3.48438  2.91491  3.28549  3.66261  5.61600  4.32004    589 d - - -
          2.68618  4.42225  2.77519  2.73123  3.46354  2.40513  3.72494  3.29354  2.67741  2.69355  4.24690  2.90347  2.73739  3.18146  2.89801  2.37887  2.77519  2.98518  4.58477  3.61503
          0.03271  3.83226  4.55461  0.61958  0.77255  0.48576  0.95510
    210   2.95294  4.77641  3.08842  2.84496  3.25806  3.41483  1.23022  3.64956  2.68918  3.14833  4.18866  3.25566  3.96548  3.21086  2.95698  3.02419  3.25521  3.38552  4.72355  3.21019    590 h - - -
          2.68618  4.42225  2.77519  2.73123  3.46354  2.40513  3.72494  3.29354  2.67741  2.69355  4.24690  2.90347  2.73739  3.18146  2.89801  2.37887  2.77519  2.98518  4.58477  3.61503
          0.03271  3.83226  4.55461  0.61958  0.77255  0.48576  0.95510
    211   2.61676  4.39540  3.28222  3.17692  4.31850  0.79394  4.29902  3.90892  3.35265  3.56797  4.54392  3.44670  3.78523  3.68010  3.59248  2.78764  3.09490  3.44506  5.42362  4.41927    591 g - - -
          2.68618  4.42225  2.77519  2.73123  3.46354  2.40513  3.72494  3.29354  2.67741  2.69355  4.24690  2.90347  2.73739  3.18146  2.89801  2.37887  2.77519  2.98518  4.58477  3.61503
          0.03271  3.83226  4.55461  0.61958  0.77255  0.48576  0.95510
    212   2.29638  4.21588  3.17261  2.98721  4.03661  2.94656  4.09784  3.55410  3.05823  3.27770  4.20764  3.21799  3.68219  3.41086  3.34504  1.15333  2.77363  3.09803  5.41247  4.12009    592 s - - -
          2.68618  4.42225  2.77519  2.73123  3.46354  2.40513  3.72494  3.29354  2.67741  2.69355  4.24690  2.90347  2.73739  3.18146  2.89801  2.37887  2.77519  2.98518  4.58477  3.61503
          0.03271  3.83226  4.55461  0.61958  0.77255  0.48576  0.95510
    213   2.77653  4.33098  4.06909  3.73165  3.52146  3.68158  4.54055  2.05468  3.59879  2.21597  3.49341  3.92773  4.24481  3.96179  3.81504  3.18312  3.13937  1.07725  5.29887  4.02768    593 v - - -
          2.68618  4.42225  2.77519  2.73123  3.46354  2.40513  3.72494  3.29354  2.67741  2.69355  4.24690  2.90347  2.73739  3.18146  2.89801  2.37887  2.77519  2.98518  4.58477  3.61503
          0.03271  3.83226  4.55461  0.61958  0.77255  0.48576  0.95510
    214   2.39232  4.23708  3.39361  3.14456  3.93453  3.07748  4.16479  3.05681  3.08673  2.92170  3.97537  3.35992  3.77831  3.48374  3.34694  2.59321  1.24195  2.75608  5.37591  4.15136    594 t - - -
          2.68618  4.42225  2.77519  2.73123  3.46354  2.40513  3.72494  3.29354  2.67741  2.69355  4.24690  2.90347  2.73739  3.18146  2.89801  2.37887  2.77519  2.98518  4.58477  3.61503
          0.03271  3.83226  4.55461  0.61958  0.77255  0.48576  0.95510
    215   2.78635  4.60719  3.28810  2.84792  3.04905  3.55319  2.13711  3.08050  2.59477  2.11848  3.68126  3.24500  3.98752  3.08796  2.88519  2.91117  3.03565  2.89387  4.59802  3.07464    595 l - - -
          2.68618  4.42225  2.77519  2.73123  3.46354  2.40513  3.72494  3.29354  2.67741  2.69355  4.24690  2.90347  2.73739  3.18146  2.89801  2.37887  2.77519  2.98518  4.58477  3.61503
          0.03271  3.83226  4.55461  0.61958  0.77255  0.48576  0.95510
    216   2.96739  4.36143  4.42850  3.87853  3.24688  4.19092  4.57798  1.66229  3.76132  1.74992  2.40083  4.15878  4.48521  3.99677  3.97519  3.52205  3.21103  1.59177  5.15497  4.00320    596 v - - -
          2.68618  4.42225  2.77519  2.73123  3.46354  2.40513  3.72494  3.29354  2.67741  2.69355  4.24690  2.90347  2.73739  3.18146  2.89801  2.37887  2.77519  2.98518  4.58477  3.61503
          0.03271  3.83226  4.55461  0.61958  0.77255  0.48576  0.95510
    217   2.70031  4.46359  3.30326  3.13704  4.13447  3.15341  4.21729  3.67015  3.19101  3.30113  4.34973  3.44746  0.90588  3.58105  3.44055  2.86669  3.13886  3.32004  5.33145  4.25481    597 p - - -
          2.68618  4.42225  2.77519  2.73123  3.46354  2.40513  3.72494  3.29354  2.67741  2.69355  4.24690  2.90347  2.73739  3.18146  2.89801  2.37887  2.77519  2.98518  4.58477  3.61503
          0.03271  3.83226  4.55461  0.61958  0.77255  0.48576  0.95510
    218   2.29638  4.21588  3.17261  2.98721  4.03661  2.94656  4.09784  3.55410  3.05823  3.27770  4.20764  3.21799  3.68219  3.41086  3.34504  1.15333  2.77363  3.09803  5.41247  4.12009    598 s - - -
          2.68618  4.42225  2.77519  2.73123  3.46354  2.40513  3.72494  3.29354  2.67741  2.69355  4.24690  2.90347  2.73739  3.18146  2.89801  2.37887  2.77519  2.98518  4.58477  3.61503
          0.03271  3.83226  4.55461  0.61958  0.77255  0.48576  0.95510
    219   3.27082  4.65947  4.03098  3.72761  2.62795  3.68617  3.85263  3.29332  3.45092  2.69487  3.92892  3.88492  4.20071  3.84068  3.58614  3.47486  3.56934  3.18254  0.97045  2.63227    599 w - - -
          2.68618  4.42225  2.77519  2.73123  3.46354  2.40513  3.72494  3.29354  2.67741  2.69355  4.24690  2.90347  2.73739  3.18146  2.89801  2.37887  2.77519  2.98518  4.58477  3.61503
          0.03271  3.83226  4.55461  0.61958  0.77255  0.48576  0.95510
    220   2.61676  4.39540  3.28222  3.17692  4.31850  0.79394  4.29902  3.90892  3.35265  3.56797  4.54392  3.44670  3.78523  3.68010  3.59248  2.78764  3.09490  3.44506  5.42362  4.41927    600 g - - -
          2.68618  4.42225  2.77519  2.73123  3.46354  2.40513  3.72494  3.29354  2.67741  2.69355  4.24690  2.90347  2.73739  3.18146  2.89801  2.37887  2.77519  2.98518  4.58477  3.61503
          0.03271  3.83226  4.55461  0.61958  0.77255  0.48576  0.95510
    221   2.93637  4.89717  3.10960  2.73947  4.27440  3.42943  3.73869  3.70130  1.09471  3.27552  4.23978  3.16548  3.93315  2.93293  2.42647  2.98137  3.19297  3.41159  5.34610  4.15333    601 k - - -
          2.68618  4.42225  2.77519  2.73123  3.46354  2.40513  3.72494  3.29354  2.67741  2.69355  4.24690  2.90347  2.73739  3.18146  2.89801  2.37887  2.77519  2.98518  4.58477  3.61503
          0.03271  3.83226  4.55461  0.61958  0.77255  0.48576  0.95510
    222   3.20819  4.62203  4.18339  3.89081  1.07991  3.90622  3.86109  2.73747  3.79899  2.11714  3.47402  3.97428  4.36618  3.97824  3.92863  3.47981  3.50954  2.72510  4.12317  2.49567    602 f - - -
          2.68618  4.42225  2.77519  2.73123  3.46354  2.40513  3.72494  3.29354  2.67741  2.69355  4.24690  2.90347  2.73739  3.18146  2.89801  2.37887  2.77519  2.98518  4.58477  3.61503
          0.03271  3.83226  4.55461  0.61958  0.77255  0.48576  0.95510
    223   3.27082  4.65947  4.03098  3.72761  2.62795  3.68617  3.85263  3.29332  3.45092  2.69487  3.92892  3.88492  4.20071  3.84068  3.58614  3.47486  3.56934  3.18254  0.97045  2.63227    603 w - - -
          2.68618  4.42225  2.77519  2.73123  3.46354  2.40513  3.72494  3.29354  2.67741  2.69355  4.24690  2.90347  2.73739  3.18146  2.89801  2.37887  2.77519  2.98518  4.58477  3.61503
          0.03271  3.83226  4.55461  0.61958  0.77255  0.48576  0.95510
    224   3.11081  4.58539  4.12462  3.76499  3.12157  3.93048  4.43336  2.32426  3.53310  0.92636  3.15836  4.04428  4.37323  3.91108  3.71547  3.49766  3.40717  2.35102  4.98556  3.69937    604 l - - -
          2.68618  4.42225  2.77519  2.73123  3.46354  2.40513  3.72494  3.29354  2.67741  2.69355  4.24690  2.90347  2.73739  3.18146  2.89801  2.37887  2.77519  2.98518  4.58477  3.61503
          0.03271  3.83226  4.55461  0.61958  0.77255  0.48576  0.95510
    225   2.29638  4.21588  3.17261  2.98721  4.03661  2.94656  4.09784  3.55410  3.05823  3.27770  4.20764  3.21799  3.68219  3.41086  3.34504  1.15333  2.77363  3.09803  5.41247  4.12009    605 s - - -
          2.68618  4.42225  2.77519  2.73123  3.46354  2.40513  3.72494  3.29354  2.67741  2.69355  4.24690  2.90347  2.73739  3.18146  2.89801  2.37887  2.77519  2.98518  4.58477  3.61503
          0.03271  3.83226  4.55461  0.61958  0.77255  0.48576  0.95510
    226   2.95519  4.34904  4.46460  3.97290  3.43933  4.17588  4.73371  1.52099  3.84511  1.97849  3.27966  4.22558  4.54068  4.14094  4.07354  3.55633  3.23272  1.25278  5.35593  4.13427    622 v - - -
          2.68618  4.42225  2.77519  2.73123  3.46354  2.40513  3.72494  3.29354  2.67741  2.69355  4.24690  2.90347  2.73739  3.18146  2.89801  2.37887  2.77519  2.98518  4.58477  3.61503
          0.03271  3.83226  4.55461  0.61958  0.77255  0.48576  0.95510
    227   3.11081  4.58539  4.12462  3.76499  3.12157  3.93048  4.43336  2.32426  3.53310  0.92636  3.15836  4.04428  4.37323  3.91108  3.71547  3.49766  3.40717  2.35102  4.98556  3.69937    636 l - - -
          2.68618  4.42225  2.77519  2.73123  3.46354  2.40513  3.72494  3.29354  2.67741  2.69355  4.24690  2.90347  2.73739  3.18146  2.89801  2.37887  2.77519  2.98518  4.58477  3.61503
          0.03271  3.83226  4.55461  0.61958  0.77255  0.48576  0.95510
    228   2.61676  4.39540  3.28222  3.17692  4.31850  0.79394  4.29902  3.90892  3.35265  3.56797  4.54392  3.44670  3.78523  3.68010  3.59248  2.78764  3.09490  3.44506  5.42362  4.41927    637 g - - -
          2.68618  4.42225  2.77519  2.73123  3.46354  2.40513  3.72494  3.29354  2.67741  2.69355  4.24690  2.90347  2.73739  3.18146  2.89801  2.37887  2.77519  2.98518  4.58477  3.61503
          0.03271  3.83226  4.55461  0.61958  0.77255  0.48576  0.95510
    229   2.95490  4.34900  4.46392  3.97230  3.43942  4.17521  4.73325  1.52260  3.84445  1.97879  3.27989  4.22498  4.54026  4.14042  4.07295  3.55570  3.23250  1.25181  5.35582  4.13403    638 v - - -
          2.68618  4.42225  2.77519  2.73123  3.46354  2.40513  3.72494  3.29354  2.67741  2.69355  4.24690  2.90347  2.73739  3.18146  2.89801  2.37887  2.77519  2.98518  4.58477  3.61503
          0.03271  3.83226  4.55461  0.61958  0.77255  0.48576  0.95510
    230   2.77653  4.33098  4.06909  3.73165  3.52146  3.68158  4.54055  2.05468  3.59879  2.21597  3.49341  3.92773  4.24481  3.96179  3.81504  3.18312  3.13937  1.07725  5.29887  4.02768    653 v - - -
          2.68618  4.42225  2.77519  2.73123  3.46354  2.40513  3.72494  3.29354  2.67741  2.69355  4.24690  2.90347  2.73739  3.18146  2.89801  2.37887  2.77519  2.98518  4.58477  3.61503
          0.03271  3.83226  4.55461  0.61958  0.77255  0.48576  0.95510
    231   2.94753  5.06773  0.97747  2.31218  4.43964  3.18121  3.89738  4.01890  2.97418  3.63472  4.61261  2.86624  3.83124  3.13694  3.48438  2.91491  3.28549  3.66261  5.61600  4.32004    654 d - - -
          2.68618  4.42225  2.77519  2.73123  3.46354  2.40513  3.72494  3.29354  2.67741  2.69355  4.24690  2.90347  2.73739  3.18146  2.89801  2.37887  2.77519  2.98518  4.58477  3.61503
          0.03271  3.83226  4.55461  0.61958  0.77255  0.48576  0.95510
    232   3.27082  4.65947  4.03098  3.72761  2.62795  3.68617  3.85263  3.29332  3.45092  2.69487  3.92892  3.88492  4.20071  3.84068  3.58614  3.47486  3.56934  3.18254  0.97045  2.63227    655 w - - -
          2.68618  4.42225  2.77519  2.73123  3.46354  2.40513  3.72494  3.29354  2.67741  2.69355  4.24690  2.90347  2.73739  3.18146  2.89801  2.37887  2.77519  2.98518  4.58477  3.61503
          0.03271  3.83226  4.55461  0.61958  0.77255  0.48576  0.95510
    233   2.15980  1.93662  3.76398  3.39693  3.80377  2.93723  4.19413  3.08432  3.27354  2.92262  3.83924  3.40637  3.66806  3.58153  3.49562  1.85727  2.63176  2.70711  5.25888  4.03731    656 s - - -
          2.68618  4.42225  2.77519  2.73123  3.46354  2.40513  3.72494  3.29354  2.67741  2.69355  4.24690  2.90347  2.73739  3.18146  2.89801  2.37887  2.77519  2.98518  4.58477  3.61503
          0.03271  3.83226  4.55461  0.61958  0.77255  0.48576  0.95510
    234   2.61676  4.39540  3.28222  3.17692  4.31850  0.79394  4.29902  3.90892  3.35265  3.56797  4.54392  3.44670  3.78523  3.68010  3.59248  2.78764  3.09490  3.44506  5.42362  4.41927    657 g - - -
          2.68618  4.42225  2.77519  2.73123  3.46354  2.40513  3.72494  3.29354  2.67741  2.69355  4.24690  2.90347  2.73739  3.18146  2.89801  2.37887  2.77519  2.98518  4.58477  3.61503
          0.03271  3.83226  4.55461  0.61958  0.77255  0.48576  0.95510
    235   2.15062  2.50902  3.68673  3.30506  3.86165  2.92307  4.15887  3.17423  3.20535  2.98003  3.87758  3.35734  3.65081  3.51341  3.45499  1.52870  2.62139  2.77290  5.29586  4.07407    658 s - - -
          2.68618  4.42225  2.77519  2.73123  3.46354  2.40513  3.72494  3.29354  2.67741  2.69355  4.24690  2.90347  2.73739  3.18146  2.89801  2.37887  2.77519  2.98518  4.58477  3.61503
          0.03271  3.83226  4.55461  0.61958  0.77255  0.48576  0.95510
    236   2.69123  4.68534  2.68815  2.56991  4.04267  3.15787  3.89045  3.74504  2.79114  3.39669  4.35270  1.23129  3.80808  3.16370  3.14395  2.76032  3.07211  3.37131  5.35330  3.99433    659 n - - -
          2.68618  4.42225  2.77519  2.73123  3.46354  2.40513  3.72494  3.29354  2.67741  2.69355  4.24690  2.90347  2.73739  3.18146  2.89801  2.37887  2.77519  2.98518  4.58477  3.61503
          0.03271  3.83226  4.55461  0.61958  0.77255  0.48576  0.95510
    237   2.70031  4.46359  3.30326  3.13704  4.13447  3.15341  4.21729  3.67015  3.19101  3.30113  4.34973  3.44746  0.90588  3.58105  3.44055  2.86669  3.13886  3.32004  5.33145  4.25481    660 p - - -
          2.68618  4.42225  2.77519  2.73123  3.46354  2.40513  3.72494  3.29354  2.67741  2.69355  4.24690  2.90347  2.73739  3.18146  2.89801  2.37887  2.77519  2.98518  4.58477  3.61503
          0.03271  3.83226  4.55461  0.61958  0.77255  0.48576  0.95510
    238   3.11081  4.58539  4.12462  3.76499  3.12157  3.93048  4.43336  2.32426  3.53310  0.92636  3.15836  4.04428  4.37323  3.91108  3.71547  3.49766  3.40717  2.35102  4.98556  3.69937    661 l - - -
          2.68618  4.42225  2.77519  2.73123  3.46354  2.40513  3.72494  3.29354  2.67741  2.69355  4.24690  2.90347  2.73739  3.18146  2.89801  2.37887  2.77519  2.98518  4.58477  3.61503
          0.03271  3.83226  4.55461  0.61958  0.77255  0.48576  0.95510
    239   2.70031  4.46359  3.30326  3.13704  4.13447  3.15341  4.21729  3.67015  3.19101  3.30113  4.34973  3.44746  0.90588  3.58105  3.44055  2.86669  3.13886  3.32004  5.33145  4.25481    662 p - - -
          2.68618  4.42225  2.77519  2.73123  3.46354  2.40513  3.72494  3.29354  2.67741  2.69355  4.24690  2.90347  2.73739  3.18146  2.89801  2.37887  2.77519  2.98518  4.58477  3.61503
          0.03271  3.83226  4.55461  0.61958  0.77255  0.48576  0.95510
    240   2.70031  4.46359  3.30326  3.13704  4.13447  3.15341  4.21729  3.67015  3.19101  3.30113  4.34973  3.44746  0.90588  3.58105  3.44055  2.86669  3.13886  3.32004  5.33145  4.25481    663 p - - -
          2.68618  4.42225  2.77519  2.73123  3.46354  2.40513  3.72494  3.29354  2.67741  2.69355  4.24690  2.90347  2.73739  3.18146  2.89801  2.37887  2.77519  2.98518  4.58477  3.61503
          0.03271  3.83226  4.55461  0.61958  0.77255  0.48576  0.95510
    241   2.91903  5.01996  2.47280  1.08399  4.36136  3.24907  3.83331  3.80730  2.70886  3.43123  4.40777  2.91217  3.85197  3.05029  3.11297  2.90599  3.22321  3.49558  5.54057  4.26361    664 e - - -
          2.68618  4.42225  2.77519  2.73123  3.46354  2.40513  3.72494  3.29354  2.67741  2.69355  4.24690  2.90347  2.73739  3.18146  2.89801  2.37887  2.77519  2.98518  4.58477  3.61503
          0.03271  3.83226  4.55461  0.61958  0.77255  0.48576  0.95510
    242   3.20819  4.62203  4.18339  3.89081  1.07991  3.90622  3.86109  2.73747  3.79899  2.11714  3.47402  3.97428  4.36618  3.97824  3.92863  3.47981  3.50954  2.72510  4.12317  2.49567    665 f - - -
          2.68618  4.42225  2.77519  2.73123  3.46354  2.40513  3.72494  3.29354  2.67741  2.69355  4.24690  2.90347  2.73739  3.18146  2.89801  2.37887  2.77519  2.98518  4.58477  3.61503
          0.03271  3.83226  4.55461  0.61958  0.77255  0.48576  0.95510
    243   3.27082  4.65947  4.03098  3.72761  2.62795  3.68617  3.85263  3.29332  3.45092  2.69487  3.92892  3.88492  4.20071  3.84068  3.58614  3.47486  3.56934  3.18254  0.97045  2.63227    666 w - - -
          2.68618  4.42225  2.77519  2.73123  3.46354  2.40513  3.72494  3.29354  2.67741  2.69355  4.24690  2.90347  2.73739  3.18146  2.89801  2.37887  2.77519  2.98518  4.58477  3.61503
          0.03271  3.83226  4.55461  0.61958  0.77255  0.48576  0.95510
    244   2.99988  4.43068  4.27721  3.89204  3.34783  4.02201  4.62809  1.12916  3.71934  1.94289  3.29025  4.14305  4.45769  4.07219  3.92056  3.51398  3.30002  1.84678  5.22985  3.96420    667 i - - -
          2.68618  4.42225  2.77519  2.73123  3.46354  2.40513  3.72494  3.29354  2.67741  2.69355  4.24690  2.90347  2.73739  3.18146  2.89801  2.37887  2.77519  2.98518  4.58477  3.61503
          0.03271  3.83226  4.55461  0.61958  0.77255  0.48576  0.95510
    245   3.11081  4.58539  4.12462  3.76499  3.12157  3.93048  4.43336  2.32426  3.53310  0.92636  3.15836  4.04428  4.37323  3.91108  3.71547  3.49766  3.40717  2.35102  4.98556  3.69937    668 l - - -
          2.68618  4.42225  2.77519  2.73123  3.46354  2.40513  3.72494  3.29354  2.67741  2.69355  4.24690  2.90347  2.73739  3.18146  2.89801  2.37887  2.77519  2.98518  4.58477  3.61503
          0.03271  3.83226  4.55461  0.61958  0.77255  0.48576  0.95510
    246   2.70031  4.46359  3.30326  3.13704  4.13447  3.15341  4.21729  3.67015  3.19101  3.30113  4.34973  3.44746  0.90588  3.58105  3.44055  2.86669  3.13886  3.32004  5.33145  4.25481    669 p - - -
          2.68618  4.42225  2.77519  2.73123  3.46354  2.40513  3.72494  3.29354  2.67741  2.69355  4.24690  2.90347  2.73739  3.18146  2.89801  2.37887  2.77519  2.98518  4.58477  3.61503
          0.03271  3.83226  4.55461  0.61958  0.77255  0.48576  0.95510
    247   2.39232  4.23708  3.39361  3.14456  3.93453  3.07748  4.16479  3.05681  3.08673  2.92170  3.97537  3.35992  3.77831  3.48374  3.34694  2.59321  1.24195  2.75608  5.37591  4.15136    677 t - - -
          2.68618  4.42225  2.77519  2.73123  3.46354  2.40513  3.72494  3.29354  2.67741  2.69355  4.24690  2.90347  2.73739  3.18146  2.89801  2.37887  2.77519  2.98518  4.58477  3.61503
          0.03271  3.83226  4.55461  0.61958  0.77255  0.48576  0.95510
    248   2.59268  4.29393  3.57983  3.18199  1.86388  3.43197  3.80978  2.82785  3.13746  2.48229  3.54269  3.43265  3.96442  3.42424  3.41286  2.20072  2.92365  2.62721  4.47446  2.94423    678 f - - -
          2.68618  4.42225  2.77519  2.73123  3.46354  2.40513  3.72494  3.29354  2.67741  2.69355  4.24690  2.90347  2.73739  3.18146  2.89801  2.37887  2.77519  2.98518  4.58477  3.61503
          0.03271  3.83226  4.55461  0.61958  0.77255  0.48576  0.95510
    249   2.54835  4.30709  3.45960  3.05753  3.41855  3.37935  3.96308  2.69817  2.92284  1.68629  3.51906  3.37156  3.92421  3.32042  3.20712  2.22730  2.88402  2.51158  4.98720  3.66141    679 l - - -
          2.68618  4.42225  2.77519  2.73123  3.46354  2.40513  3.72494  3.29354  2.67741  2.69355  4.24690  2.90347  2.73739  3.18146  2.89801  2.37887  2.77519  2.98518  4.58477  3.61503
          0.03271  3.83226  4.55461  0.61958  0.77255  0.48576  0.95510
    250   2.70031  4.46359  3.30326  3.13704  4.13447  3.15341  4.21729  3.67015  3.19101  3.30113  4.34973  3.44746  0.90588  3.58105  3.44055  2.86669  3.13886  3.32004  5.33145  4.25481    681 p - - -
          2.68618  4.42225  2.77519  2.73123  3.46354  2.40513  3.72494  3.29354  2.67741  2.69355  4.24690  2.90347  2.73739  3.18146  2.89801  2.37887  2.77519  2.98518  4.58477  3.61503
          0.03271  3.83226  4.55461  0.61958  0.77255  0.48576  0.95510
    251   3.06099  4.52118  4.30034  3.76916  3.05354  4.15311  4.45660  2.17656  3.55919  1.32362  1.91189  4.08027  4.44977  3.85112  3.76795  3.50241  3.30382  2.23385  5.01409  3.83006    686 l - - -
          2.68618  4.42225  2.77519  2.73123  3.46354  2.40513  3.72494  3.29354  2.67741  2.69355  4.24690  2.90347  2.73739  3.18146  2.89801  2.37887  2.77519  2.98518  4.58477  3.61503
          0.03271  3.83226  4.55461  0.61958  0.77255  0.48576  0.95510
    252   2.95294  4.77641  3.08842  2.84496  3.25806  3.41483  1.23022  3.64956  2.68918  3.14833  4.18866  3.25566  3.96548  3.21086  2.95698  3.02419  3.25521  3.38552  4.72355  3.21019    687 h - - -
          2.68618  4.42225  2.77519  2.73123  3.46354  2.40513  3.72494  3.29354  2.67741  2.69355  4.24690  2.90347  2.73739  3.18146  2.89801  2.37887  2.77519  2.98518  4.58477  3.61503
          0.03271  3.83226  4.55461  0.61958  0.77255  0.48576  0.95510
    253   2.70031  4.46359  3.30326  3.13704  4.13447  3.15341  4.21729  3.67015  3.19101  3.30113  4.34973  3.44746  0.90588  3.58105  3.44055  2.86669  3.13886  3.32004  5.33145  4.25481    688 p - - -
          2.68618  4.42225  2.77519  2.73123  3.46354  2.40513  3.72494  3.29354  2.67741  2.69355  4.24690  2.90347  2.73739  3.18146  2.89801  2.37887  2.77519  2.98518  4.58477  3.61503
          0.03271  3.83226  4.55461  0.61958  0.77255  0.48576  0.95510
    254   1.39618  4.11241  3.25095  3.01969  4.17509  2.07243  4.12866  3.50132  3.11568  3.26444  4.13350  3.20806  3.62788  3.41287  3.42028  2.36400  2.66804  3.01573  5.52576  4.31657    697 a - - -
          2.68618  4.42225  2.77519  2.73123  3.46354  2.40513  3.72494  3.29354  2.67741  2.69355  4.24690  2.90347  2.73739  3.18146  2.89801  2.37887  2.77519  2.98518  4.58477  3.61503
          0.03271  3.83226  4.55461  0.61958  0.77255  0.48576  0.95510
    255   2.93637  4.89717  3.10960  2.73947  4.27440  3.42943  3.73869  3.70130  1.09471  3.27552  4.23978  3.16548  3.93315  2.93293  2.42647  2.98137  3.19297  3.41159  5.34610  4.15333    702 k - - -
          2.68618  4.42225  2.77519  2.73123  3.46354  2.40513  3.72494  3.29354  2.67741  2.69355  4.24690  2.90347  2.73739  3.18146  2.89801  2.37887  2.77519  2.98518  4.58477  3.61503
          0.03271  3.83226  4.55461  0.61958  0.77255  0.48576  0.95510
    256   2.93847  4.49386  4.00661  3.59759  3.19154  3.80412  4.34207  2.36318  3.36765  1.79281  1.45723  3.87988  4.26500  3.75248  3.57758  3.28313  3.24325  2.36449  5.02667  3.78457    703 m - - -
          2.68618  4.42225  2.77519  2.73123  3.46354  2.40513  3.72494  3.29354  2.67741  2.69355  4.24690  2.90347  2.73739  3.18146  2.89801  2.37887  2.77519  2.98518  4.58477  3.61503
          0.03271  3.83226  4.55461  0.61958  0.77255  0.48576  0.95510
    257   3.27082  4.65947  4.03098  3.72761  2.62795  3.68617  3.85263  3.29332  3.45092  2.69487  3.92892  3.88492  4.20071  3.84068  3.58614  3.47486  3.56934  3.18254  0.97045  2.63227    704 w - - -
          2.68618  4.42225  2.77519  2.73123  3.46354  2.40513  3.72494  3.29354  2.67741  2.69355  4.24690  2.90347  2.73739  3.18146  2.89801  2.37887  2.77519  2.98518  4.58477  3.61503
          0.03271  3.83226  4.55461  0.61958  0.77255  0.48576  0.95510
    258   2.59892  2.20097  3.82032  3.33014  2.93279  3.50905  3.86744  2.64226  3.17014  2.39186  3.41878  3.54277  3.99640  3.48126  3.40151  2.88114  2.90076  2.44897  4.51620  2.34368    705 c - - -
          2.68618  4.42225  2.77519  2.73123  3.46354  2.40513  3.72494  3.29354  2.67741  2.69355  4.24690  2.90347  2.73739  3.18146  2.89801  2.37887  2.77519  2.98518  4.58477  3.61503
          0.03271  3.83226  4.55461  0.61958  0.77255  0.48576  0.95510
    259   3.19028  4.69555  3.77943  3.50187  2.29620  3.78372  3.60171  3.20523  3.36055  2.66938  3.88463  3.67484  4.25881  3.67624  3.55225  3.33076  3.47695  3.07397  3.93821  1.03536    706 y - - -
          2.68618  4.42225  2.77519  2.73123  3.46354  2.40513  3.72494  3.29354  2.67741  2.69355  4.24690  2.90347  2.73739  3.18146  2.89801  2.37887  2.77519  2.98518  4.58477  3.61503
          0.03271  3.83226  4.55461  0.61958  0.77255  0.48576  0.95510
    260   2.15967  1.93985  3.76341  3.39619  3.80413  2.93710  4.19380  3.08502  3.27303  2.92296  3.83937  3.40596  3.66789  3.58095  3.49533  1.85454  2.63160  2.70761  5.25906  4.03756    707 s - - -
          2.68618  4.42225  2.77519  2.73123  3.46354  2.40513  3.72494  3.29354  2.67741  2.69355  4.24690  2.90347  2.73739  3.18146  2.89801  2.37887  2.77519  2.98518  4.58477  3.61503
          0.03271  3.83226  4.55461  0.61958  0.77255  0.48576  0.95510
    261   2.96131  4.80195  3.44799  2.96836  4.14636  3.45615  3.79721  3.68585  2.22417  3.20915  4.21103  3.33084  3.96127  3.02010  1.04167  3.04781  3.23040  3.41170  5.24610  4.08311    708 r - - -
          2.68618  4.42225  2.77519  2.73123  3.46354  2.40513  3.72494  3.29354  2.67741  2.69355  4.24690  2.90347  2.73739  3.18146  2.89801  2.37887  2.77519  2.98518  4.58477  3.61503
          0.03271  3.83226  4.55461  0.61958  0.77255  0.48576  0.95510
    262   2.77942  4.52319  3.40237  2.94918  3.02895  3.59791  2.65564  2.90245  2.69769  1.72572  3.52990  3.32642  4.01964  3.16901  2.97652  2.94981  3.02678  2.75211  4.60444  3.11737    709 l - - -
          2.68618  4.42225  2.77519  2.73123  3.46354  2.40513  3.72494  3.29354  2.67741  2.69355  4.24690  2.90347  2.73739  3.18146  2.89801  2.37887  2.77519  2.98518  4.58477  3.61503
          0.03271  3.83226  4.55461  0.61958  0.77255  0.48576  0.95510
    263   2.95226  4.34868  4.45773  3.96686  3.44013  4.16909  4.72906  1.53658  3.83843  1.98144  3.28190  4.21957  4.53646  4.13573  4.06756  3.54996  3.23061  1.24363  5.35481  4.13178    710 v - - -
          2.68618  4.42225  2.77519  2.73123  3.46354  2.40513  3.72494  3.29354  2.67741  2.69355  4.24690  2.90347  2.73739  3.18146  2.89801  2.37887  2.77519  2.98518  4.58477  3.61503
          0.03271  3.83226  4.55461  0.61958  0.77255  0.48576  0.95510
    264   3.19028  4.69555  3.77943  3.50187  2.29620  3.78372  3.60171  3.20523  3.36055  2.66938  3.88463  3.67484  4.25881  3.67624  3.55225  3.33076  3.47695  3.07397  3.93821  1.03536    711 y - - -
          2.68618  4.42225  2.77519  2.73123  3.46354  2.40513  3.72494  3.29354  2.67741  2.69355  4.24690  2.90347  2.73739  3.18146  2.89801  2.37887  2.77519  2.98518  4.58477  3.61503
          0.03271  3.83226  4.55461  0.61958  0.77255  0.48576  0.95510
    265   3.06099  4.52118  4.30034  3.76916  3.05354  4.15311  4.45660  2.17656  3.55919  1.32362  1.91189  4.08027  4.44977  3.85112  3.76795  3.50241  3.30382  2.23385  5.01409  3.83006    712 l - - -
          2.68618  4.42225  2.77519  2.73123  3.46354  2.40513  3.72494  3.29354  2.67741  2.69355  4.24690  2.90347  2.73739  3.18146  2.89801  2.37887  2.77519  2.98518  4.58477  3.61503
          0.03271  3.83226  4.55461  0.61958  0.77255  0.48576  0.95510
    266   2.70031  4.46359  3.30326  3.13704  4.13447  3.15341  4.21729  3.67015  3.19101  3.30113  4.34973  3.44746  0.90588  3.58105  3.44055  2.86669  3.13886  3.32004  5.33145  4.25481    713 p - - -
          2.68618  4.42225  2.77519  2.73123  3.46354  2.40513  3.72494  3.29354  2.67741  2.69355  4.24690  2.90347  2.73739  3.18146  2.89801  2.37887  2.77519  2.98518  4.58477  3.61503
          0.03271  3.83226  4.55461  0.61958  0.77255  0.48576  0.95510
    267   2.93847  4.49386  4.00661  3.59759  3.19154  3.80412  4.34207  2.36318  3.36765  1.79281  1.45723  3.87988  4.26500  3.75248  3.57758  3.28313  3.24325  2.36449  5.02667  3.78457    714 m - - -
          2.68618  4.42225  2.77519  2.73123  3.46354  2.40513  3.72494  3.29354  2.67741  2.69355  4.24690  2.90347  2.73739  3.18146  2.89801  2.37887  2.77519  2.98518  4.58477  3.61503
          0.03271  3.83226  4.55461  0.61958  0.77255  0.48576  0.95510
    268   2.29638  4.21588  3.17261  2.98721  4.03661  2.94656  4.09784  3.55410  3.05823  3.27770  4.20764  3.21799  3.68219  3.41086  3.34504  1.15333  2.77363  3.09803  5.41247  4.12009    715 s - - -
          2.68618  4.42225  2.77519  2.73123  3.46354  2.40513  3.72494  3.29354  2.67741  2.69355  4.24690  2.90347  2.73739  3.18146  2.89801  2.37887  2.77519  2.98518  4.58477  3.61503
          0.03271  3.83226  4.55461  0.61958  0.77255  0.48576  0.95510
    269   3.19028  4.69555  3.77943  3.50187  2.29620  3.78372  3.60171  3.20523  3.36055  2.66938  3.88463  3.67484  4.25881  3.67624  3.55225  3.33076  3.47695  3.07397  3.93821  1.03536    716 y - - -
          2.68618  4.42225  2.77519  2.73123  3.46354  2.40513  3.72494  3.29354  2.67741  2.69355  4.24690  2.90347  2.73739  3.18146  2.89801  2.37887  2.77519  2.98518  4.58477  3.61503
          0.03271  3.83226  4.55461  0.61958  0.77255  0.48576  0.95510
    270   3.10995  4.49939  4.48581  3.96991  3.12450  4.29268  4.63428  1.67513  3.78447  1.20317  2.98960  4.25864  4.57013  4.05055  3.97979  3.65918  3.35614  1.97163  5.12030  3.92126    717 l - - -
          2.68618  4.42225  2.77519  2.73123  3.46354  2.40513  3.72494  3.29354  2.67741  2.69355  4.24690  2.90347  2.73739  3.18146  2.89801  2.37887  2.77519  2.98518  4.58477  3.61503
          0.03271  3.83226  4.55461  0.61958  0.77255  0.48576  0.95510
    271   3.19028  4.69555  3.77943  3.50187  2.29620  3.78372  3.60171  3.20523  3.36055  2.66938  3.88463  3.67484  4.25881  3.67624  3.55225  3.33076  3.47695  3.07397  3.93821  1.03536    718 y - - -
          2.68618  4.42225  2.77519  2.73123  3.46354  2.40513  3.72494  3.29354  2.67741  2.69355  4.24690  2.90347  2.73739  3.18146  2.89801  2.37887  2.77519  2.98518  4.58477  3.61503
          0.03271  3.83226  4.55461  0.61958  0.77255  0.48576  0.95510
    272   2.61676  4.39540  3.28222  3.17692  4.31850  0.79394  4.29902  3.90892  3.35265  3.56797  4.54392  3.44670  3.78523  3.68010  3.59248  2.78764  3.09490  3.44506  5.42362  4.41927    719 g - - -
          2.68618  4.42225  2.77519  2.73123  3.46354  2.40513  3.72494  3.29354  2.67741  2.69355  4.24690  2.90347  2.73739  3.18146  2.89801  2.37887  2.77519  2.98518  4.58477  3.61503
          0.03271  3.83226  4.55461  0.61958  0.77255  0.48576  0.95510
    273   2.93637  4.89717  3.10960  2.73947  4.27440  3.42943  3.73869  3.70130  1.09471  3.27552  4.23978  3.16548  3.93315  2.93293  2.42647  2.98137  3.19297  3.41159  5.34610  4.15333    720 k - - -
          2.68618  4.42225  2.77519  2.73123  3.46354  2.40513  3.72494  3.29354  2.67741  2.69355  4.24690  2.90347  2.73739  3.18146  2.89801  2.37887  2.77519  2.98518  4.58477  3.61503
          0.03271  3.83226  4.55461  0.61958  0.77255  0.48576  0.95510
    274   2.92884  5.01879  3.28742  2.69446  4.42486  3.55124  3.56728  3.79299  1.41430  3.27861  4.15718  3.10896  3.94468  2.71277  1.78055  2.93918  3.11556  3.48263  5.35620  4.16466    721 k - - -
          2.68618  4.42225  2.77519  2.73123  3.46354  2.40513  3.72494  3.29354  2.67741  2.69355  4.24690  2.90347  2.73739  3.18146  2.89801  2.37887  2.77519  2.98518  4.58477  3.61503
          0.03271  3.83226  4.55461  0.61958  0.77255  0.48576  0.95510
    275   3.20819  4.62203  4.18339  3.89081  1.07991  3.90622  3.86109  2.73747  3.79899  2.11714  3.47402  3.97428  4.36618  3.97824  3.92863  3.47981  3.50954  2.72510  4.12317  2.49567    722 f - - -
          2.68618  4.42225  2.77519  2.73123  3.46354  2.40513  3.72494  3.29354  2.67741  2.69355  4.24690  2.90347  2.73739  3.18146  2.89801  2.37887  2.77519  2.98518  4.58477  3.61503
          0.03271  3.83226  4.55461  0.61958  0.77255  0.48576  0.95510
    276   2.37786  4.17350  3.49174  3.14349  3.73507  2.30551  4.10601  2.72984  3.10711  2.72262  3.72568  3.37469  3.81580  3.44238  3.39366  2.60993  2.78350  1.62259  5.23081  3.98773    724 v - - -
          2.68618  4.42225  2.77519  2.73123  3.46354  2.40513  3.72494  3.29354  2.67741  2.69355  4.24690  2.90347  2.73739  3.18146  2.89801  2.37887  2.77519  2.98518  4.58477  3.61503
          0.03271  3.83226  4.55461  0.61958  0.77255  0.48576  0.95510
    277   2.19705  2.34536  3.69036  3.35056  3.95451  1.57983  4.21529  3.27825  3.27709  3.07283  3.97244  3.40032  3.66267  3.58014  3.51370  2.41382  2.67533  2.86102  5.33458  4.16949    725 g - - -
          2.68618  4.42225  2.77519  2.73123  3.46354  2.40513  3.72494  3.29354  2.67741  2.69355  4.24690  2.90347  2.73739  3.18146  2.89801  2.37887  2.77519  2.98518  4.58477  3.61503
          0.03271  3.83226  4.55461  0.61958  0.77255  0.48576  0.95510
    278   2.28819  4.25628  3.05333  2.80105  4.11434  2.97168  3.97224  3.56254  2.87984  3.24019  4.10693  3.10651  1.89921  3.22392  3.21895  1.92482  2.72996  3.10288  5.45062  4.17723    726 p - - -
          2.68618  4.42225  2.77519  2.73123  3.46354  2.40513  3.72494  3.29354  2.67741  2.69355  4.24690  2.90347  2.73739  3.18146  2.89801  2.37887  2.77519  2.98518  4.58477  3.61503
          0.03271  3.83226  4.55461  0.61958  0.77255  0.48576  0.95510
    279   2.99988  4.43068  4.27721  3.89204  3.34783  4.02201  4.62809  1.12916  3.71934  1.94289  3.29025  4.14305  4.45769  4.07219  3.92056  3.51398  3.30002  1.84678  5.22985  3.96420    727 i - - -
          2.68618  4.42225  2.77519  2.73123  3.46354  2.40513  3.72494  3.29354  2.67741  2.69355  4.24690  2.90347  2.73739  3.18146  2.89801  2.37887  2.77519  2.98518  4.58477  3.61503
          0.03271  3.83226  4.55461  0.61958  0.77255  0.48576  0.95510
    280   2.39232  4.23708  3.39361  3.14456  3.93453  3.07748  4.16479  3.05681  3.08673  2.92170  3.97537  3.35992  3.77831  3.48374  3.34694  2.59321  1.24195  2.75608  5.37591  4.15136    728 t - - -
          2.68618  4.42225  2.77519  2.73123  3.46354  2.40513  3.72494  3.29354  2.67741  2.69355  4.24690  2.90347  2.73739  3.18146  2.89801  2.37887  2.77519  2.98518  4.58477  3.61503
          0.03271  3.83226  4.55461  0.61958  0.77255  0.48576  0.95510
    281   2.70031  4.46359  3.30326  3.13704  4.13447  3.15341  4.21729  3.67015  3.19101  3.30113  4.34973  3.44746  0.90588  3.58105  3.44055  2.86669  3.13886  3.32004  5.33145  4.25481    730 p - - -
          2.68618  4.42225  2.77519  2.73123  3.46354  2.40513  3.72494  3.29354  2.67741  2.69355  4.24690  2.90347  2.73739  3.18146  2.89801  2.37887  2.77519  2.98518  4.58477  3.61503
          0.03271  3.83226  4.55461  0.61958  0.77255  0.48576  0.95510
    282   3.11081  4.58539  4.12462  3.76499  3.12157  3.93048  4.43336  2.32426  3.53310  0.92636  3.15836  4.04428  4.37323  3.91108  3.71547  3.49766  3.40717  2.35102  4.98556  3.69937    731 l - - -
          2.68618  4.42225  2.77519  2.73123  3.46354  2.40513  3.72494  3.29354  2.67741  2.69355  4.24690  2.90347  2.73739  3.18146  2.89801  2.37887  2.77519  2.98518  4.58477  3.61503
          0.03271  3.83226  4.55461  0.61958  0.77255  0.48576  0.95510
    283   2.97885  4.36287  4.49895  4.00829  3.41297  4.20870  4.75680  1.32406  3.87613  1.93218  3.24926  4.25943  4.56233  4.16598  4.09698  3.59134  3.25380  1.44110  5.35021  4.13564    732 i - - -
          2.68618  4.42225  2.77519  2.73123  3.46354  2.40513  3.72494  3.29354  2.67741  2.69355  4.24690  2.90347  2.73739  3.18146  2.89801  2.37887  2.77519  2.98518  4.58477  3.61503
          0.03271  3.83226  4.55461  0.61958  0.77255  0.48576  0.95510
    284   2.77716  4.53826  3.52953  2.98442  3.46729  3.60365  3.82285  2.81492  2.49431  1.68529  3.49249  3.36010  4.01828  3.10337  2.19822  2.96309  3.02184  2.68551  4.98747  3.70328    733 l - - -
          2.68618  4.42225  2.77519  2.73123  3.46354  2.40513  3.72494  3.29354  2.67741  2.69355  4.24690  2.90347  2.73739  3.18146  2.89801  2.37887  2.77519  2.98518  4.58477  3.61503
          0.03271  3.83226  4.55461  0.61958  0.77255  0.48576  0.95510
    285   2.67170  5.00248  1.94413  2.17330  4.41752  3.16115  3.68337  3.90609  2.61460  3.46547  4.29428  2.22282  3.74378  2.84993  3.13532  2.14905  2.97469  3.49676  5.64622  4.22360    734 d - - -
          2.68618  4.42225  2.77519  2.73123  3.46354  2.40513  3.72494  3.29354  2.67741  2.69355  4.24690  2.90347  2.73739  3.18146  2.89801  2.37887  2.77519  2.98518  4.58477  3.61503
          0.03271  3.83226  4.55461  0.61958  0.77255  0.48576  0.95510
    286   3.11081  4.58539  4.12462  3.76499  3.12157  3.93048  4.43336  2.32426  3.53310  0.92636  3.15836  4.04428  4.37323  3.91108  3.71547  3.49766  3.40717  2.35102  4.98556  3.69937    735 l - - -
          2.68618  4.42225  2.77519  2.73123  3.46354  2.40513  3.72494  3.29354  2.67741  2.69355  4.24690  2.90347  2.73739  3.18146  2.89801  2.37887  2.77519  2.98518  4.58477  3.61503
          0.03271  3.83226  4.55461  0.61958  0.77255  0.48576  0.95510
    287   2.96131  4.80195  3.44799  2.96836  4.14636  3.45615  3.79721  3.68585  2.22417  3.20915  4.21103  3.33084  3.96127  3.02010  1.04167  3.04781  3.23040  3.41170  5.24610  4.08311    736 r - - -
          2.68618  4.42225  2.77519  2.73123  3.46354  2.40513  3.72494  3.29354  2.67741  2.69355  4.24690  2.90347  2.73739  3.18146  2.89801  2.37887  2.77519  2.98518  4.58477  3.61503
          0.03271  3.83226  4.55461  0.61958  0.77255  0.48576  0.95510
    288   2.91903  5.01996  2.47280  1.08399  4.36136  3.24907  3.83331  3.80730  2.70886  3.43123  4.40777  2.91217  3.85197  3.05029  3.11297  2.90599  3.22321  3.49558  5.54057  4.26361    737 e - - -
          2.68618  4.42225  2.77519  2.73123  3.46354  2.40513  3.72494  3.29354  2.67741  2.69355  4.24690  2.90347  2.73739  3.18146  2.89801  2.37887  2.77519  2.98518  4.58477  3.61503
          0.03271  3.83226  4.55461  0.61958  0.77255  0.48576  0.95510
    289   2.91903  5.01996  2.47280  1.08399  4.36136  3.24907  3.83331  3.80730  2.70886  3.43123  4.40777  2.91217  3.85197  3.05029  3.11297  2.90599  3.22321  3.49558  5.54057  4.26361    738 e - - -
          2.68618  4.42225  2.77519  2.73123  3.46354  2.40513  3.72494  3.29354  2.67741  2.69355  4.24690  2.90347  2.73739  3.18146  2.89801  2.37887  2.77519  2.98518  4.58477  3.61503
          0.03271  3.83226  4.55461  0.61958  0.77255  0.48576  0.95510
    290   3.11081  4.58539  4.12462  3.76499  3.12157  3.93048  4.43336  2.32426  3.53310  0.92636  3.15836  4.04428  4.37323  3.91108  3.71547  3.49766  3.40717  2.35102  4.98556  3.69937    739 l - - -
          2.68618  4.42225  2.77519  2.73123  3.46354  2.40513  3.72494  3.29354  2.67741  2.69355  4.24690  2.90347  2.73739  3.18146  2.89801  2.37887  2.77519  2.98518  4.58477  3.61503
          0.03271  3.83226  4.55461  0.61958  0.77255  0.48576  0.95510
    291   3.20819  4.62203  4.18339  3.89081  1.07991  3.90622  3.86109  2.73747  3.79899  2.11714  3.47402  3.97428  4.36618  3.97824  3.92863  3.47981  3.50954  2.72510  4.12317  2.49567    740 f - - -
          2.68618  4.42225  2.77519  2.73123  3.46354  2.40513  3.72494  3.29354  2.67741  2.69355  4.24690  2.90347  2.73739  3.18146  2.89801  2.37887  2.77519  2.98518  4.58477  3.61503
          0.03271  3.83226  4.55461  0.61958  0.77255  0.48576  0.95510
    292   2.70949  4.28359  3.93470  3.47661  3.48069  3.71371  4.32422  1.52001  3.33864  2.18094  3.37647  3.75412  4.19313  3.69145  3.60082  3.09388  2.38239  1.91928  5.20255  3.97223    743 i - - -
          2.68618  4.42225  2.77519  2.73123  3.46354  2.40513  3.72494  3.29354  2.67741  2.69355  4.24690  2.90347  2.73739  3.18146  2.89801  2.37887  2.77519  2.98518  4.58477  3.61503
          0.03271  3.83226  4.55461  0.61958  0.77255  0.48576  0.95510
    293   2.85028  4.83346  2.87786  2.63275  3.99648  3.34026  3.79044  3.62177  2.45652  3.12805  4.15781  3.09184  3.89364  1.30733  2.74117  2.90009  3.14764  3.35418  5.27601  3.96733    745 q - - -
          2.68618  4.42225  2.77519  2.73123  3.46354  2.40513  3.72494  3.29354  2.67741  2.69355  4.24690  2.90347  2.73739  3.18146  2.89801  2.37887  2.77519  2.98518  4.58477  3.61503
          0.03271  3.83226  4.55461  0.61958  0.77255  0.48576  0.95510
    294   2.70031  4.46359  3.30326  3.13704  4.13447  3.15341  4.21729  3.67015  3.19101  3.30113  4.34973  3.44746  0.90588  3.58105  3.44055  2.86669  3.13886  3.32004  5.33145  4.25481    747 p - - -
          2.68618  4.42225  2.77519  2.73123  3.46354  2.40513  3.72494  3.29354  2.67741  2.69355  4.24690  2.90347  2.73739  3.18146  2.89801  2.37887  2.77519  2.98518  4.58477  3.61503
          0.03271  3.83226  4.55461  0.61958  0.77255  0.48576  0.95510
    295   3.19028  4.69555  3.77943  3.50187  2.29620  3.78372  3.60171  3.20523  3.36055  2.66938  3.88463  3.67484  4.25881  3.67624  3.55225  3.33076  3.47695  3.07397  3.93821  1.03536    749 y - - -
          2.68618  4.42225  2.77519  2.73123  3.46354  2.40513  3.72494  3.29354  2.67741  2.69355  4.24690  2.90347  2.73739  3.18146  2.89801  2.37887  2.77519  2.98518  4.58477  3.61503
          0.03271  3.83226  4.55461  0.61958  0.77255  0.48576  0.95510
    296   2.94753  5.06773  0.97747  2.31218  4.43964  3.18121  3.89738  4.01890  2.97418  3.63472  4.61261  2.86624  3.83124  3.13694  3.48438  2.91491  3.28549  3.66261  5.61600  4.32004    750 d - - -
          2.68618  4.42225  2.77519  2.73123  3.46354  2.40513  3.72494  3.29354  2.67741  2.69355  4.24690  2.90347  2.73739  3.18146  2.89801  2.37887  2.77519  2.98518  4.58477  3.61503
          0.03271  3.83226  4.55461  0.61958  0.77255  0.48576  0.95510
    297   2.81088  5.10315  2.52387  1.65671  4.42799  3.31216  3.62973  3.83987  1.91940  3.38648  4.24466  2.82319  3.82429  2.78579  2.66163  2.77376  3.05590  3.49185  5.53953  4.20291    751 e - - -
          2.68618  4.42225  2.77519  2.73123  3.46354  2.40513  3.72494  3.29354  2.67741  2.69355  4.24690  2.90347  2.73739  3.18146  2.89801  2.37887  2.77519  2.98518  4.58477  3.61503
          0.03271  3.83226  4.55461  0.61958  0.77255  0.48576  0.95510
    298   2.46340  4.53821  2.67463  2.48751  4.17756  3.06778  3.81956  3.70861  2.69914  3.34303  4.19747  1.83556  3.71472  3.03518  3.09475  2.01843  2.85127  3.27064  5.48340  4.12480    752 n - - -
          2.68618  4.42225  2.77519  2.73123  3.46354  2.40513  3.72494  3.29354  2.67741  2.69355  4.24690  2.90347  2.73739  3.18146  2.89801  2.37887  2.77519  2.98518  4.58477  3.61503
          0.03271  3.83226  4.55461  0.61958  0.77255  0.48576  0.95510
    299   2.48969  4.43281  3.07646  2.63039  3.73762  3.29445  3.72996  3.12477  2.59084  2.81798  2.80745  2.49354  3.78913  2.96634  2.96737  2.23883  2.78359  2.83626  5.11497  3.82058    753 s - - -
          2.68618  4.42225  2.77519  2.73123  3.46354  2.40513  3.72494  3.29354  2.67741  2.69355  4.24690  2.90347  2.73739  3.18146  2.89801  2.37887  2.77519  2.98518  4.58477  3.61503
          0.03271  3.83226  4.55461  0.61958  0.77255  0.48576  0.95510
    300   3.27082  4.65947  4.03098  3.72761  2.62795  3.68617  3.85263  3.29332  3.45092  2.69487  3.92892  3.88492  4.20071  3.84068  3.58614  3.47486  3.56934  3.18254  0.97045  2.63227    754 w - - -
          2.68618  4.42225  2.77519  2.73123  3.46354  2.40513  3.72494  3.29354  2.67741  2.69355  4.24690  2.90347  2.73739  3.18146  2.89801  2.37887  2.77519  2.98518  4.58477  3.61503
          0.03271  3.83226  4.55461  0.61958  0.77255  0.48576  0.95510
    301   2.93637  4.89717  3.10960  2.73947  4.27440  3.42943  3.73869  3.70130  1.09471  3.27552  4.23978  3.16548  3.93315  2.93293  2.42647  2.98137  3.19297  3.41159  5.34610  4.15333    755 k - - -
          2.68618  4.42225  2.77519  2.73123  3.46354  2.40513  3.72494  3.29354  2.67741  2.69355  4.24690  2.90347  2.73739  3.18146  2.89801  2.37887  2.77519  2.98518  4.58477  3.61503
          0.03271  3.83226  4.55461  0.61958  0.77255  0.48576  0.95510
    302   2.93637  4.89717  3.10960  2.73947  4.27440  3.42943  3.73869  3.70130  1.09471  3.27552  4.23978  3.16548  3.93315  2.93293  2.42647  2.98137  3.19297  3.41159  5.34610  4.15333    756 k - - -
          2.68618  4.42225  2.77519  2.73123  3.46354  2.40513  3.72494  3.29354  2.67741  2.69355  4.24690  2.90347  2.73739  3.18146  2.89801  2.37887  2.77519  2.98518  4.58477  3.61503
          0.03271  3.83226  4.55461  0.61958  0.77255  0.48576  0.95510
    303   1.42611  4.09074  3.30693  3.04439  4.11582  2.88483  4.11642  3.42491  3.09011  3.20596  4.08011  3.21543  3.62596  3.40156  3.38943  1.83340  2.64526  2.95671  5.49524  4.26440    757 a - - -
          2.68618  4.42225  2.77519  2.73123  3.46354  2.40513  3.72494  3.29354  2.67741  2.69355  4.24690  2.90347  2.73739  3.18146  2.89801  2.37887  2.77519  2.98518  4.58477  3.61503
          0.03271  3.83226  4.55461  0.61958  0.77255  0.48576  0.95510
    304   2.96131  4.80195  3.44799  2.96836  4.14636  3.45615  3.79721  3.68585  2.22417  3.20915  4.21103  3.33084  3.96127  3.02010  1.04167  3.04781  3.23040  3.41170  5.24610  4.08311    758 r - - -
          2.68618  4.42225  2.77519  2.73123  3.46354  2.40513  3.72494  3.29354  2.67741  2.69355  4.24690  2.90347  2.73739  3.18146  2.89801  2.37887  2.77519  2.98518  4.58477  3.61503
          0.03271  3.83226  4.55461  0.61958  0.77255  0.48576  0.95510
    305   2.78827  4.90534  2.82358  2.48093  3.79007  3.40167  2.16932  3.62879  2.27173  3.15740  4.05556  2.96491  3.87008  2.26066  2.58597  2.80225  3.02701  3.32451  5.11426  3.68347    759 h - - -
          2.68618  4.42225  2.77519  2.73123  3.46354  2.40513  3.72494  3.29354  2.67741  2.69355  4.24690  2.90347  2.73739  3.18146  2.89801  2.37887  2.77519  2.98518  4.58477  3.61503
          0.03271  3.83226  4.55461  0.61958  0.77255  0.48576  0.95510
    306   2.93637  4.89717  3.10960  2.73947  4.27440  3.42943  3.73869  3.70130  1.09471  3.27552  4.23978  3.16548  3.93315  2.93293  2.42647  2.98137  3.19297  3.41159  5.34610  4.15333    760 k - - -
          2.68618  4.42225  2.77519  2.73123  3.46354  2.40513  3.72494  3.29354  2.67741  2.69355  4.24690  2.90347  2.73739  3.18146  2.89801  2.37887  2.77519  2.98518  4.58477  3.61503
          0.03271  3.83226  4.55461  0.61958  0.77255  0.48576  0.95510
    307   2.54267  1.02581  4.05132  3.78232  3.78357  3.17352  4.43832  2.92139  3.60922  2.83838  3.95863  3.78005  3.87728  3.95704  3.74049  2.81412  3.00615  2.66853  5.20747  4.07135    761 c - - -
          2.68618  4.42225  2.77519  2.73123  3.46354  2.40513  3.72494  3.29354  2.67741  2.69355  4.24690  2.90347  2.73739  3.18146  2.89801  2.37887  2.77519  2.98518  4.58477  3.61503
          0.03271  3.83226  4.55461  0.61958  0.77255  0.48576  0.95510
    308   1.07332  4.17318  3.42273  3.21295  4.01323  2.99864  4.23962  3.13281  3.22819  3.01619  4.05304  3.37242  3.73413  3.57321  3.48106  2.52413  2.79874  2.79422  5.44444  4.24037    762 a - - -
          2.68618  4.42225  2.77519  2.73123  3.46354  2.40513  3.72494  3.29354  2.67741  2.69355  4.24690  2.90347  2.73739  3.18146  2.89801  2.37887  2.77519  2.98518  4.58477  3.61503
          0.03271  3.83226  4.55461  0.61958  0.77255  0.48576  0.95510
    309   2.93637  4.89717  3.10960  2.73947  4.27440  3.42943  3.73869  3.70130  1.09471  3.27552  4.23978  3.16548  3.93315  2.93293  2.42647  2.98137  3.19297  3.41159  5.34610  4.15333    785 k - - -
          2.68618  4.42225  2.77519  2.73123  3.46354  2.40513  3.72494  3.29354  2.67741  2.69355  4.24690  2.90347  2.73739  3.18146  2.89801  2.37887  2.77519  2.98518  4.58477  3.61503
          0.03271  3.83226  4.55461  0.61958  0.77255  0.48576  0.95510
    310   2.91903  5.01996  2.47280  1.08399  4.36136  3.24907  3.83331  3.80730  2.70886  3.43123  4.40777  2.91217  3.85197  3.05029  3.11297  2.90599  3.22321  3.49558  5.54057  4.26361    798 e - - -
          2.68618  4.42225  2.77519  2.73123  3.46354  2.40513  3.72494  3.29354  2.67741  2.69355  4.24690  2.90347  2.73739  3.18146  2.89801  2.37887  2.77519  2.98518  4.58477  3.61503
          0.03271  3.83226  4.55461  0.61958  0.77255  0.48576  0.95510
    311   2.94753  5.06773  0.97747  2.31218  4.43964  3.18121  3.89738  4.01890  2.97418  3.63472  4.61261  2.86624  3.83124  3.13694  3.48438  2.91491  3.28549  3.66261  5.61600  4.32004    799 d - - -
          2.68618  4.42225  2.77519  2.73123  3.46354  2.40513  3.72494  3.29354  2.67741  2.69355  4.24690  2.90347  2.73739  3.18146  2.89801  2.37887  2.77519  2.98518  4.58477  3.61503
          0.03271  3.83226  4.55461  0.61958  0.77255  0.48576  0.95510
    312   3.11081  4.58539  4.12462  3.76499  3.12157  3.93048  4.43336  2.32426  3.53310  0.92636  3.15836  4.04428  4.37323  3.91108  3.71547  3.49766  3.40717  2.35102  4.98556  3.69937    800 l - - -
          2.68618  4.42225  2.77519  2.73123  3.46354  2.40513  3.72494  3.29354  2.67741  2.69355  4.24690  2.90347  2.73739  3.18146  2.89801  2.37887  2.77519  2.98518  4.58477  3.61503
          0.03271  3.83226  4.55461  0.61958  0.77255  0.48576  0.95510
    313   3.19028  4.69555  3.77943  3.50187  2.29620  3.78372  3.60171  3.20523  3.36055  2.66938  3.88463  3.67484  4.25881  3.67624  3.55225  3.33076  3.47695  3.07397  3.93821  1.03536    801 y - - -
          2.68618  4.42225  2.77519  2.73123  3.46354  2.40513  3.72494  3.29354  2.67741  2.69355  4.24690  2.90347  2.73739  3.18146  2.89801  2.37887  2.77519  2.98518  4.58477  3.61503
          0.03271  3.83226  4.55461  0.61958  0.77255  0.48576  0.95510
    314   3.31782  4.67617  4.26066  3.87971  1.57884  4.12443  3.43500  3.06514  3.75006  2.45627  3.69080  3.84103  4.46011  3.84357  3.88020  3.47870  3.54935  2.97844  3.63492  1.30101    802 y - - -
          2.68618  4.42225  2.77519  2.73123  3.46354  2.40513  3.72494  3.29354  2.67741  2.69355  4.24690  2.90347  2.73739  3.18146  2.89801  2.37887  2.77519  2.98518  4.58477  3.61503
          0.03271  3.83226  4.55461  0.61958  0.77255  0.48576  0.95510
    315   2.70031  4.46359  3.30326  3.13704  4.13447  3.15341  4.21729  3.67015  3.19101  3.30113  4.34973  3.44746  0.90588  3.58105  3.44055  2.86669  3.13886  3.32004  5.33145  4.25481    803 p - - -
          2.68618  4.42225  2.77519  2.73123  3.46354  2.40513  3.72494  3.29354  2.67741  2.69355  4.24690  2.90347  2.73739  3.18146  2.89801  2.37887  2.77519  2.98518  4.58477  3.61503
          0.03271  3.83226  4.55461  0.61958  0.77255  0.48576  0.95510
    316   2.95294  4.77641  3.08842  2.84496  3.25806  3.41483  1.23022  3.64956  2.68918  3.14833  4.18866  3.25566  3.96548  3.21086  2.95698  3.02419  3.25521  3.38552  4.72355  3.21019    804 h - - -
          2.68618  4.42225  2.77519  2.73123  3.46354  2.40513  3.72494  3.29354  2.67741  2.69355  4.24690  2.90347  2.73739  3.18146  2.89801  2.37887  2.77519  2.98518  4.58477  3.61503
          0.03271  3.83226  4.55461  0.61958  0.77255  0.48576  0.95510
    317   2.63702  4.65890  2.87424  2.55462  3.77845  3.28421  2.56307  3.50525  2.51975  3.09567  3.99172  3.01346  2.08194  2.95794  2.87218  2.70735  2.93699  3.18151  5.13355  3.74348    805 p - - -
          2.68618  4.42225  2.77519  2.73123  3.46354  2.40513  3.72494  3.29354  2.67741  2.69355  4.24690  2.90347  2.73739  3.18146  2.89801  2.37887  2.77519  2.98518  4.58477  3.61503
          0.03271  3.83226  4.55461  0.61958  0.77255  0.48576  0.95510
    318   2.98852  4.47666  4.06401  3.56867  2.51020  3.89500  3.77642  2.67431  3.29334  1.70244  3.31993  3.75720  4.26382  3.62429  3.48470  3.26647  3.23096  2.62274  2.07677  2.60953    807 l - - -
          2.68618  4.42225  2.77519  2.73123  3.46354  2.40513  3.72494  3.29354  2.67741  2.69355  4.24690  2.90347  2.73739  3.18146  2.89801  2.37887  2.77519  2.98518  4.58477  3.61503
          0.03271  3.83226  4.55461  0.61958  0.77255  0.48576  0.95510
    319   2.99988  4.43068  4.27721  3.89204  3.34783  4.02201  4.62809  1.12916  3.71934  1.94289  3.29025  4.14305  4.45769  4.07219  3.92056  3.51398  3.30002  1.84678  5.22985  3.96420    808 i - - -
          2.68618  4.42225  2.77519  2.73123  3.46354  2.40513  3.72494  3.29354  2.67741  2.69355  4.24690  2.90347  2.73739  3.18146  2.89801  2.37887  2.77519  2.98518  4.58477  3.61503
          0.03271  3.83226  4.55461  0.61958  0.77255  0.48576  0.95510
    320   2.85028  4.83346  2.87786  2.63275  3.99648  3.34026  3.79044  3.62177  2.45652  3.12805  4.15781  3.09184  3.89364  1.30733  2.74117  2.90009  3.14764  3.35418  5.27601  3.96733    820 q - - -
          2.68618  4.42225  2.77519  2.73123  3.46354  2.40513  3.72494  3.29354  2.67741  2.69355  4.24690  2.90347  2.73739  3.18146  2.89801  2.37887  2.77519  2.98518  4.58477  3.61503
          0.03271  3.83226  4.55461  0.61958  0.77255  0.48576  0.95510
    321   2.94753  5.06773  0.97747  2.31218  4.43964  3.18121  3.89738  4.01890  2.97418  3.63472  4.61261  2.86624  3.83124  3.13694  3.48438  2.91491  3.28549  3.66261  5.61600  4.32004    821 d - - -
          2.68618  4.42225  2.77519  2.73123  3.46354  2.40513  3.72494  3.29354  2.67741  2.69355  4.24690  2.90347  2.73739  3.18146  2.89801  2.37887  2.77519  2.98518  4.58477  3.61503
          0.03271  3.83226  4.55461  0.61958  0.77255  0.48576  0.95510
    322   3.11081  4.58539  4.12462  3.76499  3.12157  3.93048  4.43336  2.32426  3.53310  0.92636  3.15836  4.04428  4.37323  3.91108  3.71547  3.49766  3.40717  2.35102  4.98556  3.69937    822 l - - -
          2.68618  4.42225  2.77519  2.73123  3.46354  2.40513  3.72494  3.29354  2.67741  2.69355  4.24690  2.90347  2.73739  3.18146  2.89801  2.37887  2.77519  2.98518  4.58477  3.61503
          0.03271  3.83226  4.55461  0.61958  0.77255  0.48576  0.95510
    323   2.99988  4.43068  4.27721  3.89204  3.34783  4.02201  4.62809  1.12916  3.71934  1.94289  3.29025  4.14305  4.45769  4.07219  3.92056  3.51398  3.30002  1.84678  5.22985  3.96420    823 i - - -
          2.68618  4.42225  2.77519  2.73123  3.46354  2.40513  3.72494  3.29354  2.67741  2.69355  4.24690  2.90347  2.73739  3.18146  2.89801  2.37887  2.77519  2.98518  4.58477  3.61503
          0.03271  3.83226  4.55461  0.61958  0.77255  0.48576  0.95510
    324   3.27082  4.65947  4.03098  3.72761  2.62795  3.68617  3.85263  3.29332  3.45092  2.69487  3.92892  3.88492  4.20071  3.84068  3.58614  3.47486  3.56934  3.18254  0.97045  2.63227    824 w - - -
          2.68618  4.42225  2.77519  2.73123  3.46354  2.40513  3.72494  3.29354  2.67741  2.69355  4.24690  2.90347  2.73739  3.18146  2.89801  2.37887  2.77519  2.98518  4.58477  3.61503
          0.03271  3.83226  4.55461  0.61958  0.77255  0.48576  0.95510
    325   2.94753  5.06773  0.97747  2.31218  4.43964  3.18121  3.89738  4.01890  2.97418  3.63472  4.61261  2.86624  3.83124  3.13694  3.48438  2.91491  3.28549  3.66261  5.61600  4.32004    825 d - - -
          2.68618  4.42225  2.77519  2.73123  3.46354  2.40513  3.72494  3.29354  2.67741  2.69355  4.24690  2.90347  2.73739  3.18146  2.89801  2.37887  2.77519  2.98518  4.58477  3.61503
          0.03271  3.83226  4.55461  0.61958  0.77255  0.48576  0.95510
    326   2.20566  4.17041  3.08776  2.87873  4.22658  2.09191  4.06106  3.69071  3.02467  3.36723  4.20506  3.12743  3.62133  3.32377  3.35686  1.49459  2.68260  3.15192  5.55136  4.30258    826 s - - -
          2.68618  4.42225  2.77519  2.73123  3.46354  2.40513  3.72494  3.29354  2.67741  2.69355  4.24690  2.90347  2.73739  3.18146  2.89801  2.37887  2.77519  2.98518  4.58477  3.61503
          0.03271  3.83226  4.55461  0.61958  0.77255  0.48576  0.95510
    327   2.12303  4.32968  3.72612  3.30545  3.40293  3.55697  4.18281  2.36609  3.16299  1.52877  3.35176  3.59707  4.07565  3.53516  3.42968  2.95627  2.99026  2.24438  5.10956  3.85814    827 l - - -
          2.68618  4.42225  2.77519  2.73123  3.46354  2.40513  3.72494  3.29354  2.67741  2.69355  4.24690  2.90347  2.73739  3.18146  2.89801  2.37887  2.77519  2.98518  4.58477  3.61503
          0.03271  3.83226  4.55461  0.61958  0.77255  0.48576  0.95510
    328   3.19028  4.69555  3.77943  3.50187  2.29620  3.78372  3.60171  3.20523  3.36055  2.66938  3.88463  3.67484  4.25881  3.67624  3.55225  3.33076  3.47695  3.07397  3.93821  1.03536    831 y - - -
          2.68618  4.42225  2.77519  2.73123  3.46354  2.40513  3.72494  3.29354  2.67741  2.69355  4.24690  2.90347  2.73739  3.18146  2.89801  2.37887  2.77519  2.98518  4.58477  3.61503
          0.03271  3.83226  4.55461  0.61958  0.77255  0.48576  0.95510
    329   2.98144  4.43938  4.30603  3.81424  3.20252  4.08420  4.53366  2.01223  3.63703  1.29640  3.09094  4.09191  4.44781  3.94038  3.85531  3.46191  3.25496  1.66220  5.13156  3.90696    832 l - - -
          2.68618  4.42225  2.77519  2.73123  3.46354  2.40513  3.72494  3.29354  2.67741  2.69355  4.24690  2.90347  2.73739  3.18146  2.89801  2.37887  2.77519  2.98518  4.58477  3.61503
          0.03271  3.83226  4.55461  0.61958  0.77255  0.48576  0.95510
    330   2.98389  4.40122  4.36623  3.82740  2.35937  4.13128  4.35206  2.10469  3.71351  1.44782  3.00400  4.07844  4.42965  3.91155  3.90977  3.45888  3.22402  1.77179  4.82302  3.50420    833 l - - -
          2.68618  4.42225  2.77519  2.73123  3.46354  2.40513  3.72494  3.29354  2.67741  2.69355  4.24690  2.90347  2.73739  3.18146  2.89801  2.37887  2.77519  2.98518  4.58477  3.61503
          0.03271  3.83226  4.55461  0.61958  0.77255  0.48576  0.95510
    331   1.92984  4.14305  3.62038  3.18445  3.75092  3.19937  4.12335  2.58433  3.11522  2.65655  3.66006  3.40429  3.82831  3.43798  3.41604  2.59998  2.17419  1.93759  5.26702  4.04914    843 a - - -
          2.68618  4.42225  2.77519  2.73123  3.46354  2.40513  3.72494  3.29354  2.67741  2.69355  4.24690  2.90347  2.73739  3.18146  2.89801  2.37887  2.77519  2.98518  4.58477  3.61503
          0.03271  3.83226  4.55461  0.61958  0.77255  0.48576  0.95510
    332   2.91903  5.01996  2.47280  1.08399  4.36136  3.24907  3.83331  3.80730  2.70886  3.43123  4.40777  2.91217  3.85197  3.05029  3.11297  2.90599  3.22321  3.49558  5.54057  4.26361    844 e - - -
          2.68618  4.42225  2.77519  2.73123  3.46354  2.40513  3.72494  3.29354  2.67741  2.69355  4.24690  2.90347  2.73739  3.18146  2.89801  2.37887  2.77519  2.98518  4.58477  3.61503
          0.03271  3.83226  4.55461  0.61958  0.77255  0.48576  0.95510
    333   2.28657  4.25545  3.05449  2.80011  4.11548  2.97116  3.97113  3.56333  2.87886  3.24022  4.10564  3.10568  1.92562  3.22204  3.21895  1.90163  2.72811  3.10285  5.45119  4.17809    845 s - - -
          2.68618  4.42225  2.77519  2.73123  3.46354  2.40513  3.72494  3.29354  2.67741  2.69355  4.24690  2.90347  2.73739  3.18146  2.89801  2.37887  2.77519  2.98518  4.58477  3.61503
          0.03271  3.83226  4.55461  0.61958  0.77255  0.48576  0.95510
    334   3.11081  4.58539  4.12462  3.76499  3.12157  3.93048  4.43336  2.32426  3.53310  0.92636  3.15836  4.04428  4.37323  3.91108  3.71547  3.49766  3.40717  2.35102  4.98556  3.69937    847 l - - -
          2.68618  4.42225  2.77519  2.73123  3.46354  2.40513  3.72494  3.29354  2.67741  2.69355  4.24690  2.90347  2.73739  3.18146  2.89801  2.37887  2.77519  2.98518  4.58477  3.61503
          0.03271  3.83226  4.55461  0.61958  0.77255  0.48576  0.95510
    335   3.11081  4.58539  4.12462  3.76499  3.12157  3.93048  4.43336  2.32426  3.53310  0.92636  3.15836  4.04428  4.37323  3.91108  3.71547  3.49766  3.40717  2.35102  4.98556  3.69937    848 l - - -
          2.68618  4.42225  2.77519  2.73123  3.46354  2.40513  3.72494  3.29354  2.67741  2.69355  4.24690  2.90347  2.73739  3.18146  2.89801  2.37887  2.77519  2.98518  4.58477  3.61503
          0.03271  3.83226  4.55461  0.61958  0.77255  0.48576  0.95510
    336   2.55807  4.29072  3.58831  3.10740  3.48907  3.45057  4.02408  2.53117  2.96392  2.29288  2.56892  3.42985  3.96043  3.34000  3.26153  2.80913  1.95992  2.36673  5.08440  3.85113    849 t - - -
          2.68618  4.42225  2.77519  2.73123  3.46354  2.40513  3.72494  3.29354  2.67741  2.69355  4.24690  2.90347  2.73739  3.18146  2.89801  2.37887  2.77519  2.98518  4.58477  3.61503
          0.03271  3.83226  4.55461  0.61958  0.77255  0.48576  0.95510
    337   2.84011  4.89694  3.19077  2.65626  3.97343  3.50302  2.60278  3.64399  2.04792  3.16145  4.04880  3.08750  3.91552  2.77271  1.65976  2.87116  3.05110  3.34385  5.16172  3.83390    850 r - - -
          2.68618  4.42225  2.77519  2.73123  3.46354  2.40513  3.72494  3.29354  2.67741  2.69355  4.24690  2.90347  2.73739  3.18146  2.89801  2.37887  2.77519  2.98518  4.58477  3.61503
          0.03271  3.83226  4.55461  0.61958  0.77255  0.48576  0.95510
    338   3.27082  4.65947  4.03098  3.72761  2.62795  3.68617  3.85263  3.29332  3.45092  2.69487  3.92892  3.88492  4.20071  3.84068  3.58614  3.47486  3.56934  3.18254  0.97045  2.63227    852 w - - -
          2.68618  4.42225  2.77519  2.73123  3.46354  2.40513  3.72494  3.29354  2.67741  2.69355  4.24690  2.90347  2.73739  3.18146  2.89801  2.37887  2.77519  2.98518  4.58477  3.61503
          0.03271  3.83226  4.55461  0.61958  0.77255  0.48576  0.95510
    339   2.70031  4.46359  3.30326  3.13704  4.13447  3.15341  4.21729  3.67015  3.19101  3.30113  4.34973  3.44746  0.90588  3.58105  3.44055  2.86669  3.13886  3.32004  5.33145  4.25481    853 p - - -
          2.68618  4.42225  2.77519  2.73123  3.46354  2.40513  3.72494  3.29354  2.67741  2.69355  4.24690  2.90347  2.73739  3.18146  2.89801  2.37887  2.77519  2.98518  4.58477  3.61503
          0.03271  3.83226  4.55461  0.61958  0.77255  0.48576  0.95510
    340   3.15265  4.55583  4.37407  3.91007  1.66531  4.16814  4.04803  2.36633  3.76720  1.44698  3.07894  4.07036  4.47797  3.93750  3.92756  3.53650  3.39634  2.41140  4.34642  2.79771    854 l - - -
          2.68618  4.42225  2.77519  2.73123  3.46354  2.40513  3.72494  3.29354  2.67741  2.69355  4.24690  2.90347  2.73739  3.18146  2.89801  2.37887  2.77519  2.98518  4.58477  3.61503
          0.03271  3.83226  4.55461  0.61958  0.77255  0.48576  0.95510
    341   2.69123  4.68534  2.68815  2.56991  4.04267  3.15787  3.89045  3.74504  2.79114  3.39669  4.35270  1.23129  3.80808  3.16370  3.14395  2.76032  3.07211  3.37131  5.35330  3.99433    855 n - - -
          2.68618  4.42225  2.77519  2.73123  3.46354  2.40513  3.72494  3.29354  2.67741  2.69355  4.24690  2.90347  2.73739  3.18146  2.89801  2.37887  2.77519  2.98518  4.58477  3.61503
          0.03271  3.83226  4.55461  0.61958  0.77255  0.48576  0.95510
    342   2.93637  4.89717  3.10960  2.73947  4.27440  3.42943  3.73869  3.70130  1.09471  3.27552  4.23978  3.16548  3.93315  2.93293  2.42647  2.98137  3.19297  3.41159  5.34610  4.15333    856 k - - -
          2.68618  4.42225  2.77519  2.73123  3.46354  2.40513  3.72494  3.29354  2.67741  2.69355  4.24690  2.90347  2.73739  3.18146  2.89801  2.37887  2.77519  2.98518  4.58477  3.61503
          0.03271  3.83226  4.55461  0.61958  0.77255  0.48576  0.95510
    343   3.11081  4.58539  4.12462  3.76499  3.12157  3.93048  4.43336  2.32426  3.53310  0.92636  3.15836  4.04428  4.37323  3.91108  3.71547  3.49766  3.40717  2.35102  4.98556  3.69937    858 l - - -
          2.68618  4.42225  2.77519  2.73123  3.46354  2.40513  3.72494  3.29354  2.67741  2.69355  4.24690  2.90347  2.73739  3.18146  2.89801  2.37887  2.77519  2.98518  4.58477  3.61503
          0.03271  3.83226  4.55461  0.61958  0.77255  0.48576  0.95510
    344   2.97821  4.36138  4.50051  4.00903  3.41567  4.21010  4.75791  1.33442  3.87799  1.93553  3.25122  4.26024  4.56304  4.16727  4.09917  3.59214  3.25285  1.42625  5.35197  4.13774    859 i - - -
          2.68618  4.42225  2.77519  2.73123  3.46354  2.40513  3.72494  3.29354  2.67741  2.69355  4.24690  2.90347  2.73739  3.18146  2.89801  2.37887  2.77519  2.98518  4.58477  3.61503
          0.03271  3.83226  4.55461  0.61958  0.77255  0.48576  0.95510
    345   2.96131  4.80195  3.44799  2.96836  4.14636  3.45615  3.79721  3.68585  2.22417  3.20915  4.21103  3.33084  3.96127  3.02010  1.04167  3.04781  3.23040  3.41170  5.24610  4.08311    860 r - - -
          2.68618  4.42225  2.77519  2.73123  3.46354  2.40513  3.72494  3.29354  2.67741  2.69355  4.24690  2.90347  2.73739  3.18146  2.89801  2.37887  2.77519  2.98518  4.58477  3.61503
          0.03271  3.83226  4.55461  0.61958  0.77255  0.48576  0.95510
    346   2.91903  5.01996  2.47280  1.08399  4.36136  3.24907  3.83331  3.80730  2.70886  3.43123  4.40777  2.91217  3.85197  3.05029  3.11297  2.90599  3.22321  3.49558  5.54057  4.26361    869 e - - -
          2.68618  4.42225  2.77519  2.73123  3.46354  2.40513  3.72494  3.29354  2.67741  2.69355  4.24690  2.90347  2.73739  3.18146  2.89801  2.37887  2.77519  2.98518  4.58477  3.61503
          0.03271  3.83226  4.55461  0.61958  0.77255  0.48576  0.95510
    347   2.93637  4.89717  3.10960  2.73947  4.27440  3.42943  3.73869  3.70130  1.09471  3.27552  4.23978  3.16548  3.93315  2.93293  2.42647  2.98137  3.19297  3.41159  5.34610  4.15333    870 k - - -
          2.68618  4.42225  2.77519  2.73123  3.46354  2.40513  3.72494  3.29354  2.67741  2.69355  4.24690  2.90347  2.73739  3.18146  2.89801  2.37887  2.77519  2.98518  4.58477  3.61503
          0.03271  3.83226  4.55461  0.61958  0.77255  0.48576  0.95510
    348   1.07332  4.17318  3.42273  3.21295  4.01323  2.99864  4.23962  3.13281  3.22819  3.01619  4.05304  3.37242  3.73413  3.57321  3.48106  2.52413  2.79874  2.79422  5.44444  4.24037    871 a - - -
          2.68618  4.42225  2.77519  2.73123  3.46354  2.40513  3.72494  3.29354  2.67741  2.69355  4.24690  2.90347  2.73739  3.18146  2.89801  2.37887  2.77519  2.98518  4.58477  3.61503
          0.03271  3.83226  4.55461  0.61958  0.77255  0.48576  0.95510
    349   3.11081  4.58539  4.12462  3.76499  3.12157  3.93048  4.43336  2.32426  3.53310  0.92636  3.15836  4.04428  4.37323  3.91108  3.71547  3.49766  3.40717  2.35102  4.98556  3.69937    872 l - - -
          2.68618  4.42225  2.77519  2.73123  3.46354  2.40513  3.72494  3.29354  2.67741  2.69355  4.24690  2.90347  2.73739  3.18146  2.89801  2.37887  2.77519  2.98518  4.58477  3.61503
          0.03271  3.83226  4.55461  0.61958  0.77255  0.48576  0.95510
    350   2.85028  4.83346  2.87786  2.63275  3.99648  3.34026  3.79044  3.62177  2.45652  3.12805  4.15781  3.09184  3.89364  1.30733  2.74117  2.90009  3.14764  3.35418  5.27601  3.96733    873 q - - -
          2.68618  4.42225  2.77519  2.73123  3.46354  2.40513  3.72494  3.29354  2.67741  2.69355  4.24690  2.90347  2.73739  3.18146  2.89801  2.37887  2.77519  2.98518  4.58477  3.61503
          0.03271  3.83226  4.55461  0.61958  0.77255  0.48576  0.95510
    351   2.93439  4.38942  4.29113  3.80598  3.30185  4.05167  4.54821  1.93339  3.63885  1.59774  3.19800  4.07503  4.43779  3.95792  3.86706  3.43294  3.21534  1.37258  5.19247  3.94812    874 v - - -
          2.68618  4.42225  2.77519  2.73123  3.46354  2.40513  3.72494  3.29354  2.67741  2.69355  4.24690  2.90347  2.73739  3.18146  2.89801  2.37887  2.77519  2.98518  4.58477  3.61503
          0.03271  3.83226  4.55461  0.61958  0.77255  0.48576  0.95510
    352   2.39232  4.23708  3.39361  3.14456  3.93453  3.07748  4.16479  3.05681  3.08673  2.92170  3.97537  3.35992  3.77831  3.48374  3.34694  2.59321  1.24195  2.75608  5.37591  4.15136    875 t - - -
          2.68618  4.42225  2.77519  2.73123  3.46354  2.40513  3.72494  3.29354  2.67741  2.69355  4.24690  2.90347  2.73739  3.18146  2.89801  2.37887  2.77519  2.98518  4.58477  3.61503
          0.03271  3.83226  4.55461  0.61958  0.77255  0.48576  0.95510
    353   2.93847  4.49386  4.00661  3.59759  3.19154  3.80412  4.34207  2.36318  3.36765  1.79281  1.45723  3.87988  4.26500  3.75248  3.57758  3.28313  3.24325  2.36449  5.02667  3.78457    876 m - - -
          2.68618  4.42225  2.77519  2.73123  3.46354  2.40513  3.72494  3.29354  2.67741  2.69355  4.24690  2.90347  2.73739  3.18146  2.89801  2.37887  2.77519  2.98518  4.58477  3.61503
          0.03271  3.83226  4.55461  0.61958  0.77255  0.48576  0.95510
    354   2.77525  4.96498  2.74678  2.42936  4.32834  3.34637  3.62580  3.77710  1.60687  3.32426  4.18312  2.29981  3.84108  2.78700  2.50421  2.77493  3.02658  3.42868  5.43697  4.13103    877 k - - -
          2.68618  4.42225  2.77519  2.73123  3.46354  2.40513  3.72494  3.29354  2.67741  2.69355  4.24690  2.90347  2.73739  3.18146  2.89801  2.37887  2.77519  2.98518  4.58477  3.61503
          0.03271  3.83226  4.55461  0.61958  0.77255  0.48576  0.95510
    355   2.68786  4.68203  3.07373  2.58687  3.60352  3.46444  2.81576  3.26242  2.33801  2.37247  3.75966  3.05026  3.87300  2.37673  2.66415  2.76334  2.91450  3.00814  4.98640  3.60102    878 k - - -
          2.68618  4.42225  2.77519  2.73123  3.46354  2.40513  3.72494  3.29354  2.67741  2.69355  4.24690  2.90347  2.73739  3.18146  2.89801  2.37887  2.77519  2.98518  4.58477  3.61503
          0.03271  3.83226  4.55461  0.61958  0.77255  0.48576  0.95510
    356   2.99988  4.43068  4.27721  3.89204  3.34783  4.02201  4.62809  1.12916  3.71934  1.94289  3.29025  4.14305  4.45769  4.07219  3.92056  3.51398  3.30002  1.84678  5.22985  3.96420    879 i - - -
          2.68618  4.42225  2.77519  2.73123  3.46354  2.40513  3.72494  3.29354  2.67741  2.69355  4.24690  2.90347  2.73739  3.18146  2.89801  2.37887  2.77519  2.98518  4.58477  3.61503
          0.03271  3.83226  4.55461  0.61958  0.77255  0.48576  0.95510
    357   2.95294  4.77641  3.08842  2.84496  3.25806  3.41483  1.23022  3.64956  2.68918  3.14833  4.18866  3.25566  3.96548  3.21086  2.95698  3.02419  3.25521  3.38552  4.72355  3.21019    880 h - - -
          2.68618  4.42225  2.77519  2.73123  3.46354  2.40513  3.72494  3.29354  2.67741  2.69355  4.24690  2.90347  2.73739  3.18146  2.89801  2.37887  2.77519  2.98518  4.58477  3.61503
          0.03271  3.83226  4.55461  0.61958  0.77255  0.48576  0.95510
    358   3.19028  4.69555  3.77943  3.50187  2.29620  3.78372  3.60171  3.20523  3.36055  2.66938  3.88463  3.67484  4.25881  3.67624  3.55225  3.33076  3.47695  3.07397  3.93821  1.03536    881 y - - -
          2.68618  4.42225  2.77519  2.73123  3.46354  2.40513  3.72494  3.29354  2.67741  2.69355  4.24690  2.90347  2.73739  3.18146  2.89801  2.37887  2.77519  2.98518  4.58477  3.61503
          0.03271  3.83226  4.55461  0.61958  0.77255  0.48576  0.95510
    359   2.91903  5.01996  2.47280  1.08399  4.36136  3.24907  3.83331  3.80730  2.70886  3.43123  4.40777  2.91217  3.85197  3.05029  3.11297  2.90599  3.22321  3.49558  5.54057  4.26361    882 e - - -
          2.68618  4.42225  2.77519  2.73123  3.46354  2.40513  3.72494  3.29354  2.67741  2.69355  4.24690  2.90347  2.73739  3.18146  2.89801  2.37887  2.77519  2.98518  4.58477  3.61503
          0.03271  3.83226  4.55461  0.61958  0.77255  0.48576  0.95510
    360   2.80558  5.21941  1.49537  2.09470  4.53733  3.14448  3.71334  4.08770  2.71773  3.63812  4.50060  2.11591  3.76754  2.89369  3.27604  2.73177  3.11229  3.67607  5.76860  4.29609    892 d - - -
          2.68618  4.42225  2.77519  2.73123  3.46354  2.40513  3.72494  3.29354  2.67741  2.69355  4.24690  2.90347  2.73739  3.18146  2.89801  2.37887  2.77519  2.98518  4.58477  3.61503
          0.03271  3.83226  4.55461  0.61958  0.77255  0.48576  0.95510
    361   2.91903  5.01996  2.47280  1.08399  4.36136  3.24907  3.83331  3.80730  2.70886  3.43123  4.40777  2.91217  3.85197  3.05029  3.11297  2.90599  3.22321  3.49558  5.54057  4.26361    893 e - - -
          2.68618  4.42225  2.77519  2.73123  3.46354  2.40513  3.72494  3.29354  2.67741  2.69355  4.24690  2.90347  2.73739  3.18146  2.89801  2.37887  2.77519  2.98518  4.58477  3.61503
          0.03271  3.83226  4.55461  0.61958  0.77255  0.48576  0.95510
    362   2.69123  4.68534  2.68815  2.56991  4.04267  3.15787  3.89045  3.74504  2.79114  3.39669  4.35270  1.23129  3.80808  3.16370  3.14395  2.76032  3.07211  3.37131  5.35330  3.99433    894 n - - -
          2.68618  4.42225  2.77519  2.73123  3.46354  2.40513  3.72494  3.29354  2.67741  2.69355  4.24690  2.90347  2.73739  3.18146  2.89801  2.37887  2.77519  2.98518  4.58477  3.61503
          0.03271  3.83226  4.55461  0.61958  0.77255  0.48576  0.95510
    363   2.20822  4.14563  3.24796  2.95796  4.09018  2.92929  4.04638  3.42236  2.97360  3.17740  4.05124  3.18158  3.64550  3.31404  3.28695  1.55506  2.03871  2.97263  5.45769  4.21195    895 s - - -
          2.68618  4.42225  2.77519  2.73123  3.46354  2.40513  3.72494  3.29354  2.67741  2.69355  4.24690  2.90347  2.73739  3.18146  2.89801  2.37887  2.77519  2.98518  4.58477  3.61503
          0.03271  3.83226  4.55461  0.61958  0.77255  0.48576  0.95510
    364   2.96131  4.80195  3.44799  2.96836  4.14636  3.45615  3.79721  3.68585  2.22417  3.20915  4.21103  3.33084  3.96127  3.02010  1.04167  3.04781  3.23040  3.41170  5.24610  4.08311    896 r - - -
          2.68618  4.42225  2.77519  2.73123  3.46354  2.40513  3.72494  3.29354  2.67741  2.69355  4.24690  2.90347  2.73739  3.18146  2.89801  2.37887  2.77519  2.98518  4.58477  3.61503
          0.03271  3.83226  4.55461  0.61958  0.77255  0.48576  0.95510
    365   3.19028  4.69555  3.77943  3.50187  2.29620  3.78372  3.60171  3.20523  3.36055  2.66938  3.88463  3.67484  4.25881  3.67624  3.55225  3.33076  3.47695  3.07397  3.93821  1.03536    897 y - - -
          2.68618  4.42225  2.77519  2.73123  3.46354  2.40513  3.72494  3.29354  2.67741  2.69355  4.24690  2.90347  2.73739  3.18146  2.89801  2.37887  2.77519  2.98518  4.58477  3.61503
          0.03271  3.83226  4.55461  0.61958  0.77255  0.48576  0.95510
    366   3.07987  4.45664  4.49930  3.99152  3.20285  4.28963  4.66854  1.39517  3.81087  1.47050  3.07186  4.27005  4.58150  4.09266  4.01115  3.66205  3.33144  1.84571  5.17772  3.96145    898 i - - -
          2.68618  4.42225  2.77519  2.73123  3.46354  2.40513  3.72494  3.29354  2.67741  2.69355  4.24690  2.90347  2.73739  3.18146  2.89801  2.37887  2.77519  2.98518  4.58477  3.61503
          0.03271  3.83226  4.55461  0.61958  0.77255  0.48576  0.95510
    367   2.80405  5.21817  1.51364  2.09526  4.53622  3.14531  3.71207  4.08572  2.71449  3.63562  4.49719  2.08997  3.76727  2.89191  3.27210  2.73052  3.11018  3.67415  5.76679  4.29484    899 d - - -
          2.68618  4.42225  2.77519  2.73123  3.46354  2.40513  3.72494  3.29354  2.67741  2.69355  4.24690  2.90347  2.73739  3.18146  2.89801  2.37887  2.77519  2.98518  4.58477  3.61503
          0.03271  3.83226  4.55461  0.61958  0.77255  0.48576  0.95510
    368   2.50958  4.22154  3.55825  3.04738  3.45010  2.66297  3.94412  2.55042  2.95600  2.38447  2.67683  3.37889  3.92019  3.28615  3.26825  2.76560  2.80792  2.01728  4.97833  3.74485    900 v - - -
          2.68618  4.42225  2.77519  2.73123  3.46354  2.40513  3.72494  3.29354  2.67741  2.69355  4.24690  2.90347  2.73739  3.18146  2.89801  2.37887  2.77519  2.98518  4.58477  3.61503
          0.03271  3.83226  4.55461  0.61958  0.77255  0.48576  0.95510
    369   1.72557  4.13531  3.18730  2.98239  4.21183  1.61427  4.12551  3.55673  3.10920  3.30789  4.17783  3.18957  3.63006  3.40591  3.41809  2.37371  2.68508  3.05918  5.55106  4.33838    901 g - - -
          2.68618  4.42225  2.77519  2.73123  3.46354  2.40513  3.72494  3.29354  2.67741  2.69355  4.24690  2.90347  2.73739  3.18146  2.89801  2.37887  2.77519  2.98518  4.58477  3.61503
          0.03271  3.83226  4.55461  0.61958  0.77255  0.48576  0.95510
    370   2.54267  1.02581  4.05132  3.78232  3.78357  3.17352  4.43832  2.92139  3.60922  2.83838  3.95863  3.78005  3.87728  3.95704  3.74049  2.81412  3.00615  2.66853  5.20747  4.07135    902 c - - -
          2.68618  4.42225  2.77519  2.73123  3.46354  2.40513  3.72494  3.29354  2.67741  2.69355  4.24690  2.90347  2.73739  3.18146  2.89801  2.37887  2.77519  2.98518  4.58477  3.61503
          0.03271  3.83226  4.55461  0.61958  0.77255  0.48576  0.95510
    371   2.77653  4.33098  4.06909  3.73165  3.52146  3.68158  4.54055  2.05468  3.59879  2.21597  3.49341  3.92773  4.24481  3.96179  3.81504  3.18312  3.13937  1.07725  5.29887  4.02768    906 v - - -
          2.68618  4.42225  2.77519  2.73123  3.46354  2.40513  3.72494  3.29354  2.67741  2.69355  4.24690  2.90347  2.73739  3.18146  2.89801  2.37887  2.77519  2.98518  4.58477  3.61503
          0.03271  3.83226  4.55461  0.61958  0.77255  0.48576  0.95510
    372   2.79173  5.13885  2.28947  1.55343  4.45221  3.20473  3.68167  3.93619  2.55016  3.49886  4.35939  2.15949  3.78645  2.85451  3.01398  2.73882  3.07538  3.55915  5.65251  4.23815    907 e - - -
          2.68618  4.42225  2.77519  2.73123  3.46354  2.40513  3.72494  3.29354  2.67741  2.69355  4.24690  2.90347  2.73739  3.18146  2.89801  2.37887  2.77519  2.98518  4.58477  3.61503
          0.03271  3.83226  4.55461  0.61958  0.77255  0.48576  0.95510
    373   2.93637  4.89717  3.10960  2.73947  4.27440  3.42943  3.73869  3.70130  1.09471  3.27552  4.23978  3.16548  3.93315  2.93293  2.42647  2.98137  3.19297  3.41159  5.34610  4.15333    908 k - - -
          2.68618  4.42225  2.77519  2.73123  3.46354  2.40513  3.72494  3.29354  2.67741  2.69355  4.24690  2.90347  2.73739  3.18146  2.89801  2.37887  2.77519  2.98518  4.58477  3.61503
          0.03271  3.83226  4.55461  0.61958  0.77255  0.48576  0.95510
    374   2.00829  4.19317  3.46123  3.00930  3.64032  3.25534  3.96892  2.20157  2.94966  2.63171  3.59099  3.30852  3.82607  3.28233  3.27041  2.17619  2.75398  2.45321  5.11791  3.87771    913 a - - -
          2.68618  4.42225  2.77519  2.73123  3.46354  2.40513  3.72494  3.29354  2.67741  2.69355  4.24690  2.90347  2.73739  3.18146  2.89801  2.37887  2.77519  2.98518  4.58477  3.61503
          0.03271  3.83226  4.55461  0.61958  0.77255  0.48576  0.95510
    375   3.11081  4.58539  4.12462  3.76499  3.12157  3.93048  4.43336  2.32426  3.53310  0.92636  3.15836  4.04428  4.37323  3.91108  3.71547  3.49766  3.40717  2.35102  4.98556  3.69937    914 l - - -
          2.68618  4.42225  2.77519  2.73123  3.46354  2.40513  3.72494  3.29354  2.67741  2.69355  4.24690  2.90347  2.73739  3.18146  2.89801  2.37887  2.77519  2.98518  4.58477  3.61503
          0.03271  3.83226  4.55461  0.61958  0.77255  0.48576  0.95510
    376   2.15030  2.55398  3.68176  3.29998  3.86636  2.92202  4.15739  3.18043  3.20129  2.98500  3.88182  3.35456  3.64987  3.50990  3.45241  1.51174  2.62125  2.77742  5.29931  4.07703    915 s - - -
          2.68618  4.42225  2.77519  2.73123  3.46354  2.40513  3.72494  3.29354  2.67741  2.69355  4.24690  2.90347  2.73739  3.18146  2.89801  2.37887  2.77519  2.98518  4.58477  3.61503
          0.03271  3.83226  4.55461  0.61958  0.77255  0.48576  0.95510
    377   2.93847  4.49386  4.00661  3.59759  3.19154  3.80412  4.34207  2.36318  3.36765  1.79281  1.45723  3.87988  4.26500  3.75248  3.57758  3.28313  3.24325  2.36449  5.02667  3.78457    916 m - - -
          2.68618  4.42225  2.77519  2.73123  3.46354  2.40513  3.72494  3.29354  2.67741  2.69355  4.24690  2.90347  2.73739  3.18146  2.89801  2.37887  2.77519  2.98518  4.58477  3.61503
          0.03271  3.83226  4.55461  0.61958  0.77255  0.48576  0.95510
    378   3.11081  4.58539  4.12462  3.76499  3.12157  3.93048  4.43336  2.32426  3.53310  0.92636  3.15836  4.04428  4.37323  3.91108  3.71547  3.49766  3.40717  2.35102  4.98556  3.69937    917 l - - -
          2.68618  4.42225  2.77519  2.73123  3.46354  2.40513  3.72494  3.29354  2.67741  2.69355  4.24690  2.90347  2.73739  3.18146  2.89801  2.37887  2.77519  2.98518  4.58477  3.61503
          0.03271  3.83226  4.55461  0.61958  0.77255  0.48576  0.95510
    379   1.07332  4.17318  3.42273  3.21295  4.01323  2.99864  4.23962  3.13281  3.22819  3.01619  4.05304  3.37242  3.73413  3.57321  3.48106  2.52413  2.79874  2.79422  5.44444  4.24037    918 a - - -
          2.68618  4.42225  2.77519  2.73123  3.46354  2.40513  3.72494  3.29354  2.67741  2.69355  4.24690  2.90347  2.73739  3.18146  2.89801  2.37887  2.77519  2.98518  4.58477  3.61503
          0.03271  3.83226  4.55461  0.61958  0.77255  0.48576  0.95510
    380   2.54267  1.02581  4.05132  3.78232  3.78357  3.17352  4.43832  2.92139  3.60922  2.83838  3.95863  3.78005  3.87728  3.95704  3.74049  2.81412  3.00615  2.66853  5.20747  4.07135    919 c - - -
          2.68618  4.42225  2.77519  2.73123  3.46354  2.40513  3.72494  3.29354  2.67741  2.69355  4.24690  2.90347  2.73739  3.18146  2.89801  2.37887  2.77519  2.98518  4.58477  3.61503
          0.03271  3.83226  4.55461  0.61958  0.77255  0.48576  0.95510
    381   3.27082  4.65947  4.03098  3.72761  2.62795  3.68617  3.85263  3.29332  3.45092  2.69487  3.92892  3.88492  4.20071  3.84068  3.58614  3.47486  3.56934  3.18254  0.97045  2.63227    920 w - - -
          2.68618  4.42225  2.77519  2.73123  3.46354  2.40513  3.72494  3.29354  2.67741  2.69355  4.24690  2.90347  2.73739  3.18146  2.89801  2.37887  2.77519  2.98518  4.58477  3.61503
          0.03271  3.83226  4.55461  0.61958  0.77255  0.48576  0.95510
    382   2.77653  4.33098  4.06909  3.73165  3.52146  3.68158  4.54055  2.05468  3.59879  2.21597  3.49341  3.92773  4.24481  3.96179  3.81504  3.18312  3.13937  1.07725  5.29887  4.02768    922 v - - -
          2.68618  4.42225  2.77519  2.73123  3.46354  2.40513  3.72494  3.29354  2.67741  2.69355  4.24690  2.90347  2.73739  3.18146  2.89801  2.37887  2.77519  2.98518  4.58477  3.61503
          0.03271  3.83226  4.55461  0.61958  0.77255  0.48576  0.95510
    383   2.91903  5.01996  2.47280  1.08399  4.36136  3.24907  3.83331  3.80730  2.70886  3.43123  4.40777  2.91217  3.85197  3.05029  3.11297  2.90599  3.22321  3.49558  5.54057  4.26361    923 e - - -
          2.68618  4.42225  2.77519  2.73123  3.46354  2.40513  3.72494  3.29354  2.67741  2.69355  4.24690  2.90347  2.73739  3.18146  2.89801  2.37887  2.77519  2.98518  4.58477  3.61503
          0.03271  3.83226  4.55461  0.61958  0.77255  0.48576  0.95510
    384   2.94753  5.06773  0.97747  2.31218  4.43964  3.18121  3.89738  4.01890  2.97418  3.63472  4.61261  2.86624  3.83124  3.13694  3.48438  2.91491  3.28549  3.66261  5.61600  4.32004    924 d - - -
          2.68618  4.42225  2.77519  2.73123  3.46354  2.40513  3.72494  3.29354  2.67741  2.69355  4.24690  2.90347  2.73739  3.18146  2.89801  2.37887  2.77519  2.98518  4.58477  3.61503
          0.03271  3.83226  4.55461  0.61958  0.77255  0.48576  0.95510
    385   2.28639  4.25536  3.05463  2.80000  4.11561  2.97110  3.97100  3.56341  2.87875  3.24023  4.10550  3.10559  1.92873  3.22183  3.21895  1.89896  2.72790  3.10285  5.45125  4.17819    927 s - - -
          2.68618  4.42225  2.77519  2.73123  3.46354  2.40513  3.72494  3.29354  2.67741  2.69355  4.24690  2.90347  2.73739  3.18146  2.89801  2.37887  2.77519  2.98518  4.58477  3.61503
          0.03271  3.83226  4.55461  0.61958  0.77255  0.48576  0.95510
    386   2.69123  4.68534  2.68815  2.56991  4.04267  3.15787  3.89045  3.74504  2.79114  3.39669  4.35270  1.23129  3.80808  3.16370  3.14395  2.76032  3.07211  3.37131  5.35330  3.99433    928 n - - -
          2.68618  4.42225  2.77519  2.73123  3.46354  2.40513  3.72494  3.29354  2.67741  2.69355  4.24690  2.90347  2.73739  3.18146  2.89801  2.37887  2.77519  2.98518  4.58477  3.61503
          0.03271  3.83226  4.55461  0.61958  0.77255  0.48576  0.95510
    387   2.61676  4.39540  3.28222  3.17692  4.31850  0.79394  4.29902  3.90892  3.35265  3.56797  4.54392  3.44670  3.78523  3.68010  3.59248  2.78764  3.09490  3.44506  5.42362  4.41927    931 g - - -
          2.68618  4.42225  2.77519  2.73123  3.46354  2.40513  3.72494  3.29354  2.67741  2.69355  4.24690  2.90347  2.73739  3.18146  2.89801  2.37887  2.77519  2.98518  4.58477  3.61503
          0.03271  3.83226  4.55461  0.61958  0.77255  0.48576  0.95510
    388   2.86758  5.36478  1.47897  1.69744  4.65123  3.15640  3.70329  4.14690  2.71338  3.68426  4.55100  2.63599  3.77635  2.87632  3.28952  2.76490  3.15803  3.74433  5.84463  4.36722    932 d - - -
          2.68618  4.42225  2.77519  2.73123  3.46354  2.40513  3.72494  3.29354  2.67741  2.69355  4.24690  2.90347  2.73739  3.18146  2.89801  2.37887  2.77519  2.98518  4.58477  3.61503
          0.03271  3.83226  4.55461  0.61958  0.77255  0.48576  0.95510
    389   1.07332  4.17318  3.42273  3.21295  4.01323  2.99864  4.23962  3.13281  3.22819  3.01619  4.05304  3.37242  3.73413  3.57321  3.48106  2.52413  2.79874  2.79422  5.44444  4.24037    938 a - - -
          2.68618  4.42225  2.77519  2.73123  3.46354  2.40513  3.72494  3.29354  2.67741  2.69355  4.24690  2.90347  2.73739  3.18146  2.89801  2.37887  2.77519  2.98518  4.58477  3.61503
          0.03271  3.83226  4.55461  0.61958  0.77255  0.48576  0.95510
    390   3.20819  4.62203  4.18339  3.89081  1.07991  3.90622  3.86109  2.73747  3.79899  2.11714  3.47402  3.97428  4.36618  3.97824  3.92863  3.47981  3.50954  2.72510  4.12317  2.49567    939 f - - -
          2.68618  4.42225  2.77519  2.73123  3.46354  2.40513  3.72494  3.29354  2.67741  2.69355  4.24690  2.90347  2.73739  3.18146  2.89801  2.37887  2.77519  2.98518  4.58477  3.61503
          0.03271  3.83226  4.55461  0.61958  0.77255  0.48576  0.95510
    391   2.93637  4.89717  3.10960  2.73947  4.27440  3.42943  3.73869  3.70130  1.09471  3.27552  4.23978  3.16548  3.93315  2.93293  2.42647  2.98137  3.19297  3.41159  5.34610  4.15333    940 k - - -
          2.68618  4.42225  2.77519  2.73123  3.46354  2.40513  3.72494  3.29354  2.67741  2.69355  4.24690  2.90347  2.73739  3.18146  2.89801  2.37887  2.77519  2.98518  4.58477  3.61503
          0.03271  3.83226  4.55461  0.61958  0.77255  0.48576  0.95510
    392   2.77525  4.96498  2.74678  2.42936  4.32834  3.34637  3.62580  3.77710  1.60687  3.32426  4.18312  2.29981  3.84108  2.78700  2.50421  2.77493  3.02658  3.42868  5.43697  4.13103    941 k - - -
          2.68618  4.42225  2.77519  2.73123  3.46354  2.40513  3.72494  3.29354  2.67741  2.69355  4.24690  2.90347  2.73739  3.18146  2.89801  2.37887  2.77519  2.98518  4.58477  3.61503
          0.03271  3.83226  4.55461  0.61958  0.77255  0.48576  0.95510
    393   2.95294  4.77641  3.08842  2.84496  3.25806  3.41483  1.23022  3.64956  2.68918  3.14833  4.18866  3.25566  3.96548  3.21086  2.95698  3.02419  3.25521  3.38552  4.72355  3.21019    958 h - - -
          2.68618  4.42225  2.77519  2.73123  3.46354  2.40513  3.72494  3.29354  2.67741  2.69355  4.24690  2.90347  2.73739  3.18146  2.89801  2.37887  2.77519  2.98518  4.58477  3.61503
          0.03271  3.83226  4.55461  0.61958  0.77255  0.48576  0.95510
    394   3.10995  4.49939  4.48581  3.96991  3.12450  4.29268  4.63428  1.67513  3.78447  1.20317  2.98960  4.25864  4.57013  4.05055  3.97979  3.65918  3.35614  1.97163  5.12030  3.92126    959 l - - -
          2.68618  4.42225  2.77519  2.73123  3.46354  2.40513  3.72494  3.29354  2.67741  2.69355  4.24690  2.90347  2.73739  3.18146  2.89801  2.37887  2.77519  2.98518  4.58477  3.61503
          0.03271  3.83226  4.55461  0.61958  0.77255  0.48576  0.95510
    395   1.07332  4.17318  3.42273  3.21295  4.01323  2.99864  4.23962  3.13281  3.22819  3.01619  4.05304  3.37242  3.73413  3.57321  3.48106  2.52413  2.79874  2.79422  5.44444  4.24037    963 a - - -
          2.68618  4.42225  2.77519  2.73123  3.46354  2.40513  3.72494  3.29354  2.67741  2.69355  4.24690  2.90347  2.73739  3.18146  2.89801  2.37887  2.77519  2.98518  4.58477  3.61503
          0.03271  3.83226  4.55461  0.61958  0.77255  0.48576  0.95510
    396   2.96131  4.80195  3.44799  2.96836  4.14636  3.45615  3.79721  3.68585  2.22417  3.20915  4.21103  3.33084  3.96127  3.02010  1.04167  3.04781  3.23040  3.41170  5.24610  4.08311    964 r - - -
          2.68618  4.42225  2.77519  2.73123  3.46354  2.40513  3.72494  3.29354  2.67741  2.69355  4.24690  2.90347  2.73739  3.18146  2.89801  2.37887  2.77519  2.98518  4.58477  3.61503
          0.03271  3.83226  4.55461  0.61958  0.77255  0.48576  0.95510
    397   2.97828  4.36153  4.50037  4.00897  3.41539  4.20998  4.75781  1.33332  3.87782  1.93518  3.25102  4.26017  4.56298  4.16716  4.09896  3.59208  3.25295  1.42778  5.35180  4.13753    965 i - - -
          2.68618  4.42225  2.77519  2.73123  3.46354  2.40513  3.72494  3.29354  2.67741  2.69355  4.24690  2.90347  2.73739  3.18146  2.89801  2.37887  2.77519  2.98518  4.58477  3.61503
          0.03271  3.83226  4.55461  0.61958  0.77255  0.48576  0.95510
    398   2.70031  4.46359  3.30326  3.13704  4.13447  3.15341  4.21729  3.67015  3.19101  3.30113  4.34973  3.44746  0.90588  3.58105  3.44055  2.86669  3.13886  3.32004  5.33145  4.25481    966 p - - -
          2.68618  4.42225  2.77519  2.73123  3.46354  2.40513  3.72494  3.29354  2.67741  2.69355  4.24690  2.90347  2.73739  3.18146  2.89801  2.37887  2.77519  2.98518  4.58477  3.61503
          0.03271  3.83226  4.55461  0.61958  0.77255  0.48576  0.95510
    399   2.94753  5.06773  0.97747  2.31218  4.43964  3.18121  3.89738  4.01890  2.97418  3.63472  4.61261  2.86624  3.83124  3.13694  3.48438  2.91491  3.28549  3.66261  5.61600  4.32004    967 d - - -
          2.68618  4.42225  2.77519  2.73123  3.46354  2.40513  3.72494  3.29354  2.67741  2.69355  4.24690  2.90347  2.73739  3.18146  2.89801  2.37887  2.77519  2.98518  4.58477  3.61503
          0.03271  3.83226  4.55461  0.61958  0.77255  0.48576  0.95510
    400   3.19028  4.69555  3.77943  3.50187  2.29620  3.78372  3.60171  3.20523  3.36055  2.66938  3.88463  3.67484  4.25881  3.67624  3.55225  3.33076  3.47695  3.07397  3.93821  1.03536    968 y - - -
          2.68618  4.42225  2.77519  2.73123  3.46354  2.40513  3.72494  3.29354  2.67741  2.69355  4.24690  2.90347  2.73739  3.18146  2.89801  2.37887  2.77519  2.98518  4.58477  3.61503
          0.03271  3.83226  4.55461  0.61958  0.77255  0.48576  0.95510
    401   3.15009  4.55405  4.41510  3.92424  2.15699  4.21925  4.24782  2.26411  3.78396  1.15515  2.96924  4.14285  4.50389  3.96302  3.95394  3.58151  3.38915  2.33543  4.58681  3.13644    969 l - - -
          2.68618  4.42225  2.77519  2.73123  3.46354  2.40513  3.72494  3.29354  2.67741  2.69355  4.24690  2.90347  2.73739  3.18146  2.89801  2.37887  2.77519  2.98518  4.58477  3.61503
          0.03271  3.83226  4.55461  0.61958  0.77255  0.48576  0.95510
    402   3.27082  4.65947  4.03098  3.72761  2.62795  3.68617  3.85263  3.29332  3.45092  2.69487  3.92892  3.88492  4.20071  3.84068  3.58614  3.47486  3.56934  3.18254  0.97045  2.63227    970 w - - -
          2.68618  4.42225  2.77519  2.73123  3.46354  2.40513  3.72494  3.29354  2.67741  2.69355  4.24690  2.90347  2.73739  3.18146  2.89801  2.37887  2.77519  2.98518  4.58477  3.61503
          0.03271  3.83226  4.55461  0.61958  0.77255  0.48576  0.95510
    403   2.93439  4.38942  4.29113  3.80598  3.30185  4.05167  4.54821  1.93339  3.63885  1.59774  3.19800  4.07503  4.43779  3.95792  3.86706  3.43294  3.21534  1.37258  5.19247  3.94812    971 v - - -
          2.68618  4.42225  2.77519  2.73123  3.46354  2.40513  3.72494  3.29354  2.67741  2.69355  4.24690  2.90347  2.73739  3.18146  2.89801  2.37887  2.77519  2.98518  4.58477  3.61503
          0.03271  3.83226  4.55461  0.61958  0.77255  0.48576  0.95510
    404   2.29638  4.21588  3.17261  2.98721  4.03661  2.94656  4.09784  3.55410  3.05823  3.27770  4.20764  3.21799  3.68219  3.41086  3.34504  1.15333  2.77363  3.09803  5.41247  4.12009    972 s - - -
          2.68618  4.42225  2.77519  2.73123  3.46354  2.40513  3.72494  3.29354  2.67741  2.69355  4.24690  2.90347  2.73739  3.18146  2.89801  2.37887  2.77519  2.98518  4.58477  3.61503
          0.03271  3.83226  4.55461  0.61958  0.77255  0.48576  0.95510
    405   2.91903  5.01996  2.47280  1.08399  4.36136  3.24907  3.83331  3.80730  2.70886  3.43123  4.40777  2.91217  3.85197  3.05029  3.11297  2.90599  3.22321  3.49558  5.54057  4.26361    973 e - - -
          2.68618  4.42225  2.77519  2.73123  3.46354  2.40513  3.72494  3.29354  2.67741  2.69355  4.24690  2.90347  2.73739  3.18146  2.89801  2.37887  2.77519  2.98518  4.58477  3.61503
          0.03271  3.83226  4.55461  0.61958  0.77255  0.48576  0.95510
    406   2.94753  5.06773  0.97747  2.31218  4.43964  3.18121  3.89738  4.01890  2.97418  3.63472  4.61261  2.86624  3.83124  3.13694  3.48438  2.91491  3.28549  3.66261  5.61600  4.32004    974 d - - -
          2.68618  4.42225  2.77519  2.73123  3.46354  2.40513  3.72494  3.29354  2.67741  2.69355  4.24690  2.90347  2.73739  3.18146  2.89801  2.37887  2.77519  2.98518  4.58477  3.61503
          0.03271  3.83226  4.55461  0.61958  0.77255  0.48576  0.95510
    407   2.61676  4.39540  3.28222  3.17692  4.31850  0.79394  4.29902  3.90892  3.35265  3.56797  4.54392  3.44670  3.78523  3.68010  3.59248  2.78764  3.09490  3.44506  5.42362  4.41927    975 g - - -
          2.68618  4.42225  2.77519  2.73123  3.46354  2.40513  3.72494  3.29354  2.67741  2.69355  4.24690  2.90347  2.73739  3.18146  2.89801  2.37887  2.77519  2.98518  4.58477  3.61503
          0.03271  3.83226  4.55461  0.61958  0.77255  0.48576  0.95510
    408   2.93847  4.49386  4.00661  3.59759  3.19154  3.80412  4.34207  2.36318  3.36765  1.79281  1.45723  3.87988  4.26500  3.75248  3.57758  3.28313  3.24325  2.36449  5.02667  3.78457    976 m - - -
          2.68618  4.42225  2.77519  2.73123  3.46354  2.40513  3.72494  3.29354  2.67741  2.69355  4.24690  2.90347  2.73739  3.18146  2.89801  2.37887  2.77519  2.98518  4.58477  3.61503
          0.03271  3.83226  4.55461  0.61958  0.77255  0.48576  0.95510
    409   2.52496  2.86017  3.94135  3.41663  3.41896  3.52091  4.15797  1.92460  3.29624  2.31353  3.35857  3.63270  4.02289  3.58719  3.54386  2.87564  2.30545  2.04282  5.00622  3.79655    977 i - - -
          2.68618  4.42225  2.77519  2.73123  3.46354  2.40513  3.72494  3.29354  2.67741  2.69355  4.24690  2.90347  2.73739  3.18146  2.89801  2.37887  2.77519  2.98518  4.58477  3.61503
          0.03271  3.83226  4.55461  0.61958  0.77255  0.48576  0.95510
    410   2.98469  4.44391  4.30503  3.81398  3.19578  4.08434  4.53202  2.01939  3.63500  1.27839  3.08496  4.09197  4.44776  3.93855  3.85255  3.46275  3.25830  1.68612  5.12729  3.90266    978 l - - -
          2.68618  4.42225  2.77519  2.73123  3.46354  2.40513  3.72494  3.29354  2.67741  2.69355  4.24690  2.90347  2.73739  3.18146  2.89801  2.37887  2.77519  2.98518  4.58477  3.61503
          0.03271  3.83226  4.55461  0.61958  0.77255  0.48576  0.95510
    411   2.85028  4.83346  2.87786  2.63275  3.99648  3.34026  3.79044  3.62177  2.45652  3.12805  4.15781  3.09184  3.89364  1.30733  2.74117  2.90009  3.14764  3.35418  5.27601  3.96733    990 q - - -
          2.68619  4.42226  2.77521  2.73125  3.46355  2.40497  3.72496  3.29355  2.67742  2.69356  4.24691  2.90348  2.73741  3.18148  2.89802  2.37888  2.77521  2.98520  4.58478  3.61504
          0.16410  1.96023  4.55461  0.35913  1.19827  0.48576  0.95510
    412   1.83395  4.17839  3.26207  2.89369  4.01450  2.99580  3.97490  3.30087  2.89695  3.05510  3.92713  3.16461  2.57560  3.22703  3.23952  2.41210  2.09411  2.89861  5.38209  4.14622    996 a - - -
          2.68619  4.42226  2.77521  2.73125  3.46355  2.40514  3.72496  3.29355  2.67742  2.69356  4.24691  2.90348  2.73741  3.18148  2.89802  2.37888  2.77521  2.98491  4.58478  3.61504
          0.15534  2.01469  4.55461  0.36877  1.17631  0.48576  0.95510
    413   2.77670  4.31291  3.97239  3.44065  3.34318  3.84983  4.25528  1.81899  3.30295  1.74548  3.22883  3.76344  4.23504  3.62852  3.57460  3.17323  2.41902  1.97062  5.08174  3.87080   1004 l - - -
          2.68618  4.42225  2.77519  2.73123  3.46354  2.40513  3.72494  3.29354  2.67741  2.69355  4.24690  2.90347  2.73739  3.18146  2.89801  2.37887  2.77519  2.98518  4.58477  3.61503
          0.03271  3.83226  4.55461  0.61958  0.77255  0.48576  0.95510
    414   2.21032  4.17371  3.06547  2.87603  4.23844  1.66230  4.07107  3.70582  3.04167  3.38468  4.22549  3.12578  3.62251  3.33740  3.37123  1.81975  2.69054  3.16306  5.56280  4.31422   1008 g - - -
          2.68618  4.42225  2.77519  2.73123  3.46354  2.40513  3.72494  3.29354  2.67741  2.69355  4.24690  2.90347  2.73739  3.18146  2.89801  2.37887  2.77519  2.98518  4.58477  3.61503
          0.03271  3.83226  4.55461  0.61958  0.77255  0.48576  0.95510
    415   2.20822  4.14563  3.24796  2.95796  4.09018  2.92929  4.04638  3.42236  2.97360  3.17740  4.05124  3.18158  3.64550  3.31404  3.28695  1.55506  2.03871  2.97263  5.45769  4.21195   1009 s - - -
          2.68618  4.42225  2.77519  2.73123  3.46354  2.40513  3.72494  3.29354  2.67741  2.69355  4.24690  2.90347  2.73739  3.18146  2.89801  2.37887  2.77519  2.98518  4.58477  3.61503
          0.03271  3.83226  4.55461  0.61958  0.77255  0.48576  0.95510
    416   2.85028  4.83346  2.87786  2.63275  3.99648  3.34026  3.79044  3.62177  2.45652  3.12805  4.15781  3.09184  3.89364  1.30733  2.74117  2.90009  3.14764  3.35418  5.27601  3.96733   1010 q - - -
          2.68618  4.42225  2.77519  2.73123  3.46354  2.40513  3.72494  3.29354  2.67741  2.69355  4.24690  2.90347  2.73739  3.18146  2.89801  2.37887  2.77519  2.98518  4.58477  3.61503
          0.03271  3.83226  4.55461  0.61958  0.77255  0.48576  0.95510
    417   1.77682  4.10092  3.34586  3.00605  4.07178  2.91914  4.05771  3.37162  3.01404  3.13718  3.99414  3.20406  3.63230  3.32773  3.33340  1.87325  2.03282  2.92337  5.43992  4.21986   1011 a - - -
          2.68618  4.42225  2.77519  2.73123  3.46354  2.40513  3.72494  3.29354  2.67741  2.69355  4.24690  2.90347  2.73739  3.18146  2.89801  2.37887  2.77519  2.98518  4.58477  3.61503
          0.03271  3.83226  4.55461  0.61958  0.77255  0.48576  0.95510
    418   3.27082  4.65947  4.03098  3.72761  2.62795  3.68617  3.85263  3.29332  3.45092  2.69487  3.92892  3.88492  4.20071  3.84068  3.58614  3.47486  3.56934  3.18254  0.97045  2.63227   1012 w - - -
          2.68618  4.42225  2.77519  2.73123  3.46354  2.40513  3.72494  3.29354  2.67741  2.69355  4.24690  2.90347  2.73739  3.18146  2.89801  2.37887  2.77519  2.98518  4.58477  3.61503
          0.03271  3.83226  4.55461  0.61958  0.77255  0.48576  0.95510
    419   2.94753  5.06773  0.97747  2.31218  4.43964  3.18121  3.89738  4.01890  2.97418  3.63472  4.61261  2.86624  3.83124  3.13694  3.48438  2.91491  3.28549  3.66261  5.61600  4.32004   1013 d - - -
          2.68618  4.42225  2.77519  2.73123  3.46354  2.40513  3.72494  3.29354  2.67741  2.69355  4.24690  2.90347  2.73739  3.18146  2.89801  2.37887  2.77519  2.98518  4.58477  3.61503
          0.03271  3.83226  4.55461  0.61958  0.77255  0.48576  0.95510
    420   2.15847  4.27187  3.93148  3.49293  3.50337  3.67633  4.35013  1.52052  3.38172  2.20318  3.39913  3.75586  4.17920  3.71947  3.64469  3.06795  3.01075  1.91598  5.22896  3.99740   1014 i - - -
          2.68618  4.42225  2.77519  2.73123  3.46354  2.40513  3.72494  3.29354  2.67741  2.69355  4.24690  2.90347  2.73739  3.18146  2.89801  2.37887  2.77519  2.98518  4.58477  3.61503
          0.03271  3.83226  4.55461  0.61958  0.77255  0.48576  0.95510
    421   2.20569  4.17040  3.08789  2.87884  4.22644  2.09549  4.06108  3.69059  3.02465  3.36715  4.20502  3.12750  3.62135  3.32382  3.35679  1.49261  2.68262  3.15185  5.55125  4.30246   1015 s - - -
          2.68618  4.42225  2.77519  2.73123  3.46354  2.40513  3.72494  3.29354  2.67741  2.69355  4.24690  2.90347  2.73739  3.18146  2.89801  2.37887  2.77519  2.98518  4.58477  3.61503
          0.03271  3.83226  4.55461  0.61958  0.77255  0.48576  0.95510
    422   3.20819  4.62203  4.18339  3.89081  1.07991  3.90622  3.86109  2.73747  3.79899  2.11714  3.47402  3.97428  4.36618  3.97824  3.92863  3.47981  3.50954  2.72510  4.12317  2.49567   1020 f - - -
          2.68618  4.42225  2.77519  2.73123  3.46354  2.40513  3.72494  3.29354  2.67741  2.69355  4.24690  2.90347  2.73739  3.18146  2.89801  2.37887  2.77519  2.98518  4.58477  3.61503
          0.03271  3.83226  4.55461  0.61958  0.77255  0.48576  0.95510
    423   2.97821  4.36138  4.50051  4.00903  3.41567  4.21010  4.75791  1.33442  3.87799  1.93553  3.25122  4.26024  4.56304  4.16727  4.09917  3.59214  3.25285  1.42625  5.35197  4.13774   1021 i - - -
          2.68618  4.42225  2.77519  2.73123  3.46354  2.40513  3.72494  3.29354  2.67741  2.69355  4.24690  2.90347  2.73739  3.18146  2.89801  2.37887  2.77519  2.98518  4.58477  3.61503
          0.03271  3.83226  4.55461  0.61958  0.77255  0.48576  0.95510
    424   2.95519  4.34904  4.46460  3.97290  3.43933  4.17588  4.73371  1.52099  3.84511  1.97849  3.27966  4.22558  4.54068  4.14094  4.07354  3.55633  3.23272  1.25278  5.35593  4.13427   1022 v - - -
          2.68618  4.42225  2.77519  2.73123  3.46354  2.40513  3.72494  3.29354  2.67741  2.69355  4.24690  2.90347  2.73739  3.18146  2.89801  2.37887  2.77519  2.98518  4.58477  3.61503
          0.03271  3.83226  4.55461  0.61958  0.77255  0.48576  0.95510
    425   2.85028  4.83346  2.87786  2.63275  3.99648  3.34026  3.79044  3.62177  2.45652  3.12805  4.15781  3.09184  3.89364  1.30733  2.74117  2.90009  3.14764  3.35418  5.27601  3.96733   1023 q - - -
          2.68618  4.42225  2.77519  2.73123  3.46354  2.40513  3.72494  3.29354  2.67741  2.69355  4.24690  2.90347  2.73739  3.18146  2.89801  2.37887  2.77519  2.98518  4.58477  3.61503
          0.03271  3.83226  4.55461  0.61958  0.77255  0.48576  0.95510
    426   1.07332  4.17318  3.42273  3.21295  4.01323  2.99864  4.23962  3.13281  3.22819  3.01619  4.05304  3.37242  3.73413  3.57321  3.48106  2.52413  2.79874  2.79422  5.44444  4.24037   1024 a - - -
          2.68618  4.42225  2.77519  2.73123  3.46354  2.40513  3.72494  3.29354  2.67741  2.69355  4.24690  2.90347  2.73739  3.18146  2.89801  2.37887  2.77519  2.98518  4.58477  3.61503
          0.03271  3.83226  4.55461  0.61958  0.77255  0.48576  0.95510
    427   3.11081  4.58539  4.12462  3.76499  3.12157  3.93048  4.43336  2.32426  3.53310  0.92636  3.15836  4.04428  4.37323  3.91108  3.71547  3.49766  3.40717  2.35102  4.98556  3.69937   1025 l - - -
          2.68618  4.42225  2.77519  2.73123  3.46354  2.40513  3.72494  3.29354  2.67741  2.69355  4.24690  2.90347  2.73739  3.18146  2.89801  2.37887  2.77519  2.98518  4.58477  3.61503
          0.03271  3.83226  4.55461  0.61958  0.77255  0.48576  0.95510
    428   3.11081  4.58539  4.12462  3.76499  3.12157  3.93048  4.43336  2.32426  3.53310  0.92636  3.15836  4.04428  4.37323  3.91108  3.71547  3.49766  3.40717  2.35102  4.98556  3.69937   1026 l - - -
          2.68618  4.42225  2.77519  2.73123  3.46354  2.40513  3.72494  3.29354  2.67741  2.69355  4.24690  2.90347  2.73739  3.18146  2.89801  2.37887  2.77519  2.98518  4.58477  3.61503
          0.03271  3.83226  4.55461  0.61958  0.77255  0.48576  0.95510
    429   1.07332  4.17318  3.42273  3.21295  4.01323  2.99864  4.23962  3.13281  3.22819  3.01619  4.05304  3.37242  3.73413  3.57321  3.48106  2.52413  2.79874  2.79422  5.44444  4.24037   1027 a - - -
          2.68618  4.42225  2.77519  2.73123  3.46354  2.40513  3.72494  3.29354  2.67741  2.69355  4.24690  2.90347  2.73739  3.18146  2.89801  2.37887  2.77519  2.98518  4.58477  3.61503
          0.03271  3.83226  4.55461  0.61958  0.77255  0.48576  0.95510
    430   2.39232  4.23708  3.39361  3.14456  3.93453  3.07748  4.16479  3.05681  3.08673  2.92170  3.97537  3.35992  3.77831  3.48374  3.34694  2.59321  1.24195  2.75608  5.37591  4.15136   1029 t - - -
          2.68618  4.42225  2.77519  2.73123  3.46354  2.40513  3.72494  3.29354  2.67741  2.69355  4.24690  2.90347  2.73739  3.18146  2.89801  2.37887  2.77519  2.98518  4.58477  3.61503
          0.03271  3.83226  4.55461  0.61958  0.77255  0.48576  0.95510
    431   2.80421  5.21832  1.51172  2.09519  4.53636  3.14523  3.71219  4.08594  2.71482  3.63589  4.49755  2.09265  3.76729  2.89209  3.27251  2.73065  3.11040  3.67436  5.76699  4.29498   1037 d - - -
          2.68618  4.42225  2.77519  2.73123  3.46354  2.40513  3.72494  3.29354  2.67741  2.69355  4.24690  2.90347  2.73739  3.18146  2.89801  2.37887  2.77519  2.98518  4.58477  3.61503
          0.03271  3.83226  4.55461  0.61958  0.77255  0.48576  0.95510
    432   3.11081  4.58539  4.12462  3.76499  3.12157  3.93048  4.43336  2.32426  3.53310  0.92636  3.15836  4.04428  4.37323  3.91108  3.71547  3.49766  3.40717  2.35102  4.98556  3.69937   1038 l - - -
          2.68618  4.42225  2.77519  2.73123  3.46354  2.40513  3.72494  3.29354  2.67741  2.69355  4.24690  2.90347  2.73739  3.18146  2.89801  2.37887  2.77519  2.98518  4.58477  3.61503
          0.03271  3.83226  4.55461  0.61958  0.77255  0.48576  0.95510
    433   2.99988  4.43068  4.27721  3.89204  3.34783  4.02201  4.62809  1.12916  3.71934  1.94289  3.29025  4.14305  4.45769  4.07219  3.92056  3.51398  3.30002  1.84678  5.22985  3.96420   1040 i - - -
          2.68618  4.42225  2.77519  2.73123  3.46354  2.40513  3.72494  3.29354  2.67741  2.69355  4.24690  2.90347  2.73739  3.18146  2.89801  2.37887  2.77519  2.98518  4.58477  3.61503
          0.03271  3.83226  4.55461  0.61958  0.77255  0.48576  0.95510
    434   2.85062  5.33439  1.76297  1.47004  4.62245  3.16628  3.69412  4.11212  2.68137  3.65083  4.51124  2.64716  3.77537  2.86408  3.24379  2.75454  3.13666  3.71285  5.81245  4.34534   1042 e - - -
          2.68618  4.42225  2.77519  2.73123  3.46354  2.40513  3.72494  3.29354  2.67741  2.69355  4.24690  2.90347  2.73739  3.18146  2.89801  2.37887  2.77519  2.98518  4.58477  3.61503
          0.03271  3.83226  4.55461  0.61958  0.77255  0.48576  0.95510
    435   2.85062  5.33439  1.76297  1.47004  4.62245  3.16628  3.69412  4.11212  2.68137  3.65083  4.51124  2.64716  3.77537  2.86408  3.24379  2.75454  3.13666  3.71285  5.81245  4.34534   1043 e - - -
          2.68618  4.42225  2.77519  2.73123  3.46354  2.40513  3.72494  3.29354  2.67741  2.69355  4.24690  2.90347  2.73739  3.18146  2.89801  2.37887  2.77519  2.98518  4.58477  3.61503
          0.03271  3.83226  4.55461  0.61958  0.77255  0.48576  0.95510
    436   3.15174  4.55444  4.37822  3.91159  1.68895  4.17200  4.05999  2.35891  3.76906  1.42715  3.07013  4.07530  4.47948  3.93913  3.92971  3.53920  3.39475  2.40589  4.36045  2.81717   1045 l - - -
          2.68618  4.42225  2.77519  2.73123  3.46354  2.40513  3.72494  3.29354  2.67741  2.69355  4.24690  2.90347  2.73739  3.18146  2.89801  2.37887  2.77519  2.98518  4.58477  3.61503
          0.03271  3.83226  4.55461  0.61958  0.77255  0.48576  0.95510
    437   2.61676  4.39540  3.28222  3.17692  4.31850  0.79394  4.29902  3.90892  3.35265  3.56797  4.54392  3.44670  3.78523  3.68010  3.59248  2.78764  3.09490  3.44506  5.42362  4.41927   1046 g - - -
          2.68618  4.42225  2.77519  2.73123  3.46354  2.40513  3.72494  3.29354  2.67741  2.69355  4.24690  2.90347  2.73739  3.18146  2.89801  2.37887  2.77519  2.98518  4.58477  3.61503
          0.03271  3.83226  4.55461  0.61958  0.77255  0.48576  0.95510
    438   2.59779  4.40810  3.34592  2.95116  3.54587  3.36895  3.94072  2.84962  2.83572  1.97394  3.60316  3.31367  2.05333  3.24693  3.14262  2.78617  2.92765  2.66633  5.07824  3.78030   1047 l - - -
          2.68618  4.42225  2.77519  2.73123  3.46354  2.40513  3.72494  3.29354  2.67741  2.69355  4.24690  2.90347  2.73739  3.18146  2.89801  2.37887  2.77519  2.98518  4.58477  3.61503
          0.03271  3.83226  4.55461  0.61958  0.77255  0.48576  0.95510
    439   2.39232  4.23708  3.39361  3.14456  3.93453  3.07748  4.16479  3.05681  3.08673  2.92170  3.97537  3.35992  3.77831  3.48374  3.34694  2.59321  1.24195  2.75608  5.37591  4.15136   1048 t - - -
          2.68618  4.42225  2.77519  2.73123  3.46354  2.40513  3.72494  3.29354  2.67741  2.69355  4.24690  2.90347  2.73739  3.18146  2.89801  2.37887  2.77519  2.98518  4.58477  3.61503
          0.03271  3.83226  4.55461  0.61958  0.77255  0.48576  0.95510
    440   3.11081  4.58539  4.12462  3.76499  3.12157  3.93048  4.43336  2.32426  3.53310  0.92636  3.15836  4.04428  4.37323  3.91108  3.71547  3.49766  3.40717  2.35102  4.98556  3.69937   1049 l - - -
          2.68618  4.42225  2.77519  2.73123  3.46354  2.40513  3.72494  3.29354  2.67741  2.69355  4.24690  2.90347  2.73739  3.18146  2.89801  2.37887  2.77519  2.98518  4.58477  3.61503
          0.03271  3.83226  4.55461  0.61958  0.77255  0.48576  0.95510
    441   1.72812  4.28400  3.58351  3.17518  3.54278  3.38516  4.10732  2.51510  3.05989  1.93035  3.51239  3.46138  3.95483  3.43464  3.34685  2.79043  2.89555  2.33947  5.15955  3.89532   1050 a - - -
          2.68618  4.42225  2.77519  2.73123  3.46354  2.40513  3.72494  3.29354  2.67741  2.69355  4.24690  2.90347  2.73739  3.18146  2.89801  2.37887  2.77519  2.98518  4.58477  3.61503
          0.03271  3.83226  4.55461  0.61958  0.77255  0.48576  0.95510
    442   2.93637  4.89717  3.10960  2.73947  4.27440  3.42943  3.73869  3.70130  1.09471  3.27552  4.23978  3.16548  3.93315  2.93293  2.42647  2.98137  3.19297  3.41159  5.34610  4.15333   1051 k - - -
          2.68618  4.42225  2.77519  2.73123  3.46354  2.40513  3.72494  3.29354  2.67741  2.69355  4.24690  2.90347  2.73739  3.18146  2.89801  2.37887  2.77519  2.98518  4.58477  3.61503
          0.03271  3.83226  4.55461  0.61958  0.77255  0.48576  0.95510
    443   1.07332  4.17318  3.42273  3.21295  4.01323  2.99864  4.23962  3.13281  3.22819  3.01619  4.05304  3.37242  3.73413  3.57321  3.48106  2.52413  2.79874  2.79422  5.44444  4.24037   1052 a - - -
          2.68618  4.42225  2.77519  2.73123  3.46354  2.40513  3.72494  3.29354  2.67741  2.69355  4.24690  2.90347  2.73739  3.18146  2.89801  2.37887  2.77519  2.98518  4.58477  3.61503
          0.03271  3.83226  4.55461  0.61958  0.77255  0.48576  0.95510
    444   2.95294  4.77641  3.08842  2.84496  3.25806  3.41483  1.23022  3.64956  2.68918  3.14833  4.18866  3.25566  3.96548  3.21086  2.95698  3.02419  3.25521  3.38552  4.72355  3.21019   1053 h - - -
          2.68618  4.42225  2.77519  2.73123  3.46354  2.40513  3.72494  3.29354  2.67741  2.69355  4.24690  2.90347  2.73739  3.18146  2.89801  2.37887  2.77519  2.98518  4.58477  3.61503
          0.03271  3.83226  4.55461  0.61958  0.77255  0.48576  0.95510
    445   2.94753  5.06773  0.97747  2.31218  4.43964  3.18121  3.89738  4.01890  2.97418  3.63472  4.61261  2.86624  3.83124  3.13694  3.48438  2.91491  3.28549  3.66261  5.61600  4.32004   1054 d - - -
          2.68618  4.42225  2.77519  2.73123  3.46354  2.40513  3.72494  3.29354  2.67741  2.69355  4.24690  2.90347  2.73739  3.18146  2.89801  2.37887  2.77519  2.98518  4.58477  3.61503
          0.03271  3.83226  4.55461  0.61958  0.77255  0.48576  0.95510
    446   3.20819  4.62203  4.18339  3.89081  1.07991  3.90622  3.86109  2.73747  3.79899  2.11714  3.47402  3.97428  4.36618  3.97824  3.92863  3.47981  3.50954  2.72510  4.12317  2.49567   1055 f - - -
          2.68618  4.42225  2.77519  2.73123  3.46354  2.40513  3.72494  3.29354  2.67741  2.69355  4.24690  2.90347  2.73739  3.18146  2.89801  2.37887  2.77519  2.98518  4.58477  3.61503
          0.03271  3.83226  4.55461  0.61958  0.77255  0.48576  0.95510
    447   2.99988  4.43068  4.27721  3.89204  3.34783  4.02201  4.62809  1.12916  3.71934  1.94289  3.29025  4.14305  4.45769  4.07219  3.92056  3.51398  3.30002  1.84678  5.22985  3.96420   1056 i - - -
          2.68618  4.42225  2.77519  2.73123  3.46354  2.40513  3.72494  3.29354  2.67741  2.69355  4.24690  2.90347  2.73739  3.18146  2.89801  2.37887  2.77519  2.98518  4.58477  3.61503
          0.03271  3.83226  4.55461  0.61958  0.77255  0.48576  0.95510
    448   2.93637  4.89717  3.10960  2.73947  4.27440  3.42943  3.73869  3.70130  1.09471  3.27552  4.23978  3.16548  3.93315  2.93293  2.42647  2.98137  3.19297  3.41159  5.34610  4.15333   1057 k - - -
          2.68618  4.42225  2.77519  2.73123  3.46354  2.40513  3.72494  3.29354  2.67741  2.69355  4.24690  2.90347  2.73739  3.18146  2.89801  2.37887  2.77519  2.98518  4.58477  3.61503
          0.03271  3.83226  4.55461  0.61958  0.77255  0.48576  0.95510
    449   2.93637  4.89717  3.10960  2.73947  4.27440  3.42943  3.73869  3.70130  1.09471  3.27552  4.23978  3.16548  3.93315  2.93293  2.42647  2.98137  3.19297  3.41159  5.34610  4.15333   1058 k - - -
          2.68618  4.42225  2.77519  2.73123  3.46354  2.40513  3.72494  3.29354  2.67741  2.69355  4.24690  2.90347  2.73739  3.18146  2.89801  2.37887  2.77519  2.98518  4.58477  3.61503
          0.03271  3.83226  4.55461  0.61958  0.77255  0.48576  0.95510
    450   2.29638  4.21588  3.17261  2.98721  4.03661  2.94656  4.09784  3.55410  3.05823  3.27770  4.20764  3.21799  3.68219  3.41086  3.34504  1.15333  2.77363  3.09803  5.41247  4.12009   1059 s - - -
          2.68618  4.42225  2.77519  2.73123  3.46354  2.40513  3.72494  3.29354  2.67741  2.69355  4.24690  2.90347  2.73739  3.18146  2.89801  2.37887  2.77519  2.98518  4.58477  3.61503
          0.03271  3.83226  4.55461  0.61958  0.77255  0.48576  0.95510
    451   2.85028  4.83346  2.87786  2.63275  3.99648  3.34026  3.79044  3.62177  2.45652  3.12805  4.15781  3.09184  3.89364  1.30733  2.74117  2.90009  3.14764  3.35418  5.27601  3.96733   1060 q - - -
          2.68618  4.42225  2.77519  2.73123  3.46354  2.40513  3.72494  3.29354  2.67741  2.69355  4.24690  2.90347  2.73739  3.18146  2.89801  2.37887  2.77519  2.98518  4.58477  3.61503
          0.03271  3.83226  4.55461  0.61958  0.77255  0.48576  0.95510
    452   3.02852  4.39347  4.52896  3.99314  3.29248  4.29407  4.70554  1.57405  3.86864  1.54619  3.11506  4.27247  4.57749  4.11626  4.08266  3.64173  3.27635  1.50947  5.24910  4.07506   1074 v - - -
          2.68618  4.42225  2.77519  2.73123  3.46354  2.40513  3.72494  3.29354  2.67741  2.69355  4.24690  2.90347  2.73739  3.18146  2.89801  2.37887  2.77519  2.98518  4.58477  3.61503
          0.03271  3.83226  4.55461  0.61958  0.77255  0.48576  0.95510
    453   2.44099  4.19793  3.66097  3.24789  3.68901  3.29276  4.17726  2.46082  3.14383  2.52389  3.61301  3.47693  3.90781  3.49868  3.42824  2.70447  1.83546  1.84938  5.27229  4.03612   1076 t - - -
          2.68618  4.42225  2.77519  2.73123  3.46354  2.40513  3.72494  3.29354  2.67741  2.69355  4.24690  2.90347  2.73739  3.18146  2.89801  2.37887  2.77519  2.98518  4.58477  3.61503
          0.03271  3.83226  4.55461  0.61958  0.77255  0.48576  0.95510
    454   2.86771  5.36472  1.47716  1.69930  4.65119  3.15635  3.70343  4.14685  2.71367  3.68433  4.55118  2.63602  3.77639  2.87651  3.28984  2.76503  3.15821  3.74433  5.84468  4.36730   1079 d - - -
          2.68618  4.42225  2.77519  2.73123  3.46354  2.40513  3.72494  3.29354  2.67741  2.69355  4.24690  2.90347  2.73739  3.18146  2.89801  2.37887  2.77519  2.98518  4.58477  3.61503
          0.03271  3.83226  4.55461  0.61958  0.77255  0.48576  0.95510
    455   2.69123  4.68534  2.68815  2.56991  4.04267  3.15787  3.89045  3.74504  2.79114  3.39669  4.35270  1.23129  3.80808  3.16370  3.14395  2.76032  3.07211  3.37131  5.35330  3.99433   1080 n - - -
          2.68618  4.42225  2.77519  2.73123  3.46354  2.40513  3.72494  3.29354  2.67741  2.69355  4.24690  2.90347  2.73739  3.18146  2.89801  2.37887  2.77519  2.98518  4.58477  3.61503
          0.03271  3.83226  4.55461  0.61958  0.77255  0.48576  0.95510
    456   2.61049  4.55377  3.20052  2.66764  3.76134  3.42151  3.68108  3.13878  2.37749  2.33646  3.69470  3.10404  2.85994  2.89628  2.26844  2.72399  2.86224  2.88699  5.10682  3.83187   1081 r - - -
          2.68618  4.42225  2.77519  2.73123  3.46354  2.40513  3.72494  3.29354  2.67741  2.69355  4.24690  2.90347  2.73739  3.18146  2.89801  2.37887  2.77519  2.98518  4.58477  3.61503
          0.03271  3.83226  4.55461  0.61958  0.77255  0.48576  0.95510
    457   2.26690  4.23903  3.07518  2.80815  4.12792  2.95913  3.97383  3.57517  2.88605  3.24801  4.10418  3.10643  2.48628  3.22161  3.23030  1.55426  2.71093  3.10358  5.46073  4.19121   1082 s - - -
          2.68618  4.42225  2.77519  2.73123  3.46354  2.40513  3.72494  3.29354  2.67741  2.69355  4.24690  2.90347  2.73739  3.18146  2.89801  2.37887  2.77519  2.98518  4.58477  3.61503
          0.03271  3.83226  4.55461  0.61958  0.77255  0.48576  0.95510
    458   2.61676  4.39540  3.28222  3.17692  4.31850  0.79394  4.29902  3.90892  3.35265  3.56797  4.54392  3.44670  3.78523  3.68010  3.59248  2.78764  3.09490  3.44506  5.42362  4.41927   1087 g - - -
          2.68618  4.42225  2.77519  2.73123  3.46354  2.40513  3.72494  3.29354  2.67741  2.69355  4.24690  2.90347  2.73739  3.18146  2.89801  2.37887  2.77519  2.98518  4.58477  3.61503
          0.03271  3.83226  4.55461  0.61958  0.77255  0.48576  0.95510
    459   2.94753  5.06773  0.97747  2.31218  4.43964  3.18121  3.89738  4.01890  2.97418  3.63472  4.61261  2.86624  3.83124  3.13694  3.48438  2.91491  3.28549  3.66261  5.61600  4.32004   1088 d - - -
          2.68618  4.42225  2.77519  2.73123  3.46354  2.40513  3.72494  3.29354  2.67741  2.69355  4.24690  2.90347  2.73739  3.18146  2.89801  2.37887  2.77519  2.98518  4.58477  3.61503
          0.03271  3.83226  4.55461  0.61958  0.77255  0.48576  0.95510
    460   3.20819  4.62203  4.18339  3.89081  1.07991  3.90622  3.86109  2.73747  3.79899  2.11714  3.47402  3.97428  4.36618  3.97824  3.92863  3.47981  3.50954  2.72510  4.12317  2.49567   1089 f - - -
          2.68618  4.42225  2.77519  2.73123  3.46354  2.40513  3.72494  3.29354  2.67741  2.69355  4.24690  2.90347  2.73739  3.18146  2.89801  2.37887  2.77519  2.98518  4.58477  3.61503
          0.03271  3.83226  4.55461  0.61958  0.77255  0.48576  0.95510
    461   2.77525  4.96498  2.74678  2.42936  4.32834  3.34637  3.62580  3.77710  1.60687  3.32426  4.18312  2.29981  3.84108  2.78700  2.50421  2.77493  3.02658  3.42868  5.43697  4.13103   1090 k - - -
          2.68618  4.42225  2.77519  2.73123  3.46354  2.40513  3.72494  3.29354  2.67741  2.69355  4.24690  2.90347  2.73739  3.18146  2.89801  2.37887  2.77519  2.98518  4.58477  3.61503
          0.03271  3.83226  4.55461  0.61958  0.77255  0.48576  0.95510
    462   2.29638  4.21588  3.17261  2.98721  4.03661  2.94656  4.09784  3.55410  3.05823  3.27770  4.20764  3.21799  3.68219  3.41086  3.34504  1.15333  2.77363  3.09803  5.41247  4.12009   1091 s - - -
          2.68618  4.42225  2.77519  2.73123  3.46354  2.40513  3.72494  3.29354  2.67741  2.69355  4.24690  2.90347  2.73739  3.18146  2.89801  2.37887  2.77519  2.98518  4.58477  3.61503
          0.03271  3.83226  4.55461  0.61958  0.77255  0.48576  0.95510
    463   2.93847  4.49386  4.00661  3.59759  3.19154  3.80412  4.34207  2.36318  3.36765  1.79281  1.45723  3.87988  4.26500  3.75248  3.57758  3.28313  3.24325  2.36449  5.02667  3.78457   1092 m - - -
          2.68618  4.42225  2.77519  2.73123  3.46354  2.40513  3.72494  3.29354  2.67741  2.69355  4.24690  2.90347  2.73739  3.18146  2.89801  2.37887  2.77519  2.98518  4.58477  3.61503
          0.03271  3.83226  4.55461  0.61958  0.77255  0.48576  0.95510
    464   3.31765  4.67627  4.25998  3.87901  1.58104  4.12414  3.43502  3.06528  3.74939  2.45654  3.69102  3.84071  4.45991  3.84319  3.87975  3.47843  3.54921  2.97851  3.63507  1.29951   1094 y - - -
          2.68618  4.42225  2.77519  2.73123  3.46354  2.40513  3.72494  3.29354  2.67741  2.69355  4.24690  2.90347  2.73739  3.18146  2.89801  2.37887  2.77519  2.98518  4.58477  3.61503
          0.03271  3.83226  4.55461  0.61958  0.77255  0.48576  0.95510
    465   2.84041  4.89713  3.19128  2.65659  3.97404  3.50319  2.60667  3.64428  2.04750  3.16164  4.04904  3.08771  3.91567  2.77266  1.65770  2.87145  3.05135  3.34415  5.16196  3.83438   1095 r - - -
          2.68618  4.42225  2.77519  2.73123  3.46354  2.40513  3.72494  3.29354  2.67741  2.69355  4.24690  2.90347  2.73739  3.18146  2.89801  2.37887  2.77519  2.98518  4.58477  3.61503
          0.03271  3.83226  4.55461  0.61958  0.77255  0.48576  0.95510
    466   2.95294  4.77641  3.08842  2.84496  3.25806  3.41483  1.23022  3.64956  2.68918  3.14833  4.18866  3.25566  3.96548  3.21086  2.95698  3.02419  3.25521  3.38552  4.72355  3.21019   1096 h - - -
          2.68618  4.42225  2.77519  2.73123  3.46354  2.40513  3.72494  3.29354  2.67741  2.69355  4.24690  2.90347  2.73739  3.18146  2.89801  2.37887  2.77519  2.98518  4.58477  3.61503
          0.03271  3.83226  4.55461  0.61958  0.77255  0.48576  0.95510
    467   2.99988  4.43068  4.27721  3.89204  3.34783  4.02201  4.62809  1.12916  3.71934  1.94289  3.29025  4.14305  4.45769  4.07219  3.92056  3.51398  3.30002  1.84678  5.22985  3.96420   1097 i - - -
          2.68618  4.42225  2.77519  2.73123  3.46354  2.40513  3.72494  3.29354  2.67741  2.69355  4.24690  2.90347  2.73739  3.18146  2.89801  2.37887  2.77519  2.98518  4.58477  3.61503
          0.03271  3.83226  4.55461  0.61958  0.77255  0.48576  0.95510
    468   2.29638  4.21588  3.17261  2.98721  4.03661  2.94656  4.09784  3.55410  3.05823  3.27770  4.20764  3.21799  3.68219  3.41086  3.34504  1.15333  2.77363  3.09803  5.41247  4.12009   1098 s - - -
          2.68618  4.42225  2.77519  2.73123  3.46354  2.40513  3.72494  3.29354  2.67741  2.69355  4.24690  2.90347  2.73739  3.18146  2.89801  2.37887  2.77519  2.98518  4.58477  3.61503
          0.03271  3.83226  4.55461  0.61958  0.77255  0.48576  0.95510
    469   2.93637  4.89717  3.10960  2.73947  4.27440  3.42943  3.73869  3.70130  1.09471  3.27552  4.23978  3.16548  3.93315  2.93293  2.42647  2.98137  3.19297  3.41159  5.34610  4.15333   1099 k - - -
          2.68618  4.42225  2.77519  2.73123  3.46354  2.40513  3.72494  3.29354  2.67741  2.69355  4.24690  2.90347  2.73739  3.18146  2.89801  2.37887  2.77519  2.98518  4.58477  3.61503
          0.03271  3.83226  4.55461  0.61958  0.77255  0.48576  0.95510
    470   2.61676  4.39540  3.28222  3.17692  4.31850  0.79394  4.29902  3.90892  3.35265  3.56797  4.54392  3.44670  3.78523  3.68010  3.59248  2.78764  3.09490  3.44506  5.42362  4.41927   1100 g - - -
          2.68618  4.42225  2.77519  2.73123  3.46354  2.40513  3.72494  3.29354  2.67741  2.69355  4.24690  2.90347  2.73739  3.18146  2.89801  2.37887  2.77519  2.98518  4.58477  3.61503
          0.03271  3.83226  4.55461  0.61958  0.77255  0.48576  0.95510
    471   1.74583  4.10900  3.26158  3.00473  4.13778  2.88570  4.09921  3.47370  3.06165  3.23496  4.10422  3.19456  3.62492  3.37618  3.36878  1.49509  2.65147  2.99397  5.50784  4.26918   1101 s - - -
          2.68618  4.42225  2.77519  2.73123  3.46354  2.40513  3.72494  3.29354  2.67741  2.69355  4.24690  2.90347  2.73739  3.18146  2.89801  2.37887  2.77519  2.98518  4.58477  3.61503
          0.03271  3.83226  4.55461  0.61958  0.77255  0.48576  0.95510
    472   3.27082  4.65947  4.03098  3.72761  2.62795  3.68617  3.85263  3.29332  3.45092  2.69487  3.92892  3.88492  4.20071  3.84068  3.58614  3.47486  3.56934  3.18254  0.97045  2.63227   1102 w - - -
          2.68618  4.42225  2.77519  2.73123  3.46354  2.40513  3.72494  3.29354  2.67741  2.69355  4.24690  2.90347  2.73739  3.18146  2.89801  2.37887  2.77519  2.98518  4.58477  3.61503
          0.03271  3.83226  4.55461  0.61958  0.77255  0.48576  0.95510
    473   1.78213  4.12004  3.40817  3.09320  4.00241  2.98201  4.12036  3.07672  3.06744  2.98472  3.93240  3.27813  3.69260  3.40740  3.36029  2.43131  1.68379  2.72080  5.43393  4.21451   1103 t - - -
          2.68618  4.42225  2.77519  2.73123  3.46354  2.40513  3.72494  3.29354  2.67741  2.69355  4.24690  2.90347  2.73739  3.18146  2.89801  2.37887  2.77519  2.98518  4.58477  3.61503
          0.03271  3.83226  4.55461  0.61958  0.77255  0.48576  0.95510
    474   3.15174  4.55444  4.37822  3.91159  1.68895  4.17200  4.05999  2.35891  3.76906  1.42715  3.07013  4.07530  4.47948  3.93913  3.92971  3.53920  3.39475  2.40589  4.36045  2.81717   1104 l - - -
          2.68618  4.42225  2.77519  2.73123  3.46354  2.40513  3.72494  3.29354  2.67741  2.69355  4.24690  2.90347  2.73739  3.18146  2.89801  2.37887  2.77519  2.98518  4.58477  3.61503
          0.03271  3.83226  4.55461  0.61958  0.77255  0.48576  0.95510
    475   1.72494  4.10749  3.26532  3.00686  4.13677  2.88546  4.09968  3.47156  3.06290  3.23322  4.10204  3.19558  3.62457  3.37682  3.36999  1.51162  2.65035  2.99207  5.50695  4.26914   1105 s - - -
          2.68618  4.42225  2.77519  2.73123  3.46354  2.40513  3.72494  3.29354  2.67741  2.69355  4.24690  2.90347  2.73739  3.18146  2.89801  2.37887  2.77519  2.98518  4.58477  3.61503
          0.03271  3.83226  4.55461  0.61958  0.77255  0.48576  0.95510
    476   2.77970  5.12580  1.62216  2.17531  4.19180  3.22080  2.62936  3.90988  2.59732  3.44824  4.30921  2.73457  3.78527  2.85434  3.09946  2.72712  3.05539  3.53928  5.48491  4.01514   1106 d - - -
          2.68618  4.42225  2.77519  2.73123  3.46354  2.40513  3.72494  3.29354  2.67741  2.69355  4.24690  2.90347  2.73739  3.18146  2.89801  2.37887  2.77519  2.98518  4.58477  3.61503
          0.03271  3.83226  4.55461  0.61958  0.77255  0.48576  0.95510
    477   2.92884  5.01879  3.28742  2.69446  4.42486  3.55124  3.56728  3.79299  1.41430  3.27861  4.15718  3.10896  3.94468  2.71277  1.78055  2.93918  3.11556  3.48263  5.35620  4.16466   1107 k - - -
          2.68618  4.42225  2.77519  2.73123  3.46354  2.40513  3.72494  3.29354  2.67741  2.69355  4.24690  2.90347  2.73739  3.18146  2.89801  2.37887  2.77519  2.98518  4.58477  3.61503
          0.03271  3.83226  4.55461  0.61958  0.77255  0.48576  0.95510
    478   2.94753  5.06773  0.97747  2.31218  4.43964  3.18121  3.89738  4.01890  2.97418  3.63472  4.61261  2.86624  3.83124  3.13694  3.48438  2.91491  3.28549  3.66261  5.61600  4.32004   1108 d - - -
          2.68618  4.42225  2.77519  2.73123  3.46354  2.40513  3.72494  3.29354  2.67741  2.69355  4.24690  2.90347  2.73739  3.18146  2.89801  2.37887  2.77519  2.98518  4.58477  3.61503
          0.03271  3.83226  4.55461  0.61958  0.77255  0.48576  0.95510
    479   2.75635  5.02306  2.01189  2.24699  4.01873  3.25485  2.09509  3.79131  2.55930  3.34383  4.21201  2.79145  3.79765  2.86103  3.02461  2.72796  3.02723  3.44095  5.34468  3.88140   1109 d - - -
          2.68618  4.42225  2.77519  2.73123  3.46354  2.40513  3.72494  3.29354  2.67741  2.69355  4.24690  2.90347  2.73739  3.18146  2.89801  2.37887  2.77519  2.98518  4.58477  3.61503
          0.03271  3.83226  4.55461  0.61958  0.77255  0.48576  0.95510
    480   1.70342  4.13317  3.19197  2.98438  4.20962  1.63719  4.12509  3.55361  3.10897  3.30498  4.17414  3.19026  3.62936  3.40535  3.41802  2.37202  2.68288  3.05633  5.54959  4.33703   1110 g - - -
          2.68618  4.42225  2.77519  2.73123  3.46354  2.40513  3.72494  3.29354  2.67741  2.69355  4.24690  2.90347  2.73739  3.18146  2.89801  2.37887  2.77519  2.98518  4.58477  3.61503
          0.03271  3.83226  4.55461  0.61958  0.77255  0.48576  0.95510
    481   2.98893  4.47717  4.06369  3.56859  2.50934  3.89480  3.77564  2.67546  3.29299  1.70514  3.32116  3.75695  4.26382  3.62417  3.48433  3.26653  3.23144  2.62370  2.07284  2.60809   1112 l - - -
          2.68618  4.42225  2.77519  2.73123  3.46354  2.40513  3.72494  3.29354  2.67741  2.69355  4.24690  2.90347  2.73739  3.18146  2.89801  2.37887  2.77519  2.98518  4.58477  3.61503
          0.03271  3.83226  4.55461  0.61958  0.77255  0.48576  0.95510
    482   2.85028  4.83346  2.87786  2.63275  3.99648  3.34026  3.79044  3.62177  2.45652  3.12805  4.15781  3.09184  3.89364  1.30733  2.74117  2.90009  3.14764  3.35418  5.27601  3.96733   1113 q - - -
          2.68618  4.42225  2.77519  2.73123  3.46354  2.40513  3.72494  3.29354  2.67741  2.69355  4.24690  2.90347  2.73739  3.18146  2.89801  2.37887  2.77519  2.98518  4.58477  3.61503
          0.03271  3.83226  4.55461  0.61958  0.77255  0.48576  0.95510
    483   2.98144  4.43938  4.30603  3.81424  3.20252  4.08420  4.53366  2.01223  3.63703  1.29640  3.09094  4.09191  4.44781  3.94038  3.85531  3.46191  3.25496  1.66220  5.13156  3.90696   1114 l - - -
          2.68618  4.42225  2.77519  2.73123  3.46354  2.40513  3.72494  3.29354  2.67741  2.69355  4.24690  2.90347  2.73739  3.18146  2.89801  2.37887  2.77519  2.98518  4.58477  3.61503
          0.03271  3.83226  4.55461  0.61958  0.77255  0.48576  0.95510
    484   2.29638  4.21588  3.17261  2.98721  4.03661  2.94656  4.09784  3.55410  3.05823  3.27770  4.20764  3.21799  3.68219  3.41086  3.34504  1.15333  2.77363  3.09803  5.41247  4.12009   1115 s - - -
          2.68618  4.42225  2.77519  2.73123  3.46354  2.40513  3.72494  3.29354  2.67741  2.69355  4.24690  2.90347  2.73739  3.18146  2.89801  2.37887  2.77519  2.98518  4.58477  3.61503
          0.03271  3.83226  4.55461  0.61958  0.77255  0.48576  0.95510
    485   2.94753  5.06773  0.97747  2.31218  4.43964  3.18121  3.89738  4.01890  2.97418  3.63472  4.61261  2.86624  3.83124  3.13694  3.48438  2.91491  3.28549  3.66261  5.61600  4.32004   1116 d - - -
          2.68618  4.42225  2.77519  2.73123  3.46354  2.40513  3.72494  3.29354  2.67741  2.69355  4.24690  2.90347  2.73739  3.18146  2.89801  2.37887  2.77519  2.98518  4.58477  3.61503
          0.03271  3.83226  4.55461  0.61958  0.77255  0.48576  0.95510
    486   2.18666  4.14540  3.19653  2.89731  4.15091  2.17368  4.02098  3.54815  2.96601  3.23809  4.07082  3.14048  3.62146  3.27312  3.30654  1.88979  2.03632  3.05227  5.48743  4.25257   1117 s - - -
          2.68618  4.42225  2.77519  2.73123  3.46354  2.40513  3.72494  3.29354  2.67741  2.69355  4.24690  2.90347  2.73739  3.18146  2.89801  2.37887  2.77519  2.98518  4.58477  3.61503
          0.03271  3.83226  4.55461  0.61958  0.77255  0.48576  0.95510
    487   2.39232  4.23708  3.39361  3.14456  3.93453  3.07748  4.16479  3.05681  3.08673  2.92170  3.97537  3.35992  3.77831  3.48374  3.34694  2.59321  1.24195  2.75608  5.37591  4.15136   1118 t - - -
          2.68618  4.42225  2.77519  2.73123  3.46354  2.40513  3.72494  3.29354  2.67741  2.69355  4.24690  2.90347  2.73739  3.18146  2.89801  2.37887  2.77519  2.98518  4.58477  3.61503
          0.03271  3.83226  4.55461  0.61958  0.77255  0.48576  0.95510
    488   1.07332  4.17318  3.42273  3.21295  4.01323  2.99864  4.23962  3.13281  3.22819  3.01619  4.05304  3.37242  3.73413  3.57321  3.48106  2.52413  2.79874  2.79422  5.44444  4.24037   1119 a - - -
          2.68618  4.42225  2.77519  2.73123  3.46354  2.40513  3.72494  3.29354  2.67741  2.69355  4.24690  2.90347  2.73739  3.18146  2.89801  2.37887  2.77519  2.98518  4.58477  3.61503
          0.03271  3.83226  4.55461  0.61958  0.77255  0.48576  0.95510
    489   2.91903  5.01996  2.47280  1.08399  4.36136  3.24907  3.83331  3.80730  2.70886  3.43123  4.40777  2.91217  3.85197  3.05029  3.11297  2.90599  3.22321  3.49558  5.54057  4.26361   1120 e - - -
          2.68618  4.42225  2.77519  2.73123  3.46354  2.40513  3.72494  3.29354  2.67741  2.69355  4.24690  2.90347  2.73739  3.18146  2.89801  2.37887  2.77519  2.98518  4.58477  3.61503
          0.03271  3.83226  4.55461  0.61958  0.77255  0.48576  0.95510
    490   2.15967  1.93985  3.76341  3.39619  3.80413  2.93710  4.19380  3.08502  3.27303  2.92296  3.83937  3.40596  3.66789  3.58095  3.49533  1.85454  2.63160  2.70761  5.25906  4.03756   1121 s - - -
          2.68618  4.42225  2.77519  2.73123  3.46354  2.40513  3.72494  3.29354  2.67741  2.69355  4.24690  2.90347  2.73739  3.18146  2.89801  2.37887  2.77519  2.98518  4.58477  3.61503
          0.03271  3.83226  4.55461  0.61958  0.77255  0.48576  0.95510
    491   3.10498  4.54303  4.37586  3.84028  3.03689  4.22087  4.51460  2.15520  3.63560  1.13009  2.26062  4.15098  4.49492  3.90679  3.83575  3.56994  3.34320  2.22866  5.02975  3.86259   1122 l - - -
          2.68618  4.42225  2.77519  2.73123  3.46354  2.40513  3.72494  3.29354  2.67741  2.69355  4.24690  2.90347  2.73739  3.18146  2.89801  2.37887  2.77519  2.98518  4.58477  3.61503
          0.03271  3.83226  4.55461  0.61958  0.77255  0.48576  0.95510
    492   2.93637  4.89717  3.10960  2.73947  4.27440  3.42943  3.73869  3.70130  1.09471  3.27552  4.23978  3.16548  3.93315  2.93293  2.42647  2.98137  3.19297  3.41159  5.34610  4.15333   1123 k - - -
          2.68618  4.42225  2.77519  2.73123  3.46354  2.40513  3.72494  3.29354  2.67741  2.69355  4.24690  2.90347  2.73739  3.18146  2.89801  2.37887  2.77519  2.98518  4.58477  3.61503
          0.03271  3.83226  4.55461  0.61958  0.77255  0.48576  0.95510
    493   2.54267  1.02581  4.05132  3.78232  3.78357  3.17352  4.43832  2.92139  3.60922  2.83838  3.95863  3.78005  3.87728  3.95704  3.74049  2.81412  3.00615  2.66853  5.20747  4.07135   1135 c - - -
          2.68618  4.42225  2.77519  2.73123  3.46354  2.40513  3.72494  3.29354  2.67741  2.69355  4.24690  2.90347  2.73739  3.18146  2.89801  2.37887  2.77519  2.98518  4.58477  3.61503
          0.03271  3.83226  4.55461  0.61958  0.77255  0.48576  0.95510
    494   2.54267  1.02581  4.05132  3.78232  3.78357  3.17352  4.43832  2.92139  3.60922  2.83838  3.95863  3.78005  3.87728  3.95704  3.74049  2.81412  3.00615  2.66853  5.20747  4.07135   1136 c - - -
          2.68618  4.42225  2.77519  2.73123  3.46354  2.40513  3.72494  3.29354  2.67741  2.69355  4.24690  2.90347  2.73739  3.18146  2.89801  2.37887  2.77519  2.98518  4.58477  3.61503
          0.03271  3.83226  4.55461  0.61958  0.77255  0.48576  0.95510
    495   3.11081  4.58539  4.12462  3.76499  3.12157  3.93048  4.43336  2.32426  3.53310  0.92636  3.15836  4.04428  4.37323  3.91108  3.71547  3.49766  3.40717  2.35102  4.98556  3.69937   1139 l - - -
          2.68618  4.42225  2.77519  2.73123  3.46354  2.40513  3.72494  3.29354  2.67741  2.69355  4.24690  2.90347  2.73739  3.18146  2.89801  2.37887  2.77519  2.98518  4.58477  3.61503
          0.03271  3.83226  4.55461  0.61958  0.77255  0.48576  0.95510
    496   3.11081  4.58539  4.12462  3.76499  3.12157  3.93048  4.43336  2.32426  3.53310  0.92636  3.15836  4.04428  4.37323  3.91108  3.71547  3.49766  3.40717  2.35102  4.98556  3.69937   1140 l - - -
          2.68618  4.42225  2.77519  2.73123  3.46354  2.40513  3.72494  3.29354  2.67741  2.69355  4.24690  2.90347  2.73739  3.18146  2.89801  2.37887  2.77519  2.98518  4.58477  3.61503
          0.03271  3.83226  4.55461  0.61958  0.77255  0.48576  0.95510
    497   3.11081  4.58539  4.12462  3.76499  3.12157  3.93048  4.43336  2.32426  3.53310  0.92636  3.15836  4.04428  4.37323  3.91108  3.71547  3.49766  3.40717  2.35102  4.98556  3.69937   1141 l - - -
          2.68618  4.42225  2.77519  2.73123  3.46354  2.40513  3.72494  3.29354  2.67741  2.69355  4.24690  2.90347  2.73739  3.18146  2.89801  2.37887  2.77519  2.98518  4.58477  3.61503
          0.03271  3.83226  4.55461  0.61958  0.77255  0.48576  0.95510
    498   2.29638  4.21588  3.17261  2.98721  4.03661  2.94656  4.09784  3.55410  3.05823  3.27770  4.20764  3.21799  3.68219  3.41086  3.34504  1.15333  2.77363  3.09803  5.41247  4.12009   1142 s - - -
          2.68618  4.42225  2.77519  2.73123  3.46354  2.40513  3.72494  3.29354  2.67741  2.69355  4.24690  2.90347  2.73739  3.18146  2.89801  2.37887  2.77519  2.98518  4.58477  3.61503
          0.03271  3.83226  4.55461  0.61958  0.77255  0.48576  0.95510
    499   2.93847  4.49386  4.00661  3.59759  3.19154  3.80412  4.34207  2.36318  3.36765  1.79281  1.45723  3.87988  4.26500  3.75248  3.57758  3.28313  3.24325  2.36449  5.02667  3.78457   1153 m - - -
          2.68618  4.42225  2.77519  2.73123  3.46354  2.40513  3.72494  3.29354  2.67741  2.69355  4.24690  2.90347  2.73739  3.18146  2.89801  2.37887  2.77519  2.98518  4.58477  3.61503
          0.03271  3.83226  4.55461  0.61958  0.77255  0.48576  0.95510
    500   3.10689  4.54459  4.37751  3.84238  3.03669  4.22273  4.51649  2.15432  3.63687  1.12076  2.28684  4.15309  4.49665  3.90856  3.83685  3.57238  3.34524  2.22798  5.03062  3.86282   1154 l - - -
          2.68618  4.42225  2.77519  2.73123  3.46354  2.40513  3.72494  3.29354  2.67741  2.69355  4.24690  2.90347  2.73739  3.18146  2.89801  2.37887  2.77519  2.98518  4.58477  3.61503
          0.03271  3.83226  4.55461  0.61958  0.77255  0.48576  0.95510
    501   2.70031  4.46359  3.30326  3.13704  4.13447  3.15341  4.21729  3.67015  3.19101  3.30113  4.34973  3.44746  0.90588  3.58105  3.44055  2.86669  3.13886  3.32004  5.33145  4.25481   1160 p - - -
          2.68618  4.42225  2.77519  2.73123  3.46354  2.40513  3.72494  3.29354  2.67741  2.69355  4.24690  2.90347  2.73739  3.18146  2.89801  2.37887  2.77519  2.98518  4.58477  3.61503
          0.03271  3.83226  4.55461  0.61958  0.77255  0.48576  0.95510
    502   2.79610  5.07958  2.49905  1.90994  4.36054  3.29817  3.63816  3.81430  2.34632  3.35052  4.22121  2.81465  3.81831  1.89575  2.72290  2.76280  3.04744  3.47234  5.52018  4.16633   1163 q - - -
          2.68618  4.42225  2.77519  2.73123  3.46354  2.40513  3.72494  3.29354  2.67741  2.69355  4.24690  2.90347  2.73739  3.18146  2.89801  2.37887  2.77519  2.98518  4.58477  3.61503
          0.03271  3.83226  4.55461  0.61958  0.77255  0.48576  0.95510
    503   2.91903  5.01996  2.47280  1.08399  4.36136  3.24907  3.83331  3.80730  2.70886  3.43123  4.40777  2.91217  3.85197  3.05029  3.11297  2.90599  3.22321  3.49558  5.54057  4.26361   1164 e - - -
          2.68618  4.42225  2.77519  2.73123  3.46354  2.40513  3.72494  3.29354  2.67741  2.69355  4.24690  2.90347  2.73739  3.18146  2.89801  2.37887  2.77519  2.98518  4.58477  3.61503
          0.03271  3.83226  4.55461  0.61958  0.77255  0.48576  0.95510
    504   2.99988  4.43068  4.27721  3.89204  3.34783  4.02201  4.62809  1.12916  3.71934  1.94289  3.29025  4.14305  4.45769  4.07219  3.92056  3.51398  3.30002  1.84678  5.22985  3.96420   1165 i - - -
          2.68618  4.42225  2.77519  2.73123  3.46354  2.40513  3.72494  3.29354  2.67741  2.69355  4.24690  2.90347  2.73739  3.18146  2.89801  2.37887  2.77519  2.98518  4.58477  3.61503
          0.03271  3.83226  4.55461  0.61958  0.77255  0.48576  0.95510
    505   2.77653  4.33098  4.06909  3.73165  3.52146  3.68158  4.54055  2.05468  3.59879  2.21597  3.49341  3.92773  4.24481  3.96179  3.81504  3.18312  3.13937  1.07725  5.29887  4.02768   1166 v - - -
          2.68618  4.42225  2.77519  2.73123  3.46354  2.40513  3.72494  3.29354  2.67741  2.69355  4.24690  2.90347  2.73739  3.18146  2.89801  2.37887  2.77519  2.98518  4.58477  3.61503
          0.03271  3.83226  4.55461  0.61958  0.77255  0.48576  0.95510
    506   2.61676  4.39540  3.28222  3.17692  4.31850  0.79394  4.29902  3.90892  3.35265  3.56797  4.54392  3.44670  3.78523  3.68010  3.59248  2.78764  3.09490  3.44506  5.42362  4.41927   1167 g - - -
          2.68618  4.42225  2.77519  2.73123  3.46354  2.40513  3.72494  3.29354  2.67741  2.69355  4.24690  2.90347  2.73739  3.18146  2.89801  2.37887  2.77519  2.98518  4.58477  3.61503
          0.03271  3.83226  4.55461  0.61958  0.77255  0.48576  0.95510
    507   2.91903  5.01996  2.47280  1.08399  4.36136  3.24907  3.83331  3.80730  2.70886  3.43123  4.40777  2.91217  3.85197  3.05029  3.11297  2.90599  3.22321  3.49558  5.54057  4.26361   1175 e - - -
          2.68618  4.42225  2.77519  2.73123  3.46354  2.40513  3.72494  3.29354  2.67741  2.69355  4.24690  2.90347  2.73739  3.18146  2.89801  2.37887  2.77519  2.98518  4.58477  3.61503
          0.03271  3.83226  4.55461  0.61958  0.77255  0.48576  0.95510
    508   2.92897  5.01892  3.28794  2.69463  4.42508  3.55144  3.56719  3.79312  1.41547  3.27865  4.15719  3.10906  3.94476  2.71264  1.77851  2.93929  3.11562  3.48276  5.35618  4.16473   1179 k - - -
          2.68618  4.42225  2.77519  2.73123  3.46354  2.40513  3.72494  3.29354  2.67741  2.69355  4.24690  2.90347  2.73739  3.18146  2.89801  2.37887  2.77519  2.98518  4.58477  3.61503
          0.03271  3.83226  4.55461  0.61958  0.77255  0.48576  0.95510
    509   3.06058  4.52105  4.29949  3.76843  3.05375  4.15237  4.45602  2.17680  3.55830  1.32528  1.90986  4.07954  4.44933  3.85056  3.76715  3.50174  3.30350  2.23389  5.01397  3.82967   1180 l - - -
          2.68618  4.42225  2.77519  2.73123  3.46354  2.40513  3.72494  3.29354  2.67741  2.69355  4.24690  2.90347  2.73739  3.18146  2.89801  2.37887  2.77519  2.98518  4.58477  3.61503
          0.03271  3.83226  4.55461  0.61958  0.77255  0.48576  0.95510
    510   2.85073  5.33488  1.76071  1.47144  4.62290  3.16618  3.69411  4.11268  2.68155  3.65125  4.51164  2.64698  3.77534  2.86406  3.24415  2.75454  3.13679  3.71331  5.81286  4.34558   1181 e - - -
          2.68618  4.42225  2.77519  2.73123  3.46354  2.40513  3.72494  3.29354  2.67741  2.69355  4.24690  2.90347  2.73739  3.18146  2.89801  2.37887  2.77519  2.98518  4.58477  3.61503
          0.03271  3.83226  4.55461  0.61958  0.77255  0.48576  0.95510
    511   2.70031  4.46359  3.30326  3.13704  4.13447  3.15341  4.21729  3.67015  3.19101  3.30113  4.34973  3.44746  0.90588  3.58105  3.44055  2.86669  3.13886  3.32004  5.33145  4.25481   1182 p - - -
          2.68618  4.42225  2.77519  2.73123  3.46354  2.40513  3.72494  3.29354  2.67741  2.69355  4.24690  2.90347  2.73739  3.18146  2.89801  2.37887  2.77519  2.98518  4.58477  3.61503
          0.03271  3.83226  4.55461  0.61958  0.77255  0.48576  0.95510
    512   2.65341  4.80305  2.57882  1.69229  4.20187  3.23785  3.71568  3.50128  2.53482  3.19408  4.08640  2.86761  3.78983  2.89754  2.95009  2.68372  2.31725  3.17890  5.47347  4.13382   1184 e - - -
          2.68618  4.42225  2.77519  2.73123  3.46354  2.40513  3.72494  3.29354  2.67741  2.69355  4.24690  2.90347  2.73739  3.18146  2.89801  2.37887  2.77519  2.98518  4.58477  3.61503
          0.03271  3.83226  4.55461  0.61958  0.77255  0.48576  0.95510
    513   2.92884  5.01879  3.28742  2.69446  4.42486  3.55124  3.56728  3.79299  1.41430  3.27861  4.15718  3.10896  3.94468  2.71277  1.78055  2.93918  3.11556  3.48263  5.35620  4.16466   1186 k - - -
          2.68618  4.42225  2.77519  2.73123  3.46354  2.40513  3.72494  3.29354  2.67741  2.69355  4.24690  2.90347  2.73739  3.18146  2.89801  2.37887  2.77519  2.98518  4.58477  3.61503
          0.03271  3.83226  4.55461  0.61958  0.77255  0.48576  0.95510
    514   3.11081  4.58539  4.12462  3.76499  3.12157  3.93048  4.43336  2.32426  3.53310  0.92636  3.15836  4.04428  4.37323  3.91108  3.71547  3.49766  3.40717  2.35102  4.98556  3.69937   1187 l - - -
          2.68618  4.42225  2.77519  2.73123  3.46354  2.40513  3.72494  3.29354  2.67741  2.69355  4.24690  2.90347  2.73739  3.18146  2.89801  2.37887  2.77519  2.98518  4.58477  3.61503
          0.03271  3.83226  4.55461  0.61958  0.77255  0.48576  0.95510
    515   3.19028  4.69555  3.77943  3.50187  2.29620  3.78372  3.60171  3.20523  3.36055  2.66938  3.88463  3.67484  4.25881  3.67624  3.55225  3.33076  3.47695  3.07397  3.93821  1.03536   1188 y - - -
          2.68618  4.42225  2.77519  2.73123  3.46354  2.40513  3.72494  3.29354  2.67741  2.69355  4.24690  2.90347  2.73739  3.18146  2.89801  2.37887  2.77519  2.98518  4.58477  3.61503
          0.03271  3.83226  4.55461  0.61958  0.77255  0.48576  0.95510
    516   2.94753  5.06773  0.97747  2.31218  4.43964  3.18121  3.89738  4.01890  2.97418  3.63472  4.61261  2.86624  3.83124  3.13694  3.48438  2.91491  3.28549  3.66261  5.61600  4.32004   1189 d - - -
          2.68618  4.42225  2.77519  2.73123  3.46354  2.40513  3.72494  3.29354  2.67741  2.69355  4.24690  2.90347  2.73739  3.18146  2.89801  2.37887  2.77519  2.98518  4.58477  3.61503
          0.03271  3.83226  4.55461  0.61958  0.77255  0.48576  0.95510
    517   1.72253  4.10732  3.26574  3.00711  4.13665  2.88544  4.09974  3.47130  3.06304  3.23301  4.10180  3.19570  3.62454  3.37690  3.37013  1.51357  2.65023  2.99185  5.50685  4.26913   1190 s - - -
          2.68618  4.42225  2.77519  2.73123  3.46354  2.40513  3.72494  3.29354  2.67741  2.69355  4.24690  2.90347  2.73739  3.18146  2.89801  2.37887  2.77519  2.98518  4.58477  3.61503
          0.03271  3.83226  4.55461  0.61958  0.77255  0.48576  0.95510
    518   2.77653  4.33098  4.06909  3.73165  3.52146  3.68158  4.54055  2.05468  3.59879  2.21597  3.49341  3.92773  4.24481  3.96179  3.81504  3.18312  3.13937  1.07725  5.29887  4.02768   1191 v - - -
          2.68618  4.42225  2.77519  2.73123  3.46354  2.40513  3.72494  3.29354  2.67741  2.69355  4.24690  2.90347  2.73739  3.18146  2.89801  2.37887  2.77519  2.98518  4.58477  3.61503
          0.03271  3.83226  4.55461  0.61958  0.77255  0.48576  0.95510
    519   2.77366  5.14321  1.83780  2.12931  4.47028  3.15486  3.70922  4.01482  2.68518  3.57587  4.43438  1.75100  3.76655  2.88966  3.22000  2.71635  3.07935  3.61084  5.70745  4.25386   1192 n - - -
          2.68618  4.42225  2.77519  2.73123  3.46354  2.40513  3.72494  3.29354  2.67741  2.69355  4.24690  2.90347  2.73739  3.18146  2.89801  2.37887  2.77519  2.98518  4.58477  3.61503
          0.03271  3.83226  4.55461  0.61958  0.77255  0.48576  0.95510
    520   2.92617  4.39317  4.24029  3.76404  1.84596  3.96170  4.15101  2.23003  3.65194  1.84737  3.15495  3.95647  4.34682  3.86349  3.84727  3.32638  3.19910  1.80738  4.58349  3.11005   1193 v - - -
          2.68618  4.42225  2.77519  2.73123  3.46354  2.40513  3.72494  3.29354  2.67741  2.69355  4.24690  2.90347  2.73739  3.18146  2.89801  2.37887  2.77519  2.98518  4.58477  3.61503
          0.03271  3.83226  4.55461  0.61958  0.77255  0.48576  0.95510
    521   2.99988  4.43068  4.27721  3.89204  3.34783  4.02201  4.62809  1.12916  3.71934  1.94289  3.29025  4.14305  4.45769  4.07219  3.92056  3.51398  3.30002  1.84678  5.22985  3.96420   1196 i - - -
          2.68618  4.42225  2.77519  2.73123  3.46354  2.40513  3.72494  3.29354  2.67741  2.69355  4.24690  2.90347  2.73739  3.18146  2.89801  2.37887  2.77519  2.98518  4.58477  3.61503
          0.03271  3.83226  4.55461  0.61958  0.77255  0.48576  0.95510
    522   3.11081  4.58539  4.12462  3.76499  3.12157  3.93048  4.43336  2.32426  3.53310  0.92636  3.15836  4.04428  4.37323  3.91108  3.71547  3.49766  3.40717  2.35102  4.98556  3.69937   1197 l - - -
          2.68618  4.42225  2.77519  2.73123  3.46354  2.40513  3.72494  3.29354  2.67741  2.69355  4.24690  2.90347  2.73739  3.18146  2.89801  2.37887  2.77519  2.98518  4.58477  3.61503
          0.03271  3.83226  4.55461  0.61958  0.77255  0.48576  0.95510
    523   2.29638  4.21588  3.17261  2.98721  4.03661  2.94656  4.09784  3.55410  3.05823  3.27770  4.20764  3.21799  3.68219  3.41086  3.34504  1.15333  2.77363  3.09803  5.41247  4.12009   1200 s - - -
          2.68618  4.42225  2.77519  2.73123  3.46354  2.40513  3.72494  3.29354  2.67741  2.69355  4.24690  2.90347  2.73739  3.18146  2.89801  2.37887  2.77519  2.98518  4.58477  3.61503
          0.03271  3.83226  4.55461  0.61958  0.77255  0.48576  0.95510
    524   3.14974  4.55292  4.41529  3.92490  2.12265  4.21751  4.23663  2.26903  3.78485  1.16896  2.97301  4.13989  4.50256  3.96216  3.95374  3.57932  3.38864  2.33946  4.57250  3.11621   1206 l - - -
          2.68618  4.42225  2.77519  2.73123  3.46354  2.40513  3.72494  3.29354  2.67741  2.69355  4.24690  2.90347  2.73739  3.18146  2.89801  2.37887  2.77519  2.98518  4.58477  3.61503
          0.03271  3.83226  4.55461  0.61958  0.77255  0.48576  0.95510
    525   2.85028  4.83346  2.87786  2.63275  3.99648  3.34026  3.79044  3.62177  2.45652  3.12805  4.15781  3.09184  3.89364  1.30733  2.74117  2.90009  3.14764  3.35418  5.27601  3.96733   1221 q - - -
          2.68618  4.42225  2.77519  2.73123  3.46354  2.40513  3.72494  3.29354  2.67741  2.69355  4.24690  2.90347  2.73739  3.18146  2.89801  2.37887  2.77519  2.98518  4.58477  3.61503
          0.03271  3.83226  4.55461  0.61958  0.77255  0.48576  0.95510
    526   2.29638  4.21588  3.17261  2.98721  4.03661  2.94656  4.09784  3.55410  3.05823  3.27770  4.20764  3.21799  3.68219  3.41086  3.34504  1.15333  2.77363  3.09803  5.41247  4.12009   1248 s - - -
          2.68618  4.42225  2.77519  2.73123  3.46354  2.40513  3.72494  3.29354  2.67741  2.69355  4.24690  2.90347  2.73739  3.18146  2.89801  2.37887  2.77519  2.98518  4.58477  3.61503
          0.03271  3.83226  4.55461  0.61958  0.77255  0.48576  0.95510
    527   2.93637  4.89717  3.10960  2.73947  4.27440  3.42943  3.73869  3.70130  1.09471  3.27552  4.23978  3.16548  3.93315  2.93293  2.42647  2.98137  3.19297  3.41159  5.34610  4.15333   1261 k - - -
          2.68618  4.42225  2.77519  2.73123  3.46354  2.40513  3.72494  3.29354  2.67741  2.69355  4.24690  2.90347  2.73739  3.18146  2.89801  2.37887  2.77519  2.98518  4.58477  3.61503
          0.03271  3.83226  4.55461  0.61958  0.77255  0.48576  0.95510
    528   2.69123  4.68534  2.68815  2.56991  4.04267  3.15787  3.89045  3.74504  2.79114  3.39669  4.35270  1.23129  3.80808  3.16370  3.14395  2.76032  3.07211  3.37131  5.35330  3.99433   1262 n - - -
          2.68618  4.42225  2.77519  2.73123  3.46354  2.40513  3.72494  3.29354  2.67741  2.69355  4.24690  2.90347  2.73739  3.18146  2.89801  2.37887  2.77519  2.98518  4.58477  3.61503
          0.03271  3.83226  4.55461  0.61958  0.77255  0.48576  0.95510
    529   2.61676  4.39540  3.28222  3.17692  4.31850  0.79394  4.29902  3.90892  3.35265  3.56797  4.54392  3.44670  3.78523  3.68010  3.59248  2.78764  3.09490  3.44506  5.42362  4.41927   1263 g - - -
          2.68618  4.42225  2.77519  2.73123  3.46354  2.40513  3.72494  3.29354  2.67741  2.69355  4.24690  2.90347  2.73739  3.18146  2.89801  2.37887  2.77519  2.98518  4.58477  3.61503
          0.03271  3.83226  4.55461  0.61958  0.77255  0.48576  0.95510
    530   2.61676  4.39540  3.28222  3.17692  4.31850  0.79394  4.29902  3.90892  3.35265  3.56797  4.54392  3.44670  3.78523  3.68010  3.59248  2.78764  3.09490  3.44506  5.42362  4.41927   1264 g - - -
          2.68618  4.42225  2.77519  2.73123  3.46354  2.40513  3.72494  3.29354  2.67741  2.69355  4.24690  2.90347  2.73739  3.18146  2.89801  2.37887  2.77519  2.98518  4.58477  3.61503
          0.03271  3.83226  4.55461  0.61958  0.77255  0.48576  0.95510
    531   2.97828  4.36153  4.50037  4.00897  3.41539  4.20998  4.75781  1.33332  3.87782  1.93518  3.25102  4.26017  4.56298  4.16716  4.09896  3.59208  3.25295  1.42778  5.35180  4.13753   1265 i - - -
          2.68618  4.42225  2.77519  2.73123  3.46354  2.40513  3.72494  3.29354  2.67741  2.69355  4.24690  2.90347  2.73739  3.18146  2.89801  2.37887  2.77519  2.98518  4.58477  3.61503
          0.03271  3.83226  4.55461  0.61958  0.77255  0.48576  0.95510
    532   2.30613  4.23378  3.20720  2.88288  4.00588  3.03151  3.97908  3.29361  2.87335  3.04121  3.95260  3.17279  2.52697  3.23665  3.19954  2.47185  1.70044  2.91625  5.37725  4.13543   1266 t - - -
          2.68618  4.42225  2.77519  2.73123  3.46354  2.40513  3.72494  3.29354  2.67741  2.69355  4.24690  2.90347  2.73739  3.18146  2.89801  2.37887  2.77519  2.98518  4.58477  3.61503
          0.03271  3.83226  4.55461  0.61958  0.77255  0.48576  0.95510
    533   1.61561  4.15797  3.68578  3.30289  3.73997  3.22113  4.23108  2.49066  3.23119  2.57842  3.66369  3.48622  3.87291  3.56052  3.50862  2.64925  2.80157  1.83946  5.32458  4.09416   1267 a - - -
          2.68618  4.42225  2.77519  2.73123  3.46354  2.40513  3.72494  3.29354  2.67741  2.69355  4.24690  2.90347  2.73739  3.18146  2.89801  2.37887  2.77519  2.98518  4.58477  3.61503
          0.03271  3.83226  4.55461  0.61958  0.77255  0.48576  0.95510
    534   3.27082  4.65947  4.03098  3.72761  2.62795  3.68617  3.85263  3.29332  3.45092  2.69487  3.92892  3.88492  4.20071  3.84068  3.58614  3.47486  3.56934  3.18254  0.97045  2.63227   1268 w - - -
          2.68618  4.42225  2.77519  2.73123  3.46354  2.40513  3.72494  3.29354  2.67741  2.69355  4.24690  2.90347  2.73739  3.18146  2.89801  2.37887  2.77519  2.98518  4.58477  3.61503
          0.03271  3.83226  4.55461  0.61958  0.77255  0.48576  0.95510
    535   2.91903  5.01996  2.47280  1.08399  4.36136  3.24907  3.83331  3.80730  2.70886  3.43123  4.40777  2.91217  3.85197  3.05029  3.11297  2.90599  3.22321  3.49558  5.54057  4.26361   1269 e - - -
          2.68618  4.42225  2.77519  2.73123  3.46354  2.40513  3.72494  3.29354  2.67741  2.69355  4.24690  2.90347  2.73739  3.18146  2.89801  2.37887  2.77519  2.98518  4.58477  3.61503
          0.03271  3.83226  4.55461  0.61958  0.77255  0.48576  0.95510
    536   2.70031  4.46359  3.30326  3.13704  4.13447  3.15341  4.21729  3.67015  3.19101  3.30113  4.34973  3.44746  0.90588  3.58105  3.44055  2.86669  3.13886  3.32004  5.33145  4.25481   1275 p - - -
          2.68618  4.42225  2.77519  2.73123  3.46354  2.40513  3.72494  3.29354  2.67741  2.69355  4.24690  2.90347  2.73739  3.18146  2.89801  2.37887  2.77519  2.98518  4.58477  3.61503
          0.03271  3.83226  4.55461  0.61958  0.77255  0.48576  0.95510
    537   1.59430  4.15623  3.67761  3.29685  3.74639  3.21056  4.22744  2.50860  3.22580  2.58863  3.67160  3.47887  3.86536  3.55557  3.50352  2.63967  2.79700  1.86761  5.32733  4.09658   1276 a - - -
          2.68618  4.42225  2.77519  2.73123  3.46354  2.40513  3.72494  3.29354  2.67741  2.69355  4.24690  2.90347  2.73739  3.18146  2.89801  2.37887  2.77519  2.98518  4.58477  3.61503
          0.03271  3.83226  4.55461  0.61958  0.77255  0.48576  0.95510
    538   2.72250  4.54750  3.44591  2.87773  3.64701  3.55044  3.76836  2.31054  2.39395  2.56117  3.61096  3.27180  3.96705  3.00887  1.88313  2.88431  2.96696  2.67502  5.07664  3.81020   1278 r - - -
          2.68618  4.42225  2.77519  2.73123  3.46354  2.40513  3.72494  3.29354  2.67741  2.69355  4.24690  2.90347  2.73739  3.18146  2.89801  2.37887  2.77519  2.98518  4.58477  3.61503
          0.03271  3.83226  4.55461  0.61958  0.77255  0.48576  0.95510
    539   1.72494  4.10749  3.26532  3.00686  4.13677  2.88546  4.09968  3.47156  3.06290  3.23322  4.10204  3.19558  3.62457  3.37682  3.36999  1.51162  2.65035  2.99207  5.50695  4.26914   1279 s - - -
          2.68618  4.42225  2.77519  2.73123  3.46354  2.40513  3.72494  3.29354  2.67741  2.69355  4.24690  2.90347  2.73739  3.18146  2.89801  2.37887  2.77519  2.98518  4.58477  3.61503
          0.03271  3.83226  4.55461  0.61958  0.77255  0.48576  0.95510
    540   2.78195  4.92955  2.81265  2.46023  3.89269  3.39666  2.64162  3.66000  2.24543  3.18403  4.07131  2.94941  3.86095  1.92799  2.56287  2.78921  3.01796  3.34758  5.17891  3.76944   1281 q - - -
          2.68618  4.42225  2.77519  2.73123  3.46354  2.40513  3.72494  3.29354  2.67741  2.69355  4.24690  2.90347  2.73739  3.18146  2.89801  2.37887  2.77519  2.98518  4.58477  3.61503
          0.03271  3.83226  4.55461  0.61958  0.77255  0.48576  0.95510
    541   2.93637  4.89717  3.10960  2.73947  4.27440  3.42943  3.73869  3.70130  1.09471  3.27552  4.23978  3.16548  3.93315  2.93293  2.42647  2.98137  3.19297  3.41159  5.34610  4.15333   1287 k - - -
          2.68618  4.42225  2.77519  2.73123  3.46354  2.40513  3.72494  3.29354  2.67741  2.69355  4.24690  2.90347  2.73739  3.18146  2.89801  2.37887  2.77519  2.98518  4.58477  3.61503
          0.03271  3.83226  4.55461  0.61958  0.77255  0.48576  0.95510
    542   3.27082  4.65947  4.03098  3.72761  2.62795  3.68617  3.85263  3.29332  3.45092  2.69487  3.92892  3.88492  4.20071  3.84068  3.58614  3.47486  3.56934  3.18254  0.97045  2.63227   1288 w - - -
          2.68618  4.42225  2.77519  2.73123  3.46354  2.40513  3.72494  3.29354  2.67741  2.69355  4.24690  2.90347  2.73739  3.18146  2.89801  2.37887  2.77519  2.98518  4.58477  3.61503
          0.03271  3.83226  4.55461  0.61958  0.77255  0.48576  0.95510
    543   3.11081  4.58539  4.12462  3.76499  3.12157  3.93048  4.43336  2.32426  3.53310  0.92636  3.15836  4.04428  4.37323  3.91108  3.71547  3.49766  3.40717  2.35102  4.98556  3.69937   1289 l - - -
          2.68618  4.42225  2.77519  2.73123  3.46354  2.40513  3.72494  3.29354  2.67741  2.69355  4.24690  2.90347  2.73739  3.18146  2.89801  2.37887  2.77519  2.98518  4.58477  3.61503
          0.03271  3.83226  4.55461  0.61958  0.77255  0.48576  0.95510
    544   2.91903  5.01996  2.47280  1.08399  4.36136  3.24907  3.83331  3.80730  2.70886  3.43123  4.40777  2.91217  3.85197  3.05029  3.11297  2.90599  3.22321  3.49558  5.54057  4.26361   1291 e - - -
          2.68618  4.42225  2.77519  2.73123  3.46354  2.40513  3.72494  3.29354  2.67741  2.69355  4.24690  2.90347  2.73739  3.18146  2.89801  2.37887  2.77519  2.98518  4.58477  3.61503
          0.03271  3.83226  4.55461  0.61958  0.77255  0.48576  0.95510
    545   2.63651  4.59229  3.18575  2.63900  3.70504  3.45176  2.81530  3.18789  2.32512  2.82480  3.71619  3.08372  3.85956  2.85791  2.27238  2.73729  2.87037  2.43690  5.04381  3.72965   1292 r - - -
          2.68618  4.42225  2.77519  2.73123  3.46354  2.40513  3.72494  3.29354  2.67741  2.69355  4.24690  2.90347  2.73739  3.18146  2.89801  2.37887  2.77519  2.98518  4.58477  3.61503
          0.03271  3.83226  4.55461  0.61958  0.77255  0.48576  0.95510
    546   3.11081  4.58539  4.12462  3.76499  3.12157  3.93048  4.43336  2.32426  3.53310  0.92636  3.15836  4.04428  4.37323  3.91108  3.71547  3.49766  3.40717  2.35102  4.98556  3.69937   1295 l - - -
          2.68618  4.42225  2.77519  2.73123  3.46354  2.40513  3.72494  3.29354  2.67741  2.69355  4.24690  2.90347  2.73739  3.18146  2.89801  2.37887  2.77519  2.98518  4.58477  3.61503
          0.03271  3.83226  4.55461  0.61958  0.77255  0.48576  0.95510
    547   2.69123  4.68534  2.68815  2.56991  4.04267  3.15787  3.89045  3.74504  2.79114  3.39669  4.35270  1.23129  3.80808  3.16370  3.14395  2.76032  3.07211  3.37131  5.35330  3.99433   1296 n - - -
          2.68618  4.42225  2.77519  2.73123  3.46354  2.40513  3.72494  3.29354  2.67741  2.69355  4.24690  2.90347  2.73739  3.18146  2.89801  2.37887  2.77519  2.98518  4.58477  3.61503
          0.03271  3.83226  4.55461  0.61958  0.77255  0.48576  0.95510
    548   2.70031  4.46359  3.30326  3.13704  4.13447  3.15341  4.21729  3.67015  3.19101  3.30113  4.34973  3.44746  0.90588  3.58105  3.44055  2.86669  3.13886  3.32004  5.33145  4.25481   1297 p - - -
          2.68618  4.42225  2.77519  2.73123  3.46354  2.40513  3.72494  3.29354  2.67741  2.69355  4.24690  2.90347  2.73739  3.18146  2.89801  2.37887  2.77519  2.98518  4.58477  3.61503
          0.03271  3.83226  4.55461  0.61958  0.77255  0.48576  0.95510
    549   1.78461  4.12020  3.40798  3.09313  4.00234  2.98216  4.12037  3.07647  3.06732  2.98453  3.93238  3.27816  3.69273  3.40740  3.36013  2.43151  1.68166  2.72066  5.43393  4.21447   1298 t - - -
          2.68618  4.42225  2.77519  2.73123  3.46354  2.40513  3.72494  3.29354  2.67741  2.69355  4.24690  2.90347  2.73739  3.18146  2.89801  2.37887  2.77519  2.98518  4.58477  3.61503
          0.03271  3.83226  4.55461  0.61958  0.77255  0.48576  0.95510
    550   2.91903  5.01996  2.47280  1.08399  4.36136  3.24907  3.83331  3.80730  2.70886  3.43123  4.40777  2.91217  3.85197  3.05029  3.11297  2.90599  3.22321  3.49558  5.54057  4.26361   1299 e - - -
          2.68618  4.42225  2.77519  2.73123  3.46354  2.40513  3.72494  3.29354  2.67741  2.69355  4.24690  2.90347  2.73739  3.18146  2.89801  2.37887  2.77519  2.98518  4.58477  3.61503
          0.03271  3.83226  4.55461  0.61958  0.77255  0.48576  0.95510
    551   3.15164  4.55429  4.37870  3.91177  1.69172  4.17244  4.06137  2.35807  3.76927  1.42488  3.06913  4.07587  4.47966  3.93932  3.92996  3.53952  3.39458  2.40527  4.36207  2.81942   1300 l - - -
          2.68618  4.42225  2.77519  2.73123  3.46354  2.40513  3.72494  3.29354  2.67741  2.69355  4.24690  2.90347  2.73739  3.18146  2.89801  2.37887  2.77519  2.98518  4.58477  3.61503
          0.03271  3.83226  4.55461  0.61958  0.77255  0.48576  0.95510
    552   3.05143  4.47413  4.19630  3.70896  1.86407  4.02296  3.66900  2.67420  3.58057  1.73174  3.31664  3.82031  4.34371  3.73933  3.75400  3.33692  3.27792  2.62036  3.96690  1.92296   1306 l - - -
          2.68618  4.42225  2.77519  2.73123  3.46354  2.40513  3.72494  3.29354  2.67741  2.69355  4.24690  2.90347  2.73739  3.18146  2.89801  2.37887  2.77519  2.98518  4.58477  3.61503
          0.03271  3.83226  4.55461  0.61958  0.77255  0.48576  0.95510
    553   1.39618  4.11241  3.25095  3.01969  4.17509  2.07243  4.12866  3.50132  3.11568  3.26444  4.13350  3.20806  3.62788  3.41287  3.42028  2.36400  2.66804  3.01573  5.52576  4.31657   1307 a - - -
          2.68618  4.42225  2.77519  2.73123  3.46354  2.40513  3.72494  3.29354  2.67741  2.69355  4.24690  2.90347  2.73739  3.18146  2.89801  2.37887  2.77519  2.98518  4.58477  3.61503
          0.03271  3.83226  4.55461  0.61958  0.77255  0.48576  0.95510
    554   2.94753  5.06773  0.97747  2.31218  4.43964  3.18121  3.89738  4.01890  2.97418  3.63472  4.61261  2.86624  3.83124  3.13694  3.48438  2.91491  3.28549  3.66261  5.61600  4.32004   1308 d - - -
          2.68618  4.42225  2.77519  2.73123  3.46354  2.40513  3.72494  3.29354  2.67741  2.69355  4.24690  2.90347  2.73739  3.18146  2.89801  2.37887  2.77519  2.98518  4.58477  3.61503
          0.03271  3.83226  4.55461  0.61958  0.77255  0.48576  0.95510
    555   3.07987  4.45664  4.49930  3.99152  3.20285  4.28963  4.66854  1.39517  3.81087  1.47050  3.07186  4.27005  4.58150  4.09266  4.01115  3.66205  3.33144  1.84571  5.17772  3.96145   1309 i - - -
          2.68618  4.42225  2.77519  2.73123  3.46354  2.40513  3.72494  3.29354  2.67741  2.69355  4.24690  2.90347  2.73739  3.18146  2.89801  2.37887  2.77519  2.98518  4.58477  3.61503
          0.03271  3.83226  4.55461  0.61958  0.77255  0.48576  0.95510
    556   2.95226  4.34868  4.45773  3.96686  3.44013  4.16909  4.72906  1.53658  3.83843  1.98144  3.28190  4.21957  4.53646  4.13573  4.06756  3.54996  3.23061  1.24363  5.35481  4.13178   1311 v - - -
          2.68618  4.42225  2.77519  2.73123  3.46354  2.40513  3.72494  3.29354  2.67741  2.69355  4.24690  2.90347  2.73739  3.18146  2.89801  2.37887  2.77519  2.98518  4.58477  3.61503
          0.03271  3.83226  4.55461  0.61958  0.77255  0.48576  0.95510
    557   2.99988  4.43068  4.27721  3.89204  3.34783  4.02201  4.62809  1.12916  3.71934  1.94289  3.29025  4.14305  4.45769  4.07219  3.92056  3.51398  3.30002  1.84678  5.22985  3.96420   1312 i - - -
          2.68618  4.42225  2.77519  2.73123  3.46354  2.40513  3.72494  3.29354  2.67741  2.69355  4.24690  2.90347  2.73739  3.18146  2.89801  2.37887  2.77519  2.98518  4.58477  3.61503
          0.03271  3.83226  4.55461  0.61958  0.77255  0.48576  0.95510
    558   2.91903  5.01996  2.47280  1.08399  4.36136  3.24907  3.83331  3.80730  2.70886  3.43123  4.40777  2.91217  3.85197  3.05029  3.11297  2.90599  3.22321  3.49558  5.54057  4.26361   1313 e - - -
          2.68618  4.42225  2.77519  2.73123  3.46354  2.40513  3.72494  3.29354  2.67741  2.69355  4.24690  2.90347  2.73739  3.18146  2.89801  2.37887  2.77519  2.98518  4.58477  3.61503
          0.03271  3.83226  4.55461  0.61958  0.77255  0.48576  0.95510
    559   2.73776  4.85881  2.68765  2.42884  3.70946  3.31824  2.10320  3.65792  2.43837  3.21453  4.10461  2.31392  3.83860  2.88876  2.79718  2.75523  3.01147  3.32874  5.09183  3.61224   1316 h - - -
          2.68618  4.42225  2.77519  2.73123  3.46354  2.40513  3.72494  3.29354  2.67741  2.69355  4.24690  2.90347  2.73739  3.18146  2.89801  2.37887  2.77519  2.98518  4.58477  3.61503
          0.03271  3.83226  4.55461  0.61958  0.77255  0.48576  0.95510
    560   2.84970  5.32999  1.78254  1.45810  4.61841  3.16713  3.69423  4.10712  2.67986  3.64705  4.50772  2.64886  3.77566  2.86432  3.24064  2.75452  3.13565  3.70878  5.80877  4.34325   1317 e - - -
          2.68618  4.42225  2.77519  2.73123  3.46354  2.40513  3.72494  3.29354  2.67741  2.69355  4.24690  2.90347  2.73739  3.18146  2.89801  2.37887  2.77519  2.98518  4.58477  3.61503
          0.03271  3.83226  4.55461  0.61958  0.77255  0.48576  0.95510
    561   3.04129  4.71358  3.51899  3.12269  2.28973  3.77351  2.42485  3.31661  2.96077  2.79090  3.86272  3.41068  4.17332  3.32711  3.23327  3.12472  3.27668  3.12259  3.91871  1.52767   1318 y - - -
          2.68618  4.42225  2.77519  2.73123  3.46354  2.40513  3.72494  3.29354  2.67741  2.69355  4.24690  2.90347  2.73739  3.18146  2.89801  2.37887  2.77519  2.98518  4.58477  3.61503
          0.03271  3.83226  4.55461  0.61958  0.77255  0.48576  0.95510
    562   2.93439  4.38942  4.29113  3.80598  3.30185  4.05167  4.54821  1.93339  3.63885  1.59774  3.19800  4.07503  4.43779  3.95792  3.86706  3.43294  3.21534  1.37258  5.19247  3.94812   1319 v - - -
          2.68618  4.42225  2.77519  2.73123  3.46354  2.40513  3.72494  3.29354  2.67741  2.69355  4.24690  2.90347  2.73739  3.18146  2.89801  2.37887  2.77519  2.98518  4.58477  3.61503
          0.03271  3.83226  4.55461  0.61958  0.77255  0.48576  0.95510
    563   2.91903  5.01996  2.47280  1.08399  4.36136  3.24907  3.83331  3.80730  2.70886  3.43123  4.40777  2.91217  3.85197  3.05029  3.11297  2.90599  3.22321  3.49558  5.54057  4.26361   1328 e - - -
          2.68618  4.42225  2.77519  2.73123  3.46354  2.40513  3.72494  3.29354  2.67741  2.69355  4.24690  2.90347  2.73739  3.18146  2.89801  2.37887  2.77519  2.98518  4.58477  3.61503
          0.03271  3.83226  4.55461  0.61958  0.77255  0.48576  0.95510
    564   2.54267  1.02581  4.05132  3.78232  3.78357  3.17352  4.43832  2.92139  3.60922  2.83838  3.95863  3.78005  3.87728  3.95704  3.74049  2.81412  3.00615  2.66853  5.20747  4.07135   1329 c - - -
          2.68618  4.42225  2.77519  2.73123  3.46354  2.40513  3.72494  3.29354  2.67741  2.69355  4.24690  2.90347  2.73739  3.18146  2.89801  2.37887  2.77519  2.98518  4.58477  3.61503
          0.03271  3.83226  4.55461  0.61958  0.77255  0.48576  0.95510
    565   2.20784  4.14566  3.24594  2.95803  4.09274  2.92800  4.04761  3.42605  2.97484  3.18078  4.05478  3.18126  3.64506  3.31534  3.28787  1.53725  2.06446  2.97509  5.46009  4.21394   1330 s - - -
          2.68618  4.42225  2.77519  2.73123  3.46354  2.40513  3.72494  3.29354  2.67741  2.69355  4.24690  2.90347  2.73739  3.18146  2.89801  2.37887  2.77519  2.98518  4.58477  3.61503
          0.03271  3.83226  4.55461  0.61958  0.77255  0.48576  0.95510
    566   2.61676  4.39540  3.28222  3.17692  4.31850  0.79394  4.29902  3.90892  3.35265  3.56797  4.54392  3.44670  3.78523  3.68010  3.59248  2.78764  3.09490  3.44506  5.42362  4.41927   1331 g - - -
          2.68618  4.42225  2.77519  2.73123  3.46354  2.40513  3.72494  3.29354  2.67741  2.69355  4.24690  2.90347  2.73739  3.18146  2.89801  2.37887  2.77519  2.98518  4.58477  3.61503
          0.03271  3.83226  4.55461  0.61958  0.77255  0.48576  0.95510
    567   1.72494  4.10749  3.26532  3.00686  4.13677  2.88546  4.09968  3.47156  3.06290  3.23322  4.10204  3.19558  3.62457  3.37682  3.36999  1.51162  2.65035  2.99207  5.50695  4.26914   1332 s - - -
          2.68618  4.42225  2.77519  2.73123  3.46354  2.40513  3.72494  3.29354  2.67741  2.69355  4.24690  2.90347  2.73739  3.18146  2.89801  2.37887  2.77519  2.98518  4.58477  3.61503
          0.03271  3.83226  4.55461  0.61958  0.77255  0.48576  0.95510
    568   1.47316  4.10362  3.42508  3.11502  4.01919  2.96269  4.13746  3.09762  3.09556  3.00589  3.94873  3.28324  3.68176  3.42742  3.38544  2.41457  2.03843  2.73155  5.44934  4.23383   1333 a - - -
          2.68618  4.42225  2.77519  2.73123  3.46354  2.40513  3.72494  3.29354  2.67741  2.69355  4.24690  2.90347  2.73739  3.18146  2.89801  2.37887  2.77519  2.98518  4.58477  3.61503
          0.03271  3.83226  4.55461  0.61958  0.77255  0.48576  0.95510
    569   2.99988  4.43068  4.27721  3.89204  3.34783  4.02201  4.62809  1.12916  3.71934  1.94289  3.29025  4.14305  4.45769  4.07219  3.92056  3.51398  3.30002  1.84678  5.22985  3.96420   1334 i - - -
          2.68618  4.42225  2.77519  2.73123  3.46354  2.40513  3.72494  3.29354  2.67741  2.69355  4.24690  2.90347  2.73739  3.18146  2.89801  2.37887  2.77519  2.98518  4.58477  3.61503
          0.03271  3.83226  4.55461  0.61958  0.77255  0.48576  0.95510
    570   2.79603  5.08002  2.49839  1.90763  4.36101  3.29796  3.63812  3.81480  2.34666  3.35096  4.22153  2.81428  3.81817  1.89788  2.72352  2.76260  3.04739  3.47271  5.52062  4.16657   1335 q - - -
          2.68618  4.42225  2.77519  2.73123  3.46354  2.40513  3.72494  3.29354  2.67741  2.69355  4.24690  2.90347  2.73739  3.18146  2.89801  2.37887  2.77519  2.98518  4.58477  3.61503
          0.03271  3.83226  4.55461  0.61958  0.77255  0.48576  0.95510
    571   1.41054  4.09014  3.30859  3.04709  4.11434  2.88505  4.11814  3.42070  3.09232  3.20416  4.07948  3.21699  3.62651  3.40408  3.39069  1.85628  2.64574  2.95381  5.49482  4.26404   1336 a - - -
          2.68618  4.42225  2.77519  2.73123  3.46354  2.40513  3.72494  3.29354  2.67741  2.69355  4.24690  2.90347  2.73739  3.18146  2.89801  2.37887  2.77519  2.98518  4.58477  3.61503
          0.03271  3.83226  4.55461  0.61958  0.77255  0.48576  0.95510
    572   3.11081  4.58539  4.12462  3.76499  3.12157  3.93048  4.43336  2.32426  3.53310  0.92636  3.15836  4.04428  4.37323  3.91108  3.71547  3.49766  3.40717  2.35102  4.98556  3.69937   1337 l - - -
          2.68618  4.42225  2.77519  2.73123  3.46354  2.40513  3.72494  3.29354  2.67741  2.69355  4.24690  2.90347  2.73739  3.18146  2.89801  2.37887  2.77519  2.98518  4.58477  3.61503
          0.03271  3.83226  4.55461  0.61958  0.77255  0.48576  0.95510
    573   2.77653  4.33098  4.06909  3.73165  3.52146  3.68158  4.54055  2.05468  3.59879  2.21597  3.49341  3.92773  4.24481  3.96179  3.81504  3.18312  3.13937  1.07725  5.29887  4.02768   1338 v - - -
          2.68618  4.42225  2.77519  2.73123  3.46354  2.40513  3.72494  3.29354  2.67741  2.69355  4.24690  2.90347  2.73739  3.18146  2.89801  2.37887  2.77519  2.98518  4.58477  3.61503
          0.03271  3.83226  4.55461  0.61958  0.77255  0.48576  0.95510
    574   3.15009  4.55405  4.41510  3.92424  2.15699  4.21925  4.24782  2.26411  3.78396  1.15515  2.96924  4.14285  4.50389  3.96302  3.95394  3.58151  3.38915  2.33543  4.58681  3.13644   1339 l - - -
          2.68618  4.42225  2.77519  2.73123  3.46354  2.40513  3.72494  3.29354  2.67741  2.69355  4.24690  2.90347  2.73739  3.18146  2.89801  2.37887  2.77519  2.98518  4.58477  3.61503
          0.03271  3.83226  4.55461  0.61958  0.77255  0.48576  0.95510
    575   3.20819  4.62203  4.18339  3.89081  1.07991  3.90622  3.86109  2.73747  3.79899  2.11714  3.47402  3.97428  4.36618  3.97824  3.92863  3.47981  3.50954  2.72510  4.12317  2.49567   1340 f - - -
          2.68618  4.42225  2.77519  2.73123  3.46354  2.40513  3.72494  3.29354  2.67741  2.69355  4.24690  2.90347  2.73739  3.18146  2.89801  2.37887  2.77519  2.98518  4.58477  3.61503
          0.03271  3.83226  4.55461  0.61958  0.77255  0.48576  0.95510
    576   2.93637  4.89717  3.10960  2.73947  4.27440  3.42943  3.73869  3.70130  1.09471  3.27552  4.23978  3.16548  3.93315  2.93293  2.42647  2.98137  3.19297  3.41159  5.34610  4.15333   1341 k - - -
          2.68618  4.42225  2.77519  2.73123  3.46354  2.40513  3.72494  3.29354  2.67741  2.69355  4.24690  2.90347  2.73739  3.18146  2.89801  2.37887  2.77519  2.98518  4.58477  3.61503
          0.03271  3.83226  4.55461  0.61958  0.77255  0.48576  0.95510
    577   2.63719  4.83147  2.68854  2.37327  4.24466  3.26791  3.64374  3.68219  2.00070  3.25586  4.08984  2.33279  3.77968  2.80650  2.73158  2.22309  2.91460  3.31646  5.43455  4.10458   1342 k - - -
          2.68618  4.42225  2.77519  2.73123  3.46354  2.40513  3.72494  3.29354  2.67741  2.69355  4.24690  2.90347  2.73739  3.18146  2.89801  2.37887  2.77519  2.98518  4.58477  3.61503
          0.03271  3.83226  4.55461  0.61958  0.77255  0.48576  0.95510
    578   2.98144  4.43938  4.30603  3.81424  3.20252  4.08420  4.53366  2.01223  3.63703  1.29640  3.09094  4.09191  4.44781  3.94038  3.85531  3.46191  3.25496  1.66220  5.13156  3.90696   1343 l - - -
          2.68618  4.42225  2.77519  2.73123  3.46354  2.40513  3.72494  3.29354  2.67741  2.69355  4.24690  2.90347  2.73739  3.18146  2.89801  2.37887  2.77519  2.98518  4.58477  3.61503
          0.03271  3.83226  4.55461  0.61958  0.77255  0.48576  0.95510
    579   3.19028  4.69555  3.77943  3.50187  2.29620  3.78372  3.60171  3.20523  3.36055  2.66938  3.88463  3.67484  4.25881  3.67624  3.55225  3.33076  3.47695  3.07397  3.93821  1.03536   1344 y - - -
          2.68618  4.42225  2.77519  2.73123  3.46354  2.40513  3.72494  3.29354  2.67741  2.69355  4.24690  2.90347  2.73739  3.18146  2.89801  2.37887  2.77519  2.98518  4.58477  3.61503
          0.03271  3.83226  4.55461  0.61958  0.77255  0.48576  0.95510
    580   2.70031  4.46359  3.30326  3.13704  4.13447  3.15341  4.21729  3.67015  3.19101  3.30113  4.34973  3.44746  0.90588  3.58105  3.44055  2.86669  3.13886  3.32004  5.33145  4.25481   1345 p - - -
          2.68618  4.42225  2.77519  2.73123  3.46354  2.40513  3.72494  3.29354  2.67741  2.69355  4.24690  2.90347  2.73739  3.18146  2.89801  2.37887  2.77519  2.98518  4.58477  3.61503
          0.03271  3.83226  4.55461  0.61958  0.77255  0.48576  0.95510
    581   2.79173  5.13885  2.28947  1.55343  4.45221  3.20473  3.68167  3.93619  2.55016  3.49886  4.35939  2.15949  3.78645  2.85451  3.01398  2.73882  3.07538  3.55915  5.65251  4.23815   1346 e - - -
          2.68618  4.42225  2.77519  2.73123  3.46354  2.40513  3.72494  3.29354  2.67741  2.69355  4.24690  2.90347  2.73739  3.18146  2.89801  2.37887  2.77519  2.98518  4.58477  3.61503
          0.03271  3.83226  4.55461  0.61958  0.77255  0.48576  0.95510
    582   2.95151  4.72068  3.36181  2.95470  2.47671  3.67967  1.99200  3.33223  2.79123  2.82694  3.86415  3.30433  4.09137  3.19806  3.08818  3.02602  3.18840  3.11984  4.08545  1.97642   1348 y - - -
          2.68618  4.42225  2.77519  2.73123  3.46354  2.40513  3.72494  3.29354  2.67741  2.69355  4.24690  2.90347  2.73739  3.18146  2.89801  2.37887  2.77519  2.98518  4.58477  3.61503
          0.03271  3.83226  4.55461  0.61958  0.77255  0.48576  0.95510
    583   2.96131  4.80195  3.44799  2.96836  4.14636  3.45615  3.79721  3.68585  2.22417  3.20915  4.21103  3.33084  3.96127  3.02010  1.04167  3.04781  3.23040  3.41170  5.24610  4.08311   1350 r - - -
          2.68618  4.42225  2.77519  2.73123  3.46354  2.40513  3.72494  3.29354  2.67741  2.69355  4.24690  2.90347  2.73739  3.18146  2.89801  2.37887  2.77519  2.98518  4.58477  3.61503
          0.03271  3.83226  4.55461  0.61958  0.77255  0.48576  0.95510
    584   2.92884  5.01879  3.28742  2.69446  4.42486  3.55124  3.56728  3.79299  1.41430  3.27861  4.15718  3.10896  3.94468  2.71277  1.78055  2.93918  3.11556  3.48263  5.35620  4.16466   1352 k - - -
          2.68618  4.42225  2.77519  2.73123  3.46354  2.40513  3.72494  3.29354  2.67741  2.69355  4.24690  2.90347  2.73739  3.18146  2.89801  2.37887  2.77519  2.98518  4.58477  3.61503
          0.03271  3.83226  4.55461  0.61958  0.77255  0.48576  0.95510
    585   2.82783  5.07566  2.66915  1.97437  4.42097  3.36532  3.61160  3.81550  1.60340  3.35199  4.21198  2.88414  3.84848  2.76349  2.50489  2.80204  3.05912  3.47645  5.48859  4.18883   1353 k - - -
          2.68618  4.42225  2.77519  2.73123  3.46354  2.40513  3.72494  3.29354  2.67741  2.69355  4.24690  2.90347  2.73739  3.18146  2.89801  2.37887  2.77519  2.98518  4.58477  3.61503
          0.03271  3.83226  4.55461  0.61958  0.77255  0.48576  0.95510
    586   2.91903  5.01996  2.47280  1.08399  4.36136  3.24907  3.83331  3.80730  2.70886  3.43123  4.40777  2.91217  3.85197  3.05029  3.11297  2.90599  3.22321  3.49558  5.54057  4.26361   1354 e - - -
          2.68618  4.42225  2.77519  2.73123  3.46354  2.40513  3.72494  3.29354  2.67741  2.69355  4.24690  2.90347  2.73739  3.18146  2.89801  2.37887  2.77519  2.98518  4.58477  3.61503
          0.03271  3.83226  4.55461  0.61958  0.77255  0.48576  0.95510
    587   2.99988  4.43068  4.27721  3.89204  3.34783  4.02201  4.62809  1.12916  3.71934  1.94289  3.29025  4.14305  4.45769  4.07219  3.92056  3.51398  3.30002  1.84678  5.22985  3.96420   1356 i - - -
          2.68618  4.42225  2.77519  2.73123  3.46354  2.40513  3.72494  3.29354  2.67741  2.69355  4.24690  2.90347  2.73739  3.18146  2.89801  2.37887  2.77519  2.98518  4.58477  3.61503
          0.03271  3.83226  4.55461  0.61958  0.77255  0.48576  0.95510
    588   2.86879  5.36401  1.46171  1.71545  4.65073  3.15592  3.70468  4.14625  2.71625  3.68479  4.55263  2.63629  3.77675  2.87825  3.29259  2.76620  3.15975  3.74419  5.84500  4.36790   1357 d - - -
          2.68618  4.42225  2.77519  2.73123  3.46354  2.40513  3.72494  3.29354  2.67741  2.69355  4.24690  2.90347  2.73739  3.18146  2.89801  2.37887  2.77519  2.98518  4.58477  3.61503
          0.03271  3.83226  4.55461  0.61958  0.77255  0.48576  0.95510
    589   2.70498  4.83104  2.85166  2.49488  4.17667  3.32656  3.64826  3.68252  2.25063  3.24636  4.11014  1.94930  3.82766  2.82384  2.08403  2.73531  2.97542  3.33530  5.35398  4.03941   1358 n - - -
          2.68618  4.42225  2.77519  2.73123  3.46354  2.40513  3.72494  3.29354  2.67741  2.69355  4.24690  2.90347  2.73739  3.18146  2.89801  2.37887  2.77519  2.98518  4.58477  3.61503
          0.03271  3.83226  4.55461  0.61958  0.77255  0.48576  0.95510
    590   3.20819  4.62203  4.18339  3.89081  1.07991  3.90622  3.86109  2.73747  3.79899  2.11714  3.47402  3.97428  4.36618  3.97824  3.92863  3.47981  3.50954  2.72510  4.12317  2.49567   1359 f - - -
          2.68618  4.42225  2.77519  2.73123  3.46354  2.40513  3.72494  3.29354  2.67741  2.69355  4.24690  2.90347  2.73739  3.18146  2.89801  2.37887  2.77519  2.98518  4.58477  3.61503
          0.03271  3.83226  4.55461  0.61958  0.77255  0.48576  0.95510
    591   2.99988  4.43068  4.27721  3.89204  3.34783  4.02201  4.62809  1.12916  3.71934  1.94289  3.29025  4.14305  4.45769  4.07219  3.92056  3.51398  3.30002  1.84678  5.22985  3.96420   1360 i - - -
          2.68618  4.42225  2.77519  2.73123  3.46354  2.40513  3.72494  3.29354  2.67741  2.69355  4.24690  2.90347  2.73739  3.18146  2.89801  2.37887  2.77519  2.98518  4.58477  3.61503
          0.03271  3.83226  4.55461  0.61958  0.77255  0.48576  0.95510
    592   2.51259  4.33008  3.25101  2.89821  3.65155  3.31044  3.94045  2.71738  2.86327  2.69744  3.69539  2.48599  3.87524  3.24256  3.18708  2.71308  2.85532  1.72083  5.14315  3.83002   1361 v - - -
          2.68618  4.42225  2.77519  2.73123  3.46354  2.40513  3.72494  3.29354  2.67741  2.69355  4.24690  2.90347  2.73739  3.18146  2.89801  2.37887  2.77519  2.98518  4.58477  3.61503
          0.03271  3.83226  4.55461  0.61958  0.77255  0.48576  0.95510
    593   2.93637  4.89717  3.10960  2.73947  4.27440  3.42943  3.73869  3.70130  1.09471  3.27552  4.23978  3.16548  3.93315  2.93293  2.42647  2.98137  3.19297  3.41159  5.34610  4.15333   1362 k - - -
          2.68618  4.42225  2.77519  2.73123  3.46354  2.40513  3.72494  3.29354  2.67741  2.69355  4.24690  2.90347  2.73739  3.18146  2.89801  2.37887  2.77519  2.98518  4.58477  3.61503
          0.03271  3.83226  4.55461  0.61958  0.77255  0.48576  0.95510
    594   1.07332  4.17318  3.42273  3.21295  4.01323  2.99864  4.23962  3.13281  3.22819  3.01619  4.05304  3.37242  3.73413  3.57321  3.48106  2.52413  2.79874  2.79422  5.44444  4.24037   1372 a - - -
          2.68618  4.42225  2.77519  2.73123  3.46354  2.40513  3.72494  3.29354  2.67741  2.69355  4.24690  2.90347  2.73739  3.18146  2.89801  2.37887  2.77519  2.98518  4.58477  3.61503
          0.03271  3.83226  4.55461  0.61958  0.77255  0.48576  0.95510
    595   2.00257  4.18892  3.82419  3.43235  3.66848  3.38636  4.32603  2.24301  3.34790  2.44099  3.57419  3.62283  4.00015  3.67762  3.61231  2.81040  2.88581  1.46175  5.32104  4.09092   1373 v - - -
          2.68618  4.42225  2.77519  2.73123  3.46354  2.40513  3.72494  3.29354  2.67741  2.69355  4.24690  2.90347  2.73739  3.18146  2.89801  2.37887  2.77519  2.98518  4.58477  3.61503
          0.03271  3.83226  4.55461  0.61958  0.77255  0.48576  0.95510
    596   2.79603  5.08002  2.49839  1.90763  4.36101  3.29796  3.63812  3.81480  2.34666  3.35096  4.22153  2.81428  3.81817  1.89788  2.72352  2.76260  3.04739  3.47271  5.52062  4.16657   1374 q - - -
          2.68618  4.42225  2.77519  2.73123  3.46354  2.40513  3.72494  3.29354  2.67741  2.69355  4.24690  2.90347  2.73739  3.18146  2.89801  2.37887  2.77519  2.98518  4.58477  3.61503
          0.03271  3.83226  4.55461  0.61958  0.77255  0.48576  0.95510
    597   3.20819  4.62203  4.18339  3.89081  1.07991  3.90622  3.86109  2.73747  3.79899  2.11714  3.47402  3.97428  4.36618  3.97824  3.92863  3.47981  3.50954  2.72510  4.12317  2.49567   1375 f - - -
          2.68618  4.42225  2.77519  2.73123  3.46354  2.40513  3.72494  3.29354  2.67741  2.69355  4.24690  2.90347  2.73739  3.18146  2.89801  2.37887  2.77519  2.98518  4.58477  3.61503
          0.03271  3.83226  4.55461  0.61958  0.77255  0.48576  0.95510
    598   3.10995  4.49939  4.48581  3.96991  3.12450  4.29268  4.63428  1.67513  3.78447  1.20317  2.98960  4.25864  4.57013  4.05055  3.97979  3.65918  3.35614  1.97163  5.12030  3.92126   1376 l - - -
          2.68618  4.42225  2.77519  2.73123  3.46354  2.40513  3.72494  3.29354  2.67741  2.69355  4.24690  2.90347  2.73739  3.18146  2.89801  2.37887  2.77519  2.98518  4.58477  3.61503
          0.03271  3.83226  4.55461  0.61958  0.77255  0.48576  0.95510
    599   2.91903  5.01996  2.47280  1.08399  4.36136  3.24907  3.83331  3.80730  2.70886  3.43123  4.40777  2.91217  3.85197  3.05029  3.11297  2.90599  3.22321  3.49558  5.54057  4.26361   1377 e - - -
          2.68618  4.42225  2.77519  2.73123  3.46354  2.40513  3.72494  3.29354  2.67741  2.69355  4.24690  2.90347  2.73739  3.18146  2.89801  2.37887  2.77519  2.98518  4.58477  3.61503
          0.03271  3.83226  4.55461  0.61958  0.77255  0.48576  0.95510
    600   2.80405  5.21817  1.51364  2.09526  4.53622  3.14531  3.71207  4.08572  2.71449  3.63562  4.49719  2.08997  3.76727  2.89191  3.27210  2.73052  3.11018  3.67415  5.76679  4.29484   1378 d - - -
          2.68618  4.42225  2.77519  2.73123  3.46354  2.40513  3.72494  3.29354  2.67741  2.69355  4.24690  2.90347  2.73739  3.18146  2.89801  2.37887  2.77519  2.98518  4.58477  3.61503
          0.03271  3.83226  4.55461  0.61958  0.77255  0.48576  0.95510
    601   2.66993  4.88540  2.44667  1.62999  4.30575  3.19065  3.70846  3.73716  2.56400  3.35144  4.21371  2.80296  3.76994  2.88918  3.00432  2.14259  2.97738  3.36735  5.55007  4.17619   1379 e - - -
          2.68618  4.42225  2.77519  2.73123  3.46354  2.40513  3.72494  3.29354  2.67741  2.69355  4.24690  2.90347  2.73739  3.18146  2.89801  2.37887  2.77519  2.98518  4.58477  3.61503
          0.03271  3.83226  4.55461  0.61958  0.77255  0.48576  0.95510
    602   2.85028  4.83346  2.87786  2.63275  3.99648  3.34026  3.79044  3.62177  2.45652  3.12805  4.15781  3.09184  3.89364  1.30733  2.74117  2.90009  3.14764  3.35418  5.27601  3.96733   1380 q - - -
          2.68618  4.42225  2.77519  2.73123  3.46354  2.40513  3.72494  3.29354  2.67741  2.69355  4.24690  2.90347  2.73739  3.18146  2.89801  2.37887  2.77519  2.98518  4.58477  3.61503
          0.03271  3.83226  4.55461  0.61958  0.77255  0.48576  0.95510
    603   2.41774  4.25493  3.35009  2.90004  3.66055  3.24825  3.89155  2.87446  2.80984  2.19529  3.62808  3.23429  3.80667  3.18041  3.13650  2.17510  2.24330  2.61088  5.11070  3.85213   1381 s - - -
          2.68618  4.42225  2.77519  2.73123  3.46354  2.40513  3.72494  3.29354  2.67741  2.69355  4.24690  2.90347  2.73739  3.18146  2.89801  2.37887  2.77519  2.98518  4.58477  3.61503
          0.03271  3.83226  4.55461  0.61958  0.77255  0.48576  0.95510
    604   2.36901  4.21468  3.39749  2.94827  3.73689  3.19537  3.94977  2.84737  2.88902  2.71325  3.66516  3.25514  2.69051  3.23190  3.22279  2.57001  2.23166  2.10602  5.18888  3.95061   1382 v - - -
          2.68618  4.42225  2.77519  2.73123  3.46354  2.40513  3.72494  3.29354  2.67741  2.69355  4.24690  2.90347  2.73739  3.18146  2.89801  2.37887  2.77519  2.98518  4.58477  3.61503
          0.03271  3.83226  4.55461  0.61958  0.77255  0.48576  0.95510
    605   2.81806  5.33915  1.81880  1.73696  4.62395  3.17033  3.66562  4.12685  2.63315  3.63867  4.47465  2.12637  3.76397  2.82586  3.19769  2.72169  3.09647  3.71389  5.80615  4.32706   1383 e - - -
          2.68618  4.42225  2.77519  2.73123  3.46354  2.40513  3.72494  3.29354  2.67741  2.69355  4.24690  2.90347  2.73739  3.18146  2.89801  2.37887  2.77519  2.98518  4.58477  3.61503
          0.03271  3.83226  4.55461  0.61958  0.77255  0.48576  0.95510
    606   2.61676  4.39540  3.28222  3.17692  4.31850  0.79394  4.29902  3.90892  3.35265  3.56797  4.54392  3.44670  3.78523  3.68010  3.59248  2.78764  3.09490  3.44506  5.42362  4.41927   1384 g - - -
          2.68618  4.42225  2.77519  2.73123  3.46354  2.40513  3.72494  3.29354  2.67741  2.69355  4.24690  2.90347  2.73739  3.18146  2.89801  2.37887  2.77519  2.98518  4.58477  3.61503
          0.03271  3.83226  4.55461  0.61958  0.77255  0.48576  0.95510
    607   2.27057  2.73736  3.32880  2.90615  3.83281  3.05525  3.92326  3.22039  2.86545  2.93837  3.80157  2.40356  3.69198  3.20125  3.20089  2.01998  2.67185  2.84818  5.22150  3.96981   1385 s - - -
          2.68618  4.42225  2.77519  2.73123  3.46354  2.40513  3.72494  3.29354  2.67741  2.69355  4.24690  2.90347  2.73739  3.18146  2.89801  2.37887  2.77519  2.98518  4.58477  3.61503
          0.03271  3.83226  4.55461  0.61958  0.77255  0.48576  0.95510
    608   3.27082  4.65947  4.03098  3.72761  2.62795  3.68617  3.85263  3.29332  3.45092  2.69487  3.92892  3.88492  4.20071  3.84068  3.58614  3.47486  3.56934  3.18254  0.97045  2.63227   1386 w - - -
          2.68618  4.42225  2.77519  2.73123  3.46354  2.40513  3.72494  3.29354  2.67741  2.69355  4.24690  2.90347  2.73739  3.18146  2.89801  2.37887  2.77519  2.98518  4.58477  3.61503
          0.03271  3.83226  4.55461  0.61958  0.77255  0.48576  0.95510
    609   2.66775  4.57310  3.12250  2.67190  3.08926  3.46953  2.74033  3.19236  2.60173  2.80526  3.72039  3.10804  3.89651  2.98535  2.96437  2.32472  2.91419  2.93427  4.60395  2.48183   1390 s - - -
          2.68618  4.42225  2.77519  2.73123  3.46354  2.40513  3.72494  3.29354  2.67741  2.69355  4.24690  2.90347  2.73739  3.18146  2.89801  2.37887  2.77519  2.98518  4.58477  3.61503
          0.03271  3.83226  4.55461  0.61958  0.77255  0.48576  0.95510
    610   2.61676  4.39540  3.28222  3.17692  4.31850  0.79394  4.29902  3.90892  3.35265  3.56797  4.54392  3.44670  3.78523  3.68010  3.59248  2.78764  3.09490  3.44506  5.42362  4.41927   1397 g - - -
          2.68618  4.42225  2.77519  2.73123  3.46354  2.40513  3.72494  3.29354  2.67741  2.69355  4.24690  2.90347  2.73739  3.18146  2.89801  2.37887  2.77519  2.98518  4.58477  3.61503
          0.03271  3.83226  4.55461  0.61958  0.77255  0.48576  0.95510
    611   2.63245  4.82371  2.68707  2.37374  4.23985  3.26399  3.64646  3.67767  2.02316  3.25326  4.08739  2.33488  3.77790  2.81011  2.74197  2.19723  2.91171  3.31153  5.43381  4.10341   1404 k - - -
          2.68618  4.42225  2.77519  2.73123  3.46354  2.40513  3.72494  3.29354  2.67741  2.69355  4.24690  2.90347  2.73739  3.18146  2.89801  2.37887  2.77519  2.98518  4.58477  3.61503
          0.03271  3.83226  4.55461  0.61958  0.77255  0.48576  0.95510
    612   3.27082  4.65947  4.03098  3.72761  2.62795  3.68617  3.85263  3.29332  3.45092  2.69487  3.92892  3.88492  4.20071  3.84068  3.58614  3.47486  3.56934  3.18254  0.97045  2.63227   1405 w - - -
          2.68618  4.42225  2.77519  2.73123  3.46354  2.40513  3.72494  3.29354  2.67741  2.69355  4.24690  2.90347  2.73739  3.18146  2.89801  2.37887  2.77519  2.98518  4.58477  3.61503
          0.03271  3.83226  4.55461  0.61958  0.77255  0.48576  0.95510
    613   2.61676  4.39540  3.28222  3.17692  4.31850  0.79394  4.29902  3.90892  3.35265  3.56797  4.54392  3.44670  3.78523  3.68010  3.59248  2.78764  3.09490  3.44506  5.42362  4.41927   1406 g - - -
          2.68618  4.42225  2.77519  2.73123  3.46354  2.40513  3.72494  3.29354  2.67741  2.69355  4.24690  2.90347  2.73739  3.18146  2.89801  2.37887  2.77519  2.98518  4.58477  3.61503
          0.03271  3.83226  4.55461  0.61958  0.77255  0.48576  0.95510
    614   2.95519  4.34904  4.46460  3.97290  3.43933  4.17588  4.73371  1.52099  3.84511  1.97849  3.27966  4.22558  4.54068  4.14094  4.07354  3.55633  3.23272  1.25278  5.35593  4.13427   1407 v - - -
          2.68618  4.42225  2.77519  2.73123  3.46354  2.40513  3.72494  3.29354  2.67741  2.69355  4.24690  2.90347  2.73739  3.18146  2.89801  2.37887  2.77519  2.98518  4.58477  3.61503
          0.03271  3.83226  4.55461  0.61958  0.77255  0.48576  0.95510
    615   2.59593  2.17266  3.81953  3.33028  2.94386  3.50453  3.87296  2.64065  3.16945  2.39236  3.42011  3.54265  3.99430  3.48204  3.40082  2.87819  2.89924  2.44714  4.52657  2.37800   1408 c - - -
          2.68618  4.42225  2.77519  2.73123  3.46354  2.40513  3.72494  3.29354  2.67741  2.69355  4.24690  2.90347  2.73739  3.18146  2.89801  2.37887  2.77519  2.98518  4.58477  3.61503
          0.03271  3.83226  4.55461  0.61958  0.77255  0.48576  0.95510
    616   2.60167  4.29701  3.59204  3.19609  1.83214  3.44143  3.80763  2.82288  3.15003  2.47456  3.54015  3.44249  3.97248  3.43513  3.42217  2.23285  2.93201  2.62525  4.45778  2.92255   1409 f - - -
          2.68618  4.42225  2.77519  2.73123  3.46354  2.40513  3.72494  3.29354  2.67741  2.69355  4.24690  2.90347  2.73739  3.18146  2.89801  2.37887  2.77519  2.98518  4.58477  3.61503
          0.03271  3.83226  4.55461  0.61958  0.77255  0.48576  0.95510
    617   2.59948  4.27355  3.71751  3.25972  3.53359  3.52608  4.16447  1.90965  3.13393  2.31413  3.45363  3.55646  4.04494  3.49798  3.42207  2.90231  1.94860  2.11112  5.17170  3.93008   1410 i - - -
          2.68618  4.42225  2.77519  2.73123  3.46354  2.40513  3.72494  3.29354  2.67741  2.69355  4.24690  2.90347  2.73739  3.18146  2.89801  2.37887  2.77519  2.98518  4.58477  3.61503
          0.03271  3.83226  4.55461  0.61958  0.77255  0.48576  0.95510
    618   3.19028  4.69555  3.77943  3.50187  2.29620  3.78372  3.60171  3.20523  3.36055  2.66938  3.88463  3.67484  4.25881  3.67624  3.55225  3.33076  3.47695  3.07397  3.93821  1.03536   1411 y - - -
          2.68618  4.42225  2.77519  2.73123  3.46354  2.40513  3.72494  3.29354  2.67741  2.69355  4.24690  2.90347  2.73739  3.18146  2.89801  2.37887  2.77519  2.98518  4.58477  3.61503
          0.03271  3.83226  4.55461  0.61958  0.77255  0.48576  0.95510
    619   2.20569  4.17040  3.08789  2.87884  4.22644  2.09549  4.06108  3.69059  3.02465  3.36715  4.20502  3.12750  3.62135  3.32382  3.35679  1.49261  2.68262  3.15185  5.55125  4.30246   1412 s - - -
          2.68618  4.42225  2.77519  2.73123  3.46354  2.40513  3.72494  3.29354  2.67741  2.69355  4.24690  2.90347  2.73739  3.18146  2.89801  2.37887  2.77519  2.98518  4.58477  3.61503
          0.03271  3.83226  4.55461  0.61958  0.77255  0.48576  0.95510
    620   1.75704  4.09965  3.34902  3.00892  4.06992  2.91918  4.05901  3.36785  3.01626  3.13505  3.99249  3.20564  3.63251  3.32972  3.33502  1.89501  2.03253  2.92049  5.43887  4.21924   1413 a - - -
          2.68618  4.42225  2.77519  2.73123  3.46354  2.40513  3.72494  3.29354  2.67741  2.69355  4.24690  2.90347  2.73739  3.18146  2.89801  2.37887  2.77519  2.98518  4.58477  3.61503
          0.03271  3.83226  4.55461  0.61958  0.77255  0.48576  0.95510
    621   3.27082  4.65947  4.03098  3.72761  2.62795  3.68617  3.85263  3.29332  3.45092  2.69487  3.92892  3.88492  4.20071  3.84068  3.58614  3.47486  3.56934  3.18254  0.97045  2.63227   1414 w - - -
          2.68618  4.42225  2.77519  2.73123  3.46354  2.40513  3.72494  3.29354  2.67741  2.69355  4.24690  2.90347  2.73739  3.18146  2.89801  2.37887  2.77519  2.98518  4.58477  3.61503
          0.03271  3.83226  4.55461  0.61958  0.77255  0.48576  0.95510
    622   3.20819  4.62203  4.18339  3.89081  1.07991  3.90622  3.86109  2.73747  3.79899  2.11714  3.47402  3.97428  4.36618  3.97824  3.92863  3.47981  3.50954  2.72510  4.12317  2.49567   1415 f - - -
          2.68618  4.42225  2.77519  2.73123  3.46354  2.40513  3.72494  3.29354  2.67741  2.69355  4.24690  2.90347  2.73739  3.18146  2.89801  2.37887  2.77519  2.98518  4.58477  3.61503
          0.03271  3.83226  4.55461  0.61958  0.77255  0.48576  0.95510
    623   1.07332  4.17318  3.42273  3.21295  4.01323  2.99864  4.23962  3.13281  3.22819  3.01619  4.05304  3.37242  3.73413  3.57321  3.48106  2.52413  2.79874  2.79422  5.44444  4.24037   1416 a - - -
          2.68618  4.42225  2.77519  2.73123  3.46354  2.40513  3.72494  3.29354  2.67741  2.69355  4.24690  2.90347  2.73739  3.18146  2.89801  2.37887  2.77519  2.98518  4.58477  3.61503
          0.03271  3.83226  4.55461  0.61958  0.77255  0.48576  0.95510
    624   2.98147  4.39948  4.36283  3.82463  2.32528  4.12655  4.34197  2.10910  3.71048  1.46439  3.00739  4.07350  4.42638  3.90841  3.90633  3.45416  3.22181  1.77418  4.81093  3.48518   1417 l - - -
          2.68618  4.42225  2.77519  2.73123  3.46354  2.40513  3.72494  3.29354  2.67741  2.69355  4.24690  2.90347  2.73739  3.18146  2.89801  2.37887  2.77519  2.98518  4.58477  3.61503
          0.03271  3.83226  4.55461  0.61958  0.77255  0.48576  0.95510
    625   2.63764  4.64173  3.10570  2.68898  4.18161  2.33161  3.73864  3.62951  2.32207  3.21629  4.09035  3.09841  3.81903  2.93130  1.65760  2.72071  2.94907  3.26950  5.33762  4.11001   1418 r - - -
          2.68618  4.42225  2.77519  2.73123  3.46354  2.40513  3.72494  3.29354  2.67741  2.69355  4.24690  2.90347  2.73739  3.18146  2.89801  2.37887  2.77519  2.98518  4.58477  3.61503
          0.03271  3.83226  4.55461  0.61958  0.77255  0.48576  0.95510
    626   2.61676  4.39540  3.28222  3.17692  4.31850  0.79394  4.29902  3.90892  3.35265  3.56797  4.54392  3.44670  3.78523  3.68010  3.59248  2.78764  3.09490  3.44506  5.42362  4.41927   1421 g - - -
          2.68618  4.42225  2.77519  2.73123  3.46354  2.40513  3.72494  3.29354  2.67741  2.69355  4.24690  2.90347  2.73739  3.18146  2.89801  2.37887  2.77519  2.98518  4.58477  3.61503
          0.03271  3.83226  4.55461  0.61958  0.77255  0.48576  0.95510
    627   3.11081  4.58539  4.12462  3.76499  3.12157  3.93048  4.43336  2.32426  3.53310  0.92636  3.15836  4.04428  4.37323  3.91108  3.71547  3.49766  3.40717  2.35102  4.98556  3.69937   1422 l - - -
          2.68618  4.42225  2.77519  2.73123  3.46354  2.40513  3.72494  3.29354  2.67741  2.69355  4.24690  2.90347  2.73739  3.18146  2.89801  2.37887  2.77519  2.98518  4.58477  3.61503
          0.03271  3.83226  4.55461  0.61958  0.77255  0.48576  0.95510
    628   2.02946  4.19147  3.83316  3.44205  3.66542  3.39677  4.33397  2.22972  3.35651  2.43315  3.57026  3.63247  4.00869  3.68682  3.61975  2.82123  2.89199  1.44268  5.32304  4.09256   1423 v - - -
          2.68618  4.42225  2.77519  2.73123  3.46354  2.40513  3.72494  3.29354  2.67741  2.69355  4.24690  2.90347  2.73739  3.18146  2.89801  2.37887  2.77519  2.98518  4.58477  3.61503
          0.03271  3.83226  4.55461  0.61958  0.77255  0.48576  0.95510
    629   1.07332  4.17318  3.42273  3.21295  4.01323  2.99864  4.23962  3.13281  3.22819  3.01619  4.05304  3.37242  3.73413  3.57321  3.48106  2.52413  2.79874  2.79422  5.44444  4.24037   1424 a - - -
          2.68618  4.42225  2.77519  2.73123  3.46354  2.40513  3.72494  3.29354  2.67741  2.69355  4.24690  2.90347  2.73739  3.18146  2.89801  2.37887  2.77519  2.98518  4.58477  3.61503
          0.03271  3.83226  4.55461  0.61958  0.77255  0.48576  0.95510
    630   1.07332  4.17318  3.42273  3.21295  4.01323  2.99864  4.23962  3.13281  3.22819  3.01619  4.05304  3.37242  3.73413  3.57321  3.48106  2.52413  2.79874  2.79422  5.44444  4.24037   1425 a - - -
          2.68618  4.42225  2.77519  2.73123  3.46354  2.40513  3.72494  3.29354  2.67741  2.69355  4.24690  2.90347  2.73739  3.18146  2.89801  2.37887  2.77519  2.98518  4.58477  3.61503
          0.03271  3.83226  4.55461  0.61958  0.77255  0.48576  0.95510
    631   2.61676  4.39540  3.28222  3.17692  4.31850  0.79394  4.29902  3.90892  3.35265  3.56797  4.54392  3.44670  3.78523  3.68010  3.59248  2.78764  3.09490  3.44506  5.42362  4.41927   1426 g - - -
          2.68618  4.42225  2.77519  2.73123  3.46354  2.40513  3.72494  3.29354  2.67741  2.69355  4.24690  2.90347  2.73739  3.18146  2.89801  2.37887  2.77519  2.98518  4.58477  3.61503
          0.03271  3.83226  4.55461  0.61958  0.77255  0.48576  0.95510
    632   2.93637  4.89717  3.10960  2.73947  4.27440  3.42943  3.73869  3.70130  1.09471  3.27552  4.23978  3.16548  3.93315  2.93293  2.42647  2.98137  3.19297  3.41159  5.34610  4.15333   1427 k - - -
          2.68618  4.42225  2.77519  2.73123  3.46354  2.40513  3.72494  3.29354  2.67741  2.69355  4.24690  2.90347  2.73739  3.18146  2.89801  2.37887  2.77519  2.98518  4.58477  3.61503
          0.03271  3.83226  4.55461  0.61958  0.77255  0.48576  0.95510
    633   2.21916  4.14544  3.26990  2.97141  4.05147  2.94681  4.04425  3.35721  2.97119  3.13105  4.01394  3.19447  3.65678  3.31725  3.27992  1.88940  1.68141  2.92955  5.42892  4.18542   1429 t - - -
          2.68618  4.42225  2.77519  2.73123  3.46354  2.40513  3.72494  3.29354  2.67741  2.69355  4.24690  2.90347  2.73739  3.18146  2.89801  2.37887  2.77519  2.98518  4.58477  3.61503
          0.03271  3.83226  4.55461  0.61958  0.77255  0.48576  0.95510
    634   3.19028  4.69555  3.77943  3.50187  2.29620  3.78372  3.60171  3.20523  3.36055  2.66938  3.88463  3.67484  4.25881  3.67624  3.55225  3.33076  3.47695  3.07397  3.93821  1.03536   1431 y - - -
          2.68618  4.42225  2.77519  2.73123  3.46354  2.40513  3.72494  3.29354  2.67741  2.69355  4.24690  2.90347  2.73739  3.18146  2.89801  2.37887  2.77519  2.98518  4.58477  3.61503
          0.03271  3.83226  4.55461  0.61958  0.77255  0.48576  0.95510
    635   2.20784  4.14566  3.24594  2.95803  4.09274  2.92800  4.04761  3.42605  2.97484  3.18078  4.05478  3.18126  3.64506  3.31534  3.28787  1.53725  2.06446  2.97509  5.46009  4.21394   1432 s - - -
          2.68618  4.42225  2.77519  2.73123  3.46354  2.40513  3.72494  3.29354  2.67741  2.69355  4.24690  2.90347  2.73739  3.18146  2.89801  2.37887  2.77519  2.98518  4.58477  3.61503
          0.03271  3.83226  4.55461  0.61958  0.77255  0.48576  0.95510
    636   2.69123  4.68534  2.68815  2.56991  4.04267  3.15787  3.89045  3.74504  2.79114  3.39669  4.35270  1.23129  3.80808  3.16370  3.14395  2.76032  3.07211  3.37131  5.35330  3.99433   1433 n - - -
          2.68618  4.42225  2.77519  2.73123  3.46354  2.40513  3.72494  3.29354  2.67741  2.69355  4.24690  2.90347  2.73739  3.18146  2.89801  2.37887  2.77519  2.98518  4.58477  3.61503
          0.03271  3.83226  4.55461  0.61958  0.77255  0.48576  0.95510
    637   2.15967  1.93985  3.76341  3.39619  3.80413  2.93710  4.19380  3.08502  3.27303  2.92296  3.83937  3.40596  3.66789  3.58095  3.49533  1.85454  2.63160  2.70761  5.25906  4.03756   1434 s - - -
          2.68618  4.42225  2.77519  2.73123  3.46354  2.40513  3.72494  3.29354  2.67741  2.69355  4.24690  2.90347  2.73739  3.18146  2.89801  2.37887  2.77519  2.98518  4.58477  3.61503
          0.03271  3.83226  4.55461  0.61958  0.77255  0.48576  0.95510
    638   2.61232  4.51206  2.32063  2.64591  3.78909  3.35773  3.87572  2.75625  2.81842  2.74932  3.75541  3.10866  3.88546  3.12032  3.23067  2.75954  2.91657  1.79064  5.26236  3.94268   1435 v - - -
          2.68618  4.42225  2.77519  2.73123  3.46354  2.40513  3.72494  3.29354  2.67741  2.69355  4.24690  2.90347  2.73739  3.18146  2.89801  2.37887  2.77519  2.98518  4.58477  3.61503
          0.03271  3.83226  4.55461  0.61958  0.77255  0.48576  0.95510
    639   1.93712  4.14382  3.62984  3.19334  3.74437  3.20902  4.12910  2.56399  3.12343  2.64562  3.65289  3.41291  3.83578  3.44580  3.42308  2.60930  2.20309  1.90558  5.26508  4.04745   1436 v - - -
          2.68618  4.42225  2.77519  2.73123  3.46354  2.40513  3.72494  3.29354  2.67741  2.69355  4.24690  2.90347  2.73739  3.18146  2.89801  2.37887  2.77519  2.98518  4.58477  3.61503
          0.03271  3.83226  4.55461  0.61958  0.77255  0.48576  0.95510
    640   2.99988  4.43068  4.27721  3.89204  3.34783  4.02201  4.62809  1.12916  3.71934  1.94289  3.29025  4.14305  4.45769  4.07219  3.92056  3.51398  3.30002  1.84678  5.22985  3.96420   1440 i - - -
          2.68618  4.42225  2.77519  2.73123  3.46354  2.40513  3.72494  3.29354  2.67741  2.69355  4.24690  2.90347  2.73739  3.18146  2.89801  2.37887  2.77519  2.98518  4.58477  3.61503
          0.03271  3.83226  4.55461  0.61958  0.77255  0.48576  0.95510
    641   2.96131  4.80195  3.44799  2.96836  4.14636  3.45615  3.79721  3.68585  2.22417  3.20915  4.21103  3.33084  3.96127  3.02010  1.04167  3.04781  3.23040  3.41170  5.24610  4.08311   1441 r - - -
          2.68618  4.42225  2.77519  2.73123  3.46354  2.40513  3.72494  3.29354  2.67741  2.69355  4.24690  2.90347  2.73739  3.18146  2.89801  2.37887  2.77519  2.98518  4.58477  3.61503
          0.03271  3.83226  4.55461  0.61958  0.77255  0.48576  0.95510
    642   2.92897  5.01892  3.28794  2.69463  4.42508  3.55144  3.56719  3.79312  1.41547  3.27865  4.15719  3.10906  3.94476  2.71264  1.77851  2.93929  3.11562  3.48276  5.35618  4.16473   1442 k - - -
          2.68618  4.42225  2.77519  2.73123  3.46354  2.40513  3.72494  3.29354  2.67741  2.69355  4.24690  2.90347  2.73739  3.18146  2.89801  2.37887  2.77519  2.98518  4.58477  3.61503
          0.03271  3.83226  4.55461  0.61958  0.77255  0.48576  0.95510
    643   1.07332  4.17318  3.42273  3.21295  4.01323  2.99864  4.23962  3.13281  3.22819  3.01619  4.05304  3.37242  3.73413  3.57321  3.48106  2.52413  2.79874  2.79422  5.44444  4.24037   1443 a - - -
          2.68618  4.42225  2.77519  2.73123  3.46354  2.40513  3.72494  3.29354  2.67741  2.69355  4.24690  2.90347  2.73739  3.18146  2.89801  2.37887  2.77519  2.98518  4.58477  3.61503
          0.03271  3.83226  4.55461  0.61958  0.77255  0.48576  0.95510
    644   2.77653  4.33098  4.06909  3.73165  3.52146  3.68158  4.54055  2.05468  3.59879  2.21597  3.49341  3.92773  4.24481  3.96179  3.81504  3.18312  3.13937  1.07725  5.29887  4.02768   1444 v - - -
          2.68618  4.42225  2.77519  2.73123  3.46354  2.40513  3.72494  3.29354  2.67741  2.69355  4.24690  2.90347  2.73739  3.18146  2.89801  2.37887  2.77519  2.98518  4.58477  3.61503
          0.03271  3.83226  4.55461  0.61958  0.77255  0.48576  0.95510
    645   2.93637  4.89717  3.10960  2.73947  4.27440  3.42943  3.73869  3.70130  1.09471  3.27552  4.23978  3.16548  3.93315  2.93293  2.42647  2.98137  3.19297  3.41159  5.34610  4.15333   1445 k - - -
          2.68618  4.42225  2.77519  2.73123  3.46354  2.40513  3.72494  3.29354  2.67741  2.69355  4.24690  2.90347  2.73739  3.18146  2.89801  2.37887  2.77519  2.98518  4.58477  3.61503
          0.03271  3.83226  4.55461  0.61958  0.77255  0.48576  0.95510
    646   3.20819  4.62203  4.18339  3.89081  1.07991  3.90622  3.86109  2.73747  3.79899  2.11714  3.47402  3.97428  4.36618  3.97824  3.92863  3.47981  3.50954  2.72510  4.12317  2.49567   1446 f - - -
          2.68618  4.42225  2.77519  2.73123  3.46354  2.40513  3.72494  3.29354  2.67741  2.69355  4.24690  2.90347  2.73739  3.18146  2.89801  2.37887  2.77519  2.98518  4.58477  3.61503
          0.03271  3.83226  4.55461  0.61958  0.77255  0.48576  0.95510
    647   3.11081  4.58539  4.12462  3.76499  3.12157  3.93048  4.43336  2.32426  3.53310  0.92636  3.15836  4.04428  4.37323  3.91108  3.71547  3.49766  3.40717  2.35102  4.98556  3.69937   1447 l - - -
          2.68618  4.42225  2.77519  2.73123  3.46354  2.40513  3.72494  3.29354  2.67741  2.69355  4.24690  2.90347  2.73739  3.18146  2.89801  2.37887  2.77519  2.98518  4.58477  3.61503
          0.03271  3.83226  4.55461  0.61958  0.77255  0.48576  0.95510
    648   3.11081  4.58539  4.12462  3.76499  3.12157  3.93048  4.43336  2.32426  3.53310  0.92636  3.15836  4.04428  4.37323  3.91108  3.71547  3.49766  3.40717  2.35102  4.98556  3.69937   1448 l - - -
          2.68618  4.42225  2.77519  2.73123  3.46354  2.40513  3.72494  3.29354  2.67741  2.69355  4.24690  2.90347  2.73739  3.18146  2.89801  2.37887  2.77519  2.98518  4.58477  3.61503
          0.03271  3.83226  4.55461  0.61958  0.77255  0.48576  0.95510
    649   2.20827  4.14563  3.24819  2.95796  4.08988  2.92944  4.04625  3.42193  2.97346  3.17701  4.05084  3.18162  3.64555  3.31390  3.28684  1.55716  2.03574  2.97234  5.45741  4.21172   1449 s - - -
          2.68618  4.42225  2.77519  2.73123  3.46354  2.40513  3.72494  3.29354  2.67741  2.69355  4.24690  2.90347  2.73739  3.18146  2.89801  2.37887  2.77519  2.98518  4.58477  3.61503
          0.03271  3.83226  4.55461  0.61958  0.77255  0.48576  0.95510
    650   2.70171  4.28164  3.92016  3.46094  3.48273  3.70155  4.31170  1.54164  3.32430  2.18908  3.37996  3.74007  4.18281  3.67716  3.58845  3.08057  2.34919  1.92989  5.19805  3.96748   1450 i - - -
          2.68618  4.42225  2.77519  2.73123  3.46354  2.40513  3.72494  3.29354  2.67741  2.69355  4.24690  2.90347  2.73739  3.18146  2.89801  2.37887  2.77519  2.98518  4.58477  3.61503
          0.03271  3.83226  4.55461  0.61958  0.77255  0.48576  0.95510
    651   2.85028  4.83346  2.87786  2.63275  3.99648  3.34026  3.79044  3.62177  2.45652  3.12805  4.15781  3.09184  3.89364  1.30733  2.74117  2.90009  3.14764  3.35418  5.27601  3.96733   1451 q - - -
          2.68618  4.42225  2.77519  2.73123  3.46354  2.40513  3.72494  3.29354  2.67741  2.69355  4.24690  2.90347  2.73739  3.18146  2.89801  2.37887  2.77519  2.98518  4.58477  3.61503
          0.03271  3.83226  4.55461  0.61958  0.77255  0.48576  0.95510
    652   2.46427  4.50166  2.79138  2.55364  4.11550  3.10933  3.82279  3.50347  2.66692  3.20956  4.08870  1.85988  3.73457  3.03799  3.04199  2.56144  2.22769  3.12020  5.43223  4.10700   1453 n - - -
          2.68618  4.42225  2.77519  2.73123  3.46354  2.40513  3.72494  3.29354  2.67741  2.69355  4.24690  2.90347  2.73739  3.18146  2.89801  2.37887  2.77519  2.98518  4.58477  3.61503
          0.03271  3.83226  4.55461  0.61958  0.77255  0.48576  0.95510
    653   2.91903  5.01996  2.47280  1.08399  4.36136  3.24907  3.83331  3.80730  2.70886  3.43123  4.40777  2.91217  3.85197  3.05029  3.11297  2.90599  3.22321  3.49558  5.54057  4.26361   1457 e - - -
          2.68618  4.42225  2.77519  2.73123  3.46354  2.40513  3.72494  3.29354  2.67741  2.69355  4.24690  2.90347  2.73739  3.18146  2.89801  2.37887  2.77519  2.98518  4.58477  3.61503
          0.03271  3.83226  4.55461  0.61958  0.77255  0.48576  0.95510
    654   2.94753  5.06773  0.97747  2.31218  4.43964  3.18121  3.89738  4.01890  2.97418  3.63472  4.61261  2.86624  3.83124  3.13694  3.48438  2.91491  3.28549  3.66261  5.61600  4.32004   1459 d - - -
          2.68618  4.42225  2.77519  2.73123  3.46354  2.40513  3.72494  3.29354  2.67741  2.69355  4.24690  2.90347  2.73739  3.18146  2.89801  2.37887  2.77519  2.98518  4.58477  3.61503
          0.03271  3.83226  4.55461  0.61958  0.77255  0.48576  0.95510
    655   2.61676  4.39540  3.28222  3.17692  4.31850  0.79394  4.29902  3.90892  3.35265  3.56797  4.54392  3.44670  3.78523  3.68010  3.59248  2.78764  3.09490  3.44506  5.42362  4.41927   1463 g - - -
          2.68618  4.42225  2.77519  2.73123  3.46354  2.40513  3.72494  3.29354  2.67741  2.69355  4.24690  2.90347  2.73739  3.18146  2.89801  2.37887  2.77519  2.98518  4.58477  3.61503
          0.03271  3.83226  4.55461  0.61958  0.77255  0.48576  0.95510
    656   2.61676  4.39540  3.28222  3.17692  4.31850  0.79394  4.29902  3.90892  3.35265  3.56797  4.54392  3.44670  3.78523  3.68010  3.59248  2.78764  3.09490  3.44506  5.42362  4.41927   1464 g - - -
          2.68618  4.42225  2.77519  2.73123  3.46354  2.40513  3.72494  3.29354  2.67741  2.69355  4.24690  2.90347  2.73739  3.18146  2.89801  2.37887  2.77519  2.98518  4.58477  3.61503
          0.03271  3.83226  4.55461  0.61958  0.77255  0.48576  0.95510
    657   3.27082  4.65947  4.03098  3.72761  2.62795  3.68617  3.85263  3.29332  3.45092  2.69487  3.92892  3.88492  4.20071  3.84068  3.58614  3.47486  3.56934  3.18254  0.97045  2.63227   1465 w - - -
          2.68618  4.42225  2.77519  2.73123  3.46354  2.40513  3.72494  3.29354  2.67741  2.69355  4.24690  2.90347  2.73739  3.18146  2.89801  2.37887  2.77519  2.98518  4.58477  3.61503
          0.03271  3.83226  4.55461  0.61958  0.77255  0.48576  0.95510
    658   2.61676  4.39540  3.28222  3.17692  4.31850  0.79394  4.29902  3.90892  3.35265  3.56797  4.54392  3.44670  3.78523  3.68010  3.59248  2.78764  3.09490  3.44506  5.42362  4.41927   1466 g - - -
          2.68618  4.42225  2.77519  2.73123  3.46354  2.40513  3.72494  3.29354  2.67741  2.69355  4.24690  2.90347  2.73739  3.18146  2.89801  2.37887  2.77519  2.98518  4.58477  3.61503
          0.03271  3.83226  4.55461  0.61958  0.77255  0.48576  0.95510
    659   2.91903  5.01996  2.47280  1.08399  4.36136  3.24907  3.83331  3.80730  2.70886  3.43123  4.40777  2.91217  3.85197  3.05029  3.11297  2.90599  3.22321  3.49558  5.54057  4.26361   1467 e - - -
          2.68618  4.42225  2.77519  2.73123  3.46354  2.40513  3.72494  3.29354  2.67741  2.69355  4.24690  2.90347  2.73739  3.18146  2.89801  2.37887  2.77519  2.98518  4.58477  3.61503
          0.03271  3.83226  4.55461  0.61958  0.77255  0.48576  0.95510
    660   2.29638  4.21588  3.17261  2.98721  4.03661  2.94656  4.09784  3.55410  3.05823  3.27770  4.20764  3.21799  3.68219  3.41086  3.34504  1.15333  2.77363  3.09803  5.41247  4.12009   1468 s - - -
          2.68618  4.42225  2.77519  2.73123  3.46354  2.40513  3.72494  3.29354  2.67741  2.69355  4.24690  2.90347  2.73739  3.18146  2.89801  2.37887  2.77519  2.98518  4.58477  3.61503
          0.03271  3.83226  4.55461  0.61958  0.77255  0.48576  0.95510
    661   3.19028  4.69555  3.77943  3.50187  2.29620  3.78372  3.60171  3.20523  3.36055  2.66938  3.88463  3.67484  4.25881  3.67624  3.55225  3.33076  3.47695  3.07397  3.93821  1.03536   1469 y - - -
          2.68618  4.42225  2.77519  2.73123  3.46354  2.40513  3.72494  3.29354  2.67741  2.69355  4.24690  2.90347  2.73739  3.18146  2.89801  2.37887  2.77519  2.98518  4.58477  3.61503
          0.03271  3.83226  4.55461  0.61958  0.77255  0.48576  0.95510
    662   3.11081  4.58539  4.12462  3.76499  3.12157  3.93048  4.43336  2.32426  3.53310  0.92636  3.15836  4.04428  4.37323  3.91108  3.71547  3.49766  3.40717  2.35102  4.98556  3.69937   1470 l - - -
          2.68618  4.42225  2.77519  2.73123  3.46354  2.40513  3.72494  3.29354  2.67741  2.69355  4.24690  2.90347  2.73739  3.18146  2.89801  2.37887  2.77519  2.98518  4.58477  3.61503
          0.03271  3.83226  4.55461  0.61958  0.77255  0.48576  0.95510
    663   2.29638  4.21588  3.17261  2.98721  4.03661  2.94656  4.09784  3.55410  3.05823  3.27770  4.20764  3.21799  3.68219  3.41086  3.34504  1.15333  2.77363  3.09803  5.41247  4.12009   1471 s - - -
          2.68618  4.42225  2.77519  2.73123  3.46354  2.40513  3.72494  3.29354  2.67741  2.69355  4.24690  2.90347  2.73739  3.18146  2.89801  2.37887  2.77519  2.98518  4.58477  3.61503
          0.03271  3.83226  4.55461  0.61958  0.77255  0.48576  0.95510
    664   2.21461  1.72354  3.76314  3.42893  3.89617  2.05624  4.24124  3.19434  3.33338  3.01343  3.92879  3.44773  3.68169  3.63611  3.54626  2.44282  2.69059  2.80345  5.29135  4.13127   1472 c - - -
          2.68618  4.42225  2.77519  2.73123  3.46354  2.40513  3.72494  3.29354  2.67741  2.69355  4.24690  2.90347  2.73739  3.18146  2.89801  2.37887  2.77519  2.98518  4.58477  3.61503
          0.03271  3.83226  4.55461  0.61958  0.77255  0.48576  0.95510
    665   2.12451  4.58276  2.86002  2.49774  4.05352  3.21942  3.71158  3.44925  2.50014  3.07664  3.93555  2.95867  2.75052  2.34538  2.88750  2.58705  2.82220  3.10180  5.33840  4.03547   1473 a - - -
          2.68618  4.42225  2.77519  2.73123  3.46354  2.40513  3.72494  3.29354  2.67741  2.69355  4.24690  2.90347  2.73739  3.18146  2.89801  2.37887  2.77519  2.98518  4.58477  3.61503
          0.03271  3.83226  4.55461  0.61958  0.77255  0.48576  0.95510
    666   2.70765  4.69858  3.25586  2.65012  3.92988  3.50338  3.60893  3.28371  1.90859  2.88741  2.86107  3.09150  3.88384  2.79085  2.10136  2.78771  2.91935  3.02225  5.16252  3.91867   1474 k - - -
          2.68618  4.42225  2.77519  2.73123  3.46354  2.40513  3.72494  3.29354  2.67741  2.69355  4.24690  2.90347  2.73739  3.18146  2.89801  2.37887  2.77519  2.98518  4.58477  3.61503
          0.03271  3.83226  4.55461  0.61958  0.77255  0.48576  0.95510
    667   2.77783  4.96458  2.75524  2.43487  4.32901  3.34941  3.62536  3.77686  1.58790  3.32360  4.18316  2.33019  3.84309  2.78655  2.49532  2.77806  3.02854  3.42912  5.43495  4.13114   1475 k - - -
          2.68618  4.42225  2.77519  2.73123  3.46354  2.40513  3.72494  3.29354  2.67741  2.69355  4.24690  2.90347  2.73739  3.18146  2.89801  2.37887  2.77519  2.98518  4.58477  3.61503
          0.03271  3.83226  4.55461  0.61958  0.77255  0.48576  0.95510
    668   2.59948  4.27355  3.71751  3.25972  3.53359  3.52608  4.16447  1.90965  3.13393  2.31413  3.45363  3.55646  4.04494  3.49798  3.42207  2.90231  1.94860  2.11112  5.17170  3.93008   1490 i - - -
          2.68618  4.42225  2.77519  2.73123  3.46354  2.40513  3.72494  3.29354  2.67741  2.69355  4.24690  2.90347  2.73739  3.18146  2.89801  2.37887  2.77519  2.98518  4.58477  3.61503
          0.03271  3.83226  4.55461  0.61958  0.77255  0.48576  0.95510
    669   3.19028  4.69555  3.77943  3.50187  2.29620  3.78372  3.60171  3.20523  3.36055  2.66938  3.88463  3.67484  4.25881  3.67624  3.55225  3.33076  3.47695  3.07397  3.93821  1.03536   1496 y - - -
          2.68618  4.42225  2.77519  2.73123  3.46354  2.40513  3.72494  3.29354  2.67741  2.69355  4.24690  2.90347  2.73739  3.18146  2.89801  2.37887  2.77519  2.98518  4.58477  3.61503
          0.03271  3.83226  4.55461  0.61958  0.77255  0.48576  0.95510
    670   2.52641  4.20889  3.80904  3.39207  3.63637  3.42999  4.28268  2.23895  3.28099  2.41310  3.54313  3.61173  4.01746  3.62892  3.54985  2.84099  2.24469  1.48233  5.28163  4.04986   1497 v - - -
          2.68618  4.42225  2.77519  2.73123  3.46354  2.40513  3.72494  3.29354  2.67741  2.69355  4.24690  2.90347  2.73739  3.18146  2.89801  2.37887  2.77519  2.98518  4.58477  3.61503
          0.03271  3.83226  4.55461  0.61958  0.77255  0.48576  0.95510
    671   2.70031  4.46359  3.30326  3.13704  4.13447  3.15341  4.21729  3.67015  3.19101  3.30113  4.34973  3.44746  0.90588  3.58105  3.44055  2.86669  3.13886  3.32004  5.33145  4.25481   1498 p - - -
          2.68618  4.42225  2.77519  2.73123  3.46354  2.40513  3.72494  3.29354  2.67741  2.69355  4.24690  2.90347  2.73739  3.18146  2.89801  2.37887  2.77519  2.98518  4.58477  3.61503
          0.03271  3.83226  4.55461  0.61958  0.77255  0.48576  0.95510
    672   3.11081  4.58539  4.12462  3.76499  3.12157  3.93048  4.43336  2.32426  3.53310  0.92636  3.15836  4.04428  4.37323  3.91108  3.71547  3.49766  3.40717  2.35102  4.98556  3.69937   1501 l - - -
          2.68618  4.42225  2.77519  2.73123  3.46354  2.40513  3.72494  3.29354  2.67741  2.69355  4.24690  2.90347  2.73739  3.18146  2.89801  2.37887  2.77519  2.98518  4.58477  3.61503
          0.03271  3.83226  4.55461  0.61958  0.77255  0.48576  0.95510
    673   2.91903  5.01996  2.47280  1.08399  4.36136  3.24907  3.83331  3.80730  2.70886  3.43123  4.40777  2.91217  3.85197  3.05029  3.11297  2.90599  3.22321  3.49558  5.54057  4.26361   1507 e - - -
          2.68618  4.42225  2.77519  2.73123  3.46354  2.40513  3.72494  3.29354  2.67741  2.69355  4.24690  2.90347  2.73739  3.18146  2.89801  2.37887  2.77519  2.98518  4.58477  3.61503
          0.03271  3.83226  4.55461  0.61958  0.77255  0.48576  0.95510
    674   2.67946  4.82110  2.47617  1.84548  4.33797  1.82833  3.77728  3.77915  2.66803  3.39504  4.26826  2.85148  3.77326  2.97550  3.10111  2.70104  3.01020  3.39759  5.55839  4.23779   1508 g - - -
          2.68618  4.42225  2.77519  2.73123  3.46354  2.40513  3.72494  3.29354  2.67741  2.69355  4.24690  2.90347  2.73739  3.18146  2.89801  2.37887  2.77519  2.98518  4.58477  3.61503
          0.03271  3.83226  4.55461  0.61958  0.77255  0.48576  0.95510
    675   2.69123  4.68534  2.68815  2.56991  4.04267  3.15787  3.89045  3.74504  2.79114  3.39669  4.35270  1.23129  3.80808  3.16370  3.14395  2.76032  3.07211  3.37131  5.35330  3.99433   1510 n - - -
          2.68618  4.42225  2.77519  2.73123  3.46354  2.40513  3.72494  3.29354  2.67741  2.69355  4.24690  2.90347  2.73739  3.18146  2.89801  2.37887  2.77519  2.98518  4.58477  3.61503
          0.03271  3.83226  4.55461  0.61958  0.77255  0.48576  0.95510
    676   2.63703  4.64120  3.10511  2.68869  4.18134  2.32752  3.73884  3.62926  2.32293  3.21618  4.09016  3.09816  3.81873  2.93155  1.66023  2.72016  2.94863  3.26914  5.33772  4.10997   1512 r - - -
          2.68618  4.42225  2.77519  2.73123  3.46354  2.40513  3.72494  3.29354  2.67741  2.69355  4.24690  2.90347  2.73739  3.18146  2.89801  2.37887  2.77519  2.98518  4.58477  3.61503
          0.03271  3.83226  4.55461  0.61958  0.77255  0.48576  0.95510
    677   2.29638  4.21588  3.17261  2.98721  4.03661  2.94656  4.09784  3.55410  3.05823  3.27770  4.20764  3.21799  3.68219  3.41086  3.34504  1.15333  2.77363  3.09803  5.41247  4.12009   1514 s - - -
          2.68618  4.42225  2.77519  2.73123  3.46354  2.40513  3.72494  3.29354  2.67741  2.69355  4.24690  2.90347  2.73739  3.18146  2.89801  2.37887  2.77519  2.98518  4.58477  3.61503
          0.03271  3.83226  4.55461  0.61958  0.77255  0.48576  0.95510
    678   2.69123  4.68534  2.68815  2.56991  4.04267  3.15787  3.89045  3.74504  2.79114  3.39669  4.35270  1.23129  3.80808  3.16370  3.14395  2.76032  3.07211  3.37131  5.35330  3.99433   1515 n - - -
          2.68618  4.42225  2.77519  2.73123  3.46354  2.40513  3.72494  3.29354  2.67741  2.69355  4.24690  2.90347  2.73739  3.18146  2.89801  2.37887  2.77519  2.98518  4.58477  3.61503
          0.03271  3.83226  4.55461  0.61958  0.77255  0.48576  0.95510
    679   2.97885  4.36287  4.49895  4.00829  3.41297  4.20870  4.75680  1.32406  3.87613  1.93218  3.24926  4.25943  4.56233  4.16598  4.09698  3.59134  3.25380  1.44110  5.35021  4.13564   1516 i - - -
          2.68618  4.42225  2.77519  2.73123  3.46354  2.40513  3.72494  3.29354  2.67741  2.69355  4.24690  2.90347  2.73739  3.18146  2.89801  2.37887  2.77519  2.98518  4.58477  3.61503
          0.03271  3.83226  4.55461  0.61958  0.77255  0.48576  0.95510
    680   2.37786  4.17350  3.49174  3.14349  3.73507  2.30551  4.10601  2.72984  3.10711  2.72262  3.72568  3.37469  3.81580  3.44238  3.39366  2.60993  2.78350  1.62259  5.23081  3.98773   1517 v - - -
          2.68618  4.42225  2.77519  2.73123  3.46354  2.40513  3.72494  3.29354  2.67741  2.69355  4.24690  2.90347  2.73739  3.18146  2.89801  2.37887  2.77519  2.98518  4.58477  3.61503
          0.03271  3.83226  4.55461  0.61958  0.77255  0.48576  0.95510
    681   2.85028  4.83346  2.87786  2.63275  3.99648  3.34026  3.79044  3.62177  2.45652  3.12805  4.15781  3.09184  3.89364  1.30733  2.74117  2.90009  3.14764  3.35418  5.27601  3.96733   1518 q - - -
          2.68618  4.42225  2.77519  2.73123  3.46354  2.40513  3.72494  3.29354  2.67741  2.69355  4.24690  2.90347  2.73739  3.18146  2.89801  2.37887  2.77519  2.98518  4.58477  3.61503
          0.03271  3.83226  4.55461  0.61958  0.77255  0.48576  0.95510
    682   2.39232  4.23708  3.39361  3.14456  3.93453  3.07748  4.16479  3.05681  3.08673  2.92170  3.97537  3.35992  3.77831  3.48374  3.34694  2.59321  1.24195  2.75608  5.37591  4.15136   1519 t - - -
          2.68618  4.42225  2.77519  2.73123  3.46354  2.40513  3.72494  3.29354  2.67741  2.69355  4.24690  2.90347  2.73739  3.18146  2.89801  2.37887  2.77519  2.98518  4.58477  3.61503
          0.03271  3.83226  4.55461  0.61958  0.77255  0.48576  0.95510
    683   1.07332  4.17318  3.42273  3.21295  4.01323  2.99864  4.23962  3.13281  3.22819  3.01619  4.05304  3.37242  3.73413  3.57321  3.48106  2.52413  2.79874  2.79422  5.44444  4.24037   1520 a - - -
          2.68618  4.42225  2.77519  2.73123  3.46354  2.40513  3.72494  3.29354  2.67741  2.69355  4.24690  2.90347  2.73739  3.18146  2.89801  2.37887  2.77519  2.98518  4.58477  3.61503
          0.03271  3.83226  4.55461  0.61958  0.77255  0.48576  0.95510
    684   2.65079  2.62897  3.96482  3.45914  2.86463  3.54720  3.87492  2.68374  3.25450  2.35485  3.39476  3.62906  4.02401  3.55994  3.44876  2.95122  2.94437  2.50308  2.09250  2.99324   1521 w - - -
          2.68618  4.42225  2.77519  2.73123  3.46354  2.40513  3.72494  3.29354  2.67741  2.69355  4.24690  2.90347  2.73739  3.18146  2.89801  2.37887  2.77519  2.98518  4.58477  3.61503
          0.03271  3.83226  4.55461  0.61958  0.77255  0.48576  0.95510
    685   1.07332  4.17318  3.42273  3.21295  4.01323  2.99864  4.23962  3.13281  3.22819  3.01619  4.05304  3.37242  3.73413  3.57321  3.48106  2.52413  2.79874  2.79422  5.44444  4.24037   1522 a - - -
          2.68618  4.42225  2.77519  2.73123  3.46354  2.40513  3.72494  3.29354  2.67741  2.69355  4.24690  2.90347  2.73739  3.18146  2.89801  2.37887  2.77519  2.98518  4.58477  3.61503
          0.03271  3.83226  4.55461  0.61958  0.77255  0.48576  0.95510
    686   3.11081  4.58539  4.12462  3.76499  3.12157  3.93048  4.43336  2.32426  3.53310  0.92636  3.15836  4.04428  4.37323  3.91108  3.71547  3.49766  3.40717  2.35102  4.98556  3.69937   1523 l - - -
          2.68618  4.42225  2.77519  2.73123  3.46354  2.40513  3.72494  3.29354  2.67741  2.69355  4.24690  2.90347  2.73739  3.18146  2.89801  2.37887  2.77519  2.98518  4.58477  3.61503
          0.03271  3.83226  4.55461  0.61958  0.77255  0.48576  0.95510
    687   3.00975  4.44170  4.35532  3.81947  3.13900  4.15715  4.51418  1.74305  3.65137  1.61725  1.95827  4.11345  4.45941  3.91656  3.86063  3.50047  3.25594  2.04017  5.08038  3.91758   1526 l - - -
          2.68618  4.42225  2.77519  2.73123  3.46354  2.40513  3.72494  3.29354  2.67741  2.69355  4.24690  2.90347  2.73739  3.18146  2.89801  2.37887  2.77519  2.98518  4.58477  3.61503
          0.03271  3.83226  4.55461  0.61958  0.77255  0.48576  0.95510
    688   1.07332  4.17318  3.42273  3.21295  4.01323  2.99864  4.23962  3.13281  3.22819  3.01619  4.05304  3.37242  3.73413  3.57321  3.48106  2.52413  2.79874  2.79422  5.44444  4.24037   1527 a - - -
          2.68618  4.42225  2.77519  2.73123  3.46354  2.40513  3.72494  3.29354  2.67741  2.69355  4.24690  2.90347  2.73739  3.18146  2.89801  2.37887  2.77519  2.98518  4.58477  3.61503
          0.03271  3.83226  4.55461  0.61958  0.77255  0.48576  0.95510
    689   3.11081  4.58539  4.12462  3.76499  3.12157  3.93048  4.43336  2.32426  3.53310  0.92636  3.15836  4.04428  4.37323  3.91108  3.71547  3.49766  3.40717  2.35102  4.98556  3.69937   1528 l - - -
          2.68618  4.42225  2.77519  2.73123  3.46354  2.40513  3.72494  3.29354  2.67741  2.69355  4.24690  2.90347  2.73739  3.18146  2.89801  2.37887  2.77519  2.98518  4.58477  3.61503
          0.03271  3.83226  4.55461  0.61958  0.77255  0.48576  0.95510
    690   2.99988  4.43068  4.27721  3.89204  3.34783  4.02201  4.62809  1.12916  3.71934  1.94289  3.29025  4.14305  4.45769  4.07219  3.92056  3.51398  3.30002  1.84678  5.22985  3.96420   1531 i - - -
          2.68618  4.42225  2.77519  2.73123  3.46354  2.40513  3.72494  3.29354  2.67741  2.69355  4.24690  2.90347  2.73739  3.18146  2.89801  2.37887  2.77519  2.98518  4.58477  3.61503
          0.03271  3.83226  4.55461  0.61958  0.77255  0.48576  0.95510
    691   2.78059  4.51916  3.41052  2.95781  3.02677  3.60121  2.69395  2.89204  2.70569  1.70397  3.52134  3.33322  4.02278  3.17622  2.98312  2.95402  3.02817  2.74443  4.60466  3.11952   1532 l - - -
          2.68618  4.42225  2.77519  2.73123  3.46354  2.40513  3.72494  3.29354  2.67741  2.69355  4.24690  2.90347  2.73739  3.18146  2.89801  2.37887  2.77519  2.98518  4.58477  3.61503
          0.03271  3.83226  4.55461  0.61958  0.77255  0.48576  0.95510
    692   1.39429  4.11232  3.25132  3.02001  4.17485  2.07607  4.12879  3.50086  3.11582  3.26416  4.13331  3.20825  3.62792  3.41306  3.42034  2.36405  2.66805  3.01541  5.52561  4.31645   1533 a - - -
          2.68618  4.42225  2.77519  2.73123  3.46354  2.40513  3.72494  3.29354  2.67741  2.69355  4.24690  2.90347  2.73739  3.18146  2.89801  2.37887  2.77519  2.98518  4.58477  3.61503
          0.03271  3.83226  4.55461  0.61958  0.77255  0.48576  0.95510
    693   2.61676  4.39540  3.28222  3.17692  4.31850  0.79394  4.29902  3.90892  3.35265  3.56797  4.54392  3.44670  3.78523  3.68010  3.59248  2.78764  3.09490  3.44506  5.42362  4.41927   1534 g - - -
          2.68618  4.42225  2.77519  2.73123  3.46354  2.40513  3.72494  3.29354  2.67741  2.69355  4.24690  2.90347  2.73739  3.18146  2.89801  2.37887  2.77519  2.98518  4.58477  3.61503
          0.03271  3.83226  4.55461  0.61958  0.77255  0.48576  0.95510
    694   2.85028  4.83346  2.87786  2.63275  3.99648  3.34026  3.79044  3.62177  2.45652  3.12805  4.15781  3.09184  3.89364  1.30733  2.74117  2.90009  3.14764  3.35418  5.27601  3.96733   1538 q - - -
          2.68618  4.42225  2.77519  2.73123  3.46354  2.40513  3.72494  3.29354  2.67741  2.69355  4.24690  2.90347  2.73739  3.18146  2.89801  2.37887  2.77519  2.98518  4.58477  3.61503
          0.03271  3.83226  4.55461  0.61958  0.77255  0.48576  0.95510
    695   1.74602  4.24836  3.63409  3.20771  2.42022  3.40512  4.00479  2.59799  3.15918  2.33946  3.45400  3.47165  3.95276  3.45484  3.44651  2.79182  2.88040  2.42140  4.84508  3.46187   1545 a - - -
          2.68618  4.42225  2.77519  2.73123  3.46354  2.40513  3.72494  3.29354  2.67741  2.69355  4.24690  2.90347  2.73739  3.18146  2.89801  2.37887  2.77519  2.98518  4.58477  3.61503
          0.03271  3.83226  4.55461  0.61958  0.77255  0.48576  0.95510
    696   2.91903  5.01996  2.47280  1.08399  4.36136  3.24907  3.83331  3.80730  2.70886  3.43123  4.40777  2.91217  3.85197  3.05029  3.11297  2.90599  3.22321  3.49558  5.54057  4.26361   1547 e - - -
          2.68618  4.42225  2.77519  2.73123  3.46354  2.40513  3.72494  3.29354  2.67741  2.69355  4.24690  2.90347  2.73739  3.18146  2.89801  2.37887  2.77519  2.98518  4.58477  3.61503
          0.03271  3.83226  4.55461  0.61958  0.77255  0.48576  0.95510
    697   2.93759  5.00617  3.32514  2.72005  4.41077  3.55981  3.57066  3.77799  1.62413  3.26695  4.15052  3.12610  3.95240  2.71863  1.51748  2.95326  3.12354  3.47250  5.34545  4.16000   1549 r - - -
          2.68618  4.42225  2.77519  2.73123  3.46354  2.40513  3.72494  3.29354  2.67741  2.69355  4.24690  2.90347  2.73739  3.18146  2.89801  2.37887  2.77519  2.98518  4.58477  3.61503
          0.03271  3.83226  4.55461  0.61958  0.77255  0.48576  0.95510
    698   2.94753  5.06773  0.97747  2.31218  4.43964  3.18121  3.89738  4.01890  2.97418  3.63472  4.61261  2.86624  3.83124  3.13694  3.48438  2.91491  3.28549  3.66261  5.61600  4.32004   1550 d - - -
          2.68618  4.42225  2.77519  2.73123  3.46354  2.40513  3.72494  3.29354  2.67741  2.69355  4.24690  2.90347  2.73739  3.18146  2.89801  2.37887  2.77519  2.98518  4.58477  3.61503
          0.03271  3.83226  4.55461  0.61958  0.77255  0.48576  0.95510
    699   2.70031  4.46359  3.30326  3.13704  4.13447  3.15341  4.21729  3.67015  3.19101  3.30113  4.34973  3.44746  0.90588  3.58105  3.44055  2.86669  3.13886  3.32004  5.33145  4.25481   1551 p - - -
          2.68618  4.42225  2.77519  2.73123  3.46354  2.40513  3.72494  3.29354  2.67741  2.69355  4.24690  2.90347  2.73739  3.18146  2.89801  2.37887  2.77519  2.98518  4.58477  3.61503
          0.03271  3.83226  4.55461  0.61958  0.77255  0.48576  0.95510
    700   2.39232  4.23708  3.39361  3.14456  3.93453  3.07748  4.16479  3.05681  3.08673  2.92170  3.97537  3.35992  3.77831  3.48374  3.34694  2.59321  1.24195  2.75608  5.37591  4.15136   1552 t - - -
          2.68618  4.42225  2.77519  2.73123  3.46354  2.40513  3.72494  3.29354  2.67741  2.69355  4.24690  2.90347  2.73739  3.18146  2.89801  2.37887  2.77519  2.98518  4.58477  3.61503
          0.03271  3.83226  4.55461  0.61958  0.77255  0.48576  0.95510
    701   2.70031  4.46359  3.30326  3.13704  4.13447  3.15341  4.21729  3.67015  3.19101  3.30113  4.34973  3.44746  0.90588  3.58105  3.44055  2.86669  3.13886  3.32004  5.33145  4.25481   1553 p - - -
          2.68618  4.42225  2.77519  2.73123  3.46354  2.40513  3.72494  3.29354  2.67741  2.69355  4.24690  2.90347  2.73739  3.18146  2.89801  2.37887  2.77519  2.98518  4.58477  3.61503
          0.03271  3.83226  4.55461  0.61958  0.77255  0.48576  0.95510
    702   3.11117  4.50247  4.48156  3.96608  3.12031  4.29033  4.63029  1.69415  3.77925  1.19059  2.98661  4.25548  4.56829  4.04620  3.97469  3.65710  3.35745  1.98020  5.11646  3.91663   1554 l - - -
          2.68618  4.42225  2.77519  2.73123  3.46354  2.40513  3.72494  3.29354  2.67741  2.69355  4.24690  2.90347  2.73739  3.18146  2.89801  2.37887  2.77519  2.98518  4.58477  3.61503
          0.03271  3.83226  4.55461  0.61958  0.77255  0.48576  0.95510
    703   2.95294  4.77641  3.08842  2.84496  3.25806  3.41483  1.23022  3.64956  2.68918  3.14833  4.18866  3.25566  3.96548  3.21086  2.95698  3.02419  3.25521  3.38552  4.72355  3.21019   1555 h - - -
          2.68618  4.42225  2.77519  2.73123  3.46354  2.40513  3.72494  3.29354  2.67741  2.69355  4.24690  2.90347  2.73739  3.18146  2.89801  2.37887  2.77519  2.98518  4.58477  3.61503
          0.03271  3.83226  4.55461  0.61958  0.77255  0.48576  0.95510
    704   2.72095  4.90366  2.91315  2.45807  4.09861  3.40741  2.73367  3.64015  2.16561  3.18325  4.02464  2.43973  3.83548  2.73794  2.12124  2.73234  2.94655  3.31015  5.28030  3.94444   1557 r - - -
          2.68618  4.42225  2.77519  2.73123  3.46354  2.40513  3.72494  3.29354  2.67741  2.69355  4.24690  2.90347  2.73739  3.18146  2.89801  2.37887  2.77519  2.98518  4.58477  3.61503
          0.03271  3.83226  4.55461  0.61958  0.77255  0.48576  0.95510
    705   1.07332  4.17318  3.42273  3.21295  4.01323  2.99864  4.23962  3.13281  3.22819  3.01619  4.05304  3.37242  3.73413  3.57321  3.48106  2.52413  2.79874  2.79422  5.44444  4.24037   1558 a - - -
          2.68618  4.42225  2.77519  2.73123  3.46354  2.40513  3.72494  3.29354  2.67741  2.69355  4.24690  2.90347  2.73739  3.18146  2.89801  2.37887  2.77519  2.98518  4.58477  3.61503
          0.03271  3.83226  4.55461  0.61958  0.77255  0.48576  0.95510
    706   1.07332  4.17318  3.42273  3.21295  4.01323  2.99864  4.23962  3.13281  3.22819  3.01619  4.05304  3.37242  3.73413  3.57321  3.48106  2.52413  2.79874  2.79422  5.44444  4.24037   1559 a - - -
          2.68618  4.42225  2.77519  2.73123  3.46354  2.40513  3.72494  3.29354  2.67741  2.69355  4.24690  2.90347  2.73739  3.18146  2.89801  2.37887  2.77519  2.98518  4.58477  3.61503
          0.03271  3.83226  4.55461  0.61958  0.77255  0.48576  0.95510
    707   2.93637  4.89717  3.10960  2.73947  4.27440  3.42943  3.73869  3.70130  1.09471  3.27552  4.23978  3.16548  3.93315  2.93293  2.42647  2.98137  3.19297  3.41159  5.34610  4.15333   1560 k - - -
          2.68618  4.42225  2.77519  2.73123  3.46354  2.40513  3.72494  3.29354  2.67741  2.69355  4.24690  2.90347  2.73739  3.18146  2.89801  2.37887  2.77519  2.98518  4.58477  3.61503
          0.03271  3.83226  4.55461  0.61958  0.77255  0.48576  0.95510
    708   3.11081  4.58539  4.12462  3.76499  3.12157  3.93048  4.43336  2.32426  3.53310  0.92636  3.15836  4.04428  4.37323  3.91108  3.71547  3.49766  3.40717  2.35102  4.98556  3.69937   1561 l - - -
          2.68618  4.42225  2.77519  2.73123  3.46354  2.40513  3.72494  3.29354  2.67741  2.69355  4.24690  2.90347  2.73739  3.18146  2.89801  2.37887  2.77519  2.98518  4.58477  3.61503
          0.03271  3.83226  4.55461  0.61958  0.77255  0.48576  0.95510
    709   3.11081  4.58539  4.12462  3.76499  3.12157  3.93048  4.43336  2.32426  3.53310  0.92636  3.15836  4.04428  4.37323  3.91108  3.71547  3.49766  3.40717  2.35102  4.98556  3.69937   1562 l - - -
          2.68618  4.42225  2.77519  2.73123  3.46354  2.40513  3.72494  3.29354  2.67741  2.69355  4.24690  2.90347  2.73739  3.18146  2.89801  2.37887  2.77519  2.98518  4.58477  3.61503
          0.03271  3.83226  4.55461  0.61958  0.77255  0.48576  0.95510
    710   2.99988  4.43068  4.27721  3.89204  3.34783  4.02201  4.62809  1.12916  3.71934  1.94289  3.29025  4.14305  4.45769  4.07219  3.92056  3.51398  3.30002  1.84678  5.22985  3.96420   1563 i - - -
          2.68618  4.42225  2.77519  2.73123  3.46354  2.40513  3.72494  3.29354  2.67741  2.69355  4.24690  2.90347  2.73739  3.18146  2.89801  2.37887  2.77519  2.98518  4.58477  3.61503
          0.03271  3.83226  4.55461  0.61958  0.77255  0.48576  0.95510
    711   2.69123  4.68534  2.68815  2.56991  4.04267  3.15787  3.89045  3.74504  2.79114  3.39669  4.35270  1.23129  3.80808  3.16370  3.14395  2.76032  3.07211  3.37131  5.35330  3.99433   1564 n - - -
          2.68618  4.42225  2.77519  2.73123  3.46354  2.40513  3.72494  3.29354  2.67741  2.69355  4.24690  2.90347  2.73739  3.18146  2.89801  2.37887  2.77519  2.98518  4.58477  3.61503
          0.03271  3.83226  4.55461  0.61958  0.77255  0.48576  0.95510
    712   2.55781  4.41952  3.18029  2.79804  3.19195  3.33098  3.72264  3.13816  2.76566  2.79523  3.73868  3.17403  3.85785  3.12850  3.10433  1.85965  2.87384  2.86577  4.71234  2.45268   1565 s - - -
          2.68618  4.42225  2.77519  2.73123  3.46354  2.40513  3.72494  3.29354  2.67741  2.69355  4.24690  2.90347  2.73739  3.18146  2.89801  2.37887  2.77519  2.98518  4.58477  3.61503
          0.03271  3.83226  4.55461  0.61958  0.77255  0.48576  0.95510
    713   2.85028  4.83346  2.87786  2.63275  3.99648  3.34026  3.79044  3.62177  2.45652  3.12805  4.15781  3.09184  3.89364  1.30733  2.74117  2.90009  3.14764  3.35418  5.27601  3.96733   1566 q - - -
          2.68618  4.42225  2.77519  2.73123  3.46354  2.40513  3.72494  3.29354  2.67741  2.69355  4.24690  2.90347  2.73739  3.18146  2.89801  2.37887  2.77519  2.98518  4.58477  3.61503
          0.03271  3.83226  4.55461  0.61958  0.77255  0.48576  0.95510
    714   3.11081  4.58539  4.12462  3.76499  3.12157  3.93048  4.43336  2.32426  3.53310  0.92636  3.15836  4.04428  4.37323  3.91108  3.71547  3.49766  3.40717  2.35102  4.98556  3.69937   1578 l - - -
          2.68618  4.42225  2.77519  2.73123  3.46354  2.40513  3.72494  3.29354  2.67741  2.69355  4.24690  2.90347  2.73739  3.18146  2.89801  2.37887  2.77519  2.98518  4.58477  3.61503
          0.03271  3.83226  4.55461  0.61958  0.77255  0.48576  0.95510
    715   2.91903  5.01996  2.47280  1.08399  4.36136  3.24907  3.83331  3.80730  2.70886  3.43123  4.40777  2.91217  3.85197  3.05029  3.11297  2.90599  3.22321  3.49558  5.54057  4.26361   1580 e - - -
          2.68618  4.42225  2.77519  2.73123  3.46354  2.40513  3.72494  3.29354  2.67741  2.69355  4.24690  2.90347  2.73739  3.18146  2.89801  2.37887  2.77519  2.98518  4.58477  3.61503
          0.03271  3.83226  4.55461  0.61958  0.77255  0.48576  0.95510
    716   2.94753  5.06773  0.97747  2.31218  4.43964  3.18121  3.89738  4.01890  2.97418  3.63472  4.61261  2.86624  3.83124  3.13694  3.48438  2.91491  3.28549  3.66261  5.61600  4.32004   1581 d - - -
          2.68618  4.42225  2.77519  2.73123  3.46354  2.40513  3.72494  3.29354  2.67741  2.69355  4.24690  2.90347  2.73739  3.18146  2.89801  2.37887  2.77519  2.98518  4.58477  3.61503
          0.03271  3.83226  4.55461  0.61958  0.77255  0.48576  0.95510
    717   2.61676  4.39540  3.28222  3.17692  4.31850  0.79394  4.29902  3.90892  3.35265  3.56797  4.54392  3.44670  3.78523  3.68010  3.59248  2.78764  3.09490  3.44506  5.42362  4.41927   1582 g - - -
          2.68618  4.42225  2.77519  2.73123  3.46354  2.40513  3.72494  3.29354  2.67741  2.69355  4.24690  2.90347  2.73739  3.18146  2.89801  2.37887  2.77519  2.98518  4.58477  3.61503
          0.03271  3.83226  4.55461  0.61958  0.77255  0.48576  0.95510
    718   2.94753  5.06773  0.97747  2.31218  4.43964  3.18121  3.89738  4.01890  2.97418  3.63472  4.61261  2.86624  3.83124  3.13694  3.48438  2.91491  3.28549  3.66261  5.61600  4.32004   1583 d - - -
          2.68618  4.42225  2.77519  2.73123  3.46354  2.40513  3.72494  3.29354  2.67741  2.69355  4.24690  2.90347  2.73739  3.18146  2.89801  2.37887  2.77519  2.98518  4.58477  3.61503
          0.03271  3.83226  4.55461  0.61958  0.77255  0.48576  0.95510
    719   3.27082  4.65947  4.03098  3.72761  2.62795  3.68617  3.85263  3.29332  3.45092  2.69487  3.92892  3.88492  4.20071  3.84068  3.58614  3.47486  3.56934  3.18254  0.97045  2.63227   1584 w - - -
          2.68618  4.42225  2.77519  2.73123  3.46354  2.40513  3.72494  3.29354  2.67741  2.69355  4.24690  2.90347  2.73739  3.18146  2.89801  2.37887  2.77519  2.98518  4.58477  3.61503
          0.03271  3.83226  4.55461  0.61958  0.77255  0.48576  0.95510
    720   2.70031  4.46359  3.30326  3.13704  4.13447  3.15341  4.21729  3.67015  3.19101  3.30113  4.34973  3.44746  0.90588  3.58105  3.44055  2.86669  3.13886  3.32004  5.33145  4.25481   1585 p - - -
          2.68618  4.42225  2.77519  2.73123  3.46354  2.40513  3.72494  3.29354  2.67741  2.69355  4.24690  2.90347  2.73739  3.18146  2.89801  2.37887  2.77519  2.98518  4.58477  3.61503
          0.03271  3.83226  4.55461  0.61958  0.77255  0.48576  0.95510
    721   2.85028  4.83346  2.87786  2.63275  3.99648  3.34026  3.79044  3.62177  2.45652  3.12805  4.15781  3.09184  3.89364  1.30733  2.74117  2.90009  3.14764  3.35418  5.27601  3.96733   1586 q - - -
          2.68618  4.42225  2.77519  2.73123  3.46354  2.40513  3.72494  3.29354  2.67741  2.69355  4.24690  2.90347  2.73739  3.18146  2.89801  2.37887  2.77519  2.98518  4.58477  3.61503
          0.03271  3.83226  4.55461  0.61958  0.77255  0.48576  0.95510
    722   2.79603  5.08002  2.49839  1.90763  4.36101  3.29796  3.63812  3.81480  2.34666  3.35096  4.22153  2.81428  3.81817  1.89788  2.72352  2.76260  3.04739  3.47271  5.52062  4.16657   1608 q - - -
          2.68618  4.42225  2.77519  2.73123  3.46354  2.40513  3.72494  3.29354  2.67741  2.69355  4.24690  2.90347  2.73739  3.18146  2.89801  2.37887  2.77519  2.98518  4.58477  3.61503
          0.03271  3.83226  4.55461  0.61958  0.77255  0.48576  0.95510
    723   2.80071  5.12229  2.41963  1.62237  4.40059  3.27193  3.64545  3.86119  2.40069  3.39572  4.26369  2.77866  3.80803  2.23417  2.80468  2.75573  3.05764  3.51023  5.56750  4.19339   1619 e - - -
          2.68618  4.42225  2.77519  2.73123  3.46354  2.40513  3.72494  3.29354  2.67741  2.69355  4.24690  2.90347  2.73739  3.18146  2.89801  2.37887  2.77519  2.98518  4.58477  3.61503
          0.03271  3.83226  4.55461  0.61958  0.77255  0.48576  0.95510
    724   2.00257  4.18892  3.82419  3.43235  3.66848  3.38636  4.32603  2.24301  3.34790  2.44099  3.57419  3.62283  4.00015  3.67762  3.61231  2.81040  2.88581  1.46175  5.32104  4.09092   1620 v - - -
          2.68618  4.42225  2.77519  2.73123  3.46354  2.40513  3.72494  3.29354  2.67741  2.69355  4.24690  2.90347  2.73739  3.18146  2.89801  2.37887  2.77519  2.98518  4.58477  3.61503
          0.03271  3.83226  4.55461  0.61958  0.77255  0.48576  0.95510
    725   2.58203  4.31838  3.57863  3.14202  3.51038  3.44547  4.06577  2.50475  2.98468  1.92654  3.47794  3.45445  3.98048  3.38578  3.27148  2.83384  1.91069  2.33984  5.12389  3.85819   1621 t - - -
          2.68618  4.42225  2.77519  2.73123  3.46354  2.40513  3.72494  3.29354  2.67741  2.69355  4.24690  2.90347  2.73739  3.18146  2.89801  2.37887  2.77519  2.98518  4.58477  3.61503
          0.03271  3.83226  4.55461  0.61958  0.77255  0.48576  0.95510
    726   2.61676  4.39540  3.28222  3.17692  4.31850  0.79394  4.29902  3.90892  3.35265  3.56797  4.54392  3.44670  3.78523  3.68010  3.59248  2.78764  3.09490  3.44506  5.42362  4.41927   1622 g - - -
          2.68618  4.42225  2.77519  2.73123  3.46354  2.40513  3.72494  3.29354  2.67741  2.69355  4.24690  2.90347  2.73739  3.18146  2.89801  2.37887  2.77519  2.98518  4.58477  3.61503
          0.03271  3.83226  4.55461  0.61958  0.77255  0.48576  0.95510
    727   2.18214  4.27152  3.88656  3.38781  3.44821  3.67104  4.24249  2.14473  3.27439  1.86049  3.34212  3.68152  4.13978  3.60060  3.55641  3.02429  2.97254  1.71994  5.14493  3.92270   1623 v - - -
          2.68618  4.42225  2.77519  2.73123  3.46354  2.40513  3.72494  3.29354  2.67741  2.69355  4.24690  2.90347  2.73739  3.18146  2.89801  2.37887  2.77519  2.98518  4.58477  3.61503
          0.03271  3.83226  4.55461  0.61958  0.77255  0.48576  0.95510
    728   3.30489  4.65634  4.29006  3.90743  1.33300  4.12973  3.45906  3.01081  3.77561  2.39221  3.63668  3.86228  4.46254  3.86224  3.89672  3.48509  3.53639  2.93624  3.65736  1.57838   1624 f - - -
          2.68618  4.42225  2.77519  2.73123  3.46354  2.40513  3.72494  3.29354  2.67741  2.69355  4.24690  2.90347  2.73739  3.18146  2.89801  2.37887  2.77519  2.98518  4.58477  3.61503
          0.03271  3.83226  4.55461  0.61958  0.77255  0.48576  0.95510
    729   2.60500  4.58921  3.04275  2.59022  3.86341  2.63471  3.67902  3.21977  2.05216  2.40163  3.78136  3.04399  3.83066  2.88526  2.72673  2.70139  2.86611  2.94125  5.17539  3.89399   1625 k - - -
          2.68618  4.42225  2.77519  2.73123  3.46354  2.40513  3.72494  3.29354  2.67741  2.69355  4.24690  2.90347  2.73739  3.18146  2.89801  2.37887  2.77519  2.98518  4.58477  3.61503
          0.03271  3.83226  4.55461  0.61958  0.77255  0.48576  0.95510
    730   2.92884  5.01879  3.28742  2.69446  4.42486  3.55124  3.56728  3.79299  1.41430  3.27861  4.15718  3.10896  3.94468  2.71277  1.78055  2.93918  3.11556  3.48263  5.35620  4.16466   1626 k - - -
          2.68618  4.42225  2.77519  2.73123  3.46354  2.40513  3.72494  3.29354  2.67741  2.69355  4.24690  2.90347  2.73739  3.18146  2.89801  2.37887  2.77519  2.98518  4.58477  3.61503
          0.03271  3.83226  4.55461  0.61958  0.77255  0.48576  0.95510
    731   2.20784  4.14566  3.24594  2.95803  4.09274  2.92800  4.04761  3.42605  2.97484  3.18078  4.05478  3.18126  3.64506  3.31534  3.28787  1.53725  2.06446  2.97509  5.46009  4.21394   1627 s - - -
          2.68618  4.42225  2.77519  2.73123  3.46354  2.40513  3.72494  3.29354  2.67741  2.69355  4.24690  2.90347  2.73739  3.18146  2.89801  2.37887  2.77519  2.98518  4.58477  3.61503
          0.03271  3.83226  4.55461  0.61958  0.77255  0.48576  0.95510
    732   2.21461  1.72354  3.76314  3.42893  3.89617  2.05624  4.24124  3.19434  3.33338  3.01343  3.92879  3.44773  3.68169  3.63611  3.54626  2.44282  2.69059  2.80345  5.29135  4.13127   1628 c - - -
          2.68618  4.42225  2.77519  2.73123  3.46354  2.40513  3.72494  3.29354  2.67741  2.69355  4.24690  2.90347  2.73739  3.18146  2.89801  2.37887  2.77519  2.98518  4.58477  3.61503
          0.03271  3.83226  4.55461  0.61958  0.77255  0.48576  0.95510
    733   2.07277  4.24100  3.51488  3.05417  3.61462  3.34022  4.00911  2.58357  2.95446  2.07127  3.53781  3.36466  3.89020  3.31366  3.26655  2.70776  2.26259  2.36996  5.14480  3.91093   1629 l - - -
          2.68618  4.42225  2.77519  2.73123  3.46354  2.40513  3.72494  3.29354  2.67741  2.69355  4.24690  2.90347  2.73739  3.18146  2.89801  2.37887  2.77519  2.98518  4.58477  3.61503
          0.03271  3.83226  4.55461  0.61958  0.77255  0.48576  0.95510
    734   2.98144  4.43938  4.30603  3.81424  3.20252  4.08420  4.53366  2.01223  3.63703  1.29640  3.09094  4.09191  4.44781  3.94038  3.85531  3.46191  3.25496  1.66220  5.13156  3.90696   1630 l - - -
          2.68618  4.42225  2.77519  2.73123  3.46354  2.40513  3.72494  3.29354  2.67741  2.69355  4.24690  2.90347  2.73739  3.18146  2.89801  2.37887  2.77519  2.98518  4.58477  3.61503
          0.03271  3.83226  4.55461  0.61958  0.77255  0.48576  0.95510
    735   2.95294  4.77641  3.08842  2.84496  3.25806  3.41483  1.23022  3.64956  2.68918  3.14833  4.18866  3.25566  3.96548  3.21086  2.95698  3.02419  3.25521  3.38552  4.72355  3.21019   1631 h - - -
          2.68618  4.42225  2.77519  2.73123  3.46354  2.40513  3.72494  3.29354  2.67741  2.69355  4.24690  2.90347  2.73739  3.18146  2.89801  2.37887  2.77519  2.98518  4.58477  3.61503
          0.03271  3.83226  4.55461  0.61958  0.77255  0.48576  0.95510
    736   3.19028  4.69555  3.77943  3.50187  2.29620  3.78372  3.60171  3.20523  3.36055  2.66938  3.88463  3.67484  4.25881  3.67624  3.55225  3.33076  3.47695  3.07397  3.93821  1.03536   1632 y - - -
          2.68618  4.42225  2.77519  2.73123  3.46354  2.40513  3.72494  3.29354  2.67741  2.69355  4.24690  2.90347  2.73739  3.18146  2.89801  2.37887  2.77519  2.98518  4.58477  3.61503
          0.03271  3.83226  4.55461  0.61958  0.77255  0.48576  0.95510
    737   2.70031  4.46359  3.30326  3.13704  4.13447  3.15341  4.21729  3.67015  3.19101  3.30113  4.34973  3.44746  0.90588  3.58105  3.44055  2.86669  3.13886  3.32004  5.33145  4.25481   1633 p - - -
          2.68618  4.42225  2.77519  2.73123  3.46354  2.40513  3.72494  3.29354  2.67741  2.69355  4.24690  2.90347  2.73739  3.18146  2.89801  2.37887  2.77519  2.98518  4.58477  3.61503
          0.03271  3.83226  4.55461  0.61958  0.77255  0.48576  0.95510
    738   3.14978  4.55303  4.41529  3.92485  2.12620  4.21770  4.23780  2.26852  3.78477  1.16750  2.97260  4.14021  4.50270  3.96226  3.95378  3.57955  3.38869  2.33904  4.57399  3.11831   1634 l - - -
          2.68618  4.42225  2.77519  2.73123  3.46354  2.40513  3.72494  3.29354  2.67741  2.69355  4.24690  2.90347  2.73739  3.18146  2.89801  2.37887  2.77519  2.98518  4.58477  3.61503
          0.03271  3.83226  4.55461  0.61958  0.77255  0.48576  0.95510
    739   3.19028  4.69555  3.77943  3.50187  2.29620  3.78372  3.60171  3.20523  3.36055  2.66938  3.88463  3.67484  4.25881  3.67624  3.55225  3.33076  3.47695  3.07397  3.93821  1.03536   1635 y - - -
          2.68618  4.42225  2.77519  2.73123  3.46354  2.40513  3.72494  3.29354  2.67741  2.69355  4.24690  2.90347  2.73739  3.18146  2.89801  2.37887  2.77519  2.98518  4.58477  3.61503
          0.03271  3.83226  4.55461  0.61958  0.77255  0.48576  0.95510
    740   2.96131  4.80195  3.44799  2.96836  4.14636  3.45615  3.79721  3.68585  2.22417  3.20915  4.21103  3.33084  3.96127  3.02010  1.04167  3.04781  3.23040  3.41170  5.24610  4.08311   1636 r - - -
          2.68618  4.42225  2.77519  2.73123  3.46354  2.40513  3.72494  3.29354  2.67741  2.69355  4.24690  2.90347  2.73739  3.18146  2.89801  2.37887  2.77519  2.98518  4.58477  3.61503
          0.03271  3.83226  4.55461  0.61958  0.77255  0.48576  0.95510
    741   2.46132  4.49695  2.79834  2.55738  4.11208  3.10930  3.82319  3.49804  2.66748  3.20477  4.08335  1.88185  3.73398  3.03853  3.04232  2.55960  2.20053  3.11519  5.42936  4.10565   1637 n - - -
          2.68618  4.42225  2.77519  2.73123  3.46354  2.40513  3.72494  3.29354  2.67741  2.69355  4.24690  2.90347  2.73739  3.18146  2.89801  2.37887  2.77519  2.98518  4.58477  3.61503
          0.03271  3.83226  4.55461  0.61958  0.77255  0.48576  0.95510
    742   2.74665  4.31768  3.81372  3.33335  2.95331  3.72032  3.94479  2.38198  3.19739  2.20633  3.34566  3.61549  4.13869  3.51809  3.45372  3.06066  3.01416  1.63316  4.60065  2.46475   1638 v - - -
          2.68618  4.42225  2.77519  2.73123  3.46354  2.40513  3.72494  3.29354  2.67741  2.69355  4.24690  2.90347  2.73739  3.18146  2.89801  2.37887  2.77519  2.98518  4.58477  3.61503
          0.03271  3.83226  4.55461  0.61958  0.77255  0.48576  0.95510
    743   3.20819  4.62203  4.18339  3.89081  1.07991  3.90622  3.86109  2.73747  3.79899  2.11714  3.47402  3.97428  4.36618  3.97824  3.92863  3.47981  3.50954  2.72510  4.12317  2.49567   1639 f - - -
          2.68618  4.42225  2.77519  2.73123  3.46354  2.40513  3.72494  3.29354  2.67741  2.69355  4.24690  2.90347  2.73739  3.18146  2.89801  2.37887  2.77519  2.98518  4.58477  3.61503
          0.03271  3.83226  4.55461  0.61958  0.77255  0.48576  0.95510
    744   2.70031  4.46359  3.30326  3.13704  4.13447  3.15341  4.21729  3.67015  3.19101  3.30113  4.34973  3.44746  0.90588  3.58105  3.44055  2.86669  3.13886  3.32004  5.33145  4.25481   1640 p - - -
          2.68618  4.42225  2.77519  2.73123  3.46354  2.40513  3.72494  3.29354  2.67741  2.69355  4.24690  2.90347  2.73739  3.18146  2.89801  2.37887  2.77519  2.98518  4.58477  3.61503
          0.03271  3.83226  4.55461  0.61958  0.77255  0.48576  0.95510
    745   3.06058  4.52105  4.29949  3.76843  3.05375  4.15237  4.45602  2.17680  3.55830  1.32528  1.90986  4.07954  4.44933  3.85056  3.76715  3.50174  3.30350  2.23389  5.01397  3.82967   1641 l - - -
          2.68618  4.42225  2.77519  2.73123  3.46354  2.40513  3.72494  3.29354  2.67741  2.69355  4.24690  2.90347  2.73739  3.18146  2.89801  2.37887  2.77519  2.98518  4.58477  3.61503
          0.03271  3.83226  4.55461  0.61958  0.77255  0.48576  0.95510
    746   2.79879  4.55940  3.40442  2.92768  2.95892  3.58211  3.64812  3.10159  2.60801  2.63668  3.65971  3.29694  4.00141  2.36381  2.87708  2.94110  3.03916  2.90610  2.22378  2.97682   1642 w - - -
          2.68618  4.42225  2.77519  2.73123  3.46354  2.40513  3.72494  3.29354  2.67741  2.69355  4.24690  2.90347  2.73739  3.18146  2.89801  2.37887  2.77519  2.98518  4.58477  3.61503
          0.03271  3.83226  4.55461  0.61958  0.77255  0.48576  0.95510
    747   1.07332  4.17318  3.42273  3.21295  4.01323  2.99864  4.23962  3.13281  3.22819  3.01619  4.05304  3.37242  3.73413  3.57321  3.48106  2.52413  2.79874  2.79422  5.44444  4.24037   1643 a - - -
          2.68618  4.42225  2.77519  2.73123  3.46354  2.40513  3.72494  3.29354  2.67741  2.69355  4.24690  2.90347  2.73739  3.18146  2.89801  2.37887  2.77519  2.98518  4.58477  3.61503
          0.03271  3.83226  4.55461  0.61958  0.77255  0.48576  0.95510
    748   3.11081  4.58539  4.12462  3.76499  3.12157  3.93048  4.43336  2.32426  3.53310  0.92636  3.15836  4.04428  4.37323  3.91108  3.71547  3.49766  3.40717  2.35102  4.98556  3.69937   1644 l - - -
          2.68618  4.42225  2.77519  2.73123  3.46354  2.40513  3.72494  3.29354  2.67741  2.69355  4.24690  2.90347  2.73739  3.18146  2.89801  2.37887  2.77519  2.98518  4.58477  3.61503
          0.03271  3.83226  4.55461  0.61958  0.77255  0.48576  0.95510
    749   2.20566  4.17041  3.08776  2.87873  4.22658  2.09191  4.06106  3.69071  3.02467  3.36723  4.20506  3.12743  3.62133  3.32377  3.35686  1.49459  2.68260  3.15192  5.55136  4.30258   1645 s - - -
          2.68618  4.42225  2.77519  2.73123  3.46354  2.40513  3.72494  3.29354  2.67741  2.69355  4.24690  2.90347  2.73739  3.18146  2.89801  2.37887  2.77519  2.98518  4.58477  3.61503
          0.03271  3.83226  4.55461  0.61958  0.77255  0.48576  0.95510
    750   2.91903  5.01996  2.47280  1.08399  4.36136  3.24907  3.83331  3.80730  2.70886  3.43123  4.40777  2.91217  3.85197  3.05029  3.11297  2.90599  3.22321  3.49558  5.54057  4.26361   1647 e - - -
          2.68618  4.42225  2.77519  2.73123  3.46354  2.40513  3.72494  3.29354  2.67741  2.69355  4.24690  2.90347  2.73739  3.18146  2.89801  2.37887  2.77519  2.98518  4.58477  3.61503
          0.03271  3.83226  4.55461  0.61958  0.77255  0.48576  0.95510
    751   3.19028  4.69555  3.77943  3.50187  2.29620  3.78372  3.60171  3.20523  3.36055  2.66938  3.88463  3.67484  4.25881  3.67624  3.55225  3.33076  3.47695  3.07397  3.93821  1.03536   1648 y - - -
          2.68618  4.42225  2.77519  2.73123  3.46354  2.40513  3.72494  3.29354  2.67741  2.69355  4.24690  2.90347  2.73739  3.18146  2.89801  2.37887  2.77519  2.98518  4.58477  3.61503
          0.03271  3.83226  4.55461  0.61958  0.77255  0.48576  0.95510
    752   2.84011  4.89694  3.19077  2.65626  3.97343  3.50302  2.60278  3.64399  2.04792  3.16145  4.04880  3.08750  3.91552  2.77271  1.65976  2.87116  3.05110  3.34385  5.16172  3.83390   1649 r - - -
          2.68618  4.42225  2.77519  2.73123  3.46354  2.40513  3.72494  3.29354  2.67741  2.69355  4.24690  2.90347  2.73739  3.18146  2.89801  2.37887  2.77519  2.98518  4.58477  3.61503
          0.03271  3.83226  4.55461  0.61958  0.77255  0.48576  0.95510
    753   2.78954  4.98781  2.98812  2.50132  4.35287  3.44612  3.56439  3.75488  1.78783  3.26632  4.10593  2.40365  3.86340  2.70591  1.98114  2.78867  3.00113  3.41703  5.38418  4.12080   1650 k - - -
          2.68618  4.42225  2.77519  2.73123  3.46354  2.40513  3.72494  3.29354  2.67741  2.69355  4.24690  2.90347  2.73739  3.18146  2.89801  2.37887  2.77519  2.98518  4.58477  3.61503
          0.03271  3.83226  4.55461  0.61958  0.77255  0.48576  0.95510
    754   2.77552  4.96495  2.74765  2.42992  4.32841  3.34668  3.62575  3.77708  1.60488  3.32420  4.18312  2.30295  3.84128  2.78694  2.50328  2.77525  3.02678  3.42873  5.43676  4.13105   1651 k - - -
          2.68618  4.42225  2.77519  2.73123  3.46354  2.40513  3.72494  3.29354  2.67741  2.69355  4.24690  2.90347  2.73739  3.18146  2.89801  2.37887  2.77519  2.98518  4.58477  3.61503
          0.03271  3.83226  4.55461  0.61958  0.77255  0.48576  0.95510
    755   2.77653  4.33098  4.06909  3.73165  3.52146  3.68158  4.54055  2.05468  3.59879  2.21597  3.49341  3.92773  4.24481  3.96179  3.81504  3.18312  3.13937  1.07725  5.29887  4.02768   1652 v - - -
          2.68618  4.42225  2.77519  2.73123  3.46354  2.40513  3.72494  3.29354  2.67741  2.69355  4.24690  2.90347  2.73739  3.18146  2.89801  2.37887  2.77519  2.98518  4.58477  3.61503
          0.03271  3.83226  4.55461  0.61958  0.77255  0.48576  0.95510
    756   3.10689  4.54459  4.37751  3.84238  3.03669  4.22273  4.51649  2.15432  3.63687  1.12076  2.28684  4.15309  4.49665  3.90856  3.83685  3.57238  3.34524  2.22798  5.03062  3.86282   1653 l - - -
          2.68618  4.42225  2.77519  2.73123  3.46354  2.40513  3.72494  3.29354  2.67741  2.69355  4.24690  2.90347  2.73739  3.18146  2.89801  2.37887  2.77519  2.98518  4.58477  3.61503
          0.03271  3.83226  4.55461  0.61958  0.77255  0.48576  0.95510
    757   2.53441  4.24037  3.60074  3.10759  3.45064  3.45601  3.99456  2.47756  2.99681  2.03705  3.43503  3.42526  3.95362  3.34349  3.29950  2.28729  2.84408  1.95117  5.00936  3.74665   1654 v - - -
          2.68618  4.42225  2.77519  2.73123  3.46354  2.40513  3.72494  3.29354  2.67741  2.69355  4.24690  2.90347  2.73739  3.18146  2.89801  2.37887  2.77519  2.98518  4.58477  3.61503
          0.03718  3.70627  4.42861  0.61958  0.77255  0.48576  0.95510
    758   2.56356  4.35396  3.32001  2.92714  3.45289  3.34193  3.89999  2.73666  2.79790  1.88565  3.51432  3.28595  2.57267  3.21527  3.09687  2.76125  2.88975  2.56715  5.00605  3.70508   1664 l - - -
          2.68618  4.42225  2.77519  2.73123  3.46354  2.40513  3.72494  3.29354  2.67741  2.69355  4.24690  2.90347  2.73739  3.18146  2.89801  2.37887  2.77519  2.98518  4.58477  3.61503
          0.03442  3.38634        *  0.61958  0.77255  0.00000        *
//
