# Supplementary material for: Large-scale mining of plant genomes unlocks the diversity of oxidosqualene cyclases
Source: Nat Chem Biol. Author manuscript; Available in PMC 2026 Feb 3. (PMC12858397; doi:10.1038/s41589-025-02034-8)
Supplement: SI Data S3 [file EMS212204-supplement-SI_Data_S3.zip › SIdata_S3/L__Complex_saxifragales_triterpenelupane.hmm]

HMMER3/f [3.2 | June 2018]
NAME  L__Complex_saxifragales_triterpenelupane
LENG  786
ALPH  amino
RF    no
MM    no
CONS  yes
CS    no
MAP   yes
DATE  Wed Nov  6 11:05:42 2019
NSEQ  5
EFFN  0.473633
CKSUM 4024196522
STATS LOCAL MSV      -12.7179  0.69626
STATS LOCAL VITERBI  -13.3316  0.69626
STATS LOCAL FORWARD   -6.5427  0.69626
HMM          A        C        D        E        F        G        H        I        K        L        M        N        P        Q        R        S        T        V        W        Y   
            m->m     m->i     m->d     i->m     i->i     d->m     d->d
  COMPO   2.53594  4.06521  2.95681  2.72273  3.24109  2.79740  3.66269  2.82714  2.75963  2.39402  3.60010  3.14441  3.27874  3.14763  2.98574  2.69332  2.90688  2.67647  4.03042  3.32307
          2.68618  4.42225  2.77519  2.73123  3.46354  2.40513  3.72494  3.29354  2.67741  2.69355  4.24690  2.90347  2.73739  3.18146  2.89801  2.37887  2.77519  2.98518  4.58477  3.61503
          0.04548  3.50903  4.23138  0.61958  0.77255  0.00000        *
      1   2.69070  4.32771  3.61346  3.23397  3.12335  3.48850  4.05402  2.28498  3.00089  1.85604  2.40363  3.53775  3.99922  3.44210  3.23725  2.97706  3.01690  2.22633  4.87335  3.56286      1 l - - -
          2.68618  4.42225  2.77519  2.73123  3.46354  2.40513  3.72494  3.29354  2.67741  2.69355  4.24690  2.90347  2.73739  3.18146  2.89801  2.37887  2.77519  2.98518  4.58477  3.61503
          0.04548  3.50903  4.23138  0.61958  0.77255  0.48576  0.95510
      2   2.22119  4.10030  2.93782  2.77692  3.65574  2.83958  3.86580  3.14642  2.80618  2.91973  3.93727  3.04641  3.55134  3.21000  3.07317  1.86574  2.67729  2.79089  5.07742  3.74512      2 s - - -
          2.68618  4.42225  2.77519  2.73123  3.46354  2.40513  3.72494  3.29354  2.67741  2.69355  4.24690  2.90347  2.73739  3.18146  2.89801  2.37887  2.77519  2.98518  4.58477  3.61503
          0.04548  3.50903  4.23138  0.61958  0.77255  0.48576  0.95510
      3   2.79761  4.34008  3.64691  3.34547  1.94797  3.47524  3.81287  2.44793  3.26735  1.95850  3.29071  3.57981  3.99279  3.56919  3.47622  3.06105  3.12581  2.39116  4.27793  2.73878      3 f - - -
          2.68618  4.42225  2.77519  2.73123  3.46354  2.40513  3.72494  3.29354  2.67741  2.69355  4.24690  2.90347  2.73739  3.18146  2.89801  2.37887  2.77519  2.98518  4.58477  3.61503
          0.04548  3.50903  4.23138  0.61958  0.77255  0.48576  0.95510
      4   2.50330  4.18750  3.52841  3.24481  3.30247  3.25121  4.11462  2.26318  3.10368  2.13538  3.41502  3.47629  3.86985  3.51781  3.33398  2.78420  2.89961  1.73402  4.98799  3.66791      4 v - - -
          2.68618  4.42225  2.77519  2.73123  3.46354  2.40513  3.72494  3.29354  2.67741  2.69355  4.24690  2.90347  2.73739  3.18146  2.89801  2.37887  2.77519  2.98518  4.58477  3.61503
          0.04548  3.50903  4.23138  0.61958  0.77255  0.48576  0.95510
      5   2.82539  4.31897  3.56795  3.21669  2.49797  3.33633  3.58842  2.86745  2.94975  2.30933  3.52391  3.45498  3.84498  3.37593  3.13394  3.02895  3.12120  2.75117  2.21418  2.53381      5 w - - -
          2.68618  4.42225  2.77519  2.73123  3.46354  2.40513  3.72494  3.29354  2.67741  2.69355  4.24690  2.90347  2.73739  3.18146  2.89801  2.37887  2.77519  2.98518  4.58477  3.61503
          0.04548  3.50903  4.23138  0.61958  0.77255  0.48576  0.95510
      6   2.50330  4.18750  3.52841  3.24481  3.30247  3.25121  4.11462  2.26318  3.10368  2.13538  3.41502  3.47629  3.86985  3.51781  3.33398  2.78420  2.89961  1.73402  4.98799  3.66791      6 v - - -
          2.68618  4.42225  2.77519  2.73123  3.46354  2.40513  3.72494  3.29354  2.67741  2.69355  4.24690  2.90347  2.73739  3.18146  2.89801  2.37887  2.77519  2.98518  4.58477  3.61503
          0.04548  3.50903  4.23138  0.61958  0.77255  0.48576  0.95510
      7   2.66149  4.54402  2.50959  1.77487  3.85679  3.04123  3.68986  3.23686  2.53145  2.94367  3.99798  2.87054  3.64681  2.96058  2.85113  2.73172  2.98888  2.98112  5.11110  3.88987      7 e - - -
          2.68618  4.42225  2.77519  2.73123  3.46354  2.40513  3.72494  3.29354  2.67741  2.69355  4.24690  2.90347  2.73739  3.18146  2.89801  2.37887  2.77519  2.98518  4.58477  3.61503
          0.04548  3.50903  4.23138  0.61958  0.77255  0.48576  0.95510
      8   2.66149  4.54402  2.50959  1.77487  3.85679  3.04123  3.68986  3.23686  2.53145  2.94367  3.99798  2.87054  3.64681  2.96058  2.85113  2.73172  2.98888  2.98112  5.11110  3.88987      8 e - - -
          2.68618  4.42225  2.77519  2.73123  3.46354  2.40513  3.72494  3.29354  2.67741  2.69355  4.24690  2.90347  2.73739  3.18146  2.89801  2.37887  2.77519  2.98518  4.58477  3.61503
          0.04548  3.50903  4.23138  0.61958  0.77255  0.48576  0.95510
      9   2.22119  4.10030  2.93782  2.77692  3.65574  2.83958  3.86580  3.14642  2.80618  2.91973  3.93727  3.04641  3.55134  3.21000  3.07317  1.86574  2.67729  2.79089  5.07742  3.74512      9 s - - -
          2.68618  4.42225  2.77519  2.73123  3.46354  2.40513  3.72494  3.29354  2.67741  2.69355  4.24690  2.90347  2.73739  3.18146  2.89801  2.37887  2.77519  2.98518  4.58477  3.61503
          0.04548  3.50903  4.23138  0.61958  0.77255  0.48576  0.95510
     10   2.63928  4.48586  2.82121  2.58183  3.78193  3.11496  3.66189  3.20223  1.77522  2.88009  3.92499  2.99934  3.68920  2.92589  2.55960  2.74100  2.95809  2.94798  5.03604  3.80837     10 k - - -
          2.68618  4.42225  2.77519  2.73123  3.46354  2.40513  3.72494  3.29354  2.67741  2.69355  4.24690  2.90347  2.73739  3.18146  2.89801  2.37887  2.77519  2.98518  4.58477  3.61503
          0.04548  3.50903  4.23138  0.61958  0.77255  0.48576  0.95510
     11   2.66149  4.54402  2.50959  1.77487  3.85679  3.04123  3.68986  3.23686  2.53145  2.94367  3.99798  2.87054  3.64681  2.96058  2.85113  2.73172  2.98888  2.98112  5.11110  3.88987     11 e - - -
          2.68618  4.42225  2.77519  2.73123  3.46354  2.40513  3.72494  3.29354  2.67741  2.69355  4.24690  2.90347  2.73739  3.18146  2.89801  2.37887  2.77519  2.98518  4.58477  3.61503
          0.04548  3.50903  4.23138  0.61958  0.77255  0.48576  0.95510
     12   2.28261  2.22468  3.63871  3.33525  3.44800  2.92862  4.07242  2.57022  3.16189  2.47819  3.62008  3.42548  3.61023  3.53992  3.33876  2.54431  2.72738  2.33724  4.90586  3.72381     12 c - - -
          2.68618  4.42225  2.77519  2.73123  3.46354  2.40513  3.72494  3.29354  2.67741  2.69355  4.24690  2.90347  2.73739  3.18146  2.89801  2.37887  2.77519  2.98518  4.58477  3.61503
          0.04548  3.50903  4.23138  0.61958  0.77255  0.48576  0.95510
     13   2.22119  4.10030  2.93782  2.77692  3.65574  2.83958  3.86580  3.14642  2.80618  2.91973  3.93727  3.04641  3.55134  3.21000  3.07317  1.86574  2.67729  2.79089  5.07742  3.74512     13 s - - -
          2.68618  4.42225  2.77519  2.73123  3.46354  2.40513  3.72494  3.29354  2.67741  2.69355  4.24690  2.90347  2.73739  3.18146  2.89801  2.37887  2.77519  2.98518  4.58477  3.61503
          0.04548  3.50903  4.23138  0.61958  0.77255  0.48576  0.95510
     14   2.66149  4.54402  2.50959  1.77487  3.85679  3.04123  3.68986  3.23686  2.53145  2.94367  3.99798  2.87054  3.64681  2.96058  2.85113  2.73172  2.98888  2.98112  5.11110  3.88987     14 e - - -
          2.68618  4.42225  2.77519  2.73123  3.46354  2.40513  3.72494  3.29354  2.67741  2.69355  4.24690  2.90347  2.73739  3.18146  2.89801  2.37887  2.77519  2.98518  4.58477  3.61503
          0.04548  3.50903  4.23138  0.61958  0.77255  0.48576  0.95510
     15   2.61955  4.49682  2.74436  2.54600  3.59147  3.11179  3.67162  3.20849  2.42362  2.74780  3.85196  2.97352  3.69946  2.15521  2.69378  2.71577  2.95120  2.98170  4.97151  3.64723     15 q - - -
          2.68618  4.42225  2.77519  2.73123  3.46354  2.40513  3.72494  3.29354  2.67741  2.69355  4.24690  2.90347  2.73739  3.18146  2.89801  2.37887  2.77519  2.98518  4.58477  3.61503
          0.04548  3.50903  4.23138  0.61958  0.77255  0.48576  0.95510
     16   2.61201  4.38318  3.06685  2.74869  3.63819  3.09529  3.67766  3.19552  2.32095  2.78613  3.86052  3.11071  3.66809  2.97584  1.81942  2.74432  2.94231  2.95029  4.90518  3.69390     16 r - - -
          2.68618  4.42225  2.77519  2.73123  3.46354  2.40513  3.72494  3.29354  2.67741  2.69355  4.24690  2.90347  2.73739  3.18146  2.89801  2.37887  2.77519  2.98518  4.58477  3.61503
          0.04548  3.50903  4.23138  0.61958  0.77255  0.48576  0.95510
     17   2.63928  4.48586  2.82121  2.58183  3.78193  3.11496  3.66189  3.20223  1.77522  2.88009  3.92499  2.99934  3.68920  2.92589  2.55960  2.74100  2.95809  2.94798  5.03604  3.80837     17 k - - -
          2.68618  4.42225  2.77519  2.73123  3.46354  2.40513  3.72494  3.29354  2.67741  2.69355  4.24690  2.90347  2.73739  3.18146  2.89801  2.37887  2.77519  2.98518  4.58477  3.61503
          0.04548  3.50903  4.23138  0.61958  0.77255  0.48576  0.95510
     18   2.33348  4.06746  2.91174  2.79407  3.79739  1.65150  3.88043  3.34314  2.90036  3.04672  4.07542  3.09227  3.44493  3.27564  3.13040  2.50630  2.78699  2.96695  4.94881  3.90303     18 g - - -
          2.68618  4.42225  2.77519  2.73123  3.46354  2.40513  3.72494  3.29354  2.67741  2.69355  4.24690  2.90347  2.73739  3.18146  2.89801  2.37887  2.77519  2.98518  4.58477  3.61503
          0.04548  3.50903  4.23138  0.61958  0.77255  0.48576  0.95510
     19   2.22119  4.10030  2.93782  2.77692  3.65574  2.83958  3.86580  3.14642  2.80618  2.91973  3.93727  3.04641  3.55134  3.21000  3.07317  1.86574  2.67729  2.79089  5.07742  3.74512     19 s - - -
          2.68618  4.42225  2.77519  2.73123  3.46354  2.40513  3.72494  3.29354  2.67741  2.69355  4.24690  2.90347  2.73739  3.18146  2.89801  2.37887  2.77519  2.98518  4.58477  3.61503
          0.04548  3.50903  4.23138  0.61958  0.77255  0.48576  0.95510
     20   2.95329  4.50540  4.02741  3.61951  3.19917  3.81872  4.35943  2.37273  3.38864  1.79713  1.41801  3.89949  4.27937  3.77197  3.59634  3.30016  3.25828  2.37641  5.03713  3.79699     20 m - - -
          2.68618  4.42225  2.77519  2.73123  3.46354  2.40513  3.72494  3.29354  2.67741  2.69355  4.24690  2.90347  2.73739  3.18146  2.89801  2.37887  2.77519  2.98518  4.58477  3.61503
          0.03206  3.85186  4.57420  0.61958  0.77255  0.48576  0.95510
     21   3.30201  4.68392  4.06007  3.76123  2.64612  3.70741  3.87523  3.32495  3.48397  2.72330  3.95968  3.91450  4.22347  3.87267  3.61588  3.50589  3.60142  3.21471  0.92792  2.64933     25 w - - -
          2.68618  4.42225  2.77519  2.73123  3.46354  2.40513  3.72494  3.29354  2.67741  2.69355  4.24690  2.90347  2.73739  3.18146  2.89801  2.37887  2.77519  2.98518  4.58477  3.61503
          0.03206  3.85186  4.57420  0.61958  0.77255  0.48576  0.95510
     22   2.95363  4.91613  3.12822  2.75384  4.29784  3.44506  3.74838  3.72587  1.06684  3.29557  4.25835  3.17914  3.94704  2.94118  2.42855  2.99710  3.20854  3.43490  5.36114  4.17102     26 k - - -
          2.68618  4.42225  2.77519  2.73123  3.46354  2.40513  3.72494  3.29354  2.67741  2.69355  4.24690  2.90347  2.73739  3.18146  2.89801  2.37887  2.77519  2.98518  4.58477  3.61503
          0.03206  3.85186  4.57420  0.61958  0.77255  0.48576  0.95510
     23   3.13237  4.60089  4.15630  3.79629  3.12825  3.95577  4.45851  2.33146  3.56423  0.90100  3.15808  4.07374  4.39484  3.93750  3.74358  3.52458  3.42765  2.36339  4.99982  3.71830     27 l - - -
          2.68618  4.42225  2.77519  2.73123  3.46354  2.40513  3.72494  3.29354  2.67741  2.69355  4.24690  2.90347  2.73739  3.18146  2.89801  2.37887  2.77519  2.98518  4.58477  3.61503
          0.03206  3.85186  4.57420  0.61958  0.77255  0.48576  0.95510
     24   2.95363  4.91613  3.12822  2.75384  4.29784  3.44506  3.74838  3.72587  1.06684  3.29557  4.25835  3.17914  3.94704  2.94118  2.42855  2.99710  3.20854  3.43490  5.36114  4.17102     28 k - - -
          2.68618  4.42225  2.77519  2.73123  3.46354  2.40513  3.72494  3.29354  2.67741  2.69355  4.24690  2.90347  2.73739  3.18146  2.89801  2.37887  2.77519  2.98518  4.58477  3.61503
          0.03206  3.85186  4.57420  0.61958  0.77255  0.48576  0.95510
     25   3.01509  4.43985  4.30595  3.92115  3.36054  4.04392  4.65326  1.10380  3.74887  1.95106  3.29938  4.16940  4.47731  4.09943  3.94782  3.53741  3.31471  1.84597  5.24695  3.98331     29 i - - -
          2.68618  4.42225  2.77519  2.73123  3.46354  2.40513  3.72494  3.29354  2.67741  2.69355  4.24690  2.90347  2.73739  3.18146  2.89801  2.37887  2.77519  2.98518  4.58477  3.61503
          0.03206  3.85186  4.57420  0.61958  0.77255  0.48576  0.95510
     26   1.26674  4.11558  3.29079  3.05926  4.17588  2.28833  4.15364  3.48833  3.14409  3.26413  4.13878  3.23501  3.64145  3.44363  3.44123  2.37720  2.67960  3.00932  5.53149  4.32609     31 a - - -
          2.68618  4.42225  2.77519  2.73123  3.46354  2.40513  3.72494  3.29354  2.67741  2.69355  4.24690  2.90347  2.73739  3.18146  2.89801  2.37887  2.77519  2.98518  4.58477  3.61503
          0.03206  3.85186  4.57420  0.61958  0.77255  0.48576  0.95510
     27   2.79929  5.28745  2.00214  1.57880  4.56668  3.20769  3.65228  4.05498  2.56061  3.56908  4.39879  2.67409  3.77413  2.43248  3.08689  2.71586  3.06627  3.65472  5.73784  4.28599     34 e - - -
          2.68618  4.42225  2.77519  2.73123  3.46354  2.40513  3.72494  3.29354  2.67741  2.69355  4.24690  2.90347  2.73739  3.18146  2.89801  2.37887  2.77519  2.98518  4.58477  3.61503
          0.03206  3.85186  4.57420  0.61958  0.77255  0.48576  0.95510
     28   2.63988  4.41709  3.30941  3.20634  4.34852  0.76164  4.32766  3.94333  3.38478  3.60000  4.57575  3.47378  3.80757  3.71061  3.62287  2.81125  3.11953  3.47564  5.44889  4.44980     46 g - - -
          2.68618  4.42225  2.77519  2.73123  3.46354  2.40513  3.72494  3.29354  2.67741  2.69355  4.24690  2.90347  2.73739  3.18146  2.89801  2.37887  2.77519  2.98518  4.58477  3.61503
          0.03206  3.85186  4.57420  0.61958  0.77255  0.48576  0.95510
     29   2.59623  4.62316  2.80839  2.57278  4.23455  1.64054  3.81830  3.66990  2.13974  3.29817  4.17416  3.01402  3.78559  3.02777  2.90496  2.67569  2.94813  3.28500  5.44949  4.18864     50 g - - -
          2.68618  4.42225  2.77519  2.73123  3.46354  2.40513  3.72494  3.29354  2.67741  2.69355  4.24690  2.90347  2.73739  3.18146  2.89801  2.37887  2.77519  2.98518  4.58477  3.61503
          0.10539  3.85186  2.54107  0.61958  0.77255  0.48576  0.95510
     30   2.66859  5.01820  2.14473  2.17811  4.34441  3.21604  3.61335  3.80360  2.20869  3.35505  4.17496  2.40386  3.74191  2.76664  2.94585  2.34091  2.93476  3.42401  5.54394  4.14634     55 d - - -
          2.68618  4.42225  2.77519  2.73123  3.46354  2.40513  3.72494  3.29354  2.67741  2.69355  4.24690  2.90347  2.73739  3.18146  2.89801  2.37887  2.77519  2.98518  4.58477  3.61503
          0.03446  3.78093  4.50328  0.61958  0.77255  0.45031  1.01454
     31   2.70504  5.10247  2.15018  2.17206  4.42886  2.77002  3.63201  3.89683  2.21736  3.43166  4.24528  2.17044  3.76126  2.78045  2.99008  2.65894  2.97001  3.50462  5.61161  4.19900     61 d - - -
          2.68618  4.42225  2.77519  2.73123  3.46354  2.40513  3.72494  3.29354  2.67741  2.69355  4.24690  2.90347  2.73739  3.18146  2.89801  2.37887  2.77519  2.98518  4.58477  3.61503
          0.03206  3.85186  4.57420  0.61958  0.77255  0.48576  0.95510
     32   2.72484  4.48537  3.32983  3.16607  4.16262  3.17406  4.24505  3.70294  3.22164  3.33194  4.38106  3.47474  0.86686  3.61106  3.46933  2.89174  3.16483  3.35064  5.35462  4.28308     66 p - - -
          2.68618  4.42225  2.77519  2.73123  3.46354  2.40513  3.72494  3.29354  2.67741  2.69355  4.24690  2.90347  2.73739  3.18146  2.89801  2.37887  2.77519  2.98518  4.58477  3.61503
          0.03206  3.85186  4.57420  0.61958  0.77255  0.48576  0.95510
     33   3.11227  4.72954  3.61037  3.23575  2.21659  3.83216  2.70949  3.33156  3.06945  2.78918  3.88601  3.48261  4.23164  3.41770  3.32109  3.19851  3.34948  3.14881  3.85408  1.32907     69 y - - -
          2.68618  4.42225  2.77519  2.73123  3.46354  2.40513  3.72494  3.29354  2.67741  2.69355  4.24690  2.90347  2.73739  3.18146  2.89801  2.37887  2.77519  2.98518  4.58477  3.61503
          0.03206  3.85186  4.57420  0.61958  0.77255  0.48576  0.95510
     34   3.13380  4.53445  4.47550  3.96486  3.09733  4.28989  4.62120  1.82385  3.76589  1.09495  2.97205  4.25545  4.57066  4.03751  3.95858  3.66152  3.38121  2.04864  5.09948  3.89421     79 l - - -
          2.68618  4.42225  2.77519  2.73123  3.46354  2.40513  3.72494  3.29354  2.67741  2.69355  4.24690  2.90347  2.73739  3.18146  2.89801  2.37887  2.77519  2.98518  4.58477  3.61503
          0.03206  3.85186  4.57420  0.61958  0.77255  0.48576  0.95510
     35   3.34148  4.67931  4.32750  3.95131  1.33468  4.15795  3.45241  3.05142  3.81737  2.42925  3.67301  3.88296  4.48754  3.89003  3.92886  3.51381  3.57150  2.97453  3.64197  1.50305     80 f - - -
          2.68618  4.42225  2.77519  2.73123  3.46354  2.40513  3.72494  3.29354  2.67741  2.69355  4.24690  2.90347  2.73739  3.18146  2.89801  2.37887  2.77519  2.98518  4.58477  3.61503
          0.03206  3.85186  4.57420  0.61958  0.77255  0.48576  0.95510
     36   2.21353  4.15420  3.24313  2.97238  4.12366  2.92642  4.07004  3.46844  2.99885  3.21997  4.09511  3.19046  3.65112  3.33916  3.30873  1.40008  2.23899  3.00617  5.49008  4.24063     81 s - - -
          2.68618  4.42225  2.77519  2.73123  3.46354  2.40513  3.72494  3.29354  2.67741  2.69355  4.24690  2.90347  2.73739  3.18146  2.89801  2.37887  2.77519  2.98518  4.58477  3.61503
          0.03206  3.85186  4.57420  0.61958  0.77255  0.48576  0.95510
     37   2.23577  4.15426  3.29146  3.00090  4.04676  2.96264  4.06566  3.33001  2.99163  3.12342  4.01793  3.21758  3.67437  3.34454  3.29248  2.06233  1.52623  2.91423  5.43325  4.18888     82 t - - -
          2.68618  4.42225  2.77519  2.73123  3.46354  2.40513  3.72494  3.29354  2.67741  2.69355  4.24690  2.90347  2.73739  3.18146  2.89801  2.37887  2.77519  2.98518  4.58477  3.61503
          0.03206  3.85186  4.57420  0.61958  0.77255  0.48576  0.95510
     38   2.70673  4.70224  2.69759  2.58110  4.06256  3.17045  3.90500  3.76872  2.80709  3.41800  4.37355  1.19508  3.82141  3.17791  3.16089  2.77483  3.08802  3.39301  5.37087  4.01252     84 n - - -
          2.68618  4.42225  2.77519  2.73123  3.46354  2.40513  3.72494  3.29354  2.67741  2.69355  4.24690  2.90347  2.73739  3.18146  2.89801  2.37887  2.77519  2.98518  4.58477  3.61503
          0.03206  3.85186  4.57420  0.61958  0.77255  0.48576  0.95510
     39   2.70673  4.70224  2.69759  2.58110  4.06256  3.17045  3.90500  3.76872  2.80709  3.41800  4.37355  1.19508  3.82141  3.17791  3.16089  2.77483  3.08802  3.39301  5.37087  4.01252     85 n - - -
          2.68618  4.42225  2.77519  2.73123  3.46354  2.40513  3.72494  3.29354  2.67741  2.69355  4.24690  2.90347  2.73739  3.18146  2.89801  2.37887  2.77519  2.98518  4.58477  3.61503
          0.03206  3.85186  4.57420  0.61958  0.77255  0.48576  0.95510
     40   3.34417  4.68119  4.32817  3.95239  1.35075  4.15910  3.44940  3.05724  3.81847  2.43555  3.67836  3.88242  4.48848  3.89021  3.92970  3.51473  3.57399  2.97926  3.63837  1.47857     86 f - - -
          2.68618  4.42225  2.77519  2.73123  3.46354  2.40513  3.72494  3.29354  2.67741  2.69355  4.24690  2.90347  2.73739  3.18146  2.89801  2.37887  2.77519  2.98518  4.58477  3.61503
          0.03206  3.85186  4.57420  0.61958  0.77255  0.48576  0.95510
     41   2.79188  4.34044  4.09660  3.75932  3.53527  3.70233  4.56468  2.05209  3.62678  2.22604  3.50378  3.95239  4.26415  3.98817  3.84123  3.20474  3.15403  1.05131  5.31616  4.04639     87 v - - -
          2.68618  4.42225  2.77519  2.73123  3.46354  2.40513  3.72494  3.29354  2.67741  2.69355  4.24690  2.90347  2.73739  3.18146  2.89801  2.37887  2.77519  2.98518  4.58477  3.61503
          0.03206  3.85186  4.57420  0.61958  0.77255  0.48576  0.95510
     42   2.63988  4.41709  3.30941  3.20634  4.34852  0.76164  4.32766  3.94333  3.38478  3.60000  4.57575  3.47378  3.80757  3.71061  3.62287  2.81125  3.11953  3.47564  5.44889  4.44980     88 g - - -
          2.68618  4.42225  2.77519  2.73123  3.46354  2.40513  3.72494  3.29354  2.67741  2.69355  4.24690  2.90347  2.73739  3.18146  2.89801  2.37887  2.77519  2.98518  4.58477  3.61503
          0.03206  3.85186  4.57420  0.61958  0.77255  0.48576  0.95510
     43   2.98263  4.82275  3.47122  2.98689  4.17212  3.47428  3.81004  3.71260  2.23008  3.23229  4.23323  3.34809  3.97806  3.03158  1.01036  3.06792  3.25012  3.43749  5.26365  4.10418     89 r - - -
          2.68618  4.42225  2.77519  2.73123  3.46354  2.40513  3.72494  3.29354  2.67741  2.69355  4.24690  2.90347  2.73739  3.18146  2.89801  2.37887  2.77519  2.98518  4.58477  3.61503
          0.03206  3.85186  4.57420  0.61958  0.77255  0.48576  0.95510
     44   2.82412  4.93912  3.02896  2.57781  4.22773  3.45256  3.61236  3.69706  2.08624  3.20484  4.09777  3.03338  3.89462  1.74783  2.07386  2.84254  3.04910  3.38755  5.33571  4.06470     90 q - - -
          2.68618  4.42225  2.77519  2.73123  3.46354  2.40513  3.72494  3.29354  2.67741  2.69355  4.24690  2.90347  2.73739  3.18146  2.89801  2.37887  2.77519  2.98518  4.58477  3.61503
          0.03206  3.85186  4.57420  0.61958  0.77255  0.48576  0.95510
     45   2.72207  4.26260  4.01324  3.49594  3.47974  3.79213  4.32669  1.68397  3.38870  2.19228  3.35466  3.78707  4.22605  3.70207  3.66523  3.13474  2.30784  1.69145  5.18508  3.97106    101 i - - -
          2.68618  4.42225  2.77519  2.73123  3.46354  2.40513  3.72494  3.29354  2.67741  2.69355  4.24690  2.90347  2.73739  3.18146  2.89801  2.37887  2.77519  2.98518  4.58477  3.61503
          0.03206  3.85186  4.57420  0.61958  0.77255  0.48576  0.95510
     46   3.30201  4.68392  4.06007  3.76123  2.64612  3.70741  3.87523  3.32495  3.48397  2.72330  3.95968  3.91450  4.22347  3.87267  3.61588  3.50589  3.60142  3.21471  0.92792  2.64933    102 w - - -
          2.68618  4.42225  2.77519  2.73123  3.46354  2.40513  3.72494  3.29354  2.67741  2.69355  4.24690  2.90347  2.73739  3.18146  2.89801  2.37887  2.77519  2.98518  4.58477  3.61503
          0.03206  3.85186  4.57420  0.61958  0.77255  0.48576  0.95510
     47   2.93502  5.04121  2.47964  1.05505  4.38492  3.26110  3.84643  3.83474  2.72439  3.45529  4.43048  2.92191  3.86478  3.06268  3.13091  2.91967  3.23919  3.52080  5.56039  4.28291    104 e - - -
          2.68618  4.42225  2.77519  2.73123  3.46354  2.40513  3.72494  3.29354  2.67741  2.69355  4.24690  2.90347  2.73739  3.18146  2.89801  2.37887  2.77519  2.98518  4.58477  3.61503
          0.03206  3.85186  4.57420  0.61958  0.77255  0.48576  0.95510
     48   3.23246  4.64037  4.21040  3.92116  1.04607  3.92667  3.86866  2.75891  3.82876  2.13383  3.49226  3.99609  4.38588  4.00248  3.95357  3.50333  3.53367  2.74805  4.12420  2.49395    105 f - - -
          2.68618  4.42225  2.77519  2.73123  3.46354  2.40513  3.72494  3.29354  2.67741  2.69355  4.24690  2.90347  2.73739  3.18146  2.89801  2.37887  2.77519  2.98518  4.58477  3.61503
          0.03206  3.85186  4.57420  0.61958  0.77255  0.48576  0.95510
     49   2.96784  5.09232  0.94807  2.32283  4.46667  3.19539  3.91347  4.05023  2.99378  3.66234  4.64021  2.87807  3.84675  3.15275  3.50702  2.93269  3.30605  3.69169  5.63926  4.34326    108 d - - -
          2.68618  4.42225  2.77519  2.73123  3.46354  2.40513  3.72494  3.29354  2.67741  2.69355  4.24690  2.90347  2.73739  3.18146  2.89801  2.37887  2.77519  2.98518  4.58477  3.61503
          0.03206  3.85186  4.57420  0.61958  0.77255  0.48576  0.95510
     50   2.72484  4.48537  3.32983  3.16607  4.16262  3.17406  4.24505  3.70294  3.22164  3.33194  4.38106  3.47474  0.86686  3.61106  3.46933  2.89174  3.16483  3.35064  5.35462  4.28308    109 p - - -
          2.68618  4.42225  2.77519  2.73123  3.46354  2.40513  3.72494  3.29354  2.67741  2.69355  4.24690  2.90347  2.73739  3.18146  2.89801  2.37887  2.77519  2.98518  4.58477  3.61503
          0.03206  3.85186  4.57420  0.61958  0.77255  0.48576  0.95510
     51   2.74357  5.05039  2.58047  1.90435  4.27676  3.32759  2.59179  3.77625  2.31486  3.31042  4.14355  2.82167  3.80697  2.44264  2.70927  2.71527  2.98069  3.42536  5.45160  4.08182    111 e - - -
          2.68618  4.42225  2.77519  2.73123  3.46354  2.40513  3.72494  3.29354  2.67741  2.69355  4.24690  2.90347  2.73739  3.18146  2.89801  2.37887  2.77519  2.98518  4.58477  3.61503
          0.03206  3.85186  4.57420  0.61958  0.77255  0.48576  0.95510
     52   1.45149  4.15162  3.64673  3.28109  3.79835  3.15640  4.22307  2.62756  3.21447  2.66475  3.73302  3.45032  3.83069  3.54549  3.49177  2.59263  2.77895  2.03834  5.35755  4.12568    126 a - - -
          2.68618  4.42225  2.77519  2.73123  3.46354  2.40513  3.72494  3.29354  2.67741  2.69355  4.24690  2.90347  2.73739  3.18146  2.89801  2.37887  2.77519  2.98518  4.58477  3.61503
          0.03206  3.85186  4.57420  0.61958  0.77255  0.48576  0.95510
     53   2.24473  4.18226  3.16631  2.95595  4.20484  1.47873  4.10461  3.55495  3.05598  3.29927  4.17752  3.18889  3.65805  3.37896  3.36531  2.41339  2.21851  3.07534  5.54017  4.31833    128 g - - -
          2.68618  4.42225  2.77519  2.73123  3.46354  2.40513  3.72494  3.29354  2.67741  2.69355  4.24690  2.90347  2.73739  3.18146  2.89801  2.37887  2.77519  2.98518  4.58477  3.61503
          0.03206  3.85186  4.57420  0.61958  0.77255  0.48576  0.95510
     54   2.52520  4.57585  2.32902  2.48532  4.10447  3.16155  3.81643  3.39887  2.73156  3.14864  4.04245  2.95187  3.76158  3.02691  3.16148  2.60974  1.70600  3.05794  5.43851  4.11532    131 t - - -
          2.68618  4.42225  2.77519  2.73123  3.46354  2.40513  3.72494  3.29354  2.67741  2.69355  4.24690  2.90347  2.73739  3.18146  2.89801  2.37887  2.77519  2.98518  4.58477  3.61503
          0.03206  3.85186  4.57420  0.61958  0.77255  0.48576  0.95510
     55   1.94591  4.24169  3.16733  2.91364  4.09643  2.99923  4.04828  3.40088  2.96526  3.14233  4.06852  3.18875  1.68322  3.31412  3.28396  2.47502  2.75788  2.99687  5.46068  4.22297    132 p - - -
          2.68618  4.42225  2.77519  2.73123  3.46354  2.40513  3.72494  3.29354  2.67741  2.69355  4.24690  2.90347  2.73739  3.18146  2.89801  2.37887  2.77519  2.98518  4.58477  3.61503
          0.03206  3.85186  4.57420  0.61958  0.77255  0.48576  0.95510
     56   2.80354  5.13018  2.44077  1.66415  4.41223  3.28403  3.64700  3.87244  2.39328  3.40330  4.26657  2.78867  3.81460  2.13287  2.79526  2.75858  3.05821  3.51906  5.57162  4.19913    133 e - - -
          2.68618  4.42225  2.77519  2.73123  3.46354  2.40513  3.72494  3.29354  2.67741  2.69355  4.24690  2.90347  2.73739  3.18146  2.89801  2.37887  2.77519  2.98518  4.58477  3.61503
          0.03206  3.85186  4.57420  0.61958  0.77255  0.48576  0.95510
     57   2.79904  5.28502  2.01236  1.57378  4.56421  3.20834  3.65227  4.05196  2.55934  3.56669  4.39669  2.67512  3.77444  2.43311  3.08439  2.71611  3.06592  3.65238  5.73567  4.28475    141 e - - -
          2.68618  4.42225  2.77519  2.73123  3.46354  2.40513  3.72494  3.29354  2.67741  2.69355  4.24690  2.90347  2.73739  3.18146  2.89801  2.37887  2.77519  2.98518  4.58477  3.61503
          0.03206  3.85186  4.57420  0.61958  0.77255  0.48576  0.95510
     58   2.80501  4.50426  3.62400  3.10511  3.36181  3.65593  3.91572  2.69150  2.66452  1.46552  3.39314  3.46307  4.07398  3.23292  2.47179  3.02920  3.05773  2.59645  4.95793  3.67319    143 l - - -
          2.68618  4.42225  2.77519  2.73123  3.46354  2.40513  3.72494  3.29354  2.67741  2.69355  4.24690  2.90347  2.73739  3.18146  2.89801  2.37887  2.77519  2.98518  4.58477  3.61503
          0.03206  3.85186  4.57420  0.61958  0.77255  0.48576  0.95510
     59   1.58820  4.11005  3.49549  3.10359  3.87881  3.03292  4.07871  3.00707  3.06511  2.90251  3.82175  3.29778  3.71233  3.38073  3.37041  2.11961  2.67811  2.25135  5.31636  4.09145    153 a - - -
          2.68618  4.42225  2.77519  2.73123  3.46354  2.40513  3.72494  3.29354  2.67741  2.69355  4.24690  2.90347  2.73739  3.18146  2.89801  2.37887  2.77519  2.98518  4.58477  3.61503
          0.03206  3.85186  4.57420  0.61958  0.77255  0.48576  0.95510
     60   2.78563  5.25928  2.02549  1.61214  4.54987  3.22150  3.64244  4.02395  2.23430  3.54214  4.36659  2.68986  3.77484  2.79312  3.02773  2.70850  3.04801  3.62648  5.70899  4.27085    154 e - - -
          2.68618  4.42225  2.77519  2.73123  3.46354  2.40513  3.72494  3.29354  2.67741  2.69355  4.24690  2.90347  2.73739  3.18146  2.89801  2.37887  2.77519  2.98518  4.58477  3.61503
          0.03206  3.85186  4.57420  0.61958  0.77255  0.48576  0.95510
     61   2.97787  4.35632  4.51835  4.02422  3.45001  4.22128  4.77584  1.45464  3.89940  1.97959  3.28299  4.27296  4.57433  4.18796  4.12269  3.60157  3.25218  1.26785  5.37700  4.16093    155 v - - -
          2.68618  4.42225  2.77519  2.73123  3.46354  2.40513  3.72494  3.29354  2.67741  2.69355  4.24690  2.90347  2.73739  3.18146  2.89801  2.37887  2.77519  2.98518  4.58477  3.61503
          0.03206  3.85186  4.57420  0.61958  0.77255  0.48576  0.95510
     62   2.93502  5.04121  2.47964  1.05505  4.38492  3.26110  3.84643  3.83474  2.72439  3.45529  4.43048  2.92191  3.86478  3.06268  3.13091  2.91967  3.23919  3.52080  5.56039  4.28291    156 e - - -
          2.68618  4.42225  2.77519  2.73123  3.46354  2.40513  3.72494  3.29354  2.67741  2.69355  4.24690  2.90347  2.73739  3.18146  2.89801  2.37887  2.77519  2.98518  4.58477  3.61503
          0.03206  3.85186  4.57420  0.61958  0.77255  0.48576  0.95510
     63   1.50211  4.09158  3.38605  3.05734  4.08636  2.91577  4.09647  3.36718  3.06447  3.15064  4.01215  3.23219  3.63865  3.37458  3.37378  2.02368  2.19763  2.91777  5.46138  4.24694    157 a - - -
          2.68618  4.42225  2.77519  2.73123  3.46354  2.40513  3.72494  3.29354  2.67741  2.69355  4.24690  2.90347  2.73739  3.18146  2.89801  2.37887  2.77519  2.98518  4.58477  3.61503
          0.03206  3.85186  4.57420  0.61958  0.77255  0.48576  0.95510
     64   1.60459  4.25708  3.57044  3.12548  3.59160  3.33751  4.06544  2.60779  3.01630  2.42580  2.82768  3.41288  3.90786  3.37703  3.31668  2.72342  2.84270  2.41279  5.16662  3.92737    158 a - - -
          2.68618  4.42225  2.77519  2.73123  3.46354  2.40513  3.72494  3.29354  2.67741  2.69355  4.24690  2.90347  2.73739  3.18146  2.89801  2.37887  2.77519  2.98518  4.58477  3.61503
          0.03206  3.85186  4.57420  0.61958  0.77255  0.48576  0.95510
     65   2.98263  4.82275  3.47122  2.98689  4.17212  3.47428  3.81004  3.71260  2.23008  3.23229  4.23323  3.34809  3.97806  3.03158  1.01036  3.06792  3.25012  3.43749  5.26365  4.10418    163 r - - -
          2.68618  4.42225  2.77519  2.73123  3.46354  2.40513  3.72494  3.29354  2.67741  2.69355  4.24690  2.90347  2.73739  3.18146  2.89801  2.37887  2.77519  2.98518  4.58477  3.61503
          0.03206  3.85186  4.57420  0.61958  0.77255  0.48576  0.95510
     66   2.33811  4.39513  3.43953  2.91790  3.52661  3.49949  3.83661  2.75392  2.63344  1.83550  3.47784  3.29868  3.94188  3.11905  2.57391  2.82375  2.88875  2.57155  5.01696  3.76890    164 l - - -
          2.68618  4.42225  2.77519  2.73123  3.46354  2.40513  3.72494  3.29354  2.67741  2.69355  4.24690  2.90347  2.73739  3.18146  2.89801  2.37887  2.77519  2.98518  4.58477  3.61503
          0.03206  3.85186  4.57420  0.61958  0.77255  0.48576  0.95510
     67   2.76721  5.09595  1.98302  2.16656  4.43282  3.16444  3.72707  3.98281  2.69368  3.55568  4.41852  1.61523  3.77695  2.91243  3.21225  2.72240  3.07807  3.58306  5.67991  4.23756    165 n - - -
          2.68618  4.42225  2.77519  2.73123  3.46354  2.40513  3.72494  3.29354  2.67741  2.69355  4.24690  2.90347  2.73739  3.18146  2.89801  2.37887  2.77519  2.98518  4.58477  3.61503
          0.03206  3.85186  4.57420  0.61958  0.77255  0.48576  0.95510
     68   3.23246  4.64037  4.21040  3.92116  1.04607  3.92667  3.86866  2.75891  3.82876  2.13383  3.49226  3.99609  4.38588  4.00248  3.95357  3.50333  3.53367  2.74805  4.12420  2.49395    166 f - - -
          2.68618  4.42225  2.77519  2.73123  3.46354  2.40513  3.72494  3.29354  2.67741  2.69355  4.24690  2.90347  2.73739  3.18146  2.89801  2.37887  2.77519  2.98518  4.58477  3.61503
          0.03206  3.85186  4.57420  0.61958  0.77255  0.48576  0.95510
     69   2.80180  4.61334  3.24819  2.82955  3.02236  3.55559  3.63381  3.15738  2.22817  2.76585  3.74967  3.22611  3.98809  3.07479  2.85089  2.92054  3.04304  2.93611  4.55239  1.80988    167 y - - -
          2.68618  4.42225  2.77519  2.73123  3.46354  2.40513  3.72494  3.29354  2.67741  2.69355  4.24690  2.90347  2.73739  3.18146  2.89801  2.37887  2.77519  2.98518  4.58477  3.61503
          0.03206  3.85186  4.57420  0.61958  0.77255  0.48576  0.95510
     70   2.63068  4.80927  2.91156  2.41771  4.05666  3.39191  3.08104  3.48005  2.10781  3.06618  3.89449  2.63329  3.80050  2.50043  2.65453  2.65777  2.85737  2.78283  5.27515  3.95868    168 k - - -
          2.68618  4.42225  2.77519  2.73123  3.46354  2.40513  3.72494  3.29354  2.67741  2.69355  4.24690  2.90347  2.73739  3.18146  2.89801  2.37887  2.77519  2.98518  4.58477  3.61503
          0.03206  3.85186  4.57420  0.61958  0.77255  0.48576  0.95510
     71   2.70673  4.70224  2.69759  2.58110  4.06256  3.17045  3.90500  3.76872  2.80709  3.41800  4.37355  1.19508  3.82141  3.17791  3.16089  2.77483  3.08802  3.39301  5.37087  4.01252    170 n - - -
          2.68618  4.42225  2.77519  2.73123  3.46354  2.40513  3.72494  3.29354  2.67741  2.69355  4.24690  2.90347  2.73739  3.18146  2.89801  2.37887  2.77519  2.98518  4.58477  3.61503
          0.03206  3.85186  4.57420  0.61958  0.77255  0.48576  0.95510
     72   2.98263  4.82275  3.47122  2.98689  4.17212  3.47428  3.81004  3.71260  2.23008  3.23229  4.23323  3.34809  3.97806  3.03158  1.01036  3.06792  3.25012  3.43749  5.26365  4.10418    175 r - - -
          2.68618  4.42225  2.77519  2.73123  3.46354  2.40513  3.72494  3.29354  2.67741  2.69355  4.24690  2.90347  2.73739  3.18146  2.89801  2.37887  2.77519  2.98518  4.58477  3.61503
          0.03206  3.85186  4.57420  0.61958  0.77255  0.48576  0.95510
     73   3.10479  4.64927  3.85399  3.39353  1.85680  3.92617  2.28182  3.20397  3.29048  2.67859  3.77155  3.57647  4.27785  3.51356  3.54449  3.22614  3.33024  3.03337  3.75709  1.63071    176 y - - -
          2.68618  4.42225  2.77519  2.73123  3.46354  2.40513  3.72494  3.29354  2.67741  2.69355  4.24690  2.90347  2.73739  3.18146  2.89801  2.37887  2.77519  2.98518  4.58477  3.61503
          0.03206  3.85186  4.57420  0.61958  0.77255  0.48576  0.95510
     74   2.67621  5.02737  2.41680  2.29337  4.34422  3.33331  3.57142  3.78682  2.08626  3.31021  4.11278  2.51334  3.78054  2.70370  2.21955  2.65081  2.91005  3.41314  5.46836  4.11167    178 k - - -
          2.68618  4.42225  2.77519  2.73123  3.46354  2.40513  3.72494  3.29354  2.67741  2.69355  4.24690  2.90347  2.73739  3.18146  2.89801  2.37887  2.77519  2.98518  4.58477  3.61503
          0.03206  3.85186  4.57420  0.61958  0.77255  0.48576  0.95510
     75   2.39375  4.29633  4.01704  3.51258  3.40605  3.79529  4.33030  2.06914  3.38974  1.70641  3.28715  3.80009  4.23190  3.70654  3.65538  3.14702  3.03788  1.62876  5.15486  3.94239    181 v - - -
          2.68618  4.42225  2.77519  2.73123  3.46354  2.40513  3.72494  3.29354  2.67741  2.69355  4.24690  2.90347  2.73739  3.18146  2.89801  2.37887  2.77519  2.98518  4.58477  3.61503
          0.03206  3.85186  4.57420  0.61958  0.77255  0.48576  0.95510
     76   2.94751  5.04000  3.32298  2.71156  4.45437  3.57025  3.56950  3.81787  1.43714  3.29561  4.17255  3.12266  3.95746  2.71284  1.69634  2.95549  3.12962  3.50668  5.36679  4.18083    183 k - - -
          2.68618  4.42225  2.77519  2.73123  3.46354  2.40513  3.72494  3.29354  2.67741  2.69355  4.24690  2.90347  2.73739  3.18146  2.89801  2.37887  2.77519  2.98518  4.58477  3.61503
          0.03206  3.85186  4.57420  0.61958  0.77255  0.48576  0.95510
     77   2.21491  4.50468  2.96124  2.55165  3.99535  3.21517  3.73034  3.37442  2.54792  3.02366  3.87401  2.99607  2.64962  2.57437  2.94302  2.56012  2.43855  3.02857  5.29998  4.01021    185 a - - -
          2.68618  4.42225  2.77519  2.73123  3.46354  2.40513  3.72494  3.29354  2.67741  2.69355  4.24690  2.90347  2.73739  3.18146  2.89801  2.37887  2.77519  2.98518  4.58477  3.61503
          0.03206  3.85186  4.57420  0.61958  0.77255  0.48576  0.95510
     78   2.42352  4.47731  2.75733  2.54981  4.17617  3.05372  3.85118  3.69309  2.73539  3.33169  4.18016  2.14832  3.70844  3.06988  3.12510  1.69355  2.82261  3.24417  5.48564  4.14371    186 s - - -
          2.68618  4.42225  2.77519  2.73123  3.46354  2.40513  3.72494  3.29354  2.67741  2.69355  4.24690  2.90347  2.73739  3.18146  2.89801  2.37887  2.77519  2.98518  4.58477  3.61503
          0.03206  3.85186  4.57420  0.61958  0.77255  0.48576  0.95510
     79   2.18680  4.47012  2.94330  2.58810  3.93234  3.17913  2.99307  3.41691  2.60679  3.06112  3.91594  3.01323  3.74632  2.98330  2.98649  1.84988  2.79453  3.05658  5.26889  3.94731    187 s - - -
          2.68618  4.42225  2.77519  2.73123  3.46354  2.40513  3.72494  3.29354  2.67741  2.69355  4.24690  2.90347  2.73739  3.18146  2.89801  2.37887  2.77519  2.98518  4.58477  3.61503
          0.03206  3.85186  4.57420  0.61958  0.77255  0.48576  0.95510
     80   2.96784  5.09232  0.94807  2.32283  4.46667  3.19539  3.91347  4.05023  2.99378  3.66234  4.64021  2.87807  3.84675  3.15275  3.50702  2.93269  3.30605  3.69169  5.63926  4.34326    188 d - - -
          2.68618  4.42225  2.77519  2.73123  3.46354  2.40513  3.72494  3.29354  2.67741  2.69355  4.24690  2.90347  2.73739  3.18146  2.89801  2.37887  2.77519  2.98518  4.58477  3.61503
          0.03206  3.85186  4.57420  0.61958  0.77255  0.48576  0.95510
     81   3.02217  4.48560  4.32180  3.83864  3.15656  4.10227  4.54027  2.07293  3.64487  1.15102  3.05158  4.11515  4.46372  3.94913  3.85393  3.48865  3.29680  1.84887  5.10807  3.88237    190 l - - -
          2.68618  4.42225  2.77519  2.73123  3.46354  2.40513  3.72494  3.29354  2.67741  2.69355  4.24690  2.90347  2.73739  3.18146  2.89801  2.37887  2.77519  2.98518  4.58477  3.61503
          0.03206  3.85186  4.57420  0.61958  0.77255  0.48576  0.95510
     82   3.12504  4.49624  4.55918  4.01187  2.49413  4.31825  4.50884  1.87170  3.89062  1.17531  2.90063  4.26741  4.55439  4.04561  4.05693  3.65038  3.35237  2.14564  4.89200  3.62642    191 l - - -
          2.68618  4.42225  2.77519  2.73123  3.46354  2.40513  3.72494  3.29354  2.67741  2.69355  4.24690  2.90347  2.73739  3.18146  2.89801  2.37887  2.77519  2.98518  4.58477  3.61503
          0.03206  3.85186  4.57420  0.61958  0.77255  0.48576  0.95510
     83   2.73078  3.16020  3.97805  3.44096  2.54893  3.72888  3.69313  2.68260  3.28417  2.33505  3.33868  3.61571  4.10660  3.52543  3.48298  3.03455  2.97087  2.50465  2.37946  2.31005    192 y - - -
          2.68618  4.42225  2.77519  2.73123  3.46354  2.40513  3.72494  3.29354  2.67741  2.69355  4.24690  2.90347  2.73739  3.18146  2.89801  2.37887  2.77519  2.98518  4.58477  3.61503
          0.03206  3.85186  4.57420  0.61958  0.77255  0.48576  0.95510
     84   2.87191  4.91978  3.23636  2.68982  4.02411  3.52349  2.83340  3.67774  2.02532  3.18659  4.07760  3.11219  3.93463  2.77770  1.51578  2.90238  3.07961  3.37815  5.18591  3.87381    193 r - - -
          2.68618  4.42225  2.77519  2.73123  3.46354  2.40513  3.72494  3.29354  2.67741  2.69355  4.24690  2.90347  2.73739  3.18146  2.89801  2.37887  2.77519  2.98518  4.58477  3.61503
          0.03206  3.85186  4.57420  0.61958  0.77255  0.48576  0.95510
     85   2.46416  4.22900  3.47359  2.98915  3.52975  3.34454  3.91295  2.73507  2.87677  2.50428  2.25226  3.31441  3.86371  3.23597  3.18588  2.39672  2.44636  2.50926  5.01793  3.78251    194 m - - -
          2.68618  4.42225  2.77519  2.73123  3.46354  2.40513  3.72494  3.29354  2.67741  2.69355  4.24690  2.90347  2.73739  3.18146  2.89801  2.37887  2.77519  2.98518  4.58477  3.61503
          0.03206  3.85186  4.57420  0.61958  0.77255  0.48576  0.95510
     86   2.86489  4.84954  2.88982  2.64451  4.01530  3.35269  3.80254  3.64314  2.46679  3.14751  4.17622  3.10396  3.90602  1.27116  2.75126  2.91363  3.16200  3.37417  5.29109  3.98356    209 q - - -
          2.68618  4.42225  2.77519  2.73123  3.46354  2.40513  3.72494  3.29354  2.67741  2.69355  4.24690  2.90347  2.73739  3.18146  2.89801  2.37887  2.77519  2.98518  4.58477  3.61503
          0.03206  3.85186  4.57420  0.61958  0.77255  0.48576  0.95510
     87   3.17728  4.57828  4.37409  3.92917  1.50438  4.16252  3.98643  2.42526  3.78349  1.56674  3.14209  4.06139  4.48535  3.94953  3.93715  3.54043  3.42523  2.46172  4.26556  2.68497    237 f - - -
          2.68618  4.42225  2.77519  2.73123  3.46354  2.40513  3.72494  3.29354  2.67741  2.69355  4.24690  2.90347  2.73739  3.18146  2.89801  2.37887  2.77519  2.98518  4.58477  3.61503
          0.03206  3.85186  4.57420  0.61958  0.77255  0.48576  0.95510
     88   3.13237  4.60089  4.15630  3.79629  3.12825  3.95577  4.45851  2.33146  3.56423  0.90100  3.15808  4.07374  4.39484  3.93750  3.74358  3.52458  3.42765  2.36339  4.99982  3.71830    238 l - - -
          2.68618  4.42225  2.77519  2.73123  3.46354  2.40513  3.72494  3.29354  2.67741  2.69355  4.24690  2.90347  2.73739  3.18146  2.89801  2.37887  2.77519  2.98518  4.58477  3.61503
          0.03206  3.85186  4.57420  0.61958  0.77255  0.48576  0.95510
     89   2.85905  5.06876  2.76237  2.15280  4.42865  3.40311  3.61774  3.81114  1.45091  3.34615  4.21439  2.93362  3.87598  2.77032  2.43277  2.84079  3.08457  3.48010  5.47219  4.19624    239 k - - -
          2.68618  4.42225  2.77519  2.73123  3.46354  2.40513  3.72494  3.29354  2.67741  2.69355  4.24690  2.90347  2.73739  3.18146  2.89801  2.37887  2.77519  2.98518  4.58477  3.61503
          0.03206  3.85186  4.57420  0.61958  0.77255  0.48576  0.95510
     90   2.93502  5.04121  2.47964  1.05505  4.38492  3.26110  3.84643  3.83474  2.72439  3.45529  4.43048  2.92191  3.86478  3.06268  3.13091  2.91967  3.23919  3.52080  5.56039  4.28291    241 e - - -
          2.68618  4.42225  2.77519  2.73123  3.46354  2.40513  3.72494  3.29354  2.67741  2.69355  4.24690  2.90347  2.73739  3.18146  2.89801  2.37887  2.77519  2.98518  4.58477  3.61503
          0.03206  3.85186  4.57420  0.61958  0.77255  0.48576  0.95510
     91   2.93181  5.01957  3.25811  2.69350  4.42216  3.54476  3.58424  3.79751  1.31674  3.28835  4.17087  3.11129  3.94881  2.73226  1.92477  2.94321  3.12462  3.48680  5.36745  4.17079    242 k - - -
          2.68618  4.42225  2.77519  2.73123  3.46354  2.40513  3.72494  3.29354  2.67741  2.69355  4.24690  2.90347  2.73739  3.18146  2.89801  2.37887  2.77519  2.98518  4.58477  3.61503
          0.03206  3.85186  4.57420  0.61958  0.77255  0.48576  0.95510
     92   2.70397  5.04173  2.03600  2.16699  4.47039  2.60163  3.70523  3.96344  2.65376  3.51810  4.35268  1.87465  3.75526  2.87538  3.18057  2.66902  3.01209  3.54853  5.69319  4.26718    252 n - - -
          2.68618  4.42225  2.77519  2.73123  3.46354  2.40513  3.72494  3.29354  2.67741  2.69355  4.24690  2.90347  2.73739  3.18146  2.89801  2.37887  2.77519  2.98518  4.58477  3.61503
          0.03206  3.85186  4.57420  0.61958  0.77255  0.48576  0.95510
     93   3.23246  4.64037  4.21040  3.92116  1.04607  3.92667  3.86866  2.75891  3.82876  2.13383  3.49226  3.99609  4.38588  4.00248  3.95357  3.50333  3.53367  2.74805  4.12420  2.49395    254 f - - -
          2.68618  4.42225  2.77519  2.73123  3.46354  2.40513  3.72494  3.29354  2.67741  2.69355  4.24690  2.90347  2.73739  3.18146  2.89801  2.37887  2.77519  2.98518  4.58477  3.61503
          0.03206  3.85186  4.57420  0.61958  0.77255  0.48576  0.95510
     94   2.93265  5.02111  3.26209  2.69429  4.42447  3.54645  3.58305  3.79899  1.32112  3.28887  4.17085  3.11177  3.94926  2.73068  1.91428  2.94373  3.12468  3.48817  5.36748  4.17146    265 k - - -
          2.68618  4.42225  2.77519  2.73123  3.46354  2.40513  3.72494  3.29354  2.67741  2.69355  4.24690  2.90347  2.73739  3.18146  2.89801  2.37887  2.77519  2.98518  4.58477  3.61503
          0.03206  3.85186  4.57420  0.61958  0.77255  0.48576  0.95510
     95   2.86489  4.84954  2.88982  2.64451  4.01530  3.35269  3.80254  3.64314  2.46679  3.14751  4.17622  3.10396  3.90602  1.27116  2.75126  2.91363  3.16200  3.37417  5.29109  3.98356    269 q - - -
          2.68618  4.42225  2.77519  2.73123  3.46354  2.40513  3.72494  3.29354  2.67741  2.69355  4.24690  2.90347  2.73739  3.18146  2.89801  2.37887  2.77519  2.98518  4.58477  3.61503
          0.03206  3.85186  4.57420  0.61958  0.77255  0.48576  0.95510
     96   2.34667  4.33866  2.99701  2.68880  4.07729  3.05748  3.87535  3.46967  2.75227  3.15496  4.00307  2.55205  3.69804  3.10120  3.12116  2.17657  1.83314  3.05690  5.40316  4.12444    273 t - - -
          2.68618  4.42225  2.77519  2.73123  3.46354  2.40513  3.72494  3.29354  2.67741  2.69355  4.24690  2.90347  2.73739  3.18146  2.89801  2.37887  2.77519  2.98518  4.58477  3.61503
          0.03206  3.85186  4.57420  0.61958  0.77255  0.48576  0.95510
     97   3.01509  4.43985  4.30595  3.92115  3.36054  4.04392  4.65326  1.10380  3.74887  1.95106  3.29938  4.16940  4.47731  4.09943  3.94782  3.53741  3.31471  1.84597  5.24695  3.98331    277 i - - -
          2.68618  4.42225  2.77519  2.73123  3.46354  2.40513  3.72494  3.29354  2.67741  2.69355  4.24690  2.90347  2.73739  3.18146  2.89801  2.37887  2.77519  2.98518  4.58477  3.61503
          0.03206  3.85186  4.57420  0.61958  0.77255  0.48576  0.95510
     98   2.72484  4.48537  3.32983  3.16607  4.16262  3.17406  4.24505  3.70294  3.22164  3.33194  4.38106  3.47474  0.86686  3.61106  3.46933  2.89174  3.16483  3.35064  5.35462  4.28308    286 p - - -
          2.68618  4.42225  2.77519  2.73123  3.46354  2.40513  3.72494  3.29354  2.67741  2.69355  4.24690  2.90347  2.73739  3.18146  2.89801  2.37887  2.77519  2.98518  4.58477  3.61503
          0.03206  3.85186  4.57420  0.61958  0.77255  0.48576  0.95510
     99   2.69837  4.87286  2.94022  2.47470  4.20861  3.39334  3.59687  3.63176  2.17774  3.17788  4.02154  2.95851  3.11347  2.02761  2.23873  2.71831  2.93371  3.29838  5.34958  4.05776    297 q - - -
          2.68618  4.42225  2.77519  2.73123  3.46354  2.40513  3.72494  3.29354  2.67741  2.69355  4.24690  2.90347  2.73739  3.18146  2.89801  2.37887  2.77519  2.98518  4.58477  3.61503
          0.03206  3.85186  4.57420  0.61958  0.77255  0.48576  0.95510
    100   2.79188  4.34044  4.09660  3.75932  3.53527  3.70233  4.56468  2.05209  3.62678  2.22604  3.50378  3.95239  4.26415  3.98817  3.84123  3.20474  3.15403  1.05131  5.31616  4.04639    300 v - - -
          2.68618  4.42225  2.77519  2.73123  3.46354  2.40513  3.72494  3.29354  2.67741  2.69355  4.24690  2.90347  2.73739  3.18146  2.89801  2.37887  2.77519  2.98518  4.58477  3.61503
          0.03206  3.85186  4.57420  0.61958  0.77255  0.48576  0.95510
    101   2.94690  5.03972  3.32082  2.71063  4.45382  3.56951  3.56974  3.81762  1.42984  3.29560  4.17254  3.12206  3.95708  2.71312  1.70740  2.95487  3.12927  3.50634  5.36697  4.18063    305 k - - -
          2.68618  4.42225  2.77519  2.73123  3.46354  2.40513  3.72494  3.29354  2.67741  2.69355  4.24690  2.90347  2.73739  3.18146  2.89801  2.37887  2.77519  2.98518  4.58477  3.61503
          0.03206  3.85186  4.57420  0.61958  0.77255  0.48576  0.95510
    102   2.94418  4.35310  4.43866  3.95519  3.45689  4.14076  4.72191  1.62265  3.82200  2.01070  3.30726  4.20349  4.52481  4.12791  4.05259  3.52680  3.22859  1.17647  5.36265  4.13055    307 v - - -
          2.68618  4.42225  2.77519  2.73123  3.46354  2.40513  3.72494  3.29354  2.67741  2.69355  4.24690  2.90347  2.73739  3.18146  2.89801  2.37887  2.77519  2.98518  4.58477  3.61503
          0.03206  3.85186  4.57420  0.61958  0.77255  0.48576  0.95510
    103   2.72507  5.07030  2.54413  1.89281  4.38048  2.79029  3.60190  3.81925  2.11448  3.35025  4.16937  2.79734  3.79074  2.45163  2.74458  2.69078  2.96670  3.45227  5.52004  4.15696    310 e - - -
          2.68618  4.42225  2.77519  2.73123  3.46354  2.40513  3.72494  3.29354  2.67741  2.69355  4.24690  2.90347  2.73739  3.18146  2.89801  2.37887  2.77519  2.98518  4.58477  3.61503
          0.03206  3.85186  4.57420  0.61958  0.77255  0.48576  0.95510
    104   2.96784  5.09232  0.94807  2.32283  4.46667  3.19539  3.91347  4.05023  2.99378  3.66234  4.64021  2.87807  3.84675  3.15275  3.50702  2.93269  3.30605  3.69169  5.63926  4.34326    318 d - - -
          2.68618  4.42225  2.77519  2.73123  3.46354  2.40513  3.72494  3.29354  2.67741  2.69355  4.24690  2.90347  2.73739  3.18146  2.89801  2.37887  2.77519  2.98518  4.58477  3.61503
          0.03206  3.85186  4.57420  0.61958  0.77255  0.48576  0.95510
    105   2.63988  4.41709  3.30941  3.20634  4.34852  0.76164  4.32766  3.94333  3.38478  3.60000  4.57575  3.47378  3.80757  3.71061  3.62287  2.81125  3.11953  3.47564  5.44889  4.44980    322 g - - -
          2.68618  4.42225  2.77519  2.73123  3.46354  2.40513  3.72494  3.29354  2.67741  2.69355  4.24690  2.90347  2.73739  3.18146  2.89801  2.37887  2.77519  2.98518  4.58477  3.61503
          0.03206  3.85186  4.57420  0.61958  0.77255  0.48576  0.95510
    106   2.67720  4.73991  2.74487  1.65340  4.00254  3.33359  3.75208  3.16407  2.56828  2.95430  3.92358  2.96665  3.84835  2.94660  2.97000  2.74137  2.95804  2.48590  5.36740  4.03360    324 e - - -
          2.68618  4.42225  2.77519  2.73123  3.46354  2.40513  3.72494  3.29354  2.67741  2.69355  4.24690  2.90347  2.73739  3.18146  2.89801  2.37887  2.77519  2.98518  4.58477  3.61503
          0.03206  3.85186  4.57420  0.61958  0.77255  0.48576  0.95510
    107   2.93502  5.04121  2.47964  1.05505  4.38492  3.26110  3.84643  3.83474  2.72439  3.45529  4.43048  2.92191  3.86478  3.06268  3.13091  2.91967  3.23919  3.52080  5.56039  4.28291    325 e - - -
          2.68618  4.42225  2.77519  2.73123  3.46354  2.40513  3.72494  3.29354  2.67741  2.69355  4.24690  2.90347  2.73739  3.18146  2.89801  2.37887  2.77519  2.98518  4.58477  3.61503
          0.03206  3.85186  4.57420  0.61958  0.77255  0.48576  0.95510
    108   2.67058  4.25708  3.84884  3.33543  3.40607  3.69261  4.17075  1.68319  3.23020  2.18224  3.31870  3.64622  3.15792  3.54731  3.51291  3.02496  2.95189  1.85789  5.06033  3.83870    336 i - - -
          2.68618  4.42225  2.77519  2.73123  3.46354  2.40513  3.72494  3.29354  2.67741  2.69355  4.24690  2.90347  2.73739  3.18146  2.89801  2.37887  2.77519  2.98518  4.58477  3.61503
          0.03206  3.85186  4.57420  0.61958  0.77255  0.48576  0.95510
    109   2.23629  4.15443  3.29175  3.00167  4.04606  2.96306  4.06617  3.32804  2.99197  3.12253  4.01774  3.21818  3.67485  3.34531  3.29244  2.06911  1.52222  2.91294  5.43302  4.18851    338 t - - -
          2.68618  4.42225  2.77519  2.73123  3.46354  2.40513  3.72494  3.29354  2.67741  2.69355  4.24690  2.90347  2.73739  3.18146  2.89801  2.37887  2.77519  2.98518  4.58477  3.61503
          0.03206  3.85186  4.57420  0.61958  0.77255  0.48576  0.95510
    110   2.68061  3.27850  3.86778  3.32777  2.81576  3.68040  3.81974  2.54653  3.18215  2.04222  3.30105  3.57434  4.07570  3.46517  3.42039  2.98716  2.93182  2.38350  4.42082  2.06662    344 l - - -
          2.68618  4.42225  2.77519  2.73123  3.46354  2.40513  3.72494  3.29354  2.67741  2.69355  4.24690  2.90347  2.73739  3.18146  2.89801  2.37887  2.77519  2.98518  4.58477  3.61503
          0.03206  3.85186  4.57420  0.61958  0.77255  0.48576  0.95510
    111   2.93502  5.04121  2.47964  1.05505  4.38492  3.26110  3.84643  3.83474  2.72439  3.45529  4.43048  2.92191  3.86478  3.06268  3.13091  2.91967  3.23919  3.52080  5.56039  4.28291    345 e - - -
          2.68618  4.42225  2.77519  2.73123  3.46354  2.40513  3.72494  3.29354  2.67741  2.69355  4.24690  2.90347  2.73739  3.18146  2.89801  2.37887  2.77519  2.98518  4.58477  3.61503
          0.03206  3.85186  4.57420  0.61958  0.77255  0.48576  0.95510
    112   1.50747  4.11227  3.43901  3.12158  4.02601  2.97277  4.14155  3.11387  3.10061  3.01682  3.95437  3.29102  3.68996  3.43080  3.39255  2.42209  1.94026  2.74572  5.45322  4.23815    347 a - - -
          2.68618  4.42225  2.77519  2.73123  3.46354  2.40513  3.72494  3.29354  2.67741  2.69355  4.24690  2.90347  2.73739  3.18146  2.89801  2.37887  2.77519  2.98518  4.58477  3.61503
          0.03206  3.85186  4.57420  0.61958  0.77255  0.48576  0.95510
    113   1.63613  4.13276  3.59831  3.18041  3.82242  3.13080  4.13199  2.72044  3.11682  2.74744  3.73431  3.37899  3.78762  3.43869  3.41668  2.54251  2.30370  2.12970  5.31705  4.10073    348 a - - -
          2.68618  4.42225  2.77519  2.73123  3.46354  2.40513  3.72494  3.29354  2.67741  2.69355  4.24690  2.90347  2.73739  3.18146  2.89801  2.37887  2.77519  2.98518  4.58477  3.61503
          0.03206  3.85186  4.57420  0.61958  0.77255  0.48576  0.95510
    114   2.40204  4.24699  3.41020  3.16152  3.95107  3.08688  4.18037  3.07570  3.10409  2.93992  3.99195  3.37405  3.78910  3.50000  3.36363  2.60310  1.20734  2.77288  5.39070  4.16777    350 t - - -
          2.68618  4.42225  2.77519  2.73123  3.46354  2.40513  3.72494  3.29354  2.67741  2.69355  4.24690  2.90347  2.73739  3.18146  2.89801  2.37887  2.77519  2.98518  4.58477  3.61503
          0.03206  3.85186  4.57420  0.61958  0.77255  0.48576  0.95510
    115   1.47643  4.08996  3.38742  3.06242  4.08830  2.91423  4.10105  3.36448  3.06992  3.15196  4.01491  3.23447  3.63871  3.38027  3.37743  2.04059  2.22207  2.91540  5.46447  4.25050    351 a - - -
          2.68618  4.42225  2.77519  2.73123  3.46354  2.40513  3.72494  3.29354  2.67741  2.69355  4.24690  2.90347  2.73739  3.18146  2.89801  2.37887  2.77519  2.98518  4.58477  3.61503
          0.03206  3.85186  4.57420  0.61958  0.77255  0.48576  0.95510
    116   1.04389  4.18217  3.44200  3.23261  4.03217  3.00720  4.25705  3.15462  3.24835  3.03716  4.07145  3.38733  3.74450  3.59146  3.50015  2.53274  2.80868  2.81260  5.46139  4.25941    352 a - - -
          2.68618  4.42225  2.77519  2.73123  3.46354  2.40513  3.72494  3.29354  2.67741  2.69355  4.24690  2.90347  2.73739  3.18146  2.89801  2.37887  2.77519  2.98518  4.58477  3.61503
          0.03206  3.85186  4.57420  0.61958  0.77255  0.48576  0.95510
    117   3.13237  4.60089  4.15630  3.79629  3.12825  3.95577  4.45851  2.33146  3.56423  0.90100  3.15808  4.07374  4.39484  3.93750  3.74358  3.52458  3.42765  2.36339  4.99982  3.71830    353 l - - -
          2.68618  4.42225  2.77519  2.73123  3.46354  2.40513  3.72494  3.29354  2.67741  2.69355  4.24690  2.90347  2.73739  3.18146  2.89801  2.37887  2.77519  2.98518  4.58477  3.61503
          0.03206  3.85186  4.57420  0.61958  0.77255  0.48576  0.95510
    118   2.94867  4.99876  3.34342  2.74522  4.40059  3.56499  3.58784  3.77352  1.71701  3.26767  4.15801  3.14587  3.96408  2.73947  1.41032  2.96966  3.13852  3.47119  5.34676  4.16269    354 r - - -
          2.68618  4.42225  2.77519  2.73123  3.46354  2.40513  3.72494  3.29354  2.67741  2.69355  4.24690  2.90347  2.73739  3.18146  2.89801  2.37887  2.77519  2.98518  4.58477  3.61503
          0.03206  3.85186  4.57420  0.61958  0.77255  0.48576  0.95510
    119   2.98263  4.82275  3.47122  2.98689  4.17212  3.47428  3.81004  3.71260  2.23008  3.23229  4.23323  3.34809  3.97806  3.03158  1.01036  3.06792  3.25012  3.43749  5.26365  4.10418    357 r - - -
          2.68618  4.42225  2.77519  2.73123  3.46354  2.40513  3.72494  3.29354  2.67741  2.69355  4.24690  2.90347  2.73739  3.18146  2.89801  2.37887  2.77519  2.98518  4.58477  3.61503
          0.03206  3.85186  4.57420  0.61958  0.77255  0.48576  0.95510
    120   1.57403  4.11282  3.45513  3.07743  3.90844  2.49288  4.07268  3.06746  3.05954  2.93843  3.84666  3.27833  3.70034  3.36947  3.37014  2.43941  2.67362  2.27668  5.33351  4.11158    358 a - - -
          2.68618  4.42225  2.77519  2.73123  3.46354  2.40513  3.72494  3.29354  2.67741  2.69355  4.24690  2.90347  2.73739  3.18146  2.89801  2.37887  2.77519  2.98518  4.58477  3.61503
          0.03206  3.85186  4.57420  0.61958  0.77255  0.48576  0.95510
    121   2.79188  4.34044  4.09660  3.75932  3.53527  3.70233  4.56468  2.05209  3.62678  2.22604  3.50378  3.95239  4.26415  3.98817  3.84123  3.20474  3.15403  1.05131  5.31616  4.04639    359 v - - -
          2.68618  4.42225  2.77519  2.73123  3.46354  2.40513  3.72494  3.29354  2.67741  2.69355  4.24690  2.90347  2.73739  3.18146  2.89801  2.37887  2.77519  2.98518  4.58477  3.61503
          0.03206  3.85186  4.57420  0.61958  0.77255  0.48576  0.95510
    122   2.81665  4.83885  3.08821  2.64521  3.73413  3.46632  1.89831  3.58234  2.20583  3.11874  4.02634  3.08544  3.91307  2.85507  2.18028  2.85977  3.05073  3.28983  5.04637  3.64256    360 h - - -
          2.68618  4.42225  2.77519  2.73123  3.46354  2.40513  3.72494  3.29354  2.67741  2.69355  4.24690  2.90347  2.73739  3.18146  2.89801  2.37887  2.77519  2.98518  4.58477  3.61503
          0.03206  3.85186  4.57420  0.61958  0.77255  0.48576  0.95510
    123   3.14148  4.53583  4.25733  3.79645  1.67557  4.07375  3.58351  2.80038  3.66349  1.93893  3.43675  3.84460  4.39392  3.79209  3.81568  3.39477  3.36700  2.73346  3.83551  1.70342    361 f - - -
          2.68618  4.42225  2.77519  2.73123  3.46354  2.40513  3.72494  3.29354  2.67741  2.69355  4.24690  2.90347  2.73739  3.18146  2.89801  2.37887  2.77519  2.98518  4.58477  3.61503
          0.03206  3.85186  4.57420  0.61958  0.77255  0.48576  0.95510
    124   3.21774  4.71508  3.80800  3.53372  2.29436  3.80627  3.60955  3.22987  3.39183  2.68907  3.90711  3.69837  4.28070  3.70281  3.57968  3.35641  3.50438  3.09948  3.93726  1.00076    362 y - - -
          2.68618  4.42225  2.77519  2.73123  3.46354  2.40513  3.72494  3.29354  2.67741  2.69355  4.24690  2.90347  2.73739  3.18146  2.89801  2.37887  2.77519  2.98518  4.58477  3.61503
          0.03206  3.85186  4.57420  0.61958  0.77255  0.48576  0.95510
    125   1.89774  4.12951  3.24609  3.00374  4.15791  2.89575  4.10994  3.50691  3.06789  3.26385  4.13674  3.19912  3.63733  3.38676  3.37385  1.36036  2.67048  3.02281  5.52735  4.28161    363 s - - -
          2.68618  4.42225  2.77519  2.73123  3.46354  2.40513  3.72494  3.29354  2.67741  2.69355  4.24690  2.90347  2.73739  3.18146  2.89801  2.37887  2.77519  2.98518  4.58477  3.61503
          0.03206  3.85186  4.57420  0.61958  0.77255  0.48576  0.95510
    126   1.04389  4.18217  3.44200  3.23261  4.03217  3.00720  4.25705  3.15462  3.24835  3.03716  4.07145  3.38733  3.74450  3.59146  3.50015  2.53274  2.80868  2.81260  5.46139  4.25941    364 a - - -
          2.68618  4.42225  2.77519  2.73123  3.46354  2.40513  3.72494  3.29354  2.67741  2.69355  4.24690  2.90347  2.73739  3.18146  2.89801  2.37887  2.77519  2.98518  4.58477  3.61503
          0.03206  3.85186  4.57420  0.61958  0.77255  0.48576  0.95510
    127   3.13237  4.60089  4.15630  3.79629  3.12825  3.95577  4.45851  2.33146  3.56423  0.90100  3.15808  4.07374  4.39484  3.93750  3.74358  3.52458  3.42765  2.36339  4.99982  3.71830    365 l - - -
          2.68618  4.42225  2.77519  2.73123  3.46354  2.40513  3.72494  3.29354  2.67741  2.69355  4.24690  2.90347  2.73739  3.18146  2.89801  2.37887  2.77519  2.98518  4.58477  3.61503
          0.03206  3.85186  4.57420  0.61958  0.77255  0.48576  0.95510
    128   2.86489  4.84954  2.88982  2.64451  4.01530  3.35269  3.80254  3.64314  2.46679  3.14751  4.17622  3.10396  3.90602  1.27116  2.75126  2.91363  3.16200  3.37417  5.29109  3.98356    366 q - - -
          2.68618  4.42225  2.77519  2.73123  3.46354  2.40513  3.72494  3.29354  2.67741  2.69355  4.24690  2.90347  2.73739  3.18146  2.89801  2.37887  2.77519  2.98518  4.58477  3.61503
          0.03206  3.85186  4.57420  0.61958  0.77255  0.48576  0.95510
    129   1.04389  4.18217  3.44200  3.23261  4.03217  3.00720  4.25705  3.15462  3.24835  3.03716  4.07145  3.38733  3.74450  3.59146  3.50015  2.53274  2.80868  2.81260  5.46139  4.25941    367 a - - -
          2.68618  4.42225  2.77519  2.73123  3.46354  2.40513  3.72494  3.29354  2.67741  2.69355  4.24690  2.90347  2.73739  3.18146  2.89801  2.37887  2.77519  2.98518  4.58477  3.61503
          0.03206  3.85186  4.57420  0.61958  0.77255  0.48576  0.95510
    130   2.52341  4.56180  2.87919  2.57970  4.12664  3.18190  3.77334  3.55184  2.18464  3.19524  4.06281  3.00644  3.76864  2.97625  2.84086  1.63028  2.87005  3.17670  5.39288  4.09389    368 s - - -
          2.68618  4.42225  2.77519  2.73123  3.46354  2.40513  3.72494  3.29354  2.67741  2.69355  4.24690  2.90347  2.73739  3.18146  2.89801  2.37887  2.77519  2.98518  4.58477  3.61503
          0.03206  3.85186  4.57420  0.61958  0.77255  0.48576  0.95510
    131   2.96784  5.09232  0.94807  2.32283  4.46667  3.19539  3.91347  4.05023  2.99378  3.66234  4.64021  2.87807  3.84675  3.15275  3.50702  2.93269  3.30605  3.69169  5.63926  4.34326    369 d - - -
          2.68618  4.42225  2.77519  2.73123  3.46354  2.40513  3.72494  3.29354  2.67741  2.69355  4.24690  2.90347  2.73739  3.18146  2.89801  2.37887  2.77519  2.98518  4.58477  3.61503
          0.03206  3.85186  4.57420  0.61958  0.77255  0.48576  0.95510
    132   2.63988  4.41709  3.30941  3.20634  4.34852  0.76164  4.32766  3.94333  3.38478  3.60000  4.57575  3.47378  3.80757  3.71061  3.62287  2.81125  3.11953  3.47564  5.44889  4.44980    370 g - - -
          2.68618  4.42225  2.77519  2.73123  3.46354  2.40513  3.72494  3.29354  2.67741  2.69355  4.24690  2.90347  2.73739  3.18146  2.89801  2.37887  2.77519  2.98518  4.58477  3.61503
          0.03206  3.85186  4.57420  0.61958  0.77255  0.48576  0.95510
    133   2.97299  4.79371  3.10624  2.86433  3.27080  3.43053  1.18673  3.67270  2.70796  3.16917  4.21068  3.27440  3.98203  3.23036  2.97480  3.04393  3.27575  3.40824  4.73609  3.22228    371 h - - -
          2.68618  4.42225  2.77519  2.73123  3.46354  2.40513  3.72494  3.29354  2.67741  2.69355  4.24690  2.90347  2.73739  3.18146  2.89801  2.37887  2.77519  2.98518  4.58477  3.61503
          0.03206  3.85186  4.57420  0.61958  0.77255  0.48576  0.95510
    134   3.30201  4.68392  4.06007  3.76123  2.64612  3.70741  3.87523  3.32495  3.48397  2.72330  3.95968  3.91450  4.22347  3.87267  3.61588  3.50589  3.60142  3.21471  0.92792  2.64933    372 w - - -
          2.68618  4.42225  2.77519  2.73123  3.46354  2.40513  3.72494  3.29354  2.67741  2.69355  4.24690  2.90347  2.73739  3.18146  2.89801  2.37887  2.77519  2.98518  4.58477  3.61503
          0.03206  3.85186  4.57420  0.61958  0.77255  0.48576  0.95510
    135   2.72484  4.48537  3.32983  3.16607  4.16262  3.17406  4.24505  3.70294  3.22164  3.33194  4.38106  3.47474  0.86686  3.61106  3.46933  2.89174  3.16483  3.35064  5.35462  4.28308    373 p - - -
          2.68618  4.42225  2.77519  2.73123  3.46354  2.40513  3.72494  3.29354  2.67741  2.69355  4.24690  2.90347  2.73739  3.18146  2.89801  2.37887  2.77519  2.98518  4.58477  3.61503
          0.03206  3.85186  4.57420  0.61958  0.77255  0.48576  0.95510
    136   1.34119  4.10652  3.44152  3.14565  4.04375  2.96135  4.16737  3.11651  3.13029  3.02850  3.97657  3.30088  3.68839  3.46077  3.41429  2.41895  2.21249  2.74655  5.47707  4.26324    374 a - - -
          2.68618  4.42225  2.77519  2.73123  3.46354  2.40513  3.72494  3.29354  2.67741  2.69355  4.24690  2.90347  2.73739  3.18146  2.89801  2.37887  2.77519  2.98518  4.58477  3.61503
          0.03206  3.85186  4.57420  0.61958  0.77255  0.48576  0.95510
    137   2.93502  5.04121  2.47964  1.05505  4.38492  3.26110  3.84643  3.83474  2.72439  3.45529  4.43048  2.92191  3.86478  3.06268  3.13091  2.91967  3.23919  3.52080  5.56039  4.28291    375 e - - -
          2.68618  4.42225  2.77519  2.73123  3.46354  2.40513  3.72494  3.29354  2.67741  2.69355  4.24690  2.90347  2.73739  3.18146  2.89801  2.37887  2.77519  2.98518  4.58477  3.61503
          0.03206  3.85186  4.57420  0.61958  0.77255  0.48576  0.95510
    138   2.50038  4.58318  2.64386  2.47562  4.18899  3.08427  3.82497  3.74007  2.70436  3.37479  4.23629  1.65957  3.73285  3.04278  3.09906  2.20026  2.88629  3.30538  5.49711  4.12572    376 n - - -
          2.68618  4.42225  2.77519  2.73123  3.46354  2.40513  3.72494  3.29354  2.67741  2.69355  4.24690  2.90347  2.73739  3.18146  2.89801  2.37887  2.77519  2.98518  4.58477  3.61503
          0.03206  3.85186  4.57420  0.61958  0.77255  0.48576  0.95510
    139   1.46684  4.10003  3.31764  3.04993  4.13602  2.89119  4.12362  3.45766  3.09714  3.22789  4.09594  3.22169  3.63223  3.40587  3.39970  1.73472  2.65126  2.98112  5.51059  4.28080    377 a - - -
          2.68618  4.42225  2.77519  2.73123  3.46354  2.40513  3.72494  3.29354  2.67741  2.69355  4.24690  2.90347  2.73739  3.18146  2.89801  2.37887  2.77519  2.98518  4.58477  3.61503
          0.03206  3.85186  4.57420  0.61958  0.77255  0.48576  0.95510
    140   2.63988  4.41709  3.30941  3.20634  4.34852  0.76164  4.32766  3.94333  3.38478  3.60000  4.57575  3.47378  3.80757  3.71061  3.62287  2.81125  3.11953  3.47564  5.44889  4.44980    379 g - - -
          2.68618  4.42225  2.77519  2.73123  3.46354  2.40513  3.72494  3.29354  2.67741  2.69355  4.24690  2.90347  2.73739  3.18146  2.89801  2.37887  2.77519  2.98518  4.58477  3.61503
          0.03206  3.85186  4.57420  0.61958  0.77255  0.48576  0.95510
    141   1.96256  4.24429  3.16472  2.91338  4.09669  3.00048  4.04911  3.40201  2.96545  3.14280  4.07093  3.18928  1.66699  3.31539  3.28347  2.47782  2.76094  2.99883  5.46087  4.22303    380 p - - -
          2.68618  4.42225  2.77519  2.73123  3.46354  2.40513  3.72494  3.29354  2.67741  2.69355  4.24690  2.90347  2.73739  3.18146  2.89801  2.37887  2.77519  2.98518  4.58477  3.61503
          0.03206  3.85186  4.57420  0.61958  0.77255  0.48576  0.95510
    142   3.13486  4.56674  4.41100  3.88052  3.03947  4.25116  4.54644  2.15546  3.66604  1.04584  2.45957  4.18837  4.52317  3.94002  3.86151  3.60739  3.37451  2.23315  5.04462  3.87227    381 l - - -
          2.68618  4.42225  2.77519  2.73123  3.46354  2.40513  3.72494  3.29354  2.67741  2.69355  4.24690  2.90347  2.73739  3.18146  2.89801  2.37887  2.77519  2.98518  4.58477  3.61503
          0.03206  3.85186  4.57420  0.61958  0.77255  0.48576  0.95510
    143   3.34197  4.67964  4.32766  3.95154  1.33738  4.15817  3.45187  3.05245  3.81760  2.43036  3.67396  3.88288  4.48772  3.89008  3.92904  3.51398  3.57195  2.97537  3.64132  1.49881    383 f - - -
          2.68618  4.42225  2.77519  2.73123  3.46354  2.40513  3.72494  3.29354  2.67741  2.69355  4.24690  2.90347  2.73739  3.18146  2.89801  2.37887  2.77519  2.98518  4.58477  3.61503
          0.03206  3.85186  4.57420  0.61958  0.77255  0.48576  0.95510
    144   3.07192  4.60384  3.82756  3.43400  1.36991  3.86952  2.67619  3.08472  3.31541  2.53935  3.68527  3.61272  4.26430  3.56990  3.54042  3.23221  3.31966  2.94692  3.86357  2.18560    384 f - - -
          2.68618  4.42225  2.77519  2.73123  3.46354  2.40513  3.72494  3.29354  2.67741  2.69355  4.24690  2.90347  2.73739  3.18146  2.89801  2.37887  2.77519  2.98518  4.58477  3.61503
          0.03206  3.85186  4.57420  0.61958  0.77255  0.48576  0.95510
    145   2.80526  4.35437  3.96910  3.42226  3.21795  3.85704  4.20631  2.25468  3.26572  1.55691  2.33444  3.75045  4.21950  3.58128  3.52478  3.16981  2.64757  2.19812  4.99008  3.80901    385 l - - -
          2.68618  4.42225  2.77519  2.73123  3.46354  2.40513  3.72494  3.29354  2.67741  2.69355  4.24690  2.90347  2.73739  3.18146  2.89801  2.37887  2.77519  2.98518  4.58477  3.61503
          0.03206  3.85186  4.57420  0.61958  0.77255  0.48576  0.95510
    146   1.98249  4.24754  3.16163  2.91315  4.09690  3.00208  4.05017  3.40342  2.96572  3.14335  4.07389  3.19003  1.64787  3.31700  3.28289  2.48137  2.76480  3.00130  5.46098  4.22300    386 p - - -
          2.68618  4.42225  2.77519  2.73123  3.46354  2.40513  3.72494  3.29354  2.67741  2.69355  4.24690  2.90347  2.73739  3.18146  2.89801  2.37887  2.77519  2.98518  4.58477  3.61503
          0.03206  3.85186  4.57420  0.61958  0.77255  0.48576  0.95510
    147   2.72484  4.48537  3.32983  3.16607  4.16262  3.17406  4.24505  3.70294  3.22164  3.33194  4.38106  3.47474  0.86686  3.61106  3.46933  2.89174  3.16483  3.35064  5.35462  4.28308    387 p - - -
          2.68618  4.42225  2.77519  2.73123  3.46354  2.40513  3.72494  3.29354  2.67741  2.69355  4.24690  2.90347  2.73739  3.18146  2.89801  2.37887  2.77519  2.98518  4.58477  3.61503
          0.03206  3.85186  4.57420  0.61958  0.77255  0.48576  0.95510
    148   3.12297  4.51737  4.50213  3.94523  2.45684  4.28465  4.46751  2.19519  3.82069  1.12934  2.44071  4.21772  4.51763  3.97595  3.99192  3.60772  3.34565  2.29597  4.86707  3.63120    394 l - - -
          2.68618  4.42225  2.77519  2.73123  3.46354  2.40513  3.72494  3.29354  2.67741  2.69355  4.24690  2.90347  2.73739  3.18146  2.89801  2.37887  2.77519  2.98518  4.58477  3.61503
          0.03206  3.85186  4.57420  0.61958  0.77255  0.48576  0.95510
    149   2.79188  4.34044  4.09660  3.75932  3.53527  3.70233  4.56468  2.05209  3.62678  2.22604  3.50378  3.95239  4.26415  3.98817  3.84123  3.20474  3.15403  1.05131  5.31616  4.04639    398 v - - -
          2.68618  4.42225  2.77519  2.73123  3.46354  2.40513  3.72494  3.29354  2.67741  2.69355  4.24690  2.90347  2.73739  3.18146  2.89801  2.37887  2.77519  2.98518  4.58477  3.61503
          0.03206  3.85186  4.57420  0.61958  0.77255  0.48576  0.95510
    150   3.01277  4.46455  4.31842  3.78802  3.13157  4.13094  4.48963  1.88779  3.60722  1.61446  1.79333  4.08567  4.44521  3.88675  3.81973  3.47824  3.26265  2.10538  5.07021  3.89833    401 l - - -
          2.68618  4.42225  2.77519  2.73123  3.46354  2.40513  3.72494  3.29354  2.67741  2.69355  4.24690  2.90347  2.73739  3.18146  2.89801  2.37887  2.77519  2.98518  4.58477  3.61503
          0.03206  3.85186  4.57420  0.61958  0.77255  0.48576  0.95510
    151   2.61436  1.91263  4.08458  3.61061  2.49117  3.53931  4.10710  2.42985  3.47655  2.21299  3.35317  3.73847  4.06613  3.72838  3.66979  2.94822  2.94851  2.27558  4.70406  3.30985    402 c - - -
          2.68618  4.42225  2.77519  2.73123  3.46354  2.40513  3.72494  3.29354  2.67741  2.69355  4.24690  2.90347  2.73739  3.18146  2.89801  2.37887  2.77519  2.98518  4.58477  3.61503
          0.03206  3.85186  4.57420  0.61958  0.77255  0.48576  0.95510
    152   3.13237  4.60089  4.15630  3.79629  3.12825  3.95577  4.45851  2.33146  3.56423  0.90100  3.15808  4.07374  4.39484  3.93750  3.74358  3.52458  3.42765  2.36339  4.99982  3.71830    403 l - - -
          2.68618  4.42225  2.77519  2.73123  3.46354  2.40513  3.72494  3.29354  2.67741  2.69355  4.24690  2.90347  2.73739  3.18146  2.89801  2.37887  2.77519  2.98518  4.58477  3.61503
          0.03206  3.85186  4.57420  0.61958  0.77255  0.48576  0.95510
    153   3.21774  4.71508  3.80800  3.53372  2.29436  3.80627  3.60955  3.22987  3.39183  2.68907  3.90711  3.69837  4.28070  3.70281  3.57968  3.35641  3.50438  3.09948  3.93726  1.00076    404 y - - -
          2.68618  4.42225  2.77519  2.73123  3.46354  2.40513  3.72494  3.29354  2.67741  2.69355  4.24690  2.90347  2.73739  3.18146  2.89801  2.37887  2.77519  2.98518  4.58477  3.61503
          0.03206  3.85186  4.57420  0.61958  0.77255  0.48576  0.95510
    154   2.98930  4.36269  4.53652  4.04257  3.43785  4.23805  4.78815  1.35321  3.91610  1.95745  3.26842  4.29041  4.58530  4.20117  4.13560  3.61926  3.26229  1.36260  5.37501  4.16288    405 i - - -
          2.68618  4.42225  2.77519  2.73123  3.46354  2.40513  3.72494  3.29354  2.67741  2.69355  4.24690  2.90347  2.73739  3.18146  2.89801  2.37887  2.77519  2.98518  4.58477  3.61503
          0.03206  3.85186  4.57420  0.61958  0.77255  0.48576  0.95510
    155   2.40204  4.24699  3.41020  3.16152  3.95107  3.08688  4.18037  3.07570  3.10409  2.93992  3.99195  3.37405  3.78910  3.50000  3.36363  2.60310  1.20734  2.77288  5.39070  4.16777    409 t - - -
          2.68618  4.42225  2.77519  2.73123  3.46354  2.40513  3.72494  3.29354  2.67741  2.69355  4.24690  2.90347  2.73739  3.18146  2.89801  2.37887  2.77519  2.98518  4.58477  3.61503
          0.03206  3.85186  4.57420  0.61958  0.77255  0.48576  0.95510
    156   2.63988  4.41709  3.30941  3.20634  4.34852  0.76164  4.32766  3.94333  3.38478  3.60000  4.57575  3.47378  3.80757  3.71061  3.62287  2.81125  3.11953  3.47564  5.44889  4.44980    413 g - - -
          2.68618  4.42225  2.77519  2.73123  3.46354  2.40513  3.72494  3.29354  2.67741  2.69355  4.24690  2.90347  2.73739  3.18146  2.89801  2.37887  2.77519  2.98518  4.58477  3.61503
          0.03206  3.85186  4.57420  0.61958  0.77255  0.48576  0.95510
    157   2.97299  4.79371  3.10624  2.86433  3.27080  3.43053  1.18673  3.67270  2.70796  3.16917  4.21068  3.27440  3.98203  3.23036  2.97480  3.04393  3.27575  3.40824  4.73609  3.22228    414 h - - -
          2.68618  4.42225  2.77519  2.73123  3.46354  2.40513  3.72494  3.29354  2.67741  2.69355  4.24690  2.90347  2.73739  3.18146  2.89801  2.37887  2.77519  2.98518  4.58477  3.61503
          0.03206  3.85186  4.57420  0.61958  0.77255  0.48576  0.95510
    158   3.13237  4.60089  4.15630  3.79629  3.12825  3.95577  4.45851  2.33146  3.56423  0.90100  3.15808  4.07374  4.39484  3.93750  3.74358  3.52458  3.42765  2.36339  4.99982  3.71830    415 l - - -
          2.68618  4.42225  2.77519  2.73123  3.46354  2.40513  3.72494  3.29354  2.67741  2.69355  4.24690  2.90347  2.73739  3.18146  2.89801  2.37887  2.77519  2.98518  4.58477  3.61503
          0.03206  3.85186  4.57420  0.61958  0.77255  0.48576  0.95510
    159   2.81310  5.29626  1.96026  1.85901  4.58607  3.18464  3.67415  4.08209  2.62795  3.60604  4.44411  1.84897  3.77366  2.83622  3.17725  2.72669  3.09164  3.67804  5.77676  4.31164    416 n - - -
          2.68618  4.42225  2.77519  2.73123  3.46354  2.40513  3.72494  3.29354  2.67741  2.69355  4.24690  2.90347  2.73739  3.18146  2.89801  2.37887  2.77519  2.98518  4.58477  3.61503
          0.03206  3.85186  4.57420  0.61958  0.77255  0.48576  0.95510
    160   1.94994  4.14024  3.40749  3.10373  4.00968  3.00020  4.13466  3.07319  3.07375  2.98442  3.94480  3.29198  3.71102  3.42256  3.36255  2.45402  1.52304  2.72444  5.44691  4.22481    417 t - - -
          2.68618  4.42225  2.77519  2.73123  3.46354  2.40513  3.72494  3.29354  2.67741  2.69355  4.24690  2.90347  2.73739  3.18146  2.89801  2.37887  2.77519  2.98518  4.58477  3.61503
          0.03206  3.85186  4.57420  0.61958  0.77255  0.48576  0.95510
    161   2.94298  4.35303  4.43594  3.95297  3.45698  4.13777  4.72009  1.62695  3.81940  2.01163  3.30806  4.20113  4.52301  4.12593  4.05015  3.52412  3.22781  1.17490  5.36207  4.12939    418 v - - -
          2.68618  4.42225  2.77519  2.73123  3.46354  2.40513  3.72494  3.29354  2.67741  2.69355  4.24690  2.90347  2.73739  3.18146  2.89801  2.37887  2.77519  2.98518  4.58477  3.61503
          0.03206  3.85186  4.57420  0.61958  0.77255  0.48576  0.95510
    162   3.17980  4.58205  4.36602  3.92714  1.47314  4.15487  3.96822  2.44003  3.78111  1.60124  3.15934  4.05350  4.48286  3.94781  3.93416  3.53619  3.42954  2.47331  4.24430  2.65619    419 f - - -
          2.68618  4.42225  2.77519  2.73123  3.46354  2.40513  3.72494  3.29354  2.67741  2.69355  4.24690  2.90347  2.73739  3.18146  2.89801  2.37887  2.77519  2.98518  4.58477  3.61503
          0.03206  3.85186  4.57420  0.61958  0.77255  0.48576  0.95510
    163   2.25815  4.23171  3.15581  2.81171  4.10165  2.98946  3.94430  3.49091  2.84579  3.17326  4.01494  3.11438  2.40988  3.17850  3.20410  1.84084  2.29320  3.04184  5.43337  4.17949    420 s - - -
          2.68618  4.42225  2.77519  2.73123  3.46354  2.40513  3.72494  3.29354  2.67741  2.69355  4.24690  2.90347  2.73739  3.18146  2.89801  2.37887  2.77519  2.98518  4.58477  3.61503
          0.03206  3.85186  4.57420  0.61958  0.77255  0.48576  0.95510
    164   1.57755  4.53832  2.78672  2.21586  4.07580  3.18201  3.83505  3.31428  2.69715  3.08476  3.99865  3.00094  3.78152  3.05356  3.07921  2.63497  2.88362  2.99264  5.41369  4.11977    423 a - - -
          2.68618  4.42225  2.77519  2.73123  3.46354  2.40513  3.72494  3.29354  2.67741  2.69355  4.24690  2.90347  2.73739  3.18146  2.89801  2.37887  2.77519  2.98518  4.58477  3.61503
          0.03206  3.85186  4.57420  0.61958  0.77255  0.48576  0.95510
    165   2.93502  5.04121  2.47964  1.05505  4.38492  3.26110  3.84643  3.83474  2.72439  3.45529  4.43048  2.92191  3.86478  3.06268  3.13091  2.91967  3.23919  3.52080  5.56039  4.28291    424 e - - -
          2.68618  4.42225  2.77519  2.73123  3.46354  2.40513  3.72494  3.29354  2.67741  2.69355  4.24690  2.90347  2.73739  3.18146  2.89801  2.37887  2.77519  2.98518  4.58477  3.61503
          0.03206  3.85186  4.57420  0.61958  0.77255  0.48576  0.95510
    166   2.97299  4.79371  3.10624  2.86433  3.27080  3.43053  1.18673  3.67270  2.70796  3.16917  4.21068  3.27440  3.98203  3.23036  2.97480  3.04393  3.27575  3.40824  4.73609  3.22228    425 h - - -
          2.68618  4.42225  2.77519  2.73123  3.46354  2.40513  3.72494  3.29354  2.67741  2.69355  4.24690  2.90347  2.73739  3.18146  2.89801  2.37887  2.77519  2.98518  4.58477  3.61503
          0.03206  3.85186  4.57420  0.61958  0.77255  0.48576  0.95510
    167   2.89528  4.96181  3.22989  2.68997  4.28715  3.52241  3.59842  3.72868  1.97126  3.21876  4.11893  3.10919  3.93898  2.37700  1.46882  2.91920  3.10117  3.42844  5.32323  4.09589    426 r - - -
          2.68618  4.42225  2.77519  2.73123  3.46354  2.40513  3.72494  3.29354  2.67741  2.69355  4.24690  2.90347  2.73739  3.18146  2.89801  2.37887  2.77519  2.98518  4.58477  3.61503
          0.03206  3.85186  4.57420  0.61958  0.77255  0.48576  0.95510
    168   2.76914  4.91174  3.08591  2.56505  4.30498  3.44984  3.58521  3.69348  1.59249  3.22535  4.07202  3.01967  3.87184  2.73281  2.09797  2.45524  2.99108  3.36143  5.35940  4.11023    427 k - - -
          2.68618  4.42225  2.77519  2.73123  3.46354  2.40513  3.72494  3.29354  2.67741  2.69355  4.24690  2.90347  2.73739  3.18146  2.89801  2.37887  2.77519  2.98518  4.58477  3.61503
          0.03206  3.85186  4.57420  0.61958  0.77255  0.48576  0.95510
    169   2.93502  5.04121  2.47964  1.05505  4.38492  3.26110  3.84643  3.83474  2.72439  3.45529  4.43048  2.92191  3.86478  3.06268  3.13091  2.91967  3.23919  3.52080  5.56039  4.28291    435 e - - -
          2.68618  4.42225  2.77519  2.73123  3.46354  2.40513  3.72494  3.29354  2.67741  2.69355  4.24690  2.90347  2.73739  3.18146  2.89801  2.37887  2.77519  2.98518  4.58477  3.61503
          0.03206  3.85186  4.57420  0.61958  0.77255  0.48576  0.95510
    170   2.80779  4.29498  4.10893  3.56547  3.31724  3.92781  4.32655  1.58865  3.43352  1.96037  2.68626  3.86546  4.29021  3.72960  3.68379  3.24885  2.63660  1.92499  5.07750  3.89090    437 i - - -
          2.68618  4.42225  2.77519  2.73123  3.46354  2.40513  3.72494  3.29354  2.67741  2.69355  4.24690  2.90347  2.73739  3.18146  2.89801  2.37887  2.77519  2.98518  4.58477  3.61503
          0.03206  3.85186  4.57420  0.61958  0.77255  0.48576  0.95510
    171   3.13237  4.60089  4.15630  3.79629  3.12825  3.95577  4.45851  2.33146  3.56423  0.90100  3.15808  4.07374  4.39484  3.93750  3.74358  3.52458  3.42765  2.36339  4.99982  3.71830    438 l - - -
          2.68618  4.42225  2.77519  2.73123  3.46354  2.40513  3.72494  3.29354  2.67741  2.69355  4.24690  2.90347  2.73739  3.18146  2.89801  2.37887  2.77519  2.98518  4.58477  3.61503
          0.03206  3.85186  4.57420  0.61958  0.77255  0.48576  0.95510
    172   2.98263  4.82275  3.47122  2.98689  4.17212  3.47428  3.81004  3.71260  2.23008  3.23229  4.23323  3.34809  3.97806  3.03158  1.01036  3.06792  3.25012  3.43749  5.26365  4.10418    439 r - - -
          2.68618  4.42225  2.77519  2.73123  3.46354  2.40513  3.72494  3.29354  2.67741  2.69355  4.24690  2.90347  2.73739  3.18146  2.89801  2.37887  2.77519  2.98518  4.58477  3.61503
          0.03206  3.85186  4.57420  0.61958  0.77255  0.48576  0.95510
    173   3.32829  4.69988  4.23358  3.85659  1.71813  4.12083  3.44385  3.09470  3.72708  2.49061  3.72546  3.83501  4.46350  3.83653  3.86746  3.47963  3.56263  3.00436  3.64959  1.18690    440 y - - -
          2.68618  4.42225  2.77519  2.73123  3.46354  2.40513  3.72494  3.29354  2.67741  2.69355  4.24690  2.90347  2.73739  3.18146  2.89801  2.37887  2.77519  2.98518  4.58477  3.61503
          0.03206  3.85186  4.57420  0.61958  0.77255  0.48576  0.95510
    174   3.01509  4.43985  4.30595  3.92115  3.36054  4.04392  4.65326  1.10380  3.74887  1.95106  3.29938  4.16940  4.47731  4.09943  3.94782  3.53741  3.31471  1.84597  5.24695  3.98331    441 i - - -
          2.68618  4.42225  2.77519  2.73123  3.46354  2.40513  3.72494  3.29354  2.67741  2.69355  4.24690  2.90347  2.73739  3.18146  2.89801  2.37887  2.77519  2.98518  4.58477  3.61503
          0.03206  3.85186  4.57420  0.61958  0.77255  0.48576  0.95510
    175   3.21774  4.71508  3.80800  3.53372  2.29436  3.80627  3.60955  3.22987  3.39183  2.68907  3.90711  3.69837  4.28070  3.70281  3.57968  3.35641  3.50438  3.09948  3.93726  1.00076    442 y - - -
          2.68618  4.42225  2.77519  2.73123  3.46354  2.40513  3.72494  3.29354  2.67741  2.69355  4.24690  2.90347  2.73739  3.18146  2.89801  2.37887  2.77519  2.98518  4.58477  3.61503
          0.03206  3.85186  4.57420  0.61958  0.77255  0.48576  0.95510
    176   2.76872  4.64497  3.06159  2.73165  2.90935  3.47870  3.61138  3.28118  2.73112  2.87710  3.84842  2.25851  3.95544  3.10266  3.07624  2.85808  3.03760  3.03154  4.47027  1.94299    443 y - - -
          2.68618  4.42225  2.77519  2.73123  3.46354  2.40513  3.72494  3.29354  2.67741  2.69355  4.24690  2.90347  2.73739  3.18146  2.89801  2.37887  2.77519  2.98518  4.58477  3.61503
          0.03206  3.85186  4.57420  0.61958  0.77255  0.48576  0.95510
    177   2.81166  4.89325  2.83857  2.51689  3.68957  3.41197  1.92578  3.61982  2.31325  3.14717  4.06297  2.99334  3.89116  2.47100  2.62059  2.83221  3.05646  3.32368  5.05250  3.59692    444 h - - -
          2.68618  4.42225  2.77519  2.73123  3.46354  2.40513  3.72494  3.29354  2.67741  2.69355  4.24690  2.90347  2.73739  3.18146  2.89801  2.37887  2.77519  2.98518  4.58477  3.61503
          0.03206  3.85186  4.57420  0.61958  0.77255  0.48576  0.95510
    178   2.86489  4.84954  2.88982  2.64451  4.01530  3.35269  3.80254  3.64314  2.46679  3.14751  4.17622  3.10396  3.90602  1.27116  2.75126  2.91363  3.16200  3.37417  5.29109  3.98356    458 q - - -
          2.68618  4.42225  2.77519  2.73123  3.46354  2.40513  3.72494  3.29354  2.67741  2.69355  4.24690  2.90347  2.73739  3.18146  2.89801  2.37887  2.77519  2.98518  4.58477  3.61503
          0.03206  3.85186  4.57420  0.61958  0.77255  0.48576  0.95510
    179   2.70673  4.70224  2.69759  2.58110  4.06256  3.17045  3.90500  3.76872  2.80709  3.41800  4.37355  1.19508  3.82141  3.17791  3.16089  2.77483  3.08802  3.39301  5.37087  4.01252    471 n - - -
          2.68618  4.42225  2.77519  2.73123  3.46354  2.40513  3.72494  3.29354  2.67741  2.69355  4.24690  2.90347  2.73739  3.18146  2.89801  2.37887  2.77519  2.98518  4.58477  3.61503
          0.03206  3.85186  4.57420  0.61958  0.77255  0.48576  0.95510
    180   2.78921  5.13362  2.54257  1.73385  4.44870  3.32600  3.60459  3.88197  2.05123  3.39577  4.22898  2.81127  3.81687  2.39856  2.64647  2.74511  3.02471  3.51927  5.54485  4.19607    480 e - - -
          2.68618  4.42225  2.77519  2.73123  3.46354  2.40513  3.72494  3.29354  2.67741  2.69355  4.24690  2.90347  2.73739  3.18146  2.89801  2.37887  2.77519  2.98518  4.58477  3.61503
          0.03206  3.85186  4.57420  0.61958  0.77255  0.48576  0.95510
    181   2.96784  5.09232  0.94807  2.32283  4.46667  3.19539  3.91347  4.05023  2.99378  3.66234  4.64021  2.87807  3.84675  3.15275  3.50702  2.93269  3.30605  3.69169  5.63926  4.34326    489 d - - -
          2.68618  4.42225  2.77519  2.73123  3.46354  2.40513  3.72494  3.29354  2.67741  2.69355  4.24690  2.90347  2.73739  3.18146  2.89801  2.37887  2.77519  2.98518  4.58477  3.61503
          0.03206  3.85186  4.57420  0.61958  0.77255  0.48576  0.95510
    182   2.63988  4.41709  3.30941  3.20634  4.34852  0.76164  4.32766  3.94333  3.38478  3.60000  4.57575  3.47378  3.80757  3.71061  3.62287  2.81125  3.11953  3.47564  5.44889  4.44980    499 g - - -
          2.68618  4.42225  2.77519  2.73123  3.46354  2.40513  3.72494  3.29354  2.67741  2.69355  4.24690  2.90347  2.73739  3.18146  2.89801  2.37887  2.77519  2.98518  4.58477  3.61503
          0.03206  3.85186  4.57420  0.61958  0.77255  0.48576  0.95510
    183   2.63988  4.41709  3.30941  3.20634  4.34852  0.76164  4.32766  3.94333  3.38478  3.60000  4.57575  3.47378  3.80757  3.71061  3.62287  2.81125  3.11953  3.47564  5.44889  4.44980    500 g - - -
          2.68618  4.42225  2.77519  2.73123  3.46354  2.40513  3.72494  3.29354  2.67741  2.69355  4.24690  2.90347  2.73739  3.18146  2.89801  2.37887  2.77519  2.98518  4.58477  3.61503
          0.03206  3.85186  4.57420  0.61958  0.77255  0.48576  0.95510
    184   3.30201  4.68392  4.06007  3.76123  2.64612  3.70741  3.87523  3.32495  3.48397  2.72330  3.95968  3.91450  4.22347  3.87267  3.61588  3.50589  3.60142  3.21471  0.92792  2.64933    503 w - - -
          2.68618  4.42225  2.77519  2.73123  3.46354  2.40513  3.72494  3.29354  2.67741  2.69355  4.24690  2.90347  2.73739  3.18146  2.89801  2.37887  2.77519  2.98518  4.58477  3.61503
          0.03206  3.85186  4.57420  0.61958  0.77255  0.48576  0.95510
    185   2.63988  4.41709  3.30941  3.20634  4.34852  0.76164  4.32766  3.94333  3.38478  3.60000  4.57575  3.47378  3.80757  3.71061  3.62287  2.81125  3.11953  3.47564  5.44889  4.44980    504 g - - -
          2.68618  4.42225  2.77519  2.73123  3.46354  2.40513  3.72494  3.29354  2.67741  2.69355  4.24690  2.90347  2.73739  3.18146  2.89801  2.37887  2.77519  2.98518  4.58477  3.61503
          0.03206  3.85186  4.57420  0.61958  0.77255  0.48576  0.95510
    186   3.16583  4.56130  4.44612  3.95615  2.03204  4.23516  4.22899  2.28654  3.81593  1.18229  2.98142  4.15837  4.51673  3.98269  3.97719  3.59643  3.40340  2.35962  4.54980  3.08281    505 l - - -
          2.68618  4.42225  2.77519  2.73123  3.46354  2.40513  3.72494  3.29354  2.67741  2.69355  4.24690  2.90347  2.73739  3.18146  2.89801  2.37887  2.77519  2.98518  4.58477  3.61503
          0.03206  3.85186  4.57420  0.61958  0.77255  0.48576  0.95510
    187   2.97299  4.79371  3.10624  2.86433  3.27080  3.43053  1.18673  3.67270  2.70796  3.16917  4.21068  3.27440  3.98203  3.23036  2.97480  3.04393  3.27575  3.40824  4.73609  3.22228    506 h - - -
          2.68618  4.42225  2.77519  2.73123  3.46354  2.40513  3.72494  3.29354  2.67741  2.69355  4.24690  2.90347  2.73739  3.18146  2.89801  2.37887  2.77519  2.98518  4.58477  3.61503
          0.03206  3.85186  4.57420  0.61958  0.77255  0.48576  0.95510
    188   3.01509  4.43985  4.30595  3.92115  3.36054  4.04392  4.65326  1.10380  3.74887  1.95106  3.29938  4.16940  4.47731  4.09943  3.94782  3.53741  3.31471  1.84597  5.24695  3.98331    507 i - - -
          2.68618  4.42225  2.77519  2.73123  3.46354  2.40513  3.72494  3.29354  2.67741  2.69355  4.24690  2.90347  2.73739  3.18146  2.89801  2.37887  2.77519  2.98518  4.58477  3.61503
          0.03206  3.85186  4.57420  0.61958  0.77255  0.48576  0.95510
    189   2.85539  5.31307  1.90718  1.36496  4.60521  3.18088  3.70559  4.08888  2.68147  3.63630  4.49973  2.66901  3.78705  2.87697  3.23142  2.76554  3.14133  3.69595  5.79680  4.34159    509 e - - -
          2.68618  4.42225  2.77519  2.73123  3.46354  2.40513  3.72494  3.29354  2.67741  2.69355  4.24690  2.90347  2.73739  3.18146  2.89801  2.37887  2.77519  2.98518  4.58477  3.61503
          0.03206  3.85186  4.57420  0.61958  0.77255  0.48576  0.95510
    190   2.63988  4.41709  3.30941  3.20634  4.34852  0.76164  4.32766  3.94333  3.38478  3.60000  4.57575  3.47378  3.80757  3.71061  3.62287  2.81125  3.11953  3.47564  5.44889  4.44980    510 g - - -
          2.68618  4.42225  2.77519  2.73123  3.46354  2.40513  3.72494  3.29354  2.67741  2.69355  4.24690  2.90347  2.73739  3.18146  2.89801  2.37887  2.77519  2.98518  4.58477  3.61503
          0.03206  3.85186  4.57420  0.61958  0.77255  0.48576  0.95510
    191   2.73351  4.71045  3.17701  2.65096  3.30331  3.51621  2.35695  3.33377  2.34922  2.91149  3.81464  3.09516  3.90968  2.87646  2.36579  2.80159  2.95466  3.06746  4.75191  2.78898    512 k - - -
          2.68618  4.42225  2.77519  2.73123  3.46354  2.40513  3.72494  3.29354  2.67741  2.69355  4.24690  2.90347  2.73739  3.18146  2.89801  2.37887  2.77519  2.98518  4.58477  3.61503
          0.03206  3.85186  4.57420  0.61958  0.77255  0.48576  0.95510
    192   2.30525  4.22525  3.18888  3.00393  4.05588  2.95553  4.11425  3.57582  3.07631  3.29773  4.22570  3.23186  3.69268  3.42728  3.36282  1.12256  2.78388  3.11544  5.43007  4.13936    514 s - - -
          2.68618  4.42225  2.77519  2.73123  3.46354  2.40513  3.72494  3.29354  2.67741  2.69355  4.24690  2.90347  2.73739  3.18146  2.89801  2.37887  2.77519  2.98518  4.58477  3.61503
          0.03206  3.85186  4.57420  0.61958  0.77255  0.48576  0.95510
    193   2.55208  4.27855  3.63668  3.19321  3.58985  3.43532  4.12424  2.12925  3.06774  2.40620  3.52473  3.48726  3.98510  3.44234  3.36175  2.82120  1.76067  2.22987  5.19403  3.94353    515 t - - -
          2.68618  4.42225  2.77519  2.73123  3.46354  2.40513  3.72494  3.29354  2.67741  2.69355  4.24690  2.90347  2.73739  3.18146  2.89801  2.37887  2.77519  2.98518  4.58477  3.61503
          0.03206  3.85186  4.57420  0.61958  0.77255  0.48576  0.95510
    194   2.95329  4.50540  4.02741  3.61951  3.19917  3.81872  4.35943  2.37273  3.38864  1.79713  1.41801  3.89949  4.27937  3.77197  3.59634  3.30016  3.25828  2.37641  5.03713  3.79699    516 m - - -
          2.68618  4.42225  2.77519  2.73123  3.46354  2.40513  3.72494  3.29354  2.67741  2.69355  4.24690  2.90347  2.73739  3.18146  2.89801  2.37887  2.77519  2.98518  4.58477  3.61503
          0.03206  3.85186  4.57420  0.61958  0.77255  0.48576  0.95510
    195   3.23246  4.64037  4.21040  3.92116  1.04607  3.92667  3.86866  2.75891  3.82876  2.13383  3.49226  3.99609  4.38588  4.00248  3.95357  3.50333  3.53367  2.74805  4.12420  2.49395    517 f - - -
          2.68618  4.42225  2.77519  2.73123  3.46354  2.40513  3.72494  3.29354  2.67741  2.69355  4.24690  2.90347  2.73739  3.18146  2.89801  2.37887  2.77519  2.98518  4.58477  3.61503
          0.03206  3.85186  4.57420  0.61958  0.77255  0.48576  0.95510
    196   2.21625  1.80908  3.76195  3.42588  3.92435  1.89973  4.24921  3.23309  3.33776  3.04210  3.95057  3.44748  3.68609  3.63710  3.55594  2.44177  2.69379  2.83260  5.31636  4.15611    518 c - - -
          2.68618  4.42225  2.77519  2.73123  3.46354  2.40513  3.72494  3.29354  2.67741  2.69355  4.24690  2.90347  2.73739  3.18146  2.89801  2.37887  2.77519  2.98518  4.58477  3.61503
          0.03206  3.85186  4.57420  0.61958  0.77255  0.48576  0.95510
    197   2.40204  4.24699  3.41020  3.16152  3.95107  3.08688  4.18037  3.07570  3.10409  2.93992  3.99195  3.37405  3.78910  3.50000  3.36363  2.60310  1.20734  2.77288  5.39070  4.16777    519 t - - -
          2.68618  4.42225  2.77519  2.73123  3.46354  2.40513  3.72494  3.29354  2.67741  2.69355  4.24690  2.90347  2.73739  3.18146  2.89801  2.37887  2.77519  2.98518  4.58477  3.61503
          0.03206  3.85186  4.57420  0.61958  0.77255  0.48576  0.95510
    198   1.65041  4.16809  3.72378  3.33406  3.73210  3.25800  4.25263  2.44981  3.26110  2.56224  3.65139  3.51796  3.90196  3.58726  3.53696  2.68329  2.82106  1.75806  5.32576  4.09736    520 a - - -
          2.68618  4.42225  2.77519  2.73123  3.46354  2.40513  3.72494  3.29354  2.67741  2.69355  4.24690  2.90347  2.73739  3.18146  2.89801  2.37887  2.77519  2.98518  4.58477  3.61503
          0.03206  3.85186  4.57420  0.61958  0.77255  0.48576  0.95510
    199   3.13237  4.60089  4.15630  3.79629  3.12825  3.95577  4.45851  2.33146  3.56423  0.90100  3.15808  4.07374  4.39484  3.93750  3.74358  3.52458  3.42765  2.36339  4.99982  3.71830    521 l - - -
          2.68618  4.42225  2.77519  2.73123  3.46354  2.40513  3.72494  3.29354  2.67741  2.69355  4.24690  2.90347  2.73739  3.18146  2.89801  2.37887  2.77519  2.98518  4.58477  3.61503
          0.03206  3.85186  4.57420  0.61958  0.77255  0.48576  0.95510
    200   2.46086  4.53542  2.69697  2.50217  4.19233  3.07232  3.82965  3.71752  2.70990  3.34965  4.20020  1.87761  3.71900  3.04336  3.10754  1.92915  2.84983  3.27557  5.49542  4.14112    522 n - - -
          2.68618  4.42225  2.77519  2.73123  3.46354  2.40513  3.72494  3.29354  2.67741  2.69355  4.24690  2.90347  2.73739  3.18146  2.89801  2.37887  2.77519  2.98518  4.58477  3.61503
          0.03206  3.85186  4.57420  0.61958  0.77255  0.48576  0.95510
    201   3.21774  4.71508  3.80800  3.53372  2.29436  3.80627  3.60955  3.22987  3.39183  2.68907  3.90711  3.69837  4.28070  3.70281  3.57968  3.35641  3.50438  3.09948  3.93726  1.00076    523 y - - -
          2.68618  4.42225  2.77519  2.73123  3.46354  2.40513  3.72494  3.29354  2.67741  2.69355  4.24690  2.90347  2.73739  3.18146  2.89801  2.37887  2.77519  2.98518  4.58477  3.61503
          0.03206  3.85186  4.57420  0.61958  0.77255  0.48576  0.95510
    202   3.01509  4.43985  4.30595  3.92115  3.36054  4.04392  4.65326  1.10380  3.74887  1.95106  3.29938  4.16940  4.47731  4.09943  3.94782  3.53741  3.31471  1.84597  5.24695  3.98331    524 i - - -
          2.68618  4.42225  2.77519  2.73123  3.46354  2.40513  3.72494  3.29354  2.67741  2.69355  4.24690  2.90347  2.73739  3.18146  2.89801  2.37887  2.77519  2.98518  4.58477  3.61503
          0.03206  3.85186  4.57420  0.61958  0.77255  0.48576  0.95510
    203   1.88704  1.71379  3.93383  3.57568  3.79432  3.02183  4.32046  2.79257  3.43040  2.78109  3.78472  3.53622  3.75021  3.73148  3.62378  2.48652  2.69937  2.49049  5.30781  4.11291    527 c - - -
          2.68618  4.42225  2.77519  2.73123  3.46354  2.40513  3.72494  3.29354  2.67741  2.69355  4.24690  2.90347  2.73739  3.18146  2.89801  2.37887  2.77519  2.98518  4.58477  3.61503
          0.03206  3.85186  4.57420  0.61958  0.77255  0.48576  0.95510
    204   2.95329  4.50540  4.02741  3.61951  3.19917  3.81872  4.35943  2.37273  3.38864  1.79713  1.41801  3.89949  4.27937  3.77197  3.59634  3.30016  3.25828  2.37641  5.03713  3.79699    528 m - - -
          2.68618  4.42225  2.77519  2.73123  3.46354  2.40513  3.72494  3.29354  2.67741  2.69355  4.24690  2.90347  2.73739  3.18146  2.89801  2.37887  2.77519  2.98518  4.58477  3.61503
          0.03206  3.85186  4.57420  0.61958  0.77255  0.48576  0.95510
    205   2.98263  4.82275  3.47122  2.98689  4.17212  3.47428  3.81004  3.71260  2.23008  3.23229  4.23323  3.34809  3.97806  3.03158  1.01036  3.06792  3.25012  3.43749  5.26365  4.10418    529 r - - -
          2.68618  4.42225  2.77519  2.73123  3.46354  2.40513  3.72494  3.29354  2.67741  2.69355  4.24690  2.90347  2.73739  3.18146  2.89801  2.37887  2.77519  2.98518  4.58477  3.61503
          0.03206  3.85186  4.57420  0.61958  0.77255  0.48576  0.95510
    206   3.12160  4.49884  4.53147  4.01350  3.14320  4.32317  4.67112  1.60489  3.83330  1.22851  3.00027  4.29685  4.59419  4.09020  4.02392  3.68964  3.36676  1.94991  5.14419  3.95287    531 l - - -
          2.68618  4.42225  2.77519  2.73123  3.46354  2.40513  3.72494  3.29354  2.67741  2.69355  4.24690  2.90347  2.73739  3.18146  2.89801  2.37887  2.77519  2.98518  4.58477  3.61503
          0.03206  3.85186  4.57420  0.61958  0.77255  0.48576  0.95510
    207   3.13237  4.60089  4.15630  3.79629  3.12825  3.95577  4.45851  2.33146  3.56423  0.90100  3.15808  4.07374  4.39484  3.93750  3.74358  3.52458  3.42765  2.36339  4.99982  3.71830    532 l - - -
          2.68618  4.42225  2.77519  2.73123  3.46354  2.40513  3.72494  3.29354  2.67741  2.69355  4.24690  2.90347  2.73739  3.18146  2.89801  2.37887  2.77519  2.98518  4.58477  3.61503
          0.03206  3.85186  4.57420  0.61958  0.77255  0.48576  0.95510
    208   2.63988  4.41709  3.30941  3.20634  4.34852  0.76164  4.32766  3.94333  3.38478  3.60000  4.57575  3.47378  3.80757  3.71061  3.62287  2.81125  3.11953  3.47564  5.44889  4.44980    535 g - - -
          2.68618  4.42225  2.77519  2.73123  3.46354  2.40513  3.72494  3.29354  2.67741  2.69355  4.24690  2.90347  2.73739  3.18146  2.89801  2.37887  2.77519  2.98518  4.58477  3.61503
          0.03206  3.85186  4.57420  0.61958  0.77255  0.48576  0.95510
    209   2.67930  4.74773  2.73492  1.63981  4.01136  3.33026  3.75044  3.18012  2.56602  2.96490  3.93318  2.96164  3.84680  2.94421  2.96829  2.74083  2.96057  2.51169  5.37306  4.03759    536 e - - -
          2.68618  4.42225  2.77519  2.73123  3.46354  2.40513  3.72494  3.29354  2.67741  2.69355  4.24690  2.90347  2.73739  3.18146  2.89801  2.37887  2.77519  2.98518  4.58477  3.61503
          0.03206  3.85186  4.57420  0.61958  0.77255  0.48576  0.95510
    210   2.63988  4.41709  3.30941  3.20634  4.34852  0.76164  4.32766  3.94333  3.38478  3.60000  4.57575  3.47378  3.80757  3.71061  3.62287  2.81125  3.11953  3.47564  5.44889  4.44980    543 g - - -
          2.68618  4.42225  2.77519  2.73123  3.46354  2.40513  3.72494  3.29354  2.67741  2.69355  4.24690  2.90347  2.73739  3.18146  2.89801  2.37887  2.77519  2.98518  4.58477  3.61503
          0.03206  3.85186  4.57420  0.61958  0.77255  0.48576  0.95510
    211   2.72484  4.48537  3.32983  3.16607  4.16262  3.17406  4.24505  3.70294  3.22164  3.33194  4.38106  3.47474  0.86686  3.61106  3.46933  2.89174  3.16483  3.35064  5.35462  4.28308    547 p - - -
          2.68618  4.42225  2.77519  2.73123  3.46354  2.40513  3.72494  3.29354  2.67741  2.69355  4.24690  2.90347  2.73739  3.18146  2.89801  2.37887  2.77519  2.98518  4.58477  3.61503
          0.03206  3.85186  4.57420  0.61958  0.77255  0.48576  0.95510
    212   2.83702  5.37792  1.73440  1.67017  4.66131  3.17272  3.67644  4.16943  2.65455  3.67516  4.51220  2.26780  3.77192  2.83690  3.22774  2.73464  3.11688  3.75114  5.84003  4.35201    551 e - - -
          2.68619  4.42226  2.77520  2.73124  3.46355  2.40504  3.72495  3.29355  2.67741  2.69356  4.24690  2.90347  2.73740  3.18147  2.89801  2.37888  2.77520  2.98519  4.58478  3.61504
          0.10539  2.41120  4.57420  0.43431  1.04330  0.48576  0.95510
    213   2.63988  4.41709  3.30941  3.20634  4.34852  0.76164  4.32766  3.94333  3.38478  3.60000  4.57575  3.47378  3.80757  3.71061  3.62287  2.81125  3.11953  3.47564  5.44889  4.44980    558 g - - -
          2.68618  4.42225  2.77519  2.73123  3.46354  2.40513  3.72494  3.29354  2.67741  2.69355  4.24690  2.90347  2.73739  3.18146  2.89801  2.37887  2.77519  2.98518  4.58477  3.61503
          0.03206  3.85186  4.57420  0.61958  0.77255  0.48576  0.95510
    214   2.63988  4.41709  3.30941  3.20634  4.34852  0.76164  4.32766  3.94333  3.38478  3.60000  4.57575  3.47378  3.80757  3.71061  3.62287  2.81125  3.11953  3.47564  5.44889  4.44980    561 g - - -
          2.68618  4.42225  2.77519  2.73123  3.46354  2.40513  3.72494  3.29354  2.67741  2.69355  4.24690  2.90347  2.73739  3.18146  2.89801  2.37887  2.77519  2.98518  4.58477  3.61503
          0.03206  3.85186  4.57420  0.61958  0.77255  0.48576  0.95510
    215   2.63384  4.68189  2.98467  2.53725  3.87517  3.38630  3.66242  3.29808  2.38144  2.55181  3.80813  3.01181  3.15418  2.07306  2.73460  2.70442  2.88716  3.02951  5.20215  3.88946    569 q - - -
          2.68618  4.42225  2.77519  2.73123  3.46354  2.40513  3.72494  3.29354  2.67741  2.69355  4.24690  2.90347  2.73739  3.18146  2.89801  2.37887  2.77519  2.98518  4.58477  3.61503
          0.03206  3.85186  4.57420  0.61958  0.77255  0.48576  0.95510
    216   2.96784  5.09232  0.94807  2.32283  4.46667  3.19539  3.91347  4.05023  2.99378  3.66234  4.64021  2.87807  3.84675  3.15275  3.50702  2.93269  3.30605  3.69169  5.63926  4.34326    570 d - - -
          2.68618  4.42225  2.77519  2.73123  3.46354  2.40513  3.72494  3.29354  2.67741  2.69355  4.24690  2.90347  2.73739  3.18146  2.89801  2.37887  2.77519  2.98518  4.58477  3.61503
          0.03206  3.85186  4.57420  0.61958  0.77255  0.48576  0.95510
    217   2.77022  5.10746  1.96038  2.16052  4.44262  3.16431  3.72501  3.99155  2.69336  3.56176  4.42356  1.62934  3.77654  2.90924  3.21528  2.72280  3.07996  3.59081  5.68746  4.24287    573 n - - -
          2.68618  4.42225  2.77519  2.73123  3.46354  2.40513  3.72494  3.29354  2.67741  2.69355  4.24690  2.90347  2.73739  3.18146  2.89801  2.37887  2.77519  2.98518  4.58477  3.61503
          0.03206  3.85186  4.57420  0.61958  0.77255  0.48576  0.95510
    218   1.29406  4.09464  3.33542  3.08205  4.11850  2.89472  4.14493  3.40560  3.12362  3.20642  4.09014  3.24060  3.63998  3.43692  3.41448  2.00346  2.65879  2.94575  5.50641  4.27647    575 a - - -
          2.68618  4.42225  2.77519  2.73123  3.46354  2.40513  3.72494  3.29354  2.67741  2.69355  4.24690  2.90347  2.73739  3.18146  2.89801  2.37887  2.77519  2.98518  4.58477  3.61503
          0.03206  3.85186  4.57420  0.61958  0.77255  0.48576  0.95510
    219   2.20908  4.21740  3.91462  3.52973  3.65464  3.48170  4.40675  2.14630  3.43616  2.38879  3.55342  3.71653  4.08087  3.76994  3.68971  2.91031  2.94609  1.30707  5.34974  4.11654    580 v - - -
          2.68618  4.42225  2.77519  2.73123  3.46354  2.40513  3.72494  3.29354  2.67741  2.69355  4.24690  2.90347  2.73739  3.18146  2.89801  2.37887  2.77519  2.98518  4.58477  3.61503
          0.03206  3.85186  4.57420  0.61958  0.77255  0.48576  0.95510
    220   1.71338  4.16778  3.22172  2.89367  4.12260  2.94039  4.00707  3.50777  2.94454  3.20184  4.04072  3.14922  2.82049  3.25548  3.29169  1.79799  2.65821  3.03402  5.46437  4.22504    581 a - - -
          2.68618  4.42225  2.77519  2.73123  3.46354  2.40513  3.72494  3.29354  2.67741  2.69355  4.24690  2.90347  2.73739  3.18146  2.89801  2.37887  2.77519  2.98518  4.58477  3.61503
          0.03206  3.85186  4.57420  0.61958  0.77255  0.48576  0.95510
    221   2.98263  4.82275  3.47122  2.98689  4.17212  3.47428  3.81004  3.71260  2.23008  3.23229  4.23323  3.34809  3.97806  3.03158  1.01036  3.06792  3.25012  3.43749  5.26365  4.10418    582 r - - -
          2.68618  4.42225  2.77519  2.73123  3.46354  2.40513  3.72494  3.29354  2.67741  2.69355  4.24690  2.90347  2.73739  3.18146  2.89801  2.37887  2.77519  2.98518  4.58477  3.61503
          0.03206  3.85186  4.57420  0.61958  0.77255  0.48576  0.95510
    222   1.60496  4.13289  3.22702  3.00916  4.21698  1.70232  4.13893  3.56056  3.12564  3.31084  4.17562  3.20633  3.63617  3.41920  3.43462  2.37376  2.68362  3.06040  5.55896  4.34821    583 a - - -
          2.68618  4.42225  2.77519  2.73123  3.46354  2.40513  3.72494  3.29354  2.67741  2.69355  4.24690  2.90347  2.73739  3.18146  2.89801  2.37887  2.77519  2.98518  4.58477  3.61503
          0.03206  3.85186  4.57420  0.61958  0.77255  0.48576  0.95510
    223   2.98263  4.82275  3.47122  2.98689  4.17212  3.47428  3.81004  3.71260  2.23008  3.23229  4.23323  3.34809  3.97806  3.03158  1.01036  3.06792  3.25012  3.43749  5.26365  4.10418    584 r - - -
          2.68618  4.42225  2.77519  2.73123  3.46354  2.40513  3.72494  3.29354  2.67741  2.69355  4.24690  2.90347  2.73739  3.18146  2.89801  2.37887  2.77519  2.98518  4.58477  3.61503
          0.03206  3.85186  4.57420  0.61958  0.77255  0.48576  0.95510
    224   2.89896  5.06586  3.18606  2.61157  4.45996  3.54093  3.55116  3.83091  1.48962  3.30251  4.15620  3.05414  3.92464  2.34559  1.95913  2.89235  3.08180  3.50594  5.38720  4.17275    585 k - - -
          2.68618  4.42225  2.77519  2.73123  3.46354  2.40513  3.72494  3.29354  2.67741  2.69355  4.24690  2.90347  2.73739  3.18146  2.89801  2.37887  2.77519  2.98518  4.58477  3.61503
          0.03206  3.85186  4.57420  0.61958  0.77255  0.48576  0.95510
    225   3.30201  4.68392  4.06007  3.76123  2.64612  3.70741  3.87523  3.32495  3.48397  2.72330  3.95968  3.91450  4.22347  3.87267  3.61588  3.50589  3.60142  3.21471  0.92792  2.64933    586 w - - -
          2.68618  4.42225  2.77519  2.73123  3.46354  2.40513  3.72494  3.29354  2.67741  2.69355  4.24690  2.90347  2.73739  3.18146  2.89801  2.37887  2.77519  2.98518  4.58477  3.61503
          0.03206  3.85186  4.57420  0.61958  0.77255  0.48576  0.95510
    226   3.01509  4.43985  4.30595  3.92115  3.36054  4.04392  4.65326  1.10380  3.74887  1.95106  3.29938  4.16940  4.47731  4.09943  3.94782  3.53741  3.31471  1.84597  5.24695  3.98331    587 i - - -
          2.68618  4.42225  2.77519  2.73123  3.46354  2.40513  3.72494  3.29354  2.67741  2.69355  4.24690  2.90347  2.73739  3.18146  2.89801  2.37887  2.77519  2.98518  4.58477  3.61503
          0.03206  3.85186  4.57420  0.61958  0.77255  0.48576  0.95510
    227   2.80044  4.50324  3.47900  3.03043  3.01695  3.63478  2.91925  2.83026  2.77324  1.55338  3.47017  3.39237  4.05517  3.23810  3.04016  2.99506  3.04974  2.70291  4.61365  3.14101    588 l - - -
          2.68618  4.42225  2.77519  2.73123  3.46354  2.40513  3.72494  3.29354  2.67741  2.69355  4.24690  2.90347  2.73739  3.18146  2.89801  2.37887  2.77519  2.98518  4.58477  3.61503
          0.03206  3.85186  4.57420  0.61958  0.77255  0.48576  0.95510
    228   2.88874  5.36924  1.33300  1.83341  4.66008  3.16101  3.72608  4.15646  2.75023  3.70319  4.58018  2.64827  3.78929  2.90405  3.32878  2.78649  3.18436  3.75714  5.85952  4.38482    589 d - - -
          2.68618  4.42225  2.77519  2.73123  3.46354  2.40513  3.72494  3.29354  2.67741  2.69355  4.24690  2.90347  2.73739  3.18146  2.89801  2.37887  2.77519  2.98518  4.58477  3.61503
          0.03206  3.85186  4.57420  0.61958  0.77255  0.48576  0.95510
    229   2.81650  4.84462  3.09691  2.64331  3.76030  3.47018  1.93416  3.58650  2.18955  3.12211  4.02611  3.08378  3.91237  2.84472  2.14015  2.85820  3.04786  3.29292  5.06075  3.66470    590 h - - -
          2.68618  4.42225  2.77519  2.73123  3.46354  2.40513  3.72494  3.29354  2.67741  2.69355  4.24690  2.90347  2.73739  3.18146  2.89801  2.37887  2.77519  2.98518  4.58477  3.61503
          0.03206  3.85186  4.57420  0.61958  0.77255  0.48576  0.95510
    230   2.63988  4.41709  3.30941  3.20634  4.34852  0.76164  4.32766  3.94333  3.38478  3.60000  4.57575  3.47378  3.80757  3.71061  3.62287  2.81125  3.11953  3.47564  5.44889  4.44980    591 g - - -
          2.68618  4.42225  2.77519  2.73123  3.46354  2.40513  3.72494  3.29354  2.67741  2.69355  4.24690  2.90347  2.73739  3.18146  2.89801  2.37887  2.77519  2.98518  4.58477  3.61503
          0.03206  3.85186  4.57420  0.61958  0.77255  0.48576  0.95510
    231   2.24469  4.18223  3.16639  2.95594  4.20477  1.47913  4.10455  3.55485  3.05591  3.29917  4.17740  3.18888  3.65804  3.37889  3.36526  2.41336  2.21793  3.07525  5.54011  4.31827    592 g - - -
          2.68618  4.42225  2.77519  2.73123  3.46354  2.40513  3.72494  3.29354  2.67741  2.69355  4.24690  2.90347  2.73739  3.18146  2.89801  2.37887  2.77519  2.98518  4.58477  3.61503
          0.03206  3.85186  4.57420  0.61958  0.77255  0.48576  0.95510
    232   1.92485  4.18856  3.82185  3.42662  3.68371  3.37334  4.32045  2.27649  3.34513  2.46842  3.59050  3.61451  3.99100  3.67124  3.61133  2.79600  2.87956  1.49139  5.32439  4.09633    593 v - - -
          2.68618  4.42225  2.77519  2.73123  3.46354  2.40513  3.72494  3.29354  2.67741  2.69355  4.24690  2.90347  2.73739  3.18146  2.89801  2.37887  2.77519  2.98518  4.58477  3.61503
          0.03206  3.85186  4.57420  0.61958  0.77255  0.48576  0.95510
    233   2.55751  4.27876  3.64498  3.19943  3.58419  3.44528  4.12791  2.10718  3.07418  2.39709  3.51737  3.49418  3.99157  3.44746  3.36792  2.82975  1.77449  2.21830  5.19149  3.94203    594 t - - -
          2.68618  4.42225  2.77519  2.73123  3.46354  2.40513  3.72494  3.29354  2.67741  2.69355  4.24690  2.90347  2.73739  3.18146  2.89801  2.37887  2.77519  2.98518  4.58477  3.61503
          0.03206  3.85186  4.57420  0.61958  0.77255  0.48576  0.95510
    234   1.82649  4.30708  3.21543  2.78855  3.58581  3.25257  3.81118  3.04533  2.76651  2.76637  3.66565  3.16039  3.79361  3.11009  3.11997  2.31766  2.76662  2.75677  5.02274  2.96983    595 a - - -
          2.68618  4.42225  2.77519  2.73123  3.46354  2.40513  3.72494  3.29354  2.67741  2.69355  4.24690  2.90347  2.73739  3.18146  2.89801  2.37887  2.77519  2.98518  4.58477  3.61503
          0.03206  3.85186  4.57420  0.61958  0.77255  0.48576  0.95510
    235   3.03726  4.42751  4.47563  3.94957  3.22808  4.24334  4.63975  1.33718  3.78333  1.70920  2.58661  4.22666  4.54151  4.05211  3.98637  3.59974  3.28752  1.86772  5.18240  4.00653    596 i - - -
          2.68618  4.42225  2.77519  2.73123  3.46354  2.40513  3.72494  3.29354  2.67741  2.69355  4.24690  2.90347  2.73739  3.18146  2.89801  2.37887  2.77519  2.98518  4.58477  3.61503
          0.03206  3.85186  4.57420  0.61958  0.77255  0.48576  0.95510
    236   2.72484  4.48537  3.32983  3.16607  4.16262  3.17406  4.24505  3.70294  3.22164  3.33194  4.38106  3.47474  0.86686  3.61106  3.46933  2.89174  3.16483  3.35064  5.35462  4.28308    597 p - - -
          2.68618  4.42225  2.77519  2.73123  3.46354  2.40513  3.72494  3.29354  2.67741  2.69355  4.24690  2.90347  2.73739  3.18146  2.89801  2.37887  2.77519  2.98518  4.58477  3.61503
          0.03206  3.85186  4.57420  0.61958  0.77255  0.48576  0.95510
    237   2.30525  4.22525  3.18888  3.00393  4.05588  2.95553  4.11425  3.57582  3.07631  3.29773  4.22570  3.23186  3.69268  3.42728  3.36282  1.12256  2.78388  3.11544  5.43007  4.13936    598 s - - -
          2.68618  4.42225  2.77519  2.73123  3.46354  2.40513  3.72494  3.29354  2.67741  2.69355  4.24690  2.90347  2.73739  3.18146  2.89801  2.37887  2.77519  2.98518  4.58477  3.61503
          0.03206  3.85186  4.57420  0.61958  0.77255  0.48576  0.95510
    238   2.69017  2.91729  3.97877  3.48142  2.83610  3.56597  3.87257  2.72900  3.26861  2.38388  3.43804  3.64846  4.04675  3.58064  3.46252  2.98194  2.98652  2.55167  1.83968  2.94714    599 w - - -
          2.68618  4.42225  2.77519  2.73123  3.46354  2.40513  3.72494  3.29354  2.67741  2.69355  4.24690  2.90347  2.73739  3.18146  2.89801  2.37887  2.77519  2.98518  4.58477  3.61503
          0.03206  3.85186  4.57420  0.61958  0.77255  0.48576  0.95510
    239   2.63988  4.41709  3.30941  3.20634  4.34852  0.76164  4.32766  3.94333  3.38478  3.60000  4.57575  3.47378  3.80757  3.71061  3.62287  2.81125  3.11953  3.47564  5.44889  4.44980    600 g - - -
          2.68618  4.42225  2.77519  2.73123  3.46354  2.40513  3.72494  3.29354  2.67741  2.69355  4.24690  2.90347  2.73739  3.18146  2.89801  2.37887  2.77519  2.98518  4.58477  3.61503
          0.03206  3.85186  4.57420  0.61958  0.77255  0.48576  0.95510
    240   2.95363  4.91613  3.12822  2.75384  4.29784  3.44506  3.74838  3.72587  1.06684  3.29557  4.25835  3.17914  3.94704  2.94118  2.42855  2.99710  3.20854  3.43490  5.36114  4.17102    601 k - - -
          2.68618  4.42225  2.77519  2.73123  3.46354  2.40513  3.72494  3.29354  2.67741  2.69355  4.24690  2.90347  2.73739  3.18146  2.89801  2.37887  2.77519  2.98518  4.58477  3.61503
          0.03206  3.85186  4.57420  0.61958  0.77255  0.48576  0.95510
    241   1.92834  4.13815  3.40969  3.10383  4.01038  2.99848  4.13394  3.07605  3.07455  2.98663  3.94449  3.29130  3.70932  3.42170  3.36404  2.45146  1.53711  2.72583  5.44645  4.22494    602 t - - -
          2.68618  4.42225  2.77519  2.73123  3.46354  2.40513  3.72494  3.29354  2.67741  2.69355  4.24690  2.90347  2.73739  3.18146  2.89801  2.37887  2.77519  2.98518  4.58477  3.61503
          0.03206  3.85186  4.57420  0.61958  0.77255  0.48576  0.95510
    242   3.24435  4.65383  4.15488  3.73722  2.04179  4.03017  3.45144  3.15480  3.50173  2.57600  3.74719  3.76844  4.38639  3.72772  3.65825  3.40058  3.47580  3.02982  1.68114  1.73661    603 w - - -
          2.68618  4.42225  2.77519  2.73123  3.46354  2.40513  3.72494  3.29354  2.67741  2.69355  4.24690  2.90347  2.73739  3.18146  2.89801  2.37887  2.77519  2.98518  4.58477  3.61503
          0.03206  3.85186  4.57420  0.61958  0.77255  0.48576  0.95510
    243   3.13237  4.60089  4.15630  3.79629  3.12825  3.95577  4.45851  2.33146  3.56423  0.90100  3.15808  4.07374  4.39484  3.93750  3.74358  3.52458  3.42765  2.36339  4.99982  3.71830    604 l - - -
          2.68618  4.42225  2.77519  2.73123  3.46354  2.40513  3.72494  3.29354  2.67741  2.69355  4.24690  2.90347  2.73739  3.18146  2.89801  2.37887  2.77519  2.98518  4.58477  3.61503
          0.03206  3.85186  4.57420  0.61958  0.77255  0.48576  0.95510
    244   1.87994  4.12766  3.25015  3.00560  4.15793  2.89519  4.11021  3.50545  3.06890  3.26254  4.13443  3.19987  3.63661  3.38687  3.37514  1.37098  2.66878  3.02116  5.52707  4.28259    605 s - - -
          2.68618  4.42225  2.77519  2.73123  3.46354  2.40513  3.72494  3.29354  2.67741  2.69355  4.24690  2.90347  2.73739  3.18146  2.89801  2.37887  2.77519  2.98518  4.58477  3.61503
          0.03206  3.85186  4.57420  0.61958  0.77255  0.48576  0.95510
    245   2.99443  4.37821  4.51535  4.03066  3.40980  4.21914  4.77308  1.25389  3.89198  1.92420  3.24913  4.27789  4.57518  4.18398  4.10845  3.60695  3.27117  1.51293  5.35536  4.13870    622 i - - -
          2.68618  4.42225  2.77519  2.73123  3.46354  2.40513  3.72494  3.29354  2.67741  2.69355  4.24690  2.90347  2.73739  3.18146  2.89801  2.37887  2.77519  2.98518  4.58477  3.61503
          0.03206  3.85186  4.57420  0.61958  0.77255  0.48576  0.95510
    246   2.95329  4.50540  4.02741  3.61951  3.19917  3.81872  4.35943  2.37273  3.38864  1.79713  1.41801  3.89949  4.27937  3.77197  3.59634  3.30016  3.25828  2.37641  5.03713  3.79699    636 m - - -
          2.68618  4.42225  2.77519  2.73123  3.46354  2.40513  3.72494  3.29354  2.67741  2.69355  4.24690  2.90347  2.73739  3.18146  2.89801  2.37887  2.77519  2.98518  4.58477  3.61503
          0.03206  3.85186  4.57420  0.61958  0.77255  0.48576  0.95510
    247   2.63988  4.41709  3.30941  3.20634  4.34852  0.76164  4.32766  3.94333  3.38478  3.60000  4.57575  3.47378  3.80757  3.71061  3.62287  2.81125  3.11953  3.47564  5.44889  4.44980    637 g - - -
          2.68618  4.42225  2.77519  2.73123  3.46354  2.40513  3.72494  3.29354  2.67741  2.69355  4.24690  2.90347  2.73739  3.18146  2.89801  2.37887  2.77519  2.98518  4.58477  3.61503
          0.03206  3.85186  4.57420  0.61958  0.77255  0.48576  0.95510
    248   3.13237  4.60089  4.15630  3.79629  3.12825  3.95577  4.45851  2.33146  3.56423  0.90100  3.15808  4.07374  4.39484  3.93750  3.74358  3.52458  3.42765  2.36339  4.99982  3.71830    638 l - - -
          2.68618  4.42225  2.77519  2.73123  3.46354  2.40513  3.72494  3.29354  2.67741  2.69355  4.24690  2.90347  2.73739  3.18146  2.89801  2.37887  2.77519  2.98518  4.58477  3.61503
          0.03206  3.85186  4.57420  0.61958  0.77255  0.48576  0.95510
    249   2.73784  3.06318  4.16803  3.68733  1.63975  3.69171  3.99521  2.45408  3.55392  2.11807  3.29650  3.80308  4.16030  3.76785  3.72728  3.08102  3.04090  2.33341  4.45545  2.96639    653 f - - -
          2.68618  4.42225  2.77519  2.73123  3.46354  2.40513  3.72494  3.29354  2.67741  2.69355  4.24690  2.90347  2.73739  3.18146  2.89801  2.37887  2.77519  2.98518  4.58477  3.61503
          0.03206  3.85186  4.57420  0.61958  0.77255  0.48576  0.95510
    250   2.88799  5.37243  1.34380  1.81931  4.66248  3.16114  3.72433  4.15923  2.74748  3.70410  4.57976  2.64695  3.78874  2.90164  3.32646  2.78515  3.18301  3.75906  5.86094  4.38507    654 d - - -
          2.68618  4.42225  2.77519  2.73123  3.46354  2.40513  3.72494  3.29354  2.67741  2.69355  4.24690  2.90347  2.73739  3.18146  2.89801  2.37887  2.77519  2.98518  4.58477  3.61503
          0.03206  3.85186  4.57420  0.61958  0.77255  0.48576  0.95510
    251   3.30201  4.68392  4.06007  3.76123  2.64612  3.70741  3.87523  3.32495  3.48397  2.72330  3.95968  3.91450  4.22347  3.87267  3.61588  3.50589  3.60142  3.21471  0.92792  2.64933    655 w - - -
          2.68618  4.42225  2.77519  2.73123  3.46354  2.40513  3.72494  3.29354  2.67741  2.69355  4.24690  2.90347  2.73739  3.18146  2.89801  2.37887  2.77519  2.98518  4.58477  3.61503
          0.03206  3.85186  4.57420  0.61958  0.77255  0.48576  0.95510
    252   2.30525  4.22525  3.18888  3.00393  4.05588  2.95553  4.11425  3.57582  3.07631  3.29773  4.22570  3.23186  3.69268  3.42728  3.36282  1.12256  2.78388  3.11544  5.43007  4.13936    656 s - - -
          2.68618  4.42225  2.77519  2.73123  3.46354  2.40513  3.72494  3.29354  2.67741  2.69355  4.24690  2.90347  2.73739  3.18146  2.89801  2.37887  2.77519  2.98518  4.58477  3.61503
          0.03206  3.85186  4.57420  0.61958  0.77255  0.48576  0.95510
    253   2.63988  4.41709  3.30941  3.20634  4.34852  0.76164  4.32766  3.94333  3.38478  3.60000  4.57575  3.47378  3.80757  3.71061  3.62287  2.81125  3.11953  3.47564  5.44889  4.44980    657 g - - -
          2.68618  4.42225  2.77519  2.73123  3.46354  2.40513  3.72494  3.29354  2.67741  2.69355  4.24690  2.90347  2.73739  3.18146  2.89801  2.37887  2.77519  2.98518  4.58477  3.61503
          0.03206  3.85186  4.57420  0.61958  0.77255  0.48576  0.95510
    254   2.16974  2.08561  3.76540  3.35372  3.79794  2.97057  4.16431  3.03320  3.24080  2.87129  3.77082  3.39694  3.68139  3.53665  3.47995  2.07122  2.20087  2.66965  5.24623  4.05141    658 s - - -
          2.68618  4.42225  2.77519  2.73123  3.46354  2.40513  3.72494  3.29354  2.67741  2.69355  4.24690  2.90347  2.73739  3.18146  2.89801  2.37887  2.77519  2.98518  4.58477  3.61503
          0.03206  3.85186  4.57420  0.61958  0.77255  0.48576  0.95510
    255   2.73679  5.12190  2.09847  2.16831  4.32107  3.23364  2.95071  3.89399  2.52646  3.43129  4.26050  1.96102  3.77365  2.80387  3.02717  2.68656  3.00233  3.51313  5.55768  4.11555    659 n - - -
          2.68618  4.42225  2.77519  2.73123  3.46354  2.40513  3.72494  3.29354  2.67741  2.69355  4.24690  2.90347  2.73739  3.18146  2.89801  2.37887  2.77519  2.98518  4.58477  3.61503
          0.03206  3.85186  4.57420  0.61958  0.77255  0.48576  0.95510
    256   2.72484  4.48537  3.32983  3.16607  4.16262  3.17406  4.24505  3.70294  3.22164  3.33194  4.38106  3.47474  0.86686  3.61106  3.46933  2.89174  3.16483  3.35064  5.35462  4.28308    660 p - - -
          2.68618  4.42225  2.77519  2.73123  3.46354  2.40513  3.72494  3.29354  2.67741  2.69355  4.24690  2.90347  2.73739  3.18146  2.89801  2.37887  2.77519  2.98518  4.58477  3.61503
          0.03206  3.85186  4.57420  0.61958  0.77255  0.48576  0.95510
    257   3.01392  4.46302  4.32490  3.79365  3.13233  4.13577  4.49387  1.87369  3.61444  1.61406  1.80382  4.09078  4.44818  3.89171  3.82631  3.48249  3.26321  2.09963  5.07180  3.90155    661 l - - -
          2.68618  4.42225  2.77519  2.73123  3.46354  2.40513  3.72494  3.29354  2.67741  2.69355  4.24690  2.90347  2.73739  3.18146  2.89801  2.37887  2.77519  2.98518  4.58477  3.61503
          0.03206  3.85186  4.57420  0.61958  0.77255  0.48576  0.95510
    258   2.72484  4.48537  3.32983  3.16607  4.16262  3.17406  4.24505  3.70294  3.22164  3.33194  4.38106  3.47474  0.86686  3.61106  3.46933  2.89174  3.16483  3.35064  5.35462  4.28308    662 p - - -
          2.68618  4.42225  2.77519  2.73123  3.46354  2.40513  3.72494  3.29354  2.67741  2.69355  4.24690  2.90347  2.73739  3.18146  2.89801  2.37887  2.77519  2.98518  4.58477  3.61503
          0.03206  3.85186  4.57420  0.61958  0.77255  0.48576  0.95510
    259   2.72484  4.48537  3.32983  3.16607  4.16262  3.17406  4.24505  3.70294  3.22164  3.33194  4.38106  3.47474  0.86686  3.61106  3.46933  2.89174  3.16483  3.35064  5.35462  4.28308    663 p - - -
          2.68618  4.42225  2.77519  2.73123  3.46354  2.40513  3.72494  3.29354  2.67741  2.69355  4.24690  2.90347  2.73739  3.18146  2.89801  2.37887  2.77519  2.98518  4.58477  3.61503
          0.03206  3.85186  4.57420  0.61958  0.77255  0.48576  0.95510
    260   2.93502  5.04121  2.47964  1.05505  4.38492  3.26110  3.84643  3.83474  2.72439  3.45529  4.43048  2.92191  3.86478  3.06268  3.13091  2.91967  3.23919  3.52080  5.56039  4.28291    664 e - - -
          2.68618  4.42225  2.77519  2.73123  3.46354  2.40513  3.72494  3.29354  2.67741  2.69355  4.24690  2.90347  2.73739  3.18146  2.89801  2.37887  2.77519  2.98518  4.58477  3.61503
          0.03206  3.85186  4.57420  0.61958  0.77255  0.48576  0.95510
    261   3.17728  4.57828  4.37409  3.92917  1.50438  4.16252  3.98643  2.42526  3.78349  1.56674  3.14209  4.06139  4.48535  3.94953  3.93715  3.54043  3.42523  2.46172  4.26556  2.68497    665 f - - -
          2.68618  4.42225  2.77519  2.73123  3.46354  2.40513  3.72494  3.29354  2.67741  2.69355  4.24690  2.90347  2.73739  3.18146  2.89801  2.37887  2.77519  2.98518  4.58477  3.61503
          0.03206  3.85186  4.57420  0.61958  0.77255  0.48576  0.95510
    262   3.30201  4.68392  4.06007  3.76123  2.64612  3.70741  3.87523  3.32495  3.48397  2.72330  3.95968  3.91450  4.22347  3.87267  3.61588  3.50589  3.60142  3.21471  0.92792  2.64933    666 w - - -
          2.68618  4.42225  2.77519  2.73123  3.46354  2.40513  3.72494  3.29354  2.67741  2.69355  4.24690  2.90347  2.73739  3.18146  2.89801  2.37887  2.77519  2.98518  4.58477  3.61503
          0.03206  3.85186  4.57420  0.61958  0.77255  0.48576  0.95510
    263   3.13237  4.60089  4.15630  3.79629  3.12825  3.95577  4.45851  2.33146  3.56423  0.90100  3.15808  4.07374  4.39484  3.93750  3.74358  3.52458  3.42765  2.36339  4.99982  3.71830    667 l - - -
          2.68618  4.42225  2.77519  2.73123  3.46354  2.40513  3.72494  3.29354  2.67741  2.69355  4.24690  2.90347  2.73739  3.18146  2.89801  2.37887  2.77519  2.98518  4.58477  3.61503
          0.03206  3.85186  4.57420  0.61958  0.77255  0.48576  0.95510
    264   3.01786  4.47852  4.32612  3.84012  3.16520  4.10473  4.54397  2.06160  3.65036  1.17082  3.05682  4.11668  4.46469  3.95227  3.86053  3.48877  3.29167  1.81344  5.11455  3.89145    668 l - - -
          2.68618  4.42225  2.77519  2.73123  3.46354  2.40513  3.72494  3.29354  2.67741  2.69355  4.24690  2.90347  2.73739  3.18146  2.89801  2.37887  2.77519  2.98518  4.58477  3.61503
          0.03206  3.85186  4.57420  0.61958  0.77255  0.48576  0.95510
    265   2.72484  4.48537  3.32983  3.16607  4.16262  3.17406  4.24505  3.70294  3.22164  3.33194  4.38106  3.47474  0.86686  3.61106  3.46933  2.89174  3.16483  3.35064  5.35462  4.28308    669 p - - -
          2.68618  4.42225  2.77519  2.73123  3.46354  2.40513  3.72494  3.29354  2.67741  2.69355  4.24690  2.90347  2.73739  3.18146  2.89801  2.37887  2.77519  2.98518  4.58477  3.61503
          0.03206  3.85186  4.57420  0.61958  0.77255  0.48576  0.95510
    266   2.30525  4.22525  3.18888  3.00393  4.05588  2.95553  4.11425  3.57582  3.07631  3.29773  4.22570  3.23186  3.69268  3.42728  3.36282  1.12256  2.78388  3.11544  5.43007  4.13936    677 s - - -
          2.68618  4.42225  2.77519  2.73123  3.46354  2.40513  3.72494  3.29354  2.67741  2.69355  4.24690  2.90347  2.73739  3.18146  2.89801  2.37887  2.77519  2.98518  4.58477  3.61503
          0.03206  3.85186  4.57420  0.61958  0.77255  0.48576  0.95510
    267   2.81225  4.37841  3.78607  3.30834  1.76673  3.73210  3.61455  2.84804  3.22527  2.45357  3.49256  3.53569  4.12693  3.46526  3.47744  2.54794  3.06103  2.67106  4.07248  2.17568    678 f - - -
          2.68618  4.42225  2.77519  2.73123  3.46354  2.40513  3.72494  3.29354  2.67741  2.69355  4.24690  2.90347  2.73739  3.18146  2.89801  2.37887  2.77519  2.98518  4.58477  3.61503
          0.03206  3.85186  4.57420  0.61958  0.77255  0.48576  0.95510
    268   3.13346  4.53132  4.48268  3.97066  3.10096  4.29490  4.62709  1.80425  3.77418  1.10425  2.97290  4.26085  4.57368  4.04320  3.96654  3.66553  3.38032  2.03960  5.10392  3.90131    679 l - - -
          2.68618  4.42225  2.77519  2.73123  3.46354  2.40513  3.72494  3.29354  2.67741  2.69355  4.24690  2.90347  2.73739  3.18146  2.89801  2.37887  2.77519  2.98518  4.58477  3.61503
          0.03206  3.85186  4.57420  0.61958  0.77255  0.48576  0.95510
    269   2.72484  4.48537  3.32983  3.16607  4.16262  3.17406  4.24505  3.70294  3.22164  3.33194  4.38106  3.47474  0.86686  3.61106  3.46933  2.89174  3.16483  3.35064  5.35462  4.28308    681 p - - -
          2.68618  4.42225  2.77519  2.73123  3.46354  2.40513  3.72494  3.29354  2.67741  2.69355  4.24690  2.90347  2.73739  3.18146  2.89801  2.37887  2.77519  2.98518  4.58477  3.61503
          0.03206  3.85186  4.57420  0.61958  0.77255  0.48576  0.95510
    270   3.09758  4.49927  4.47377  3.91411  2.51511  4.25607  4.45676  2.20026  3.79097  1.22209  2.16175  4.18980  4.49561  3.95190  3.96606  3.57613  3.32064  2.29564  4.87754  3.65945    686 l - - -
          2.68618  4.42225  2.77519  2.73123  3.46354  2.40513  3.72494  3.29354  2.67741  2.69355  4.24690  2.90347  2.73739  3.18146  2.89801  2.37887  2.77519  2.98518  4.58477  3.61503
          0.03206  3.85186  4.57420  0.61958  0.77255  0.48576  0.95510
    271   2.54356  3.44844  3.31421  2.77345  3.31368  3.45580  2.80217  2.90320  2.69208  2.59009  3.48506  3.18420  3.86698  3.03837  3.04838  2.45825  2.79141  2.66132  4.77766  2.97470    687 s - - -
          2.68618  4.42225  2.77519  2.73123  3.46354  2.40513  3.72494  3.29354  2.67741  2.69355  4.24690  2.90347  2.73739  3.18146  2.89801  2.37887  2.77519  2.98518  4.58477  3.61503
          0.03206  3.85186  4.57420  0.61958  0.77255  0.48576  0.95510
    272   2.72484  4.48537  3.32983  3.16607  4.16262  3.17406  4.24505  3.70294  3.22164  3.33194  4.38106  3.47474  0.86686  3.61106  3.46933  2.89174  3.16483  3.35064  5.35462  4.28308    688 p - - -
          2.68618  4.42225  2.77519  2.73123  3.46354  2.40513  3.72494  3.29354  2.67741  2.69355  4.24690  2.90347  2.73739  3.18146  2.89801  2.37887  2.77519  2.98518  4.58477  3.61503
          0.03206  3.85186  4.57420  0.61958  0.77255  0.48576  0.95510
    273   1.87777  4.16179  3.17010  2.98644  4.24338  1.43664  4.14584  3.59913  3.13040  3.34732  4.22324  3.20017  3.64698  3.42876  3.43643  2.39847  2.71441  3.09702  5.57550  4.36408    697 g - - -
          2.68618  4.42225  2.77519  2.73123  3.46354  2.40513  3.72494  3.29354  2.67741  2.69355  4.24690  2.90347  2.73739  3.18146  2.89801  2.37887  2.77519  2.98518  4.58477  3.61503
          0.03206  3.85186  4.57420  0.61958  0.77255  0.48576  0.95510
    274   2.80164  5.05256  2.79509  2.41620  4.39919  3.40235  3.58483  3.82279  1.64292  3.33019  4.16916  2.53128  3.85259  2.38537  2.42649  2.78283  3.02308  3.47438  5.44944  4.15448    702 k - - -
          2.68618  4.42225  2.77519  2.73123  3.46354  2.40513  3.72494  3.29354  2.67741  2.69355  4.24690  2.90347  2.73739  3.18146  2.89801  2.37887  2.77519  2.98518  4.58477  3.61503
          0.03206  3.85186  4.57420  0.61958  0.77255  0.48576  0.95510
    275   2.95329  4.50540  4.02741  3.61951  3.19917  3.81872  4.35943  2.37273  3.38864  1.79713  1.41801  3.89949  4.27937  3.77197  3.59634  3.30016  3.25828  2.37641  5.03713  3.79699    703 m - - -
          2.68618  4.42225  2.77519  2.73123  3.46354  2.40513  3.72494  3.29354  2.67741  2.69355  4.24690  2.90347  2.73739  3.18146  2.89801  2.37887  2.77519  2.98518  4.58477  3.61503
          0.03206  3.85186  4.57420  0.61958  0.77255  0.48576  0.95510
    276   3.24780  4.61840  4.30677  3.89403  1.78012  4.07650  3.53236  2.97223  3.71381  2.33706  3.57917  3.87713  4.42601  3.85117  3.83845  3.45737  3.48539  2.90552  1.69587  2.06546    704 w - - -
          2.68618  4.42225  2.77519  2.73123  3.46354  2.40513  3.72494  3.29354  2.67741  2.69355  4.24690  2.90347  2.73739  3.18146  2.89801  2.37887  2.77519  2.98518  4.58477  3.61503
          0.03206  3.85186  4.57420  0.61958  0.77255  0.48576  0.95510
    277   2.56355  0.98324  4.07738  3.81250  3.80882  3.19066  4.46415  2.94951  3.63940  2.86582  3.98652  3.80499  3.89598  3.98636  3.76734  2.83512  3.02862  2.69543  5.22904  4.09658    705 c - - -
          2.68618  4.42225  2.77519  2.73123  3.46354  2.40513  3.72494  3.29354  2.67741  2.69355  4.24690  2.90347  2.73739  3.18146  2.89801  2.37887  2.77519  2.98518  4.58477  3.61503
          0.03206  3.85186  4.57420  0.61958  0.77255  0.48576  0.95510
    278   2.77984  4.40687  3.64835  3.15650  2.27345  3.68821  3.62459  2.87704  3.08348  2.46820  3.50004  3.44840  3.08267  3.35425  3.37435  2.98633  3.02419  2.69700  4.17353  1.85279    706 y - - -
          2.68618  4.42225  2.77519  2.73123  3.46354  2.40513  3.72494  3.29354  2.67741  2.69355  4.24690  2.90347  2.73739  3.18146  2.89801  2.37887  2.77519  2.98518  4.58477  3.61503
          0.03206  3.85186  4.57420  0.61958  0.77255  0.48576  0.95510
    279   2.25455  1.75842  3.91062  3.52680  3.75100  3.05857  4.27768  2.75854  3.36220  2.73491  3.73905  3.52709  3.76862  3.68199  3.56550  2.51347  2.22213  2.46897  5.26632  4.06501    707 c - - -
          2.68618  4.42225  2.77519  2.73123  3.46354  2.40513  3.72494  3.29354  2.67741  2.69355  4.24690  2.90347  2.73739  3.18146  2.89801  2.37887  2.77519  2.98518  4.58477  3.61503
          0.03206  3.85186  4.57420  0.61958  0.77255  0.48576  0.95510
    280   2.98263  4.82275  3.47122  2.98689  4.17212  3.47428  3.81004  3.71260  2.23008  3.23229  4.23323  3.34809  3.97806  3.03158  1.01036  3.06792  3.25012  3.43749  5.26365  4.10418    708 r - - -
          2.68618  4.42225  2.77519  2.73123  3.46354  2.40513  3.72494  3.29354  2.67741  2.69355  4.24690  2.90347  2.73739  3.18146  2.89801  2.37887  2.77519  2.98518  4.58477  3.61503
          0.03206  3.85186  4.57420  0.61958  0.77255  0.48576  0.95510
    281   2.61438  4.40060  3.34470  2.83107  3.43607  3.51802  3.79894  2.73560  2.70690  2.19918  2.61724  2.53187  3.93158  3.09484  3.04528  2.80618  2.86448  2.55150  4.94231  3.64899    709 l - - -
          2.68618  4.42225  2.77519  2.73123  3.46354  2.40513  3.72494  3.29354  2.67741  2.69355  4.24690  2.90347  2.73739  3.18146  2.89801  2.37887  2.77519  2.98518  4.58477  3.61503
          0.03206  3.85186  4.57420  0.61958  0.77255  0.48576  0.95510
    282   2.38294  4.26731  4.14393  3.64348  3.52184  3.85957  4.46381  1.75020  3.54195  2.19184  3.38065  3.90777  4.30191  3.84819  3.80673  3.22089  3.05757  1.36781  5.27653  4.06027    710 v - - -
          2.68618  4.42225  2.77519  2.73123  3.46354  2.40513  3.72494  3.29354  2.67741  2.69355  4.24690  2.90347  2.73739  3.18146  2.89801  2.37887  2.77519  2.98518  4.58477  3.61503
          0.03206  3.85186  4.57420  0.61958  0.77255  0.48576  0.95510
    283   3.33096  4.69964  4.24071  3.86380  1.70355  4.12444  3.44273  3.09481  3.73416  2.48948  3.72457  3.83820  4.46592  3.84043  3.87252  3.48275  3.56482  3.00492  3.64689  1.19283    711 y - - -
          2.68618  4.42225  2.77519  2.73123  3.46354  2.40513  3.72494  3.29354  2.67741  2.69355  4.24690  2.90347  2.73739  3.18146  2.89801  2.37887  2.77519  2.98518  4.58477  3.61503
          0.03206  3.85186  4.57420  0.61958  0.77255  0.48576  0.95510
    284   3.04693  4.52297  4.26353  3.74236  3.07256  4.11541  4.43460  2.20088  3.51957  1.43033  1.75690  4.05023  4.43265  3.83175  3.73086  3.47283  3.29626  2.24848  5.01514  3.81359    712 l - - -
          2.68618  4.42225  2.77519  2.73123  3.46354  2.40513  3.72494  3.29354  2.67741  2.69355  4.24690  2.90347  2.73739  3.18146  2.89801  2.37887  2.77519  2.98518  4.58477  3.61503
          0.03206  3.85186  4.57420  0.61958  0.77255  0.48576  0.95510
    285   2.72484  4.48537  3.32983  3.16607  4.16262  3.17406  4.24505  3.70294  3.22164  3.33194  4.38106  3.47474  0.86686  3.61106  3.46933  2.89174  3.16483  3.35064  5.35462  4.28308    713 p - - -
          2.68618  4.42225  2.77519  2.73123  3.46354  2.40513  3.72494  3.29354  2.67741  2.69355  4.24690  2.90347  2.73739  3.18146  2.89801  2.37887  2.77519  2.98518  4.58477  3.61503
          0.03206  3.85186  4.57420  0.61958  0.77255  0.48576  0.95510
    286   2.95329  4.50540  4.02741  3.61951  3.19917  3.81872  4.35943  2.37273  3.38864  1.79713  1.41801  3.89949  4.27937  3.77197  3.59634  3.30016  3.25828  2.37641  5.03713  3.79699    714 m - - -
          2.68618  4.42225  2.77519  2.73123  3.46354  2.40513  3.72494  3.29354  2.67741  2.69355  4.24690  2.90347  2.73739  3.18146  2.89801  2.37887  2.77519  2.98518  4.58477  3.61503
          0.03206  3.85186  4.57420  0.61958  0.77255  0.48576  0.95510
    287   2.30525  4.22525  3.18888  3.00393  4.05588  2.95553  4.11425  3.57582  3.07631  3.29773  4.22570  3.23186  3.69268  3.42728  3.36282  1.12256  2.78388  3.11544  5.43007  4.13936    715 s - - -
          2.68618  4.42225  2.77519  2.73123  3.46354  2.40513  3.72494  3.29354  2.67741  2.69355  4.24690  2.90347  2.73739  3.18146  2.89801  2.37887  2.77519  2.98518  4.58477  3.61503
          0.03206  3.85186  4.57420  0.61958  0.77255  0.48576  0.95510
    288   3.21774  4.71508  3.80800  3.53372  2.29436  3.80627  3.60955  3.22987  3.39183  2.68907  3.90711  3.69837  4.28070  3.70281  3.57968  3.35641  3.50438  3.09948  3.93726  1.00076    716 y - - -
          2.68618  4.42225  2.77519  2.73123  3.46354  2.40513  3.72494  3.29354  2.67741  2.69355  4.24690  2.90347  2.73739  3.18146  2.89801  2.37887  2.77519  2.98518  4.58477  3.61503
          0.03206  3.85186  4.57420  0.61958  0.77255  0.48576  0.95510
    289   3.13372  4.53356  4.47761  3.96656  3.09836  4.29138  4.62293  1.81822  3.76832  1.09757  2.97225  4.25704  4.57155  4.03916  3.96091  3.66271  3.38096  2.04603  5.10077  3.89630    717 l - - -
          2.68618  4.42225  2.77519  2.73123  3.46354  2.40513  3.72494  3.29354  2.67741  2.69355  4.24690  2.90347  2.73739  3.18146  2.89801  2.37887  2.77519  2.98518  4.58477  3.61503
          0.03206  3.85186  4.57420  0.61958  0.77255  0.48576  0.95510
    290   3.21774  4.71508  3.80800  3.53372  2.29436  3.80627  3.60955  3.22987  3.39183  2.68907  3.90711  3.69837  4.28070  3.70281  3.57968  3.35641  3.50438  3.09948  3.93726  1.00076    718 y - - -
          2.68618  4.42225  2.77519  2.73123  3.46354  2.40513  3.72494  3.29354  2.67741  2.69355  4.24690  2.90347  2.73739  3.18146  2.89801  2.37887  2.77519  2.98518  4.58477  3.61503
          0.03206  3.85186  4.57420  0.61958  0.77255  0.48576  0.95510
    291   2.63988  4.41709  3.30941  3.20634  4.34852  0.76164  4.32766  3.94333  3.38478  3.60000  4.57575  3.47378  3.80757  3.71061  3.62287  2.81125  3.11953  3.47564  5.44889  4.44980    719 g - - -
          2.68618  4.42225  2.77519  2.73123  3.46354  2.40513  3.72494  3.29354  2.67741  2.69355  4.24690  2.90347  2.73739  3.18146  2.89801  2.37887  2.77519  2.98518  4.58477  3.61503
          0.03206  3.85186  4.57420  0.61958  0.77255  0.48576  0.95510
    292   2.95363  4.91613  3.12822  2.75384  4.29784  3.44506  3.74838  3.72587  1.06684  3.29557  4.25835  3.17914  3.94704  2.94118  2.42855  2.99710  3.20854  3.43490  5.36114  4.17102    720 k - - -
          2.68618  4.42225  2.77519  2.73123  3.46354  2.40513  3.72494  3.29354  2.67741  2.69355  4.24690  2.90347  2.73739  3.18146  2.89801  2.37887  2.77519  2.98518  4.58477  3.61503
          0.03206  3.85186  4.57420  0.61958  0.77255  0.48576  0.95510
    293   2.94801  4.99598  3.34294  2.74652  4.39687  3.56385  3.58927  3.77085  1.72584  3.26611  4.15729  3.14681  3.96406  2.74147  1.40417  2.96978  3.13866  3.46889  5.34572  4.16135    721 r - - -
          2.68618  4.42225  2.77519  2.73123  3.46354  2.40513  3.72494  3.29354  2.67741  2.69355  4.24690  2.90347  2.73739  3.18146  2.89801  2.37887  2.77519  2.98518  4.58477  3.61503
          0.03206  3.85186  4.57420  0.61958  0.77255  0.48576  0.95510
    294   3.23246  4.64037  4.21040  3.92116  1.04607  3.92667  3.86866  2.75891  3.82876  2.13383  3.49226  3.99609  4.38588  4.00248  3.95357  3.50333  3.53367  2.74805  4.12420  2.49395    722 f - - -
          2.68618  4.42225  2.77519  2.73123  3.46354  2.40513  3.72494  3.29354  2.67741  2.69355  4.24690  2.90347  2.73739  3.18146  2.89801  2.37887  2.77519  2.98518  4.58477  3.61503
          0.03206  3.85186  4.57420  0.61958  0.77255  0.48576  0.95510
    295   2.58521  4.22914  3.90849  3.50256  3.63152  3.51302  4.37398  2.14410  3.38442  2.36923  3.53057  3.70911  4.09257  3.73341  3.64037  2.93157  2.48358  1.31947  5.32008  4.08682    724 v - - -
          2.68618  4.42225  2.77519  2.73123  3.46354  2.40513  3.72494  3.29354  2.67741  2.69355  4.24690  2.90347  2.73739  3.18146  2.89801  2.37887  2.77519  2.98518  4.58477  3.61503
          0.03206  3.85186  4.57420  0.61958  0.77255  0.48576  0.95510
    296   1.87825  4.16186  3.16999  2.98640  4.24342  1.43625  4.14586  3.59921  3.13041  3.34739  4.22334  3.20017  3.64701  3.42879  3.43643  2.39854  2.71449  3.09710  5.57552  4.36410    725 g - - -
          2.68618  4.42225  2.77519  2.73123  3.46354  2.40513  3.72494  3.29354  2.67741  2.69355  4.24690  2.90347  2.73739  3.18146  2.89801  2.37887  2.77519  2.98518  4.58477  3.61503
          0.03206  3.85186  4.57420  0.61958  0.77255  0.48576  0.95510
    297   2.60555  4.57794  3.08659  2.71264  4.06630  3.25824  3.79880  3.52381  2.47906  3.12902  4.03597  3.11996  1.74533  3.01448  2.30410  2.70663  2.93498  3.18470  5.30901  4.06202    726 p - - -
          2.68618  4.42225  2.77519  2.73123  3.46354  2.40513  3.72494  3.29354  2.67741  2.69355  4.24690  2.90347  2.73739  3.18146  2.89801  2.37887  2.77519  2.98518  4.58477  3.61503
          0.03206  3.85186  4.57420  0.61958  0.77255  0.48576  0.95510
    298   3.01509  4.43985  4.30595  3.92115  3.36054  4.04392  4.65326  1.10380  3.74887  1.95106  3.29938  4.16940  4.47731  4.09943  3.94782  3.53741  3.31471  1.84597  5.24695  3.98331    727 i - - -
          2.68618  4.42225  2.77519  2.73123  3.46354  2.40513  3.72494  3.29354  2.67741  2.69355  4.24690  2.90347  2.73739  3.18146  2.89801  2.37887  2.77519  2.98518  4.58477  3.61503
          0.03206  3.85186  4.57420  0.61958  0.77255  0.48576  0.95510
    299   2.40204  4.24699  3.41020  3.16152  3.95107  3.08688  4.18037  3.07570  3.10409  2.93992  3.99195  3.37405  3.78910  3.50000  3.36363  2.60310  1.20734  2.77288  5.39070  4.16777    728 t - - -
          2.68618  4.42225  2.77519  2.73123  3.46354  2.40513  3.72494  3.29354  2.67741  2.69355  4.24690  2.90347  2.73739  3.18146  2.89801  2.37887  2.77519  2.98518  4.58477  3.61503
          0.03206  3.85186  4.57420  0.61958  0.77255  0.48576  0.95510
    300   2.72484  4.48537  3.32983  3.16607  4.16262  3.17406  4.24505  3.70294  3.22164  3.33194  4.38106  3.47474  0.86686  3.61106  3.46933  2.89174  3.16483  3.35064  5.35462  4.28308    730 p - - -
          2.68618  4.42225  2.77519  2.73123  3.46354  2.40513  3.72494  3.29354  2.67741  2.69355  4.24690  2.90347  2.73739  3.18146  2.89801  2.37887  2.77519  2.98518  4.58477  3.61503
          0.03206  3.85186  4.57420  0.61958  0.77255  0.48576  0.95510
    301   3.13237  4.60089  4.15630  3.79629  3.12825  3.95577  4.45851  2.33146  3.56423  0.90100  3.15808  4.07374  4.39484  3.93750  3.74358  3.52458  3.42765  2.36339  4.99982  3.71830    731 l - - -
          2.68618  4.42225  2.77519  2.73123  3.46354  2.40513  3.72494  3.29354  2.67741  2.69355  4.24690  2.90347  2.73739  3.18146  2.89801  2.37887  2.77519  2.98518  4.58477  3.61503
          0.03206  3.85186  4.57420  0.61958  0.77255  0.48576  0.95510
    302   2.99441  4.37943  4.51235  4.02873  3.40759  4.21643  4.77096  1.24900  3.88882  1.92218  3.24808  4.27586  4.57368  4.18178  4.10509  3.60495  3.27160  1.52301  5.35339  4.13591    732 i - - -
          2.68618  4.42225  2.77519  2.73123  3.46354  2.40513  3.72494  3.29354  2.67741  2.69355  4.24690  2.90347  2.73739  3.18146  2.89801  2.37887  2.77519  2.98518  4.58477  3.61503
          0.03206  3.85186  4.57420  0.61958  0.77255  0.48576  0.95510
    303   3.13237  4.60089  4.15630  3.79629  3.12825  3.95577  4.45851  2.33146  3.56423  0.90100  3.15808  4.07374  4.39484  3.93750  3.74358  3.52458  3.42765  2.36339  4.99982  3.71830    733 l - - -
          2.68618  4.42225  2.77519  2.73123  3.46354  2.40513  3.72494  3.29354  2.67741  2.69355  4.24690  2.90347  2.73739  3.18146  2.89801  2.37887  2.77519  2.98518  4.58477  3.61503
          0.03206  3.85186  4.57420  0.61958  0.77255  0.48576  0.95510
    304   2.81019  5.05942  2.55216  2.06117  4.33894  3.31950  3.65024  3.79329  2.33180  3.33195  4.21264  2.84914  3.83650  1.73848  2.68941  2.78528  3.06129  3.45970  5.50042  4.15887    734 q - - -
          2.68618  4.42225  2.77519  2.73123  3.46354  2.40513  3.72494  3.29354  2.67741  2.69355  4.24690  2.90347  2.73739  3.18146  2.89801  2.37887  2.77519  2.98518  4.58477  3.61503
          0.03206  3.85186  4.57420  0.61958  0.77255  0.48576  0.95510
    305   3.13237  4.60089  4.15630  3.79629  3.12825  3.95577  4.45851  2.33146  3.56423  0.90100  3.15808  4.07374  4.39484  3.93750  3.74358  3.52458  3.42765  2.36339  4.99982  3.71830    735 l - - -
          2.68618  4.42225  2.77519  2.73123  3.46354  2.40513  3.72494  3.29354  2.67741  2.69355  4.24690  2.90347  2.73739  3.18146  2.89801  2.37887  2.77519  2.98518  4.58477  3.61503
          0.03206  3.85186  4.57420  0.61958  0.77255  0.48576  0.95510
    306   2.98263  4.82275  3.47122  2.98689  4.17212  3.47428  3.81004  3.71260  2.23008  3.23229  4.23323  3.34809  3.97806  3.03158  1.01036  3.06792  3.25012  3.43749  5.26365  4.10418    736 r - - -
          2.68618  4.42225  2.77519  2.73123  3.46354  2.40513  3.72494  3.29354  2.67741  2.69355  4.24690  2.90347  2.73739  3.18146  2.89801  2.37887  2.77519  2.98518  4.58477  3.61503
          0.03206  3.85186  4.57420  0.61958  0.77255  0.48576  0.95510
    307   2.74535  5.06711  2.45992  1.67978  4.40322  2.76649  3.63988  3.83905  2.15242  3.38850  4.22294  2.78333  3.79300  2.79546  2.83559  2.71136  3.00436  3.47162  5.56412  4.19547    737 e - - -
          2.68618  4.42225  2.77519  2.73123  3.46354  2.40513  3.72494  3.29354  2.67741  2.69355  4.24690  2.90347  2.73739  3.18146  2.89801  2.37887  2.77519  2.98518  4.58477  3.61503
          0.03206  3.85186  4.57420  0.61958  0.77255  0.48576  0.95510
    308   2.93502  5.04121  2.47964  1.05505  4.38492  3.26110  3.84643  3.83474  2.72439  3.45529  4.43048  2.92191  3.86478  3.06268  3.13091  2.91967  3.23919  3.52080  5.56039  4.28291    738 e - - -
          2.68618  4.42225  2.77519  2.73123  3.46354  2.40513  3.72494  3.29354  2.67741  2.69355  4.24690  2.90347  2.73739  3.18146  2.89801  2.37887  2.77519  2.98518  4.58477  3.61503
          0.03206  3.85186  4.57420  0.61958  0.77255  0.48576  0.95510
    309   3.13380  4.53445  4.47550  3.96486  3.09733  4.28989  4.62120  1.82385  3.76589  1.09495  2.97205  4.25545  4.57066  4.03751  3.95858  3.66152  3.38121  2.04864  5.09948  3.89421    739 l - - -
          2.68618  4.42225  2.77519  2.73123  3.46354  2.40513  3.72494  3.29354  2.67741  2.69355  4.24690  2.90347  2.73739  3.18146  2.89801  2.37887  2.77519  2.98518  4.58477  3.61503
          0.03206  3.85186  4.57420  0.61958  0.77255  0.48576  0.95510
    310   2.93626  4.74279  3.30170  2.90359  2.57760  3.64910  1.83447  3.36297  2.73283  2.86082  3.88925  3.27338  4.07111  3.16251  3.03300  3.00519  3.17570  3.14372  4.17547  2.18618    740 h - - -
          2.68618  4.42225  2.77519  2.73123  3.46354  2.40513  3.72494  3.29354  2.67741  2.69355  4.24690  2.90347  2.73739  3.18146  2.89801  2.37887  2.77519  2.98518  4.58477  3.61503
          0.03206  3.85186  4.57420  0.61958  0.77255  0.48576  0.95510
    311   2.30070  4.46071  2.70676  2.60785  3.78026  3.34326  3.74936  2.62937  2.64029  2.78348  3.68076  3.06483  3.81426  2.96941  3.05558  2.64316  2.27037  2.69025  5.16925  3.88535    743 t - - -
          2.68618  4.42225  2.77519  2.73123  3.46354  2.40513  3.72494  3.29354  2.67741  2.69355  4.24690  2.90347  2.73739  3.18146  2.89801  2.37887  2.77519  2.98518  4.58477  3.61503
          0.03206  3.85186  4.57420  0.61958  0.77255  0.48576  0.95510
    312   2.71108  4.64054  3.14916  2.70375  3.66653  3.48368  3.75468  2.56284  2.47481  2.59748  3.66687  3.15194  3.92819  1.89574  2.79209  2.82599  2.96606  2.81058  5.12538  3.80439    745 q - - -
          2.68618  4.42225  2.77519  2.73123  3.46354  2.40513  3.72494  3.29354  2.67741  2.69355  4.24690  2.90347  2.73739  3.18146  2.89801  2.37887  2.77519  2.98518  4.58477  3.61503
          0.03206  3.85186  4.57420  0.61958  0.77255  0.48576  0.95510
    313   2.72484  4.48537  3.32983  3.16607  4.16262  3.17406  4.24505  3.70294  3.22164  3.33194  4.38106  3.47474  0.86686  3.61106  3.46933  2.89174  3.16483  3.35064  5.35462  4.28308    747 p - - -
          2.68618  4.42225  2.77519  2.73123  3.46354  2.40513  3.72494  3.29354  2.67741  2.69355  4.24690  2.90347  2.73739  3.18146  2.89801  2.37887  2.77519  2.98518  4.58477  3.61503
          0.03206  3.85186  4.57420  0.61958  0.77255  0.48576  0.95510
    314   3.21774  4.71508  3.80800  3.53372  2.29436  3.80627  3.60955  3.22987  3.39183  2.68907  3.90711  3.69837  4.28070  3.70281  3.57968  3.35641  3.50438  3.09948  3.93726  1.00076    749 y - - -
          2.68618  4.42225  2.77519  2.73123  3.46354  2.40513  3.72494  3.29354  2.67741  2.69355  4.24690  2.90347  2.73739  3.18146  2.89801  2.37887  2.77519  2.98518  4.58477  3.61503
          0.03206  3.85186  4.57420  0.61958  0.77255  0.48576  0.95510
    315   2.71792  5.14431  1.94769  1.96457  4.41659  3.23675  2.95241  3.90008  2.50225  3.43244  4.24540  2.71502  3.76164  2.77207  3.01897  2.38144  2.97584  3.51274  5.60952  4.18340    750 d - - -
          2.68618  4.42225  2.77519  2.73123  3.46354  2.40513  3.72494  3.29354  2.67741  2.69355  4.24690  2.90347  2.73739  3.18146  2.89801  2.37887  2.77519  2.98518  4.58477  3.61503
          0.03206  3.85186  4.57420  0.61958  0.77255  0.48576  0.95510
    316   2.80421  5.13179  2.43720  1.65109  4.41353  3.28285  3.64773  3.87411  2.39612  3.40507  4.26864  2.78736  3.81440  2.15069  2.79912  2.75883  3.05924  3.52057  5.57360  4.20032    751 e - - -
          2.68618  4.42225  2.77519  2.73123  3.46354  2.40513  3.72494  3.29354  2.67741  2.69355  4.24690  2.90347  2.73739  3.18146  2.89801  2.37887  2.77519  2.98518  4.58477  3.61503
          0.03206  3.85186  4.57420  0.61958  0.77255  0.48576  0.95510
    317   2.99439  4.37989  4.51117  4.02797  3.40675  4.21537  4.77013  1.24721  3.88758  1.92143  3.24770  4.27506  4.57309  4.18093  4.10379  3.60416  3.27176  1.52679  5.35262  4.13481    752 i - - -
          2.68618  4.42225  2.77519  2.73123  3.46354  2.40513  3.72494  3.29354  2.67741  2.69355  4.24690  2.90347  2.73739  3.18146  2.89801  2.37887  2.77519  2.98518  4.58477  3.61503
          0.03206  3.85186  4.57420  0.61958  0.77255  0.48576  0.95510
    318   2.58548  3.55636  2.45249  2.14183  4.09050  3.29916  3.61607  3.50816  2.44949  3.11517  3.93741  2.35523  3.76033  2.77492  2.91865  2.60542  2.83894  3.17117  5.35076  3.99984    753 e - - -
          2.68618  4.42225  2.77519  2.73123  3.46354  2.40513  3.72494  3.29354  2.67741  2.69355  4.24690  2.90347  2.73739  3.18146  2.89801  2.37887  2.77519  2.98518  4.58477  3.61503
          0.03206  3.85186  4.57420  0.61958  0.77255  0.48576  0.95510
    319   3.30201  4.68392  4.06007  3.76123  2.64612  3.70741  3.87523  3.32495  3.48397  2.72330  3.95968  3.91450  4.22347  3.87267  3.61588  3.50589  3.60142  3.21471  0.92792  2.64933    754 w - - -
          2.68618  4.42225  2.77519  2.73123  3.46354  2.40513  3.72494  3.29354  2.67741  2.69355  4.24690  2.90347  2.73739  3.18146  2.89801  2.37887  2.77519  2.98518  4.58477  3.61503
          0.03206  3.85186  4.57420  0.61958  0.77255  0.48576  0.95510
    320   2.27515  4.65348  2.92582  2.53240  4.16119  3.26326  3.69182  3.53121  1.77545  3.15980  4.00842  2.98427  3.78494  2.86631  2.69964  2.31057  2.86841  3.17562  5.37605  4.09012    755 k - - -
          2.68618  4.42225  2.77519  2.73123  3.46354  2.40513  3.72494  3.29354  2.67741  2.69355  4.24690  2.90347  2.73739  3.18146  2.89801  2.37887  2.77519  2.98518  4.58477  3.61503
          0.03206  3.85186  4.57420  0.61958  0.77255  0.48576  0.95510
    321   2.72789  5.04595  2.64084  2.08758  4.36647  2.83921  3.58950  3.79455  1.90759  3.32160  4.14145  2.83457  3.80306  2.43390  2.64071  2.70142  2.96163  3.43361  5.48282  4.14209    756 k - - -
          2.68618  4.42225  2.77519  2.73123  3.46354  2.40513  3.72494  3.29354  2.67741  2.69355  4.24690  2.90347  2.73739  3.18146  2.89801  2.37887  2.77519  2.98518  4.58477  3.61503
          0.03206  3.85186  4.57420  0.61958  0.77255  0.48576  0.95510
    322   2.79188  4.34044  4.09660  3.75932  3.53527  3.70233  4.56468  2.05209  3.62678  2.22604  3.50378  3.95239  4.26415  3.98817  3.84123  3.20474  3.15403  1.05131  5.31616  4.04639    757 v - - -
          2.68618  4.42225  2.77519  2.73123  3.46354  2.40513  3.72494  3.29354  2.67741  2.69355  4.24690  2.90347  2.73739  3.18146  2.89801  2.37887  2.77519  2.98518  4.58477  3.61503
          0.03206  3.85186  4.57420  0.61958  0.77255  0.48576  0.95510
    323   2.57934  3.11371  3.47284  2.91147  3.82647  3.34890  3.79792  3.16877  2.43783  2.86406  3.79788  3.25475  3.86059  3.04033  1.62594  2.73412  2.88821  2.89155  5.14671  3.91194    758 r - - -
          2.68618  4.42225  2.77519  2.73123  3.46354  2.40513  3.72494  3.29354  2.67741  2.69355  4.24690  2.90347  2.73739  3.18146  2.89801  2.37887  2.77519  2.98518  4.58477  3.61503
          0.03206  3.85186  4.57420  0.61958  0.77255  0.48576  0.95510
    324   2.97299  4.79371  3.10624  2.86433  3.27080  3.43053  1.18673  3.67270  2.70796  3.16917  4.21068  3.27440  3.98203  3.23036  2.97480  3.04393  3.27575  3.40824  4.73609  3.22228    759 h - - -
          2.68618  4.42225  2.77519  2.73123  3.46354  2.40513  3.72494  3.29354  2.67741  2.69355  4.24690  2.90347  2.73739  3.18146  2.89801  2.37887  2.77519  2.98518  4.58477  3.61503
          0.03206  3.85186  4.57420  0.61958  0.77255  0.48576  0.95510
    325   2.70356  4.40165  3.47168  2.61832  3.43671  3.64475  3.95380  2.45189  2.87174  1.73766  3.36252  3.39849  4.04744  3.25562  3.19188  2.95480  2.95241  2.10418  5.03369  3.78585    760 l - - -
          2.68618  4.42225  2.77519  2.73123  3.46354  2.40513  3.72494  3.29354  2.67741  2.69355  4.24690  2.90347  2.73739  3.18146  2.89801  2.37887  2.77519  2.98518  4.58477  3.61503
          0.03206  3.85186  4.57420  0.61958  0.77255  0.48576  0.95510
    326   2.56355  0.98324  4.07738  3.81250  3.80882  3.19066  4.46415  2.94951  3.63940  2.86582  3.98652  3.80499  3.89598  3.98636  3.76734  2.83512  3.02862  2.69543  5.22904  4.09658    761 c - - -
          2.68618  4.42225  2.77519  2.73123  3.46354  2.40513  3.72494  3.29354  2.67741  2.69355  4.24690  2.90347  2.73739  3.18146  2.89801  2.37887  2.77519  2.98518  4.58477  3.61503
          0.03206  3.85186  4.57420  0.61958  0.77255  0.48576  0.95510
    327   2.01918  2.75607  3.66091  3.14252  3.32590  3.37341  3.92092  2.64650  3.04015  2.44812  3.39429  3.40722  3.88032  3.34310  3.31828  2.71276  2.75526  2.41781  4.83137  2.92485    762 a - - -
          2.68618  4.42225  2.77519  2.73123  3.46354  2.40513  3.72494  3.29354  2.67741  2.69355  4.24690  2.90347  2.73739  3.18146  2.89801  2.37887  2.77519  2.98518  4.58477  3.61503
          0.03206  3.85186  4.57420  0.61958  0.77255  0.48576  0.95510
    328   2.85571  5.07187  2.75108  2.12911  4.43014  3.39939  3.61714  3.81442  1.46640  3.34873  4.21534  2.92760  3.87314  2.76932  2.44177  2.83611  3.08173  3.48193  5.47571  4.19656    785 k - - -
          2.68618  4.42225  2.77519  2.73123  3.46354  2.40513  3.72494  3.29354  2.67741  2.69355  4.24690  2.90347  2.73739  3.18146  2.89801  2.37887  2.77519  2.98518  4.58477  3.61503
          0.03206  3.85186  4.57420  0.61958  0.77255  0.48576  0.95510
    329   2.93502  5.04121  2.47964  1.05505  4.38492  3.26110  3.84643  3.83474  2.72439  3.45529  4.43048  2.92191  3.86478  3.06268  3.13091  2.91967  3.23919  3.52080  5.56039  4.28291    798 e - - -
          2.68618  4.42225  2.77519  2.73123  3.46354  2.40513  3.72494  3.29354  2.67741  2.69355  4.24690  2.90347  2.73739  3.18146  2.89801  2.37887  2.77519  2.98518  4.58477  3.61503
          0.03206  3.85186  4.57420  0.61958  0.77255  0.48576  0.95510
    330   2.96784  5.09232  0.94807  2.32283  4.46667  3.19539  3.91347  4.05023  2.99378  3.66234  4.64021  2.87807  3.84675  3.15275  3.50702  2.93269  3.30605  3.69169  5.63926  4.34326    799 d - - -
          2.68618  4.42225  2.77519  2.73123  3.46354  2.40513  3.72494  3.29354  2.67741  2.69355  4.24690  2.90347  2.73739  3.18146  2.89801  2.37887  2.77519  2.98518  4.58477  3.61503
          0.03206  3.85186  4.57420  0.61958  0.77255  0.48576  0.95510
    331   2.77663  3.21703  4.28831  3.71911  3.21913  3.96189  4.31945  1.85249  3.60625  1.78074  2.69336  3.95121  4.29304  3.82737  3.79788  3.27205  3.01590  1.75484  4.94104  3.76751    800 v - - -
          2.68618  4.42225  2.77519  2.73123  3.46354  2.40513  3.72494  3.29354  2.67741  2.69355  4.24690  2.90347  2.73739  3.18146  2.89801  2.37887  2.77519  2.98518  4.58477  3.61503
          0.03206  3.85186  4.57420  0.61958  0.77255  0.48576  0.95510
    332   3.21774  4.71508  3.80800  3.53372  2.29436  3.80627  3.60955  3.22987  3.39183  2.68907  3.90711  3.69837  4.28070  3.70281  3.57968  3.35641  3.50438  3.09948  3.93726  1.00076    801 y - - -
          2.68618  4.42225  2.77519  2.73123  3.46354  2.40513  3.72494  3.29354  2.67741  2.69355  4.24690  2.90347  2.73739  3.18146  2.89801  2.37887  2.77519  2.98518  4.58477  3.61503
          0.03206  3.85186  4.57420  0.61958  0.77255  0.48576  0.95510
    333   2.77077  3.14601  4.01296  3.49019  2.23546  3.76796  3.70605  2.64332  3.37148  2.29763  3.34539  3.65495  4.14622  3.57911  3.57202  3.07593  3.01502  2.48161  4.13605  1.84838    802 y - - -
          2.68618  4.42225  2.77519  2.73123  3.46354  2.40513  3.72494  3.29354  2.67741  2.69355  4.24690  2.90347  2.73739  3.18146  2.89801  2.37887  2.77519  2.98518  4.58477  3.61503
          0.03206  3.85186  4.57420  0.61958  0.77255  0.48576  0.95510
    334   2.72484  4.48537  3.32983  3.16607  4.16262  3.17406  4.24505  3.70294  3.22164  3.33194  4.38106  3.47474  0.86686  3.61106  3.46933  2.89174  3.16483  3.35064  5.35462  4.28308    803 p - - -
          2.68618  4.42225  2.77519  2.73123  3.46354  2.40513  3.72494  3.29354  2.67741  2.69355  4.24690  2.90347  2.73739  3.18146  2.89801  2.37887  2.77519  2.98518  4.58477  3.61503
          0.03206  3.85186  4.57420  0.61958  0.77255  0.48576  0.95510
    335   2.97299  4.79371  3.10624  2.86433  3.27080  3.43053  1.18673  3.67270  2.70796  3.16917  4.21068  3.27440  3.98203  3.23036  2.97480  3.04393  3.27575  3.40824  4.73609  3.22228    804 h - - -
          2.68618  4.42225  2.77519  2.73123  3.46354  2.40513  3.72494  3.29354  2.67741  2.69355  4.24690  2.90347  2.73739  3.18146  2.89801  2.37887  2.77519  2.98518  4.58477  3.61503
          0.03206  3.85186  4.57420  0.61958  0.77255  0.48576  0.95510
    336   2.26589  4.23382  3.14604  2.81754  4.09686  2.99222  3.95148  3.47572  2.85053  3.16808  4.01727  3.11874  2.08913  3.18980  3.20169  2.08036  2.28738  3.03347  5.43319  4.17943    805 s - - -
          2.68618  4.42225  2.77519  2.73123  3.46354  2.40513  3.72494  3.29354  2.67741  2.69355  4.24690  2.90347  2.73739  3.18146  2.89801  2.37887  2.77519  2.98518  4.58477  3.61503
          0.03206  3.85186  4.57420  0.61958  0.77255  0.48576  0.95510
    337   2.81596  4.87197  3.27960  2.66507  4.15314  3.53900  3.58399  3.51749  1.58270  2.65656  3.96369  3.09742  3.91831  2.74338  2.03790  2.85823  3.01359  3.23659  5.26231  4.02863    807 k - - -
          2.68618  4.42225  2.77519  2.73123  3.46354  2.40513  3.72494  3.29354  2.67741  2.69355  4.24690  2.90347  2.73739  3.18146  2.89801  2.37887  2.77519  2.98518  4.58477  3.61503
          0.03206  3.85186  4.57420  0.61958  0.77255  0.48576  0.95510
    338   3.05015  4.40340  4.58174  4.05278  3.31851  4.33070  4.76013  1.37644  3.92130  1.63778  3.14070  4.32385  4.61403  4.17391  4.13011  3.68690  3.30060  1.57571  5.28758  4.10687    808 i - - -
          2.68618  4.42225  2.77519  2.73123  3.46354  2.40513  3.72494  3.29354  2.67741  2.69355  4.24690  2.90347  2.73739  3.18146  2.89801  2.37887  2.77519  2.98518  4.58477  3.61503
          0.03206  3.85186  4.57420  0.61958  0.77255  0.48576  0.95510
    339   2.86489  4.84954  2.88982  2.64451  4.01530  3.35269  3.80254  3.64314  2.46679  3.14751  4.17622  3.10396  3.90602  1.27116  2.75126  2.91363  3.16200  3.37417  5.29109  3.98356    820 q - - -
          2.68618  4.42225  2.77519  2.73123  3.46354  2.40513  3.72494  3.29354  2.67741  2.69355  4.24690  2.90347  2.73739  3.18146  2.89801  2.37887  2.77519  2.98518  4.58477  3.61503
          0.03206  3.85186  4.57420  0.61958  0.77255  0.48576  0.95510
    340   2.77840  5.23273  1.68631  2.11904  4.53342  3.20716  3.65478  4.02387  2.24754  3.54773  4.37575  2.32941  3.77215  2.81043  3.06986  2.70578  3.04968  3.62306  5.71129  4.26755    821 d - - -
          2.68618  4.42225  2.77519  2.73123  3.46354  2.40513  3.72494  3.29354  2.67741  2.69355  4.24690  2.90347  2.73739  3.18146  2.89801  2.37887  2.77519  2.98518  4.58477  3.61503
          0.03206  3.85186  4.57420  0.61958  0.77255  0.48576  0.95510
    341   3.13237  4.60089  4.15630  3.79629  3.12825  3.95577  4.45851  2.33146  3.56423  0.90100  3.15808  4.07374  4.39484  3.93750  3.74358  3.52458  3.42765  2.36339  4.99982  3.71830    822 l - - -
          2.68618  4.42225  2.77519  2.73123  3.46354  2.40513  3.72494  3.29354  2.67741  2.69355  4.24690  2.90347  2.73739  3.18146  2.89801  2.37887  2.77519  2.98518  4.58477  3.61503
          0.03206  3.85186  4.57420  0.61958  0.77255  0.48576  0.95510
    342   3.13463  4.56632  4.41146  3.88060  3.03934  4.25143  4.54653  2.15556  3.66673  1.04763  2.45152  4.18851  4.52305  3.94001  3.86216  3.60731  3.37411  2.23345  5.04454  3.87296    823 l - - -
          2.68618  4.42225  2.77519  2.73123  3.46354  2.40513  3.72494  3.29354  2.67741  2.69355  4.24690  2.90347  2.73739  3.18146  2.89801  2.37887  2.77519  2.98518  4.58477  3.61503
          0.03206  3.85186  4.57420  0.61958  0.77255  0.48576  0.95510
    343   3.30201  4.68392  4.06007  3.76123  2.64612  3.70741  3.87523  3.32495  3.48397  2.72330  3.95968  3.91450  4.22347  3.87267  3.61588  3.50589  3.60142  3.21471  0.92792  2.64933    824 w - - -
          2.68618  4.42225  2.77519  2.73123  3.46354  2.40513  3.72494  3.29354  2.67741  2.69355  4.24690  2.90347  2.73739  3.18146  2.89801  2.37887  2.77519  2.98518  4.58477  3.61503
          0.03206  3.85186  4.57420  0.61958  0.77255  0.48576  0.95510
    344   2.96784  5.09232  0.94807  2.32283  4.46667  3.19539  3.91347  4.05023  2.99378  3.66234  4.64021  2.87807  3.84675  3.15275  3.50702  2.93269  3.30605  3.69169  5.63926  4.34326    825 d - - -
          2.68618  4.42225  2.77519  2.73123  3.46354  2.40513  3.72494  3.29354  2.67741  2.69355  4.24690  2.90347  2.73739  3.18146  2.89801  2.37887  2.77519  2.98518  4.58477  3.61503
          0.03206  3.85186  4.57420  0.61958  0.77255  0.48576  0.95510
    345   2.40204  4.24699  3.41020  3.16152  3.95107  3.08688  4.18037  3.07570  3.10409  2.93992  3.99195  3.37405  3.78910  3.50000  3.36363  2.60310  1.20734  2.77288  5.39070  4.16777    826 t - - -
          2.68618  4.42225  2.77519  2.73123  3.46354  2.40513  3.72494  3.29354  2.67741  2.69355  4.24690  2.90347  2.73739  3.18146  2.89801  2.37887  2.77519  2.98518  4.58477  3.61503
          0.03206  3.85186  4.57420  0.61958  0.77255  0.48576  0.95510
    346   3.13237  4.60089  4.15630  3.79629  3.12825  3.95577  4.45851  2.33146  3.56423  0.90100  3.15808  4.07374  4.39484  3.93750  3.74358  3.52458  3.42765  2.36339  4.99982  3.71830    827 l - - -
          2.68618  4.42225  2.77519  2.73123  3.46354  2.40513  3.72494  3.29354  2.67741  2.69355  4.24690  2.90347  2.73739  3.18146  2.89801  2.37887  2.77519  2.98518  4.58477  3.61503
          0.03206  3.85186  4.57420  0.61958  0.77255  0.48576  0.95510
    347   3.21774  4.71508  3.80800  3.53372  2.29436  3.80627  3.60955  3.22987  3.39183  2.68907  3.90711  3.69837  4.28070  3.70281  3.57968  3.35641  3.50438  3.09948  3.93726  1.00076    831 y - - -
          2.68618  4.42225  2.77519  2.73123  3.46354  2.40513  3.72494  3.29354  2.67741  2.69355  4.24690  2.90347  2.73739  3.18146  2.89801  2.37887  2.77519  2.98518  4.58477  3.61503
          0.03206  3.85186  4.57420  0.61958  0.77255  0.48576  0.95510
    348   2.70663  4.27348  3.78802  3.23300  2.55045  3.72639  3.09645  2.29740  3.12297  1.80303  3.20981  3.54137  4.08184  3.39989  3.39183  3.00423  2.93729  2.42306  4.51314  3.09872    832 l - - -
          2.68618  4.42225  2.77519  2.73123  3.46354  2.40513  3.72494  3.29354  2.67741  2.69355  4.24690  2.90347  2.73739  3.18146  2.89801  2.37887  2.77519  2.98518  4.58477  3.61503
          0.03206  3.85186  4.57420  0.61958  0.77255  0.48576  0.95510
    349   1.94951  4.14020  3.40753  3.10373  4.00969  3.00017  4.13464  3.07325  3.07377  2.98446  3.94479  3.29197  3.71099  3.42254  3.36258  2.45397  1.52332  2.72446  5.44690  4.22482    833 t - - -
          2.68618  4.42225  2.77519  2.73123  3.46354  2.40513  3.72494  3.29354  2.67741  2.69355  4.24690  2.90347  2.73739  3.18146  2.89801  2.37887  2.77519  2.98518  4.58477  3.61503
          0.03206  3.85186  4.57420  0.61958  0.77255  0.48576  0.95510
    350   2.55002  4.27846  3.63358  3.19094  3.59203  3.43155  4.12292  2.13759  3.06538  2.40970  3.52756  3.48469  3.98266  3.44048  3.35948  2.81797  1.75551  2.23426  5.19503  3.94414    843 t - - -
          2.68618  4.42225  2.77519  2.73123  3.46354  2.40513  3.72494  3.29354  2.67741  2.69355  4.24690  2.90347  2.73739  3.18146  2.89801  2.37887  2.77519  2.98518  4.58477  3.61503
          0.03206  3.85186  4.57420  0.61958  0.77255  0.48576  0.95510
    351   2.93502  5.04121  2.47964  1.05505  4.38492  3.26110  3.84643  3.83474  2.72439  3.45529  4.43048  2.92191  3.86478  3.06268  3.13091  2.91967  3.23919  3.52080  5.56039  4.28291    844 e - - -
          2.68618  4.42225  2.77519  2.73123  3.46354  2.40513  3.72494  3.29354  2.67741  2.69355  4.24690  2.90347  2.73739  3.18146  2.89801  2.37887  2.77519  2.98518  4.58477  3.61503
          0.03206  3.85186  4.57420  0.61958  0.77255  0.48576  0.95510
    352   2.72484  4.48537  3.32983  3.16607  4.16262  3.17406  4.24505  3.70294  3.22164  3.33194  4.38106  3.47474  0.86686  3.61106  3.46933  2.89174  3.16483  3.35064  5.35462  4.28308    845 p - - -
          2.68618  4.42225  2.77519  2.73123  3.46354  2.40513  3.72494  3.29354  2.67741  2.69355  4.24690  2.90347  2.73739  3.18146  2.89801  2.37887  2.77519  2.98518  4.58477  3.61503
          0.03206  3.85186  4.57420  0.61958  0.77255  0.48576  0.95510
    353   3.13237  4.60089  4.15630  3.79629  3.12825  3.95577  4.45851  2.33146  3.56423  0.90100  3.15808  4.07374  4.39484  3.93750  3.74358  3.52458  3.42765  2.36339  4.99982  3.71830    847 l - - -
          2.68618  4.42225  2.77519  2.73123  3.46354  2.40513  3.72494  3.29354  2.67741  2.69355  4.24690  2.90347  2.73739  3.18146  2.89801  2.37887  2.77519  2.98518  4.58477  3.61503
          0.03206  3.85186  4.57420  0.61958  0.77255  0.48576  0.95510
    354   3.13237  4.60089  4.15630  3.79629  3.12825  3.95577  4.45851  2.33146  3.56423  0.90100  3.15808  4.07374  4.39484  3.93750  3.74358  3.52458  3.42765  2.36339  4.99982  3.71830    848 l - - -
          2.68618  4.42225  2.77519  2.73123  3.46354  2.40513  3.72494  3.29354  2.67741  2.69355  4.24690  2.90347  2.73739  3.18146  2.89801  2.37887  2.77519  2.98518  4.58477  3.61503
          0.03206  3.85186  4.57420  0.61958  0.77255  0.48576  0.95510
    355   2.17883  4.43471  3.07910  2.67569  3.96451  3.21995  3.79132  3.22761  2.28698  2.97245  3.85476  3.07933  3.77487  3.00556  2.91361  2.59272  1.96642  2.90644  5.29024  4.02736    849 t - - -
          2.68618  4.42225  2.77519  2.73123  3.46354  2.40513  3.72494  3.29354  2.67741  2.69355  4.24690  2.90347  2.73739  3.18146  2.89801  2.37887  2.77519  2.98518  4.58477  3.61503
          0.03206  3.85186  4.57420  0.61958  0.77255  0.48576  0.95510
    356   2.74142  4.74754  3.20364  2.64194  3.50825  3.51731  2.97962  3.38369  2.23860  2.95673  3.84584  3.08661  3.90270  2.82578  1.93104  2.80211  2.95526  3.10952  4.88978  2.88798    850 r - - -
          2.68618  4.42225  2.77519  2.73123  3.46354  2.40513  3.72494  3.29354  2.67741  2.69355  4.24690  2.90347  2.73739  3.18146  2.89801  2.37887  2.77519  2.98518  4.58477  3.61503
          0.03206  3.85186  4.57420  0.61958  0.77255  0.48576  0.95510
    357   3.30201  4.68392  4.06007  3.76123  2.64612  3.70741  3.87523  3.32495  3.48397  2.72330  3.95968  3.91450  4.22347  3.87267  3.61588  3.50589  3.60142  3.21471  0.92792  2.64933    852 w - - -
          2.68618  4.42225  2.77519  2.73123  3.46354  2.40513  3.72494  3.29354  2.67741  2.69355  4.24690  2.90347  2.73739  3.18146  2.89801  2.37887  2.77519  2.98518  4.58477  3.61503
          0.03206  3.85186  4.57420  0.61958  0.77255  0.48576  0.95510
    358   2.72484  4.48537  3.32983  3.16607  4.16262  3.17406  4.24505  3.70294  3.22164  3.33194  4.38106  3.47474  0.86686  3.61106  3.46933  2.89174  3.16483  3.35064  5.35462  4.28308    853 p - - -
          2.68618  4.42225  2.77519  2.73123  3.46354  2.40513  3.72494  3.29354  2.67741  2.69355  4.24690  2.90347  2.73739  3.18146  2.89801  2.37887  2.77519  2.98518  4.58477  3.61503
          0.03206  3.85186  4.57420  0.61958  0.77255  0.48576  0.95510
    359   3.16541  4.56048  4.44459  3.95572  1.99584  4.23225  4.21601  2.29236  3.81545  1.19968  2.98707  4.15401  4.51495  3.98112  3.97585  3.59341  3.40304  2.36395  4.53408  3.06044    854 l - - -
          2.68618  4.42225  2.77519  2.73123  3.46354  2.40513  3.72494  3.29354  2.67741  2.69355  4.24690  2.90347  2.73739  3.18146  2.89801  2.37887  2.77519  2.98518  4.58477  3.61503
          0.03206  3.85186  4.57420  0.61958  0.77255  0.48576  0.95510
    360   2.74809  4.93998  2.59431  2.36847  4.29275  3.27886  3.67789  3.77746  2.07495  3.35319  4.21966  1.74157  3.82135  2.85483  2.72184  2.74948  3.02845  3.42043  5.47792  4.13217    855 n - - -
          2.68618  4.42225  2.77519  2.73123  3.46354  2.40513  3.72494  3.29354  2.67741  2.69355  4.24690  2.90347  2.73739  3.18146  2.89801  2.37887  2.77519  2.98518  4.58477  3.61503
          0.03206  3.85186  4.57420  0.61958  0.77255  0.48576  0.95510
    361   2.75661  4.96152  3.02146  2.49650  4.31314  3.45207  3.56228  3.70831  1.76279  3.22917  4.06070  2.97503  3.85495  2.41043  2.15520  2.44010  2.96704  3.37225  5.36842  4.09996    856 k - - -
          2.68618  4.42225  2.77519  2.73123  3.46354  2.40513  3.72494  3.29354  2.67741  2.69355  4.24690  2.90347  2.73739  3.18146  2.89801  2.37887  2.77519  2.98518  4.58477  3.61503
          0.03206  3.85186  4.57420  0.61958  0.77255  0.48576  0.95510
    362   2.82104  4.30645  4.10197  3.54279  2.90064  3.88839  4.05391  2.36337  3.36855  1.44320  3.06597  3.79500  4.22546  3.63522  3.57681  3.19501  3.05634  2.07383  3.38494  3.26212    858 l - - -
          2.68618  4.42225  2.77519  2.73123  3.46354  2.40513  3.72494  3.29354  2.67741  2.69355  4.24690  2.90347  2.73739  3.18146  2.89801  2.37887  2.77519  2.98518  4.58477  3.61503
          0.11505  3.85186  2.43683  0.61958  0.77255  0.48576  0.95510
    363   2.93573  4.35167  4.38124  3.89820  3.36107  4.11573  4.66029  1.36269  3.75475  1.89239  3.21515  4.15898  4.48940  4.06022  3.98285  3.50038  3.21636  1.53623  5.28577  4.05987    859 i - - -
          2.68618  4.42225  2.77519  2.73123  3.46354  2.40513  3.72494  3.29354  2.67741  2.69355  4.24690  2.90347  2.73739  3.18146  2.89801  2.37887  2.77519  2.98518  4.58477  3.61503
          0.03479  3.77160  4.49394  0.61958  0.77255  0.44620  1.02181
    364   2.98263  4.82275  3.47122  2.98689  4.17212  3.47428  3.81004  3.71260  2.23008  3.23229  4.23323  3.34809  3.97806  3.03158  1.01036  3.06792  3.25012  3.43749  5.26365  4.10418    860 r - - -
          2.68618  4.42225  2.77519  2.73123  3.46354  2.40513  3.72494  3.29354  2.67741  2.69355  4.24690  2.90347  2.73739  3.18146  2.89801  2.37887  2.77519  2.98518  4.58477  3.61503
          0.03206  3.85186  4.57420  0.61958  0.77255  0.48576  0.95510
    365   2.77603  5.24591  2.06210  1.74776  4.52942  3.22347  3.63889  4.01134  2.51663  3.52680  4.34985  2.69230  3.77267  2.16868  3.02633  2.70143  3.03758  3.61460  5.69451  4.25644    869 e - - -
          2.68618  4.42225  2.77519  2.73123  3.46354  2.40513  3.72494  3.29354  2.67741  2.69355  4.24690  2.90347  2.73739  3.18146  2.89801  2.37887  2.77519  2.98518  4.58477  3.61503
          0.03206  3.85186  4.57420  0.61958  0.77255  0.48576  0.95510
    366   2.98263  4.82275  3.47122  2.98689  4.17212  3.47428  3.81004  3.71260  2.23008  3.23229  4.23323  3.34809  3.97806  3.03158  1.01036  3.06792  3.25012  3.43749  5.26365  4.10418    870 r - - -
          2.68618  4.42225  2.77519  2.73123  3.46354  2.40513  3.72494  3.29354  2.67741  2.69355  4.24690  2.90347  2.73739  3.18146  2.89801  2.37887  2.77519  2.98518  4.58477  3.61503
          0.03206  3.85186  4.57420  0.61958  0.77255  0.48576  0.95510
    367   1.04389  4.18217  3.44200  3.23261  4.03217  3.00720  4.25705  3.15462  3.24835  3.03716  4.07145  3.38733  3.74450  3.59146  3.50015  2.53274  2.80868  2.81260  5.46139  4.25941    871 a - - -
          2.68618  4.42225  2.77519  2.73123  3.46354  2.40513  3.72494  3.29354  2.67741  2.69355  4.24690  2.90347  2.73739  3.18146  2.89801  2.37887  2.77519  2.98518  4.58477  3.61503
          0.03206  3.85186  4.57420  0.61958  0.77255  0.48576  0.95510
    368   3.13237  4.60089  4.15630  3.79629  3.12825  3.95577  4.45851  2.33146  3.56423  0.90100  3.15808  4.07374  4.39484  3.93750  3.74358  3.52458  3.42765  2.36339  4.99982  3.71830    872 l - - -
          2.68618  4.42225  2.77519  2.73123  3.46354  2.40513  3.72494  3.29354  2.67741  2.69355  4.24690  2.90347  2.73739  3.18146  2.89801  2.37887  2.77519  2.98518  4.58477  3.61503
          0.03206  3.85186  4.57420  0.61958  0.77255  0.48576  0.95510
    369   2.78770  5.05578  2.93258  2.22555  4.41188  3.44674  3.55328  3.81036  1.88562  3.30412  4.12931  2.94081  3.85417  2.17684  2.12395  2.76933  2.99253  3.46148  5.42291  4.14455    873 k - - -
          2.68618  4.42225  2.77519  2.73123  3.46354  2.40513  3.72494  3.29354  2.67741  2.69355  4.24690  2.90347  2.73739  3.18146  2.89801  2.37887  2.77519  2.98518  4.58477  3.61503
          0.03206  3.85186  4.57420  0.61958  0.77255  0.48576  0.95510
    370   2.39312  4.74939  3.06509  2.53597  4.10801  3.39735  3.61023  3.47548  1.87709  3.07563  3.91965  3.00203  3.82561  2.77046  2.29013  2.69436  2.54272  3.15673  5.28867  4.01756    874 k - - -
          2.68618  4.42225  2.77519  2.73123  3.46354  2.40513  3.72494  3.29354  2.67741  2.69355  4.24690  2.90347  2.73739  3.18146  2.89801  2.37887  2.77519  2.98518  4.58477  3.61503
          0.03206  3.85186  4.57420  0.61958  0.77255  0.48576  0.95510
    371   2.41107  4.20037  3.61613  3.21755  3.73740  3.23676  4.16230  2.58230  3.11384  2.59596  3.67208  3.44016  3.87157  3.47514  3.39923  2.65611  1.66254  2.03838  5.29795  4.05800    875 t - - -
          2.68618  4.42225  2.77519  2.73123  3.46354  2.40513  3.72494  3.29354  2.67741  2.69355  4.24690  2.90347  2.73739  3.18146  2.89801  2.37887  2.77519  2.98518  4.58477  3.61503
          0.03206  3.85186  4.57420  0.61958  0.77255  0.48576  0.95510
    372   3.01277  4.46455  4.31842  3.78802  3.13157  4.13094  4.48963  1.88779  3.60722  1.61446  1.79333  4.08567  4.44521  3.88675  3.81973  3.47824  3.26265  2.10538  5.07021  3.89833    876 l - - -
          2.68618  4.42225  2.77519  2.73123  3.46354  2.40513  3.72494  3.29354  2.67741  2.69355  4.24690  2.90347  2.73739  3.18146  2.89801  2.37887  2.77519  2.98518  4.58477  3.61503
          0.03206  3.85186  4.57420  0.61958  0.77255  0.48576  0.95510
    373   2.73149  5.11618  2.18075  2.20946  4.43132  3.26594  3.61925  3.89577  1.81602  3.42430  4.24276  2.42806  3.77989  2.76553  2.84841  2.68555  2.98596  3.51172  5.58230  4.18882    877 k - - -
          2.68618  4.42225  2.77519  2.73123  3.46354  2.40513  3.72494  3.29354  2.67741  2.69355  4.24690  2.90347  2.73739  3.18146  2.89801  2.37887  2.77519  2.98518  4.58477  3.61503
          0.03206  3.85186  4.57420  0.61958  0.77255  0.48576  0.95510
    374   2.97299  4.79371  3.10624  2.86433  3.27080  3.43053  1.18673  3.67270  2.70796  3.16917  4.21068  3.27440  3.98203  3.23036  2.97480  3.04393  3.27575  3.40824  4.73609  3.22228    878 h - - -
          2.68618  4.42225  2.77519  2.73123  3.46354  2.40513  3.72494  3.29354  2.67741  2.69355  4.24690  2.90347  2.73739  3.18146  2.89801  2.37887  2.77519  2.98518  4.58477  3.61503
          0.03206  3.85186  4.57420  0.61958  0.77255  0.48576  0.95510
    375   3.01509  4.43985  4.30595  3.92115  3.36054  4.04392  4.65326  1.10380  3.74887  1.95106  3.29938  4.16940  4.47731  4.09943  3.94782  3.53741  3.31471  1.84597  5.24695  3.98331    879 i - - -
          2.68618  4.42225  2.77519  2.73123  3.46354  2.40513  3.72494  3.29354  2.67741  2.69355  4.24690  2.90347  2.73739  3.18146  2.89801  2.37887  2.77519  2.98518  4.58477  3.61503
          0.03206  3.85186  4.57420  0.61958  0.77255  0.48576  0.95510
    376   2.97299  4.79371  3.10624  2.86433  3.27080  3.43053  1.18673  3.67270  2.70796  3.16917  4.21068  3.27440  3.98203  3.23036  2.97480  3.04393  3.27575  3.40824  4.73609  3.22228    880 h - - -
          2.68618  4.42225  2.77519  2.73123  3.46354  2.40513  3.72494  3.29354  2.67741  2.69355  4.24690  2.90347  2.73739  3.18146  2.89801  2.37887  2.77519  2.98518  4.58477  3.61503
          0.03206  3.85186  4.57420  0.61958  0.77255  0.48576  0.95510
    377   3.21774  4.71508  3.80800  3.53372  2.29436  3.80627  3.60955  3.22987  3.39183  2.68907  3.90711  3.69837  4.28070  3.70281  3.57968  3.35641  3.50438  3.09948  3.93726  1.00076    881 y - - -
          2.68618  4.42225  2.77519  2.73123  3.46354  2.40513  3.72494  3.29354  2.67741  2.69355  4.24690  2.90347  2.73739  3.18146  2.89801  2.37887  2.77519  2.98518  4.58477  3.61503
          0.03206  3.85186  4.57420  0.61958  0.77255  0.48576  0.95510
    378   2.85583  5.31783  1.89307  1.37192  4.60945  3.18006  3.70497  4.09417  2.68229  3.64000  4.50278  2.66698  3.78654  2.87603  3.23408  2.76500  3.14172  3.70013  5.80052  4.34350    882 e - - -
          2.68618  4.42225  2.77519  2.73123  3.46354  2.40513  3.72494  3.29354  2.67741  2.69355  4.24690  2.90347  2.73739  3.18146  2.89801  2.37887  2.77519  2.98518  4.58477  3.61503
          0.03206  3.85186  4.57420  0.61958  0.77255  0.48576  0.95510
    379   2.96784  5.09232  0.94807  2.32283  4.46667  3.19539  3.91347  4.05023  2.99378  3.66234  4.64021  2.87807  3.84675  3.15275  3.50702  2.93269  3.30605  3.69169  5.63926  4.34326    892 d - - -
          2.68618  4.42225  2.77519  2.73123  3.46354  2.40513  3.72494  3.29354  2.67741  2.69355  4.24690  2.90347  2.73739  3.18146  2.89801  2.37887  2.77519  2.98518  4.58477  3.61503
          0.03206  3.85186  4.57420  0.61958  0.77255  0.48576  0.95510
    380   2.93502  5.04121  2.47964  1.05505  4.38492  3.26110  3.84643  3.83474  2.72439  3.45529  4.43048  2.92191  3.86478  3.06268  3.13091  2.91967  3.23919  3.52080  5.56039  4.28291    893 e - - -
          2.68618  4.42225  2.77519  2.73123  3.46354  2.40513  3.72494  3.29354  2.67741  2.69355  4.24690  2.90347  2.73739  3.18146  2.89801  2.37887  2.77519  2.98518  4.58477  3.61503
          0.03206  3.85186  4.57420  0.61958  0.77255  0.48576  0.95510
    381   2.59852  4.53964  3.00454  2.66044  3.70591  3.33345  3.79336  2.57434  2.64474  2.83706  3.81260  1.86262  3.85919  3.04831  3.00343  2.72097  2.90530  2.77868  5.14767  3.77691    894 n - - -
          2.68618  4.42225  2.77519  2.73123  3.46354  2.40513  3.72494  3.29354  2.67741  2.69355  4.24690  2.90347  2.73739  3.18146  2.89801  2.37887  2.77519  2.98518  4.58477  3.61503
          0.03206  3.85186  4.57420  0.61958  0.77255  0.48576  0.95510
    382   2.30525  4.22525  3.18888  3.00393  4.05588  2.95553  4.11425  3.57582  3.07631  3.29773  4.22570  3.23186  3.69268  3.42728  3.36282  1.12256  2.78388  3.11544  5.43007  4.13936    895 s - - -
          2.68618  4.42225  2.77519  2.73123  3.46354  2.40513  3.72494  3.29354  2.67741  2.69355  4.24690  2.90347  2.73739  3.18146  2.89801  2.37887  2.77519  2.98518  4.58477  3.61503
          0.03206  3.85186  4.57420  0.61958  0.77255  0.48576  0.95510
    383   2.98263  4.82275  3.47122  2.98689  4.17212  3.47428  3.81004  3.71260  2.23008  3.23229  4.23323  3.34809  3.97806  3.03158  1.01036  3.06792  3.25012  3.43749  5.26365  4.10418    896 r - - -
          2.68618  4.42225  2.77519  2.73123  3.46354  2.40513  3.72494  3.29354  2.67741  2.69355  4.24690  2.90347  2.73739  3.18146  2.89801  2.37887  2.77519  2.98518  4.58477  3.61503
          0.03206  3.85186  4.57420  0.61958  0.77255  0.48576  0.95510
    384   3.21774  4.71508  3.80800  3.53372  2.29436  3.80627  3.60955  3.22987  3.39183  2.68907  3.90711  3.69837  4.28070  3.70281  3.57968  3.35641  3.50438  3.09948  3.93726  1.00076    897 y - - -
          2.68618  4.42225  2.77519  2.73123  3.46354  2.40513  3.72494  3.29354  2.67741  2.69355  4.24690  2.90347  2.73739  3.18146  2.89801  2.37887  2.77519  2.98518  4.58477  3.61503
          0.03206  3.85186  4.57420  0.61958  0.77255  0.48576  0.95510
    385   3.08324  4.45074  4.55464  3.99989  3.15505  4.32467  4.65864  1.49252  3.85669  1.45421  2.52511  4.28456  4.57148  4.07209  4.04621  3.66037  3.31663  1.93742  5.14171  4.00754    898 l - - -
          2.68618  4.42225  2.77519  2.73123  3.46354  2.40513  3.72494  3.29354  2.67741  2.69355  4.24690  2.90347  2.73739  3.18146  2.89801  2.37887  2.77519  2.98518  4.58477  3.61503
          0.03206  3.85186  4.57420  0.61958  0.77255  0.48576  0.95510
    386   2.40256  4.22632  3.41648  2.95699  3.68523  3.24429  3.93751  2.45652  2.88014  2.68960  3.63434  3.27213  3.81348  3.23156  3.20778  2.28268  1.94187  2.54143  5.14038  3.89429    899 t - - -
          2.68618  4.42225  2.77519  2.73123  3.46354  2.40513  3.72494  3.29354  2.67741  2.69355  4.24690  2.90347  2.73739  3.18146  2.89801  2.37887  2.77519  2.98518  4.58477  3.61503
          0.03206  3.85186  4.57420  0.61958  0.77255  0.48576  0.95510
    387   2.64965  4.26501  3.69917  3.20099  3.43468  3.64960  4.07106  1.72924  3.09477  2.33134  3.39820  2.96863  4.08271  3.43828  3.39218  2.97481  2.92291  1.87941  5.02552  3.76651    900 i - - -
          2.68618  4.42225  2.77519  2.73123  3.46354  2.40513  3.72494  3.29354  2.67741  2.69355  4.24690  2.90347  2.73739  3.18146  2.89801  2.37887  2.77519  2.98518  4.58477  3.61503
          0.03206  3.85186  4.57420  0.61958  0.77255  0.48576  0.95510
    388   2.63988  4.41709  3.30941  3.20634  4.34852  0.76164  4.32766  3.94333  3.38478  3.60000  4.57575  3.47378  3.80757  3.71061  3.62287  2.81125  3.11953  3.47564  5.44889  4.44980    901 g - - -
          2.68618  4.42225  2.77519  2.73123  3.46354  2.40513  3.72494  3.29354  2.67741  2.69355  4.24690  2.90347  2.73739  3.18146  2.89801  2.37887  2.77519  2.98518  4.58477  3.61503
          0.03206  3.85186  4.57420  0.61958  0.77255  0.48576  0.95510
    389   2.16504  2.44481  3.69928  3.27627  3.83499  2.96073  4.13065  3.11307  3.18334  2.91447  3.79869  3.35576  3.66757  3.47883  3.44545  1.79891  2.22632  2.73089  5.26586  4.06771    902 s - - -
          2.68618  4.42225  2.77519  2.73123  3.46354  2.40513  3.72494  3.29354  2.67741  2.69355  4.24690  2.90347  2.73739  3.18146  2.89801  2.37887  2.77519  2.98518  4.58477  3.61503
          0.03206  3.85186  4.57420  0.61958  0.77255  0.48576  0.95510
    390   2.73949  3.27486  4.29450  3.73190  2.72789  3.91278  4.29016  1.84632  3.61860  2.01577  3.15771  3.93548  4.26709  3.83600  3.80081  3.23100  2.98713  1.60643  4.89900  3.68636    906 v - - -
          2.68618  4.42225  2.77519  2.73123  3.46354  2.40513  3.72494  3.29354  2.67741  2.69355  4.24690  2.90347  2.73739  3.18146  2.89801  2.37887  2.77519  2.98518  4.58477  3.61503
          0.03206  3.85186  4.57420  0.61958  0.77255  0.48576  0.95510
    391   2.62967  4.76440  2.85835  1.91586  3.92662  3.38119  3.07081  3.38509  2.37206  2.98838  3.23414  2.92728  3.80707  2.78700  2.77364  2.66883  2.86408  3.08888  5.22096  3.88027    907 e - - -
          2.68618  4.42225  2.77519  2.73123  3.46354  2.40513  3.72494  3.29354  2.67741  2.69355  4.24690  2.90347  2.73739  3.18146  2.89801  2.37887  2.77519  2.98518  4.58477  3.61503
          0.03206  3.85186  4.57420  0.61958  0.77255  0.48576  0.95510
    392   2.95363  4.91613  3.12822  2.75384  4.29784  3.44506  3.74838  3.72587  1.06684  3.29557  4.25835  3.17914  3.94704  2.94118  2.42855  2.99710  3.20854  3.43490  5.36114  4.17102    908 k - - -
          2.68618  4.42225  2.77519  2.73123  3.46354  2.40513  3.72494  3.29354  2.67741  2.69355  4.24690  2.90347  2.73739  3.18146  2.89801  2.37887  2.77519  2.98518  4.58477  3.61503
          0.03206  3.85186  4.57420  0.61958  0.77255  0.48576  0.95510
    393   1.88766  4.18555  3.80906  3.41345  3.68842  3.35876  4.31008  2.29665  3.33324  2.47945  3.59664  3.60134  3.97928  3.65892  3.60097  2.78120  2.87146  1.52144  5.32253  4.09469    913 v - - -
          2.68618  4.42225  2.77519  2.73123  3.46354  2.40513  3.72494  3.29354  2.67741  2.69355  4.24690  2.90347  2.73739  3.18146  2.89801  2.37887  2.77519  2.98518  4.58477  3.61503
          0.03206  3.85186  4.57420  0.61958  0.77255  0.48576  0.95510
    394   3.13237  4.60089  4.15630  3.79629  3.12825  3.95577  4.45851  2.33146  3.56423  0.90100  3.15808  4.07374  4.39484  3.93750  3.74358  3.52458  3.42765  2.36339  4.99982  3.71830    914 l - - -
          2.68618  4.42225  2.77519  2.73123  3.46354  2.40513  3.72494  3.29354  2.67741  2.69355  4.24690  2.90347  2.73739  3.18146  2.89801  2.37887  2.77519  2.98518  4.58477  3.61503
          0.03206  3.85186  4.57420  0.61958  0.77255  0.48576  0.95510
    395   2.60700  1.87268  4.07868  3.60850  2.54822  3.52494  4.11756  2.43340  3.47368  2.22554  3.36596  3.73495  4.05935  3.72946  3.66844  2.93817  2.94584  2.27674  4.72485  3.33526    915 c - - -
          2.68618  4.42225  2.77519  2.73123  3.46354  2.40513  3.72494  3.29354  2.67741  2.69355  4.24690  2.90347  2.73739  3.18146  2.89801  2.37887  2.77519  2.98518  4.58477  3.61503
          0.03206  3.85186  4.57420  0.61958  0.77255  0.48576  0.95510
    396   3.04693  4.52297  4.26353  3.74236  3.07256  4.11541  4.43460  2.20088  3.51957  1.43033  1.75690  4.05023  4.43265  3.83175  3.73086  3.47283  3.29626  2.24848  5.01514  3.81359    916 l - - -
          2.68618  4.42225  2.77519  2.73123  3.46354  2.40513  3.72494  3.29354  2.67741  2.69355  4.24690  2.90347  2.73739  3.18146  2.89801  2.37887  2.77519  2.98518  4.58477  3.61503
          0.03206  3.85186  4.57420  0.61958  0.77255  0.48576  0.95510
    397   3.13237  4.60089  4.15630  3.79629  3.12825  3.95577  4.45851  2.33146  3.56423  0.90100  3.15808  4.07374  4.39484  3.93750  3.74358  3.52458  3.42765  2.36339  4.99982  3.71830    917 l - - -
          2.68618  4.42225  2.77519  2.73123  3.46354  2.40513  3.72494  3.29354  2.67741  2.69355  4.24690  2.90347  2.73739  3.18146  2.89801  2.37887  2.77519  2.98518  4.58477  3.61503
          0.03206  3.85186  4.57420  0.61958  0.77255  0.48576  0.95510
    398   1.04389  4.18217  3.44200  3.23261  4.03217  3.00720  4.25705  3.15462  3.24835  3.03716  4.07145  3.38733  3.74450  3.59146  3.50015  2.53274  2.80868  2.81260  5.46139  4.25941    918 a - - -
          2.68618  4.42225  2.77519  2.73123  3.46354  2.40513  3.72494  3.29354  2.67741  2.69355  4.24690  2.90347  2.73739  3.18146  2.89801  2.37887  2.77519  2.98518  4.58477  3.61503
          0.03206  3.85186  4.57420  0.61958  0.77255  0.48576  0.95510
    399   2.56355  0.98324  4.07738  3.81250  3.80882  3.19066  4.46415  2.94951  3.63940  2.86582  3.98652  3.80499  3.89598  3.98636  3.76734  2.83512  3.02862  2.69543  5.22904  4.09658    919 c - - -
          2.68618  4.42225  2.77519  2.73123  3.46354  2.40513  3.72494  3.29354  2.67741  2.69355  4.24690  2.90347  2.73739  3.18146  2.89801  2.37887  2.77519  2.98518  4.58477  3.61503
          0.03206  3.85186  4.57420  0.61958  0.77255  0.48576  0.95510
    400   3.30201  4.68392  4.06007  3.76123  2.64612  3.70741  3.87523  3.32495  3.48397  2.72330  3.95968  3.91450  4.22347  3.87267  3.61588  3.50589  3.60142  3.21471  0.92792  2.64933    920 w - - -
          2.68618  4.42225  2.77519  2.73123  3.46354  2.40513  3.72494  3.29354  2.67741  2.69355  4.24690  2.90347  2.73739  3.18146  2.89801  2.37887  2.77519  2.98518  4.58477  3.61503
          0.03206  3.85186  4.57420  0.61958  0.77255  0.48576  0.95510
    401   2.94418  4.35310  4.43866  3.95519  3.45689  4.14076  4.72191  1.62265  3.82200  2.01070  3.30726  4.20349  4.52481  4.12791  4.05259  3.52680  3.22859  1.17647  5.36265  4.13055    922 v - - -
          2.68618  4.42225  2.77519  2.73123  3.46354  2.40513  3.72494  3.29354  2.67741  2.69355  4.24690  2.90347  2.73739  3.18146  2.89801  2.37887  2.77519  2.98518  4.58477  3.61503
          0.03206  3.85186  4.57420  0.61958  0.77255  0.48576  0.95510
    402   2.85539  5.31307  1.90718  1.36496  4.60521  3.18088  3.70559  4.08888  2.68147  3.63630  4.49973  2.66901  3.78705  2.87697  3.23142  2.76554  3.14133  3.69595  5.79680  4.34159    923 e - - -
          2.68618  4.42225  2.77519  2.73123  3.46354  2.40513  3.72494  3.29354  2.67741  2.69355  4.24690  2.90347  2.73739  3.18146  2.89801  2.37887  2.77519  2.98518  4.58477  3.61503
          0.03206  3.85186  4.57420  0.61958  0.77255  0.48576  0.95510
    403   2.96784  5.09232  0.94807  2.32283  4.46667  3.19539  3.91347  4.05023  2.99378  3.66234  4.64021  2.87807  3.84675  3.15275  3.50702  2.93269  3.30605  3.69169  5.63926  4.34326    924 d - - -
          2.68618  4.42225  2.77519  2.73123  3.46354  2.40513  3.72494  3.29354  2.67741  2.69355  4.24690  2.90347  2.73739  3.18146  2.89801  2.37887  2.77519  2.98518  4.58477  3.61503
          0.03206  3.85186  4.57420  0.61958  0.77255  0.48576  0.95510
    404   2.72484  4.48537  3.32983  3.16607  4.16262  3.17406  4.24505  3.70294  3.22164  3.33194  4.38106  3.47474  0.86686  3.61106  3.46933  2.89174  3.16483  3.35064  5.35462  4.28308    927 p - - -
          2.68618  4.42225  2.77519  2.73123  3.46354  2.40513  3.72494  3.29354  2.67741  2.69355  4.24690  2.90347  2.73739  3.18146  2.89801  2.37887  2.77519  2.98518  4.58477  3.61503
          0.03206  3.85186  4.57420  0.61958  0.77255  0.48576  0.95510
    405   2.70673  4.70224  2.69759  2.58110  4.06256  3.17045  3.90500  3.76872  2.80709  3.41800  4.37355  1.19508  3.82141  3.17791  3.16089  2.77483  3.08802  3.39301  5.37087  4.01252    928 n - - -
          2.68618  4.42225  2.77519  2.73123  3.46354  2.40513  3.72494  3.29354  2.67741  2.69355  4.24690  2.90347  2.73739  3.18146  2.89801  2.37887  2.77519  2.98518  4.58477  3.61503
          0.03206  3.85186  4.57420  0.61958  0.77255  0.48576  0.95510
    406   2.63988  4.41709  3.30941  3.20634  4.34852  0.76164  4.32766  3.94333  3.38478  3.60000  4.57575  3.47378  3.80757  3.71061  3.62287  2.81125  3.11953  3.47564  5.44889  4.44980    931 g - - -
          2.68618  4.42225  2.77519  2.73123  3.46354  2.40513  3.72494  3.29354  2.67741  2.69355  4.24690  2.90347  2.73739  3.18146  2.89801  2.37887  2.77519  2.98518  4.58477  3.61503
          0.03206  3.85186  4.57420  0.61958  0.77255  0.48576  0.95510
    407   2.96784  5.09232  0.94807  2.32283  4.46667  3.19539  3.91347  4.05023  2.99378  3.66234  4.64021  2.87807  3.84675  3.15275  3.50702  2.93269  3.30605  3.69169  5.63926  4.34326    932 d - - -
          2.68618  4.42225  2.77519  2.73123  3.46354  2.40513  3.72494  3.29354  2.67741  2.69355  4.24690  2.90347  2.73739  3.18146  2.89801  2.37887  2.77519  2.98518  4.58477  3.61503
          0.03206  3.85186  4.57420  0.61958  0.77255  0.48576  0.95510
    408   2.71892  4.47013  3.36372  3.00528  2.73701  3.48999  3.65816  3.10763  2.93602  2.73071  3.73862  3.32284  3.99271  3.28924  3.22890  2.40419  3.02118  2.87537  4.32952  1.65729    938 y - - -
          2.68618  4.42225  2.77519  2.73123  3.46354  2.40513  3.72494  3.29354  2.67741  2.69355  4.24690  2.90347  2.73739  3.18146  2.89801  2.37887  2.77519  2.98518  4.58477  3.61503
          0.03206  3.85186  4.57420  0.61958  0.77255  0.48576  0.95510
    409   3.23246  4.64037  4.21040  3.92116  1.04607  3.92667  3.86866  2.75891  3.82876  2.13383  3.49226  3.99609  4.38588  4.00248  3.95357  3.50333  3.53367  2.74805  4.12420  2.49395    939 f - - -
          2.68618  4.42225  2.77519  2.73123  3.46354  2.40513  3.72494  3.29354  2.67741  2.69355  4.24690  2.90347  2.73739  3.18146  2.89801  2.37887  2.77519  2.98518  4.58477  3.61503
          0.03206  3.85186  4.57420  0.61958  0.77255  0.48576  0.95510
    410   2.95363  4.91613  3.12822  2.75384  4.29784  3.44506  3.74838  3.72587  1.06684  3.29557  4.25835  3.17914  3.94704  2.94118  2.42855  2.99710  3.20854  3.43490  5.36114  4.17102    940 k - - -
          2.68618  4.42225  2.77519  2.73123  3.46354  2.40513  3.72494  3.29354  2.67741  2.69355  4.24690  2.90347  2.73739  3.18146  2.89801  2.37887  2.77519  2.98518  4.58477  3.61503
          0.03206  3.85186  4.57420  0.61958  0.77255  0.48576  0.95510
    411   2.95363  4.91613  3.12822  2.75384  4.29784  3.44506  3.74838  3.72587  1.06684  3.29557  4.25835  3.17914  3.94704  2.94118  2.42855  2.99710  3.20854  3.43490  5.36114  4.17102    941 k - - -
          2.68618  4.42225  2.77519  2.73123  3.46354  2.40513  3.72494  3.29354  2.67741  2.69355  4.24690  2.90347  2.73739  3.18146  2.89801  2.37887  2.77519  2.98518  4.58477  3.61503
          0.03206  3.85186  4.57420  0.61958  0.77255  0.48576  0.95510
    412   2.97299  4.79371  3.10624  2.86433  3.27080  3.43053  1.18673  3.67270  2.70796  3.16917  4.21068  3.27440  3.98203  3.23036  2.97480  3.04393  3.27575  3.40824  4.73609  3.22228    958 h - - -
          2.68618  4.42225  2.77519  2.73123  3.46354  2.40513  3.72494  3.29354  2.67741  2.69355  4.24690  2.90347  2.73739  3.18146  2.89801  2.37887  2.77519  2.98518  4.58477  3.61503
          0.03206  3.85186  4.57420  0.61958  0.77255  0.48576  0.95510
    413   3.13237  4.60089  4.15630  3.79629  3.12825  3.95577  4.45851  2.33146  3.56423  0.90100  3.15808  4.07374  4.39484  3.93750  3.74358  3.52458  3.42765  2.36339  4.99982  3.71830    959 l - - -
          2.68618  4.42225  2.77519  2.73123  3.46354  2.40513  3.72494  3.29354  2.67741  2.69355  4.24690  2.90347  2.73739  3.18146  2.89801  2.37887  2.77519  2.98518  4.58477  3.61503
          0.03206  3.85186  4.57420  0.61958  0.77255  0.48576  0.95510
    414   1.04389  4.18217  3.44200  3.23261  4.03217  3.00720  4.25705  3.15462  3.24835  3.03716  4.07145  3.38733  3.74450  3.59146  3.50015  2.53274  2.80868  2.81260  5.46139  4.25941    963 a - - -
          2.68618  4.42225  2.77519  2.73123  3.46354  2.40513  3.72494  3.29354  2.67741  2.69355  4.24690  2.90347  2.73739  3.18146  2.89801  2.37887  2.77519  2.98518  4.58477  3.61503
          0.03206  3.85186  4.57420  0.61958  0.77255  0.48576  0.95510
    415   2.98263  4.82275  3.47122  2.98689  4.17212  3.47428  3.81004  3.71260  2.23008  3.23229  4.23323  3.34809  3.97806  3.03158  1.01036  3.06792  3.25012  3.43749  5.26365  4.10418    964 r - - -
          2.68618  4.42225  2.77519  2.73123  3.46354  2.40513  3.72494  3.29354  2.67741  2.69355  4.24690  2.90347  2.73739  3.18146  2.89801  2.37887  2.77519  2.98518  4.58477  3.61503
          0.03206  3.85186  4.57420  0.61958  0.77255  0.48576  0.95510
    416   2.97665  4.35602  4.51565  4.02173  3.45064  4.21875  4.77400  1.46320  3.89678  1.98117  3.28410  4.27056  4.57273  4.18590  4.12043  3.59910  3.25122  1.26152  5.37672  4.16012    965 v - - -
          2.68618  4.42225  2.77519  2.73123  3.46354  2.40513  3.72494  3.29354  2.67741  2.69355  4.24690  2.90347  2.73739  3.18146  2.89801  2.37887  2.77519  2.98518  4.58477  3.61503
          0.03206  3.85186  4.57420  0.61958  0.77255  0.48576  0.95510
    417   2.72484  4.48537  3.32983  3.16607  4.16262  3.17406  4.24505  3.70294  3.22164  3.33194  4.38106  3.47474  0.86686  3.61106  3.46933  2.89174  3.16483  3.35064  5.35462  4.28308    966 p - - -
          2.68618  4.42225  2.77519  2.73123  3.46354  2.40513  3.72494  3.29354  2.67741  2.69355  4.24690  2.90347  2.73739  3.18146  2.89801  2.37887  2.77519  2.98518  4.58477  3.61503
          0.03206  3.85186  4.57420  0.61958  0.77255  0.48576  0.95510
    418   2.96784  5.09232  0.94807  2.32283  4.46667  3.19539  3.91347  4.05023  2.99378  3.66234  4.64021  2.87807  3.84675  3.15275  3.50702  2.93269  3.30605  3.69169  5.63926  4.34326    967 d - - -
          2.68618  4.42225  2.77519  2.73123  3.46354  2.40513  3.72494  3.29354  2.67741  2.69355  4.24690  2.90347  2.73739  3.18146  2.89801  2.37887  2.77519  2.98518  4.58477  3.61503
          0.03206  3.85186  4.57420  0.61958  0.77255  0.48576  0.95510
    419   3.21774  4.71508  3.80800  3.53372  2.29436  3.80627  3.60955  3.22987  3.39183  2.68907  3.90711  3.69837  4.28070  3.70281  3.57968  3.35641  3.50438  3.09948  3.93726  1.00076    968 y - - -
          2.68618  4.42225  2.77519  2.73123  3.46354  2.40513  3.72494  3.29354  2.67741  2.69355  4.24690  2.90347  2.73739  3.18146  2.89801  2.37887  2.77519  2.98518  4.58477  3.61503
          0.03206  3.85186  4.57420  0.61958  0.77255  0.48576  0.95510
    420   3.12830  4.50056  4.55672  4.00996  2.49917  4.31939  4.50738  1.88894  3.88818  1.16324  2.89916  4.26677  4.55526  4.04390  4.05532  3.65173  3.35565  2.15194  4.88992  3.62240    969 l - - -
          2.68618  4.42225  2.77519  2.73123  3.46354  2.40513  3.72494  3.29354  2.67741  2.69355  4.24690  2.90347  2.73739  3.18146  2.89801  2.37887  2.77519  2.98518  4.58477  3.61503
          0.03206  3.85186  4.57420  0.61958  0.77255  0.48576  0.95510
    421   3.30201  4.68392  4.06007  3.76123  2.64612  3.70741  3.87523  3.32495  3.48397  2.72330  3.95968  3.91450  4.22347  3.87267  3.61588  3.50589  3.60142  3.21471  0.92792  2.64933    970 w - - -
          2.68618  4.42225  2.77519  2.73123  3.46354  2.40513  3.72494  3.29354  2.67741  2.69355  4.24690  2.90347  2.73739  3.18146  2.89801  2.37887  2.77519  2.98518  4.58477  3.61503
          0.03206  3.85186  4.57420  0.61958  0.77255  0.48576  0.95510
    422   3.00897  4.38064  4.50747  3.97809  3.35251  4.26990  4.70751  1.65508  3.85189  1.68518  3.18391  4.25464  4.57291  4.11891  4.07515  3.62144  3.26270  1.32184  5.28561  4.09114    971 v - - -
          2.68618  4.42225  2.77519  2.73123  3.46354  2.40513  3.72494  3.29354  2.67741  2.69355  4.24690  2.90347  2.73739  3.18146  2.89801  2.37887  2.77519  2.98518  4.58477  3.61503
          0.03206  3.85186  4.57420  0.61958  0.77255  0.48576  0.95510
    423   1.29406  4.09464  3.33542  3.08205  4.11850  2.89472  4.14493  3.40560  3.12362  3.20642  4.09014  3.24060  3.63998  3.43692  3.41448  2.00346  2.65879  2.94575  5.50641  4.27647    972 a - - -
          2.68618  4.42225  2.77519  2.73123  3.46354  2.40513  3.72494  3.29354  2.67741  2.69355  4.24690  2.90347  2.73739  3.18146  2.89801  2.37887  2.77519  2.98518  4.58477  3.61503
          0.03206  3.85186  4.57420  0.61958  0.77255  0.48576  0.95510
    424   2.93502  5.04121  2.47964  1.05505  4.38492  3.26110  3.84643  3.83474  2.72439  3.45529  4.43048  2.92191  3.86478  3.06268  3.13091  2.91967  3.23919  3.52080  5.56039  4.28291    973 e - - -
          2.68618  4.42225  2.77519  2.73123  3.46354  2.40513  3.72494  3.29354  2.67741  2.69355  4.24690  2.90347  2.73739  3.18146  2.89801  2.37887  2.77519  2.98518  4.58477  3.61503
          0.03206  3.85186  4.57420  0.61958  0.77255  0.48576  0.95510
    425   2.96784  5.09232  0.94807  2.32283  4.46667  3.19539  3.91347  4.05023  2.99378  3.66234  4.64021  2.87807  3.84675  3.15275  3.50702  2.93269  3.30605  3.69169  5.63926  4.34326    974 d - - -
          2.68618  4.42225  2.77519  2.73123  3.46354  2.40513  3.72494  3.29354  2.67741  2.69355  4.24690  2.90347  2.73739  3.18146  2.89801  2.37887  2.77519  2.98518  4.58477  3.61503
          0.03206  3.85186  4.57420  0.61958  0.77255  0.48576  0.95510
    426   2.63988  4.41709  3.30941  3.20634  4.34852  0.76164  4.32766  3.94333  3.38478  3.60000  4.57575  3.47378  3.80757  3.71061  3.62287  2.81125  3.11953  3.47564  5.44889  4.44980    975 g - - -
          2.68618  4.42225  2.77519  2.73123  3.46354  2.40513  3.72494  3.29354  2.67741  2.69355  4.24690  2.90347  2.73739  3.18146  2.89801  2.37887  2.77519  2.98518  4.58477  3.61503
          0.03206  3.85186  4.57420  0.61958  0.77255  0.48576  0.95510
    427   2.95329  4.50540  4.02741  3.61951  3.19917  3.81872  4.35943  2.37273  3.38864  1.79713  1.41801  3.89949  4.27937  3.77197  3.59634  3.30016  3.25828  2.37641  5.03713  3.79699    976 m - - -
          2.68618  4.42225  2.77519  2.73123  3.46354  2.40513  3.72494  3.29354  2.67741  2.69355  4.24690  2.90347  2.73739  3.18146  2.89801  2.37887  2.77519  2.98518  4.58477  3.61503
          0.03206  3.85186  4.57420  0.61958  0.77255  0.48576  0.95510
    428   2.95363  4.91613  3.12822  2.75384  4.29784  3.44506  3.74838  3.72587  1.06684  3.29557  4.25835  3.17914  3.94704  2.94118  2.42855  2.99710  3.20854  3.43490  5.36114  4.17102    977 k - - -
          2.68618  4.42225  2.77519  2.73123  3.46354  2.40513  3.72494  3.29354  2.67741  2.69355  4.24690  2.90347  2.73739  3.18146  2.89801  2.37887  2.77519  2.98518  4.58477  3.61503
          0.03206  3.85186  4.57420  0.61958  0.77255  0.48576  0.95510
    429   3.02489  4.44164  4.40683  3.86905  3.15151  4.19119  4.55084  1.66118  3.70522  1.62494  2.00473  4.15604  4.48599  3.95993  3.90788  3.53486  3.26955  2.01597  5.09832  3.94162    978 l - - -
          2.68618  4.42225  2.77519  2.73123  3.46354  2.40513  3.72494  3.29354  2.67741  2.69355  4.24690  2.90347  2.73739  3.18146  2.89801  2.37887  2.77519  2.98518  4.58477  3.61503
          0.03206  3.85186  4.57420  0.61958  0.77255  0.48576  0.95510
    430   2.70361  4.66109  3.15342  2.67796  3.68972  3.48129  3.72477  3.08355  2.42405  2.59203  2.96436  3.13058  3.91260  1.91042  2.74261  2.80568  2.95113  2.90272  5.12996  3.82372    990 q - - -
          2.68618  4.42225  2.77519  2.73123  3.46354  2.40513  3.72494  3.29354  2.67741  2.69355  4.24690  2.90347  2.73739  3.18146  2.89801  2.37887  2.77519  2.98518  4.58477  3.61503
          0.03206  3.85186  4.57420  0.61958  0.77255  0.48576  0.95510
    431   1.92216  4.11865  3.34072  3.00093  4.08535  2.93203  4.05896  3.39237  3.00944  3.15144  4.00736  3.20662  3.64298  3.32589  3.33135  1.80082  1.92492  2.94286  5.45045  4.22780    996 s - - -
          2.68618  4.42225  2.77519  2.73123  3.46354  2.40513  3.72494  3.29354  2.67741  2.69355  4.24690  2.90347  2.73739  3.18146  2.89801  2.37887  2.77519  2.98518  4.58477  3.61503
          0.03206  3.85186  4.57420  0.61958  0.77255  0.48576  0.95510
    432   2.48919  4.25076  3.40537  2.95988  2.16476  3.35144  3.82054  2.87569  2.93083  2.56442  3.51929  3.28766  3.03848  3.23781  3.25251  2.39484  2.80248  2.63508  4.76024  3.36941   1004 f - - -
          2.68618  4.42225  2.77519  2.73123  3.46354  2.40513  3.72494  3.29354  2.67741  2.69355  4.24690  2.90347  2.73739  3.18146  2.89801  2.37887  2.77519  2.98518  4.58477  3.61503
          0.03206  3.85186  4.57420  0.61958  0.77255  0.48576  0.95510
    433   2.63988  4.41709  3.30941  3.20634  4.34852  0.76164  4.32766  3.94333  3.38478  3.60000  4.57575  3.47378  3.80757  3.71061  3.62287  2.81125  3.11953  3.47564  5.44889  4.44980   1008 g - - -
          2.68618  4.42225  2.77519  2.73123  3.46354  2.40513  3.72494  3.29354  2.67741  2.69355  4.24690  2.90347  2.73739  3.18146  2.89801  2.37887  2.77519  2.98518  4.58477  3.61503
          0.03206  3.85186  4.57420  0.61958  0.77255  0.48576  0.95510
    434   2.15569  2.81820  3.66546  3.28589  3.91228  2.92167  4.16377  3.23782  3.19325  3.03406  3.92578  3.34953  3.65246  3.50459  3.45176  1.39304  2.62962  2.82092  5.33677  4.11190   1009 s - - -
          2.68618  4.42225  2.77519  2.73123  3.46354  2.40513  3.72494  3.29354  2.67741  2.69355  4.24690  2.90347  2.73739  3.18146  2.89801  2.37887  2.77519  2.98518  4.58477  3.61503
          0.03206  3.85186  4.57420  0.61958  0.77255  0.48576  0.95510
    435   2.86489  4.84954  2.88982  2.64451  4.01530  3.35269  3.80254  3.64314  2.46679  3.14751  4.17622  3.10396  3.90602  1.27116  2.75126  2.91363  3.16200  3.37417  5.29109  3.98356   1010 q - - -
          2.68618  4.42225  2.77519  2.73123  3.46354  2.40513  3.72494  3.29354  2.67741  2.69355  4.24690  2.90347  2.73739  3.18146  2.89801  2.37887  2.77519  2.98518  4.58477  3.61503
          0.03206  3.85186  4.57420  0.61958  0.77255  0.48576  0.95510
    436   2.38734  4.86744  2.70933  2.15209  4.14052  3.32716  3.06479  3.56947  2.36823  3.14986  3.97169  2.85249  3.77729  2.48783  2.79957  2.38211  2.87094  3.23195  5.36440  4.02027   1011 e - - -
          2.68618  4.42225  2.77519  2.73123  3.46354  2.40513  3.72494  3.29354  2.67741  2.69355  4.24690  2.90347  2.73739  3.18146  2.89801  2.37887  2.77519  2.98518  4.58477  3.61503
          0.03206  3.85186  4.57420  0.61958  0.77255  0.48576  0.95510
    437   3.30201  4.68392  4.06007  3.76123  2.64612  3.70741  3.87523  3.32495  3.48397  2.72330  3.95968  3.91450  4.22347  3.87267  3.61588  3.50589  3.60142  3.21471  0.92792  2.64933   1012 w - - -
          2.68618  4.42225  2.77519  2.73123  3.46354  2.40513  3.72494  3.29354  2.67741  2.69355  4.24690  2.90347  2.73739  3.18146  2.89801  2.37887  2.77519  2.98518  4.58477  3.61503
          0.03206  3.85186  4.57420  0.61958  0.77255  0.48576  0.95510
    438   2.88734  5.37483  1.35303  1.80748  4.66429  3.16128  3.72294  4.16134  2.74524  3.70474  4.57933  2.64597  3.78829  2.89972  3.32452  2.78405  3.18187  3.76050  5.86194  4.38519   1013 d - - -
          2.68618  4.42225  2.77519  2.73123  3.46354  2.40513  3.72494  3.29354  2.67741  2.69355  4.24690  2.90347  2.73739  3.18146  2.89801  2.37887  2.77519  2.98518  4.58477  3.61503
          0.03206  3.85186  4.57420  0.61958  0.77255  0.48576  0.95510
    439   1.68817  4.12131  3.42917  3.10866  4.01630  2.98353  4.13144  3.10201  3.08452  3.00483  3.94478  3.28776  3.69582  3.41898  3.37837  2.43121  1.73117  2.73956  5.44414  4.22687   1014 a - - -
          2.68618  4.42225  2.77519  2.73123  3.46354  2.40513  3.72494  3.29354  2.67741  2.69355  4.24690  2.90347  2.73739  3.18146  2.89801  2.37887  2.77519  2.98518  4.58477  3.61503
          0.03206  3.85186  4.57420  0.61958  0.77255  0.48576  0.95510
    440   2.23092  4.15595  3.30177  2.94293  3.98583  2.47450  4.00249  3.33392  2.95336  3.07516  3.93755  3.18968  3.66722  3.27218  3.28729  1.64624  2.66691  2.43470  5.36349  4.11881   1015 s - - -
          2.68618  4.42225  2.77519  2.73123  3.46354  2.40513  3.72494  3.29354  2.67741  2.69355  4.24690  2.90347  2.73739  3.18146  2.89801  2.37887  2.77519  2.98518  4.58477  3.61503
          0.03206  3.85186  4.57420  0.61958  0.77255  0.48576  0.95510
    441   3.16567  4.56098  4.44562  3.95603  2.01882  4.23413  4.22430  2.28863  3.81579  1.18853  2.98342  4.15682  4.51609  3.98214  3.97673  3.59534  3.40325  2.36119  4.54410  3.07470   1020 l - - -
          2.68618  4.42225  2.77519  2.73123  3.46354  2.40513  3.72494  3.29354  2.67741  2.69355  4.24690  2.90347  2.73739  3.18146  2.89801  2.37887  2.77519  2.98518  4.58477  3.61503
          0.03206  3.85186  4.57420  0.61958  0.77255  0.48576  0.95510
    442   1.91118  4.11788  3.34277  3.00217  4.08420  2.93203  4.05927  3.39086  3.01036  3.15025  4.00613  3.20729  3.64293  3.32645  3.33221  1.81049  1.92489  2.94163  5.44959  4.22721   1021 s - - -
          2.68618  4.42225  2.77519  2.73123  3.46354  2.40513  3.72494  3.29354  2.67741  2.69355  4.24690  2.90347  2.73739  3.18146  2.89801  2.37887  2.77519  2.98518  4.58477  3.61503
          0.03206  3.85186  4.57420  0.61958  0.77255  0.48576  0.95510
    443   2.46919  4.26928  4.17055  3.61966  3.34728  3.96810  4.37053  1.66377  3.51986  2.00460  2.75304  3.91235  4.31949  3.78897  3.77075  3.28384  3.06077  1.68412  5.10095  3.91600   1022 i - - -
          2.68618  4.42225  2.77519  2.73123  3.46354  2.40513  3.72494  3.29354  2.67741  2.69355  4.24690  2.90347  2.73739  3.18146  2.89801  2.37887  2.77519  2.98518  4.58477  3.61503
          0.03206  3.85186  4.57420  0.61958  0.77255  0.48576  0.95510
    444   2.86489  4.84954  2.88982  2.64451  4.01530  3.35269  3.80254  3.64314  2.46679  3.14751  4.17622  3.10396  3.90602  1.27116  2.75126  2.91363  3.16200  3.37417  5.29109  3.98356   1023 q - - -
          2.68618  4.42225  2.77519  2.73123  3.46354  2.40513  3.72494  3.29354  2.67741  2.69355  4.24690  2.90347  2.73739  3.18146  2.89801  2.37887  2.77519  2.98518  4.58477  3.61503
          0.03206  3.85186  4.57420  0.61958  0.77255  0.48576  0.95510
    445   1.04389  4.18217  3.44200  3.23261  4.03217  3.00720  4.25705  3.15462  3.24835  3.03716  4.07145  3.38733  3.74450  3.59146  3.50015  2.53274  2.80868  2.81260  5.46139  4.25941   1024 a - - -
          2.68618  4.42225  2.77519  2.73123  3.46354  2.40513  3.72494  3.29354  2.67741  2.69355  4.24690  2.90347  2.73739  3.18146  2.89801  2.37887  2.77519  2.98518  4.58477  3.61503
          0.03206  3.85186  4.57420  0.61958  0.77255  0.48576  0.95510
    446   3.13237  4.60089  4.15630  3.79629  3.12825  3.95577  4.45851  2.33146  3.56423  0.90100  3.15808  4.07374  4.39484  3.93750  3.74358  3.52458  3.42765  2.36339  4.99982  3.71830   1025 l - - -
          2.68618  4.42225  2.77519  2.73123  3.46354  2.40513  3.72494  3.29354  2.67741  2.69355  4.24690  2.90347  2.73739  3.18146  2.89801  2.37887  2.77519  2.98518  4.58477  3.61503
          0.03206  3.85186  4.57420  0.61958  0.77255  0.48576  0.95510
    447   3.13237  4.60089  4.15630  3.79629  3.12825  3.95577  4.45851  2.33146  3.56423  0.90100  3.15808  4.07374  4.39484  3.93750  3.74358  3.52458  3.42765  2.36339  4.99982  3.71830   1026 l - - -
          2.68618  4.42225  2.77519  2.73123  3.46354  2.40513  3.72494  3.29354  2.67741  2.69355  4.24690  2.90347  2.73739  3.18146  2.89801  2.37887  2.77519  2.98518  4.58477  3.61503
          0.03206  3.85186  4.57420  0.61958  0.77255  0.48576  0.95510
    448   1.04389  4.18217  3.44200  3.23261  4.03217  3.00720  4.25705  3.15462  3.24835  3.03716  4.07145  3.38733  3.74450  3.59146  3.50015  2.53274  2.80868  2.81260  5.46139  4.25941   1027 a - - -
          2.68618  4.42225  2.77519  2.73123  3.46354  2.40513  3.72494  3.29354  2.67741  2.69355  4.24690  2.90347  2.73739  3.18146  2.89801  2.37887  2.77519  2.98518  4.58477  3.61503
          0.03206  3.85186  4.57420  0.61958  0.77255  0.48576  0.95510
    449   2.15545  2.89919  3.65685  3.27870  3.92153  2.91958  4.16247  3.24967  3.18724  3.04451  3.93559  3.34544  3.65106  3.50019  3.44760  1.37187  2.63010  2.82949  5.34397  4.11765   1029 s - - -
          2.68618  4.42225  2.77519  2.73123  3.46354  2.40513  3.72494  3.29354  2.67741  2.69355  4.24690  2.90347  2.73739  3.18146  2.89801  2.37887  2.77519  2.98518  4.58477  3.61503
          0.03206  3.85186  4.57420  0.61958  0.77255  0.48576  0.95510
    450   2.63657  4.94275  2.13588  2.20927  4.40306  2.67029  3.68738  3.87390  2.60305  3.43270  4.25261  2.15523  3.74141  2.84985  3.11708  2.28982  2.94177  3.46057  5.62662  4.22192   1037 d - - -
          2.68618  4.42225  2.77519  2.73123  3.46354  2.40513  3.72494  3.29354  2.67741  2.69355  4.24690  2.90347  2.73739  3.18146  2.89801  2.37887  2.77519  2.98518  4.58477  3.61503
          0.03206  3.85186  4.57420  0.61958  0.77255  0.48576  0.95510
    451   3.08801  4.53489  4.35246  3.81733  3.05014  4.19442  4.49320  2.17593  3.61205  1.26591  1.93795  4.12586  4.47856  3.88908  3.81442  3.54240  3.32781  2.24301  5.02577  3.85441   1038 l - - -
          2.68618  4.42225  2.77519  2.73123  3.46354  2.40513  3.72494  3.29354  2.67741  2.69355  4.24690  2.90347  2.73739  3.18146  2.89801  2.37887  2.77519  2.98518  4.58477  3.61503
          0.03206  3.85186  4.57420  0.61958  0.77255  0.48576  0.95510
    452   1.91713  4.11574  3.35572  3.02062  4.06177  2.94180  4.06811  3.33612  3.02033  3.12134  3.98815  3.22075  3.65220  3.34175  3.33448  2.05247  1.71624  2.90436  5.43734  4.21652   1040 t - - -
          2.68618  4.42225  2.77519  2.73123  3.46354  2.40513  3.72494  3.29354  2.67741  2.69355  4.24690  2.90347  2.73739  3.18146  2.89801  2.37887  2.77519  2.98518  4.58477  3.61503
          0.03206  3.85186  4.57420  0.61958  0.77255  0.48576  0.95510
    453   2.88734  5.37483  1.35303  1.80748  4.66429  3.16128  3.72294  4.16134  2.74524  3.70474  4.57933  2.64597  3.78829  2.89972  3.32452  2.78405  3.18187  3.76050  5.86194  4.38519   1042 d - - -
          2.68618  4.42225  2.77519  2.73123  3.46354  2.40513  3.72494  3.29354  2.67741  2.69355  4.24690  2.90347  2.73739  3.18146  2.89801  2.37887  2.77519  2.98518  4.58477  3.61503
          0.03206  3.85186  4.57420  0.61958  0.77255  0.48576  0.95510
    454   2.93502  5.04121  2.47964  1.05505  4.38492  3.26110  3.84643  3.83474  2.72439  3.45529  4.43048  2.92191  3.86478  3.06268  3.13091  2.91967  3.23919  3.52080  5.56039  4.28291   1043 e - - -
          2.68618  4.42225  2.77519  2.73123  3.46354  2.40513  3.72494  3.29354  2.67741  2.69355  4.24690  2.90347  2.73739  3.18146  2.89801  2.37887  2.77519  2.98518  4.58477  3.61503
          0.03206  3.85186  4.57420  0.61958  0.77255  0.48576  0.95510
    455   3.01509  4.43985  4.30595  3.92115  3.36054  4.04392  4.65326  1.10380  3.74887  1.95106  3.29938  4.16940  4.47731  4.09943  3.94782  3.53741  3.31471  1.84597  5.24695  3.98331   1045 i - - -
          2.68618  4.42225  2.77519  2.73123  3.46354  2.40513  3.72494  3.29354  2.67741  2.69355  4.24690  2.90347  2.73739  3.18146  2.89801  2.37887  2.77519  2.98518  4.58477  3.61503
          0.03206  3.85186  4.57420  0.61958  0.77255  0.48576  0.95510
    456   2.22138  4.62221  2.62900  2.12705  4.21486  2.00308  3.78152  3.59947  2.66794  3.25338  4.10665  2.89790  3.74178  2.97840  3.09556  2.59098  2.87423  3.21382  5.49744  4.17545   1046 g - - -
          2.68618  4.42225  2.77519  2.73123  3.46354  2.40513  3.72494  3.29354  2.67741  2.69355  4.24690  2.90347  2.73739  3.18146  2.89801  2.37887  2.77519  2.98518  4.58477  3.61503
          0.03206  3.85186  4.57420  0.61958  0.77255  0.48576  0.95510
    457   2.69626  4.88088  2.51681  1.53006  4.27263  3.23851  3.72295  3.58211  2.54786  3.26223  4.15943  2.84709  3.80048  2.90229  2.97005  2.70964  2.53349  3.25490  5.53075  4.17758   1047 e - - -
          2.68618  4.42225  2.77519  2.73123  3.46354  2.40513  3.72494  3.29354  2.67741  2.69355  4.24690  2.90347  2.73739  3.18146  2.89801  2.37887  2.77519  2.98518  4.58477  3.61503
          0.03206  3.85186  4.57420  0.61958  0.77255  0.48576  0.95510
    458   2.40204  4.24699  3.41020  3.16152  3.95107  3.08688  4.18037  3.07570  3.10409  2.93992  3.99195  3.37405  3.78910  3.50000  3.36363  2.60310  1.20734  2.77288  5.39070  4.16777   1048 t - - -
          2.68618  4.42225  2.77519  2.73123  3.46354  2.40513  3.72494  3.29354  2.67741  2.69355  4.24690  2.90347  2.73739  3.18146  2.89801  2.37887  2.77519  2.98518  4.58477  3.61503
          0.03206  3.85186  4.57420  0.61958  0.77255  0.48576  0.95510
    459   3.13237  4.60089  4.15630  3.79629  3.12825  3.95577  4.45851  2.33146  3.56423  0.90100  3.15808  4.07374  4.39484  3.93750  3.74358  3.52458  3.42765  2.36339  4.99982  3.71830   1049 l - - -
          2.68618  4.42225  2.77519  2.73123  3.46354  2.40513  3.72494  3.29354  2.67741  2.69355  4.24690  2.90347  2.73739  3.18146  2.89801  2.37887  2.77519  2.98518  4.58477  3.61503
          0.03206  3.85186  4.57420  0.61958  0.77255  0.48576  0.95510
    460   1.04389  4.18217  3.44200  3.23261  4.03217  3.00720  4.25705  3.15462  3.24835  3.03716  4.07145  3.38733  3.74450  3.59146  3.50015  2.53274  2.80868  2.81260  5.46139  4.25941   1050 a - - -
          2.68618  4.42225  2.77519  2.73123  3.46354  2.40513  3.72494  3.29354  2.67741  2.69355  4.24690  2.90347  2.73739  3.18146  2.89801  2.37887  2.77519  2.98518  4.58477  3.61503
          0.03206  3.85186  4.57420  0.61958  0.77255  0.48576  0.95510
    461   2.95363  4.91613  3.12822  2.75384  4.29784  3.44506  3.74838  3.72587  1.06684  3.29557  4.25835  3.17914  3.94704  2.94118  2.42855  2.99710  3.20854  3.43490  5.36114  4.17102   1051 k - - -
          2.68618  4.42225  2.77519  2.73123  3.46354  2.40513  3.72494  3.29354  2.67741  2.69355  4.24690  2.90347  2.73739  3.18146  2.89801  2.37887  2.77519  2.98518  4.58477  3.61503
          0.03206  3.85186  4.57420  0.61958  0.77255  0.48576  0.95510
    462   1.63150  4.10871  3.24095  2.97478  4.20985  2.02550  4.09492  3.60883  3.07586  3.30627  4.13457  3.17403  3.61062  3.35918  3.40456  1.98940  2.63595  3.07793  5.55053  4.32783   1052 a - - -
          2.68618  4.42225  2.77519  2.73123  3.46354  2.40513  3.72494  3.29354  2.67741  2.69355  4.24690  2.90347  2.73739  3.18146  2.89801  2.37887  2.77519  2.98518  4.58477  3.61503
          0.03206  3.85186  4.57420  0.61958  0.77255  0.48576  0.95510
    463   2.97299  4.79371  3.10624  2.86433  3.27080  3.43053  1.18673  3.67270  2.70796  3.16917  4.21068  3.27440  3.98203  3.23036  2.97480  3.04393  3.27575  3.40824  4.73609  3.22228   1053 h - - -
          2.68618  4.42225  2.77519  2.73123  3.46354  2.40513  3.72494  3.29354  2.67741  2.69355  4.24690  2.90347  2.73739  3.18146  2.89801  2.37887  2.77519  2.98518  4.58477  3.61503
          0.03206  3.85186  4.57420  0.61958  0.77255  0.48576  0.95510
    464   2.75298  4.95016  1.60829  2.30191  3.76858  3.29049  3.66912  3.61000  2.64453  3.20567  4.11546  2.83941  3.82365  2.90984  3.12661  2.74516  3.02387  3.30118  5.18329  2.91576   1054 d - - -
          2.68618  4.42225  2.77519  2.73123  3.46354  2.40513  3.72494  3.29354  2.67741  2.69355  4.24690  2.90347  2.73739  3.18146  2.89801  2.37887  2.77519  2.98518  4.58477  3.61503
          0.03206  3.85186  4.57420  0.61958  0.77255  0.48576  0.95510
    465   2.73784  3.06318  4.16803  3.68733  1.63975  3.69171  3.99521  2.45408  3.55392  2.11807  3.29650  3.80308  4.16030  3.76785  3.72728  3.08102  3.04090  2.33341  4.45545  2.96639   1055 f - - -
          2.68618  4.42225  2.77519  2.73123  3.46354  2.40513  3.72494  3.29354  2.67741  2.69355  4.24690  2.90347  2.73739  3.18146  2.89801  2.37887  2.77519  2.98518  4.58477  3.61503
          0.03206  3.85186  4.57420  0.61958  0.77255  0.48576  0.95510
    466   3.05053  4.40336  4.58268  4.05247  3.31517  4.33179  4.75849  1.39216  3.92236  1.62271  3.13638  4.32386  4.61340  4.17255  4.13066  3.68695  3.30027  1.57253  5.28437  4.10592   1056 i - - -
          2.68618  4.42225  2.77519  2.73123  3.46354  2.40513  3.72494  3.29354  2.67741  2.69355  4.24690  2.90347  2.73739  3.18146  2.89801  2.37887  2.77519  2.98518  4.58477  3.61503
          0.03206  3.85186  4.57420  0.61958  0.77255  0.48576  0.95510
    467   2.88717  5.04139  2.98069  2.55425  4.39115  3.47183  3.59504  3.80246  1.40607  3.29887  4.17911  3.01483  3.91021  2.35723  2.27342  2.88313  3.09700  3.48334  5.40513  4.15703   1057 k - - -
          2.68618  4.42225  2.77519  2.73123  3.46354  2.40513  3.72494  3.29354  2.67741  2.69355  4.24690  2.90347  2.73739  3.18146  2.89801  2.37887  2.77519  2.98518  4.58477  3.61503
          0.03206  3.85186  4.57420  0.61958  0.77255  0.48576  0.95510
    468   2.85905  5.06876  2.76237  2.15280  4.42865  3.40311  3.61774  3.81114  1.45091  3.34615  4.21439  2.93362  3.87598  2.77032  2.43277  2.84079  3.08457  3.48010  5.47219  4.19624   1058 k - - -
          2.68618  4.42225  2.77519  2.73123  3.46354  2.40513  3.72494  3.29354  2.67741  2.69355  4.24690  2.90347  2.73739  3.18146  2.89801  2.37887  2.77519  2.98518  4.58477  3.61503
          0.03206  3.85186  4.57420  0.61958  0.77255  0.48576  0.95510
    469   2.30525  4.22525  3.18888  3.00393  4.05588  2.95553  4.11425  3.57582  3.07631  3.29773  4.22570  3.23186  3.69268  3.42728  3.36282  1.12256  2.78388  3.11544  5.43007  4.13936   1059 s - - -
          2.68618  4.42225  2.77519  2.73123  3.46354  2.40513  3.72494  3.29354  2.67741  2.69355  4.24690  2.90347  2.73739  3.18146  2.89801  2.37887  2.77519  2.98518  4.58477  3.61503
          0.03206  3.85186  4.57420  0.61958  0.77255  0.48576  0.95510
    470   2.86489  4.84954  2.88982  2.64451  4.01530  3.35269  3.80254  3.64314  2.46679  3.14751  4.17622  3.10396  3.90602  1.27116  2.75126  2.91363  3.16200  3.37417  5.29109  3.98356   1060 q - - -
          2.68618  4.42225  2.77519  2.73123  3.46354  2.40513  3.72494  3.29354  2.67741  2.69355  4.24690  2.90347  2.73739  3.18146  2.89801  2.37887  2.77519  2.98518  4.58477  3.61503
          0.03206  3.85186  4.57420  0.61958  0.77255  0.48576  0.95510
    471   2.92107  4.37999  4.29251  3.82136  3.35865  4.03106  4.57220  1.91383  3.65304  1.75693  3.26417  4.07930  4.43903  3.98456  3.88230  3.42314  3.21121  1.25180  5.23490  3.97583   1074 v - - -
          2.68618  4.42225  2.77519  2.73123  3.46354  2.40513  3.72494  3.29354  2.67741  2.69355  4.24690  2.90347  2.73739  3.18146  2.89801  2.37887  2.77519  2.98518  4.58477  3.61503
          0.03206  3.85186  4.57420  0.61958  0.77255  0.48576  0.95510
    472   2.58879  4.67730  2.95750  2.53787  4.15379  3.29357  3.67423  3.52040  1.75365  3.14430  3.99382  2.99134  3.79694  2.84565  2.64764  2.36297  2.48978  3.17402  5.35804  4.07662   1076 k - - -
          2.68618  4.42225  2.77519  2.73123  3.46354  2.40513  3.72494  3.29354  2.67741  2.69355  4.24690  2.90347  2.73739  3.18146  2.89801  2.37887  2.77519  2.98518  4.58477  3.61503
          0.03206  3.85186  4.57420  0.61958  0.77255  0.48576  0.95510
    473   2.96784  5.09232  0.94807  2.32283  4.46667  3.19539  3.91347  4.05023  2.99378  3.66234  4.64021  2.87807  3.84675  3.15275  3.50702  2.93269  3.30605  3.69169  5.63926  4.34326   1079 d - - -
          2.68618  4.42225  2.77519  2.73123  3.46354  2.40513  3.72494  3.29354  2.67741  2.69355  4.24690  2.90347  2.73739  3.18146  2.89801  2.37887  2.77519  2.98518  4.58477  3.61503
          0.03206  3.85186  4.57420  0.61958  0.77255  0.48576  0.95510
    474   2.70673  4.70224  2.69759  2.58110  4.06256  3.17045  3.90500  3.76872  2.80709  3.41800  4.37355  1.19508  3.82141  3.17791  3.16089  2.77483  3.08802  3.39301  5.37087  4.01252   1080 n - - -
          2.68618  4.42225  2.77519  2.73123  3.46354  2.40513  3.72494  3.29354  2.67741  2.69355  4.24690  2.90347  2.73739  3.18146  2.89801  2.37887  2.77519  2.98518  4.58477  3.61503
          0.03206  3.85186  4.57420  0.61958  0.77255  0.48576  0.95510
    475   2.72484  4.48537  3.32983  3.16607  4.16262  3.17406  4.24505  3.70294  3.22164  3.33194  4.38106  3.47474  0.86686  3.61106  3.46933  2.89174  3.16483  3.35064  5.35462  4.28308   1081 p - - -
          2.68618  4.42225  2.77519  2.73123  3.46354  2.40513  3.72494  3.29354  2.67741  2.69355  4.24690  2.90347  2.73739  3.18146  2.89801  2.37887  2.77519  2.98518  4.58477  3.61503
          0.03206  3.85186  4.57420  0.61958  0.77255  0.48576  0.95510
    476   2.26647  4.23507  3.09826  2.83904  4.14672  2.95683  4.00094  3.59770  2.91876  3.27243  4.12907  3.12566  2.74250  3.25272  3.25795  1.41886  2.71689  3.11772  5.48104  4.21371   1082 s - - -
          2.68618  4.42225  2.77519  2.73123  3.46354  2.40513  3.72494  3.29354  2.67741  2.69355  4.24690  2.90347  2.73739  3.18146  2.89801  2.37887  2.77519  2.98518  4.58477  3.61503
          0.03206  3.85186  4.57420  0.61958  0.77255  0.48576  0.95510
    477   2.63988  4.41709  3.30941  3.20634  4.34852  0.76164  4.32766  3.94333  3.38478  3.60000  4.57575  3.47378  3.80757  3.71061  3.62287  2.81125  3.11953  3.47564  5.44889  4.44980   1087 g - - -
          2.68618  4.42225  2.77519  2.73123  3.46354  2.40513  3.72494  3.29354  2.67741  2.69355  4.24690  2.90347  2.73739  3.18146  2.89801  2.37887  2.77519  2.98518  4.58477  3.61503
          0.03206  3.85186  4.57420  0.61958  0.77255  0.48576  0.95510
    478   2.96784  5.09232  0.94807  2.32283  4.46667  3.19539  3.91347  4.05023  2.99378  3.66234  4.64021  2.87807  3.84675  3.15275  3.50702  2.93269  3.30605  3.69169  5.63926  4.34326   1088 d - - -
          2.68618  4.42225  2.77519  2.73123  3.46354  2.40513  3.72494  3.29354  2.67741  2.69355  4.24690  2.90347  2.73739  3.18146  2.89801  2.37887  2.77519  2.98518  4.58477  3.61503
          0.03206  3.85186  4.57420  0.61958  0.77255  0.48576  0.95510
    479   3.23246  4.64037  4.21040  3.92116  1.04607  3.92667  3.86866  2.75891  3.82876  2.13383  3.49226  3.99609  4.38588  4.00248  3.95357  3.50333  3.53367  2.74805  4.12420  2.49395   1089 f - - -
          2.68618  4.42225  2.77519  2.73123  3.46354  2.40513  3.72494  3.29354  2.67741  2.69355  4.24690  2.90347  2.73739  3.18146  2.89801  2.37887  2.77519  2.98518  4.58477  3.61503
          0.03206  3.85186  4.57420  0.61958  0.77255  0.48576  0.95510
    480   2.94613  5.03927  3.31804  2.70952  4.45298  3.56854  3.57009  3.81718  1.42116  3.29552  4.17250  3.12133  3.95662  2.71356  1.72092  2.95411  3.12884  3.50581  5.36715  4.18034   1090 k - - -
          2.68618  4.42225  2.77519  2.73123  3.46354  2.40513  3.72494  3.29354  2.67741  2.69355  4.24690  2.90347  2.73739  3.18146  2.89801  2.37887  2.77519  2.98518  4.58477  3.61503
          0.03206  3.85186  4.57420  0.61958  0.77255  0.48576  0.95510
    481   2.30525  4.22525  3.18888  3.00393  4.05588  2.95553  4.11425  3.57582  3.07631  3.29773  4.22570  3.23186  3.69268  3.42728  3.36282  1.12256  2.78388  3.11544  5.43007  4.13936   1091 s - - -
          2.68618  4.42225  2.77519  2.73123  3.46354  2.40513  3.72494  3.29354  2.67741  2.69355  4.24690  2.90347  2.73739  3.18146  2.89801  2.37887  2.77519  2.98518  4.58477  3.61503
          0.03206  3.85186  4.57420  0.61958  0.77255  0.48576  0.95510
    482   2.95329  4.50540  4.02741  3.61951  3.19917  3.81872  4.35943  2.37273  3.38864  1.79713  1.41801  3.89949  4.27937  3.77197  3.59634  3.30016  3.25828  2.37641  5.03713  3.79699   1092 m - - -
          2.68618  4.42225  2.77519  2.73123  3.46354  2.40513  3.72494  3.29354  2.67741  2.69355  4.24690  2.90347  2.73739  3.18146  2.89801  2.37887  2.77519  2.98518  4.58477  3.61503
          0.03206  3.85186  4.57420  0.61958  0.77255  0.48576  0.95510
    483   2.80617  4.67026  3.16271  2.75646  2.77302  3.56599  2.89346  3.28345  2.68412  2.84861  3.80683  2.69895  3.98591  3.06851  3.02702  2.88689  3.04367  3.04049  4.34286  1.91531   1094 y - - -
          2.68618  4.42225  2.77519  2.73123  3.46354  2.40513  3.72494  3.29354  2.67741  2.69355  4.24690  2.90347  2.73739  3.18146  2.89801  2.37887  2.77519  2.98518  4.58477  3.61503
          0.03206  3.85186  4.57420  0.61958  0.77255  0.48576  0.95510
    484   2.82464  4.72694  3.43737  2.85279  3.80561  3.55133  3.69892  3.22159  2.18465  2.38173  3.82022  3.24107  3.97222  2.91298  1.55750  2.92852  3.05769  3.01754  5.12862  3.84755   1095 r - - -
          2.68618  4.42225  2.77519  2.73123  3.46354  2.40513  3.72494  3.29354  2.67741  2.69355  4.24690  2.90347  2.73739  3.18146  2.89801  2.37887  2.77519  2.98518  4.58477  3.61503
          0.03206  3.85186  4.57420  0.61958  0.77255  0.48576  0.95510
    485   2.97299  4.79371  3.10624  2.86433  3.27080  3.43053  1.18673  3.67270  2.70796  3.16917  4.21068  3.27440  3.98203  3.23036  2.97480  3.04393  3.27575  3.40824  4.73609  3.22228   1096 h - - -
          2.68618  4.42225  2.77519  2.73123  3.46354  2.40513  3.72494  3.29354  2.67741  2.69355  4.24690  2.90347  2.73739  3.18146  2.89801  2.37887  2.77519  2.98518  4.58477  3.61503
          0.03206  3.85186  4.57420  0.61958  0.77255  0.48576  0.95510
    486   3.03714  4.42749  4.47542  3.94897  3.22677  4.24310  4.63871  1.34038  3.78305  1.70758  2.57800  4.22613  4.54089  4.05116  3.98593  3.59915  3.28721  1.86956  5.18102  4.00581   1097 i - - -
          2.68618  4.42225  2.77519  2.73123  3.46354  2.40513  3.72494  3.29354  2.67741  2.69355  4.24690  2.90347  2.73739  3.18146  2.89801  2.37887  2.77519  2.98518  4.58477  3.61503
          0.03206  3.85186  4.57420  0.61958  0.77255  0.48576  0.95510
    487   2.46501  4.46217  3.07487  2.70276  4.05107  3.16494  3.79900  3.51351  2.51221  3.14806  4.01835  3.08154  3.75870  3.01352  2.39315  1.60154  2.82706  3.13069  5.33432  4.04660   1098 s - - -
          2.68618  4.42225  2.77519  2.73123  3.46354  2.40513  3.72494  3.29354  2.67741  2.69355  4.24690  2.90347  2.73739  3.18146  2.89801  2.37887  2.77519  2.98518  4.58477  3.61503
          0.03206  3.85186  4.57420  0.61958  0.77255  0.48576  0.95510
    488   2.95363  4.91613  3.12822  2.75384  4.29784  3.44506  3.74838  3.72587  1.06684  3.29557  4.25835  3.17914  3.94704  2.94118  2.42855  2.99710  3.20854  3.43490  5.36114  4.17102   1099 k - - -
          2.68618  4.42225  2.77519  2.73123  3.46354  2.40513  3.72494  3.29354  2.67741  2.69355  4.24690  2.90347  2.73739  3.18146  2.89801  2.37887  2.77519  2.98518  4.58477  3.61503
          0.03206  3.85186  4.57420  0.61958  0.77255  0.48576  0.95510
    489   2.63988  4.41709  3.30941  3.20634  4.34852  0.76164  4.32766  3.94333  3.38478  3.60000  4.57575  3.47378  3.80757  3.71061  3.62287  2.81125  3.11953  3.47564  5.44889  4.44980   1100 g - - -
          2.68618  4.42225  2.77519  2.73123  3.46354  2.40513  3.72494  3.29354  2.67741  2.69355  4.24690  2.90347  2.73739  3.18146  2.89801  2.37887  2.77519  2.98518  4.58477  3.61503
          0.03206  3.85186  4.57420  0.61958  0.77255  0.48576  0.95510
    490   2.21234  4.17853  3.09989  2.89051  4.24646  1.99192  4.07437  3.71123  3.03997  3.38534  4.22078  3.13767  3.62965  3.33601  3.37354  1.51764  2.69038  3.16723  5.56954  4.32207   1101 s - - -
          2.68618  4.42225  2.77519  2.73123  3.46354  2.40513  3.72494  3.29354  2.67741  2.69355  4.24690  2.90347  2.73739  3.18146  2.89801  2.37887  2.77519  2.98518  4.58477  3.61503
          0.03206  3.85186  4.57420  0.61958  0.77255  0.48576  0.95510
    491   3.30201  4.68392  4.06007  3.76123  2.64612  3.70741  3.87523  3.32495  3.48397  2.72330  3.95968  3.91450  4.22347  3.87267  3.61588  3.50589  3.60142  3.21471  0.92792  2.64933   1102 w - - -
          2.68618  4.42225  2.77519  2.73123  3.46354  2.40513  3.72494  3.29354  2.67741  2.69355  4.24690  2.90347  2.73739  3.18146  2.89801  2.37887  2.77519  2.98518  4.58477  3.61503
          0.03206  3.85186  4.57420  0.61958  0.77255  0.48576  0.95510
    492   2.40204  4.24699  3.41020  3.16152  3.95107  3.08688  4.18037  3.07570  3.10409  2.93992  3.99195  3.37405  3.78910  3.50000  3.36363  2.60310  1.20734  2.77288  5.39070  4.16777   1103 t - - -
          2.68618  4.42225  2.77519  2.73123  3.46354  2.40513  3.72494  3.29354  2.67741  2.69355  4.24690  2.90347  2.73739  3.18146  2.89801  2.37887  2.77519  2.98518  4.58477  3.61503
          0.03206  3.85186  4.57420  0.61958  0.77255  0.48576  0.95510
    493   3.23246  4.64037  4.21040  3.92116  1.04607  3.92667  3.86866  2.75891  3.82876  2.13383  3.49226  3.99609  4.38588  4.00248  3.95357  3.50333  3.53367  2.74805  4.12420  2.49395   1104 f - - -
          2.68618  4.42225  2.77519  2.73123  3.46354  2.40513  3.72494  3.29354  2.67741  2.69355  4.24690  2.90347  2.73739  3.18146  2.89801  2.37887  2.77519  2.98518  4.58477  3.61503
          0.03206  3.85186  4.57420  0.61958  0.77255  0.48576  0.95510
    494   2.30525  4.22525  3.18888  3.00393  4.05588  2.95553  4.11425  3.57582  3.07631  3.29773  4.22570  3.23186  3.69268  3.42728  3.36282  1.12256  2.78388  3.11544  5.43007  4.13936   1105 s - - -
          2.68618  4.42225  2.77519  2.73123  3.46354  2.40513  3.72494  3.29354  2.67741  2.69355  4.24690  2.90347  2.73739  3.18146  2.89801  2.37887  2.77519  2.98518  4.58477  3.61503
          0.03206  3.85186  4.57420  0.61958  0.77255  0.48576  0.95510
    495   2.96784  5.09232  0.94807  2.32283  4.46667  3.19539  3.91347  4.05023  2.99378  3.66234  4.64021  2.87807  3.84675  3.15275  3.50702  2.93269  3.30605  3.69169  5.63926  4.34326   1106 d - - -
          2.68618  4.42225  2.77519  2.73123  3.46354  2.40513  3.72494  3.29354  2.67741  2.69355  4.24690  2.90347  2.73739  3.18146  2.89801  2.37887  2.77519  2.98518  4.58477  3.61503
          0.03206  3.85186  4.57420  0.61958  0.77255  0.48576  0.95510
    496   2.85226  5.03222  3.08913  2.56022  4.39740  3.50249  3.56011  3.78497  1.79833  3.27630  4.12649  3.01926  3.90021  1.94937  2.03194  2.84854  3.04724  3.45821  5.38297  4.14425   1107 k - - -
          2.68618  4.42225  2.77519  2.73123  3.46354  2.40513  3.72494  3.29354  2.67741  2.69355  4.24690  2.90347  2.73739  3.18146  2.89801  2.37887  2.77519  2.98518  4.58477  3.61503
          0.03206  3.85186  4.57420  0.61958  0.77255  0.48576  0.95510
    497   2.96784  5.09232  0.94807  2.32283  4.46667  3.19539  3.91347  4.05023  2.99378  3.66234  4.64021  2.87807  3.84675  3.15275  3.50702  2.93269  3.30605  3.69169  5.63926  4.34326   1108 d - - -
          2.68618  4.42225  2.77519  2.73123  3.46354  2.40513  3.72494  3.29354  2.67741  2.69355  4.24690  2.90347  2.73739  3.18146  2.89801  2.37887  2.77519  2.98518  4.58477  3.61503
          0.03206  3.85186  4.57420  0.61958  0.77255  0.48576  0.95510
    498   2.74419  4.73629  3.06384  2.60914  3.19680  3.49948  2.32009  3.35880  2.43905  2.92455  3.83919  3.06660  3.91011  2.56461  2.78208  2.80093  2.97159  3.09298  4.68284  2.68884   1109 h - - -
          2.68618  4.42225  2.77519  2.73123  3.46354  2.40513  3.72494  3.29354  2.67741  2.69355  4.24690  2.90347  2.73739  3.18146  2.89801  2.37887  2.77519  2.98518  4.58477  3.61503
          0.03206  3.85186  4.57420  0.61958  0.77255  0.48576  0.95510
    499   2.63988  4.41709  3.30941  3.20634  4.34852  0.76164  4.32766  3.94333  3.38478  3.60000  4.57575  3.47378  3.80757  3.71061  3.62287  2.81125  3.11953  3.47564  5.44889  4.44980   1110 g - - -
          2.68618  4.42225  2.77519  2.73123  3.46354  2.40513  3.72494  3.29354  2.67741  2.69355  4.24690  2.90347  2.73739  3.18146  2.89801  2.37887  2.77519  2.98518  4.58477  3.61503
          0.03206  3.85186  4.57420  0.61958  0.77255  0.48576  0.95510
    500   2.85038  4.53129  3.64042  3.10957  2.95374  3.61865  3.69421  3.09892  2.62908  2.65388  3.67951  3.42392  4.04261  3.20332  2.35579  3.02340  3.09374  2.90519  1.84130  2.97664   1112 w - - -
          2.68618  4.42225  2.77519  2.73123  3.46354  2.40513  3.72494  3.29354  2.67741  2.69355  4.24690  2.90347  2.73739  3.18146  2.89801  2.37887  2.77519  2.98518  4.58477  3.61503
          0.03206  3.85186  4.57420  0.61958  0.77255  0.48576  0.95510
    501   2.86489  4.84954  2.88982  2.64451  4.01530  3.35269  3.80254  3.64314  2.46679  3.14751  4.17622  3.10396  3.90602  1.27116  2.75126  2.91363  3.16200  3.37417  5.29109  3.98356   1113 q - - -
          2.68618  4.42225  2.77519  2.73123  3.46354  2.40513  3.72494  3.29354  2.67741  2.69355  4.24690  2.90347  2.73739  3.18146  2.89801  2.37887  2.77519  2.98518  4.58477  3.61503
          0.03206  3.85186  4.57420  0.61958  0.77255  0.48576  0.95510
    502   2.91990  4.37947  4.29109  3.82073  3.36039  4.02886  4.57213  1.91365  3.65228  1.76303  3.26654  4.07825  4.43807  3.98448  3.88162  3.42149  3.21055  1.24867  5.23594  3.97615   1114 v - - -
          2.68618  4.42225  2.77519  2.73123  3.46354  2.40513  3.72494  3.29354  2.67741  2.69355  4.24690  2.90347  2.73739  3.18146  2.89801  2.37887  2.77519  2.98518  4.58477  3.61503
          0.03206  3.85186  4.57420  0.61958  0.77255  0.48576  0.95510
    503   2.30525  4.22525  3.18888  3.00393  4.05588  2.95553  4.11425  3.57582  3.07631  3.29773  4.22570  3.23186  3.69268  3.42728  3.36282  1.12256  2.78388  3.11544  5.43007  4.13936   1115 s - - -
          2.68618  4.42225  2.77519  2.73123  3.46354  2.40513  3.72494  3.29354  2.67741  2.69355  4.24690  2.90347  2.73739  3.18146  2.89801  2.37887  2.77519  2.98518  4.58477  3.61503
          0.03206  3.85186  4.57420  0.61958  0.77255  0.48576  0.95510
    504   2.96784  5.09232  0.94807  2.32283  4.46667  3.19539  3.91347  4.05023  2.99378  3.66234  4.64021  2.87807  3.84675  3.15275  3.50702  2.93269  3.30605  3.69169  5.63926  4.34326   1116 d - - -
          2.68618  4.42225  2.77519  2.73123  3.46354  2.40513  3.72494  3.29354  2.67741  2.69355  4.24690  2.90347  2.73739  3.18146  2.89801  2.37887  2.77519  2.98518  4.58477  3.61503
          0.03206  3.85186  4.57420  0.61958  0.77255  0.48576  0.95510
    505   2.56355  0.98324  4.07738  3.81250  3.80882  3.19066  4.46415  2.94951  3.63940  2.86582  3.98652  3.80499  3.89598  3.98636  3.76734  2.83512  3.02862  2.69543  5.22904  4.09658   1117 c - - -
          2.68618  4.42225  2.77519  2.73123  3.46354  2.40513  3.72494  3.29354  2.67741  2.69355  4.24690  2.90347  2.73739  3.18146  2.89801  2.37887  2.77519  2.98518  4.58477  3.61503
          0.03206  3.85186  4.57420  0.61958  0.77255  0.48576  0.95510
    506   2.40204  4.24699  3.41020  3.16152  3.95107  3.08688  4.18037  3.07570  3.10409  2.93992  3.99195  3.37405  3.78910  3.50000  3.36363  2.60310  1.20734  2.77288  5.39070  4.16777   1118 t - - -
          2.68618  4.42225  2.77519  2.73123  3.46354  2.40513  3.72494  3.29354  2.67741  2.69355  4.24690  2.90347  2.73739  3.18146  2.89801  2.37887  2.77519  2.98518  4.58477  3.61503
          0.03206  3.85186  4.57420  0.61958  0.77255  0.48576  0.95510
    507   1.04389  4.18217  3.44200  3.23261  4.03217  3.00720  4.25705  3.15462  3.24835  3.03716  4.07145  3.38733  3.74450  3.59146  3.50015  2.53274  2.80868  2.81260  5.46139  4.25941   1119 a - - -
          2.68618  4.42225  2.77519  2.73123  3.46354  2.40513  3.72494  3.29354  2.67741  2.69355  4.24690  2.90347  2.73739  3.18146  2.89801  2.37887  2.77519  2.98518  4.58477  3.61503
          0.03206  3.85186  4.57420  0.61958  0.77255  0.48576  0.95510
    508   2.85489  5.30714  1.92400  1.35685  4.59992  3.18191  3.70643  4.08229  2.68050  3.63173  4.49601  2.67160  3.78772  2.87823  3.22814  2.76628  3.14092  3.69076  5.79217  4.33925   1120 e - - -
          2.68618  4.42225  2.77519  2.73123  3.46354  2.40513  3.72494  3.29354  2.67741  2.69355  4.24690  2.90347  2.73739  3.18146  2.89801  2.37887  2.77519  2.98518  4.58477  3.61503
          0.03206  3.85186  4.57420  0.61958  0.77255  0.48576  0.95510
    509   1.87151  4.16085  3.17149  2.98693  4.24289  1.44175  4.14563  3.59818  3.13024  3.34644  4.22195  3.20019  3.64656  3.42841  3.43641  2.39755  2.71336  3.09599  5.57531  4.36387   1121 g - - -
          2.68618  4.42225  2.77519  2.73123  3.46354  2.40513  3.72494  3.29354  2.67741  2.69355  4.24690  2.90347  2.73739  3.18146  2.89801  2.37887  2.77519  2.98518  4.58477  3.61503
          0.03206  3.85186  4.57420  0.61958  0.77255  0.48576  0.95510
    510   3.13237  4.60089  4.15630  3.79629  3.12825  3.95577  4.45851  2.33146  3.56423  0.90100  3.15808  4.07374  4.39484  3.93750  3.74358  3.52458  3.42765  2.36339  4.99982  3.71830   1122 l - - -
          2.68618  4.42225  2.77519  2.73123  3.46354  2.40513  3.72494  3.29354  2.67741  2.69355  4.24690  2.90347  2.73739  3.18146  2.89801  2.37887  2.77519  2.98518  4.58477  3.61503
          0.03206  3.85186  4.57420  0.61958  0.77255  0.48576  0.95510
    511   2.95363  4.91613  3.12822  2.75384  4.29784  3.44506  3.74838  3.72587  1.06684  3.29557  4.25835  3.17914  3.94704  2.94118  2.42855  2.99710  3.20854  3.43490  5.36114  4.17102   1123 k - - -
          2.68618  4.42225  2.77519  2.73123  3.46354  2.40513  3.72494  3.29354  2.67741  2.69355  4.24690  2.90347  2.73739  3.18146  2.89801  2.37887  2.77519  2.98518  4.58477  3.61503
          0.03206  3.85186  4.57420  0.61958  0.77255  0.48576  0.95510
    512   2.17797  1.72106  3.81492  3.46142  3.79696  2.95384  4.23053  3.05600  3.32209  2.91799  3.84910  3.44536  3.68895  3.63425  3.52889  2.01746  2.65307  2.68933  5.26300  4.03730   1135 c - - -
          2.68618  4.42225  2.77519  2.73123  3.46354  2.40513  3.72494  3.29354  2.67741  2.69355  4.24690  2.90347  2.73739  3.18146  2.89801  2.37887  2.77519  2.98518  4.58477  3.61503
          0.03206  3.85186  4.57420  0.61958  0.77255  0.48576  0.95510
    513   2.56355  0.98324  4.07738  3.81250  3.80882  3.19066  4.46415  2.94951  3.63940  2.86582  3.98652  3.80499  3.89598  3.98636  3.76734  2.83512  3.02862  2.69543  5.22904  4.09658   1136 c - - -
          2.68618  4.42225  2.77519  2.73123  3.46354  2.40513  3.72494  3.29354  2.67741  2.69355  4.24690  2.90347  2.73739  3.18146  2.89801  2.37887  2.77519  2.98518  4.58477  3.61503
          0.03206  3.85186  4.57420  0.61958  0.77255  0.48576  0.95510
    514   3.13237  4.60089  4.15630  3.79629  3.12825  3.95577  4.45851  2.33146  3.56423  0.90100  3.15808  4.07374  4.39484  3.93750  3.74358  3.52458  3.42765  2.36339  4.99982  3.71830   1139 l - - -
          2.68618  4.42225  2.77519  2.73123  3.46354  2.40513  3.72494  3.29354  2.67741  2.69355  4.24690  2.90347  2.73739  3.18146  2.89801  2.37887  2.77519  2.98518  4.58477  3.61503
          0.03206  3.85186  4.57420  0.61958  0.77255  0.48576  0.95510
    515   3.13237  4.60089  4.15630  3.79629  3.12825  3.95577  4.45851  2.33146  3.56423  0.90100  3.15808  4.07374  4.39484  3.93750  3.74358  3.52458  3.42765  2.36339  4.99982  3.71830   1140 l - - -
          2.68618  4.42225  2.77519  2.73123  3.46354  2.40513  3.72494  3.29354  2.67741  2.69355  4.24690  2.90347  2.73739  3.18146  2.89801  2.37887  2.77519  2.98518  4.58477  3.61503
          0.03206  3.85186  4.57420  0.61958  0.77255  0.48576  0.95510
    516   3.16585  4.56125  4.42021  3.94537  1.74287  4.20447  4.11167  2.34392  3.80324  1.35314  3.04484  4.11403  4.50091  3.96606  3.95963  3.56866  3.40595  2.40089  4.41121  2.88628   1141 l - - -
          2.68618  4.42225  2.77519  2.73123  3.46354  2.40513  3.72494  3.29354  2.67741  2.69355  4.24690  2.90347  2.73739  3.18146  2.89801  2.37887  2.77519  2.98518  4.58477  3.61503
          0.03206  3.85186  4.57420  0.61958  0.77255  0.48576  0.95510
    517   2.30525  4.22525  3.18888  3.00393  4.05588  2.95553  4.11425  3.57582  3.07631  3.29773  4.22570  3.23186  3.69268  3.42728  3.36282  1.12256  2.78388  3.11544  5.43007  4.13936   1142 s - - -
          2.68618  4.42225  2.77519  2.73123  3.46354  2.40513  3.72494  3.29354  2.67741  2.69355  4.24690  2.90347  2.73739  3.18146  2.89801  2.37887  2.77519  2.98518  4.58477  3.61503
          0.03206  3.85186  4.57420  0.61958  0.77255  0.48576  0.95510
    518   3.11569  4.54876  4.40073  3.86289  3.03969  4.23692  4.53023  2.16380  3.66127  1.14462  2.15257  4.17097  4.50671  3.92437  3.85774  3.58492  3.35263  2.24161  5.03570  3.87583   1153 l - - -
          2.68618  4.42225  2.77519  2.73123  3.46354  2.40513  3.72494  3.29354  2.67741  2.69355  4.24690  2.90347  2.73739  3.18146  2.89801  2.37887  2.77519  2.98518  4.58477  3.61503
          0.03206  3.85186  4.57420  0.61958  0.77255  0.48576  0.95510
    519   3.04338  4.52219  4.25568  3.73625  3.07468  4.10790  4.42981  2.20360  3.51167  1.44325  1.74577  4.04381  4.42851  3.82710  3.72352  3.46666  3.29380  2.24957  5.01442  3.81008   1154 l - - -
          2.68618  4.42225  2.77519  2.73123  3.46354  2.40513  3.72494  3.29354  2.67741  2.69355  4.24690  2.90347  2.73739  3.18146  2.89801  2.37887  2.77519  2.98518  4.58477  3.61503
          0.03206  3.85186  4.57420  0.61958  0.77255  0.48576  0.95510
    520   2.61701  4.65355  2.81552  2.54934  4.06983  3.23099  3.77640  3.55735  2.54051  3.14372  4.06091  3.00402  1.83230  2.47351  2.88504  2.69077  2.94445  3.22113  5.35815  4.05166   1160 p - - -
          2.68618  4.42225  2.77519  2.73123  3.46354  2.40513  3.72494  3.29354  2.67741  2.69355  4.24690  2.90347  2.73739  3.18146  2.89801  2.37887  2.77519  2.98518  4.58477  3.61503
          0.03206  3.85186  4.57420  0.61958  0.77255  0.48576  0.95510
    521   2.72484  4.48537  3.32983  3.16607  4.16262  3.17406  4.24505  3.70294  3.22164  3.33194  4.38106  3.47474  0.86686  3.61106  3.46933  2.89174  3.16483  3.35064  5.35462  4.28308   1163 p - - -
          2.68618  4.42225  2.77519  2.73123  3.46354  2.40513  3.72494  3.29354  2.67741  2.69355  4.24690  2.90347  2.73739  3.18146  2.89801  2.37887  2.77519  2.98518  4.58477  3.61503
          0.03206  3.85186  4.57420  0.61958  0.77255  0.48576  0.95510
    522   2.93502  5.04121  2.47964  1.05505  4.38492  3.26110  3.84643  3.83474  2.72439  3.45529  4.43048  2.92191  3.86478  3.06268  3.13091  2.91967  3.23919  3.52080  5.56039  4.28291   1164 e - - -
          2.68618  4.42225  2.77519  2.73123  3.46354  2.40513  3.72494  3.29354  2.67741  2.69355  4.24690  2.90347  2.73739  3.18146  2.89801  2.37887  2.77519  2.98518  4.58477  3.61503
          0.03206  3.85186  4.57420  0.61958  0.77255  0.48576  0.95510
    523   2.68884  4.32480  3.05793  3.08474  3.43875  3.71585  4.02522  1.89815  3.03844  2.08117  3.35321  3.48456  4.09252  3.35024  3.38205  2.99462  2.93238  1.92690  5.04010  3.79641   1165 i - - -
          2.68618  4.42225  2.77519  2.73123  3.46354  2.40513  3.72494  3.29354  2.67741  2.69355  4.24690  2.90347  2.73739  3.18146  2.89801  2.37887  2.77519  2.98518  4.58477  3.61503
          0.03206  3.85186  4.57420  0.61958  0.77255  0.48576  0.95510
    524   2.79188  4.34044  4.09660  3.75932  3.53527  3.70233  4.56468  2.05209  3.62678  2.22604  3.50378  3.95239  4.26415  3.98817  3.84123  3.20474  3.15403  1.05131  5.31616  4.04639   1166 v - - -
          2.68618  4.42225  2.77519  2.73123  3.46354  2.40513  3.72494  3.29354  2.67741  2.69355  4.24690  2.90347  2.73739  3.18146  2.89801  2.37887  2.77519  2.98518  4.58477  3.61503
          0.03206  3.85186  4.57420  0.61958  0.77255  0.48576  0.95510
    525   2.63988  4.41709  3.30941  3.20634  4.34852  0.76164  4.32766  3.94333  3.38478  3.60000  4.57575  3.47378  3.80757  3.71061  3.62287  2.81125  3.11953  3.47564  5.44889  4.44980   1167 g - - -
          2.68618  4.42225  2.77519  2.73123  3.46354  2.40513  3.72494  3.29354  2.67741  2.69355  4.24690  2.90347  2.73739  3.18146  2.89801  2.37887  2.77519  2.98518  4.58477  3.61503
          0.03206  3.85186  4.57420  0.61958  0.77255  0.48576  0.95510
    526   2.93502  5.04121  2.47964  1.05505  4.38492  3.26110  3.84643  3.83474  2.72439  3.45529  4.43048  2.92191  3.86478  3.06268  3.13091  2.91967  3.23919  3.52080  5.56039  4.28291   1175 e - - -
          2.68618  4.42225  2.77519  2.73123  3.46354  2.40513  3.72494  3.29354  2.67741  2.69355  4.24690  2.90347  2.73739  3.18146  2.89801  2.37887  2.77519  2.98518  4.58477  3.61503
          0.03206  3.85186  4.57420  0.61958  0.77255  0.48576  0.95510
    527   2.43492  4.87722  3.11946  2.58423  4.26557  3.45443  3.59255  3.62676  1.61213  3.18190  4.03707  3.03438  3.87401  2.74319  2.09343  2.78891  2.98197  3.30603  5.34169  4.09802   1179 k - - -
          2.68618  4.42225  2.77519  2.73123  3.46354  2.40513  3.72494  3.29354  2.67741  2.69355  4.24690  2.90347  2.73739  3.18146  2.89801  2.37887  2.77519  2.98518  4.58477  3.61503
          0.03206  3.85186  4.57420  0.61958  0.77255  0.48576  0.95510
    528   2.95329  4.50540  4.02741  3.61951  3.19917  3.81872  4.35943  2.37273  3.38864  1.79713  1.41801  3.89949  4.27937  3.77197  3.59634  3.30016  3.25828  2.37641  5.03713  3.79699   1180 m - - -
          2.68618  4.42225  2.77519  2.73123  3.46354  2.40513  3.72494  3.29354  2.67741  2.69355  4.24690  2.90347  2.73739  3.18146  2.89801  2.37887  2.77519  2.98518  4.58477  3.61503
          0.03206  3.85186  4.57420  0.61958  0.77255  0.48576  0.95510
    529   2.75741  5.19318  2.03691  1.60382  4.50145  3.20660  3.65672  3.97390  2.57350  3.51120  4.33830  2.69414  2.99543  2.81223  3.10521  2.69225  3.02924  3.57926  5.69194  4.25542   1181 e - - -
          2.68618  4.42225  2.77519  2.73123  3.46354  2.40513  3.72494  3.29354  2.67741  2.69355  4.24690  2.90347  2.73739  3.18146  2.89801  2.37887  2.77519  2.98518  4.58477  3.61503
          0.03206  3.85186  4.57420  0.61958  0.77255  0.48576  0.95510
    530   2.67972  4.76200  2.63453  2.08255  4.21090  3.22350  3.78293  3.62358  2.61674  3.25605  4.15398  2.93298  1.77647  2.98638  3.00976  2.72456  2.99787  3.28188  5.45817  4.16068   1182 p - - -
          2.68618  4.42225  2.77519  2.73123  3.46354  2.40513  3.72494  3.29354  2.67741  2.69355  4.24690  2.90347  2.73739  3.18146  2.89801  2.37887  2.77519  2.98518  4.58477  3.61503
          0.03206  3.85186  4.57420  0.61958  0.77255  0.48576  0.95510
    531   2.80336  5.12970  2.44180  1.66794  4.41184  3.28437  3.64679  3.87195  2.39247  3.40278  4.26598  2.78905  3.81467  2.12777  2.79416  2.75852  3.05793  3.51862  5.57104  4.19879   1184 e - - -
          2.68618  4.42225  2.77519  2.73123  3.46354  2.40513  3.72494  3.29354  2.67741  2.69355  4.24690  2.90347  2.73739  3.18146  2.89801  2.37887  2.77519  2.98518  4.58477  3.61503
          0.03206  3.85186  4.57420  0.61958  0.77255  0.48576  0.95510
    532   2.95300  5.03440  3.34275  2.72491  4.44831  3.57523  3.57110  3.81091  1.55106  3.29018  4.16970  3.13159  3.96182  2.71564  1.55308  2.96355  3.13443  3.50232  5.36165  4.17914   1186 k - - -
          2.68618  4.42225  2.77519  2.73123  3.46354  2.40513  3.72494  3.29354  2.67741  2.69355  4.24690  2.90347  2.73739  3.18146  2.89801  2.37887  2.77519  2.98518  4.58477  3.61503
          0.03206  3.85186  4.57420  0.61958  0.77255  0.48576  0.95510
    533   3.12521  4.49712  4.55675  4.00974  2.46947  4.31580  4.50037  1.88708  3.88823  1.17463  2.90000  4.26397  4.55237  4.04253  4.05410  3.64773  3.35242  2.15357  4.88164  3.61048   1187 l - - -
          2.68618  4.42225  2.77519  2.73123  3.46354  2.40513  3.72494  3.29354  2.67741  2.69355  4.24690  2.90347  2.73739  3.18146  2.89801  2.37887  2.77519  2.98518  4.58477  3.61503
          0.03206  3.85186  4.57420  0.61958  0.77255  0.48576  0.95510
    534   3.35216  4.69299  4.31142  3.93667  1.50134  4.15657  3.43695  3.08702  3.80417  2.46999  3.70817  3.87101  4.48759  3.88010  3.92080  3.51178  3.58207  3.00278  3.62689  1.31394   1188 y - - -
          2.68618  4.42225  2.77519  2.73123  3.46354  2.40513  3.72494  3.29354  2.67741  2.69355  4.24690  2.90347  2.73739  3.18146  2.89801  2.37887  2.77519  2.98518  4.58477  3.61503
          0.03206  3.85186  4.57420  0.61958  0.77255  0.48576  0.95510
    535   2.96784  5.09232  0.94807  2.32283  4.46667  3.19539  3.91347  4.05023  2.99378  3.66234  4.64021  2.87807  3.84675  3.15275  3.50702  2.93269  3.30605  3.69169  5.63926  4.34326   1189 d - - -
          2.68618  4.42225  2.77519  2.73123  3.46354  2.40513  3.72494  3.29354  2.67741  2.69355  4.24690  2.90347  2.73739  3.18146  2.89801  2.37887  2.77519  2.98518  4.58477  3.61503
          0.03206  3.85186  4.57420  0.61958  0.77255  0.48576  0.95510
    536   1.86494  4.12617  3.25348  3.00713  4.15782  2.89476  4.11041  3.50421  3.06972  3.26140  4.13252  3.20050  3.63605  3.38698  3.37617  1.38017  2.66742  3.01979  5.52675  4.28326   1190 s - - -
          2.68618  4.42225  2.77519  2.73123  3.46354  2.40513  3.72494  3.29354  2.67741  2.69355  4.24690  2.90347  2.73739  3.18146  2.89801  2.37887  2.77519  2.98518  4.58477  3.61503
          0.03206  3.85186  4.57420  0.61958  0.77255  0.48576  0.95510
    537   2.79188  4.34044  4.09660  3.75932  3.53527  3.70233  4.56468  2.05209  3.62678  2.22604  3.50378  3.95239  4.26415  3.98817  3.84123  3.20474  3.15403  1.05131  5.31616  4.04639   1191 v - - -
          2.68618  4.42225  2.77519  2.73123  3.46354  2.40513  3.72494  3.29354  2.67741  2.69355  4.24690  2.90347  2.73739  3.18146  2.89801  2.37887  2.77519  2.98518  4.58477  3.61503
          0.03206  3.85186  4.57420  0.61958  0.77255  0.48576  0.95510
    538   2.70673  4.70224  2.69759  2.58110  4.06256  3.17045  3.90500  3.76872  2.80709  3.41800  4.37355  1.19508  3.82141  3.17791  3.16089  2.77483  3.08802  3.39301  5.37087  4.01252   1192 n - - -
          2.68618  4.42225  2.77519  2.73123  3.46354  2.40513  3.72494  3.29354  2.67741  2.69355  4.24690  2.90347  2.73739  3.18146  2.89801  2.37887  2.77519  2.98518  4.58477  3.61503
          0.03206  3.85186  4.57420  0.61958  0.77255  0.48576  0.95510
    539   3.05974  4.41813  4.57155  4.03380  3.26342  4.32818  4.72808  1.54357  3.90566  1.45112  3.08187  4.31052  4.59951  4.14047  4.10943  3.67682  3.30490  1.61593  5.23998  4.07771   1193 l - - -
          2.68618  4.42225  2.77519  2.73123  3.46354  2.40513  3.72494  3.29354  2.67741  2.69355  4.24690  2.90347  2.73739  3.18146  2.89801  2.37887  2.77519  2.98518  4.58477  3.61503
          0.03206  3.85186  4.57420  0.61958  0.77255  0.48576  0.95510
    540   3.06352  4.42197  4.57358  4.03608  3.25790  4.33068  4.72883  1.53266  3.90618  1.44195  3.07667  4.31303  4.60104  4.14076  4.10905  3.67980  3.30856  1.63838  5.23744  4.07548   1196 l - - -
          2.68618  4.42225  2.77519  2.73123  3.46354  2.40513  3.72494  3.29354  2.67741  2.69355  4.24690  2.90347  2.73739  3.18146  2.89801  2.37887  2.77519  2.98518  4.58477  3.61503
          0.03206  3.85186  4.57420  0.61958  0.77255  0.48576  0.95510
    541   3.13237  4.60089  4.15630  3.79629  3.12825  3.95577  4.45851  2.33146  3.56423  0.90100  3.15808  4.07374  4.39484  3.93750  3.74358  3.52458  3.42765  2.36339  4.99982  3.71830   1197 l - - -
          2.68618  4.42225  2.77519  2.73123  3.46354  2.40513  3.72494  3.29354  2.67741  2.69355  4.24690  2.90347  2.73739  3.18146  2.89801  2.37887  2.77519  2.98518  4.58477  3.61503
          0.03206  3.85186  4.57420  0.61958  0.77255  0.48576  0.95510
    542   2.52656  4.42152  3.14044  2.77178  3.35240  3.28302  3.75869  3.19580  2.75034  2.85795  3.79163  3.15175  3.83251  3.11853  3.09488  1.68627  2.85776  2.90524  4.84734  2.77266   1200 s - - -
          2.68618  4.42225  2.77519  2.73123  3.46354  2.40513  3.72494  3.29354  2.67741  2.69355  4.24690  2.90347  2.73739  3.18146  2.89801  2.37887  2.77519  2.98518  4.58477  3.61503
          0.03206  3.85186  4.57420  0.61958  0.77255  0.48576  0.95510
    543   3.13237  4.60089  4.15630  3.79629  3.12825  3.95577  4.45851  2.33146  3.56423  0.90100  3.15808  4.07374  4.39484  3.93750  3.74358  3.52458  3.42765  2.36339  4.99982  3.71830   1206 l - - -
          2.68618  4.42225  2.77519  2.73123  3.46354  2.40513  3.72494  3.29354  2.67741  2.69355  4.24690  2.90347  2.73739  3.18146  2.89801  2.37887  2.77519  2.98518  4.58477  3.61503
          0.03206  3.85186  4.57420  0.61958  0.77255  0.48576  0.95510
    544   2.86489  4.84954  2.88982  2.64451  4.01530  3.35269  3.80254  3.64314  2.46679  3.14751  4.17622  3.10396  3.90602  1.27116  2.75126  2.91363  3.16200  3.37417  5.29109  3.98356   1221 q - - -
          2.68618  4.42225  2.77519  2.73123  3.46354  2.40513  3.72494  3.29354  2.67741  2.69355  4.24690  2.90347  2.73739  3.18146  2.89801  2.37887  2.77519  2.98518  4.58477  3.61503
          0.03206  3.85186  4.57420  0.61958  0.77255  0.48576  0.95510
    545   2.30525  4.22525  3.18888  3.00393  4.05588  2.95553  4.11425  3.57582  3.07631  3.29773  4.22570  3.23186  3.69268  3.42728  3.36282  1.12256  2.78388  3.11544  5.43007  4.13936   1248 s - - -
          2.68618  4.42225  2.77519  2.73123  3.46354  2.40513  3.72494  3.29354  2.67741  2.69355  4.24690  2.90347  2.73739  3.18146  2.89801  2.37887  2.77519  2.98518  4.58477  3.61503
          0.03206  3.85186  4.57420  0.61958  0.77255  0.48576  0.95510
    546   2.86095  5.06694  2.76883  2.16620  4.42775  3.40519  3.61813  3.80924  1.44231  3.34468  4.21389  2.93709  3.87761  2.77096  2.42777  2.84347  3.08622  3.47902  5.47019  4.19605   1261 k - - -
          2.68618  4.42225  2.77519  2.73123  3.46354  2.40513  3.72494  3.29354  2.67741  2.69355  4.24690  2.90347  2.73739  3.18146  2.89801  2.37887  2.77519  2.98518  4.58477  3.61503
          0.03206  3.85186  4.57420  0.61958  0.77255  0.48576  0.95510
    547   2.74809  4.93998  2.59431  2.36847  4.29275  3.27886  3.67789  3.77746  2.07495  3.35319  4.21966  1.74157  3.82135  2.85483  2.72184  2.74948  3.02845  3.42043  5.47792  4.13217   1262 n - - -
          2.68618  4.42225  2.77519  2.73123  3.46354  2.40513  3.72494  3.29354  2.67741  2.69355  4.24690  2.90347  2.73739  3.18146  2.89801  2.37887  2.77519  2.98518  4.58477  3.61503
          0.03206  3.85186  4.57420  0.61958  0.77255  0.48576  0.95510
    548   2.63988  4.41709  3.30941  3.20634  4.34852  0.76164  4.32766  3.94333  3.38478  3.60000  4.57575  3.47378  3.80757  3.71061  3.62287  2.81125  3.11953  3.47564  5.44889  4.44980   1263 g - - -
          2.68618  4.42225  2.77519  2.73123  3.46354  2.40513  3.72494  3.29354  2.67741  2.69355  4.24690  2.90347  2.73739  3.18146  2.89801  2.37887  2.77519  2.98518  4.58477  3.61503
          0.03206  3.85186  4.57420  0.61958  0.77255  0.48576  0.95510
    549   2.63988  4.41709  3.30941  3.20634  4.34852  0.76164  4.32766  3.94333  3.38478  3.60000  4.57575  3.47378  3.80757  3.71061  3.62287  2.81125  3.11953  3.47564  5.44889  4.44980   1264 g - - -
          2.68618  4.42225  2.77519  2.73123  3.46354  2.40513  3.72494  3.29354  2.67741  2.69355  4.24690  2.90347  2.73739  3.18146  2.89801  2.37887  2.77519  2.98518  4.58477  3.61503
          0.03206  3.85186  4.57420  0.61958  0.77255  0.48576  0.95510
    550   3.10563  4.47361  4.56845  4.00942  3.11550  4.34076  4.65925  1.63117  3.86937  1.30475  2.50074  4.29780  4.57526  4.06795  4.05280  3.67393  3.33535  2.00275  5.12002  4.00188   1265 l - - -
          2.68618  4.42225  2.77519  2.73123  3.46354  2.40513  3.72494  3.29354  2.67741  2.69355  4.24690  2.90347  2.73739  3.18146  2.89801  2.37887  2.77519  2.98518  4.58477  3.61503
          0.03206  3.85186  4.57420  0.61958  0.77255  0.48576  0.95510
    551   1.96698  4.20077  3.21393  2.82856  4.09281  2.50627  3.94442  3.49979  2.86981  3.16460  3.99005  3.12028  2.84736  3.17640  3.24282  2.06395  2.27350  3.03708  5.42287  4.17678   1266 a - - -
          2.68618  4.42225  2.77519  2.73123  3.46354  2.40513  3.72494  3.29354  2.67741  2.69355  4.24690  2.90347  2.73739  3.18146  2.89801  2.37887  2.77519  2.98518  4.58477  3.61503
          0.03206  3.85186  4.57420  0.61958  0.77255  0.48576  0.95510
    552   1.72148  4.12009  3.40918  3.04148  3.95214  2.12896  4.06102  3.15615  3.03844  2.99277  3.88765  3.25113  3.68410  3.34729  3.35687  2.41994  2.66698  2.35769  5.36123  4.13648   1267 a - - -
          2.68618  4.42225  2.77519  2.73123  3.46354  2.40513  3.72494  3.29354  2.67741  2.69355  4.24690  2.90347  2.73739  3.18146  2.89801  2.37887  2.77519  2.98518  4.58477  3.61503
          0.03206  3.85186  4.57420  0.61958  0.77255  0.48576  0.95510
    553   3.30201  4.68392  4.06007  3.76123  2.64612  3.70741  3.87523  3.32495  3.48397  2.72330  3.95968  3.91450  4.22347  3.87267  3.61588  3.50589  3.60142  3.21471  0.92792  2.64933   1268 w - - -
          2.68618  4.42225  2.77519  2.73123  3.46354  2.40513  3.72494  3.29354  2.67741  2.69355  4.24690  2.90347  2.73739  3.18146  2.89801  2.37887  2.77519  2.98518  4.58477  3.61503
          0.03206  3.85186  4.57420  0.61958  0.77255  0.48576  0.95510
    554   2.93502  5.04121  2.47964  1.05505  4.38492  3.26110  3.84643  3.83474  2.72439  3.45529  4.43048  2.92191  3.86478  3.06268  3.13091  2.91967  3.23919  3.52080  5.56039  4.28291   1269 e - - -
          2.68618  4.42225  2.77519  2.73123  3.46354  2.40513  3.72494  3.29354  2.67741  2.69355  4.24690  2.90347  2.73739  3.18146  2.89801  2.37887  2.77519  2.98518  4.58477  3.61503
          0.03206  3.85186  4.57420  0.61958  0.77255  0.48576  0.95510
    555   2.72484  4.48537  3.32983  3.16607  4.16262  3.17406  4.24505  3.70294  3.22164  3.33194  4.38106  3.47474  0.86686  3.61106  3.46933  2.89174  3.16483  3.35064  5.35462  4.28308   1275 p - - -
          2.68618  4.42225  2.77519  2.73123  3.46354  2.40513  3.72494  3.29354  2.67741  2.69355  4.24690  2.90347  2.73739  3.18146  2.89801  2.37887  2.77519  2.98518  4.58477  3.61503
          0.03206  3.85186  4.57420  0.61958  0.77255  0.48576  0.95510
    556   1.32033  4.10647  3.44060  3.14952  4.04638  2.96010  4.17214  3.11588  3.13538  3.02955  3.98059  3.30275  3.68881  3.46637  3.41780  2.41946  2.25478  2.74625  5.48134  4.26736   1276 a - - -
          2.68618  4.42225  2.77519  2.73123  3.46354  2.40513  3.72494  3.29354  2.67741  2.69355  4.24690  2.90347  2.73739  3.18146  2.89801  2.37887  2.77519  2.98518  4.58477  3.61503
          0.03206  3.85186  4.57420  0.61958  0.77255  0.48576  0.95510
    557   2.22760  4.18738  3.06725  2.89523  4.25665  1.48470  4.09617  3.73017  3.07192  3.41351  4.25932  3.14224  3.63661  3.36808  3.39547  1.97901  2.71170  3.18450  5.58079  4.33272   1278 g - - -
          2.68618  4.42225  2.77519  2.73123  3.46354  2.40513  3.72494  3.29354  2.67741  2.69355  4.24690  2.90347  2.73739  3.18146  2.89801  2.37887  2.77519  2.98518  4.58477  3.61503
          0.03206  3.85186  4.57420  0.61958  0.77255  0.48576  0.95510
    558   1.04389  4.18217  3.44200  3.23261  4.03217  3.00720  4.25705  3.15462  3.24835  3.03716  4.07145  3.38733  3.74450  3.59146  3.50015  2.53274  2.80868  2.81260  5.46139  4.25941   1279 a - - -
          2.68618  4.42225  2.77519  2.73123  3.46354  2.40513  3.72494  3.29354  2.67741  2.69355  4.24690  2.90347  2.73739  3.18146  2.89801  2.37887  2.77519  2.98518  4.58477  3.61503
          0.03206  3.85186  4.57420  0.61958  0.77255  0.48576  0.95510
    559   2.54841  4.62953  2.85123  2.48323  3.93480  3.25939  2.60819  3.47169  2.48871  3.08375  3.93297  2.95471  2.64188  2.88520  2.88053  2.33355  2.84440  3.12872  5.24972  3.89749   1281 s - - -
          2.68618  4.42225  2.77519  2.73123  3.46354  2.40513  3.72494  3.29354  2.67741  2.69355  4.24690  2.90347  2.73739  3.18146  2.89801  2.37887  2.77519  2.98518  4.58477  3.61503
          0.03206  3.85186  4.57420  0.61958  0.77255  0.48576  0.95510
    560   2.78429  5.25152  2.05713  1.60299  4.54261  3.22431  3.64168  4.01455  2.22466  3.53434  4.35923  2.69376  3.77581  2.79241  3.01685  2.70883  3.04604  3.61897  5.70154  4.26671   1287 e - - -
          2.68618  4.42225  2.77519  2.73123  3.46354  2.40513  3.72494  3.29354  2.67741  2.69355  4.24690  2.90347  2.73739  3.18146  2.89801  2.37887  2.77519  2.98518  4.58477  3.61503
          0.03206  3.85186  4.57420  0.61958  0.77255  0.48576  0.95510
    561   3.30201  4.68392  4.06007  3.76123  2.64612  3.70741  3.87523  3.32495  3.48397  2.72330  3.95968  3.91450  4.22347  3.87267  3.61588  3.50589  3.60142  3.21471  0.92792  2.64933   1288 w - - -
          2.68618  4.42225  2.77519  2.73123  3.46354  2.40513  3.72494  3.29354  2.67741  2.69355  4.24690  2.90347  2.73739  3.18146  2.89801  2.37887  2.77519  2.98518  4.58477  3.61503
          0.03206  3.85186  4.57420  0.61958  0.77255  0.48576  0.95510
    562   3.13237  4.60089  4.15630  3.79629  3.12825  3.95577  4.45851  2.33146  3.56423  0.90100  3.15808  4.07374  4.39484  3.93750  3.74358  3.52458  3.42765  2.36339  4.99982  3.71830   1289 l - - -
          2.68618  4.42225  2.77519  2.73123  3.46354  2.40513  3.72494  3.29354  2.67741  2.69355  4.24690  2.90347  2.73739  3.18146  2.89801  2.37887  2.77519  2.98518  4.58477  3.61503
          0.03206  3.85186  4.57420  0.61958  0.77255  0.48576  0.95510
    563   2.93502  5.04121  2.47964  1.05505  4.38492  3.26110  3.84643  3.83474  2.72439  3.45529  4.43048  2.92191  3.86478  3.06268  3.13091  2.91967  3.23919  3.52080  5.56039  4.28291   1291 e - - -
          2.68618  4.42225  2.77519  2.73123  3.46354  2.40513  3.72494  3.29354  2.67741  2.69355  4.24690  2.90347  2.73739  3.18146  2.89801  2.37887  2.77519  2.98518  4.58477  3.61503
          0.03206  3.85186  4.57420  0.61958  0.77255  0.48576  0.95510
    564   3.13237  4.60089  4.15630  3.79629  3.12825  3.95577  4.45851  2.33146  3.56423  0.90100  3.15808  4.07374  4.39484  3.93750  3.74358  3.52458  3.42765  2.36339  4.99982  3.71830   1292 l - - -
          2.68618  4.42225  2.77519  2.73123  3.46354  2.40513  3.72494  3.29354  2.67741  2.69355  4.24690  2.90347  2.73739  3.18146  2.89801  2.37887  2.77519  2.98518  4.58477  3.61503
          0.03206  3.85186  4.57420  0.61958  0.77255  0.48576  0.95510
    565   3.16908  4.57272  4.43895  3.94708  2.33376  4.24678  4.32323  2.24634  3.80381  1.07084  2.95446  4.18069  4.52718  3.98841  3.97539  3.61372  3.40894  2.32543  4.67164  3.25488   1295 l - - -
          2.68618  4.42225  2.77519  2.73123  3.46354  2.40513  3.72494  3.29354  2.67741  2.69355  4.24690  2.90347  2.73739  3.18146  2.89801  2.37887  2.77519  2.98518  4.58477  3.61503
          0.03206  3.85186  4.57420  0.61958  0.77255  0.48576  0.95510
    566   2.70673  4.70224  2.69759  2.58110  4.06256  3.17045  3.90500  3.76872  2.80709  3.41800  4.37355  1.19508  3.82141  3.17791  3.16089  2.77483  3.08802  3.39301  5.37087  4.01252   1296 n - - -
          2.68618  4.42225  2.77519  2.73123  3.46354  2.40513  3.72494  3.29354  2.67741  2.69355  4.24690  2.90347  2.73739  3.18146  2.89801  2.37887  2.77519  2.98518  4.58477  3.61503
          0.03206  3.85186  4.57420  0.61958  0.77255  0.48576  0.95510
    567   2.72484  4.48537  3.32983  3.16607  4.16262  3.17406  4.24505  3.70294  3.22164  3.33194  4.38106  3.47474  0.86686  3.61106  3.46933  2.89174  3.16483  3.35064  5.35462  4.28308   1297 p - - -
          2.68618  4.42225  2.77519  2.73123  3.46354  2.40513  3.72494  3.29354  2.67741  2.69355  4.24690  2.90347  2.73739  3.18146  2.89801  2.37887  2.77519  2.98518  4.58477  3.61503
          0.03206  3.85186  4.57420  0.61958  0.77255  0.48576  0.95510
    568   2.41504  4.25258  3.37499  2.89179  3.66022  3.26152  3.87768  2.89059  2.80305  2.67313  2.94919  3.23215  3.80558  3.16221  3.13866  2.30023  1.98820  2.62419  5.09942  3.85355   1298 t - - -
          2.68618  4.42225  2.77519  2.73123  3.46354  2.40513  3.72494  3.29354  2.67741  2.69355  4.24690  2.90347  2.73739  3.18146  2.89801  2.37887  2.77519  2.98518  4.58477  3.61503
          0.03206  3.85186  4.57420  0.61958  0.77255  0.48576  0.95510
    569   2.93502  5.04121  2.47964  1.05505  4.38492  3.26110  3.84643  3.83474  2.72439  3.45529  4.43048  2.92191  3.86478  3.06268  3.13091  2.91967  3.23919  3.52080  5.56039  4.28291   1299 e - - -
          2.68618  4.42225  2.77519  2.73123  3.46354  2.40513  3.72494  3.29354  2.67741  2.69355  4.24690  2.90347  2.73739  3.18146  2.89801  2.37887  2.77519  2.98518  4.58477  3.61503
          0.03206  3.85186  4.57420  0.61958  0.77255  0.48576  0.95510
    570   3.17728  4.57828  4.37409  3.92917  1.50438  4.16252  3.98643  2.42526  3.78349  1.56674  3.14209  4.06139  4.48535  3.94953  3.93715  3.54043  3.42523  2.46172  4.26556  2.68497   1300 f - - -
          2.68618  4.42225  2.77519  2.73123  3.46354  2.40513  3.72494  3.29354  2.67741  2.69355  4.24690  2.90347  2.73739  3.18146  2.89801  2.37887  2.77519  2.98518  4.58477  3.61503
          0.03206  3.85186  4.57420  0.61958  0.77255  0.48576  0.95510
    571   3.30729  4.66206  4.30042  3.92065  1.23245  4.13741  3.49575  2.97897  3.78774  2.35051  3.60974  3.88393  4.47295  3.88023  3.90876  3.49864  3.54138  2.91657  3.69654  1.73744   1306 f - - -
          2.68618  4.42225  2.77519  2.73123  3.46354  2.40513  3.72494  3.29354  2.67741  2.69355  4.24690  2.90347  2.73739  3.18146  2.89801  2.37887  2.77519  2.98518  4.58477  3.61503
          0.03206  3.85186  4.57420  0.61958  0.77255  0.48576  0.95510
    572   1.77487  4.52109  2.78471  2.21815  4.08668  3.15549  3.78571  3.43682  2.65629  3.12633  3.98491  2.96066  3.74307  2.99122  3.06253  2.27368  2.82353  3.07531  5.39945  4.09698   1307 a - - -
          2.68618  4.42225  2.77519  2.73123  3.46354  2.40513  3.72494  3.29354  2.67741  2.69355  4.24690  2.90347  2.73739  3.18146  2.89801  2.37887  2.77519  2.98518  4.58477  3.61503
          0.03206  3.85186  4.57420  0.61958  0.77255  0.48576  0.95510
    573   2.75693  5.15877  1.58280  2.11453  4.56268  2.62850  3.70889  4.06945  2.69317  3.60811  4.44777  2.31141  3.76004  2.87915  3.24974  2.69696  3.06404  3.64508  5.77589  4.32065   1308 d - - -
          2.68618  4.42225  2.77519  2.73123  3.46354  2.40513  3.72494  3.29354  2.67741  2.69355  4.24690  2.90347  2.73739  3.18146  2.89801  2.37887  2.77519  2.98518  4.58477  3.61503
          0.03206  3.85186  4.57420  0.61958  0.77255  0.48576  0.95510
    574   2.99443  4.37821  4.51535  4.03066  3.40980  4.21914  4.77308  1.25389  3.89198  1.92420  3.24913  4.27789  4.57518  4.18398  4.10845  3.60695  3.27117  1.51293  5.35536  4.13870   1309 i - - -
          2.68618  4.42225  2.77519  2.73123  3.46354  2.40513  3.72494  3.29354  2.67741  2.69355  4.24690  2.90347  2.73739  3.18146  2.89801  2.37887  2.77519  2.98518  4.58477  3.61503
          0.03206  3.85186  4.57420  0.61958  0.77255  0.48576  0.95510
    575   2.79188  4.34044  4.09660  3.75932  3.53527  3.70233  4.56468  2.05209  3.62678  2.22604  3.50378  3.95239  4.26415  3.98817  3.84123  3.20474  3.15403  1.05131  5.31616  4.04639   1311 v - - -
          2.68618  4.42225  2.77519  2.73123  3.46354  2.40513  3.72494  3.29354  2.67741  2.69355  4.24690  2.90347  2.73739  3.18146  2.89801  2.37887  2.77519  2.98518  4.58477  3.61503
          0.03206  3.85186  4.57420  0.61958  0.77255  0.48576  0.95510
    576   3.01509  4.43985  4.30595  3.92115  3.36054  4.04392  4.65326  1.10380  3.74887  1.95106  3.29938  4.16940  4.47731  4.09943  3.94782  3.53741  3.31471  1.84597  5.24695  3.98331   1312 i - - -
          2.68618  4.42225  2.77519  2.73123  3.46354  2.40513  3.72494  3.29354  2.67741  2.69355  4.24690  2.90347  2.73739  3.18146  2.89801  2.37887  2.77519  2.98518  4.58477  3.61503
          0.03206  3.85186  4.57420  0.61958  0.77255  0.48576  0.95510
    577   2.85583  5.31783  1.89307  1.37192  4.60945  3.18006  3.70497  4.09417  2.68229  3.64000  4.50278  2.66698  3.78654  2.87603  3.23408  2.76500  3.14172  3.70013  5.80052  4.34350   1313 e - - -
          2.68618  4.42225  2.77519  2.73123  3.46354  2.40513  3.72494  3.29354  2.67741  2.69355  4.24690  2.90347  2.73739  3.18146  2.89801  2.37887  2.77519  2.98518  4.58477  3.61503
          0.03206  3.85186  4.57420  0.61958  0.77255  0.48576  0.95510
    578   2.93733  4.74226  3.30486  2.90619  2.57302  3.65095  1.83838  3.36206  2.73579  2.85972  3.88851  3.27511  4.07242  3.16439  3.03589  3.00645  3.17662  3.14311  4.17144  2.17702   1316 h - - -
          2.68618  4.42225  2.77519  2.73123  3.46354  2.40513  3.72494  3.29354  2.67741  2.69355  4.24690  2.90347  2.73739  3.18146  2.89801  2.37887  2.77519  2.98518  4.58477  3.61503
          0.03206  3.85186  4.57420  0.61958  0.77255  0.48576  0.95510
    579   2.85583  5.31783  1.89307  1.37192  4.60945  3.18006  3.70497  4.09417  2.68229  3.64000  4.50278  2.66698  3.78654  2.87603  3.23408  2.76500  3.14172  3.70013  5.80052  4.34350   1317 e - - -
          2.68618  4.42225  2.77519  2.73123  3.46354  2.40513  3.72494  3.29354  2.67741  2.69355  4.24690  2.90347  2.73739  3.18146  2.89801  2.37887  2.77519  2.98518  4.58477  3.61503
          0.03206  3.85186  4.57420  0.61958  0.77255  0.48576  0.95510
    580   2.70798  3.12633  3.84398  3.36338  2.69478  3.59974  3.76609  2.74698  3.20545  2.44473  3.49192  3.56759  4.06476  3.50439  3.43697  2.96679  2.99817  2.56106  4.30379  1.64075   1318 y - - -
          2.68618  4.42225  2.77519  2.73123  3.46354  2.40513  3.72494  3.29354  2.67741  2.69355  4.24690  2.90347  2.73739  3.18146  2.89801  2.37887  2.77519  2.98518  4.58477  3.61503
          0.03206  3.85186  4.57420  0.61958  0.77255  0.48576  0.95510
    581   2.63867  4.21348  3.89633  3.38550  3.43972  3.66749  4.19352  1.78043  3.27999  2.28005  3.37159  3.66801  4.12218  3.59219  3.55317  2.59618  2.92976  1.65927  5.06758  3.83486   1319 v - - -
          2.68618  4.42225  2.77519  2.73123  3.46354  2.40513  3.72494  3.29354  2.67741  2.69355  4.24690  2.90347  2.73739  3.18146  2.89801  2.37887  2.77519  2.98518  4.58477  3.61503
          0.03206  3.85186  4.57420  0.61958  0.77255  0.48576  0.95510
    582   2.93502  5.04121  2.47964  1.05505  4.38492  3.26110  3.84643  3.83474  2.72439  3.45529  4.43048  2.92191  3.86478  3.06268  3.13091  2.91967  3.23919  3.52080  5.56039  4.28291   1328 e - - -
          2.68618  4.42225  2.77519  2.73123  3.46354  2.40513  3.72494  3.29354  2.67741  2.69355  4.24690  2.90347  2.73739  3.18146  2.89801  2.37887  2.77519  2.98518  4.58477  3.61503
          0.03206  3.85186  4.57420  0.61958  0.77255  0.48576  0.95510
    583   2.56355  0.98324  4.07738  3.81250  3.80882  3.19066  4.46415  2.94951  3.63940  2.86582  3.98652  3.80499  3.89598  3.98636  3.76734  2.83512  3.02862  2.69543  5.22904  4.09658   1329 c - - -
          2.68618  4.42225  2.77519  2.73123  3.46354  2.40513  3.72494  3.29354  2.67741  2.69355  4.24690  2.90347  2.73739  3.18146  2.89801  2.37887  2.77519  2.98518  4.58477  3.61503
          0.03206  3.85186  4.57420  0.61958  0.77255  0.48576  0.95510
    584   2.40204  4.24699  3.41020  3.16152  3.95107  3.08688  4.18037  3.07570  3.10409  2.93992  3.99195  3.37405  3.78910  3.50000  3.36363  2.60310  1.20734  2.77288  5.39070  4.16777   1330 t - - -
          2.68618  4.42225  2.77519  2.73123  3.46354  2.40513  3.72494  3.29354  2.67741  2.69355  4.24690  2.90347  2.73739  3.18146  2.89801  2.37887  2.77519  2.98518  4.58477  3.61503
          0.03206  3.85186  4.57420  0.61958  0.77255  0.48576  0.95510
    585   1.88555  4.12823  3.24888  3.00502  4.15794  2.89536  4.11012  3.50592  3.06858  3.26295  4.13515  3.19963  3.63683  3.38684  3.37474  1.36760  2.66930  3.02168  5.52717  4.28230   1331 s - - -
          2.68618  4.42225  2.77519  2.73123  3.46354  2.40513  3.72494  3.29354  2.67741  2.69355  4.24690  2.90347  2.73739  3.18146  2.89801  2.37887  2.77519  2.98518  4.58477  3.61503
          0.03206  3.85186  4.57420  0.61958  0.77255  0.48576  0.95510
    586   1.89774  4.12951  3.24609  3.00374  4.15791  2.89575  4.10994  3.50691  3.06789  3.26385  4.13674  3.19912  3.63733  3.38676  3.37385  1.36036  2.67048  3.02281  5.52735  4.28161   1332 s - - -
          2.68618  4.42225  2.77519  2.73123  3.46354  2.40513  3.72494  3.29354  2.67741  2.69355  4.24690  2.90347  2.73739  3.18146  2.89801  2.37887  2.77519  2.98518  4.58477  3.61503
          0.03206  3.85186  4.57420  0.61958  0.77255  0.48576  0.95510
    587   1.43830  4.15034  3.64126  3.27828  3.80408  3.14896  4.22200  2.64167  3.21222  2.67335  3.74024  3.44598  3.82572  3.54374  3.48929  2.58633  2.77619  2.06046  5.36085  4.12862   1333 a - - -
          2.68618  4.42225  2.77519  2.73123  3.46354  2.40513  3.72494  3.29354  2.67741  2.69355  4.24690  2.90347  2.73739  3.18146  2.89801  2.37887  2.77519  2.98518  4.58477  3.61503
          0.03206  3.85186  4.57420  0.61958  0.77255  0.48576  0.95510
    588   3.03156  4.38432  4.57146  4.03998  3.34553  4.31882  4.75398  1.48999  3.91873  1.67057  3.16565  4.31041  4.60545  4.17052  4.13194  3.67147  3.28183  1.42969  5.29790  4.11663   1334 v - - -
          2.68618  4.42225  2.77519  2.73123  3.46354  2.40513  3.72494  3.29354  2.67741  2.69355  4.24690  2.90347  2.73739  3.18146  2.89801  2.37887  2.77519  2.98518  4.58477  3.61503
          0.03206  3.85186  4.57420  0.61958  0.77255  0.48576  0.95510
    589   2.86489  4.84954  2.88982  2.64451  4.01530  3.35269  3.80254  3.64314  2.46679  3.14751  4.17622  3.10396  3.90602  1.27116  2.75126  2.91363  3.16200  3.37417  5.29109  3.98356   1335 q - - -
          2.68618  4.42225  2.77519  2.73123  3.46354  2.40513  3.72494  3.29354  2.67741  2.69355  4.24690  2.90347  2.73739  3.18146  2.89801  2.37887  2.77519  2.98518  4.58477  3.61503
          0.03206  3.85186  4.57420  0.61958  0.77255  0.48576  0.95510
    590   1.04389  4.18217  3.44200  3.23261  4.03217  3.00720  4.25705  3.15462  3.24835  3.03716  4.07145  3.38733  3.74450  3.59146  3.50015  2.53274  2.80868  2.81260  5.46139  4.25941   1336 a - - -
          2.68618  4.42225  2.77519  2.73123  3.46354  2.40513  3.72494  3.29354  2.67741  2.69355  4.24690  2.90347  2.73739  3.18146  2.89801  2.37887  2.77519  2.98518  4.58477  3.61503
          0.03206  3.85186  4.57420  0.61958  0.77255  0.48576  0.95510
    591   3.13237  4.60089  4.15630  3.79629  3.12825  3.95577  4.45851  2.33146  3.56423  0.90100  3.15808  4.07374  4.39484  3.93750  3.74358  3.52458  3.42765  2.36339  4.99982  3.71830   1337 l - - -
          2.68618  4.42225  2.77519  2.73123  3.46354  2.40513  3.72494  3.29354  2.67741  2.69355  4.24690  2.90347  2.73739  3.18146  2.89801  2.37887  2.77519  2.98518  4.58477  3.61503
          0.03206  3.85186  4.57420  0.61958  0.77255  0.48576  0.95510
    592   2.75581  4.31690  3.85373  3.37674  3.03853  3.74260  4.01887  2.31375  3.23854  2.18959  3.34234  3.65856  4.16450  3.56347  3.49215  3.08951  3.02698  1.50464  4.69653  2.69632   1338 v - - -
          2.68618  4.42225  2.77519  2.73123  3.46354  2.40513  3.72494  3.29354  2.67741  2.69355  4.24690  2.90347  2.73739  3.18146  2.89801  2.37887  2.77519  2.98518  4.58477  3.61503
          0.03206  3.85186  4.57420  0.61958  0.77255  0.48576  0.95510
    593   3.13390  4.53620  4.47125  3.96146  3.09532  4.28685  4.61774  1.83488  3.76101  1.08993  2.97173  4.25226  4.56886  4.03422  3.95390  3.65911  3.38166  2.05376  5.09692  3.89001   1339 l - - -
          2.68618  4.42225  2.77519  2.73123  3.46354  2.40513  3.72494  3.29354  2.67741  2.69355  4.24690  2.90347  2.73739  3.18146  2.89801  2.37887  2.77519  2.98518  4.58477  3.61503
          0.03206  3.85186  4.57420  0.61958  0.77255  0.48576  0.95510
    594   3.23246  4.64037  4.21040  3.92116  1.04607  3.92667  3.86866  2.75891  3.82876  2.13383  3.49226  3.99609  4.38588  4.00248  3.95357  3.50333  3.53367  2.74805  4.12420  2.49395   1340 f - - -
          2.68618  4.42225  2.77519  2.73123  3.46354  2.40513  3.72494  3.29354  2.67741  2.69355  4.24690  2.90347  2.73739  3.18146  2.89801  2.37887  2.77519  2.98518  4.58477  3.61503
          0.03206  3.85186  4.57420  0.61958  0.77255  0.48576  0.95510
    595   2.94635  5.03941  3.31885  2.70983  4.45324  3.56882  3.56998  3.81732  1.42361  3.29555  4.17251  3.12154  3.95675  2.71343  1.71705  2.95433  3.12896  3.50597  5.36710  4.18043   1341 k - - -
          2.68618  4.42225  2.77519  2.73123  3.46354  2.40513  3.72494  3.29354  2.67741  2.69355  4.24690  2.90347  2.73739  3.18146  2.89801  2.37887  2.77519  2.98518  4.58477  3.61503
          0.03206  3.85186  4.57420  0.61958  0.77255  0.48576  0.95510
    596   2.70567  4.76710  3.03084  2.60826  4.21055  3.36909  3.67564  3.50876  1.50565  3.15271  4.04922  3.04773  3.85957  2.84600  2.48466  2.76417  2.51015  3.19616  5.37115  4.11446   1342 k - - -
          2.68618  4.42225  2.77519  2.73123  3.46354  2.40513  3.72494  3.29354  2.67741  2.69355  4.24690  2.90347  2.73739  3.18146  2.89801  2.37887  2.77519  2.98518  4.58477  3.61503
          0.03206  3.85186  4.57420  0.61958  0.77255  0.48576  0.95510
    597   3.13237  4.60089  4.15630  3.79629  3.12825  3.95577  4.45851  2.33146  3.56423  0.90100  3.15808  4.07374  4.39484  3.93750  3.74358  3.52458  3.42765  2.36339  4.99982  3.71830   1343 l - - -
          2.68618  4.42225  2.77519  2.73123  3.46354  2.40513  3.72494  3.29354  2.67741  2.69355  4.24690  2.90347  2.73739  3.18146  2.89801  2.37887  2.77519  2.98518  4.58477  3.61503
          0.03206  3.85186  4.57420  0.61958  0.77255  0.48576  0.95510
    598   3.10911  4.72938  3.60631  3.23001  2.22020  3.82996  2.68823  3.33158  3.06395  2.79003  3.88538  3.47918  4.22915  3.41305  3.31689  3.19504  3.34606  3.14816  3.85729  1.33837   1344 y - - -
          2.68618  4.42225  2.77519  2.73123  3.46354  2.40513  3.72494  3.29354  2.67741  2.69355  4.24690  2.90347  2.73739  3.18146  2.89801  2.37887  2.77519  2.98518  4.58477  3.61503
          0.03206  3.85186  4.57420  0.61958  0.77255  0.48576  0.95510
    599   2.72484  4.48537  3.32983  3.16607  4.16262  3.17406  4.24505  3.70294  3.22164  3.33194  4.38106  3.47474  0.86686  3.61106  3.46933  2.89174  3.16483  3.35064  5.35462  4.28308   1345 p - - -
          2.68618  4.42225  2.77519  2.73123  3.46354  2.40513  3.72494  3.29354  2.67741  2.69355  4.24690  2.90347  2.73739  3.18146  2.89801  2.37887  2.77519  2.98518  4.58477  3.61503
          0.03206  3.85186  4.57420  0.61958  0.77255  0.48576  0.95510
    600   2.77520  5.20432  1.97180  1.72534  4.53621  2.31291  3.67984  4.01504  2.63260  3.55416  4.38942  2.68141  3.76799  2.84279  3.17894  2.70691  3.05863  3.61443  5.73584  4.29192   1346 e - - -
          2.68618  4.42225  2.77519  2.73123  3.46354  2.40513  3.72494  3.29354  2.67741  2.69355  4.24690  2.90347  2.73739  3.18146  2.89801  2.37887  2.77519  2.98518  4.58477  3.61503
          0.03206  3.85186  4.57420  0.61958  0.77255  0.48576  0.95510
    601   2.97299  4.79371  3.10624  2.86433  3.27080  3.43053  1.18673  3.67270  2.70796  3.16917  4.21068  3.27440  3.98203  3.23036  2.97480  3.04393  3.27575  3.40824  4.73609  3.22228   1348 h - - -
          2.68618  4.42225  2.77519  2.73123  3.46354  2.40513  3.72494  3.29354  2.67741  2.69355  4.24690  2.90347  2.73739  3.18146  2.89801  2.37887  2.77519  2.98518  4.58477  3.61503
          0.03206  3.85186  4.57420  0.61958  0.77255  0.48576  0.95510
    602   2.98263  4.82275  3.47122  2.98689  4.17212  3.47428  3.81004  3.71260  2.23008  3.23229  4.23323  3.34809  3.97806  3.03158  1.01036  3.06792  3.25012  3.43749  5.26365  4.10418   1350 r - - -
          2.68618  4.42225  2.77519  2.73123  3.46354  2.40513  3.72494  3.29354  2.67741  2.69355  4.24690  2.90347  2.73739  3.18146  2.89801  2.37887  2.77519  2.98518  4.58477  3.61503
          0.03206  3.85186  4.57420  0.61958  0.77255  0.48576  0.95510
    603   2.93265  5.02111  3.26209  2.69429  4.42447  3.54645  3.58305  3.79899  1.32112  3.28887  4.17085  3.11177  3.94926  2.73068  1.91428  2.94373  3.12468  3.48817  5.36748  4.17146   1352 k - - -
          2.68618  4.42225  2.77519  2.73123  3.46354  2.40513  3.72494  3.29354  2.67741  2.69355  4.24690  2.90347  2.73739  3.18146  2.89801  2.37887  2.77519  2.98518  4.58477  3.61503
          0.03206  3.85186  4.57420  0.61958  0.77255  0.48576  0.95510
    604   2.67930  4.99511  2.25846  2.25928  4.33986  3.26864  3.62469  3.78489  1.83394  3.34036  4.16071  2.79710  3.77397  2.77425  2.84078  2.36487  2.94050  3.41052  5.51838  4.14448   1353 k - - -
          2.68618  4.42225  2.77519  2.73123  3.46354  2.40513  3.72494  3.29354  2.67741  2.69355  4.24690  2.90347  2.73739  3.18146  2.89801  2.37887  2.77519  2.98518  4.58477  3.61503
          0.03206  3.85186  4.57420  0.61958  0.77255  0.48576  0.95510
    605   2.85523  5.31124  1.91247  1.36239  4.60357  3.18120  3.70585  4.08684  2.68116  3.63488  4.49857  2.66981  3.78726  2.87735  3.23040  2.76576  3.14119  3.69434  5.79537  4.34087   1354 e - - -
          2.68618  4.42225  2.77519  2.73123  3.46354  2.40513  3.72494  3.29354  2.67741  2.69355  4.24690  2.90347  2.73739  3.18146  2.89801  2.37887  2.77519  2.98518  4.58477  3.61503
          0.03206  3.85186  4.57420  0.61958  0.77255  0.48576  0.95510
    606   2.99439  4.37993  4.51108  4.02791  3.40669  4.21529  4.77007  1.24707  3.88749  1.92137  3.24768  4.27500  4.57304  4.18087  4.10369  3.60410  3.27177  1.52708  5.35256  4.13473   1356 i - - -
          2.68618  4.42225  2.77519  2.73123  3.46354  2.40513  3.72494  3.29354  2.67741  2.69355  4.24690  2.90347  2.73739  3.18146  2.89801  2.37887  2.77519  2.98518  4.58477  3.61503
          0.03206  3.85186  4.57420  0.61958  0.77255  0.48576  0.95510
    607   2.72520  5.13457  2.17996  1.69965  4.43191  3.26147  3.61558  3.89394  2.42813  3.42266  4.23733  2.74430  3.77249  2.75950  2.51686  2.67440  2.97725  3.50973  5.59095  4.18793   1357 e - - -
          2.68618  4.42225  2.77519  2.73123  3.46354  2.40513  3.72494  3.29354  2.67741  2.69355  4.24690  2.90347  2.73739  3.18146  2.89801  2.37887  2.77519  2.98518  4.58477  3.61503
          0.03206  3.85186  4.57420  0.61958  0.77255  0.48576  0.95510
    608   2.53790  4.41733  3.22259  2.67315  3.63218  3.42920  3.70614  2.63964  2.56419  2.66690  3.55523  2.76262  3.84094  2.94961  2.65050  2.68765  2.53539  2.46026  5.02106  3.75915   1358 v - - -
          2.68618  4.42225  2.77519  2.73123  3.46354  2.40513  3.72494  3.29354  2.67741  2.69355  4.24690  2.90347  2.73739  3.18146  2.89801  2.37887  2.77519  2.98518  4.58477  3.61503
          0.03206  3.85186  4.57420  0.61958  0.77255  0.48576  0.95510
    609   2.18529  4.19176  3.52669  3.08632  2.15072  3.33163  3.90153  2.76613  3.04690  2.51239  3.49359  3.36362  3.87393  3.34106  3.34364  2.34482  2.79330  2.53401  4.79796  3.43033   1359 f - - -
          2.68618  4.42225  2.77519  2.73123  3.46354  2.40513  3.72494  3.29354  2.67741  2.69355  4.24690  2.90347  2.73739  3.18146  2.89801  2.37887  2.77519  2.98518  4.58477  3.61503
          0.03206  3.85186  4.57420  0.61958  0.77255  0.48576  0.95510
    610   2.99443  4.37821  4.51535  4.03066  3.40980  4.21914  4.77308  1.25389  3.89198  1.92420  3.24913  4.27789  4.57518  4.18398  4.10845  3.60695  3.27117  1.51293  5.35536  4.13870   1360 i - - -
          2.68618  4.42225  2.77519  2.73123  3.46354  2.40513  3.72494  3.29354  2.67741  2.69355  4.24690  2.90347  2.73739  3.18146  2.89801  2.37887  2.77519  2.98518  4.58477  3.61503
          0.03206  3.85186  4.57420  0.61958  0.77255  0.48576  0.95510
    611   2.72670  4.94164  2.77784  2.15669  4.28384  3.36983  3.60583  3.65692  1.72713  3.23253  4.07546  2.90599  3.82725  2.75627  2.56268  2.72938  2.59069  3.32334  5.41756  4.11318   1361 k - - -
          2.68618  4.42225  2.77519  2.73123  3.46354  2.40513  3.72494  3.29354  2.67741  2.69355  4.24690  2.90347  2.73739  3.18146  2.89801  2.37887  2.77519  2.98518  4.58477  3.61503
          0.03206  3.85186  4.57420  0.61958  0.77255  0.48576  0.95510
    612   2.66279  4.90959  2.74097  2.35909  4.25290  2.85485  3.60168  3.68703  2.28543  3.23912  4.06053  2.29872  3.79160  2.43808  2.40587  2.66532  2.90983  3.33064  5.41533  4.08436   1362 k - - -
          2.68618  4.42225  2.77519  2.73123  3.46354  2.40513  3.72494  3.29354  2.67741  2.69355  4.24690  2.90347  2.73739  3.18146  2.89801  2.37887  2.77519  2.98518  4.58477  3.61503
          0.03206  3.85186  4.57420  0.61958  0.77255  0.48576  0.95510
    613   1.25380  4.11543  3.29392  3.06301  4.17373  2.32129  4.15560  3.48285  3.14613  3.26161  4.13792  3.23751  3.64254  3.44659  3.44198  2.37876  2.68079  3.00584  5.53024  4.32523   1372 a - - -
          2.68618  4.42225  2.77519  2.73123  3.46354  2.40513  3.72494  3.29354  2.67741  2.69355  4.24690  2.90347  2.73739  3.18146  2.89801  2.37887  2.77519  2.98518  4.58477  3.61503
          0.03206  3.85186  4.57420  0.61958  0.77255  0.48576  0.95510
    614   1.04389  4.18217  3.44200  3.23261  4.03217  3.00720  4.25705  3.15462  3.24835  3.03716  4.07145  3.38733  3.74450  3.59146  3.50015  2.53274  2.80868  2.81260  5.46139  4.25941   1373 a - - -
          2.68618  4.42225  2.77519  2.73123  3.46354  2.40513  3.72494  3.29354  2.67741  2.69355  4.24690  2.90347  2.73739  3.18146  2.89801  2.37887  2.77519  2.98518  4.58477  3.61503
          0.03206  3.85186  4.57420  0.61958  0.77255  0.48576  0.95510
    615   2.83728  5.00169  2.84426  2.48681  4.30846  3.41520  3.61856  3.74945  1.91957  3.26957  4.15429  2.96793  3.88137  1.73448  2.41434  2.83645  3.06633  3.43042  5.40506  4.12104   1374 q - - -
          2.68618  4.42225  2.77519  2.73123  3.46354  2.40513  3.72494  3.29354  2.67741  2.69355  4.24690  2.90347  2.73739  3.18146  2.89801  2.37887  2.77519  2.98518  4.58477  3.61503
          0.03206  3.85186  4.57420  0.61958  0.77255  0.48576  0.95510
    616   3.33096  4.69964  4.24071  3.86380  1.70355  4.12444  3.44273  3.09481  3.73416  2.48948  3.72457  3.83820  4.46592  3.84043  3.87252  3.48275  3.56482  3.00492  3.64689  1.19283   1375 y - - -
          2.68618  4.42225  2.77519  2.73123  3.46354  2.40513  3.72494  3.29354  2.67741  2.69355  4.24690  2.90347  2.73739  3.18146  2.89801  2.37887  2.77519  2.98518  4.58477  3.61503
          0.03206  3.85186  4.57420  0.61958  0.77255  0.48576  0.95510
    617   3.01509  4.43985  4.30595  3.92115  3.36054  4.04392  4.65326  1.10380  3.74887  1.95106  3.29938  4.16940  4.47731  4.09943  3.94782  3.53741  3.31471  1.84597  5.24695  3.98331   1376 i - - -
          2.68618  4.42225  2.77519  2.73123  3.46354  2.40513  3.72494  3.29354  2.67741  2.69355  4.24690  2.90347  2.73739  3.18146  2.89801  2.37887  2.77519  2.98518  4.58477  3.61503
          0.03206  3.85186  4.57420  0.61958  0.77255  0.48576  0.95510
    618   2.74633  4.81840  2.74305  1.62432  3.94433  3.37627  3.72941  3.23931  2.51600  2.47309  3.91694  2.97072  3.87210  2.92904  2.89873  2.79370  3.00709  3.00453  5.31496  3.97055   1377 e - - -
          2.68618  4.42225  2.77519  2.73123  3.46354  2.40513  3.72494  3.29354  2.67741  2.69355  4.24690  2.90347  2.73739  3.18146  2.89801  2.37887  2.77519  2.98518  4.58477  3.61503
          0.03206  3.85186  4.57420  0.61958  0.77255  0.48576  0.95510
    619   2.82595  5.24098  1.38129  2.09899  4.55896  3.14789  3.73075  4.11651  2.74848  3.66846  4.53669  2.24732  3.77839  2.91406  3.31240  2.74934  3.13649  3.70311  5.79316  4.31614   1378 d - - -
          2.68618  4.42225  2.77519  2.73123  3.46354  2.40513  3.72494  3.29354  2.67741  2.69355  4.24690  2.90347  2.73739  3.18146  2.89801  2.37887  2.77519  2.98518  4.58477  3.61503
          0.03206  3.85186  4.57420  0.61958  0.77255  0.48576  0.95510
    620   2.58536  4.25306  3.55312  2.98363  3.37305  3.58474  3.86603  2.31071  2.87111  2.31311  2.91807  3.36545  3.96595  3.20762  2.82238  2.85010  2.53657  2.15562  4.88602  3.66490   1379 v - - -
          2.68618  4.42225  2.77519  2.73123  3.46354  2.40513  3.72494  3.29354  2.67741  2.69355  4.24690  2.90347  2.73739  3.18146  2.89801  2.37887  2.77519  2.98518  4.58477  3.61503
          0.03206  3.85186  4.57420  0.61958  0.77255  0.48576  0.95510
    621   2.86489  4.84954  2.88982  2.64451  4.01530  3.35269  3.80254  3.64314  2.46679  3.14751  4.17622  3.10396  3.90602  1.27116  2.75126  2.91363  3.16200  3.37417  5.29109  3.98356   1380 q - - -
          2.68618  4.42225  2.77519  2.73123  3.46354  2.40513  3.72494  3.29354  2.67741  2.69355  4.24690  2.90347  2.73739  3.18146  2.89801  2.37887  2.77519  2.98518  4.58477  3.61503
          0.03206  3.85186  4.57420  0.61958  0.77255  0.48576  0.95510
    622   2.72022  4.39829  3.64105  3.06398  3.31949  3.67698  3.90306  2.59362  2.76024  1.94218  2.24568  3.44032  4.04736  3.22030  2.62869  2.96850  2.95398  2.49337  4.92222  3.69175   1381 l - - -
          2.68618  4.42225  2.77519  2.73123  3.46354  2.40513  3.72494  3.29354  2.67741  2.69355  4.24690  2.90347  2.73739  3.18146  2.89801  2.37887  2.77519  2.98518  4.58477  3.61503
          0.03206  3.85186  4.57420  0.61958  0.77255  0.48576  0.95510
    623   1.93791  4.20393  3.15312  2.84937  4.12842  2.95878  3.98925  3.50869  2.91150  3.20587  4.05302  3.12932  2.04990  3.23403  3.25956  2.06691  2.68274  3.04603  5.46796  4.21891   1382 a - - -
          2.68618  4.42225  2.77519  2.73123  3.46354  2.40513  3.72494  3.29354  2.67741  2.69355  4.24690  2.90347  2.73739  3.18146  2.89801  2.37887  2.77519  2.98518  4.58477  3.61503
          0.03206  3.85186  4.57420  0.61958  0.77255  0.48576  0.95510
    624   2.96784  5.09232  0.94807  2.32283  4.46667  3.19539  3.91347  4.05023  2.99378  3.66234  4.64021  2.87807  3.84675  3.15275  3.50702  2.93269  3.30605  3.69169  5.63926  4.34326   1383 d - - -
          2.68618  4.42225  2.77519  2.73123  3.46354  2.40513  3.72494  3.29354  2.67741  2.69355  4.24690  2.90347  2.73739  3.18146  2.89801  2.37887  2.77519  2.98518  4.58477  3.61503
          0.03206  3.85186  4.57420  0.61958  0.77255  0.48576  0.95510
    625   2.63988  4.41709  3.30941  3.20634  4.34852  0.76164  4.32766  3.94333  3.38478  3.60000  4.57575  3.47378  3.80757  3.71061  3.62287  2.81125  3.11953  3.47564  5.44889  4.44980   1384 g - - -
          2.68618  4.42225  2.77519  2.73123  3.46354  2.40513  3.72494  3.29354  2.67741  2.69355  4.24690  2.90347  2.73739  3.18146  2.89801  2.37887  2.77519  2.98518  4.58477  3.61503
          0.03206  3.85186  4.57420  0.61958  0.77255  0.48576  0.95510
    626   1.88597  4.12827  3.24879  3.00497  4.15794  2.89537  4.11012  3.50595  3.06856  3.26299  4.13521  3.19961  3.63685  3.38683  3.37471  1.36735  2.66934  3.02171  5.52718  4.28228   1385 s - - -
          2.68618  4.42225  2.77519  2.73123  3.46354  2.40513  3.72494  3.29354  2.67741  2.69355  4.24690  2.90347  2.73739  3.18146  2.89801  2.37887  2.77519  2.98518  4.58477  3.61503
          0.03206  3.85186  4.57420  0.61958  0.77255  0.48576  0.95510
    627   3.30201  4.68392  4.06007  3.76123  2.64612  3.70741  3.87523  3.32495  3.48397  2.72330  3.95968  3.91450  4.22347  3.87267  3.61588  3.50589  3.60142  3.21471  0.92792  2.64933   1386 w - - -
          2.68618  4.42225  2.77519  2.73123  3.46354  2.40513  3.72494  3.29354  2.67741  2.69355  4.24690  2.90347  2.73739  3.18146  2.89801  2.37887  2.77519  2.98518  4.58477  3.61503
          0.03206  3.85186  4.57420  0.61958  0.77255  0.48576  0.95510
    628   3.21774  4.71508  3.80800  3.53372  2.29436  3.80627  3.60955  3.22987  3.39183  2.68907  3.90711  3.69837  4.28070  3.70281  3.57968  3.35641  3.50438  3.09948  3.93726  1.00076   1390 y - - -
          2.68618  4.42225  2.77519  2.73123  3.46354  2.40513  3.72494  3.29354  2.67741  2.69355  4.24690  2.90347  2.73739  3.18146  2.89801  2.37887  2.77519  2.98518  4.58477  3.61503
          0.03206  3.85186  4.57420  0.61958  0.77255  0.48576  0.95510
    629   2.63988  4.41709  3.30941  3.20634  4.34852  0.76164  4.32766  3.94333  3.38478  3.60000  4.57575  3.47378  3.80757  3.71061  3.62287  2.81125  3.11953  3.47564  5.44889  4.44980   1397 g - - -
          2.68618  4.42225  2.77519  2.73123  3.46354  2.40513  3.72494  3.29354  2.67741  2.69355  4.24690  2.90347  2.73739  3.18146  2.89801  2.37887  2.77519  2.98518  4.58477  3.61503
          0.03206  3.85186  4.57420  0.61958  0.77255  0.48576  0.95510
    630   2.42605  4.48154  2.75313  2.54598  4.17755  3.05526  3.84917  3.69463  2.73297  3.33256  4.18096  2.13000  3.70911  3.06727  3.12352  1.70709  2.82423  3.24624  5.48632  4.14366   1404 s - - -
          2.68618  4.42225  2.77519  2.73123  3.46354  2.40513  3.72494  3.29354  2.67741  2.69355  4.24690  2.90347  2.73739  3.18146  2.89801  2.37887  2.77519  2.98518  4.58477  3.61503
          0.03206  3.85186  4.57420  0.61958  0.77255  0.48576  0.95510
    631   3.30201  4.68392  4.06007  3.76123  2.64612  3.70741  3.87523  3.32495  3.48397  2.72330  3.95968  3.91450  4.22347  3.87267  3.61588  3.50589  3.60142  3.21471  0.92792  2.64933   1405 w - - -
          2.68618  4.42225  2.77519  2.73123  3.46354  2.40513  3.72494  3.29354  2.67741  2.69355  4.24690  2.90347  2.73739  3.18146  2.89801  2.37887  2.77519  2.98518  4.58477  3.61503
          0.03206  3.85186  4.57420  0.61958  0.77255  0.48576  0.95510
    632   1.87151  4.16085  3.17149  2.98693  4.24289  1.44175  4.14563  3.59818  3.13024  3.34644  4.22195  3.20019  3.64656  3.42841  3.43641  2.39755  2.71336  3.09599  5.57531  4.36387   1406 g - - -
          2.68618  4.42225  2.77519  2.73123  3.46354  2.40513  3.72494  3.29354  2.67741  2.69355  4.24690  2.90347  2.73739  3.18146  2.89801  2.37887  2.77519  2.98518  4.58477  3.61503
          0.03206  3.85186  4.57420  0.61958  0.77255  0.48576  0.95510
    633   2.94706  4.35324  4.44524  3.96060  3.45666  4.14792  4.72632  1.61201  3.82830  2.00845  3.30537  4.20921  4.52913  4.13273  4.05849  3.53326  3.23047  1.18049  5.36404  4.13335   1407 v - - -
          2.68618  4.42225  2.77519  2.73123  3.46354  2.40513  3.72494  3.29354  2.67741  2.69355  4.24690  2.90347  2.73739  3.18146  2.89801  2.37887  2.77519  2.98518  4.58477  3.61503
          0.03206  3.85186  4.57420  0.61958  0.77255  0.48576  0.95510
    634   2.56355  0.98324  4.07738  3.81250  3.80882  3.19066  4.46415  2.94951  3.63940  2.86582  3.98652  3.80499  3.89598  3.98636  3.76734  2.83512  3.02862  2.69543  5.22904  4.09658   1408 c - - -
          2.68618  4.42225  2.77519  2.73123  3.46354  2.40513  3.72494  3.29354  2.67741  2.69355  4.24690  2.90347  2.73739  3.18146  2.89801  2.37887  2.77519  2.98518  4.58477  3.61503
          0.03206  3.85186  4.57420  0.61958  0.77255  0.48576  0.95510
    635   2.73597  3.04856  4.16749  3.68634  1.64551  3.69043  3.99595  2.45320  3.55293  2.11855  3.29586  3.80224  4.15910  3.76698  3.72628  3.07945  3.03898  2.33204  4.45748  2.96972   1409 f - - -
          2.68618  4.42225  2.77519  2.73123  3.46354  2.40513  3.72494  3.29354  2.67741  2.69355  4.24690  2.90347  2.73739  3.18146  2.89801  2.37887  2.77519  2.98518  4.58477  3.61503
          0.03206  3.85186  4.57420  0.61958  0.77255  0.48576  0.95510
    636   2.40204  4.24699  3.41020  3.16152  3.95107  3.08688  4.18037  3.07570  3.10409  2.93992  3.99195  3.37405  3.78910  3.50000  3.36363  2.60310  1.20734  2.77288  5.39070  4.16777   1410 t - - -
          2.68618  4.42225  2.77519  2.73123  3.46354  2.40513  3.72494  3.29354  2.67741  2.69355  4.24690  2.90347  2.73739  3.18146  2.89801  2.37887  2.77519  2.98518  4.58477  3.61503
          0.03206  3.85186  4.57420  0.61958  0.77255  0.48576  0.95510
    637   3.21774  4.71508  3.80800  3.53372  2.29436  3.80627  3.60955  3.22987  3.39183  2.68907  3.90711  3.69837  4.28070  3.70281  3.57968  3.35641  3.50438  3.09948  3.93726  1.00076   1411 y - - -
          2.68618  4.42225  2.77519  2.73123  3.46354  2.40513  3.72494  3.29354  2.67741  2.69355  4.24690  2.90347  2.73739  3.18146  2.89801  2.37887  2.77519  2.98518  4.58477  3.61503
          0.03206  3.85186  4.57420  0.61958  0.77255  0.48576  0.95510
    638   1.60496  4.13289  3.22702  3.00916  4.21698  1.70232  4.13893  3.56056  3.12564  3.31084  4.17562  3.20633  3.63617  3.41920  3.43462  2.37376  2.68362  3.06040  5.55896  4.34821   1412 a - - -
          2.68618  4.42225  2.77519  2.73123  3.46354  2.40513  3.72494  3.29354  2.67741  2.69355  4.24690  2.90347  2.73739  3.18146  2.89801  2.37887  2.77519  2.98518  4.58477  3.61503
          0.03206  3.85186  4.57420  0.61958  0.77255  0.48576  0.95510
    639   1.94994  4.14024  3.40749  3.10373  4.00968  3.00020  4.13466  3.07319  3.07375  2.98442  3.94480  3.29198  3.71102  3.42256  3.36255  2.45402  1.52304  2.72444  5.44691  4.22481   1413 t - - -
          2.68618  4.42225  2.77519  2.73123  3.46354  2.40513  3.72494  3.29354  2.67741  2.69355  4.24690  2.90347  2.73739  3.18146  2.89801  2.37887  2.77519  2.98518  4.58477  3.61503
          0.03206  3.85186  4.57420  0.61958  0.77255  0.48576  0.95510
    640   3.23980  4.65243  4.14804  3.72993  2.04898  4.02492  3.45547  3.15126  3.49218  2.57255  3.74416  3.76577  4.38268  3.72321  3.65009  3.39695  3.47181  3.02676  1.66760  1.75751   1414 w - - -
          2.68618  4.42225  2.77519  2.73123  3.46354  2.40513  3.72494  3.29354  2.67741  2.69355  4.24690  2.90347  2.73739  3.18146  2.89801  2.37887  2.77519  2.98518  4.58477  3.61503
          0.03206  3.85186  4.57420  0.61958  0.77255  0.48576  0.95510
    641   3.30395  4.66075  4.29686  3.91703  1.22697  4.13507  3.50099  2.97109  3.78429  2.34182  3.60312  3.88407  4.47147  3.87921  3.90651  3.49718  3.53860  2.91042  3.70315  1.75812   1415 f - - -
          2.68618  4.42225  2.77519  2.73123  3.46354  2.40513  3.72494  3.29354  2.67741  2.69355  4.24690  2.90347  2.73739  3.18146  2.89801  2.37887  2.77519  2.98518  4.58477  3.61503
          0.03206  3.85186  4.57420  0.61958  0.77255  0.48576  0.95510
    642   1.24670  4.11539  3.29571  3.06519  4.17249  2.33985  4.15676  3.47961  3.14731  3.26014  4.13747  3.23898  3.64321  3.44833  3.44240  2.37973  2.68155  3.00381  5.52953  4.32474   1416 a - - -
          2.68618  4.42225  2.77519  2.73123  3.46354  2.40513  3.72494  3.29354  2.67741  2.69355  4.24690  2.90347  2.73739  3.18146  2.89801  2.37887  2.77519  2.98518  4.58477  3.61503
          0.03206  3.85186  4.57420  0.61958  0.77255  0.48576  0.95510
    643   3.13390  4.53620  4.47125  3.96146  3.09532  4.28685  4.61774  1.83488  3.76101  1.08993  2.97173  4.25226  4.56886  4.03422  3.95390  3.65911  3.38166  2.05376  5.09692  3.89001   1417 l - - -
          2.68618  4.42225  2.77519  2.73123  3.46354  2.40513  3.72494  3.29354  2.67741  2.69355  4.24690  2.90347  2.73739  3.18146  2.89801  2.37887  2.77519  2.98518  4.58477  3.61503
          0.03206  3.85186  4.57420  0.61958  0.77255  0.48576  0.95510
    644   2.18754  4.61525  2.63922  2.13239  4.20692  2.03570  3.78050  3.59084  2.66652  3.24536  4.09771  2.90098  3.74077  2.97726  3.09419  2.58758  2.86890  3.20589  5.49089  4.17003   1418 g - - -
          2.68618  4.42225  2.77519  2.73123  3.46354  2.40513  3.72494  3.29354  2.67741  2.69355  4.24690  2.90347  2.73739  3.18146  2.89801  2.37887  2.77519  2.98518  4.58477  3.61503
          0.03206  3.85186  4.57420  0.61958  0.77255  0.48576  0.95510
    645   2.63988  4.41709  3.30941  3.20634  4.34852  0.76164  4.32766  3.94333  3.38478  3.60000  4.57575  3.47378  3.80757  3.71061  3.62287  2.81125  3.11953  3.47564  5.44889  4.44980   1421 g - - -
          2.68618  4.42225  2.77519  2.73123  3.46354  2.40513  3.72494  3.29354  2.67741  2.69355  4.24690  2.90347  2.73739  3.18146  2.89801  2.37887  2.77519  2.98518  4.58477  3.61503
          0.03206  3.85186  4.57420  0.61958  0.77255  0.48576  0.95510
    646   3.13237  4.60089  4.15630  3.79629  3.12825  3.95577  4.45851  2.33146  3.56423  0.90100  3.15808  4.07374  4.39484  3.93750  3.74358  3.52458  3.42765  2.36339  4.99982  3.71830   1422 l - - -
          2.68618  4.42225  2.77519  2.73123  3.46354  2.40513  3.72494  3.29354  2.67741  2.69355  4.24690  2.90347  2.73739  3.18146  2.89801  2.37887  2.77519  2.98518  4.58477  3.61503
          0.03206  3.85186  4.57420  0.61958  0.77255  0.48576  0.95510
    647   1.04389  4.18217  3.44200  3.23261  4.03217  3.00720  4.25705  3.15462  3.24835  3.03716  4.07145  3.38733  3.74450  3.59146  3.50015  2.53274  2.80868  2.81260  5.46139  4.25941   1423 a - - -
          2.68618  4.42225  2.77519  2.73123  3.46354  2.40513  3.72494  3.29354  2.67741  2.69355  4.24690  2.90347  2.73739  3.18146  2.89801  2.37887  2.77519  2.98518  4.58477  3.61503
          0.03206  3.85186  4.57420  0.61958  0.77255  0.48576  0.95510
    648   1.43830  4.15034  3.64126  3.27828  3.80408  3.14896  4.22200  2.64167  3.21222  2.67335  3.74024  3.44598  3.82572  3.54374  3.48929  2.58633  2.77619  2.06046  5.36085  4.12862   1424 a - - -
          2.68618  4.42225  2.77519  2.73123  3.46354  2.40513  3.72494  3.29354  2.67741  2.69355  4.24690  2.90347  2.73739  3.18146  2.89801  2.37887  2.77519  2.98518  4.58477  3.61503
          0.03206  3.85186  4.57420  0.61958  0.77255  0.48576  0.95510
    649   1.60387  4.44752  3.01864  2.68721  3.76989  3.21185  2.90911  3.31012  2.65402  2.97985  3.88652  3.08708  3.78797  3.06384  2.99507  2.62233  2.84198  2.98716  5.16316  3.81380   1425 a - - -
          2.68618  4.42225  2.77519  2.73123  3.46354  2.40513  3.72494  3.29354  2.67741  2.69355  4.24690  2.90347  2.73739  3.18146  2.89801  2.37887  2.77519  2.98518  4.58477  3.61503
          0.03206  3.85186  4.57420  0.61958  0.77255  0.48576  0.95510
    650   2.63988  4.41709  3.30941  3.20634  4.34852  0.76164  4.32766  3.94333  3.38478  3.60000  4.57575  3.47378  3.80757  3.71061  3.62287  2.81125  3.11953  3.47564  5.44889  4.44980   1426 g - - -
          2.68618  4.42225  2.77519  2.73123  3.46354  2.40513  3.72494  3.29354  2.67741  2.69355  4.24690  2.90347  2.73739  3.18146  2.89801  2.37887  2.77519  2.98518  4.58477  3.61503
          0.03206  3.85186  4.57420  0.61958  0.77255  0.48576  0.95510
    651   2.73904  4.78489  3.23666  2.62868  4.04543  3.50772  3.59497  3.40288  1.67287  2.98558  3.11820  3.07541  3.88809  2.76112  2.17588  2.79631  2.94702  3.12684  5.22387  3.97782   1427 k - - -
          2.68618  4.42225  2.77519  2.73123  3.46354  2.40513  3.72494  3.29354  2.67741  2.69355  4.24690  2.90347  2.73739  3.18146  2.89801  2.37887  2.77519  2.98518  4.58477  3.61503
          0.03206  3.85186  4.57420  0.61958  0.77255  0.48576  0.95510
    652   2.43468  4.44325  2.89096  2.62271  4.07785  3.11028  3.84905  3.44520  2.69902  3.16378  4.04112  2.17085  3.73630  3.07129  3.06592  2.54850  1.87157  3.06620  5.40664  4.09944   1429 t - - -
          2.68618  4.42225  2.77519  2.73123  3.46354  2.40513  3.72494  3.29354  2.67741  2.69355  4.24690  2.90347  2.73739  3.18146  2.89801  2.37887  2.77519  2.98518  4.58477  3.61503
          0.03206  3.85186  4.57420  0.61958  0.77255  0.48576  0.95510
    653   3.10344  4.72911  3.59899  3.21981  2.22682  3.82590  2.65075  3.33162  3.05419  2.79153  3.88427  3.47309  4.22468  3.40484  3.30944  3.18886  3.34000  3.14701  3.86318  1.35531   1431 y - - -
          2.68618  4.42225  2.77519  2.73123  3.46354  2.40513  3.72494  3.29354  2.67741  2.69355  4.24690  2.90347  2.73739  3.18146  2.89801  2.37887  2.77519  2.98518  4.58477  3.61503
          0.03206  3.85186  4.57420  0.61958  0.77255  0.48576  0.95510
    654   2.63637  4.96254  2.32103  2.25346  4.29825  3.26680  3.61062  3.75497  2.41399  3.30611  4.11358  2.27377  3.75680  2.75519  2.53651  2.35845  2.89558  3.37609  5.49110  4.11074   1432 e - - -
          2.68618  4.42225  2.77519  2.73123  3.46354  2.40513  3.72494  3.29354  2.67741  2.69355  4.24690  2.90347  2.73739  3.18146  2.89801  2.37887  2.77519  2.98518  4.58477  3.61503
          0.03206  3.85186  4.57420  0.61958  0.77255  0.48576  0.95510
    655   2.76809  5.09932  1.97650  2.16478  4.43569  3.16441  3.72646  3.98536  2.69357  3.55745  4.41998  1.61926  3.77682  2.91148  3.21313  2.72252  3.07861  3.58532  5.68212  4.23912   1433 n - - -
          2.68618  4.42225  2.77519  2.73123  3.46354  2.40513  3.72494  3.29354  2.67741  2.69355  4.24690  2.90347  2.73739  3.18146  2.89801  2.37887  2.77519  2.98518  4.58477  3.61503
          0.03206  3.85186  4.57420  0.61958  0.77255  0.48576  0.95510
    656   2.56355  0.98324  4.07738  3.81250  3.80882  3.19066  4.46415  2.94951  3.63940  2.86582  3.98652  3.80499  3.89598  3.98636  3.76734  2.83512  3.02862  2.69543  5.22904  4.09658   1434 c - - -
          2.68618  4.42225  2.77519  2.73123  3.46354  2.40513  3.72494  3.29354  2.67741  2.69355  4.24690  2.90347  2.73739  3.18146  2.89801  2.37887  2.77519  2.98518  4.58477  3.61503
          0.03206  3.85186  4.57420  0.61958  0.77255  0.48576  0.95510
    657   1.04389  4.18217  3.44200  3.23261  4.03217  3.00720  4.25705  3.15462  3.24835  3.03716  4.07145  3.38733  3.74450  3.59146  3.50015  2.53274  2.80868  2.81260  5.46139  4.25941   1435 a - - -
          2.68618  4.42225  2.77519  2.73123  3.46354  2.40513  3.72494  3.29354  2.67741  2.69355  4.24690  2.90347  2.73739  3.18146  2.89801  2.37887  2.77519  2.98518  4.58477  3.61503
          0.03206  3.85186  4.57420  0.61958  0.77255  0.48576  0.95510
    658   1.04389  4.18217  3.44200  3.23261  4.03217  3.00720  4.25705  3.15462  3.24835  3.03716  4.07145  3.38733  3.74450  3.59146  3.50015  2.53274  2.80868  2.81260  5.46139  4.25941   1436 a - - -
          2.68618  4.42225  2.77519  2.73123  3.46354  2.40513  3.72494  3.29354  2.67741  2.69355  4.24690  2.90347  2.73739  3.18146  2.89801  2.37887  2.77519  2.98518  4.58477  3.61503
          0.03206  3.85186  4.57420  0.61958  0.77255  0.48576  0.95510
    659   2.98950  4.36292  4.53658  4.04271  3.43743  4.23812  4.78819  1.35084  3.91611  1.95682  3.26803  4.29054  4.58536  4.20119  4.13554  3.61939  3.26251  1.36536  5.37482  4.16272   1440 i - - -
          2.68618  4.42225  2.77519  2.73123  3.46354  2.40513  3.72494  3.29354  2.67741  2.69355  4.24690  2.90347  2.73739  3.18146  2.89801  2.37887  2.77519  2.98518  4.58477  3.61503
          0.03206  3.85186  4.57420  0.61958  0.77255  0.48576  0.95510
    660   2.98263  4.82275  3.47122  2.98689  4.17212  3.47428  3.81004  3.71260  2.23008  3.23229  4.23323  3.34809  3.97806  3.03158  1.01036  3.06792  3.25012  3.43749  5.26365  4.10418   1441 r - - -
          2.68618  4.42225  2.77519  2.73123  3.46354  2.40513  3.72494  3.29354  2.67741  2.69355  4.24690  2.90347  2.73739  3.18146  2.89801  2.37887  2.77519  2.98518  4.58477  3.61503
          0.03206  3.85186  4.57420  0.61958  0.77255  0.48576  0.95510
    661   2.95308  5.03383  3.34313  2.72544  4.44756  3.57522  3.57134  3.81025  1.55568  3.28976  4.16947  3.13195  3.96195  2.71599  1.54821  2.96381  3.13459  3.50181  5.36135  4.17890   1442 r - - -
          2.68618  4.42225  2.77519  2.73123  3.46354  2.40513  3.72494  3.29354  2.67741  2.69355  4.24690  2.90347  2.73739  3.18146  2.89801  2.37887  2.77519  2.98518  4.58477  3.61503
          0.03206  3.85186  4.57420  0.61958  0.77255  0.48576  0.95510
    662   2.63988  4.41709  3.30941  3.20634  4.34852  0.76164  4.32766  3.94333  3.38478  3.60000  4.57575  3.47378  3.80757  3.71061  3.62287  2.81125  3.11953  3.47564  5.44889  4.44980   1443 g - - -
          2.68618  4.42225  2.77519  2.73123  3.46354  2.40513  3.72494  3.29354  2.67741  2.69355  4.24690  2.90347  2.73739  3.18146  2.89801  2.37887  2.77519  2.98518  4.58477  3.61503
          0.03206  3.85186  4.57420  0.61958  0.77255  0.48576  0.95510
    663   2.16719  4.16770  3.77305  3.34058  3.69307  3.34882  4.23870  2.32711  3.25768  2.52660  3.58966  3.55038  3.95177  3.58067  3.53788  2.75106  2.42232  1.54235  5.28042  4.06486   1444 v - - -
          2.68618  4.42225  2.77519  2.73123  3.46354  2.40513  3.72494  3.29354  2.67741  2.69355  4.24690  2.90347  2.73739  3.18146  2.89801  2.37887  2.77519  2.98518  4.58477  3.61503
          0.03206  3.85186  4.57420  0.61958  0.77255  0.48576  0.95510
    664   2.86469  5.36727  1.68912  1.49136  4.65442  3.17084  3.70239  4.14989  2.69698  3.68122  4.54024  2.64760  3.78279  2.87157  3.26722  2.76377  3.15126  3.74514  5.84104  4.36592   1445 e - - -
          2.68618  4.42225  2.77519  2.73123  3.46354  2.40513  3.72494  3.29354  2.67741  2.69355  4.24690  2.90347  2.73739  3.18146  2.89801  2.37887  2.77519  2.98518  4.58477  3.61503
          0.03206  3.85186  4.57420  0.61958  0.77255  0.48576  0.95510
    665   3.23246  4.64037  4.21040  3.92116  1.04607  3.92667  3.86866  2.75891  3.82876  2.13383  3.49226  3.99609  4.38588  4.00248  3.95357  3.50333  3.53367  2.74805  4.12420  2.49395   1446 f - - -
          2.68618  4.42225  2.77519  2.73123  3.46354  2.40513  3.72494  3.29354  2.67741  2.69355  4.24690  2.90347  2.73739  3.18146  2.89801  2.37887  2.77519  2.98518  4.58477  3.61503
          0.03206  3.85186  4.57420  0.61958  0.77255  0.48576  0.95510
    666   3.13237  4.60089  4.15630  3.79629  3.12825  3.95577  4.45851  2.33146  3.56423  0.90100  3.15808  4.07374  4.39484  3.93750  3.74358  3.52458  3.42765  2.36339  4.99982  3.71830   1447 l - - -
          2.68618  4.42225  2.77519  2.73123  3.46354  2.40513  3.72494  3.29354  2.67741  2.69355  4.24690  2.90347  2.73739  3.18146  2.89801  2.37887  2.77519  2.98518  4.58477  3.61503
          0.03206  3.85186  4.57420  0.61958  0.77255  0.48576  0.95510
    667   3.13237  4.60089  4.15630  3.79629  3.12825  3.95577  4.45851  2.33146  3.56423  0.90100  3.15808  4.07374  4.39484  3.93750  3.74358  3.52458  3.42765  2.36339  4.99982  3.71830   1448 l - - -
          2.68618  4.42225  2.77519  2.73123  3.46354  2.40513  3.72494  3.29354  2.67741  2.69355  4.24690  2.90347  2.73739  3.18146  2.89801  2.37887  2.77519  2.98518  4.58477  3.61503
          0.03206  3.85186  4.57420  0.61958  0.77255  0.48576  0.95510
    668   2.34503  4.72251  3.00634  2.55594  4.16022  3.33249  3.65132  3.56176  2.24467  3.15609  4.00643  2.59903  3.81660  2.81975  1.86529  2.68655  2.90438  3.21874  5.33895  4.06048   1449 r - - -
          2.68618  4.42225  2.77519  2.73123  3.46354  2.40513  3.72494  3.29354  2.67741  2.69355  4.24690  2.90347  2.73739  3.18146  2.89801  2.37887  2.77519  2.98518  4.58477  3.61503
          0.03206  3.85186  4.57420  0.61958  0.77255  0.48576  0.95510
    669   2.56181  4.53928  3.06824  2.57207  3.79896  3.38625  3.67368  2.76360  2.27218  2.82652  3.69739  2.69972  3.81911  2.88158  2.83929  2.66752  2.31063  2.84479  5.13539  3.85547   1450 k - - -
          2.68618  4.42225  2.77519  2.73123  3.46354  2.40513  3.72494  3.29354  2.67741  2.69355  4.24690  2.90347  2.73739  3.18146  2.89801  2.37887  2.77519  2.98518  4.58477  3.61503
          0.03206  3.85186  4.57420  0.61958  0.77255  0.48576  0.95510
    670   2.86489  4.84954  2.88982  2.64451  4.01530  3.35269  3.80254  3.64314  2.46679  3.14751  4.17622  3.10396  3.90602  1.27116  2.75126  2.91363  3.16200  3.37417  5.29109  3.98356   1451 q - - -
          2.68618  4.42225  2.77519  2.73123  3.46354  2.40513  3.72494  3.29354  2.67741  2.69355  4.24690  2.90347  2.73739  3.18146  2.89801  2.37887  2.77519  2.98518  4.58477  3.61503
          0.03206  3.85186  4.57420  0.61958  0.77255  0.48576  0.95510
    671   2.57468  2.86222  3.61204  3.07000  3.32906  3.52797  3.89254  2.59606  2.88410  1.92582  3.32914  3.40528  3.95936  2.80303  3.16608  2.83847  2.84082  2.41934  4.86225  3.61371   1453 l - - -
          2.68618  4.42225  2.77519  2.73123  3.46354  2.40513  3.72494  3.29354  2.67741  2.69355  4.24690  2.90347  2.73739  3.18146  2.89801  2.37887  2.77519  2.98518  4.58477  3.61503
          0.03206  3.85186  4.57420  0.61958  0.77255  0.48576  0.95510
    672   2.76530  4.99509  2.38841  1.37550  4.43376  2.58242  3.75132  3.88591  2.64037  3.47798  4.35007  2.80444  3.79425  2.93691  3.09509  2.74762  3.07302  3.50730  5.62586  4.27493   1457 e - - -
          2.68618  4.42225  2.77519  2.73123  3.46354  2.40513  3.72494  3.29354  2.67741  2.69355  4.24690  2.90347  2.73739  3.18146  2.89801  2.37887  2.77519  2.98518  4.58477  3.61503
          0.03206  3.85186  4.57420  0.61958  0.77255  0.48576  0.95510
    673   2.82697  5.23950  1.36798  2.09979  4.55761  3.14719  3.73262  4.11632  2.75217  3.66966  4.53918  2.27094  3.77883  2.91671  3.31617  2.75066  3.13836  3.70319  5.79307  4.31611   1459 d - - -
          2.68618  4.42225  2.77519  2.73123  3.46354  2.40513  3.72494  3.29354  2.67741  2.69355  4.24690  2.90347  2.73739  3.18146  2.89801  2.37887  2.77519  2.98518  4.58477  3.61503
          0.03206  3.85186  4.57420  0.61958  0.77255  0.48576  0.95510
    674   2.63988  4.41709  3.30941  3.20634  4.34852  0.76164  4.32766  3.94333  3.38478  3.60000  4.57575  3.47378  3.80757  3.71061  3.62287  2.81125  3.11953  3.47564  5.44889  4.44980   1463 g - - -
          2.68618  4.42225  2.77519  2.73123  3.46354  2.40513  3.72494  3.29354  2.67741  2.69355  4.24690  2.90347  2.73739  3.18146  2.89801  2.37887  2.77519  2.98518  4.58477  3.61503
          0.03206  3.85186  4.57420  0.61958  0.77255  0.48576  0.95510
    675   2.63988  4.41709  3.30941  3.20634  4.34852  0.76164  4.32766  3.94333  3.38478  3.60000  4.57575  3.47378  3.80757  3.71061  3.62287  2.81125  3.11953  3.47564  5.44889  4.44980   1464 g - - -
          2.68618  4.42225  2.77519  2.73123  3.46354  2.40513  3.72494  3.29354  2.67741  2.69355  4.24690  2.90347  2.73739  3.18146  2.89801  2.37887  2.77519  2.98518  4.58477  3.61503
          0.03206  3.85186  4.57420  0.61958  0.77255  0.48576  0.95510
    676   3.30201  4.68392  4.06007  3.76123  2.64612  3.70741  3.87523  3.32495  3.48397  2.72330  3.95968  3.91450  4.22347  3.87267  3.61588  3.50589  3.60142  3.21471  0.92792  2.64933   1465 w - - -
          2.68618  4.42225  2.77519  2.73123  3.46354  2.40513  3.72494  3.29354  2.67741  2.69355  4.24690  2.90347  2.73739  3.18146  2.89801  2.37887  2.77519  2.98518  4.58477  3.61503
          0.03206  3.85186  4.57420  0.61958  0.77255  0.48576  0.95510
    677   2.63988  4.41709  3.30941  3.20634  4.34852  0.76164  4.32766  3.94333  3.38478  3.60000  4.57575  3.47378  3.80757  3.71061  3.62287  2.81125  3.11953  3.47564  5.44889  4.44980   1466 g - - -
          2.68618  4.42225  2.77519  2.73123  3.46354  2.40513  3.72494  3.29354  2.67741  2.69355  4.24690  2.90347  2.73739  3.18146  2.89801  2.37887  2.77519  2.98518  4.58477  3.61503
          0.03206  3.85186  4.57420  0.61958  0.77255  0.48576  0.95510
    678   2.93502  5.04121  2.47964  1.05505  4.38492  3.26110  3.84643  3.83474  2.72439  3.45529  4.43048  2.92191  3.86478  3.06268  3.13091  2.91967  3.23919  3.52080  5.56039  4.28291   1467 e - - -
          2.68618  4.42225  2.77519  2.73123  3.46354  2.40513  3.72494  3.29354  2.67741  2.69355  4.24690  2.90347  2.73739  3.18146  2.89801  2.37887  2.77519  2.98518  4.58477  3.61503
          0.03206  3.85186  4.57420  0.61958  0.77255  0.48576  0.95510
    679   2.30525  4.22525  3.18888  3.00393  4.05588  2.95553  4.11425  3.57582  3.07631  3.29773  4.22570  3.23186  3.69268  3.42728  3.36282  1.12256  2.78388  3.11544  5.43007  4.13936   1468 s - - -
          2.68618  4.42225  2.77519  2.73123  3.46354  2.40513  3.72494  3.29354  2.67741  2.69355  4.24690  2.90347  2.73739  3.18146  2.89801  2.37887  2.77519  2.98518  4.58477  3.61503
          0.03206  3.85186  4.57420  0.61958  0.77255  0.48576  0.95510
    680   3.11227  4.72954  3.61037  3.23575  2.21659  3.83216  2.70949  3.33156  3.06945  2.78918  3.88601  3.48261  4.23164  3.41770  3.32109  3.19851  3.34948  3.14881  3.85408  1.32907   1469 y - - -
          2.68618  4.42225  2.77519  2.73123  3.46354  2.40513  3.72494  3.29354  2.67741  2.69355  4.24690  2.90347  2.73739  3.18146  2.89801  2.37887  2.77519  2.98518  4.58477  3.61503
          0.03206  3.85186  4.57420  0.61958  0.77255  0.48576  0.95510
    681   2.78493  4.81249  3.25809  2.66682  4.01406  3.52544  3.60230  3.43167  2.07983  2.58774  3.89138  3.10154  3.91284  2.45442  1.78168  2.84142  2.99192  3.16874  5.20811  3.94973   1470 r - - -
          2.68618  4.42225  2.77519  2.73123  3.46354  2.40513  3.72494  3.29354  2.67741  2.69355  4.24690  2.90347  2.73739  3.18146  2.89801  2.37887  2.77519  2.98518  4.58477  3.61503
          0.03206  3.85186  4.57420  0.61958  0.77255  0.48576  0.95510
    682   2.30525  4.22525  3.18888  3.00393  4.05588  2.95553  4.11425  3.57582  3.07631  3.29773  4.22570  3.23186  3.69268  3.42728  3.36282  1.12256  2.78388  3.11544  5.43007  4.13936   1471 s - - -
          2.68618  4.42225  2.77519  2.73123  3.46354  2.40513  3.72494  3.29354  2.67741  2.69355  4.24690  2.90347  2.73739  3.18146  2.89801  2.37887  2.77519  2.98518  4.58477  3.61503
          0.03206  3.85186  4.57420  0.61958  0.77255  0.48576  0.95510
    683   2.56355  0.98324  4.07738  3.81250  3.80882  3.19066  4.46415  2.94951  3.63940  2.86582  3.98652  3.80499  3.89598  3.98636  3.76734  2.83512  3.02862  2.69543  5.22904  4.09658   1472 c - - -
          2.68618  4.42225  2.77519  2.73123  3.46354  2.40513  3.72494  3.29354  2.67741  2.69355  4.24690  2.90347  2.73739  3.18146  2.89801  2.37887  2.77519  2.98518  4.58477  3.61503
          0.03206  3.85186  4.57420  0.61958  0.77255  0.48576  0.95510
    684   2.54271  4.38318  3.34286  2.90903  3.60844  3.34280  3.91465  2.88756  2.79436  2.52080  2.85054  3.27433  1.96077  3.19478  3.11641  2.72448  2.87186  2.68641  5.11906  3.84532   1473 p - - -
          2.68618  4.42225  2.77519  2.73123  3.46354  2.40513  3.72494  3.29354  2.67741  2.69355  4.24690  2.90347  2.73739  3.18146  2.89801  2.37887  2.77519  2.98518  4.58477  3.61503
          0.03206  3.85186  4.57420  0.61958  0.77255  0.48576  0.95510
    685   2.87592  5.38658  1.50793  1.63748  4.67249  3.16492  3.70845  4.17155  2.71723  3.70214  4.56540  2.64093  3.78376  2.87967  3.29581  2.77087  3.16524  3.76494  5.86138  4.37990   1474 d - - -
          2.68618  4.42225  2.77519  2.73123  3.46354  2.40513  3.72494  3.29354  2.67741  2.69355  4.24690  2.90347  2.73739  3.18146  2.89801  2.37887  2.77519  2.98518  4.58477  3.61503
          0.03206  3.85186  4.57420  0.61958  0.77255  0.48576  0.95510
    686   2.71259  4.62488  3.27187  2.73367  3.76512  3.51506  3.70891  3.04189  1.78451  2.66924  2.61696  3.16617  3.92478  2.91934  2.61753  2.83104  2.94643  2.83692  5.13558  3.87695   1475 k - - -
          2.68618  4.42225  2.77519  2.73123  3.46354  2.40513  3.72494  3.29354  2.67741  2.69355  4.24690  2.90347  2.73739  3.18146  2.89801  2.37887  2.77519  2.98518  4.58477  3.61503
          0.03206  3.85186  4.57420  0.61958  0.77255  0.48576  0.95510
    687   2.93268  5.02117  3.26223  2.69432  4.42455  3.54651  3.58301  3.79904  1.32128  3.28889  4.17085  3.11179  3.94927  2.73062  1.91391  2.94375  3.12469  3.48822  5.36748  4.17148   1490 k - - -
          2.68618  4.42225  2.77519  2.73123  3.46354  2.40513  3.72494  3.29354  2.67741  2.69355  4.24690  2.90347  2.73739  3.18146  2.89801  2.37887  2.77519  2.98518  4.58477  3.61503
          0.03206  3.85186  4.57420  0.61958  0.77255  0.48576  0.95510
    688   3.33096  4.69964  4.24071  3.86380  1.70355  4.12444  3.44273  3.09481  3.73416  2.48948  3.72457  3.83820  4.46592  3.84043  3.87252  3.48275  3.56482  3.00492  3.64689  1.19283   1496 y - - -
          2.68618  4.42225  2.77519  2.73123  3.46354  2.40513  3.72494  3.29354  2.67741  2.69355  4.24690  2.90347  2.73739  3.18146  2.89801  2.37887  2.77519  2.98518  4.58477  3.61503
          0.03206  3.85186  4.57420  0.61958  0.77255  0.48576  0.95510
    689   2.57890  4.22680  3.89894  3.49095  3.63283  3.50451  4.36393  2.15452  3.37385  2.37562  3.53247  3.69886  4.08469  3.72217  3.63131  2.92179  2.45206  1.33481  5.31571  4.08307   1497 v - - -
          2.68618  4.42225  2.77519  2.73123  3.46354  2.40513  3.72494  3.29354  2.67741  2.69355  4.24690  2.90347  2.73739  3.18146  2.89801  2.37887  2.77519  2.98518  4.58477  3.61503
          0.03206  3.85186  4.57420  0.61958  0.77255  0.48576  0.95510
    690   2.72484  4.48537  3.32983  3.16607  4.16262  3.17406  4.24505  3.70294  3.22164  3.33194  4.38106  3.47474  0.86686  3.61106  3.46933  2.89174  3.16483  3.35064  5.35462  4.28308   1498 p - - -
          2.68618  4.42225  2.77519  2.73123  3.46354  2.40513  3.72494  3.29354  2.67741  2.69355  4.24690  2.90347  2.73739  3.18146  2.89801  2.37887  2.77519  2.98518  4.58477  3.61503
          0.03206  3.85186  4.57420  0.61958  0.77255  0.48576  0.95510
    691   3.13237  4.60089  4.15630  3.79629  3.12825  3.95577  4.45851  2.33146  3.56423  0.90100  3.15808  4.07374  4.39484  3.93750  3.74358  3.52458  3.42765  2.36339  4.99982  3.71830   1501 l - - -
          2.68618  4.42225  2.77519  2.73123  3.46354  2.40513  3.72494  3.29354  2.67741  2.69355  4.24690  2.90347  2.73739  3.18146  2.89801  2.37887  2.77519  2.98518  4.58477  3.61503
          0.03206  3.85186  4.57420  0.61958  0.77255  0.48576  0.95510
    692   2.81086  5.29973  1.73315  1.68917  4.61332  2.65769  3.68168  4.10629  2.65592  3.62842  4.46532  2.65400  3.76968  2.84374  3.22230  2.72333  3.09406  3.69464  5.80105  4.33289   1507 e - - -
          2.68618  4.42225  2.77519  2.73123  3.46354  2.40513  3.72494  3.29354  2.67741  2.69355  4.24690  2.90347  2.73739  3.18146  2.89801  2.37887  2.77519  2.98518  4.58477  3.61503
          0.03206  3.85186  4.57420  0.61958  0.77255  0.48576  0.95510
    693   2.75380  5.11865  2.00665  1.91699  4.48265  2.02602  3.69704  3.95093  2.65237  3.51049  4.35290  2.70464  3.76865  2.86724  3.18630  2.70329  3.04641  3.55792  5.70061  4.27599   1508 e - - -
          2.68618  4.42225  2.77519  2.73123  3.46354  2.40513  3.72494  3.29354  2.67741  2.69355  4.24690  2.90347  2.73739  3.18146  2.89801  2.37887  2.77519  2.98518  4.58477  3.61503
          0.03206  3.85186  4.57420  0.61958  0.77255  0.48576  0.95510
    694   2.70673  4.70224  2.69759  2.58110  4.06256  3.17045  3.90500  3.76872  2.80709  3.41800  4.37355  1.19508  3.82141  3.17791  3.16089  2.77483  3.08802  3.39301  5.37087  4.01252   1510 n - - -
          2.68619  4.42226  2.77520  2.73124  3.46355  2.40514  3.72495  3.29355  2.67742  2.69356  4.24691  2.90347  2.73740  3.18147  2.89784  2.37888  2.77520  2.98519  4.58478  3.61504
          0.11056  2.36067  4.57420  0.42573  1.05927  0.48576  0.95510
    695   2.95288  5.03510  3.34222  2.72423  4.44922  3.57523  3.57081  3.81172  1.54506  3.29070  4.16998  3.13113  3.96165  2.71520  1.55948  2.96320  3.13421  3.50294  5.36203  4.17944   1512 k - - -
          2.68618  4.42225  2.77519  2.73123  3.46354  2.40513  3.72494  3.29354  2.67741  2.69355  4.24690  2.90347  2.73739  3.18146  2.89801  2.37887  2.77519  2.98518  4.58477  3.61503
          0.03206  3.85186  4.57420  0.61958  0.77255  0.48576  0.95510
    696   2.30525  4.22525  3.18888  3.00393  4.05588  2.95553  4.11425  3.57582  3.07631  3.29773  4.22570  3.23186  3.69268  3.42728  3.36282  1.12256  2.78388  3.11544  5.43007  4.13936   1514 s - - -
          2.68618  4.42225  2.77519  2.73123  3.46354  2.40513  3.72494  3.29354  2.67741  2.69355  4.24690  2.90347  2.73739  3.18146  2.89801  2.37887  2.77519  2.98518  4.58477  3.61503
          0.03206  3.85186  4.57420  0.61958  0.77255  0.48576  0.95510
    697   2.73938  4.90417  2.60043  2.37747  3.86372  3.28822  2.85523  3.73132  2.47492  3.28603  4.16710  1.75152  3.82727  2.89084  2.85606  2.74510  3.02103  3.38593  5.21645  3.75097   1515 n - - -
          2.68618  4.42225  2.77519  2.73123  3.46354  2.40513  3.72494  3.29354  2.67741  2.69355  4.24690  2.90347  2.73739  3.18146  2.89801  2.37887  2.77519  2.98518  4.58477  3.61503
          0.03206  3.85186  4.57420  0.61958  0.77255  0.48576  0.95510
    698   3.01985  4.48175  4.32425  3.83948  3.16124  4.10369  4.54234  2.06673  3.64794  1.16164  3.05432  4.11604  4.46428  3.95086  3.85761  3.48876  3.29401  1.82959  5.11163  3.88743   1516 l - - -
          2.68618  4.42225  2.77519  2.73123  3.46354  2.40513  3.72494  3.29354  2.67741  2.69355  4.24690  2.90347  2.73739  3.18146  2.89801  2.37887  2.77519  2.98518  4.58477  3.61503
          0.03206  3.85186  4.57420  0.61958  0.77255  0.48576  0.95510
    699   2.79188  4.34044  4.09660  3.75932  3.53527  3.70233  4.56468  2.05209  3.62678  2.22604  3.50378  3.95239  4.26415  3.98817  3.84123  3.20474  3.15403  1.05131  5.31616  4.04639   1517 v - - -
          2.68618  4.42225  2.77519  2.73123  3.46354  2.40513  3.72494  3.29354  2.67741  2.69355  4.24690  2.90347  2.73739  3.18146  2.89801  2.37887  2.77519  2.98518  4.58477  3.61503
          0.03206  3.85186  4.57420  0.61958  0.77255  0.48576  0.95510
    700   2.78710  4.93857  2.82254  2.46580  3.89708  3.40488  2.52292  3.66929  2.25083  3.19286  4.07803  2.95550  3.86711  1.95627  2.56963  2.79360  3.02234  3.35573  5.18353  3.77217   1518 q - - -
          2.68618  4.42225  2.77519  2.73123  3.46354  2.40513  3.72494  3.29354  2.67741  2.69355  4.24690  2.90347  2.73739  3.18146  2.89801  2.37887  2.77519  2.98518  4.58477  3.61503
          0.03206  3.85186  4.57420  0.61958  0.77255  0.48576  0.95510
    701   2.40204  4.24699  3.41020  3.16152  3.95107  3.08688  4.18037  3.07570  3.10409  2.93992  3.99195  3.37405  3.78910  3.50000  3.36363  2.60310  1.20734  2.77288  5.39070  4.16777   1519 t - - -
          2.68618  4.42225  2.77519  2.73123  3.46354  2.40513  3.72494  3.29354  2.67741  2.69355  4.24690  2.90347  2.73739  3.18146  2.89801  2.37887  2.77519  2.98518  4.58477  3.61503
          0.03206  3.85186  4.57420  0.61958  0.77255  0.48576  0.95510
    702   1.46657  4.10002  3.31767  3.04997  4.13600  2.89119  4.12364  3.45761  3.09717  3.22787  4.09593  3.22171  3.63223  3.40591  3.39972  1.73506  2.65126  2.98108  5.51058  4.28079   1520 a - - -
          2.68618  4.42225  2.77519  2.73123  3.46354  2.40513  3.72494  3.29354  2.67741  2.69355  4.24690  2.90347  2.73739  3.18146  2.89801  2.37887  2.77519  2.98518  4.58477  3.61503
          0.03206  3.85186  4.57420  0.61958  0.77255  0.48576  0.95510
    703   3.30201  4.68392  4.06007  3.76123  2.64612  3.70741  3.87523  3.32495  3.48397  2.72330  3.95968  3.91450  4.22347  3.87267  3.61588  3.50589  3.60142  3.21471  0.92792  2.64933   1521 w - - -
          2.68618  4.42225  2.77519  2.73123  3.46354  2.40513  3.72494  3.29354  2.67741  2.69355  4.24690  2.90347  2.73739  3.18146  2.89801  2.37887  2.77519  2.98518  4.58477  3.61503
          0.03206  3.85186  4.57420  0.61958  0.77255  0.48576  0.95510
    704   1.04389  4.18217  3.44200  3.23261  4.03217  3.00720  4.25705  3.15462  3.24835  3.03716  4.07145  3.38733  3.74450  3.59146  3.50015  2.53274  2.80868  2.81260  5.46139  4.25941   1522 a - - -
          2.68618  4.42225  2.77519  2.73123  3.46354  2.40513  3.72494  3.29354  2.67741  2.69355  4.24690  2.90347  2.73739  3.18146  2.89801  2.37887  2.77519  2.98518  4.58477  3.61503
          0.03206  3.85186  4.57420  0.61958  0.77255  0.48576  0.95510
    705   3.13237  4.60089  4.15630  3.79629  3.12825  3.95577  4.45851  2.33146  3.56423  0.90100  3.15808  4.07374  4.39484  3.93750  3.74358  3.52458  3.42765  2.36339  4.99982  3.71830   1523 l - - -
          2.68618  4.42225  2.77519  2.73123  3.46354  2.40513  3.72494  3.29354  2.67741  2.69355  4.24690  2.90347  2.73739  3.18146  2.89801  2.37887  2.77519  2.98518  4.58477  3.61503
          0.03206  3.85186  4.57420  0.61958  0.77255  0.48576  0.95510
    706   2.95329  4.50540  4.02741  3.61951  3.19917  3.81872  4.35943  2.37273  3.38864  1.79713  1.41801  3.89949  4.27937  3.77197  3.59634  3.30016  3.25828  2.37641  5.03713  3.79699   1526 m - - -
          2.68618  4.42225  2.77519  2.73123  3.46354  2.40513  3.72494  3.29354  2.67741  2.69355  4.24690  2.90347  2.73739  3.18146  2.89801  2.37887  2.77519  2.98518  4.58477  3.61503
          0.03206  3.85186  4.57420  0.61958  0.77255  0.48576  0.95510
    707   2.63988  4.41709  3.30941  3.20634  4.34852  0.76164  4.32766  3.94333  3.38478  3.60000  4.57575  3.47378  3.80757  3.71061  3.62287  2.81125  3.11953  3.47564  5.44889  4.44980   1527 g - - -
          2.68618  4.42225  2.77519  2.73123  3.46354  2.40513  3.72494  3.29354  2.67741  2.69355  4.24690  2.90347  2.73739  3.18146  2.89801  2.37887  2.77519  2.98518  4.58477  3.61503
          0.03206  3.85186  4.57420  0.61958  0.77255  0.48576  0.95510
    708   3.13237  4.60089  4.15630  3.79629  3.12825  3.95577  4.45851  2.33146  3.56423  0.90100  3.15808  4.07374  4.39484  3.93750  3.74358  3.52458  3.42765  2.36339  4.99982  3.71830   1528 l - - -
          2.68618  4.42225  2.77519  2.73123  3.46354  2.40513  3.72494  3.29354  2.67741  2.69355  4.24690  2.90347  2.73739  3.18146  2.89801  2.37887  2.77519  2.98518  4.58477  3.61503
          0.03206  3.85186  4.57420  0.61958  0.77255  0.48576  0.95510
    709   3.12067  4.49719  4.53286  4.01491  3.14570  4.32371  4.67274  1.59463  3.83517  1.23655  3.00254  4.29787  4.59485  4.09211  4.02583  3.69020  3.36590  1.94532  5.14618  3.95474   1531 l - - -
          2.68618  4.42225  2.77519  2.73123  3.46354  2.40513  3.72494  3.29354  2.67741  2.69355  4.24690  2.90347  2.73739  3.18146  2.89801  2.37887  2.77519  2.98518  4.58477  3.61503
          0.03206  3.85186  4.57420  0.61958  0.77255  0.48576  0.95510
    710   2.57071  3.13500  3.36607  2.89807  3.35105  3.35718  1.90031  3.10462  2.70574  2.77621  3.71776  3.25217  3.87088  3.14174  3.00874  2.73445  2.88082  2.83905  4.82327  3.40805   1532 h - - -
          2.68618  4.42225  2.77519  2.73123  3.46354  2.40513  3.72494  3.29354  2.67741  2.69355  4.24690  2.90347  2.73739  3.18146  2.89801  2.37887  2.77519  2.98518  4.58477  3.61503
          0.03206  3.85186  4.57420  0.61958  0.77255  0.48576  0.95510
    711   1.45330  4.09937  3.31921  3.05191  4.13496  2.89121  4.12473  3.45509  3.09874  3.22664  4.09525  3.22276  3.63246  3.40753  3.40071  1.75204  2.65133  2.97928  5.51017  4.28057   1533 a - - -
          2.68618  4.42225  2.77519  2.73123  3.46354  2.40513  3.72494  3.29354  2.67741  2.69355  4.24690  2.90347  2.73739  3.18146  2.89801  2.37887  2.77519  2.98518  4.58477  3.61503
          0.03206  3.85186  4.57420  0.61958  0.77255  0.48576  0.95510
    712   2.54040  4.50600  3.04375  2.73814  4.16135  1.54582  3.86899  3.63613  2.60223  3.25715  4.13779  3.12341  3.77939  3.09572  2.33345  2.65266  2.91217  3.24131  5.38320  4.15530   1534 g - - -
          2.68618  4.42225  2.77519  2.73123  3.46354  2.40513  3.72494  3.29354  2.67741  2.69355  4.24690  2.90347  2.73739  3.18146  2.89801  2.37887  2.77519  2.98518  4.58477  3.61503
          0.03206  3.85186  4.57420  0.61958  0.77255  0.48576  0.95510
    713   2.86489  4.84954  2.88982  2.64451  4.01530  3.35269  3.80254  3.64314  2.46679  3.14751  4.17622  3.10396  3.90602  1.27116  2.75126  2.91363  3.16200  3.37417  5.29109  3.98356   1538 q - - -
          2.68618  4.42225  2.77519  2.73123  3.46354  2.40513  3.72494  3.29354  2.67741  2.69355  4.24690  2.90347  2.73739  3.18146  2.89801  2.37887  2.77519  2.98518  4.58477  3.61503
          0.03206  3.85186  4.57420  0.61958  0.77255  0.48576  0.95510
    714   1.04389  4.18217  3.44200  3.23261  4.03217  3.00720  4.25705  3.15462  3.24835  3.03716  4.07145  3.38733  3.74450  3.59146  3.50015  2.53274  2.80868  2.81260  5.46139  4.25941   1545 a - - -
          2.68618  4.42225  2.77519  2.73123  3.46354  2.40513  3.72494  3.29354  2.67741  2.69355  4.24690  2.90347  2.73739  3.18146  2.89801  2.37887  2.77519  2.98518  4.58477  3.61503
          0.03206  3.85186  4.57420  0.61958  0.77255  0.48576  0.95510
    715   2.80935  5.32471  1.77803  1.71862  4.60327  3.19708  3.65633  4.09937  2.58529  3.60630  4.43536  2.65919  3.77181  2.42376  3.12828  2.71833  3.07896  3.69105  5.77266  4.30743   1547 e - - -
          2.68618  4.42225  2.77519  2.73123  3.46354  2.40513  3.72494  3.29354  2.67741  2.69355  4.24690  2.90347  2.73739  3.18146  2.89801  2.37887  2.77519  2.98518  4.58477  3.61503
          0.03206  3.85186  4.57420  0.61958  0.77255  0.48576  0.95510
    716   2.82221  4.72175  3.43804  2.85349  3.79596  3.55272  3.70073  3.20902  2.19120  2.35765  3.81008  3.24227  3.97267  2.91590  1.57221  2.92784  3.05517  3.00705  5.12473  3.84332   1549 r - - -
          2.68618  4.42225  2.77519  2.73123  3.46354  2.40513  3.72494  3.29354  2.67741  2.69355  4.24690  2.90347  2.73739  3.18146  2.89801  2.37887  2.77519  2.98518  4.58477  3.61503
          0.03206  3.85186  4.57420  0.61958  0.77255  0.48576  0.95510
    717   2.96784  5.09232  0.94807  2.32283  4.46667  3.19539  3.91347  4.05023  2.99378  3.66234  4.64021  2.87807  3.84675  3.15275  3.50702  2.93269  3.30605  3.69169  5.63926  4.34326   1550 d - - -
          2.68618  4.42225  2.77519  2.73123  3.46354  2.40513  3.72494  3.29354  2.67741  2.69355  4.24690  2.90347  2.73739  3.18146  2.89801  2.37887  2.77519  2.98518  4.58477  3.61503
          0.03206  3.85186  4.57420  0.61958  0.77255  0.48576  0.95510
    718   2.44163  3.19352  3.61994  3.10466  3.49794  3.34603  3.97465  2.32522  3.00520  2.48139  3.46590  3.38954  2.33493  3.32714  3.30781  2.69431  2.77098  2.39724  5.00483  3.77225   1551 i - - -
          2.68618  4.42225  2.77519  2.73123  3.46354  2.40513  3.72494  3.29354  2.67741  2.69355  4.24690  2.90347  2.73739  3.18146  2.89801  2.37887  2.77519  2.98518  4.58477  3.61503
          0.03206  3.85186  4.57420  0.61958  0.77255  0.48576  0.95510
    719   2.54020  4.55321  3.02547  2.55421  3.88391  3.33448  3.68149  3.21649  2.24378  2.90896  3.77009  2.66986  3.79747  2.87922  2.83884  2.63605  2.27924  2.61252  5.19870  3.91392   1552 k - - -
          2.68618  4.42225  2.77519  2.73123  3.46354  2.40513  3.72494  3.29354  2.67741  2.69355  4.24690  2.90347  2.73739  3.18146  2.89801  2.37887  2.77519  2.98518  4.58477  3.61503
          0.03206  3.85186  4.57420  0.61958  0.77255  0.48576  0.95510
    720   2.72484  4.48537  3.32983  3.16607  4.16262  3.17406  4.24505  3.70294  3.22164  3.33194  4.38106  3.47474  0.86686  3.61106  3.46933  2.89174  3.16483  3.35064  5.35462  4.28308   1553 p - - -
          2.68618  4.42225  2.77519  2.73123  3.46354  2.40513  3.72494  3.29354  2.67741  2.69355  4.24690  2.90347  2.73739  3.18146  2.89801  2.37887  2.77519  2.98518  4.58477  3.61503
          0.03206  3.85186  4.57420  0.61958  0.77255  0.48576  0.95510
    721   3.13237  4.60089  4.15630  3.79629  3.12825  3.95577  4.45851  2.33146  3.56423  0.90100  3.15808  4.07374  4.39484  3.93750  3.74358  3.52458  3.42765  2.36339  4.99982  3.71830   1554 l - - -
          2.68618  4.42225  2.77519  2.73123  3.46354  2.40513  3.72494  3.29354  2.67741  2.69355  4.24690  2.90347  2.73739  3.18146  2.89801  2.37887  2.77519  2.98518  4.58477  3.61503
          0.03206  3.85186  4.57420  0.61958  0.77255  0.48576  0.95510
    722   2.82138  4.90273  2.91084  2.54328  3.90147  3.43139  1.94076  3.63378  1.97459  3.17913  4.07284  3.01192  3.89399  2.83249  2.49900  2.84404  3.05507  3.33123  5.16889  3.78828   1555 h - - -
          2.68618  4.42225  2.77519  2.73123  3.46354  2.40513  3.72494  3.29354  2.67741  2.69355  4.24690  2.90347  2.73739  3.18146  2.89801  2.37887  2.77519  2.98518  4.58477  3.61503
          0.03206  3.85186  4.57420  0.61958  0.77255  0.48576  0.95510
    723   2.40188  4.81336  3.09279  2.58220  4.17832  3.42568  3.61189  3.56465  2.12493  3.12681  3.99216  3.03241  3.86080  2.45829  1.80511  2.76283  2.95618  3.24935  5.31407  4.05748   1557 r - - -
          2.68618  4.42225  2.77519  2.73123  3.46354  2.40513  3.72494  3.29354  2.67741  2.69355  4.24690  2.90347  2.73739  3.18146  2.89801  2.37887  2.77519  2.98518  4.58477  3.61503
          0.03206  3.85186  4.57420  0.61958  0.77255  0.48576  0.95510
    724   1.04389  4.18217  3.44200  3.23261  4.03217  3.00720  4.25705  3.15462  3.24835  3.03716  4.07145  3.38733  3.74450  3.59146  3.50015  2.53274  2.80868  2.81260  5.46139  4.25941   1558 a - - -
          2.68618  4.42225  2.77519  2.73123  3.46354  2.40513  3.72494  3.29354  2.67741  2.69355  4.24690  2.90347  2.73739  3.18146  2.89801  2.37887  2.77519  2.98518  4.58477  3.61503
          0.03206  3.85186  4.57420  0.61958  0.77255  0.48576  0.95510
    725   1.04389  4.18217  3.44200  3.23261  4.03217  3.00720  4.25705  3.15462  3.24835  3.03716  4.07145  3.38733  3.74450  3.59146  3.50015  2.53274  2.80868  2.81260  5.46139  4.25941   1559 a - - -
          2.68618  4.42225  2.77519  2.73123  3.46354  2.40513  3.72494  3.29354  2.67741  2.69355  4.24690  2.90347  2.73739  3.18146  2.89801  2.37887  2.77519  2.98518  4.58477  3.61503
          0.03206  3.85186  4.57420  0.61958  0.77255  0.48576  0.95510
    726   2.95363  4.91613  3.12822  2.75384  4.29784  3.44506  3.74838  3.72587  1.06684  3.29557  4.25835  3.17914  3.94704  2.94118  2.42855  2.99710  3.20854  3.43490  5.36114  4.17102   1560 k - - -
          2.68618  4.42225  2.77519  2.73123  3.46354  2.40513  3.72494  3.29354  2.67741  2.69355  4.24690  2.90347  2.73739  3.18146  2.89801  2.37887  2.77519  2.98518  4.58477  3.61503
          0.03206  3.85186  4.57420  0.61958  0.77255  0.48576  0.95510
    727   2.80253  4.50153  3.48591  3.03843  3.01536  3.63777  2.94966  2.82265  2.78051  1.53902  3.46414  3.39875  4.05840  3.24499  3.04609  2.99948  3.05225  2.69783  4.61454  3.14318   1561 l - - -
          2.68618  4.42225  2.77519  2.73123  3.46354  2.40513  3.72494  3.29354  2.67741  2.69355  4.24690  2.90347  2.73739  3.18146  2.89801  2.37887  2.77519  2.98518  4.58477  3.61503
          0.03206  3.85186  4.57420  0.61958  0.77255  0.48576  0.95510
    728   3.13237  4.60089  4.15630  3.79629  3.12825  3.95577  4.45851  2.33146  3.56423  0.90100  3.15808  4.07374  4.39484  3.93750  3.74358  3.52458  3.42765  2.36339  4.99982  3.71830   1562 l - - -
          2.68618  4.42225  2.77519  2.73123  3.46354  2.40513  3.72494  3.29354  2.67741  2.69355  4.24690  2.90347  2.73739  3.18146  2.89801  2.37887  2.77519  2.98518  4.58477  3.61503
          0.03206  3.85186  4.57420  0.61958  0.77255  0.48576  0.95510
    729   3.01509  4.43985  4.30595  3.92115  3.36054  4.04392  4.65326  1.10380  3.74887  1.95106  3.29938  4.16940  4.47731  4.09943  3.94782  3.53741  3.31471  1.84597  5.24695  3.98331   1563 i - - -
          2.68618  4.42225  2.77519  2.73123  3.46354  2.40513  3.72494  3.29354  2.67741  2.69355  4.24690  2.90347  2.73739  3.18146  2.89801  2.37887  2.77519  2.98518  4.58477  3.61503
          0.03206  3.85186  4.57420  0.61958  0.77255  0.48576  0.95510
    730   2.70673  4.70224  2.69759  2.58110  4.06256  3.17045  3.90500  3.76872  2.80709  3.41800  4.37355  1.19508  3.82141  3.17791  3.16089  2.77483  3.08802  3.39301  5.37087  4.01252   1564 n - - -
          2.68618  4.42225  2.77519  2.73123  3.46354  2.40513  3.72494  3.29354  2.67741  2.69355  4.24690  2.90347  2.73739  3.18146  2.89801  2.37887  2.77519  2.98518  4.58477  3.61503
          0.03206  3.85186  4.57420  0.61958  0.77255  0.48576  0.95510
    731   2.30525  4.22525  3.18888  3.00393  4.05588  2.95553  4.11425  3.57582  3.07631  3.29773  4.22570  3.23186  3.69268  3.42728  3.36282  1.12256  2.78388  3.11544  5.43007  4.13936   1565 s - - -
          2.68618  4.42225  2.77519  2.73123  3.46354  2.40513  3.72494  3.29354  2.67741  2.69355  4.24690  2.90347  2.73739  3.18146  2.89801  2.37887  2.77519  2.98518  4.58477  3.61503
          0.03206  3.85186  4.57420  0.61958  0.77255  0.48576  0.95510
    732   2.86489  4.84954  2.88982  2.64451  4.01530  3.35269  3.80254  3.64314  2.46679  3.14751  4.17622  3.10396  3.90602  1.27116  2.75126  2.91363  3.16200  3.37417  5.29109  3.98356   1566 q - - -
          2.68618  4.42225  2.77519  2.73123  3.46354  2.40513  3.72494  3.29354  2.67741  2.69355  4.24690  2.90347  2.73739  3.18146  2.89801  2.37887  2.77519  2.98518  4.58477  3.61503
          0.03206  3.85186  4.57420  0.61958  0.77255  0.48576  0.95510
    733   3.13237  4.60089  4.15630  3.79629  3.12825  3.95577  4.45851  2.33146  3.56423  0.90100  3.15808  4.07374  4.39484  3.93750  3.74358  3.52458  3.42765  2.36339  4.99982  3.71830   1578 l - - -
          2.68618  4.42225  2.77519  2.73123  3.46354  2.40513  3.72494  3.29354  2.67741  2.69355  4.24690  2.90347  2.73739  3.18146  2.89801  2.37887  2.77519  2.98518  4.58477  3.61503
          0.03206  3.85186  4.57420  0.61958  0.77255  0.48576  0.95510
    734   2.93502  5.04121  2.47964  1.05505  4.38492  3.26110  3.84643  3.83474  2.72439  3.45529  4.43048  2.92191  3.86478  3.06268  3.13091  2.91967  3.23919  3.52080  5.56039  4.28291   1580 e - - -
          2.68618  4.42225  2.77519  2.73123  3.46354  2.40513  3.72494  3.29354  2.67741  2.69355  4.24690  2.90347  2.73739  3.18146  2.89801  2.37887  2.77519  2.98518  4.58477  3.61503
          0.03206  3.85186  4.57420  0.61958  0.77255  0.48576  0.95510
    735   2.67949  4.99750  2.08044  2.18850  4.41419  3.16695  3.69642  3.90660  2.62587  3.47016  4.30247  1.90795  3.75324  2.86588  3.13987  2.29686  2.98533  3.49866  5.64771  4.22686   1581 n - - -
          2.68618  4.42225  2.77519  2.73123  3.46354  2.40513  3.72494  3.29354  2.67741  2.69355  4.24690  2.90347  2.73739  3.18146  2.89801  2.37887  2.77519  2.98518  4.58477  3.61503
          0.03206  3.85186  4.57420  0.61958  0.77255  0.48576  0.95510
    736   2.63988  4.41709  3.30941  3.20634  4.34852  0.76164  4.32766  3.94333  3.38478  3.60000  4.57575  3.47378  3.80757  3.71061  3.62287  2.81125  3.11953  3.47564  5.44889  4.44980   1582 g - - -
          2.68618  4.42225  2.77519  2.73123  3.46354  2.40513  3.72494  3.29354  2.67741  2.69355  4.24690  2.90347  2.73739  3.18146  2.89801  2.37887  2.77519  2.98518  4.58477  3.61503
          0.03206  3.85186  4.57420  0.61958  0.77255  0.48576  0.95510
    737   2.88734  5.37483  1.35303  1.80748  4.66429  3.16128  3.72294  4.16134  2.74524  3.70474  4.57933  2.64597  3.78829  2.89972  3.32452  2.78405  3.18187  3.76050  5.86194  4.38519   1583 d - - -
          2.68618  4.42225  2.77519  2.73123  3.46354  2.40513  3.72494  3.29354  2.67741  2.69355  4.24690  2.90347  2.73739  3.18146  2.89801  2.37887  2.77519  2.98518  4.58477  3.61503
          0.03206  3.85186  4.57420  0.61958  0.77255  0.48576  0.95510
    738   3.30395  4.66075  4.29686  3.91703  1.22697  4.13507  3.50099  2.97109  3.78429  2.34182  3.60312  3.88407  4.47147  3.87921  3.90651  3.49718  3.53860  2.91042  3.70315  1.75812   1584 f - - -
          2.68618  4.42225  2.77519  2.73123  3.46354  2.40513  3.72494  3.29354  2.67741  2.69355  4.24690  2.90347  2.73739  3.18146  2.89801  2.37887  2.77519  2.98518  4.58477  3.61503
          0.03206  3.85186  4.57420  0.61958  0.77255  0.48576  0.95510
    739   2.72484  4.48537  3.32983  3.16607  4.16262  3.17406  4.24505  3.70294  3.22164  3.33194  4.38106  3.47474  0.86686  3.61106  3.46933  2.89174  3.16483  3.35064  5.35462  4.28308   1585 p - - -
          2.68618  4.42225  2.77519  2.73123  3.46354  2.40513  3.72494  3.29354  2.67741  2.69355  4.24690  2.90347  2.73739  3.18146  2.89801  2.37887  2.77519  2.98518  4.58477  3.61503
          0.03206  3.85186  4.57420  0.61958  0.77255  0.48576  0.95510
    740   2.86489  4.84954  2.88982  2.64451  4.01530  3.35269  3.80254  3.64314  2.46679  3.14751  4.17622  3.10396  3.90602  1.27116  2.75126  2.91363  3.16200  3.37417  5.29109  3.98356   1586 q - - -
          2.68618  4.42225  2.77519  2.73123  3.46354  2.40513  3.72494  3.29354  2.67741  2.69355  4.24690  2.90347  2.73739  3.18146  2.89801  2.37887  2.77519  2.98518  4.58477  3.61503
          0.03206  3.85186  4.57420  0.61958  0.77255  0.48576  0.95510
    741   2.86489  4.84954  2.88982  2.64451  4.01530  3.35269  3.80254  3.64314  2.46679  3.14751  4.17622  3.10396  3.90602  1.27116  2.75126  2.91363  3.16200  3.37417  5.29109  3.98356   1608 q - - -
          2.68618  4.42225  2.77519  2.73123  3.46354  2.40513  3.72494  3.29354  2.67741  2.69355  4.24690  2.90347  2.73739  3.18146  2.89801  2.37887  2.77519  2.98518  4.58477  3.61503
          0.03206  3.85186  4.57420  0.61958  0.77255  0.48576  0.95510
    742   2.93502  5.04121  2.47964  1.05505  4.38492  3.26110  3.84643  3.83474  2.72439  3.45529  4.43048  2.92191  3.86478  3.06268  3.13091  2.91967  3.23919  3.52080  5.56039  4.28291   1619 e - - -
          2.68618  4.42225  2.77519  2.73123  3.46354  2.40513  3.72494  3.29354  2.67741  2.69355  4.24690  2.90347  2.73739  3.18146  2.89801  2.37887  2.77519  2.98518  4.58477  3.61503
          0.03206  3.85186  4.57420  0.61958  0.77255  0.48576  0.95510
    743   3.03750  4.42757  4.47601  3.95082  3.23096  4.24381  4.64200  1.33030  3.78389  1.71278  2.60541  4.22776  4.54282  4.05416  3.98725  3.60098  3.28820  1.86373  5.18541  4.00807   1620 i - - -
          2.68618  4.42225  2.77519  2.73123  3.46354  2.40513  3.72494  3.29354  2.67741  2.69355  4.24690  2.90347  2.73739  3.18146  2.89801  2.37887  2.77519  2.98518  4.58477  3.61503
          0.03206  3.85186  4.57420  0.61958  0.77255  0.48576  0.95510
    744   2.54113  4.31375  3.52996  3.11294  3.58936  3.37334  4.05885  2.59943  2.96133  2.13909  3.57128  3.41598  3.93959  3.36938  3.25049  2.77521  1.71817  2.41088  5.16903  3.89551   1621 t - - -
          2.68618  4.42225  2.77519  2.73123  3.46354  2.40513  3.72494  3.29354  2.67741  2.69355  4.24690  2.90347  2.73739  3.18146  2.89801  2.37887  2.77519  2.98518  4.58477  3.61503
          0.03206  3.85186  4.57420  0.61958  0.77255  0.48576  0.95510
    745   2.63988  4.41709  3.30941  3.20634  4.34852  0.76164  4.32766  3.94333  3.38478  3.60000  4.57575  3.47378  3.80757  3.71061  3.62287  2.81125  3.11953  3.47564  5.44889  4.44980   1622 g - - -
          2.68618  4.42225  2.77519  2.73123  3.46354  2.40513  3.72494  3.29354  2.67741  2.69355  4.24690  2.90347  2.73739  3.18146  2.89801  2.37887  2.77519  2.98518  4.58477  3.61503
          0.03206  3.85186  4.57420  0.61958  0.77255  0.48576  0.95510
    746   2.88720  4.35572  4.26321  3.75517  3.33287  4.00528  4.50806  1.96128  3.60200  1.90204  2.64199  4.02495  4.39346  3.90765  3.83555  3.36863  3.16533  1.31717  5.19128  3.98428   1623 v - - -
          2.68618  4.42225  2.77519  2.73123  3.46354  2.40513  3.72494  3.29354  2.67741  2.69355  4.24690  2.90347  2.73739  3.18146  2.89801  2.37887  2.77519  2.98518  4.58477  3.61503
          0.03206  3.85186  4.57420  0.61958  0.77255  0.48576  0.95510
    747   2.81068  4.37773  3.78415  3.30692  1.76169  3.73030  3.61638  2.84650  3.22394  2.45216  3.49163  3.53495  4.12588  3.46460  3.47634  2.54731  3.05986  2.66969  4.07593  2.18972   1624 f - - -
          2.68618  4.42225  2.77519  2.73123  3.46354  2.40513  3.72494  3.29354  2.67741  2.69355  4.24690  2.90347  2.73739  3.18146  2.89801  2.37887  2.77519  2.98518  4.58477  3.61503
          0.03206  3.85186  4.57420  0.61958  0.77255  0.48576  0.95510
    748   2.33584  4.41142  3.21511  2.67226  3.61539  2.97399  3.70441  2.93713  2.36645  2.43810  3.07049  3.11609  3.84044  2.95199  2.94098  2.68962  2.78374  2.68972  5.00770  3.74879   1625 a - - -
          2.68618  4.42225  2.77519  2.73123  3.46354  2.40513  3.72494  3.29354  2.67741  2.69355  4.24690  2.90347  2.73739  3.18146  2.89801  2.37887  2.77519  2.98518  4.58477  3.61503
          0.03206  3.85186  4.57420  0.61958  0.77255  0.48576  0.95510
    749   2.74198  4.72419  3.22914  2.68741  3.91059  3.50198  3.66992  3.20031  1.57558  2.82394  3.06498  3.12608  3.91486  2.85681  2.50183  2.82728  2.97214  2.97159  5.20574  3.94095   1626 k - - -
          2.68618  4.42225  2.77519  2.73123  3.46354  2.40513  3.72494  3.29354  2.67741  2.69355  4.24690  2.90347  2.73739  3.18146  2.89801  2.37887  2.77519  2.98518  4.58477  3.61503
          0.03206  3.85186  4.57420  0.61958  0.77255  0.48576  0.95510
    750   2.49422  4.54405  2.75025  2.53686  4.14913  3.11673  3.83064  3.55582  2.67538  3.25619  4.13981  1.69533  3.74735  3.04555  3.05195  2.58350  2.40607  3.16832  5.46250  4.12548   1627 n - - -
          2.68618  4.42225  2.77519  2.73123  3.46354  2.40513  3.72494  3.29354  2.67741  2.69355  4.24690  2.90347  2.73739  3.18146  2.89801  2.37887  2.77519  2.98518  4.58477  3.61503
          0.03206  3.85186  4.57420  0.61958  0.77255  0.48576  0.95510
    751   2.17975  1.70600  3.81860  3.46644  3.79458  2.95541  4.23292  3.05051  3.32519  2.91570  3.84892  3.44851  3.69071  3.63825  3.53060  2.03528  2.65500  2.68553  5.26200  4.03542   1628 c - - -
          2.68618  4.42225  2.77519  2.73123  3.46354  2.40513  3.72494  3.29354  2.67741  2.69355  4.24690  2.90347  2.73739  3.18146  2.89801  2.37887  2.77519  2.98518  4.58477  3.61503
          0.03206  3.85186  4.57420  0.61958  0.77255  0.48576  0.95510
    752   2.76063  4.30289  3.96767  3.42264  3.27805  3.82462  4.20888  1.99086  3.28775  1.93768  2.17011  3.73982  4.20219  3.59394  3.55079  3.13884  2.58957  2.09264  5.01038  3.82414   1629 l - - -
          2.68618  4.42225  2.77519  2.73123  3.46354  2.40513  3.72494  3.29354  2.67741  2.69355  4.24690  2.90347  2.73739  3.18146  2.89801  2.37887  2.77519  2.98518  4.58477  3.61503
          0.03206  3.85186  4.57420  0.61958  0.77255  0.48576  0.95510
    753   2.80597  4.41970  3.73109  3.20770  2.58915  3.78421  3.94101  2.53965  3.06778  1.51831  3.16233  3.56351  4.14003  2.84785  3.35073  3.08003  3.04033  2.49624  4.68880  3.31391   1630 l - - -
          2.68618  4.42225  2.77519  2.73123  3.46354  2.40513  3.72494  3.29354  2.67741  2.69355  4.24690  2.90347  2.73739  3.18146  2.89801  2.37887  2.77519  2.98518  4.58477  3.61503
          0.03206  3.85186  4.57420  0.61958  0.77255  0.48576  0.95510
    754   2.81170  4.65975  3.25214  2.83141  3.05446  3.54388  1.91395  3.18140  2.57250  2.31704  3.76902  3.23167  3.99038  3.08030  2.86140  2.91826  3.06524  2.98061  4.59692  3.05512   1631 h - - -
          2.68618  4.42225  2.77519  2.73123  3.46354  2.40513  3.72494  3.29354  2.67741  2.69355  4.24690  2.90347  2.73739  3.18146  2.89801  2.37887  2.77519  2.98518  4.58477  3.61503
          0.03206  3.85186  4.57420  0.61958  0.77255  0.48576  0.95510
    755   3.35238  4.69245  4.31359  3.93890  1.49128  4.15735  3.43720  3.08595  3.80626  2.46853  3.70691  3.87212  4.48810  3.88134  3.92218  3.51253  3.58220  3.00201  3.62678  1.32235   1632 y - - -
          2.68618  4.42225  2.77519  2.73123  3.46354  2.40513  3.72494  3.29354  2.67741  2.69355  4.24690  2.90347  2.73739  3.18146  2.89801  2.37887  2.77519  2.98518  4.58477  3.61503
          0.03206  3.85186  4.57420  0.61958  0.77255  0.48576  0.95510
    756   1.48234  4.09767  3.33976  3.03243  4.12099  2.35374  4.09747  3.42387  3.07112  3.18900  4.04336  3.21608  3.63210  3.37188  3.38624  2.35192  2.23390  2.95720  5.48652  4.27287   1633 a - - -
          2.68618  4.42225  2.77519  2.73123  3.46354  2.40513  3.72494  3.29354  2.67741  2.69355  4.24690  2.90347  2.73739  3.18146  2.89801  2.37887  2.77519  2.98518  4.58477  3.61503
          0.03206  3.85186  4.57420  0.61958  0.77255  0.48576  0.95510
    757   1.30273  4.09460  3.33461  3.07996  4.11982  2.89417  4.14339  3.40996  3.12195  3.20813  4.09034  3.23922  3.63916  3.43469  3.41367  1.98678  2.65785  2.94860  5.50661  4.27691   1634 a - - -
          2.68618  4.42225  2.77519  2.73123  3.46354  2.40513  3.72494  3.29354  2.67741  2.69355  4.24690  2.90347  2.73739  3.18146  2.89801  2.37887  2.77519  2.98518  4.58477  3.61503
          0.03206  3.85186  4.57420  0.61958  0.77255  0.48576  0.95510
    758   3.21774  4.71508  3.80800  3.53372  2.29436  3.80627  3.60955  3.22987  3.39183  2.68907  3.90711  3.69837  4.28070  3.70281  3.57968  3.35641  3.50438  3.09948  3.93726  1.00076   1635 y - - -
          2.68618  4.42225  2.77519  2.73123  3.46354  2.40513  3.72494  3.29354  2.67741  2.69355  4.24690  2.90347  2.73739  3.18146  2.89801  2.37887  2.77519  2.98518  4.58477  3.61503
          0.03206  3.85186  4.57420  0.61958  0.77255  0.48576  0.95510
    759   2.98263  4.82275  3.47122  2.98689  4.17212  3.47428  3.81004  3.71260  2.23008  3.23229  4.23323  3.34809  3.97806  3.03158  1.01036  3.06792  3.25012  3.43749  5.26365  4.10418   1636 r - - -
          2.68618  4.42225  2.77519  2.73123  3.46354  2.40513  3.72494  3.29354  2.67741  2.69355  4.24690  2.90347  2.73739  3.18146  2.89801  2.37887  2.77519  2.98518  4.58477  3.61503
          0.03206  3.85186  4.57420  0.61958  0.77255  0.48576  0.95510
    760   2.50154  4.58441  2.64261  2.47516  4.18845  3.08460  3.82499  3.74053  2.70436  3.37546  4.23740  1.65479  3.73330  3.04302  3.09884  2.20739  2.88741  3.30610  5.49688  4.12493   1637 n - - -
          2.68618  4.42225  2.77519  2.73123  3.46354  2.40513  3.72494  3.29354  2.67741  2.69355  4.24690  2.90347  2.73739  3.18146  2.89801  2.37887  2.77519  2.98518  4.58477  3.61503
          0.03206  3.85186  4.57420  0.61958  0.77255  0.48576  0.95510
    761   3.01509  4.43985  4.30595  3.92115  3.36054  4.04392  4.65326  1.10380  3.74887  1.95106  3.29938  4.16940  4.47731  4.09943  3.94782  3.53741  3.31471  1.84597  5.24695  3.98331   1638 i - - -
          2.68618  4.42225  2.77519  2.73123  3.46354  2.40513  3.72494  3.29354  2.67741  2.69355  4.24690  2.90347  2.73739  3.18146  2.89801  2.37887  2.77519  2.98518  4.58477  3.61503
          0.03206  3.85186  4.57420  0.61958  0.77255  0.48576  0.95510
    762   3.30624  4.66165  4.29931  3.91952  1.23068  4.13668  3.49736  2.97653  3.78667  2.34782  3.60768  3.88397  4.47248  3.87990  3.90806  3.49818  3.54050  2.91466  3.69858  1.74392   1639 f - - -
          2.68618  4.42225  2.77519  2.73123  3.46354  2.40513  3.72494  3.29354  2.67741  2.69355  4.24690  2.90347  2.73739  3.18146  2.89801  2.37887  2.77519  2.98518  4.58477  3.61503
          0.03206  3.85186  4.57420  0.61958  0.77255  0.48576  0.95510
    763   2.33404  4.26769  3.16487  2.88571  4.06286  3.03123  4.00945  3.36606  2.89548  3.10062  4.02914  3.17884  1.71577  3.26788  3.21458  2.49501  2.28085  2.98025  5.42780  4.18273   1640 p - - -
          2.68618  4.42225  2.77519  2.73123  3.46354  2.40513  3.72494  3.29354  2.67741  2.69355  4.24690  2.90347  2.73739  3.18146  2.89801  2.37887  2.77519  2.98518  4.58477  3.61503
          0.03206  3.85186  4.57420  0.61958  0.77255  0.48576  0.95510
    764   3.07047  4.44925  4.52454  3.98516  3.20488  4.30198  4.67922  1.73846  3.84659  1.28015  3.02933  4.27228  4.57433  4.08230  4.05164  3.64815  3.31478  1.70708  5.19073  4.03216   1641 l - - -
          2.68618  4.42225  2.77519  2.73123  3.46354  2.40513  3.72494  3.29354  2.67741  2.69355  4.24690  2.90347  2.73739  3.18146  2.89801  2.37887  2.77519  2.98518  4.58477  3.61503
          0.03206  3.85186  4.57420  0.61958  0.77255  0.48576  0.95510
    765   3.30201  4.68392  4.06007  3.76123  2.64612  3.70741  3.87523  3.32495  3.48397  2.72330  3.95968  3.91450  4.22347  3.87267  3.61588  3.50589  3.60142  3.21471  0.92792  2.64933   1642 w - - -
          2.68618  4.42225  2.77519  2.73123  3.46354  2.40513  3.72494  3.29354  2.67741  2.69355  4.24690  2.90347  2.73739  3.18146  2.89801  2.37887  2.77519  2.98518  4.58477  3.61503
          0.03206  3.85186  4.57420  0.61958  0.77255  0.48576  0.95510
    766   1.41495  4.12135  3.26131  3.02986  4.19568  1.97726  4.14093  3.52935  3.12949  3.28646  4.15171  3.21696  3.63570  3.42383  3.43558  2.36999  2.67578  3.03669  5.54390  4.33517   1643 a - - -
          2.68618  4.42225  2.77519  2.73123  3.46354  2.40513  3.72494  3.29354  2.67741  2.69355  4.24690  2.90347  2.73739  3.18146  2.89801  2.37887  2.77519  2.98518  4.58477  3.61503
          0.03206  3.85186  4.57420  0.61958  0.77255  0.48576  0.95510
    767   3.13379  4.53439  4.47565  3.96498  3.09740  4.28999  4.62133  1.82346  3.76606  1.09513  2.97206  4.25557  4.57073  4.03762  3.95874  3.66161  3.38119  2.04846  5.09957  3.89436   1644 l - - -
          2.68618  4.42225  2.77519  2.73123  3.46354  2.40513  3.72494  3.29354  2.67741  2.69355  4.24690  2.90347  2.73739  3.18146  2.89801  2.37887  2.77519  2.98518  4.58477  3.61503
          0.03206  3.85186  4.57420  0.61958  0.77255  0.48576  0.95510
    768   1.04389  4.18217  3.44200  3.23261  4.03217  3.00720  4.25705  3.15462  3.24835  3.03716  4.07145  3.38733  3.74450  3.59146  3.50015  2.53274  2.80868  2.81260  5.46139  4.25941   1645 a - - -
          2.68618  4.42225  2.77519  2.73123  3.46354  2.40513  3.72494  3.29354  2.67741  2.69355  4.24690  2.90347  2.73739  3.18146  2.89801  2.37887  2.77519  2.98518  4.58477  3.61503
          0.03206  3.85186  4.57420  0.61958  0.77255  0.48576  0.95510
    769   2.93502  5.04121  2.47964  1.05505  4.38492  3.26110  3.84643  3.83474  2.72439  3.45529  4.43048  2.92191  3.86478  3.06268  3.13091  2.91967  3.23919  3.52080  5.56039  4.28291   1647 e - - -
          2.68618  4.42225  2.77519  2.73123  3.46354  2.40513  3.72494  3.29354  2.67741  2.69355  4.24690  2.90347  2.73739  3.18146  2.89801  2.37887  2.77519  2.98518  4.58477  3.61503
          0.03206  3.85186  4.57420  0.61958  0.77255  0.48576  0.95510
    770   3.32829  4.69988  4.23358  3.85659  1.71813  4.12083  3.44385  3.09470  3.72708  2.49061  3.72546  3.83501  4.46350  3.83653  3.86746  3.47963  3.56263  3.00436  3.64959  1.18690   1648 y - - -
          2.68618  4.42225  2.77519  2.73123  3.46354  2.40513  3.72494  3.29354  2.67741  2.69355  4.24690  2.90347  2.73739  3.18146  2.89801  2.37887  2.77519  2.98518  4.58477  3.61503
          0.03206  3.85186  4.57420  0.61958  0.77255  0.48576  0.95510
    771   2.94865  4.99867  3.34340  2.74526  4.40046  3.56495  3.58789  3.77343  1.71731  3.26762  4.15798  3.14591  3.96408  2.73954  1.41011  2.96966  3.13853  3.47111  5.34673  4.16265   1649 r - - -
          2.68618  4.42225  2.77519  2.73123  3.46354  2.40513  3.72494  3.29354  2.67741  2.69355  4.24690  2.90347  2.73739  3.18146  2.89801  2.37887  2.77519  2.98518  4.58477  3.61503
          0.03206  3.85186  4.57420  0.61958  0.77255  0.48576  0.95510
    772   2.95303  5.03420  3.34289  2.72509  4.44805  3.57523  3.57118  3.81069  1.55265  3.29003  4.16962  3.13172  3.96186  2.71576  1.55140  2.96364  3.13448  3.50215  5.36155  4.17906   1650 r - - -
          2.68618  4.42225  2.77519  2.73123  3.46354  2.40513  3.72494  3.29354  2.67741  2.69355  4.24690  2.90347  2.73739  3.18146  2.89801  2.37887  2.77519  2.98518  4.58477  3.61503
          0.03206  3.85186  4.57420  0.61958  0.77255  0.48576  0.95510
    773   2.57663  4.51595  3.17319  2.60201  3.17770  3.45479  3.64495  3.06927  2.27278  2.71714  3.09843  3.06693  3.83719  2.61144  2.55986  2.69249  2.80272  2.81437  5.03365  3.75910   1651 k - - -
          2.68618  4.42225  2.77519  2.73123  3.46354  2.40513  3.72494  3.29354  2.67741  2.69355  4.24690  2.90347  2.73739  3.18146  2.89801  2.37887  2.77519  2.98518  4.58477  3.61503
          0.03206  3.85186  4.57420  0.61958  0.77255  0.48576  0.95510
    774   2.77185  3.19437  4.36075  3.83006  3.43489  3.93666  4.50408  1.70475  3.71407  2.14898  3.31763  4.03151  4.34725  3.97668  3.92706  3.29231  3.05418  1.33886  5.17850  3.96901   1652 v - - -
          2.68618  4.42225  2.77519  2.73123  3.46354  2.40513  3.72494  3.29354  2.67741  2.69355  4.24690  2.90347  2.73739  3.18146  2.89801  2.37887  2.77519  2.98518  4.58477  3.61503
          0.03206  3.85186  4.57420  0.61958  0.77255  0.48576  0.95510
    775   2.52591  4.35502  3.26588  2.76324  3.55933  3.40889  3.77552  2.83919  2.69138  2.16009  3.52581  2.78683  3.19142  3.05251  3.05026  2.70380  2.79585  2.36057  4.99887  3.72907   1653 l - - -
          2.68618  4.42225  2.77519  2.73123  3.46354  2.40513  3.72494  3.29354  2.67741  2.69355  4.24690  2.90347  2.73739  3.18146  2.89801  2.37887  2.77519  2.98518  4.58477  3.61503
          0.03206  3.85186  4.57420  0.61958  0.77255  0.48576  0.95510
    776   2.71215  4.37834  3.66883  3.11047  3.34904  3.67062  3.95155  2.49813  2.82493  1.68294  3.29708  3.47441  4.06291  3.27638  2.67443  2.97766  2.96025  2.13830  4.95850  3.71663   1654 l - - -
          2.68618  4.42225  2.77519  2.73123  3.46354  2.40513  3.72494  3.29354  2.67741  2.69355  4.24690  2.90347  2.73739  3.18146  2.89801  2.37887  2.77519  2.98518  4.58477  3.61503
          0.03206  3.85186  4.57420  0.61958  0.77255  0.48576  0.95510
    777   2.53282  4.61327  2.85097  2.50608  4.12362  3.21926  3.71729  3.53584  2.19345  3.15607  4.00235  2.96297  2.27832  2.90258  2.83327  2.30256  2.84946  3.17064  5.37642  4.07655   1664 k - - -
          2.68619  4.42226  2.77520  2.73124  3.46355  2.40513  3.72495  3.29355  2.67742  2.69342  4.24690  2.90347  2.73740  3.18147  2.89801  2.37888  2.77520  2.98519  4.58478  3.61504
          0.12872  2.21911  4.41686  0.42842  1.05422  0.48576  0.95510
    778   2.56912  4.75770  2.28348  2.29585  4.12521  3.20014  3.61601  3.57153  2.41857  3.17141  4.01129  2.80830  3.72198  2.78806  2.47550  2.29640  2.85269  3.21546  5.37219  4.02087   1685 d - - -
          2.68618  4.42225  2.77519  2.73123  3.46354  2.40513  3.72494  3.29354  2.67741  2.69355  4.24690  2.90347  2.73739  3.18146  2.89801  2.37887  2.77519  2.98518  4.58477  3.61503
          0.04548  3.50888  4.23122  0.61958  0.77255  0.48576  0.95510
    779   2.66132  4.54362  2.50977  1.77545  3.85638  3.04107  3.68985  3.23642  2.53145  2.94330  3.99772  2.87064  3.64667  2.96065  2.85103  2.73165  2.98876  2.98073  5.11074  3.88958   1686 e - - -
          2.68618  4.42225  2.77519  2.73123  3.46354  2.40513  3.72494  3.29354  2.67741  2.69355  4.24690  2.90347  2.73739  3.18146  2.89801  2.37887  2.77519  2.98518  4.58477  3.61503
          0.04548  3.50888  4.23122  0.61958  0.77255  0.48576  0.95510
    780   1.75676  4.08289  3.10834  2.93277  3.66085  2.90044  3.98546  2.77793  2.93159  2.64101  3.77569  3.17446  3.60333  3.33150  3.17956  2.47219  2.72188  2.51644  5.13016  3.89098   1695 a - - -
          2.68618  4.42225  2.77519  2.73123  3.46354  2.40513  3.72494  3.29354  2.67741  2.69355  4.24690  2.90347  2.73739  3.18146  2.89801  2.37887  2.77519  2.98518  4.58477  3.61503
          0.04548  3.50888  4.23122  0.61958  0.77255  0.48576  0.95510
    781   2.70160  4.29476  3.66567  3.32636  3.15955  3.51464  4.14087  1.76310  3.13779  1.93216  3.25698  3.61158  4.04109  3.56125  3.36920  3.03133  3.03839  2.02094  4.91396  3.57680   1700 i - - -
          2.68618  4.42225  2.77519  2.73123  3.46354  2.40513  3.72494  3.29354  2.67741  2.69355  4.24690  2.90347  2.73739  3.18146  2.89801  2.37887  2.77519  2.98518  4.58477  3.61503
          0.04548  3.50888  4.23122  0.61958  0.77255  0.48576  0.95510
    782   2.22123  4.10027  2.93774  2.77687  3.65543  2.83956  3.86569  3.14611  2.80608  2.91946  3.93712  3.04638  3.55130  3.20994  3.07303  1.86628  2.67732  2.79068  5.07716  3.74482   1701 s - - -
          2.68618  4.42225  2.77519  2.73123  3.46354  2.40513  3.72494  3.29354  2.67741  2.69355  4.24690  2.90347  2.73739  3.18146  2.89801  2.37887  2.77519  2.98518  4.58477  3.61503
          0.04548  3.50888  4.23122  0.61958  0.77255  0.48576  0.95510
    783   2.63908  4.48552  2.82110  2.58184  3.78154  3.11471  3.66192  3.20186  1.77580  2.87979  3.92481  2.99931  3.68903  2.92602  2.55984  2.74087  2.95797  2.94765  5.03578  3.80810   1702 k - - -
          2.68618  4.42225  2.77519  2.73123  3.46354  2.40513  3.72494  3.29354  2.67741  2.69355  4.24690  2.90347  2.73739  3.18146  2.89801  2.37887  2.77519  2.98518  4.58477  3.61503
          0.04548  3.50888  4.23122  0.61958  0.77255  0.48576  0.95510
    784   2.38366  4.13620  2.95423  2.78647  3.69083  2.84590  3.85341  3.17454  2.81110  2.83398  3.91843  3.10543  1.98031  3.22163  3.05689  2.55387  2.81028  2.87165  4.94836  3.82680   1703 p - - -
          2.68618  4.42225  2.77519  2.73123  3.46354  2.40513  3.72494  3.29354  2.67741  2.69355  4.24690  2.90347  2.73739  3.18146  2.89801  2.37887  2.77519  2.98518  4.58477  3.61503
          0.04548  3.50888  4.23122  0.61958  0.77255  0.48576  0.95510
    785   2.22123  4.10027  2.93774  2.77687  3.65543  2.83956  3.86569  3.14611  2.80608  2.91946  3.93712  3.04638  3.55130  3.20994  3.07303  1.86628  2.67732  2.79068  5.07716  3.74482   1704 s - - -
          2.68618  4.42225  2.77519  2.73123  3.46354  2.40513  3.72494  3.29354  2.67741  2.69355  4.24690  2.90347  2.73739  3.18146  2.89801  2.37887  2.77519  2.98518  4.58477  3.61503
          0.04548  3.50888  4.23122  0.61958  0.77255  0.48576  0.95510
    786   2.63908  4.48552  2.82110  2.58184  3.78154  3.11471  3.66192  3.20186  1.77580  2.87979  3.92481  2.99931  3.68903  2.92602  2.55984  2.74087  2.95797  2.94765  5.03578  3.80810   1705 k - - -
          2.68618  4.42225  2.77519  2.73123  3.46354  2.40513  3.72494  3.29354  2.67741  2.69355  4.24690  2.90347  2.73739  3.18146  2.89801  2.37887  2.77519  2.98518  4.58477  3.61503
          0.03084  3.49424        *  0.61958  0.77255  0.00000        *
//
