# Supplementary material for: Large-scale mining of plant genomes unlocks the diversity of oxidosqualene cyclases
Source: Nat Chem Biol. Author manuscript; Available in PMC 2026 Feb 3. (PMC12858397; doi:10.1038/s41589-025-02034-8)
Supplement: SI Data S3 [file EMS212204-supplement-SI_Data_S3.zip › SIdata_S3/A__Cycloartenol.hmm]

HMMER3/f [3.2 | June 2018]
NAME  A__Cycloartenol
LENG  752
ALPH  amino
RF    no
MM    no
CONS  yes
CS    no
MAP   yes
DATE  Wed Nov  6 11:05:33 2019
NSEQ  8
EFFN  0.566406
CKSUM 1239992454
STATS LOCAL MSV      -12.2720  0.69639
STATS LOCAL VITERBI  -13.4124  0.69639
STATS LOCAL FORWARD   -6.8255  0.69639
HMM          A        C        D        E        F        G        H        I        K        L        M        N        P        Q        R        S        T        V        W        Y   
            m->m     m->i     m->d     i->m     i->i     d->m     d->d
  COMPO   2.51183  4.07860  2.96882  2.73125  3.30650  2.76242  3.61674  2.86984  2.77281  2.44242  3.61825  3.11088  3.37190  3.11773  2.94885  2.66142  2.89240  2.66926  3.98114  3.29638
          2.68618  4.42225  2.77519  2.73123  3.46354  2.40513  3.72494  3.29354  2.67741  2.69355  4.24690  2.90347  2.73739  3.18146  2.89801  2.37887  2.77519  2.98518  4.58477  3.61503
          0.05071  3.40264  4.12498  0.61958  0.77255  0.00000        *
      1   3.00690  4.54815  4.10076  3.69780  3.22879  3.86977  4.42186  2.40917  3.46327  1.81625  1.28916  3.96939  4.33062  3.84199  3.66298  3.36102  3.31313  2.42083  5.07600  3.84200     20 m - - -
          2.68618  4.42225  2.77519  2.73123  3.46354  2.40513  3.72494  3.29354  2.67741  2.69355  4.24690  2.90347  2.73739  3.18146  2.89801  2.37887  2.77519  2.98518  4.58477  3.61503
          0.02991  3.92034  4.64268  0.61958  0.77255  0.48576  0.95510
      2   3.41535  4.77300  4.16451  3.88233  2.71558  3.78389  3.95892  3.44084  3.60344  2.82753  4.07244  4.02168  4.30559  3.98857  3.72342  3.61861  3.71814  3.33250  0.79407  2.71516     25 w - - -
          2.68618  4.42225  2.77519  2.73123  3.46354  2.40513  3.72494  3.29354  2.67741  2.69355  4.24690  2.90347  2.73739  3.18146  2.89801  2.37887  2.77519  2.98518  4.58477  3.61503
          0.02991  3.92034  4.64268  0.61958  0.77255  0.48576  0.95510
      3   2.64394  4.75745  3.10116  2.53354  4.06215  3.43312  3.61177  3.44168  1.90629  3.04445  3.88216  3.01032  3.83627  2.77135  2.24821  2.53029  2.68655  2.81206  5.26676  3.98584     26 k - - -
          2.68618  4.42225  2.77519  2.73123  3.46354  2.40513  3.72494  3.29354  2.67741  2.69355  4.24690  2.90347  2.73739  3.18146  2.89801  2.37887  2.77519  2.98518  4.58477  3.61503
          0.02991  3.92034  4.64268  0.61958  0.77255  0.48576  0.95510
      4   3.22934  4.60595  4.56029  4.06426  2.12634  4.32387  4.34102  2.29018  3.92218  1.05659  2.96243  4.26541  4.58511  4.06860  4.06798  3.68781  3.46345  2.38601  4.64173  3.20842     27 l - - -
          2.68618  4.42225  2.77519  2.73123  3.46354  2.40513  3.72494  3.29354  2.67741  2.69355  4.24690  2.90347  2.73739  3.18146  2.89801  2.37887  2.77519  2.98518  4.58477  3.61503
          0.02991  3.92034  4.64268  0.61958  0.77255  0.48576  0.95510
      5   2.74149  4.85907  3.17766  2.57701  4.12305  3.50559  3.16033  3.05593  1.65316  3.09345  3.93963  3.04304  3.88226  2.74279  2.23035  2.77646  2.94715  3.22438  5.27038  4.00194     28 k - - -
          2.68618  4.42225  2.77519  2.73123  3.46354  2.40513  3.72494  3.29354  2.67741  2.69355  4.24690  2.90347  2.73739  3.18146  2.89801  2.37887  2.77519  2.98518  4.58477  3.61503
          0.02991  3.92034  4.64268  0.61958  0.77255  0.48576  0.95510
      6   2.46580  3.35510  3.70661  3.16429  3.42952  3.42499  3.97547  2.25194  3.08450  2.45613  3.39462  3.44285  3.91574  3.37017  3.37526  2.14255  2.56916  2.17877  4.92412  3.71067     29 s - - -
          2.68618  4.42225  2.77519  2.73123  3.46354  2.40513  3.72494  3.29354  2.67741  2.69355  4.24690  2.90347  2.73739  3.18146  2.89801  2.37887  2.77519  2.98518  4.58477  3.61503
          0.02991  3.92034  4.64268  0.61958  0.77255  0.48576  0.95510
      7   1.10436  4.14263  3.37484  3.14754  4.22002  2.47483  4.22308  3.52116  3.22232  3.30952  4.18898  3.29967  3.68224  3.52145  3.50817  2.41570  2.71926  3.04125  5.57882  4.38098     31 a - - -
          2.68618  4.42225  2.77519  2.73123  3.46354  2.40513  3.72494  3.29354  2.67741  2.69355  4.24690  2.90347  2.73739  3.18146  2.89801  2.37887  2.77519  2.98518  4.58477  3.61503
          0.02991  3.92034  4.64268  0.61958  0.77255  0.48576  0.95510
      8   2.67100  5.08045  2.23402  1.98590  4.38231  2.89439  3.61455  3.84511  2.45269  3.37877  4.17400  2.76789  3.76734  2.50595  2.95956  2.44565  2.63870  3.45556  5.56231  4.15541     34 e - - -
          2.68618  4.42225  2.77520  2.73124  3.46354  2.40513  3.72495  3.29354  2.67741  2.69355  4.24690  2.90336  2.73740  3.18147  2.89801  2.37887  2.77520  2.98519  4.58477  3.61503
          0.07558  2.76209  4.64268  0.48039  0.96376  0.48576  0.95510
      9   2.58011  4.78191  2.33341  2.33395  4.32009  2.00829  3.74592  3.76331  2.65040  3.35797  4.18293  2.51326  3.75636  2.91913  3.13385  2.60756  2.55380  3.35576  5.57360  4.20811     46 g - - -
          2.68618  4.42225  2.77510  2.73124  3.46354  2.40513  3.72495  3.29354  2.67741  2.69355  4.24690  2.90347  2.73740  3.18147  2.89801  2.37887  2.77520  2.98519  4.58477  3.61503
          0.12226  2.78187  2.93448  0.48347  0.95877  0.48576  0.95510
     10   2.47021  4.48263  3.00422  2.34652  3.89079  2.92179  3.72374  3.26040  2.58809  2.93419  3.78293  3.01313  3.76333  2.92886  3.00306  2.27445  2.33843  2.64065  5.22462  3.93698     50 s - - -
          2.68618  4.42225  2.77519  2.73123  3.46354  2.40513  3.72494  3.29354  2.67741  2.69355  4.24690  2.90347  2.73739  3.18146  2.89801  2.37887  2.77519  2.98518  4.58477  3.61503
          0.20094  3.87584  1.82449  0.61958  0.77255  0.52661  0.89307
     11   2.74214  5.05806  1.64411  2.12880  4.35987  3.15017  3.65172  3.82566  2.27740  3.41865  4.29437  2.68641  3.73631  2.83157  3.04606  2.69547  3.02987  3.46319  5.58168  4.17618     51 d - - -
          2.68610  4.42230  2.77524  2.73128  3.46358  2.40508  3.72465  3.29359  2.67745  2.69359  4.24694  2.90351  2.73744  3.18151  2.89805  2.37876  2.77511  2.98523  4.58481  3.61508
          0.27729  1.46838  4.43422  0.66449  0.72265  0.39454  1.12083
     12   2.56321  4.68019  2.59602  2.16013  4.31085  1.73447  3.81902  3.74477  2.71485  3.36599  4.21255  2.90325  3.76517  3.01574  3.14685  2.35324  2.92211  3.33153  5.58061  4.24524     55 g - - -
          2.68619  4.42227  2.77521  2.73125  3.46355  2.40514  3.72496  3.29355  2.67742  2.69356  4.24691  2.90348  2.73728  3.18148  2.89787  2.37888  2.77521  2.98520  4.58478  3.61505
          0.09238  2.54332  4.64268  0.64572  0.74294  0.48576  0.95510
     13   2.33435  4.65170  2.81017  2.44511  4.12005  2.54293  3.20307  3.55391  2.54962  3.16186  3.98588  2.61899  3.75722  2.88448  2.99046  2.13177  2.82498  3.18217  5.39304  4.06552     61 s - - -
          2.68618  4.42225  2.77519  2.73123  3.46354  2.40513  3.72494  3.29354  2.67741  2.69355  4.24690  2.90347  2.73739  3.18146  2.89801  2.37887  2.77519  2.98518  4.58477  3.61503
          0.02991  3.92034  4.64268  0.61958  0.77255  0.48576  0.95510
     14   2.05879  4.23990  3.19207  2.86435  4.16808  2.54017  4.00491  3.54849  2.92702  3.23511  4.07125  3.15263  1.90274  3.24180  3.28680  2.42252  2.43762  3.08257  5.49815  4.25375     66 p - - -
          2.68618  4.42225  2.77519  2.73123  3.46354  2.40513  3.72494  3.29354  2.67741  2.69355  4.24690  2.90347  2.73739  3.18146  2.89801  2.37887  2.77519  2.98518  4.58477  3.61503
          0.02991  3.92034  4.64268  0.61958  0.77255  0.48576  0.95510
     15   2.58762  4.27949  3.07347  2.92016  2.85993  3.56115  3.72983  2.77370  2.86795  2.29759  3.38106  3.30110  3.43067  3.16077  3.20693  2.81278  2.81906  2.55729  3.13536  2.90863     69 l - - -
          2.68618  4.42225  2.77519  2.73123  3.46354  2.40513  3.72494  3.29354  2.67741  2.69355  4.24690  2.90347  2.73739  3.18146  2.89801  2.37887  2.77519  2.98518  4.58477  3.61503
          0.02991  3.92034  4.64268  0.61958  0.77255  0.48576  0.95510
     16   3.08919  4.53414  4.42338  3.93972  3.15713  4.18226  4.61523  2.10368  3.74246  1.04596  3.03977  4.20829  4.52820  4.02912  3.93755  3.57257  3.36068  1.90844  5.13613  3.92618     79 l - - -
          2.68618  4.42225  2.77519  2.73123  3.46354  2.40513  3.72494  3.29354  2.67741  2.69355  4.24690  2.90347  2.73739  3.18146  2.89801  2.37887  2.77519  2.98518  4.58477  3.61503
          0.02991  3.92034  4.64268  0.61958  0.77255  0.48576  0.95510
     17   2.61447  4.78911  3.00656  2.29671  4.02910  3.41968  3.27607  3.44918  2.28619  3.03995  3.86290  2.95113  3.80761  2.44515  2.37299  2.49407  2.83794  3.13212  3.94682  3.94210     80 k - - -
          2.68618  4.42225  2.77519  2.73123  3.46354  2.40513  3.72494  3.29354  2.67741  2.69355  4.24690  2.90347  2.73739  3.18146  2.89801  2.37887  2.77519  2.98518  4.58477  3.61503
          0.02991  3.92034  4.64268  0.61958  0.77255  0.48576  0.95510
     18   2.24751  4.17898  3.33100  3.02133  4.11503  2.97787  4.09168  3.44139  3.02504  3.19781  4.06854  3.23758  3.69050  3.36167  3.33834  1.77963  1.60660  2.99714  5.48482  4.24588     81 t - - -
          2.68618  4.42225  2.77519  2.73123  3.46354  2.40513  3.72494  3.29354  2.67741  2.69355  4.24690  2.90347  2.73739  3.18146  2.89801  2.37887  2.77519  2.98518  4.58477  3.61503
          0.02991  3.92034  4.64268  0.61958  0.77255  0.48576  0.95510
     19   3.20887  4.65688  4.26634  3.90629  3.15389  4.04295  4.54700  2.36043  3.67357  0.81846  3.16169  4.17713  4.47001  4.03045  3.84186  3.61922  3.50090  2.41021  5.05066  3.78507     82 l - - -
          2.68618  4.42225  2.77519  2.73123  3.46354  2.40513  3.72494  3.29354  2.67741  2.69355  4.24690  2.90347  2.73739  3.18146  2.89801  2.37887  2.77519  2.98518  4.58477  3.61503
          0.02991  3.92034  4.64268  0.61958  0.77255  0.48576  0.95510
     20   2.76303  4.76136  2.73475  2.62498  4.13236  3.21600  3.95953  3.85292  2.86715  3.49433  4.44921  1.07606  3.87015  3.23227  3.22352  2.82833  3.14641  3.47030  5.43278  4.07718     84 n - - -
          2.68618  4.42225  2.77519  2.73123  3.46354  2.40513  3.72494  3.29354  2.67741  2.69355  4.24690  2.90347  2.73739  3.18146  2.89801  2.37887  2.77519  2.98518  4.58477  3.61503
          0.02991  3.92034  4.64268  0.61958  0.77255  0.48576  0.95510
     21   2.46182  5.21193  2.01591  1.77745  4.52493  2.80112  3.65911  4.00484  2.56488  3.52645  4.33569  2.50231  3.77901  2.80547  3.10494  2.68520  3.01624  3.59868  5.70458  4.26281     85 e - - -
          2.68618  4.42225  2.77519  2.73123  3.46354  2.40513  3.72494  3.29354  2.67741  2.69355  4.24690  2.90347  2.73739  3.18146  2.89801  2.37887  2.77519  2.98518  4.58477  3.61503
          0.02991  3.92034  4.64268  0.61958  0.77255  0.48576  0.95510
     22   2.68422  4.57731  3.21788  2.71381  2.81431  3.52766  2.27566  3.14337  2.63476  2.54727  3.68556  2.79653  3.92766  3.00456  3.00701  2.79324  2.92009  2.89810  4.62015  3.10158     86 h - - -
          2.68618  4.42225  2.77519  2.73123  3.46354  2.40513  3.72494  3.29354  2.67741  2.69355  4.24690  2.90347  2.73739  3.18146  2.89801  2.37887  2.77519  2.98518  4.58477  3.61503
          0.02991  3.92034  4.64268  0.61958  0.77255  0.48576  0.95510
     23   2.37397  4.45743  3.19233  2.67921  3.70101  3.42854  3.72990  2.98754  2.37207  2.72530  3.61407  3.12293  3.85733  2.73570  2.92536  2.70864  2.64154  2.13197  5.07790  3.81911     87 v - - -
          2.68618  4.42225  2.77519  2.73123  3.46354  2.40513  3.72494  3.29354  2.67741  2.69355  4.24690  2.90347  2.73739  3.18146  2.89801  2.37887  2.77519  2.98518  4.58477  3.61503
          0.02991  3.92034  4.64268  0.61958  0.77255  0.48576  0.95510
     24   2.72466  4.49552  3.40824  3.31364  4.45539  0.65893  4.43114  4.06651  3.50144  3.71468  4.69069  3.57249  3.88820  3.82178  3.73237  2.89791  3.20961  3.58558  5.53805  4.55885     88 G - - -
          2.68618  4.42225  2.77519  2.73123  3.46354  2.40513  3.72494  3.29354  2.67741  2.69355  4.24690  2.90347  2.73739  3.18146  2.89801  2.37887  2.77519  2.98518  4.58477  3.61503
          0.02991  3.92034  4.64268  0.61958  0.77255  0.48576  0.95510
     25   3.05932  4.89538  3.55484  3.05577  4.26208  3.53832  3.85880  3.80698  2.25650  3.31421  4.31301  3.41192  4.03846  3.07664  0.90773  3.14110  3.32194  3.52883  5.32565  4.17890     89 r - - -
          2.68618  4.42225  2.77519  2.73123  3.46354  2.40513  3.72494  3.29354  2.67741  2.69355  4.24690  2.90347  2.73739  3.18146  2.89801  2.37887  2.77519  2.98518  4.58477  3.61503
          0.02991  3.92034  4.64268  0.61958  0.77255  0.48576  0.95510
     26   2.91863  4.90601  2.93445  2.68974  4.08095  3.39756  3.84854  3.71886  2.50719  3.21648  4.24282  3.14996  3.95159  1.15134  2.79051  2.96428  3.21548  3.44550  5.34441  4.04126     90 q - - -
          2.68618  4.42225  2.77519  2.73123  3.46354  2.40513  3.72494  3.29354  2.67741  2.69355  4.24690  2.90347  2.73739  3.18146  2.89801  2.37887  2.77519  2.98518  4.58477  3.61503
          0.02991  3.92034  4.64268  0.61958  0.77255  0.48576  0.95510
     27   2.63836  4.27525  3.83980  3.33078  3.55279  3.62237  4.21334  2.06130  3.22859  2.33460  3.44836  3.63079  4.10773  3.55667  3.52713  2.96945  1.89250  1.80702  5.18723  3.96228    101 v - - -
          2.68618  4.42225  2.77519  2.73123  3.46354  2.40513  3.72494  3.29354  2.67741  2.69355  4.24690  2.90347  2.73739  3.18146  2.89801  2.37887  2.77519  2.98518  4.58477  3.61503
          0.02991  3.92034  4.64268  0.61958  0.77255  0.48576  0.95510
     28   3.41535  4.77300  4.16451  3.88233  2.71558  3.78389  3.95892  3.44084  3.60344  2.82753  4.07244  4.02168  4.30559  3.98857  3.72342  3.61861  3.71814  3.33250  0.79407  2.71516    102 w - - -
          2.68618  4.42225  2.77519  2.73123  3.46354  2.40513  3.72494  3.29354  2.67741  2.69355  4.24690  2.90347  2.73739  3.18146  2.89801  2.37887  2.77519  2.98518  4.58477  3.61503
          0.02991  3.92034  4.64268  0.61958  0.77255  0.48576  0.95510
     29   2.54853  3.80804  3.08472  2.17294  3.75744  3.41026  3.08467  3.13294  2.50779  2.80261  3.65861  3.02773  3.81540  2.86591  2.92373  2.64907  2.58606  2.64211  5.10521  3.81585    104 e - - -
          2.68618  4.42225  2.77519  2.73123  3.46354  2.40513  3.72494  3.29354  2.67741  2.69355  4.24690  2.90347  2.73739  3.18146  2.89801  2.37887  2.77519  2.98518  4.58477  3.61503
          0.02991  3.92034  4.64268  0.61958  0.77255  0.48576  0.95510
     30   3.30683  4.60955  4.49335  4.08330  1.56580  4.18817  3.46293  3.08301  3.93066  2.23258  3.68104  3.93695  4.50061  3.95146  3.99507  3.51913  3.52590  2.96604  2.84285  1.44824    105 y - - -
          2.68618  4.42225  2.77519  2.73123  3.46354  2.40513  3.72494  3.29354  2.67741  2.69355  4.24690  2.90347  2.73739  3.18146  2.89801  2.37887  2.77519  2.98518  4.58477  3.61503
          0.02991  3.92034  4.64268  0.61958  0.77255  0.48576  0.95510
     31   2.73946  5.08038  1.62960  2.02957  4.36597  3.25957  3.68583  3.74538  2.58988  3.37598  4.22539  2.76736  3.79915  2.84669  3.10443  2.70532  3.00882  2.89790  5.60982  4.19762    108 d - - -
          2.68618  4.42225  2.77519  2.73123  3.46354  2.40513  3.72494  3.29354  2.67741  2.69355  4.24690  2.90347  2.73739  3.18146  2.89801  2.37887  2.77519  2.98518  4.58477  3.61503
          0.02991  3.92034  4.64268  0.61958  0.77255  0.48576  0.95510
     32   2.72897  4.86786  2.60036  1.93790  4.29693  3.25957  3.78497  3.71997  2.62258  3.33349  4.21670  2.91918  1.77922  2.97601  3.03626  2.75255  3.03561  3.36977  5.52786  4.21039    109 p - - -
          2.68618  4.42225  2.77519  2.73123  3.46354  2.40513  3.72494  3.29354  2.67741  2.69355  4.24690  2.90347  2.73739  3.18146  2.89801  2.37887  2.77519  2.98518  4.58477  3.61503
          0.02991  3.92034  4.64268  0.61958  0.77255  0.48576  0.95510
     33   2.27851  4.97425  2.14206  2.26441  4.27154  3.29954  3.23533  3.72062  2.30498  3.27965  4.08439  2.80912  3.77172  2.75957  2.92403  2.41685  2.89335  3.35228  5.47951  4.09786    111 d - - -
          2.68618  4.42225  2.77519  2.73123  3.46354  2.40513  3.72494  3.29354  2.67741  2.69355  4.24690  2.90347  2.73739  3.18146  2.89801  2.37887  2.77519  2.98518  4.58477  3.61503
          0.02991  3.92034  4.64268  0.61958  0.77255  0.48576  0.95510
     34   1.91326  4.55052  2.61499  2.51307  3.98171  2.91217  3.73212  3.36684  2.60828  2.74629  3.86786  2.98115  3.76522  2.92584  3.04675  2.41178  2.79655  3.02866  5.30165  3.99528    126 a - - -
          2.68618  4.42225  2.77519  2.73123  3.46354  2.40513  3.72494  3.29354  2.67741  2.69355  4.24690  2.90347  2.73739  3.18146  2.89801  2.37887  2.77519  2.98518  4.58477  3.61503
          0.02991  3.92034  4.64268  0.61958  0.77255  0.48576  0.95510
     35   2.26495  4.22196  3.11457  2.95749  4.31991  1.29802  4.16100  3.80247  3.14625  3.48616  4.33250  3.19382  3.67616  3.43814  3.46367  2.07254  2.75580  3.24291  5.64117  4.39774    128 g - - -
          2.68618  4.42225  2.77519  2.73123  3.46354  2.40513  3.72494  3.29354  2.67741  2.69355  4.24690  2.90347  2.73739  3.18146  2.89801  2.37887  2.77519  2.98518  4.58477  3.61503
          0.02991  3.92034  4.64268  0.61958  0.77255  0.48576  0.95510
     36   2.24493  4.17981  3.32664  3.01538  4.12394  2.97476  4.08937  3.45715  3.02221  3.20766  4.07506  3.23327  3.68763  3.35697  3.33810  1.68199  1.69509  3.00753  5.49045  4.25115    131 s - - -
          2.68618  4.42225  2.77519  2.73123  3.46354  2.40513  3.72494  3.29354  2.67741  2.69355  4.24690  2.90347  2.73739  3.18146  2.89801  2.37887  2.77519  2.98518  4.58477  3.61503
          0.02991  3.92034  4.64268  0.61958  0.77255  0.48576  0.95510
     37   2.54718  4.75718  2.24618  2.35948  4.24949  3.21301  3.70042  3.68278  2.56141  3.27641  4.08985  2.86767  2.59770  2.86083  3.03805  2.25057  2.55624  3.28793  5.49464  4.13761    132 d - - -
          2.68618  4.42225  2.77519  2.73123  3.46354  2.40513  3.72494  3.29354  2.67741  2.69355  4.24690  2.90347  2.73739  3.18146  2.89801  2.37887  2.77519  2.98518  4.58477  3.61503
          0.02991  3.92034  4.64268  0.61958  0.77255  0.48576  0.95510
     38   2.42450  5.01129  2.31591  1.73887  4.34732  3.26263  3.65000  3.78691  2.51282  3.35422  4.16629  2.78330  3.77396  2.79868  3.01553  2.46957  2.69952  3.40878  5.55873  4.16364    133 e - - -
          2.68607  4.42227  2.77521  2.73125  3.46355  2.40514  3.72496  3.29355  2.67742  2.69356  4.24691  2.90348  2.73741  3.18148  2.89787  2.37888  2.77521  2.98520  4.58478  3.61505
          0.09265  2.54012  4.64268  0.64579  0.74286  0.48576  0.95510
     39   2.69496  5.09430  1.97155  1.94223  4.37483  3.28435  3.62463  3.82605  2.46844  3.37361  4.18102  2.76710  3.77763  2.50810  2.97125  2.65494  2.94512  2.99176  5.56594  4.15937    141 e - - -
          2.68618  4.42225  2.77519  2.73123  3.46354  2.40513  3.72494  3.29354  2.67741  2.69355  4.24690  2.90347  2.73739  3.18146  2.89801  2.37887  2.77519  2.98518  4.58477  3.61503
          0.02991  3.92034  4.64268  0.61958  0.77255  0.48576  0.95510
     40   2.79630  4.78348  3.32245  2.71830  3.84284  3.55880  3.17885  3.40332  2.14211  2.49528  3.87483  3.14499  3.94100  2.82362  1.69878  2.86584  3.00364  3.14108  5.10906  3.79452    143 r - - -
          2.68618  4.42225  2.77519  2.73123  3.46354  2.40513  3.72494  3.29354  2.67741  2.69355  4.24690  2.90347  2.73739  3.18146  2.89801  2.37887  2.77519  2.98518  4.58477  3.61503
          0.02991  3.92034  4.64268  0.61958  0.77255  0.48576  0.95510
     41   2.11713  4.55408  3.13687  2.63103  3.76793  3.44553  3.69440  3.10570  2.28163  2.31790  3.67281  3.08899  3.86374  2.68672  2.80636  2.72878  2.85503  2.85044  5.11663  3.84915    153 a - - -
          2.68618  4.42225  2.77519  2.73123  3.46354  2.40513  3.72494  3.29354  2.67741  2.69355  4.24690  2.90347  2.73739  3.18146  2.89801  2.37887  2.77519  2.98518  4.58477  3.61503
          0.02991  3.92034  4.64268  0.61958  0.77255  0.48576  0.95510
     42   2.12062  4.61738  2.99344  2.33197  3.32673  3.39367  3.64550  3.23411  2.47285  2.88203  3.72961  2.73691  3.80794  2.83714  2.69838  2.64548  2.80805  2.94553  5.16162  3.85810    154 a - - -
          2.68618  4.42225  2.77519  2.73123  3.46354  2.40513  3.72494  3.29354  2.67741  2.69355  4.24690  2.90347  2.73739  3.18146  2.89801  2.37887  2.77519  2.98518  4.58477  3.61503
          0.02991  3.92034  4.64268  0.61958  0.77255  0.48576  0.95510
     43   2.32395  4.32305  3.43752  2.99458  3.60402  3.44793  3.96731  2.61719  2.88769  2.52508  3.54229  3.35286  3.94992  2.82691  3.19967  2.80209  2.87518  1.64614  5.11202  3.86923    155 v - - -
          2.68618  4.42225  2.77519  2.73123  3.46354  2.40513  3.72494  3.29354  2.67741  2.69355  4.24690  2.90347  2.73739  3.18146  2.89801  2.37887  2.77519  2.98518  4.58477  3.61503
          0.02991  3.92034  4.64268  0.61958  0.77255  0.48576  0.95510
     44   2.78779  5.30185  1.94870  1.67503  4.59616  3.24803  3.64881  4.08478  2.31923  3.58104  4.38858  2.70780  3.78852  2.53219  3.03935  2.70735  3.04600  3.67115  5.73800  4.29031    156 e - - -
          2.68618  4.42225  2.77519  2.73123  3.46354  2.40513  3.72494  3.29354  2.67741  2.69355  4.24690  2.90347  2.73739  3.18146  2.89801  2.37887  2.77519  2.98518  4.58477  3.61503
          0.02991  3.92034  4.64268  0.61958  0.77255  0.48576  0.95510
     45   2.48105  5.04722  2.48416  2.15687  4.35783  3.33654  3.57375  3.80986  1.98097  3.32883  4.11380  2.64788  3.77271  2.69733  2.53756  2.61939  2.88311  3.42232  5.49160  4.11344    157 k - - -
          2.68618  4.42225  2.77519  2.73123  3.46354  2.40513  3.72494  3.29354  2.67741  2.69355  4.24690  2.90347  2.73739  3.18146  2.89801  2.37887  2.77519  2.98518  4.58477  3.61503
          0.02991  3.92034  4.64268  0.61958  0.77255  0.48576  0.95510
     46   1.75346  4.32313  3.68497  3.16629  3.44852  3.58376  4.06444  2.44823  3.04897  2.05346  2.89418  3.50667  4.04409  3.39256  3.35674  2.91071  2.92696  2.29940  5.06911  3.84028    158 a - - -
          2.68618  4.42225  2.77519  2.73123  3.46354  2.40513  3.72494  3.29354  2.67741  2.69355  4.24690  2.90347  2.73739  3.18146  2.89801  2.37887  2.77519  2.98518  4.58477  3.61503
          0.02991  3.92034  4.64268  0.61958  0.77255  0.48576  0.95510
     47   2.95348  5.00378  3.31433  2.75732  4.34135  3.56785  3.62977  3.78591  1.97438  3.26502  4.17205  3.16379  3.98346  2.48733  1.31058  2.97815  3.15645  3.48724  5.35469  4.13879    163 r - - -
          2.68618  4.42225  2.77519  2.73123  3.46354  2.40513  3.72494  3.29354  2.67741  2.69355  4.24690  2.90347  2.73739  3.18146  2.89801  2.37887  2.77519  2.98518  4.58477  3.61503
          0.02991  3.92034  4.64268  0.61958  0.77255  0.48576  0.95510
     48   2.27565  4.90036  2.45351  2.18218  4.17786  3.34434  3.58362  3.60820  2.25814  3.17807  3.97767  2.85169  3.76745  2.71969  2.67095  2.59816  2.83470  3.01414  5.38643  4.02534    164 e - - -
          2.68618  4.42225  2.77519  2.73123  3.46354  2.40513  3.72494  3.29354  2.67741  2.69355  4.24690  2.90347  2.73739  3.18146  2.89801  2.37887  2.77519  2.98518  4.58477  3.61503
          0.02991  3.92034  4.64268  0.61958  0.77255  0.48576  0.95510
     49   2.28651  5.11594  2.16237  1.81256  4.39889  3.27297  3.15993  3.86512  2.49160  3.40446  4.21147  2.75570  3.77844  2.77635  3.00132  2.66320  2.96168  3.48197  5.59016  4.17708    165 e - - -
          2.68618  4.42225  2.77519  2.73123  3.46354  2.40513  3.72494  3.29354  2.67741  2.69355  4.24690  2.90347  2.73739  3.18146  2.89801  2.37887  2.77519  2.98518  4.58477  3.61503
          0.02991  3.92034  4.64268  0.61958  0.77255  0.48576  0.95510
     50   3.43292  4.73977  4.43508  4.07706  1.18136  4.23679  3.47589  3.11733  3.93610  2.47670  3.73251  3.95737  4.56021  3.97798  4.02199  3.59857  3.66133  3.04716  3.64795  1.54486    166 f - - -
          2.68618  4.42225  2.77519  2.73123  3.46354  2.40513  3.72494  3.29354  2.67741  2.69355  4.24690  2.90347  2.73739  3.18146  2.89801  2.37887  2.77519  2.98518  4.58477  3.61503
          0.02991  3.92034  4.64268  0.61958  0.77255  0.48576  0.95510
     51   2.20403  4.27639  3.43122  2.90069  3.09376  3.46400  3.82172  2.74644  2.84804  2.49609  3.43356  3.28196  3.90032  3.16257  3.19352  2.75025  2.11494  2.52472  4.87960  3.22561    167 t - - -
          2.68618  4.42225  2.77519  2.73123  3.46354  2.40513  3.72494  3.29354  2.67741  2.69355  4.24690  2.90347  2.73739  3.18146  2.89801  2.37887  2.77519  2.98518  4.58477  3.61503
          0.02991  3.92034  4.64268  0.61958  0.77255  0.48576  0.95510
     52   2.29660  4.94195  2.73858  2.21700  4.24120  3.34841  3.59911  3.67091  2.06617  3.22819  4.03666  2.66890  3.78998  2.56896  2.76385  2.43776  2.88792  3.31579  5.42303  4.07342    168 k - - -
          2.68618  4.42225  2.77519  2.73123  3.46354  2.40513  3.72494  3.29354  2.67741  2.69355  4.24690  2.90347  2.73739  3.18146  2.89801  2.37887  2.77519  2.98518  4.58477  3.61503
          0.02991  3.92034  4.64268  0.61958  0.77255  0.48576  0.95510
     53   2.65810  4.82478  2.68770  2.41098  4.26127  3.27328  3.70771  3.67178  2.27647  3.28188  4.12932  1.77450  3.80948  2.87996  2.83605  2.68681  2.59297  3.31084  5.48009  4.14737    170 n - - -
          2.68618  4.42225  2.77519  2.73123  3.46354  2.40513  3.72494  3.29354  2.67741  2.69355  4.24690  2.90347  2.73739  3.18146  2.89801  2.37887  2.77519  2.98518  4.58477  3.61503
          0.02991  3.92034  4.64268  0.61958  0.77255  0.48576  0.95510
     54   3.00157  5.04638  3.41123  2.79701  4.46255  3.60816  3.61592  3.83336  1.74532  3.31636  4.20889  3.18997  4.00421  2.76618  1.28799  3.02045  3.18711  3.53060  5.38258  4.20811    175 r - - -
          2.68618  4.42225  2.77519  2.73123  3.46354  2.40513  3.72494  3.29354  2.67741  2.69355  4.24690  2.90347  2.73739  3.18146  2.89801  2.37887  2.77519  2.98518  4.58477  3.61503
          0.02991  3.92034  4.64268  0.61958  0.77255  0.48576  0.95510
     55   2.40041  4.37958  2.96020  2.74726  2.67931  3.50454  3.29669  2.89914  2.71732  2.43358  3.47796  3.17943  3.88903  3.03162  3.09860  2.74726  2.80796  2.66475  4.77360  3.04570    176 a - - -
          2.68618  4.42225  2.77519  2.73123  3.46354  2.40513  3.72494  3.29354  2.67741  2.69355  4.24690  2.90347  2.73739  3.18146  2.89801  2.37887  2.77519  2.98518  4.58477  3.61503
          0.02991  3.92034  4.64268  0.61958  0.77255  0.48576  0.95510
     56   2.36874  4.35468  3.30739  2.75128  3.55415  3.46485  3.75375  2.65874  2.49102  2.46133  3.48961  3.18133  3.87053  3.02755  3.06004  2.55026  2.44377  2.43717  4.97333  3.72270    178 a - - -
          2.68618  4.42225  2.77519  2.73123  3.46354  2.40513  3.72494  3.29354  2.67741  2.69355  4.24690  2.90347  2.73739  3.18146  2.89801  2.37887  2.77519  2.98518  4.58477  3.61503
          0.02991  3.92034  4.64268  0.61958  0.77255  0.48576  0.95510
     57   2.68922  4.87189  2.99107  2.47138  4.12644  3.43888  3.11707  3.55557  2.01244  3.12203  3.95504  2.96675  3.83972  2.11217  2.55775  2.71064  2.90909  2.88241  5.30625  3.99964    181 k - - -
          2.68618  4.42225  2.77519  2.73123  3.46354  2.40513  3.72494  3.29354  2.67741  2.69355  4.24690  2.90347  2.73739  3.18146  2.89801  2.37887  2.77519  2.98518  4.58477  3.61503
          0.02991  3.92034  4.64268  0.61958  0.77255  0.48576  0.95510
     58   2.88137  5.05778  3.19807  2.61275  4.38840  3.55115  2.73607  3.81298  1.48656  3.29754  4.14340  3.06361  3.93137  2.71088  2.04350  2.87849  3.06915  3.48587  5.37546  4.13065    183 k - - -
          2.68618  4.42225  2.77519  2.73123  3.46354  2.40513  3.72494  3.29354  2.67741  2.69355  4.24690  2.90347  2.73739  3.18146  2.89801  2.37887  2.77519  2.98518  4.58477  3.61503
          0.02991  3.92034  4.64268  0.61958  0.77255  0.48576  0.95510
     59   3.04741  4.85658  3.17256  2.93723  3.31830  3.48799  1.04543  3.75774  2.77898  3.24574  4.29234  3.34466  4.04311  3.30405  3.04187  3.11763  3.35236  3.49194  4.78275  3.26779    185 h - - -
          2.68618  4.42225  2.77519  2.73123  3.46354  2.40513  3.72494  3.29354  2.67741  2.69355  4.24690  2.90347  2.73739  3.18146  2.89801  2.37887  2.77519  2.98518  4.58477  3.61503
          0.02991  3.92034  4.64268  0.61958  0.77255  0.48576  0.95510
     60   2.18110  2.98172  3.69631  3.32277  3.99144  2.94090  4.21111  3.33161  3.23523  3.11830  4.00328  3.38021  3.67905  3.54522  3.49571  1.24320  2.66133  2.89501  5.40759  4.18366    186 s - - -
          2.68618  4.42225  2.77519  2.73123  3.46354  2.40513  3.72494  3.29354  2.67741  2.69355  4.24690  2.90347  2.73739  3.18146  2.89801  2.37887  2.77519  2.98518  4.58477  3.61503
          0.02991  3.92034  4.64268  0.61958  0.77255  0.48576  0.95510
     61   1.69613  4.14330  3.29735  3.00986  4.26006  2.12200  4.12486  3.67316  3.10129  3.35573  4.17584  3.20822  3.64112  3.38242  3.43695  1.70840  2.66341  3.12955  5.59348  4.37072    187 a - - -
          2.68618  4.42225  2.77519  2.73123  3.46354  2.40513  3.72494  3.29354  2.67741  2.69355  4.24690  2.90347  2.73739  3.18146  2.89801  2.37887  2.77519  2.98518  4.58477  3.61503
          0.02991  3.92034  4.64268  0.61958  0.77255  0.48576  0.95510
     62   3.04095  5.17674  0.85178  2.36490  4.56016  3.24687  3.97315  4.15921  3.06631  3.75898  4.73802  2.92372  3.90303  3.21230  3.58911  2.99784  3.38051  3.79326  5.71948  4.42502    188 d - - -
          2.68618  4.42225  2.77519  2.73123  3.46354  2.40513  3.72494  3.29354  2.67741  2.69355  4.24690  2.90347  2.73739  3.18146  2.89801  2.37887  2.77519  2.98518  4.58477  3.61503
          0.02991  3.92034  4.64268  0.61958  0.77255  0.48576  0.95510
     63   2.73472  4.36857  3.63377  2.76261  3.40768  3.72526  4.04245  2.35866  3.01433  1.67740  3.32609  3.51782  4.11488  3.37556  3.31951  3.03195  2.98184  1.91391  5.03163  3.80032    190 l - - -
          2.68618  4.42225  2.77519  2.73123  3.46354  2.40513  3.72494  3.29354  2.67741  2.69355  4.24690  2.90347  2.73739  3.18146  2.89801  2.37887  2.77519  2.98518  4.58477  3.61503
          0.02991  3.92034  4.64268  0.61958  0.77255  0.48576  0.95510
     64   3.23409  4.62188  4.54018  4.04754  2.44525  4.32862  4.43078  2.25550  3.89990  0.96359  2.94840  4.28119  4.59414  4.07120  4.05890  3.70243  3.47249  2.35324  4.75934  3.37462    191 l - - -
          2.68618  4.42225  2.77519  2.73123  3.46354  2.40513  3.72494  3.29354  2.67741  2.69355  4.24690  2.90347  2.73739  3.18146  2.89801  2.37887  2.77519  2.98518  4.58477  3.61503
          0.02991  3.92034  4.64268  0.61958  0.77255  0.48576  0.95510
     65   3.12810  4.52436  4.52618  3.96576  2.56928  4.29024  4.49782  2.22744  3.83879  1.28896  1.85990  4.23493  4.52802  3.99431  4.00597  3.61241  3.35115  2.32728  4.90903  3.70063    192 l - - -
          2.68618  4.42225  2.77519  2.73123  3.46354  2.40513  3.72494  3.29354  2.67741  2.69355  4.24690  2.90347  2.73739  3.18146  2.89801  2.37887  2.77519  2.98518  4.58477  3.61503
          0.02991  3.92034  4.64268  0.61958  0.77255  0.48576  0.95510
     66   3.05932  4.89538  3.55484  3.05577  4.26208  3.53832  3.85880  3.80698  2.25650  3.31421  4.31301  3.41192  4.03846  3.07664  0.90773  3.14110  3.32194  3.52883  5.32565  4.17890    193 r - - -
          2.68618  4.42225  2.77519  2.73123  3.46354  2.40513  3.72494  3.29354  2.67741  2.69355  4.24690  2.90347  2.73739  3.18146  2.89801  2.37887  2.77519  2.98518  4.58477  3.61503
          0.02991  3.92034  4.64268  0.61958  0.77255  0.48576  0.95510
     67   2.37875  4.23228  3.66405  3.11907  3.34272  3.58073  3.95123  2.51604  3.00952  1.89601  2.55683  3.45745  3.99711  3.32848  3.30418  2.60471  2.85114  2.34630  4.89230  3.67445    194 l - - -
          2.68618  4.42225  2.77519  2.73123  3.46354  2.40513  3.72494  3.29354  2.67741  2.69355  4.24690  2.90347  2.73739  3.18146  2.89801  2.37887  2.77519  2.98518  4.58477  3.61503
          0.02991  3.92034  4.64268  0.61958  0.77255  0.48576  0.95510
     68   2.91863  4.90601  2.93445  2.68974  4.08095  3.39756  3.84854  3.71886  2.50719  3.21648  4.24282  3.14996  3.95159  1.15134  2.79051  2.96428  3.21548  3.44550  5.34441  4.04126    209 q - - -
          2.68618  4.42225  2.77519  2.73123  3.46354  2.40513  3.72494  3.29354  2.67741  2.69355  4.24690  2.90347  2.73739  3.18146  2.89801  2.37887  2.77519  2.98518  4.58477  3.61503
          0.08208  3.92034  2.83077  0.61958  0.77255  0.48576  0.95510
     69   2.52232  3.17814  3.68538  3.12292  3.17281  3.53499  3.84541  2.57968  3.02081  2.32387  2.90552  3.42679  3.93959  3.30691  3.29314  2.57845  2.77204  2.37449  4.68003  2.61906    237 l - - -
          2.68618  4.42225  2.77519  2.73123  3.46354  2.40513  3.72494  3.29354  2.67741  2.69355  4.24690  2.90347  2.73739  3.18146  2.89801  2.37887  2.77519  2.98518  4.58477  3.61503
          0.03149  3.86974  4.59209  0.61958  0.77255  0.53194  0.88543
     70   2.11184  4.61105  2.59437  2.44252  3.91235  3.00719  3.66766  3.32509  2.53948  2.96735  3.80904  2.93710  3.77035  2.85851  2.98738  2.42946  2.80263  3.01007  5.23488  3.30289    238 a - - -
          2.68618  4.42225  2.77519  2.73123  3.46354  2.40513  3.72494  3.29354  2.67741  2.69355  4.24690  2.90347  2.73739  3.18146  2.89801  2.37887  2.77519  2.98518  4.58477  3.61503
          0.03149  3.86974  4.59209  0.61958  0.77255  0.53194  0.88543
     71   2.65373  4.99855  2.35158  2.24768  4.31475  2.47356  3.60560  3.76415  2.26866  3.31052  4.11609  2.53224  3.76483  2.74706  2.65752  2.63133  2.90491  3.38897  5.49852  4.11844    239 e - - -
          2.68618  4.42225  2.77519  2.73123  3.46354  2.40513  3.72494  3.29354  2.67741  2.69355  4.24690  2.90347  2.73739  3.18146  2.89801  2.37887  2.77519  2.98518  4.58477  3.61503
          0.03149  3.86974  4.59209  0.61958  0.77255  0.53194  0.88543
     72   2.73238  4.92083  2.88457  2.15609  4.27728  3.39455  3.60500  3.68204  2.17528  3.23280  4.07335  2.94905  3.84200  2.75572  1.83580  2.50782  2.96705  3.34408  5.39300  4.10327    241 r - - -
          2.68618  4.42225  2.77519  2.73123  3.46354  2.40513  3.72494  3.29354  2.67741  2.69355  4.24690  2.90347  2.73739  3.18146  2.89801  2.37887  2.77519  2.98518  4.58477  3.61503
          0.03149  3.86974  4.59209  0.61958  0.77255  0.53194  0.88543
     73   2.61254  4.59726  3.14772  2.59537  3.77667  3.44917  3.64698  2.82619  2.37481  2.61382  3.70042  2.49815  3.84845  2.85065  2.32348  2.70924  2.84484  2.88382  5.10668  3.81536    242 r - - -
          2.68618  4.42225  2.77519  2.73123  3.46354  2.40513  3.72494  3.29354  2.67741  2.69355  4.24690  2.90347  2.73739  3.18146  2.89801  2.37887  2.77519  2.98518  4.58477  3.61503
          0.03149  3.86974  4.59209  0.61958  0.77255  0.45793  1.00128
     74   2.57338  4.74342  2.75999  2.41838  3.98913  3.38696  3.59871  3.39420  2.23975  2.82450  3.82828  2.93032  2.93327  2.75557  2.60792  2.61335  2.80627  2.82443  5.25223  3.92861    252 k - - -
          2.68618  4.42225  2.77519  2.73123  3.46354  2.40513  3.72494  3.29354  2.67741  2.69355  4.24690  2.90347  2.73739  3.18146  2.89801  2.37887  2.77519  2.98518  4.58477  3.61503
          0.08151  3.92034  2.83972  0.61958  0.77255  0.48576  0.95510
     75   2.25489  4.26782  3.40605  2.92191  3.58857  3.34889  3.89488  2.76431  2.84300  1.96499  3.52293  3.27564  3.18095  3.19274  3.17560  2.68509  2.49925  2.53314  5.06161  3.82679    254 l - - -
          2.68622  4.42229  2.77523  2.73114  3.46358  2.40508  3.72498  3.29358  2.67745  2.69359  4.24694  2.90351  2.73744  3.18150  2.89790  2.37891  2.77510  2.98506  4.58481  3.61507
          0.09765  2.49008  4.59264  1.08215  0.41380  0.53146  0.88612
     76   2.35958  4.48022  3.12849  2.59740  3.70221  3.39458  3.67233  3.09697  2.34106  2.76286  3.62574  3.05712  2.86814  2.89664  2.90027  2.50600  2.78327  2.82413  3.83685  3.78230    265 k - - -
          2.68618  4.42225  2.77519  2.73123  3.46354  2.40513  3.72494  3.29354  2.67741  2.69355  4.24690  2.90347  2.73739  3.18146  2.89801  2.37887  2.77519  2.98518  4.58477  3.61503
          0.03147  3.87030  4.59264  0.61958  0.77255  0.53146  0.88612
     77   2.64936  4.86182  2.91913  2.42441  4.17850  3.38758  3.58242  3.58960  2.07972  3.15167  3.97225  2.92599  2.82709  2.53157  2.38679  2.44920  2.88016  3.25151  5.34210  4.03389    269 k - - -
          2.68618  4.42225  2.77519  2.73123  3.46354  2.40513  3.72494  3.29354  2.67741  2.69355  4.24690  2.90347  2.73739  3.18146  2.89801  2.37887  2.77519  2.98518  4.58477  3.61503
          0.03147  3.87030  4.59264  0.61958  0.77255  0.53146  0.88612
     78   2.56872  4.58882  2.77546  2.50755  3.75770  3.41570  3.20429  2.91653  2.30684  2.40083  3.67376  2.99813  3.81212  2.83247  2.87022  2.65523  2.79989  2.88744  5.10002  3.79583    273 k - - -
          2.68618  4.42225  2.77519  2.73123  3.46354  2.40513  3.72494  3.29354  2.67741  2.69355  4.24690  2.90347  2.73739  3.18146  2.89801  2.37887  2.77519  2.98518  4.58477  3.61503
          0.03147  3.87030  4.59264  0.61958  0.77255  0.45821  1.00080
     79   2.49338  4.52153  2.70135  2.54727  3.92368  3.26775  3.74053  3.28301  2.62054  2.96995  3.82284  3.00840  2.53834  2.94334  3.04960  2.36981  2.79524  2.42157  5.26189  3.96158    277 s - - -
          2.68618  4.42225  2.77519  2.73123  3.46354  2.40513  3.72494  3.29354  2.67741  2.69355  4.24690  2.90347  2.73739  3.18146  2.89801  2.37887  2.77519  2.98518  4.58477  3.61503
          0.02991  3.92034  4.64268  0.61958  0.77255  0.48576  0.95510
     80   2.37828  4.76615  2.42929  2.34841  4.26840  2.78382  3.71646  3.70869  2.59537  3.29911  4.11689  2.62580  2.29617  2.88259  3.07455  2.59180  2.87361  3.31135  5.51824  4.16011    286 p - - -
          2.68618  4.42225  2.77519  2.73123  3.46354  2.40513  3.72494  3.29354  2.67741  2.69355  4.24690  2.90347  2.73739  3.18146  2.89801  2.37887  2.77519  2.98518  4.58477  3.61503
          0.02991  3.92034  4.64268  0.61958  0.77255  0.48576  0.95510
     81   2.40167  4.81308  2.77641  2.20807  4.13130  3.32619  3.63161  3.54540  2.41802  3.14012  3.96191  2.88874  2.73297  2.45377  2.85725  2.62724  2.64376  3.20418  5.37028  4.03260    297 e - - -
          2.68618  4.42225  2.77519  2.73123  3.46354  2.40513  3.72494  3.29354  2.67741  2.69355  4.24690  2.90347  2.73739  3.18146  2.89801  2.37887  2.77519  2.98518  4.58477  3.61503
          0.02991  3.92034  4.64268  0.61958  0.77255  0.48576  0.95510
     82   1.92362  4.14644  3.57279  3.15062  3.79642  3.14365  4.09355  2.86459  3.10544  2.80667  3.73995  3.36355  3.78954  3.41413  3.40954  2.03096  2.73095  1.85446  5.25765  4.03538    300 v - - -
          2.68618  4.42225  2.77519  2.73123  3.46354  2.40513  3.72494  3.29354  2.67741  2.69355  4.24690  2.90347  2.73739  3.18146  2.89801  2.37887  2.77519  2.98518  4.58477  3.61503
          0.02991  3.92034  4.64268  0.61958  0.77255  0.48576  0.95510
     83   2.80417  5.03490  3.07741  2.52764  4.40881  2.99738  3.57185  3.79961  1.66533  3.29645  4.12361  3.00310  3.88561  2.45003  2.01351  2.79799  3.00710  3.45535  5.41297  4.15222    305 k - - -
          2.68607  4.42227  2.77521  2.73125  3.46355  2.40514  3.72496  3.29355  2.67742  2.69356  4.24691  2.90348  2.73728  3.18148  2.89802  2.37888  2.77521  2.98520  4.58478  3.61505
          0.23129  1.97985  2.68234  0.34701  1.22688  0.48576  0.95510
     84   2.72426  4.28984  3.84603  3.27866  3.30669  3.78173  4.07879  2.12500  3.10605  1.83850  3.22387  3.62168  4.14325  3.45518  2.99384  3.07257  2.96455  1.77611  4.95492  3.74121    307 v - - -
          2.68618  4.42225  2.77519  2.73123  3.46354  2.40513  3.72494  3.29354  2.67741  2.69355  4.24690  2.90347  2.73739  3.18146  2.89801  2.37887  2.77519  2.98518  4.58477  3.61503
          0.03181  3.85977  4.58212  0.61958  0.77255  0.45298  1.00987
     85   2.62920  5.04607  2.44805  2.14464  4.34898  3.31396  3.57676  3.81025  2.35996  3.33341  4.11345  2.48729  3.25428  2.52673  2.64992  2.41235  2.86849  3.41708  5.50427  4.10904    310 e - - -
          2.68606  4.42226  2.77520  2.73124  3.46355  2.40513  3.72495  3.29355  2.67741  2.69356  4.24690  2.90347  2.73740  3.18147  2.89801  2.37887  2.77520  2.98519  4.58478  3.61504
          0.15984  2.54012  2.67560  0.44446  1.02490  0.48576  0.95510
     86   2.68663  5.08860  2.27148  2.01630  4.38770  2.89379  3.61816  3.85104  2.48033  3.38924  4.19639  2.53417  3.75803  2.53241  2.99054  2.24967  2.94334  3.46567  5.57829  4.16739    318 e - - -
          2.68618  4.42225  2.77519  2.73123  3.46354  2.40513  3.72494  3.29354  2.67741  2.69355  4.24690  2.90347  2.73739  3.18146  2.89801  2.37887  2.77519  2.98518  4.58477  3.61503
          0.03182  3.85928  4.58162  0.61958  0.77255  0.54095  0.87274
     87   2.46471  4.96850  2.19722  2.23438  4.26897  2.88715  3.21298  3.72082  2.44530  3.27905  4.08545  2.78159  3.75409  2.56998  2.93804  2.43093  2.88677  3.35046  5.48049  4.09433    322 d - - -
          2.68618  4.42225  2.77519  2.73123  3.46354  2.40513  3.72494  3.29354  2.67741  2.69355  4.24690  2.90347  2.73739  3.18146  2.89801  2.37887  2.77519  2.98518  4.58477  3.61503
          0.03182  3.85928  4.58162  0.61958  0.77255  0.45273  1.01029
     88   2.17999  4.80034  2.20499  2.33047  4.27220  2.88099  3.68509  3.71422  2.54739  3.29403  4.10192  2.62617  3.74888  2.84046  3.03434  2.41295  2.63622  3.31695  5.50717  4.14195    324 a - - -
          2.68618  4.42225  2.77519  2.73123  3.46354  2.40513  3.72494  3.29354  2.67741  2.69355  4.24690  2.90347  2.73739  3.18146  2.89801  2.37887  2.77519  2.98518  4.58477  3.61503
          0.02991  3.92034  4.64268  0.61958  0.77255  0.48576  0.95510
     89   2.10765  5.08968  2.16725  1.92737  4.38652  3.27376  3.64017  3.83341  2.34068  3.38687  4.19899  2.76523  3.78181  2.78628  2.99752  2.66774  2.96259  3.45669  5.58266  4.17854    325 e - - -
          2.68618  4.42225  2.77519  2.73123  3.46354  2.40513  3.72494  3.29354  2.67741  2.69355  4.24690  2.90347  2.73739  3.18146  2.89801  2.37887  2.77519  2.98518  4.58477  3.61503
          0.02991  3.92034  4.64268  0.61958  0.77255  0.48576  0.95510
     90   2.24671  4.22834  3.71758  3.16640  3.40899  3.63428  4.01618  2.08612  3.09005  2.19819  3.34055  3.50898  3.34327  3.38942  3.39803  2.92595  2.87048  1.92218  4.96202  3.74432    336 v - - -
          2.68618  4.42225  2.77519  2.73123  3.46354  2.40513  3.72494  3.29354  2.67741  2.69355  4.24690  2.90347  2.73739  3.18146  2.89801  2.37887  2.77519  2.98518  4.58477  3.61503
          0.02991  3.92034  4.64268  0.61958  0.77255  0.48576  0.95510
     91   2.56539  4.70792  2.52061  2.42061  3.93855  3.37862  3.61201  3.35147  2.30523  2.97147  3.79975  2.93239  3.43282  2.77883  2.87273  2.61373  2.38943  3.04203  3.97444  3.90321    338 k - - -
          2.68618  4.42225  2.77519  2.73123  3.46354  2.40513  3.72494  3.29354  2.67741  2.69355  4.24690  2.90347  2.73739  3.18146  2.89801  2.37887  2.77519  2.98518  4.58477  3.61503
          0.02991  3.92034  4.64268  0.61958  0.77255  0.48576  0.95510
     92   2.23009  4.88473  2.66476  1.98913  4.21422  2.97033  3.63446  3.64579  2.44808  3.22341  4.03745  2.84517  3.21335  2.57397  2.91235  2.62651  2.87990  3.28717  5.43962  4.08037    344 e - - -
          2.68618  4.42225  2.77519  2.73123  3.46354  2.40513  3.72494  3.29354  2.67741  2.69355  4.24690  2.90347  2.73739  3.18146  2.89801  2.37887  2.77519  2.98518  4.58477  3.61503
          0.02991  3.92034  4.64268  0.61958  0.77255  0.48576  0.95510
     93   2.70083  5.14222  2.12208  1.92865  4.44352  3.26800  3.62462  3.91531  2.47839  3.43868  4.23559  2.74659  3.25486  2.56913  2.99445  2.25295  2.95455  3.51738  5.61503  4.19426    345 e - - -
          2.68618  4.42225  2.77519  2.73123  3.46354  2.40513  3.72494  3.29354  2.67741  2.69355  4.24690  2.90347  2.73739  3.18146  2.89801  2.37887  2.77519  2.98518  4.58477  3.61503
          0.02991  3.92034  4.64268  0.61958  0.77255  0.48576  0.95510
     94   2.40804  4.71288  2.74753  2.30339  3.94611  3.38402  3.60849  3.34537  2.41571  2.79687  3.79803  2.76901  3.78676  2.77287  2.65329  2.61389  2.80073  2.64513  5.23079  3.90862    347 e - - -
          2.68618  4.42225  2.77519  2.73123  3.46354  2.40513  3.72494  3.29354  2.67741  2.69355  4.24690  2.90347  2.73739  3.18146  2.89801  2.37887  2.77519  2.98518  4.58477  3.61503
          0.02991  3.92034  4.64268  0.61958  0.77255  0.48576  0.95510
     95   2.96234  4.37525  4.47766  4.00778  3.50514  4.14692  4.76971  1.69987  3.86829  2.06921  3.36289  4.24007  4.54993  4.18166  4.09384  3.54427  3.25513  1.07015  5.40919  4.16681    348 v - - -
          2.68618  4.42225  2.77519  2.73123  3.46354  2.40513  3.72494  3.29354  2.67741  2.69355  4.24690  2.90347  2.73739  3.18146  2.89801  2.37887  2.77519  2.98518  4.58477  3.61503
          0.02991  3.92034  4.64268  0.61958  0.77255  0.48576  0.95510
     96   2.45894  4.75691  2.93967  2.16556  4.01963  3.38518  3.60564  3.41993  2.36047  3.02844  3.85398  2.93450  3.79403  2.60855  2.57284  2.62845  2.46097  2.89804  5.27143  3.95261    350 e - - -
          2.68618  4.42225  2.77519  2.73123  3.46354  2.40513  3.72494  3.29354  2.67741  2.69355  4.24690  2.90347  2.73739  3.18146  2.89801  2.37887  2.77519  2.98518  4.58477  3.61503
          0.02991  3.92034  4.64268  0.61958  0.77255  0.48576  0.95510
     97   2.66754  5.06418  2.39038  1.94534  4.35894  3.29179  3.60987  3.81726  2.43524  3.35452  4.15100  2.59187  3.76964  2.50759  2.93251  2.45106  2.50754  3.43370  5.53999  4.14028    351 e - - -
          2.68618  4.42225  2.77519  2.73123  3.46354  2.40513  3.72494  3.29354  2.67741  2.69355  4.24690  2.90347  2.73739  3.18146  2.89801  2.37887  2.77519  2.98518  4.58477  3.61503
          0.02991  3.92034  4.64268  0.61958  0.77255  0.48576  0.95510
     98   2.08976  4.42398  3.09820  2.65813  3.89691  3.22984  3.14512  3.29272  2.64433  2.95992  3.81190  3.07358  3.76799  3.00300  3.03193  2.33551  2.08990  2.95664  5.23920  3.96076    352 a - - -
          2.68618  4.42225  2.77519  2.73123  3.46354  2.40513  3.72494  3.29354  2.67741  2.69355  4.24690  2.90347  2.73739  3.18146  2.89801  2.37887  2.77519  2.98518  4.58477  3.61503
          0.02991  3.92034  4.64268  0.61958  0.77255  0.48576  0.95510
     99   3.20768  4.57403  4.64796  4.08696  3.07189  4.42747  4.71887  1.93479  3.93078  1.01928  2.50551  4.38325  4.63696  4.11231  4.10053  3.76520  3.43283  2.16511  5.12545  4.02612    353 l - - -
          2.68618  4.42225  2.77519  2.73123  3.46354  2.40513  3.72494  3.29354  2.67741  2.69355  4.24690  2.90347  2.73739  3.18146  2.89801  2.37887  2.77519  2.98518  4.58477  3.61503
          0.02991  3.92034  4.64268  0.61958  0.77255  0.48576  0.95510
    100   2.83138  4.93890  3.28508  2.66034  4.29042  3.54550  3.59329  3.64181  1.58359  3.18484  4.04840  3.09768  3.92743  2.73977  1.83749  2.85882  3.03122  2.98129  5.33723  4.10893    354 k - - -
          2.68618  4.42225  2.77519  2.73123  3.46354  2.40513  3.72494  3.29354  2.67741  2.69355  4.24690  2.90347  2.73739  3.18146  2.89801  2.37887  2.77519  2.98518  4.58477  3.61503
          0.02991  3.92034  4.64268  0.61958  0.77255  0.48576  0.95510
    101   2.42678  4.88504  2.81611  2.24142  4.22286  2.95555  3.61035  3.64395  2.31481  3.20760  4.02166  2.62993  3.79716  2.75464  2.14140  2.65033  2.88506  3.29054  5.40210  4.07131    357 r - - -
          2.68618  4.42225  2.77519  2.73123  3.46354  2.40513  3.72494  3.29354  2.67741  2.69355  4.24690  2.90347  2.73739  3.18146  2.89801  2.37887  2.77519  2.98518  4.58477  3.61503
          0.02991  3.92034  4.64268  0.61958  0.77255  0.48576  0.95510
    102   1.37018  4.14831  3.32066  3.08707  4.25462  1.85883  4.19307  3.60090  3.18849  3.34872  4.20621  3.26122  3.66719  3.47605  3.49383  2.39551  2.70492  3.09184  5.59949  4.39479    358 a - - -
          2.68618  4.42225  2.77519  2.73123  3.46354  2.40513  3.72494  3.29354  2.67741  2.69355  4.24690  2.90347  2.73739  3.18146  2.89801  2.37887  2.77519  2.98518  4.58477  3.61503
          0.02991  3.92034  4.64268  0.61958  0.77255  0.48576  0.95510
    103   2.66567  4.34331  4.42940  3.89998  3.43184  4.17176  4.63834  1.33482  3.78126  1.86956  3.26685  4.16767  4.50954  4.05768  4.01122  3.51742  3.20351  1.63133  5.28691  4.09649    359 i - - -
          2.68618  4.42225  2.77519  2.73123  3.46354  2.40513  3.72494  3.29354  2.67741  2.69355  4.24690  2.90347  2.73739  3.18146  2.89801  2.37887  2.77519  2.98518  4.58477  3.61503
          0.02991  3.92034  4.64268  0.61958  0.77255  0.48576  0.95510
    104   2.61805  4.70048  3.01184  2.32750  3.95552  3.40930  3.63428  3.34700  2.35469  2.59972  3.82086  2.99344  3.82623  2.81070  2.40240  2.17371  2.85541  3.04898  5.22562  3.92961    360 s - - -
          2.68618  4.42225  2.77519  2.73123  3.46354  2.40513  3.72494  3.29354  2.67741  2.69355  4.24690  2.90347  2.73739  3.18146  2.89801  2.37887  2.77519  2.98518  4.58477  3.61503
          0.02991  3.92034  4.64268  0.61958  0.77255  0.48576  0.95510
    105   3.43292  4.73977  4.43508  4.07706  1.18136  4.23679  3.47589  3.11733  3.93610  2.47670  3.73251  3.95737  4.56021  3.97798  4.02199  3.59857  3.66133  3.04716  3.64795  1.54486    361 f - - -
          2.68618  4.42225  2.77519  2.73123  3.46354  2.40513  3.72494  3.29354  2.67741  2.69355  4.24690  2.90347  2.73739  3.18146  2.89801  2.37887  2.77519  2.98518  4.58477  3.61503
          0.02991  3.92034  4.64268  0.61958  0.77255  0.48576  0.95510
    106   3.42105  4.76940  4.31453  3.95542  1.75491  4.19099  3.46239  3.18180  3.82057  2.56376  3.80842  3.89717  4.53175  3.91150  3.94502  3.55734  3.65524  3.09316  3.65282  1.05495    362 y - - -
          2.68618  4.42225  2.77519  2.73123  3.46354  2.40513  3.72494  3.29354  2.67741  2.69355  4.24690  2.90347  2.73739  3.18146  2.89801  2.37887  2.77519  2.98518  4.58477  3.61503
          0.02991  3.92034  4.64268  0.61958  0.77255  0.48576  0.95510
    107   2.44874  4.81906  2.78158  2.06014  4.18096  3.31697  3.64311  3.59657  2.39736  3.18464  4.00734  2.89977  3.78934  2.79866  2.55218  2.06266  2.87669  3.24532  5.39965  4.06752    363 e - - -
          2.68618  4.42225  2.77519  2.73123  3.46354  2.40513  3.72494  3.29354  2.67741  2.69355  4.24690  2.90347  2.73739  3.18146  2.89801  2.37887  2.77519  2.98518  4.58477  3.61503
          0.02991  3.92034  4.64268  0.61958  0.77255  0.48576  0.95510
    108   2.18707  3.37160  3.34452  2.83400  3.74891  2.81278  3.84815  3.09838  2.53535  2.81053  3.67695  3.18650  3.77238  3.11180  3.13521  2.55783  2.06449  2.78504  5.13723  3.89446    364 t - - -
          2.68618  4.42225  2.77519  2.73123  3.46354  2.40513  3.72494  3.29354  2.67741  2.69355  4.24690  2.90347  2.73739  3.18146  2.89801  2.37887  2.77519  2.98518  4.58477  3.61503
          0.02991  3.92034  4.64268  0.61958  0.77255  0.48576  0.95510
    109   3.13874  4.48742  4.63770  4.12909  3.25219  4.38828  4.78223  1.27519  3.95329  1.49020  3.10534  4.39197  4.66446  4.21553  4.13858  3.76561  3.38872  1.83713  5.24791  4.04587    365 i - - -
          2.68618  4.42225  2.77519  2.73123  3.46354  2.40513  3.72494  3.29354  2.67741  2.69355  4.24690  2.90347  2.73739  3.18146  2.89801  2.37887  2.77519  2.98518  4.58477  3.61503
          0.02991  3.92034  4.64268  0.61958  0.77255  0.48576  0.95510
    110   2.91863  4.90601  2.93445  2.68974  4.08095  3.39756  3.84854  3.71886  2.50719  3.21648  4.24282  3.14996  3.95159  1.15134  2.79051  2.96428  3.21548  3.44550  5.34441  4.04126    366 q - - -
          2.68618  4.42225  2.77519  2.73123  3.46354  2.40513  3.72494  3.29354  2.67741  2.69355  4.24690  2.90347  2.73739  3.18146  2.89801  2.37887  2.77519  2.98518  4.58477  3.61503
          0.02991  3.92034  4.64268  0.61958  0.77255  0.48576  0.95510
    111   2.04826  3.63997  2.71674  2.51282  3.89896  3.32467  3.68264  3.27846  2.52775  2.93705  3.78139  2.99167  3.78384  2.45492  2.95879  2.60256  2.78960  2.96786  5.22075  3.91797    367 a - - -
          2.68618  4.42225  2.77519  2.73123  3.46354  2.40513  3.72494  3.29354  2.67741  2.69355  4.24690  2.90347  2.73739  3.18146  2.89801  2.37887  2.77519  2.98518  4.58477  3.61503
          0.02991  3.92034  4.64268  0.61958  0.77255  0.48576  0.95510
    112   2.50984  5.17467  2.17846  1.60027  4.45421  3.26022  3.18922  3.92982  2.52153  3.46225  4.27550  2.73779  3.78565  2.79462  3.03592  2.68803  3.00207  3.54177  5.64123  4.21607    368 e - - -
          2.68618  4.42225  2.77519  2.73123  3.46354  2.40513  3.72494  3.29354  2.67741  2.69355  4.24690  2.90347  2.73739  3.18146  2.89801  2.37887  2.77519  2.98518  4.58477  3.61503
          0.02991  3.92034  4.64268  0.61958  0.77255  0.48576  0.95510
    113   3.04095  5.17674  0.85178  2.36490  4.56016  3.24687  3.97315  4.15921  3.06631  3.75898  4.73802  2.92372  3.90303  3.21230  3.58911  2.99784  3.38051  3.79326  5.71948  4.42502    369 d - - -
          2.68618  4.42225  2.77519  2.73123  3.46354  2.40513  3.72494  3.29354  2.67741  2.69355  4.24690  2.90347  2.73739  3.18146  2.89801  2.37887  2.77519  2.98518  4.58477  3.61503
          0.02991  3.92034  4.64268  0.61958  0.77255  0.48576  0.95510
    114   2.72466  4.49552  3.40824  3.31364  4.45539  0.65893  4.43114  4.06651  3.50144  3.71468  4.69069  3.57249  3.88820  3.82178  3.73237  2.89791  3.20961  3.58558  5.53805  4.55885    370 G - - -
          2.68618  4.42225  2.77519  2.73123  3.46354  2.40513  3.72494  3.29354  2.67741  2.69355  4.24690  2.90347  2.73739  3.18146  2.89801  2.37887  2.77519  2.98518  4.58477  3.61503
          0.02991  3.92034  4.64268  0.61958  0.77255  0.48576  0.95510
    115   3.04741  4.85658  3.17256  2.93723  3.31830  3.48799  1.04543  3.75774  2.77898  3.24574  4.29234  3.34466  4.04311  3.30405  3.04187  3.11763  3.35236  3.49194  4.78275  3.26779    371 h - - -
          2.68618  4.42225  2.77519  2.73123  3.46354  2.40513  3.72494  3.29354  2.67741  2.69355  4.24690  2.90347  2.73739  3.18146  2.89801  2.37887  2.77519  2.98518  4.58477  3.61503
          0.02991  3.92034  4.64268  0.61958  0.77255  0.48576  0.95510
    116   3.31359  4.67729  4.35993  3.95865  1.85291  4.12115  3.56942  3.03599  3.76900  2.39228  3.64300  3.92927  4.47589  3.90810  3.88769  3.51626  3.55378  2.97221  1.47768  2.09334    372 w - - -
          2.68618  4.42225  2.77519  2.73123  3.46354  2.40513  3.72494  3.29354  2.67741  2.69355  4.24690  2.90347  2.73739  3.18146  2.89801  2.37887  2.77519  2.98518  4.58477  3.61503
          0.02991  3.92034  4.64268  0.61958  0.77255  0.48576  0.95510
    117   1.54540  4.22770  3.27278  2.97936  4.13171  3.00839  4.08626  3.43908  3.02090  3.18272  4.07778  3.23007  1.99871  3.34986  3.34668  2.46379  2.74480  3.01474  5.49462  4.26382    373 a - - -
          2.68618  4.42225  2.77519  2.73123  3.46354  2.40513  3.72494  3.29354  2.67741  2.69355  4.24690  2.90347  2.73739  3.18146  2.89801  2.37887  2.77519  2.98518  4.58477  3.61503
          0.02991  3.92034  4.64268  0.61958  0.77255  0.48576  0.95510
    118   2.26495  4.22196  3.11457  2.95749  4.31991  1.29802  4.16100  3.80247  3.14625  3.48616  4.33250  3.19382  3.67616  3.43814  3.46367  2.07254  2.75580  3.24291  5.64117  4.39774    374 g - - -
          2.68618  4.42225  2.77519  2.73123  3.46354  2.40513  3.72494  3.29354  2.67741  2.69355  4.24690  2.90347  2.73739  3.18146  2.89801  2.37887  2.77519  2.98518  4.58477  3.61503
          0.02991  3.92034  4.64268  0.61958  0.77255  0.48576  0.95510
    119   3.04095  5.17674  0.85178  2.36490  4.56016  3.24687  3.97315  4.15921  3.06631  3.75898  4.73802  2.92372  3.90303  3.21230  3.58911  2.99784  3.38051  3.79326  5.71948  4.42502    375 d - - -
          2.68618  4.42225  2.77519  2.73123  3.46354  2.40513  3.72494  3.29354  2.67741  2.69355  4.24690  2.90347  2.73739  3.18146  2.89801  2.37887  2.77519  2.98518  4.58477  3.61503
          0.02991  3.92034  4.64268  0.61958  0.77255  0.48576  0.95510
    120   3.31621  4.78582  3.90883  3.64710  2.29493  3.88584  3.64093  3.31874  3.50323  2.76035  3.98878  3.78236  4.35852  3.79780  3.67718  3.44819  3.60310  3.19154  3.94056  0.88978    376 y - - -
          2.68618  4.42225  2.77519  2.73123  3.46354  2.40513  3.72494  3.29354  2.67741  2.69355  4.24690  2.90347  2.73739  3.18146  2.89801  2.37887  2.77519  2.98518  4.58477  3.61503
          0.02991  3.92034  4.64268  0.61958  0.77255  0.48576  0.95510
    121   2.72466  4.49552  3.40824  3.31364  4.45539  0.65893  4.43114  4.06651  3.50144  3.71468  4.69069  3.57249  3.88820  3.82178  3.73237  2.89791  3.20961  3.58558  5.53805  4.55885    377 G - - -
          2.68618  4.42225  2.77519  2.73123  3.46354  2.40513  3.72494  3.29354  2.67741  2.69355  4.24690  2.90347  2.73739  3.18146  2.89801  2.37887  2.77519  2.98518  4.58477  3.61503
          0.02991  3.92034  4.64268  0.61958  0.77255  0.48576  0.95510
    122   2.72466  4.49552  3.40824  3.31364  4.45539  0.65893  4.43114  4.06651  3.50144  3.71468  4.69069  3.57249  3.88820  3.82178  3.73237  2.89791  3.20961  3.58558  5.53805  4.55885    379 G - - -
          2.68618  4.42225  2.77519  2.73123  3.46354  2.40513  3.72494  3.29354  2.67741  2.69355  4.24690  2.90347  2.73739  3.18146  2.89801  2.37887  2.77519  2.98518  4.58477  3.61503
          0.02991  3.92034  4.64268  0.61958  0.77255  0.48576  0.95510
    123   2.81506  4.56462  3.42737  3.27319  4.26453  3.24941  4.34684  3.82208  3.33455  3.44380  4.49559  3.57515  0.74327  3.72188  3.57479  2.98401  3.26036  3.46202  5.43812  4.38580    380 p - - -
          2.68618  4.42225  2.77519  2.73123  3.46354  2.40513  3.72494  3.29354  2.67741  2.69355  4.24690  2.90347  2.73739  3.18146  2.89801  2.37887  2.77519  2.98518  4.58477  3.61503
          0.02991  3.92034  4.64268  0.61958  0.77255  0.48576  0.95510
    124   3.00690  4.54815  4.10076  3.69780  3.22879  3.86977  4.42186  2.40917  3.46327  1.81625  1.28916  3.96939  4.33062  3.84199  3.66298  3.36102  3.31313  2.42083  5.07600  3.84200    381 m - - -
          2.68618  4.42225  2.77519  2.73123  3.46354  2.40513  3.72494  3.29354  2.67741  2.69355  4.24690  2.90347  2.73739  3.18146  2.89801  2.37887  2.77519  2.98518  4.58477  3.61503
          0.02991  3.92034  4.64268  0.61958  0.77255  0.48576  0.95510
    125   3.31922  4.70691  4.30432  4.02783  0.93655  3.99796  3.89845  2.83691  3.93363  2.19590  3.55995  4.07310  4.45541  4.08840  4.04154  3.58675  3.62034  2.83114  4.13319  2.49415    383 f - - -
          2.68618  4.42225  2.77519  2.73123  3.46354  2.40513  3.72494  3.29354  2.67741  2.69355  4.24690  2.90347  2.73739  3.18146  2.89801  2.37887  2.77519  2.98518  4.58477  3.61503
          0.02991  3.92034  4.64268  0.61958  0.77255  0.48576  0.95510
    126   3.20887  4.65688  4.26634  3.90629  3.15389  4.04295  4.54700  2.36043  3.67357  0.81846  3.16169  4.17713  4.47001  4.03045  3.84186  3.61922  3.50090  2.41021  5.05066  3.78507    384 l - - -
          2.68618  4.42225  2.77519  2.73123  3.46354  2.40513  3.72494  3.29354  2.67741  2.69355  4.24690  2.90347  2.73739  3.18146  2.89801  2.37887  2.77519  2.98518  4.58477  3.61503
          0.02991  3.92034  4.64268  0.61958  0.77255  0.48576  0.95510
    127   3.08555  4.55520  4.32107  3.80425  3.09344  4.15255  4.48059  2.23084  3.57372  1.46435  1.59590  4.10344  4.47143  3.88419  3.77710  3.51692  3.33684  2.28435  5.04270  3.84233    385 l - - -
          2.68618  4.42225  2.77519  2.73123  3.46354  2.40513  3.72494  3.29354  2.67741  2.69355  4.24690  2.90347  2.73739  3.18146  2.89801  2.37887  2.77519  2.98518  4.58477  3.61503
          0.02991  3.92034  4.64268  0.61958  0.77255  0.48576  0.95510
    128   2.81506  4.56462  3.42737  3.27319  4.26453  3.24941  4.34684  3.82208  3.33455  3.44380  4.49559  3.57515  0.74327  3.72188  3.57479  2.98401  3.26036  3.46202  5.43812  4.38580    386 p - - -
          2.68618  4.42225  2.77519  2.73123  3.46354  2.40513  3.72494  3.29354  2.67741  2.69355  4.24690  2.90347  2.73739  3.18146  2.89801  2.37887  2.77519  2.98518  4.58477  3.61503
          0.02991  3.92034  4.64268  0.61958  0.77255  0.48576  0.95510
    129   2.72466  4.49552  3.40824  3.31364  4.45539  0.65893  4.43114  4.06651  3.50144  3.71468  4.69069  3.57249  3.88820  3.82178  3.73237  2.89791  3.20961  3.58558  5.53805  4.55885    387 G - - -
          2.68618  4.42225  2.77519  2.73123  3.46354  2.40513  3.72494  3.29354  2.67741  2.69355  4.24690  2.90347  2.73739  3.18146  2.89801  2.37887  2.77519  2.98518  4.58477  3.61503
          0.02991  3.92034  4.64268  0.61958  0.77255  0.48576  0.95510
    130   3.20887  4.65688  4.26634  3.90629  3.15389  4.04295  4.54700  2.36043  3.67357  0.81846  3.16169  4.17713  4.47001  4.03045  3.84186  3.61922  3.50090  2.41021  5.05066  3.78507    394 l - - -
          2.68618  4.42225  2.77519  2.73123  3.46354  2.40513  3.72494  3.29354  2.67741  2.69355  4.24690  2.90347  2.73739  3.18146  2.89801  2.37887  2.77519  2.98518  4.58477  3.61503
          0.02991  3.92034  4.64268  0.61958  0.77255  0.48576  0.95510
    131   3.05486  4.39253  4.64848  4.12118  3.41947  4.36819  4.82980  1.54016  4.00372  1.76919  3.23681  4.37809  4.65686  4.25695  4.21286  3.72652  3.30735  1.24734  5.36721  4.17903    398 v - - -
          2.68618  4.42225  2.77519  2.73123  3.46354  2.40513  3.72494  3.29354  2.67741  2.69355  4.24690  2.90347  2.73739  3.18146  2.89801  2.37887  2.77519  2.98518  4.58477  3.61503
          0.02991  3.92034  4.64268  0.61958  0.77255  0.48576  0.95510
    132   3.06834  4.47367  4.40374  4.02127  3.40641  4.11821  4.74045  1.02057  3.85033  1.98258  3.33423  4.25989  4.54475  4.19364  4.04142  3.61806  3.36662  1.84761  5.30719  4.04968    401 i - - -
          2.68618  4.42225  2.77519  2.73123  3.46354  2.40513  3.72494  3.29354  2.67741  2.69355  4.24690  2.90347  2.73739  3.18146  2.89801  2.37887  2.77519  2.98518  4.58477  3.61503
          0.02991  3.92034  4.64268  0.61958  0.77255  0.48576  0.95510
    133   1.50812  4.14671  3.60258  3.19060  3.90431  3.10176  4.15050  2.88909  3.13272  2.86224  3.82023  3.37603  3.77585  3.45100  3.43462  2.51805  2.14579  2.34000  5.37076  4.15631    402 a - - -
          2.68618  4.42225  2.77519  2.73123  3.46354  2.40513  3.72494  3.29354  2.67741  2.69355  4.24690  2.90347  2.73739  3.18146  2.89801  2.37887  2.77519  2.98518  4.58477  3.61503
          0.02991  3.92034  4.64268  0.61958  0.77255  0.48576  0.95510
    134   2.43737  3.47462  4.04437  3.48174  3.24166  3.76827  4.16225  2.24966  3.35944  1.56090  2.78747  3.74411  4.15500  3.62216  3.59011  3.07857  2.94361  2.12328  4.89866  3.71213    403 l - - -
          2.68618  4.42225  2.77519  2.73123  3.46354  2.40513  3.72494  3.29354  2.67741  2.69355  4.24690  2.90347  2.73739  3.18146  2.89801  2.37887  2.77519  2.98518  4.58477  3.61503
          0.02991  3.92034  4.64268  0.61958  0.77255  0.48576  0.95510
    135   2.82552  4.59669  3.34766  2.92522  2.68471  3.62389  2.96967  3.20007  2.83158  2.78197  3.75606  3.29254  4.04559  3.19628  3.15014  2.57680  3.07210  2.97085  4.27161  1.68941    404 y - - -
          2.68618  4.42225  2.77519  2.73123  3.46354  2.40513  3.72494  3.29354  2.67741  2.69355  4.24690  2.90347  2.73739  3.18146  2.89801  2.37887  2.77519  2.98518  4.58477  3.61503
          0.02991  3.92034  4.64268  0.61958  0.77255  0.48576  0.95510
    136   2.64482  4.25950  4.01708  3.61453  3.65861  3.59484  4.46633  2.10448  3.49419  2.37721  3.55029  3.80672  4.16835  3.83851  3.74025  3.01719  2.57333  1.19528  5.37133  4.13967    405 v - - -
          2.68618  4.42225  2.77519  2.73123  3.46354  2.40513  3.72494  3.29354  2.67741  2.69355  4.24690  2.90347  2.73739  3.18146  2.89801  2.37887  2.77519  2.98518  4.58477  3.61503
          0.02991  3.92034  4.64268  0.61958  0.77255  0.48576  0.95510
    137   2.50492  3.33228  3.77300  3.23497  3.41503  3.46516  4.02920  2.50466  3.12402  2.35942  2.59730  3.50172  3.95731  3.42550  3.40024  2.79945  1.98582  2.30575  4.95291  3.74306    409 t - - -
          2.68618  4.42225  2.77519  2.73123  3.46354  2.40513  3.72494  3.29354  2.67741  2.69355  4.24690  2.90347  2.73739  3.18146  2.89801  2.37887  2.77519  2.98518  4.58477  3.61503
          0.02991  3.92034  4.64268  0.61958  0.77255  0.48576  0.95510
    138   2.61574  4.62711  2.85113  2.63822  4.28941  1.41119  3.89465  3.73491  2.26808  3.36740  4.24641  3.06862  3.81637  3.11293  3.00690  2.70364  2.98536  3.33553  5.50736  4.25486    413 g - - -
          2.68618  4.42225  2.77519  2.73123  3.46354  2.40513  3.72494  3.29354  2.67741  2.69355  4.24690  2.90347  2.73739  3.18146  2.89801  2.37887  2.77519  2.98518  4.58477  3.61503
          0.02991  3.92034  4.64268  0.61958  0.77255  0.48576  0.95510
    139   2.08264  3.68323  3.18539  2.64163  3.79551  3.34374  3.71160  3.17289  2.34598  2.83950  3.69434  3.08048  3.80158  2.92655  2.65117  2.33722  2.77529  2.87646  5.13622  3.86709    414 a - - -
          2.68618  4.42225  2.77519  2.73123  3.46354  2.40513  3.72494  3.29354  2.67741  2.69355  4.24690  2.90347  2.73739  3.18146  2.89801  2.37887  2.77519  2.98518  4.58477  3.61503
          0.02991  3.92034  4.64268  0.61958  0.77255  0.48576  0.95510
    140   2.90689  4.40168  4.16993  3.64196  3.26407  3.99970  4.39652  1.97572  3.47658  1.28720  3.13095  3.94456  4.35888  3.78593  3.71518  3.33636  2.72987  2.06119  5.10277  3.91665    415 l - - -
          2.68618  4.42225  2.77519  2.73123  3.46354  2.40513  3.72494  3.29354  2.67741  2.69355  4.24690  2.90347  2.73739  3.18146  2.89801  2.37887  2.77519  2.98518  4.58477  3.61503
          0.02991  3.92034  4.64268  0.61958  0.77255  0.48576  0.95510
    141   2.86665  5.41263  1.67226  1.89282  4.69982  3.19870  3.70670  4.21225  2.68869  3.71499  4.55164  1.91916  3.80000  2.86715  3.26528  2.76313  3.14788  3.79033  5.87750  4.38613    416 d - - -
          2.68618  4.42225  2.77519  2.73123  3.46354  2.40513  3.72494  3.29354  2.67741  2.69355  4.24690  2.90347  2.73739  3.18146  2.89801  2.37887  2.77519  2.98518  4.58477  3.61503
          0.02991  3.92034  4.64268  0.61958  0.77255  0.48576  0.95510
    142   2.42486  4.53656  3.05608  2.38504  3.78115  3.39950  3.69428  3.09965  2.54027  2.80796  3.67909  3.04323  3.82877  2.65638  2.94299  2.67160  2.42817  2.36049  5.13609  3.85443    417 v - - -
          2.68618  4.42225  2.77519  2.73123  3.46354  2.40513  3.72494  3.29354  2.67741  2.69355  4.24690  2.90347  2.73739  3.18146  2.89801  2.37887  2.77519  2.98518  4.58477  3.61503
          0.02991  3.92034  4.64268  0.61958  0.77255  0.48576  0.95510
    143   2.72798  4.31730  3.13106  3.22306  3.50766  3.77387  4.15247  1.76373  3.19222  2.33047  3.41649  3.59958  4.16995  3.49742  3.52144  3.08030  2.98411  1.60483  5.12704  3.88330    418 v - - -
          2.68618  4.42225  2.77519  2.73123  3.46354  2.40513  3.72494  3.29354  2.67741  2.69355  4.24690  2.90347  2.73739  3.18146  2.89801  2.37887  2.77519  2.98518  4.58477  3.61503
          0.02991  3.92034  4.64268  0.61958  0.77255  0.48576  0.95510
    144   3.23409  4.62181  4.54036  4.04768  2.44387  4.32868  4.43043  2.25563  3.90009  0.96389  2.94839  4.28119  4.59414  4.07122  4.05902  3.70242  3.47246  2.35339  4.75884  3.37392    419 l - - -
          2.68618  4.42225  2.77519  2.73123  3.46354  2.40513  3.72494  3.29354  2.67741  2.69355  4.24690  2.90347  2.73739  3.18146  2.89801  2.37887  2.77519  2.98518  4.58477  3.61503
          0.02991  3.92034  4.64268  0.61958  0.77255  0.48576  0.95510
    145   2.21904  4.18052  3.26877  2.95696  4.20963  2.48163  4.07177  3.61370  3.01573  3.29804  4.12581  3.19062  3.65953  3.32169  3.35679  1.52971  2.08080  3.10613  5.54236  4.30919    420 s - - -
          2.68618  4.42225  2.77519  2.73123  3.46354  2.40513  3.72494  3.29354  2.67741  2.69355  4.24690  2.90347  2.73739  3.18146  2.89801  2.37887  2.77519  2.98518  4.58477  3.61503
          0.02991  3.92034  4.64268  0.61958  0.77255  0.48576  0.95510
    146   2.41853  4.85642  2.59324  1.79864  4.27230  3.25161  3.70465  3.67015  2.54147  3.28222  4.12452  2.85764  2.47754  2.87172  2.99141  2.65861  2.93357  3.30833  5.51354  4.15875    423 e - - -
          2.68618  4.42225  2.77519  2.73123  3.46354  2.40513  3.72494  3.29354  2.67741  2.69355  4.24690  2.90347  2.73739  3.18146  2.89801  2.37887  2.77519  2.98518  4.58477  3.61503
          0.02991  3.92034  4.64268  0.61958  0.77255  0.48576  0.95510
    147   2.18866  4.55437  3.09247  2.41271  3.77458  3.41626  3.65965  3.14792  2.48242  2.80849  2.99269  3.03308  3.39201  2.86367  2.65761  2.66010  2.79957  2.87283  5.11405  3.83107    424 a - - -
          2.68618  4.42225  2.77519  2.73123  3.46354  2.40513  3.72494  3.29354  2.67741  2.69355  4.24690  2.90347  2.73739  3.18146  2.89801  2.37887  2.77519  2.98518  4.58477  3.61503
          0.02991  3.92034  4.64268  0.61958  0.77255  0.48576  0.95510
    148   2.85608  4.87381  3.11505  2.68166  3.73950  3.49572  1.71108  3.62705  2.24399  3.15876  4.07049  3.12033  3.94707  2.89462  2.22794  2.89837  3.09212  3.33410  5.06063  3.64706    425 h - - -
          2.68618  4.42225  2.77519  2.73123  3.46354  2.40513  3.72494  3.29354  2.67741  2.69355  4.24690  2.90347  2.73739  3.18146  2.89801  2.37887  2.77519  2.98518  4.58477  3.61503
          0.02991  3.92034  4.64268  0.61958  0.77255  0.48576  0.95510
    149   2.91632  5.07685  3.23654  2.64417  4.42637  3.57021  3.07035  3.83981  1.37203  3.31485  4.16690  3.08487  3.94908  2.71263  2.00249  2.91263  3.09889  3.51574  5.38324  4.15400    426 k - - -
          2.68618  4.42225  2.77519  2.73123  3.46354  2.40513  3.72494  3.29354  2.67741  2.69355  4.24690  2.90347  2.73739  3.18146  2.89801  2.37887  2.77519  2.98518  4.58477  3.61503
          0.02991  3.92034  4.64268  0.61958  0.77255  0.48576  0.95510
    150   2.30020  4.88208  2.90441  2.29237  4.19709  3.39248  3.59555  3.60661  1.93051  3.17133  3.98913  2.92626  3.81248  2.73889  2.45740  2.45769  2.88786  3.26602  5.36479  4.04977    427 k - - -
          2.68618  4.42225  2.77519  2.73123  3.46354  2.40513  3.72494  3.29354  2.67741  2.69355  4.24690  2.90347  2.73739  3.18146  2.89801  2.37887  2.77519  2.98518  4.58477  3.61503
          0.02991  3.92034  4.64268  0.61958  0.77255  0.48576  0.95510
    151   2.99334  5.11442  2.50767  0.95923  4.46662  3.30483  3.89561  3.93001  2.78214  3.53939  4.51117  2.95994  3.91164  3.11018  3.19604  2.97079  3.29789  3.60886  5.62918  4.35128    435 e - - -
          2.68618  4.42225  2.77519  2.73123  3.46354  2.40513  3.72494  3.29354  2.67741  2.69355  4.24690  2.90347  2.73739  3.18146  2.89801  2.37887  2.77519  2.98518  4.58477  3.61503
          0.02991  3.92034  4.64268  0.61958  0.77255  0.48576  0.95510
    152   2.49214  4.34430  4.03230  3.50086  3.28462  3.85247  4.27627  2.08394  3.35870  1.90976  1.86859  3.80375  4.24375  3.66332  3.61144  3.18168  3.06771  2.14157  5.05048  3.86767    437 m - - -
          2.68618  4.42225  2.77519  2.73123  3.46354  2.40513  3.72494  3.29354  2.67741  2.69355  4.24690  2.90347  2.73739  3.18146  2.89801  2.37887  2.77519  2.98518  4.58477  3.61503
          0.02991  3.92034  4.64268  0.61958  0.77255  0.48576  0.95510
    153   2.81909  3.04472  4.37785  3.81899  3.29485  4.01045  4.42273  1.86592  3.69869  1.63287  3.18596  4.03582  4.35806  3.92891  3.88848  3.33629  3.06978  1.63751  5.03696  3.85201    438 l - - -
          2.68618  4.42225  2.77519  2.73123  3.46354  2.40513  3.72494  3.29354  2.67741  2.69355  4.24690  2.90347  2.73739  3.18146  2.89801  2.37887  2.77519  2.98518  4.58477  3.61503
          0.02991  3.92034  4.64268  0.61958  0.77255  0.48576  0.95510
    154   3.05932  4.89538  3.55484  3.05577  4.26208  3.53832  3.85880  3.80698  2.25650  3.31421  4.31301  3.41192  4.03846  3.07664  0.90773  3.14110  3.32194  3.52883  5.32565  4.17890    439 r - - -
          2.68618  4.42225  2.77519  2.73123  3.46354  2.40513  3.72494  3.29354  2.67741  2.69355  4.24690  2.90347  2.73739  3.18146  2.89801  2.37887  2.77519  2.98518  4.58477  3.61503
          0.02991  3.92034  4.64268  0.61958  0.77255  0.48576  0.95510
    155   3.31621  4.78582  3.90883  3.64710  2.29493  3.88584  3.64093  3.31874  3.50323  2.76035  3.98878  3.78236  4.35852  3.79780  3.67718  3.44819  3.60310  3.19154  3.94056  0.88978    440 y - - -
          2.68618  4.42225  2.77519  2.73123  3.46354  2.40513  3.72494  3.29354  2.67741  2.69355  4.24690  2.90347  2.73739  3.18146  2.89801  2.37887  2.77519  2.98518  4.58477  3.61503
          0.02991  3.92034  4.64268  0.61958  0.77255  0.48576  0.95510
    156   3.23345  4.62510  4.53014  4.04030  2.51127  4.32443  4.44684  2.24958  3.88979  0.95005  2.95013  4.28027  4.59385  4.06954  4.05212  3.70205  3.47366  2.34579  4.78375  3.40828    441 l - - -
          2.68618  4.42225  2.77519  2.73123  3.46354  2.40513  3.72494  3.29354  2.67741  2.69355  4.24690  2.90347  2.73739  3.18146  2.89801  2.37887  2.77519  2.98518  4.58477  3.61503
          0.02991  3.92034  4.64268  0.61958  0.77255  0.48576  0.95510
    157   2.58022  4.61018  3.07765  2.36723  3.34912  3.43517  3.21151  3.20416  2.31826  2.84432  3.69476  3.01242  3.82276  2.82854  2.63590  2.66257  2.80850  2.92433  5.08307  2.93686    442 k - - -
          2.68618  4.42225  2.77519  2.73123  3.46354  2.40513  3.72494  3.29354  2.67741  2.69355  4.24690  2.90347  2.73739  3.18146  2.89801  2.37887  2.77519  2.98518  4.58477  3.61503
          0.02991  3.92034  4.64268  0.61958  0.77255  0.48576  0.95510
    158   2.76303  4.76136  2.73475  2.62498  4.13236  3.21600  3.95953  3.85292  2.86715  3.49433  4.44921  1.07606  3.87015  3.23227  3.22352  2.82833  3.14641  3.47030  5.43278  4.07718    443 n - - -
          2.68618  4.42225  2.77519  2.73123  3.46354  2.40513  3.72494  3.29354  2.67741  2.69355  4.24690  2.90347  2.73739  3.18146  2.89801  2.37887  2.77519  2.98518  4.58477  3.61503
          0.02991  3.92034  4.64268  0.61958  0.77255  0.48576  0.95510
    159   3.04741  4.85658  3.17256  2.93723  3.31830  3.48799  1.04543  3.75774  2.77898  3.24574  4.29234  3.34466  4.04311  3.30405  3.04187  3.11763  3.35236  3.49194  4.78275  3.26779    444 h - - -
          2.68618  4.42225  2.77519  2.73123  3.46354  2.40513  3.72494  3.29354  2.67741  2.69355  4.24690  2.90347  2.73739  3.18146  2.89801  2.37887  2.77519  2.98518  4.58477  3.61503
          0.02991  3.92034  4.64268  0.61958  0.77255  0.48576  0.95510
    160   2.41017  4.67684  3.04833  2.60735  3.88313  3.41316  3.71905  3.22947  2.42920  2.55196  3.80963  3.07001  3.87413  1.89345  2.77025  2.74408  2.92231  2.98047  5.23773  3.93308    458 q - - -
          2.68618  4.42225  2.77519  2.73123  3.46354  2.40513  3.72494  3.29354  2.67741  2.69355  4.24690  2.90347  2.73739  3.18146  2.89801  2.37887  2.77519  2.98518  4.58477  3.61503
          0.02991  3.92034  4.64268  0.61958  0.77255  0.48576  0.95510
    161   2.76303  4.76136  2.73475  2.62498  4.13236  3.21600  3.95953  3.85292  2.86715  3.49433  4.44921  1.07606  3.87015  3.23227  3.22352  2.82833  3.14641  3.47030  5.43278  4.07718    471 n - - -
          2.68618  4.42225  2.77519  2.73123  3.46354  2.40513  3.72494  3.29354  2.67741  2.69355  4.24690  2.90347  2.73739  3.18146  2.89801  2.37887  2.77519  2.98518  4.58477  3.61503
          0.02991  3.92034  4.64268  0.61958  0.77255  0.48576  0.95510
    162   2.69218  5.02766  2.60303  1.78155  4.35141  3.31494  3.62054  3.79105  2.12348  3.33443  4.14512  2.82233  3.19417  2.76210  2.81496  2.46913  2.93999  3.41945  5.51513  4.14674    480 e - - -
          2.68618  4.42225  2.77519  2.73123  3.46354  2.40513  3.72494  3.29354  2.67741  2.69355  4.24690  2.90347  2.73739  3.18146  2.89801  2.37887  2.77519  2.98518  4.58477  3.61503
          0.02991  3.92034  4.64268  0.61958  0.77255  0.48576  0.95510
    163   3.04095  5.17674  0.85178  2.36490  4.56016  3.24687  3.97315  4.15921  3.06631  3.75898  4.73802  2.92372  3.90303  3.21230  3.58911  2.99784  3.38051  3.79326  5.71948  4.42502    489 d - - -
          2.68618  4.42225  2.77519  2.73123  3.46354  2.40513  3.72494  3.29354  2.67741  2.69355  4.24690  2.90347  2.73739  3.18146  2.89801  2.37887  2.77519  2.98518  4.58477  3.61503
          0.02991  3.92034  4.64268  0.61958  0.77255  0.48576  0.95510
    164   2.72466  4.49552  3.40824  3.31364  4.45539  0.65893  4.43114  4.06651  3.50144  3.71468  4.69069  3.57249  3.88820  3.82178  3.73237  2.89791  3.20961  3.58558  5.53805  4.55885    499 G - - -
          2.68618  4.42225  2.77519  2.73123  3.46354  2.40513  3.72494  3.29354  2.67741  2.69355  4.24690  2.90347  2.73739  3.18146  2.89801  2.37887  2.77519  2.98518  4.58477  3.61503
          0.02991  3.92034  4.64268  0.61958  0.77255  0.48576  0.95510
    165   2.72466  4.49552  3.40824  3.31364  4.45539  0.65893  4.43114  4.06651  3.50144  3.71468  4.69069  3.57249  3.88820  3.82178  3.73237  2.89791  3.20961  3.58558  5.53805  4.55885    500 G - - -
          2.68618  4.42225  2.77519  2.73123  3.46354  2.40513  3.72494  3.29354  2.67741  2.69355  4.24690  2.90347  2.73739  3.18146  2.89801  2.37887  2.77519  2.98518  4.58477  3.61503
          0.02991  3.92034  4.64268  0.61958  0.77255  0.48576  0.95510
    166   2.97937  4.39891  4.21568  3.71547  2.04907  3.95955  3.62242  2.80173  3.58123  2.33430  3.43478  3.78768  4.29883  3.73018  3.73592  3.26646  3.20673  2.34808  2.08058  2.10075    503 f - - -
          2.68618  4.42225  2.77519  2.73123  3.46354  2.40513  3.72494  3.29354  2.67741  2.69355  4.24690  2.90347  2.73739  3.18146  2.89801  2.37887  2.77519  2.98518  4.58477  3.61503
          0.02991  3.92034  4.64268  0.61958  0.77255  0.48576  0.95510
    167   2.72466  4.49552  3.40824  3.31364  4.45539  0.65893  4.43114  4.06651  3.50144  3.71468  4.69069  3.57249  3.88820  3.82178  3.73237  2.89791  3.20961  3.58558  5.53805  4.55885    504 G - - -
          2.68618  4.42225  2.77519  2.73123  3.46354  2.40513  3.72494  3.29354  2.67741  2.69355  4.24690  2.90347  2.73739  3.18146  2.89801  2.37887  2.77519  2.98518  4.58477  3.61503
          0.02991  3.92034  4.64268  0.61958  0.77255  0.48576  0.95510
    168   3.20887  4.65688  4.26634  3.90629  3.15389  4.04295  4.54700  2.36043  3.67357  0.81846  3.16169  4.17713  4.47001  4.03045  3.84186  3.61922  3.50090  2.41021  5.05066  3.78507    505 l - - -
          2.68618  4.42225  2.77519  2.73123  3.46354  2.40513  3.72494  3.29354  2.67741  2.69355  4.24690  2.90347  2.73739  3.18146  2.89801  2.37887  2.77519  2.98518  4.58477  3.61503
          0.02991  3.92034  4.64268  0.61958  0.77255  0.48576  0.95510
    169   3.04741  4.85658  3.17256  2.93723  3.31830  3.48799  1.04543  3.75774  2.77898  3.24574  4.29234  3.34466  4.04311  3.30405  3.04187  3.11763  3.35236  3.49194  4.78275  3.26779    506 h - - -
          2.68618  4.42225  2.77519  2.73123  3.46354  2.40513  3.72494  3.29354  2.67741  2.69355  4.24690  2.90347  2.73739  3.18146  2.89801  2.37887  2.77519  2.98518  4.58477  3.61503
          0.02991  3.92034  4.64268  0.61958  0.77255  0.48576  0.95510
    170   3.06834  4.47367  4.40374  4.02127  3.40641  4.11821  4.74045  1.02057  3.85033  1.98258  3.33423  4.25989  4.54475  4.19364  4.04142  3.61806  3.36662  1.84761  5.30719  4.04968    507 i - - -
          2.68618  4.42225  2.77519  2.73123  3.46354  2.40513  3.72494  3.29354  2.67741  2.69355  4.24690  2.90347  2.73739  3.18146  2.89801  2.37887  2.77519  2.98518  4.58477  3.61503
          0.02991  3.92034  4.64268  0.61958  0.77255  0.48576  0.95510
    171   2.99334  5.11442  2.50767  0.95923  4.46662  3.30483  3.89561  3.93001  2.78214  3.53939  4.51117  2.95994  3.91164  3.11018  3.19604  2.97079  3.29789  3.60886  5.62918  4.35128    509 e - - -
          2.68618  4.42225  2.77519  2.73123  3.46354  2.40513  3.72494  3.29354  2.67741  2.69355  4.24690  2.90347  2.73739  3.18146  2.89801  2.37887  2.77519  2.98518  4.58477  3.61503
          0.02991  3.92034  4.64268  0.61958  0.77255  0.48576  0.95510
    172   2.72466  4.49552  3.40824  3.31364  4.45539  0.65893  4.43114  4.06651  3.50144  3.71468  4.69069  3.57249  3.88820  3.82178  3.73237  2.89791  3.20961  3.58558  5.53805  4.55885    510 G - - -
          2.68618  4.42225  2.77519  2.73123  3.46354  2.40513  3.72494  3.29354  2.67741  2.69355  4.24690  2.90347  2.73739  3.18146  2.89801  2.37887  2.77519  2.98518  4.58477  3.61503
          0.02991  3.92034  4.64268  0.61958  0.77255  0.48576  0.95510
    173   2.60880  4.69432  2.83053  2.49968  3.99954  2.80185  1.99557  3.55973  2.52661  3.16266  4.01529  2.97638  3.09782  2.92663  2.91439  2.66874  2.90711  3.21162  5.30137  3.94956    512 h - - -
          2.68618  4.42225  2.77519  2.73123  3.46354  2.40513  3.72494  3.29354  2.67741  2.69355  4.24690  2.90347  2.73739  3.18146  2.89801  2.37887  2.77519  2.98518  4.58477  3.61503
          0.02991  3.92034  4.64268  0.61958  0.77255  0.48576  0.95510
    174   2.33853  4.25963  3.24797  3.06581  4.12392  2.98862  4.17442  3.65293  3.14280  3.36943  4.29143  3.28304  3.73133  3.48836  3.42746  1.02114  2.82221  3.17757  5.49256  4.20766    514 s - - -
          2.68618  4.42225  2.77519  2.73123  3.46354  2.40513  3.72494  3.29354  2.67741  2.69355  4.24690  2.90347  2.73739  3.18146  2.89801  2.37887  2.77519  2.98518  4.58477  3.61503
          0.02991  3.92034  4.64268  0.61958  0.77255  0.48576  0.95510
    175   2.43841  4.28361  3.47049  3.22459  4.01104  3.12133  4.23827  3.14400  3.16851  3.00580  4.05317  3.42638  3.82882  3.56092  3.42496  2.64020  1.09331  2.83386  5.44464  4.22764    515 t - - -
          2.68618  4.42225  2.77519  2.73123  3.46354  2.40513  3.72494  3.29354  2.67741  2.69355  4.24690  2.90347  2.73739  3.18146  2.89801  2.37887  2.77519  2.98518  4.58477  3.61503
          0.02991  3.92034  4.64268  0.61958  0.77255  0.48576  0.95510
    176   3.00690  4.54815  4.10076  3.69780  3.22879  3.86977  4.42186  2.40917  3.46327  1.81625  1.28916  3.96939  4.33062  3.84199  3.66298  3.36102  3.31313  2.42083  5.07600  3.84200    516 m - - -
          2.68618  4.42225  2.77519  2.73123  3.46354  2.40513  3.72494  3.29354  2.67741  2.69355  4.24690  2.90347  2.73739  3.18146  2.89801  2.37887  2.77519  2.98518  4.58477  3.61503
          0.02991  3.92034  4.64268  0.61958  0.77255  0.48576  0.95510
    177   3.31922  4.70691  4.30432  4.02783  0.93655  3.99796  3.89845  2.83691  3.93363  2.19590  3.55995  4.07310  4.45541  4.08840  4.04154  3.58675  3.62034  2.83114  4.13319  2.49415    517 f - - -
          2.68618  4.42225  2.77519  2.73123  3.46354  2.40513  3.72494  3.29354  2.67741  2.69355  4.24690  2.90347  2.73739  3.18146  2.89801  2.37887  2.77519  2.98518  4.58477  3.61503
          0.02991  3.92034  4.64268  0.61958  0.77255  0.48576  0.95510
    178   2.72466  4.49552  3.40824  3.31364  4.45539  0.65893  4.43114  4.06651  3.50144  3.71468  4.69069  3.57249  3.88820  3.82178  3.73237  2.89791  3.20961  3.58558  5.53805  4.55885    518 G - - -
          2.68618  4.42225  2.77519  2.73123  3.46354  2.40513  3.72494  3.29354  2.67741  2.69355  4.24690  2.90347  2.73739  3.18146  2.89801  2.37887  2.77519  2.98518  4.58477  3.61503
          0.02991  3.92034  4.64268  0.61958  0.77255  0.48576  0.95510
    179   2.25664  4.17829  3.34049  3.04361  4.09660  2.98534  4.10548  3.39734  3.03825  3.17691  4.06129  3.25274  3.70026  3.38329  3.34129  2.01573  1.43980  2.96807  5.47730  4.23754    519 t - - -
          2.68618  4.42225  2.77519  2.73123  3.46354  2.40513  3.72494  3.29354  2.67741  2.69355  4.24690  2.90347  2.73739  3.18146  2.89801  2.37887  2.77519  2.98518  4.58477  3.61503
          0.02991  3.92034  4.64268  0.61958  0.77255  0.48576  0.95510
    180   1.94002  4.14439  3.60975  3.20523  3.76632  2.68542  4.13235  2.74447  3.16524  2.75235  3.70775  3.40932  3.82407  3.46992  3.45687  2.59150  2.75518  1.65207  5.25067  4.03342    520 v - - -
          2.68618  4.42225  2.77519  2.73123  3.46354  2.40513  3.72494  3.29354  2.67741  2.69355  4.24690  2.90347  2.73739  3.18146  2.89801  2.37887  2.77519  2.98518  4.58477  3.61503
          0.02991  3.92034  4.64268  0.61958  0.77255  0.48576  0.95510
    181   3.20887  4.65688  4.26634  3.90629  3.15389  4.04295  4.54700  2.36043  3.67357  0.81846  3.16169  4.17713  4.47001  4.03045  3.84186  3.61922  3.50090  2.41021  5.05066  3.78507    521 l - - -
          2.68618  4.42225  2.77519  2.73123  3.46354  2.40513  3.72494  3.29354  2.67741  2.69355  4.24690  2.90347  2.73739  3.18146  2.89801  2.37887  2.77519  2.98518  4.58477  3.61503
          0.02991  3.92034  4.64268  0.61958  0.77255  0.48576  0.95510
    182   2.41501  4.43263  3.05500  2.64201  4.01710  3.17400  3.80695  3.39191  2.66712  3.07155  3.91419  2.23759  3.74394  3.01206  3.06840  2.04733  2.46801  2.70518  5.33931  4.05129    522 s - - -
          2.68618  4.42225  2.77519  2.73123  3.46354  2.40513  3.72494  3.29354  2.67741  2.69355  4.24690  2.90347  2.73739  3.18146  2.89801  2.37887  2.77519  2.98518  4.58477  3.61503
          0.02991  3.92034  4.64268  0.61958  0.77255  0.48576  0.95510
    183   3.31621  4.78582  3.90883  3.64710  2.29493  3.88584  3.64093  3.31874  3.50323  2.76035  3.98878  3.78236  4.35852  3.79780  3.67718  3.44819  3.60310  3.19154  3.94056  0.88978    523 y - - -
          2.68618  4.42225  2.77519  2.73123  3.46354  2.40513  3.72494  3.29354  2.67741  2.69355  4.24690  2.90347  2.73739  3.18146  2.89801  2.37887  2.77519  2.98518  4.58477  3.61503
          0.02991  3.92034  4.64268  0.61958  0.77255  0.48576  0.95510
    184   2.84580  4.37504  4.19158  3.85608  3.58501  3.77342  4.64950  2.04795  3.72458  2.26366  3.54279  4.03825  4.33118  4.08089  3.93249  3.27987  3.20613  0.96667  5.37757  4.11220    524 v - - -
          2.68618  4.42225  2.77519  2.73123  3.46354  2.40513  3.72494  3.29354  2.67741  2.69355  4.24690  2.90347  2.73739  3.18146  2.89801  2.37887  2.77519  2.98518  4.58477  3.61503
          0.02991  3.92034  4.64268  0.61958  0.77255  0.48576  0.95510
    185   2.02325  4.24705  3.40567  2.90620  3.70223  3.25280  3.89558  2.95021  2.84659  2.73593  3.05175  3.24157  3.80268  3.17867  3.19542  2.38421  2.06153  2.66541  5.12424  3.88693    527 a - - -
          2.68618  4.42225  2.77519  2.73123  3.46354  2.40513  3.72494  3.29354  2.67741  2.69355  4.24690  2.90347  2.73739  3.18146  2.89801  2.37887  2.77519  2.98518  4.58477  3.61503
          0.02991  3.92034  4.64268  0.61958  0.77255  0.48576  0.95510
    186   2.26658  4.34087  3.95836  3.41457  3.26019  3.82875  4.20227  2.28852  3.28443  1.55359  2.50956  3.73696  4.20611  3.58495  3.54898  3.14100  3.03842  2.21225  5.00028  3.81624    528 l - - -
          2.68618  4.42225  2.77519  2.73123  3.46354  2.40513  3.72494  3.29354  2.67741  2.69355  4.24690  2.90347  2.73739  3.18146  2.89801  2.37887  2.77519  2.98518  4.58477  3.61503
          0.02991  3.92034  4.64268  0.61958  0.77255  0.48576  0.95510
    187   3.05932  4.89538  3.55484  3.05577  4.26208  3.53832  3.85880  3.80698  2.25650  3.31421  4.31301  3.41192  4.03846  3.07664  0.90773  3.14110  3.32194  3.52883  5.32565  4.17890    529 r - - -
          2.68618  4.42225  2.77519  2.73123  3.46354  2.40513  3.72494  3.29354  2.67741  2.69355  4.24690  2.90347  2.73739  3.18146  2.89801  2.37887  2.77519  2.98518  4.58477  3.61503
          0.02991  3.92034  4.64268  0.61958  0.77255  0.48576  0.95510
    188   3.19800  4.59123  4.55146  4.04560  3.09429  4.34880  4.67669  1.92341  3.83564  0.97900  2.96719  4.32925  4.62177  4.09741  4.01517  3.72903  3.44526  2.12744  5.11721  3.91801    531 l - - -
          2.68618  4.42225  2.77519  2.73123  3.46354  2.40513  3.72494  3.29354  2.67741  2.69355  4.24690  2.90347  2.73739  3.18146  2.89801  2.37887  2.77519  2.98518  4.58477  3.61503
          0.02991  3.92034  4.64268  0.61958  0.77255  0.48576  0.95510
    189   3.20887  4.65688  4.26634  3.90629  3.15389  4.04295  4.54700  2.36043  3.67357  0.81846  3.16169  4.17713  4.47001  4.03045  3.84186  3.61922  3.50090  2.41021  5.05066  3.78507    532 l - - -
          2.68618  4.42225  2.77519  2.73123  3.46354  2.40513  3.72494  3.29354  2.67741  2.69355  4.24690  2.90347  2.73739  3.18146  2.89801  2.37887  2.77519  2.98518  4.58477  3.61503
          0.02991  3.92034  4.64268  0.61958  0.77255  0.48576  0.95510
    190   2.72466  4.49552  3.40824  3.31364  4.45539  0.65893  4.43114  4.06651  3.50144  3.71468  4.69069  3.57249  3.88820  3.82178  3.73237  2.89791  3.20961  3.58558  5.53805  4.55885    535 G - - -
          2.68618  4.42225  2.77519  2.73123  3.46354  2.40513  3.72494  3.29354  2.67741  2.69355  4.24690  2.90347  2.73739  3.18146  2.89801  2.37887  2.77519  2.98518  4.58477  3.61503
          0.02991  3.92034  4.64268  0.61958  0.77255  0.48576  0.95510
    191   2.62512  4.68766  3.05090  2.38964  3.90455  3.44201  3.62806  3.27527  2.20598  2.50038  3.76718  3.00652  3.83644  2.35724  2.72577  2.69255  2.85073  2.73297  5.18982  3.90093    536 k - - -
          2.68618  4.42225  2.77519  2.73123  3.46354  2.40513  3.72494  3.29354  2.67741  2.69355  4.24690  2.90347  2.73739  3.18146  2.89801  2.37887  2.77519  2.98518  4.58477  3.61503
          0.02991  3.92034  4.64268  0.61958  0.77255  0.48576  0.95510
    192   2.27452  4.97049  2.39320  1.88773  4.30638  3.27174  3.63838  3.75202  2.48809  3.31501  4.12197  2.79853  3.26646  2.78453  2.98586  2.40379  2.90559  3.37482  5.51956  4.13253    543 e - - -
          2.68618  4.42225  2.77519  2.73123  3.46354  2.40513  3.72494  3.29354  2.67741  2.69355  4.24690  2.90347  2.73739  3.18146  2.89801  2.37887  2.77519  2.98518  4.58477  3.61503
          0.02991  3.92034  4.64268  0.61958  0.77255  0.48576  0.95510
    193   2.07475  4.53448  3.02818  2.37369  3.81715  3.36282  3.71505  3.14182  2.56601  2.49254  3.71828  3.04017  3.02907  2.92658  2.96984  2.65793  2.81769  2.86360  5.17337  3.88770    547 a - - -
          2.68618  4.42225  2.77519  2.73123  3.46354  2.40513  3.72494  3.29354  2.67741  2.69355  4.24690  2.90347  2.73739  3.18146  2.89801  2.37887  2.77519  2.98518  4.58477  3.61503
          0.02991  3.92034  4.64268  0.61958  0.77255  0.48576  0.95510
    194   2.84052  5.37613  1.60867  1.77830  4.67269  3.20406  3.69537  4.17779  2.66349  3.68079  4.50874  2.43808  3.79389  2.85178  3.23608  2.50375  3.11849  3.75629  5.84815  4.36506    551 d - - -
          2.68623  4.42230  2.77515  2.73119  3.46359  2.40484  3.72499  3.29359  2.67745  2.69360  4.24694  2.90351  2.73744  3.18151  2.89805  2.37885  2.77524  2.98523  4.58482  3.61508
          0.17246  1.90533  4.64268  0.82898  0.57358  0.48576  0.95510
    195   2.46938  5.19892  1.85554  2.00774  4.49203  3.26510  3.63317  3.96468  2.30539  3.48184  4.28458  2.73478  3.78063  2.56180  2.99938  2.67640  2.99086  3.56586  5.65341  4.22666    570 d - - -
          2.68618  4.42225  2.77519  2.73123  3.46354  2.40513  3.72494  3.29354  2.67741  2.69355  4.24690  2.90347  2.73739  3.18146  2.89801  2.37887  2.77519  2.98518  4.58477  3.61503
          0.02991  3.92034  4.64268  0.61958  0.77255  0.48576  0.95510
    196   2.67071  4.91789  2.61774  2.16765  4.25881  2.96672  3.65666  3.69142  2.44775  3.26541  4.09285  2.84950  2.32442  2.42654  2.88269  2.67245  2.93387  3.33537  5.47310  4.12094    573 e - - -
          2.68618  4.42225  2.77519  2.73123  3.46354  2.40513  3.72494  3.29354  2.67741  2.69355  4.24690  2.90347  2.73739  3.18146  2.89801  2.37887  2.77519  2.98518  4.58477  3.61503
          0.02991  3.92034  4.64268  0.61958  0.77255  0.48576  0.95510
    197   2.03856  4.44157  3.16516  2.46777  3.70838  3.40843  3.78196  2.90947  2.66070  2.28363  3.62286  3.13924  3.86490  3.02521  3.03734  2.71114  2.60985  2.66464  5.11747  3.85375    575 a - - -
          2.68618  4.42225  2.77519  2.73123  3.46354  2.40513  3.72494  3.29354  2.67741  2.69355  4.24690  2.90347  2.73739  3.18146  2.89801  2.37887  2.77519  2.98518  4.58477  3.61503
          0.02991  3.92034  4.64268  0.61958  0.77255  0.48576  0.95510
    198   2.29355  2.57682  3.96526  3.43417  3.34945  3.51335  4.12439  2.39715  3.30060  2.25293  2.29652  3.63376  4.01095  3.57995  3.52878  2.86512  2.83921  2.21733  4.93108  3.73248    580 v - - -
          2.68618  4.42225  2.77519  2.73123  3.46354  2.40513  3.72494  3.29354  2.67741  2.69355  4.24690  2.90347  2.73739  3.18146  2.89801  2.37887  2.77519  2.98518  4.58477  3.61503
          0.02991  3.92034  4.64268  0.61958  0.77255  0.48576  0.95510
    199   2.65698  4.71466  2.84930  1.96360  3.93821  3.39239  3.69354  3.23133  2.49271  2.92951  3.82891  2.97750  3.84781  2.67218  2.89184  2.72282  2.90551  2.24587  5.26902  3.95905    581 e - - -
          2.68618  4.42225  2.77519  2.73123  3.46354  2.40513  3.72494  3.29354  2.67741  2.69355  4.24690  2.90347  2.73739  3.18146  2.89801  2.37887  2.77519  2.98518  4.58477  3.61503
          0.02991  3.92034  4.64268  0.61958  0.77255  0.48576  0.95510
    200   2.68294  4.97797  2.92450  2.24108  4.29813  3.41561  3.56598  3.71652  1.95759  3.24381  4.04820  2.91566  3.81609  2.48252  2.28482  2.49802  2.68579  3.35984  5.40285  4.08372    582 k - - -
          2.68618  4.42225  2.77519  2.73123  3.46354  2.40513  3.72494  3.29354  2.67741  2.69355  4.24690  2.90347  2.73739  3.18146  2.89801  2.37887  2.77519  2.98518  4.58477  3.61503
          0.02991  3.92034  4.64268  0.61958  0.77255  0.48576  0.95510
    201   1.28280  4.14451  3.33478  3.09883  4.24502  2.01852  4.19683  3.58489  3.19354  3.33824  4.19812  3.26789  3.66851  3.48238  3.49585  2.39661  2.70440  3.08080  5.59298  4.38967    583 a - - -
          2.68618  4.42225  2.77519  2.73123  3.46354  2.40513  3.72494  3.29354  2.67741  2.69355  4.24690  2.90347  2.73739  3.18146  2.89801  2.37887  2.77519  2.98518  4.58477  3.61503
          0.02991  3.92034  4.64268  0.61958  0.77255  0.48576  0.95510
    202   2.64277  3.65083  3.44114  2.84563  3.71796  3.48231  3.75394  3.02856  2.41851  2.49232  3.67424  3.23619  3.91765  2.99175  1.74751  2.79401  2.90240  2.79351  5.08996  3.82900    584 r - - -
          2.68618  4.42225  2.77519  2.73123  3.46354  2.40513  3.72494  3.29354  2.67741  2.69355  4.24690  2.90347  2.73739  3.18146  2.89801  2.37887  2.77519  2.98518  4.58477  3.61503
          0.02991  3.92034  4.64268  0.61958  0.77255  0.48576  0.95510
    203   2.14588  4.73450  2.86225  2.10438  4.08133  3.32316  3.64599  3.48435  2.42552  3.09533  3.92100  2.92628  3.78302  2.80824  2.63632  2.44259  2.64729  3.14678  5.33394  4.01176    585 e - - -
          2.68618  4.42225  2.77519  2.73123  3.46354  2.40513  3.72494  3.29354  2.67741  2.69355  4.24690  2.90347  2.73739  3.18146  2.89801  2.37887  2.77519  2.98518  4.58477  3.61503
          0.02991  3.92034  4.64268  0.61958  0.77255  0.48576  0.95510
    204   3.41535  4.77300  4.16451  3.88233  2.71558  3.78389  3.95892  3.44084  3.60344  2.82753  4.07244  4.02168  4.30559  3.98857  3.72342  3.61861  3.71814  3.33250  0.79407  2.71516    586 w - - -
          2.68618  4.42225  2.77519  2.73123  3.46354  2.40513  3.72494  3.29354  2.67741  2.69355  4.24690  2.90347  2.73739  3.18146  2.89801  2.37887  2.77519  2.98518  4.58477  3.61503
          0.02991  3.92034  4.64268  0.61958  0.77255  0.48576  0.95510
    205   3.07588  4.45117  4.56248  4.02780  3.22351  4.29802  4.68365  1.34862  3.86819  1.68968  2.34063  4.29314  4.58004  4.10884  4.05496  3.65067  3.32101  1.91826  5.18725  4.03297    587 i - - -
          2.68618  4.42225  2.77519  2.73123  3.46354  2.40513  3.72494  3.29354  2.67741  2.69355  4.24690  2.90347  2.73739  3.18146  2.89801  2.37887  2.77519  2.98518  4.58477  3.61503
          0.02991  3.92034  4.64268  0.61958  0.77255  0.48576  0.95510
    206   2.69344  4.31267  3.68247  3.13064  2.72171  3.68637  2.83921  2.63240  3.02720  1.80864  3.28837  3.47115  4.05379  3.32663  3.32230  2.95933  2.92677  2.28878  4.58256  3.17499    588 l - - -
          2.68618  4.42225  2.77519  2.73123  3.46354  2.40513  3.72494  3.29354  2.67741  2.69355  4.24690  2.90347  2.73739  3.18146  2.89801  2.37887  2.77519  2.98518  4.58477  3.61503
          0.02991  3.92034  4.64268  0.61958  0.77255  0.48576  0.95510
    207   2.39957  4.92897  2.32248  2.27900  4.28068  2.96264  3.62141  3.73001  2.44618  3.28654  4.08392  2.81745  3.21623  2.43484  2.93624  2.39420  2.86670  3.34718  5.48531  4.10511    589 e - - -
          2.68618  4.42225  2.77519  2.73123  3.46354  2.40513  3.72494  3.29354  2.67741  2.69355  4.24690  2.90347  2.73739  3.18146  2.89801  2.37887  2.77519  2.98518  4.58477  3.61503
          0.02991  3.92034  4.64268  0.61958  0.77255  0.48576  0.95510
    208   2.86504  4.93477  3.19999  2.67253  3.97819  3.53054  2.13005  3.68323  2.09893  3.19982  4.08396  3.11000  3.94373  2.80673  1.79121  2.89293  3.07744  3.37996  5.18293  3.83884    590 r - - -
          2.68618  4.42225  2.77519  2.73123  3.46354  2.40513  3.72494  3.29354  2.67741  2.69355  4.24690  2.90347  2.73739  3.18146  2.89801  2.37887  2.77519  2.98518  4.58477  3.61503
          0.02991  3.92034  4.64268  0.61958  0.77255  0.48576  0.95510
    209   2.67609  4.71856  2.65076  2.19901  4.36738  1.32321  3.92322  3.81579  2.82923  3.45564  4.34405  2.99877  3.81960  3.14754  3.22596  2.73989  3.04865  3.41449  5.58992  4.32224    591 g - - -
          2.68618  4.42225  2.77519  2.73123  3.46354  2.40513  3.72494  3.29354  2.67741  2.69355  4.24690  2.90347  2.73739  3.18146  2.89801  2.37887  2.77519  2.98518  4.58477  3.61503
          0.02991  3.92034  4.64268  0.61958  0.77255  0.48576  0.95510
    210   2.72466  4.49552  3.40824  3.31364  4.45539  0.65893  4.43114  4.06651  3.50144  3.71468  4.69069  3.57249  3.88820  3.82178  3.73237  2.89791  3.20961  3.58558  5.53805  4.55885    592 G - - -
          2.68618  4.42225  2.77519  2.73123  3.46354  2.40513  3.72494  3.29354  2.67741  2.69355  4.24690  2.90347  2.73739  3.18146  2.89801  2.37887  2.77519  2.98518  4.58477  3.61503
          0.02991  3.92034  4.64268  0.61958  0.77255  0.48576  0.95510
    211   1.17622  4.13011  3.49665  3.21723  4.10335  2.97930  4.23367  3.17972  3.20679  3.09066  4.04138  3.34982  3.71788  3.53278  3.48222  2.44380  2.36428  2.79970  5.53835  4.32826    593 a - - -
          2.68618  4.42225  2.77519  2.73123  3.46354  2.40513  3.72494  3.29354  2.67741  2.69355  4.24690  2.90347  2.73739  3.18146  2.89801  2.37887  2.77519  2.98518  4.58477  3.61503
          0.02991  3.92034  4.64268  0.61958  0.77255  0.48576  0.95510
    212   2.60885  4.28008  3.78227  3.28153  3.57323  3.56242  4.18177  2.12134  3.17513  2.36504  3.47463  3.58182  4.06721  3.51268  3.47772  2.91552  1.79380  1.94328  5.19383  3.96432    594 t - - -
          2.68618  4.42225  2.77519  2.73123  3.46354  2.40513  3.72494  3.29354  2.67741  2.69355  4.24690  2.90347  2.73739  3.18146  2.89801  2.37887  2.77519  2.98518  4.58477  3.61503
          0.02991  3.92034  4.64268  0.61958  0.77255  0.48576  0.95510
    213   2.08215  4.56519  3.05832  2.54912  3.73740  3.41735  3.27239  3.16447  2.49402  2.81748  3.67726  3.02884  3.82716  2.64157  2.89425  2.67275  2.65276  2.88969  5.08969  3.28570    595 a - - -
          2.68618  4.42225  2.77519  2.73123  3.46354  2.40513  3.72494  3.29354  2.67741  2.69355  4.24690  2.90347  2.73739  3.18146  2.89801  2.37887  2.77519  2.98518  4.58477  3.61503
          0.02991  3.92034  4.64268  0.61958  0.77255  0.48576  0.95510
    214   3.04227  4.41003  4.60508  4.12619  3.44283  4.28580  4.85413  1.15147  3.98450  1.94635  3.27790  4.36177  4.63626  4.27235  4.19113  3.68089  3.31928  1.54825  5.40557  4.19003    596 i - - -
          2.68618  4.42225  2.77519  2.73123  3.46354  2.40513  3.72494  3.29354  2.67741  2.69355  4.24690  2.90347  2.73739  3.18146  2.89801  2.37887  2.77519  2.98518  4.58477  3.61503
          0.02991  3.92034  4.64268  0.61958  0.77255  0.48576  0.95510
    215   2.29298  4.25939  3.19843  2.85744  4.12128  3.02475  3.98283  3.49823  2.88338  3.19107  4.03860  3.15548  1.97959  3.22102  3.23556  2.16575  2.14178  3.05705  5.45826  4.20670    597 p - - -
          2.68618  4.42225  2.77519  2.73123  3.46354  2.40513  3.72494  3.29354  2.67741  2.69355  4.24690  2.90347  2.73739  3.18146  2.89801  2.37887  2.77519  2.98518  4.58477  3.61503
          0.02991  3.92034  4.64268  0.61958  0.77255  0.48576  0.95510
    216   2.33853  4.25963  3.24797  3.06581  4.12392  2.98862  4.17442  3.65293  3.14280  3.36943  4.29143  3.28304  3.73133  3.48836  3.42746  1.02114  2.82221  3.17757  5.49256  4.20766    598 s - - -
          2.68618  4.42225  2.77519  2.73123  3.46354  2.40513  3.72494  3.29354  2.67741  2.69355  4.24690  2.90347  2.73739  3.18146  2.89801  2.37887  2.77519  2.98518  4.58477  3.61503
          0.02991  3.92034  4.64268  0.61958  0.77255  0.48576  0.95510
    217   3.41535  4.77300  4.16451  3.88233  2.71558  3.78389  3.95892  3.44084  3.60344  2.82753  4.07244  4.02168  4.30559  3.98857  3.72342  3.61861  3.71814  3.33250  0.79407  2.71516    599 w - - -
          2.68618  4.42225  2.77519  2.73123  3.46354  2.40513  3.72494  3.29354  2.67741  2.69355  4.24690  2.90347  2.73739  3.18146  2.89801  2.37887  2.77519  2.98518  4.58477  3.61503
          0.02991  3.92034  4.64268  0.61958  0.77255  0.48576  0.95510
    218   2.72466  4.49552  3.40824  3.31364  4.45539  0.65893  4.43114  4.06651  3.50144  3.71468  4.69069  3.57249  3.88820  3.82178  3.73237  2.89791  3.20961  3.58558  5.53805  4.55885    600 G - - -
          2.68618  4.42225  2.77519  2.73123  3.46354  2.40513  3.72494  3.29354  2.67741  2.69355  4.24690  2.90347  2.73739  3.18146  2.89801  2.37887  2.77519  2.98518  4.58477  3.61503
          0.02991  3.92034  4.64268  0.61958  0.77255  0.48576  0.95510
    219   3.01568  4.98158  3.19487  2.80725  4.37894  3.50011  3.78555  3.81117  0.97467  3.36577  4.32455  3.22965  3.99700  2.97424  2.44057  3.05447  3.26534  3.51622  5.41386  4.23347    601 k - - -
          2.68618  4.42225  2.77519  2.73123  3.46354  2.40513  3.72494  3.29354  2.67741  2.69355  4.24690  2.90347  2.73739  3.18146  2.89801  2.37887  2.77519  2.98518  4.58477  3.61503
          0.02991  3.92034  4.64268  0.61958  0.77255  0.48576  0.95510
    220   3.13343  4.55439  4.39112  3.91673  1.40417  4.14882  4.07503  2.42918  3.77105  1.75450  2.73359  4.07213  4.47469  3.94489  3.93154  3.50917  3.38227  2.46702  4.39167  2.85347    602 f - - -
          2.68618  4.42225  2.77519  2.73123  3.46354  2.40513  3.72494  3.29354  2.67741  2.69355  4.24690  2.90347  2.73739  3.18146  2.89801  2.37887  2.77519  2.98518  4.58477  3.61503
          0.02991  3.92034  4.64268  0.61958  0.77255  0.48576  0.95510
    221   3.41535  4.77300  4.16451  3.88233  2.71558  3.78389  3.95892  3.44084  3.60344  2.82753  4.07244  4.02168  4.30559  3.98857  3.72342  3.61861  3.71814  3.33250  0.79407  2.71516    603 w - - -
          2.68618  4.42225  2.77519  2.73123  3.46354  2.40513  3.72494  3.29354  2.67741  2.69355  4.24690  2.90347  2.73739  3.18146  2.89801  2.37887  2.77519  2.98518  4.58477  3.61503
          0.02991  3.92034  4.64268  0.61958  0.77255  0.48576  0.95510
    222   3.20887  4.65688  4.26634  3.90629  3.15389  4.04295  4.54700  2.36043  3.67357  0.81846  3.16169  4.17713  4.47001  4.03045  3.84186  3.61922  3.50090  2.41021  5.05066  3.78507    604 l - - -
          2.68618  4.42225  2.77519  2.73123  3.46354  2.40513  3.72494  3.29354  2.67741  2.69355  4.24690  2.90347  2.73739  3.18146  2.89801  2.37887  2.77519  2.98518  4.58477  3.61503
          0.02991  3.92034  4.64268  0.61958  0.77255  0.48576  0.95510
    223   1.45306  4.12728  3.37340  3.09754  4.19314  2.91636  4.16691  3.53183  3.14459  3.28786  4.14607  3.26007  3.66052  3.44696  3.44910  1.61405  2.67777  3.03849  5.56118  4.33584    605 a - - -
          2.68618  4.42225  2.77519  2.73123  3.46354  2.40513  3.72494  3.29354  2.67741  2.69355  4.24690  2.90347  2.73739  3.18146  2.89801  2.37887  2.77519  2.98518  4.58477  3.61503
          0.02991  3.92034  4.64268  0.61958  0.77255  0.48576  0.95510
    224   2.84580  4.37504  4.19158  3.85608  3.58501  3.77342  4.64950  2.04795  3.72458  2.26366  3.54279  4.03825  4.33118  4.08089  3.93249  3.27987  3.20613  0.96667  5.37757  4.11220    622 v - - -
          2.68618  4.42225  2.77519  2.73123  3.46354  2.40513  3.72494  3.29354  2.67741  2.69355  4.24690  2.90347  2.73739  3.18146  2.89801  2.37887  2.77519  2.98518  4.58477  3.61503
          0.02991  3.92034  4.64268  0.61958  0.77255  0.48576  0.95510
    225   3.20887  4.65688  4.26634  3.90629  3.15389  4.04295  4.54700  2.36043  3.67357  0.81846  3.16169  4.17713  4.47001  4.03045  3.84186  3.61922  3.50090  2.41021  5.05066  3.78507    636 l - - -
          2.68618  4.42225  2.77519  2.73123  3.46354  2.40513  3.72494  3.29354  2.67741  2.69355  4.24690  2.90347  2.73739  3.18146  2.89801  2.37887  2.77519  2.98518  4.58477  3.61503
          0.02991  3.92034  4.64268  0.61958  0.77255  0.48576  0.95510
    226   2.72466  4.49552  3.40824  3.31364  4.45539  0.65893  4.43114  4.06651  3.50144  3.71468  4.69069  3.57249  3.88820  3.82178  3.73237  2.89791  3.20961  3.58558  5.53805  4.55885    637 G - - -
          2.68618  4.42225  2.77519  2.73123  3.46354  2.40513  3.72494  3.29354  2.67741  2.69355  4.24690  2.90347  2.73739  3.18146  2.89801  2.37887  2.77519  2.98518  4.58477  3.61503
          0.02991  3.92034  4.64268  0.61958  0.77255  0.48576  0.95510
    227   2.57011  3.32164  4.17823  3.69122  3.57696  3.56257  4.41066  2.10905  3.56519  2.39250  3.48404  3.82063  4.12094  3.84848  3.78684  2.95701  2.64011  1.27978  5.22550  4.01830    638 v - - -
          2.68618  4.42225  2.77519  2.73123  3.46354  2.40513  3.72494  3.29354  2.67741  2.69355  4.24690  2.90347  2.73739  3.18146  2.89801  2.37887  2.77519  2.98518  4.58477  3.61503
          0.02991  3.92034  4.64268  0.61958  0.77255  0.48576  0.95510
    228   3.46424  4.76226  4.44088  4.08854  1.38906  4.24992  3.44822  3.17800  3.94789  2.54020  3.78897  3.95269  4.57148  3.98075  4.03129  3.61023  3.69084  3.09774  3.61522  1.25960    653 y - - -
          2.68618  4.42225  2.77519  2.73123  3.46354  2.40513  3.72494  3.29354  2.67741  2.69355  4.24690  2.90347  2.73739  3.18146  2.89801  2.37887  2.77519  2.98518  4.58477  3.61503
          0.02991  3.92034  4.64268  0.61958  0.77255  0.48576  0.95510
    229   2.44114  5.10492  2.09147  1.81592  4.43914  3.24320  3.66070  3.89837  2.55036  3.44599  4.25854  2.74777  3.77679  2.80979  3.07248  2.23295  2.98018  3.50573  5.63812  4.21967    654 e - - -
          2.68618  4.42225  2.77519  2.73123  3.46354  2.40513  3.72494  3.29354  2.67741  2.69355  4.24690  2.90347  2.73739  3.18146  2.89801  2.37887  2.77519  2.98518  4.58477  3.61503
          0.02991  3.92034  4.64268  0.61958  0.77255  0.48576  0.95510
    230   2.95268  4.57978  3.76499  3.27245  2.85751  3.68409  3.74906  3.15587  2.80768  2.68463  3.74705  3.54907  4.12507  3.35941  2.59082  3.13573  3.20687  2.97587  1.47200  2.87240    655 w - - -
          2.68618  4.42225  2.77519  2.73123  3.46354  2.40513  3.72494  3.29354  2.67741  2.69355  4.24690  2.90347  2.73739  3.18146  2.89801  2.37887  2.77519  2.98518  4.58477  3.61503
          0.02991  3.92034  4.64268  0.61958  0.77255  0.48576  0.95510
    231   2.48275  4.97160  2.28535  2.12042  4.25910  3.30773  3.14073  3.70555  2.42401  3.26334  4.06303  2.80918  3.76650  2.74261  2.91444  2.44614  2.52599  3.33769  5.46495  4.08293    656 e - - -
          2.68618  4.42225  2.77519  2.73123  3.46354  2.40513  3.72494  3.29354  2.67741  2.69355  4.24690  2.90347  2.73739  3.18146  2.89801  2.37887  2.77519  2.98518  4.58477  3.61503
          0.02991  3.92034  4.64268  0.61958  0.77255  0.48576  0.95510
    232   2.72466  4.49552  3.40824  3.31364  4.45539  0.65893  4.43114  4.06651  3.50144  3.71468  4.69069  3.57249  3.88820  3.82178  3.73237  2.89791  3.20961  3.58558  5.53805  4.55885    657 G - - -
          2.68618  4.42225  2.77519  2.73123  3.46354  2.40513  3.72494  3.29354  2.67741  2.69355  4.24690  2.90347  2.73739  3.18146  2.89801  2.37887  2.77519  2.98518  4.58477  3.61503
          0.02991  3.92034  4.64268  0.61958  0.77255  0.48576  0.95510
    233   2.57412  4.44607  3.22914  2.67851  3.58772  3.47811  3.71284  2.93277  2.59368  2.43088  2.88501  2.58923  3.86894  2.71727  2.97280  2.72298  2.80840  2.53565  4.99968  3.73172    658 l - - -
          2.68618  4.42225  2.77519  2.73123  3.46354  2.40513  3.72494  3.29354  2.67741  2.69355  4.24690  2.90347  2.73739  3.18146  2.89801  2.37887  2.77519  2.98518  4.58477  3.61503
          0.02991  3.92034  4.64268  0.61958  0.77255  0.48576  0.95510
    234   2.76303  4.76136  2.73475  2.62498  4.13236  3.21600  3.95953  3.85292  2.86715  3.49433  4.44921  1.07606  3.87015  3.23227  3.22352  2.82833  3.14641  3.47030  5.43278  4.07718    659 n - - -
          2.68618  4.42225  2.77519  2.73123  3.46354  2.40513  3.72494  3.29354  2.67741  2.69355  4.24690  2.90347  2.73739  3.18146  2.89801  2.37887  2.77519  2.98518  4.58477  3.61503
          0.02991  3.92034  4.64268  0.61958  0.77255  0.48576  0.95510
    235   2.81506  4.56462  3.42737  3.27319  4.26453  3.24941  4.34684  3.82208  3.33455  3.44380  4.49559  3.57515  0.74327  3.72188  3.57479  2.98401  3.26036  3.46202  5.43812  4.38580    660 p - - -
          2.68618  4.42225  2.77519  2.73123  3.46354  2.40513  3.72494  3.29354  2.67741  2.69355  4.24690  2.90347  2.73739  3.18146  2.89801  2.37887  2.77519  2.98518  4.58477  3.61503
          0.02991  3.92034  4.64268  0.61958  0.77255  0.48576  0.95510
    236   2.84550  4.37561  4.11808  3.60987  3.31667  3.89727  4.38505  2.14659  3.44973  1.31916  3.18828  3.89501  4.30621  3.76776  3.69244  3.25084  2.75923  1.89416  5.13286  3.94026    661 l - - -
          2.68618  4.42225  2.77519  2.73123  3.46354  2.40513  3.72494  3.29354  2.67741  2.69355  4.24690  2.90347  2.73739  3.18146  2.89801  2.37887  2.77519  2.98518  4.58477  3.61503
          0.02991  3.92034  4.64268  0.61958  0.77255  0.48576  0.95510
    237   2.36873  4.30086  3.20487  2.94091  4.12104  3.05747  4.06702  3.43283  2.95665  3.16358  4.09561  3.22520  1.50527  3.32915  3.27040  2.53082  2.36097  3.03851  5.48313  4.24146    662 p - - -
          2.68618  4.42225  2.77519  2.73123  3.46354  2.40513  3.72494  3.29354  2.67741  2.69355  4.24690  2.90347  2.73739  3.18146  2.89801  2.37887  2.77519  2.98518  4.58477  3.61503
          0.02991  3.92034  4.64268  0.61958  0.77255  0.48576  0.95510
    238   2.81506  4.56462  3.42737  3.27319  4.26453  3.24941  4.34684  3.82208  3.33455  3.44380  4.49559  3.57515  0.74327  3.72188  3.57479  2.98401  3.26036  3.46202  5.43812  4.38580    663 p - - -
          2.68618  4.42225  2.77519  2.73123  3.46354  2.40513  3.72494  3.29354  2.67741  2.69355  4.24690  2.90347  2.73739  3.18146  2.89801  2.37887  2.77519  2.98518  4.58477  3.61503
          0.02991  3.92034  4.64268  0.61958  0.77255  0.48576  0.95510
    239   2.99334  5.11442  2.50767  0.95923  4.46662  3.30483  3.89561  3.93001  2.78214  3.53939  4.51117  2.95994  3.91164  3.11018  3.19604  2.97079  3.29789  3.60886  5.62918  4.35128    664 e - - -
          2.68618  4.42225  2.77519  2.73123  3.46354  2.40513  3.72494  3.29354  2.67741  2.69355  4.24690  2.90347  2.73739  3.18146  2.89801  2.37887  2.77519  2.98518  4.58477  3.61503
          0.02991  3.92034  4.64268  0.61958  0.77255  0.48576  0.95510
    240   2.79901  3.34416  4.32025  3.75594  3.21795  3.95612  4.34523  1.75992  3.62266  1.90963  2.13253  3.97532  4.30533  3.85061  3.80736  3.27742  3.04724  1.97434  4.95763  3.78373    665 i - - -
          2.68618  4.42225  2.77519  2.73123  3.46354  2.40513  3.72494  3.29354  2.67741  2.69355  4.24690  2.90347  2.73739  3.18146  2.89801  2.37887  2.77519  2.98518  4.58477  3.61503
          0.02991  3.92034  4.64268  0.61958  0.77255  0.48576  0.95510
    241   3.30193  4.70677  4.20176  3.79480  2.08925  4.06797  3.50101  3.20369  3.53937  2.61173  3.79648  3.82086  4.43130  3.78000  3.69026  3.45648  3.53647  3.08532  1.45229  1.84430    666 w - - -
          2.68618  4.42225  2.77519  2.73123  3.46354  2.40513  3.72494  3.29354  2.67741  2.69355  4.24690  2.90347  2.73739  3.18146  2.89801  2.37887  2.77519  2.98518  4.58477  3.61503
          0.02991  3.92034  4.64268  0.61958  0.77255  0.48576  0.95510
    242   3.20454  4.61795  4.51466  3.98845  3.05155  4.33086  4.62825  2.17647  3.76438  0.94349  2.56809  4.28709  4.59133  4.02675  3.94545  3.69681  3.44407  2.26962  5.08166  3.91555    667 l - - -
          2.68618  4.42225  2.77519  2.73123  3.46354  2.40513  3.72494  3.29354  2.67741  2.69355  4.24690  2.90347  2.73739  3.18146  2.89801  2.37887  2.77519  2.98518  4.58477  3.61503
          0.02991  3.92034  4.64268  0.61958  0.77255  0.48576  0.95510
    243   3.20887  4.65688  4.26634  3.90629  3.15389  4.04295  4.54700  2.36043  3.67357  0.81846  3.16169  4.17713  4.47001  4.03045  3.84186  3.61922  3.50090  2.41021  5.05066  3.78507    668 l - - -
          2.68618  4.42225  2.77519  2.73123  3.46354  2.40513  3.72494  3.29354  2.67741  2.69355  4.24690  2.90347  2.73739  3.18146  2.89801  2.37887  2.77519  2.98518  4.58477  3.61503
          0.02991  3.92034  4.64268  0.61958  0.77255  0.48576  0.95510
    244   2.81506  4.56462  3.42737  3.27319  4.26453  3.24941  4.34684  3.82208  3.33455  3.44380  4.49559  3.57515  0.74327  3.72188  3.57479  2.98401  3.26036  3.46202  5.43812  4.38580    669 p - - -
          2.68619  4.42237  2.77531  2.73135  3.46365  2.40524  3.72472  3.29366  2.67728  2.69366  4.24701  2.90343  2.73751  3.18158  2.89812  2.37875  2.77505  2.98530  4.58259  3.61459
          0.21851  1.67852  4.64268  1.32096  0.31045  0.48576  0.95510
    245   2.68165  4.48977  3.24970  2.90822  3.10495  2.15377  3.77256  3.21398  2.90926  2.85402  3.81485  3.27511  3.94259  3.25388  3.23415  2.83041  2.99426  2.95200  4.64001  1.81675    677 y - - -
          2.68618  4.42225  2.77519  2.73123  3.46354  2.40513  3.72494  3.29354  2.67741  2.69355  4.24690  2.90347  2.73739  3.18146  2.89801  2.37887  2.77519  2.98518  4.58477  3.61503
          0.02991  3.92034  4.64268  0.61958  0.77255  0.48576  0.95510
    246   2.48155  4.13279  4.14642  3.57101  2.37305  3.79129  4.00168  2.07688  3.44219  1.85855  3.07882  3.76257  4.13760  3.64274  3.60955  3.08648  2.91389  2.26929  3.55002  3.25298    678 l - - -
          2.68618  4.42225  2.77519  2.73123  3.46354  2.40513  3.72494  3.29354  2.67741  2.69355  4.24690  2.90347  2.73739  3.18146  2.89801  2.37887  2.77519  2.98518  4.58477  3.61503
          0.02991  3.92034  4.64268  0.61958  0.77255  0.48576  0.95510
    247   2.61090  4.30559  3.58325  3.08445  3.41394  2.45157  3.97603  2.35170  2.97764  1.81990  3.39779  3.43403  4.00020  3.32465  3.28488  2.87012  2.89344  2.37652  4.97912  3.72018    679 l - - -
          2.68618  4.42225  2.77519  2.73123  3.46354  2.40513  3.72494  3.29354  2.67741  2.69355  4.24690  2.90347  2.73739  3.18146  2.89801  2.37887  2.77519  2.98518  4.58477  3.61503
          0.02991  3.92034  4.64268  0.61958  0.77255  0.48576  0.95510
    248   2.60952  4.36078  3.42061  2.87115  3.32826  3.55216  3.78861  2.76317  2.77867  2.25573  2.99806  3.28002  2.47016  3.12233  3.12395  2.81446  2.84872  2.57823  4.84024  3.09238    681 l - - -
          2.68618  4.42225  2.77519  2.73123  3.46354  2.40513  3.72494  3.29354  2.67741  2.69355  4.24690  2.90347  2.73739  3.18146  2.89801  2.37887  2.77519  2.98518  4.58477  3.61503
          0.02991  3.92034  4.64268  0.61958  0.77255  0.48576  0.95510
    249   2.53464  4.29870  4.04016  3.50173  3.35214  3.86986  4.28071  1.89586  3.37859  1.55620  3.23110  3.80607  4.25158  3.67842  3.63797  3.18963  2.76072  1.99799  5.07317  3.88262    686 l - - -
          2.68618  4.42225  2.77519  2.73123  3.46354  2.40513  3.72494  3.29354  2.67741  2.69355  4.24690  2.90347  2.73739  3.18146  2.89801  2.37887  2.77519  2.98518  4.58477  3.61503
          0.02991  3.92034  4.64268  0.61958  0.77255  0.48576  0.95510
    250   3.04741  4.85658  3.17256  2.93723  3.31830  3.48799  1.04543  3.75774  2.77898  3.24574  4.29234  3.34466  4.04311  3.30405  3.04187  3.11763  3.35236  3.49194  4.78275  3.26779    687 h - - -
          2.68618  4.42225  2.77519  2.73123  3.46354  2.40513  3.72494  3.29354  2.67741  2.69355  4.24690  2.90347  2.73739  3.18146  2.89801  2.37887  2.77519  2.98518  4.58477  3.61503
          0.02991  3.92034  4.64268  0.61958  0.77255  0.48576  0.95510
    251   2.81506  4.56462  3.42737  3.27319  4.26453  3.24941  4.34684  3.82208  3.33455  3.44380  4.49559  3.57515  0.74327  3.72188  3.57479  2.98401  3.26036  3.46202  5.43812  4.38580    688 p - - -
          2.68618  4.42225  2.77519  2.73123  3.46354  2.40513  3.72494  3.29354  2.67741  2.69355  4.24690  2.90347  2.73739  3.18146  2.89801  2.37887  2.77519  2.98518  4.58477  3.61503
          0.02991  3.92034  4.64268  0.61958  0.77255  0.48576  0.95510
    252   2.72466  4.49552  3.40824  3.31364  4.45539  0.65893  4.43114  4.06651  3.50144  3.71468  4.69069  3.57249  3.88820  3.82178  3.73237  2.89791  3.20961  3.58558  5.53805  4.55885    697 G - - -
          2.68618  4.42225  2.77519  2.73123  3.46354  2.40513  3.72494  3.29354  2.67741  2.69355  4.24690  2.90347  2.73739  3.18146  2.89801  2.37887  2.77519  2.98518  4.58477  3.61503
          0.02991  3.92034  4.64268  0.61958  0.77255  0.48576  0.95510
    253   3.05932  4.89538  3.55484  3.05577  4.26208  3.53832  3.85880  3.80698  2.25650  3.31421  4.31301  3.41192  4.03846  3.07664  0.90773  3.14110  3.32194  3.52883  5.32565  4.17890    702 r - - -
          2.68618  4.42225  2.77519  2.73123  3.46354  2.40513  3.72494  3.29354  2.67741  2.69355  4.24690  2.90347  2.73739  3.18146  2.89801  2.37887  2.77519  2.98518  4.58477  3.61503
          0.02991  3.92034  4.64268  0.61958  0.77255  0.48576  0.95510
    254   2.90619  4.35149  4.20384  3.66638  1.98684  3.96129  3.91993  2.51151  3.54135  1.91231  2.17786  3.84887  4.28498  3.72526  3.72062  3.26484  3.13428  2.46904  4.33237  2.50313    703 l - - -
          2.68618  4.42225  2.77519  2.73123  3.46354  2.40513  3.72494  3.29354  2.67741  2.69355  4.24690  2.90347  2.73739  3.18146  2.89801  2.37887  2.77519  2.98518  4.58477  3.61503
          0.02991  3.92034  4.64268  0.61958  0.77255  0.48576  0.95510
    255   3.41535  4.77300  4.16451  3.88233  2.71558  3.78389  3.95892  3.44084  3.60344  2.82753  4.07244  4.02168  4.30559  3.98857  3.72342  3.61861  3.71814  3.33250  0.79407  2.71516    704 w - - -
          2.68618  4.42225  2.77519  2.73123  3.46354  2.40513  3.72494  3.29354  2.67741  2.69355  4.24690  2.90347  2.73739  3.18146  2.89801  2.37887  2.77519  2.98518  4.58477  3.61503
          0.02991  3.92034  4.64268  0.61958  0.77255  0.48576  0.95510
    256   2.64079  0.84833  4.17119  3.92162  3.90182  3.25376  4.55816  3.05352  3.74876  2.96692  4.08972  3.89583  3.96451  4.09289  3.86472  2.91255  3.11155  2.79491  5.30803  4.18921    705 c - - -
          2.68618  4.42225  2.77519  2.73123  3.46354  2.40513  3.72494  3.29354  2.67741  2.69355  4.24690  2.90347  2.73739  3.18146  2.89801  2.37887  2.77519  2.98518  4.58477  3.61503
          0.02991  3.92034  4.64268  0.61958  0.77255  0.48576  0.95510
    257   3.04741  4.85658  3.17256  2.93723  3.31830  3.48799  1.04543  3.75774  2.77898  3.24574  4.29234  3.34466  4.04311  3.30405  3.04187  3.11763  3.35236  3.49194  4.78275  3.26779    706 h - - -
          2.68618  4.42225  2.77519  2.73123  3.46354  2.40513  3.72494  3.29354  2.67741  2.69355  4.24690  2.90347  2.73739  3.18146  2.89801  2.37887  2.77519  2.98518  4.58477  3.61503
          0.02991  3.92034  4.64268  0.61958  0.77255  0.48576  0.95510
    258   2.64079  0.84833  4.17119  3.92162  3.90182  3.25376  4.55816  3.05352  3.74876  2.96692  4.08972  3.89583  3.96451  4.09289  3.86472  2.91255  3.11155  2.79491  5.30803  4.18921    707 c - - -
          2.68618  4.42225  2.77519  2.73123  3.46354  2.40513  3.72494  3.29354  2.67741  2.69355  4.24690  2.90347  2.73739  3.18146  2.89801  2.37887  2.77519  2.98518  4.58477  3.61503
          0.02991  3.92034  4.64268  0.61958  0.77255  0.48576  0.95510
    259   3.05932  4.89538  3.55484  3.05577  4.26208  3.53832  3.85880  3.80698  2.25650  3.31421  4.31301  3.41192  4.03846  3.07664  0.90773  3.14110  3.32194  3.52883  5.32565  4.17890    708 r - - -
          2.68618  4.42225  2.77519  2.73123  3.46354  2.40513  3.72494  3.29354  2.67741  2.69355  4.24690  2.90347  2.73739  3.18146  2.89801  2.37887  2.77519  2.98518  4.58477  3.61503
          0.02991  3.92034  4.64268  0.61958  0.77255  0.48576  0.95510
    260   3.00690  4.54815  4.10076  3.69780  3.22879  3.86977  4.42186  2.40917  3.46327  1.81625  1.28916  3.96939  4.33062  3.84199  3.66298  3.36102  3.31313  2.42083  5.07600  3.84200    709 m - - -
          2.68618  4.42225  2.77519  2.73123  3.46354  2.40513  3.72494  3.29354  2.67741  2.69355  4.24690  2.90347  2.73739  3.18146  2.89801  2.37887  2.77519  2.98518  4.58477  3.61503
          0.02991  3.92034  4.64268  0.61958  0.77255  0.48576  0.95510
    261   2.84580  4.37504  4.19158  3.85608  3.58501  3.77342  4.64950  2.04795  3.72458  2.26366  3.54279  4.03825  4.33118  4.08089  3.93249  3.27987  3.20613  0.96667  5.37757  4.11220    710 v - - -
          2.68618  4.42225  2.77519  2.73123  3.46354  2.40513  3.72494  3.29354  2.67741  2.69355  4.24690  2.90347  2.73739  3.18146  2.89801  2.37887  2.77519  2.98518  4.58477  3.61503
          0.02991  3.92034  4.64268  0.61958  0.77255  0.48576  0.95510
    262   3.31621  4.78582  3.90883  3.64710  2.29493  3.88584  3.64093  3.31874  3.50323  2.76035  3.98878  3.78236  4.35852  3.79780  3.67718  3.44819  3.60310  3.19154  3.94056  0.88978    711 y - - -
          2.68618  4.42225  2.77519  2.73123  3.46354  2.40513  3.72494  3.29354  2.67741  2.69355  4.24690  2.90347  2.73739  3.18146  2.89801  2.37887  2.77519  2.98518  4.58477  3.61503
          0.02991  3.92034  4.64268  0.61958  0.77255  0.48576  0.95510
    263   3.20887  4.65688  4.26634  3.90629  3.15389  4.04295  4.54700  2.36043  3.67357  0.81846  3.16169  4.17713  4.47001  4.03045  3.84186  3.61922  3.50090  2.41021  5.05066  3.78507    712 l - - -
          2.68618  4.42225  2.77519  2.73123  3.46354  2.40513  3.72494  3.29354  2.67741  2.69355  4.24690  2.90347  2.73739  3.18146  2.89801  2.37887  2.77519  2.98518  4.58477  3.61503
          0.02991  3.92034  4.64268  0.61958  0.77255  0.48576  0.95510
    264   2.81506  4.56462  3.42737  3.27319  4.26453  3.24941  4.34684  3.82208  3.33455  3.44380  4.49559  3.57515  0.74327  3.72188  3.57479  2.98401  3.26036  3.46202  5.43812  4.38580    713 p - - -
          2.68618  4.42225  2.77519  2.73123  3.46354  2.40513  3.72494  3.29354  2.67741  2.69355  4.24690  2.90347  2.73739  3.18146  2.89801  2.37887  2.77519  2.98518  4.58477  3.61503
          0.02991  3.92034  4.64268  0.61958  0.77255  0.48576  0.95510
    265   3.00690  4.54815  4.10076  3.69780  3.22879  3.86977  4.42186  2.40917  3.46327  1.81625  1.28916  3.96939  4.33062  3.84199  3.66298  3.36102  3.31313  2.42083  5.07600  3.84200    714 m - - -
          2.68618  4.42225  2.77519  2.73123  3.46354  2.40513  3.72494  3.29354  2.67741  2.69355  4.24690  2.90347  2.73739  3.18146  2.89801  2.37887  2.77519  2.98518  4.58477  3.61503
          0.02991  3.92034  4.64268  0.61958  0.77255  0.48576  0.95510
    266   2.18342  2.31638  3.76057  3.38207  3.92222  2.95505  4.22391  3.24412  3.28391  3.04262  3.93459  3.41251  3.68964  3.58348  3.52755  1.44147  2.65936  2.83220  5.35454  4.13968    715 s - - -
          2.68618  4.42225  2.77519  2.73123  3.46354  2.40513  3.72494  3.29354  2.67741  2.69355  4.24690  2.90347  2.73739  3.18146  2.89801  2.37887  2.77519  2.98518  4.58477  3.61503
          0.02991  3.92034  4.64268  0.61958  0.77255  0.48576  0.95510
    267   3.31621  4.78582  3.90883  3.64710  2.29493  3.88584  3.64093  3.31874  3.50323  2.76035  3.98878  3.78236  4.35852  3.79780  3.67718  3.44819  3.60310  3.19154  3.94056  0.88978    716 y - - -
          2.68618  4.42225  2.77519  2.73123  3.46354  2.40513  3.72494  3.29354  2.67741  2.69355  4.24690  2.90347  2.73739  3.18146  2.89801  2.37887  2.77519  2.98518  4.58477  3.61503
          0.02991  3.92034  4.64268  0.61958  0.77255  0.48576  0.95510
    268   3.08988  4.42066  4.69015  4.15411  3.33584  4.40311  4.82911  1.44511  4.03508  1.54227  3.14489  4.41076  4.66696  4.25805  4.22639  3.75742  3.33523  1.50716  5.31439  4.15521    717 i - - -
          2.68618  4.42225  2.77519  2.73123  3.46354  2.40513  3.72494  3.29354  2.67741  2.69355  4.24690  2.90347  2.73739  3.18146  2.89801  2.37887  2.77519  2.98518  4.58477  3.61503
          0.02991  3.92034  4.64268  0.61958  0.77255  0.48576  0.95510
    269   3.31621  4.78582  3.90883  3.64710  2.29493  3.88584  3.64093  3.31874  3.50323  2.76035  3.98878  3.78236  4.35852  3.79780  3.67718  3.44819  3.60310  3.19154  3.94056  0.88978    718 y - - -
          2.68618  4.42225  2.77519  2.73123  3.46354  2.40513  3.72494  3.29354  2.67741  2.69355  4.24690  2.90347  2.73739  3.18146  2.89801  2.37887  2.77519  2.98518  4.58477  3.61503
          0.02991  3.92034  4.64268  0.61958  0.77255  0.48576  0.95510
    270   2.72466  4.49552  3.40824  3.31364  4.45539  0.65893  4.43114  4.06651  3.50144  3.71468  4.69069  3.57249  3.88820  3.82178  3.73237  2.89791  3.20961  3.58558  5.53805  4.55885    719 G - - -
          2.68618  4.42225  2.77519  2.73123  3.46354  2.40513  3.72494  3.29354  2.67741  2.69355  4.24690  2.90347  2.73739  3.18146  2.89801  2.37887  2.77519  2.98518  4.58477  3.61503
          0.02991  3.92034  4.64268  0.61958  0.77255  0.48576  0.95510
    271   2.63642  4.69328  3.14013  2.55340  3.92456  3.46445  3.61510  2.95855  2.05646  2.92701  3.34233  2.82971  3.84550  2.79049  2.20207  2.70474  2.85648  3.01626  5.18278  3.90512    720 k - - -
          2.68618  4.42225  2.77519  2.73123  3.46354  2.40513  3.72494  3.29354  2.67741  2.69355  4.24690  2.90347  2.73739  3.18146  2.89801  2.37887  2.77519  2.98518  4.58477  3.61503
          0.02991  3.92034  4.64268  0.61958  0.77255  0.48576  0.95510
    272   3.05932  4.89538  3.55484  3.05577  4.26208  3.53832  3.85880  3.80698  2.25650  3.31421  4.31301  3.41192  4.03846  3.07664  0.90773  3.14110  3.32194  3.52883  5.32565  4.17890    721 r - - -
          2.68618  4.42225  2.77519  2.73123  3.46354  2.40513  3.72494  3.29354  2.67741  2.69355  4.24690  2.90347  2.73739  3.18146  2.89801  2.37887  2.77519  2.98518  4.58477  3.61503
          0.02991  3.92034  4.64268  0.61958  0.77255  0.48576  0.95510
    273   2.27185  4.17626  3.60049  3.09471  2.37317  2.67981  3.92783  2.67221  3.04056  2.45496  3.41141  3.39436  3.90443  3.32746  3.34272  2.74006  2.78392  2.24777  4.87367  3.60720    722 v - - -
          2.68618  4.42225  2.77519  2.73123  3.46354  2.40513  3.72494  3.29354  2.67741  2.69355  4.24690  2.90347  2.73739  3.18146  2.89801  2.37887  2.77519  2.98518  4.58477  3.61503
          0.02991  3.92034  4.64268  0.61958  0.77255  0.48576  0.95510
    274   2.39985  4.21946  3.60705  3.23384  3.82398  3.19709  4.18963  2.74583  3.13068  2.71225  3.77441  3.43808  3.85845  3.49843  3.41139  2.62965  1.43076  2.26088  5.36122  4.11783    724 t - - -
          2.68618  4.42225  2.77519  2.73123  3.46354  2.40513  3.72494  3.29354  2.67741  2.69355  4.24690  2.90347  2.73739  3.18146  2.89801  2.37887  2.77519  2.98518  4.58477  3.61503
          0.02991  3.92034  4.64268  0.61958  0.77255  0.48576  0.95510
    275   2.24883  2.83027  3.73023  3.41359  4.10509  1.20577  4.30278  3.45464  3.35369  3.23520  4.12771  3.45543  3.70952  3.65752  3.59096  2.45884  2.73960  3.00082  5.45927  4.30525    725 g - - -
          2.68618  4.42225  2.77519  2.73123  3.46354  2.40513  3.72494  3.29354  2.67741  2.69355  4.24690  2.90347  2.73739  3.18146  2.89801  2.37887  2.77519  2.98518  4.58477  3.61503
          0.02991  3.92034  4.64268  0.61958  0.77255  0.48576  0.95510
    276   2.75941  5.06941  2.78832  2.19549  4.40697  3.40261  3.59006  3.82562  1.65970  3.33604  4.15315  2.89702  3.33884  2.46955  2.53479  2.73589  2.98154  3.46505  5.47774  4.15927    726 k - - -
          2.68618  4.42225  2.77519  2.73123  3.46354  2.40513  3.72494  3.29354  2.67741  2.69355  4.24690  2.90347  2.73739  3.18146  2.89801  2.37887  2.77519  2.98518  4.58477  3.61503
          0.02991  3.92034  4.64268  0.61958  0.77255  0.48576  0.95510
    277   2.56689  4.44046  3.17761  2.46877  3.61150  3.46144  3.71215  2.45313  2.60903  2.37719  3.54319  2.83445  3.33968  2.96199  2.99636  2.71481  2.80298  2.69078  5.01061  3.74423    727 l - - -
          2.68618  4.42225  2.77519  2.73123  3.46354  2.40513  3.72494  3.29354  2.67741  2.69355  4.24690  2.90347  2.73739  3.18146  2.89801  2.37887  2.77519  2.98518  4.58477  3.61503
          0.02991  3.92034  4.64268  0.61958  0.77255  0.48576  0.95510
    278   2.26494  4.18072  3.34526  3.05796  4.08634  2.99160  4.11546  3.36658  3.04581  3.16411  4.06000  3.26321  3.70817  3.39795  3.34206  2.13292  1.37624  2.94812  5.47495  4.23302    728 t - - -
          2.68618  4.42225  2.77519  2.73123  3.46354  2.40513  3.72494  3.29354  2.67741  2.69355  4.24690  2.90347  2.73739  3.18146  2.89801  2.37887  2.77519  2.98518  4.58477  3.61503
          0.02991  3.92034  4.64268  0.61958  0.77255  0.48576  0.95510
    279   2.32238  4.71893  2.69023  2.10825  4.19732  2.89242  3.72500  3.60910  2.57774  3.22482  4.05717  2.89799  2.29482  2.90043  3.02389  2.61151  2.87468  3.23714  5.46106  4.12651    730 e - - -
          2.68618  4.42225  2.77519  2.73123  3.46354  2.40513  3.72494  3.29354  2.67741  2.69355  4.24690  2.90347  2.73739  3.18146  2.89801  2.37887  2.77519  2.98518  4.58477  3.61503
          0.02991  3.92034  4.64268  0.61958  0.77255  0.48576  0.95510
    280   2.68831  4.33609  3.64475  3.09432  3.39882  3.67561  3.95683  2.32162  2.64410  1.66058  3.32393  3.46622  4.05879  3.29041  3.17431  2.96739  2.71083  2.31912  4.96735  3.74727    731 l - - -
          2.68618  4.42225  2.77519  2.73123  3.46354  2.40513  3.72494  3.29354  2.67741  2.69355  4.24690  2.90347  2.73739  3.18146  2.89801  2.37887  2.77519  2.98518  4.58477  3.61503
          0.02991  3.92034  4.64268  0.61958  0.77255  0.48576  0.95510
    281   2.58530  4.23795  3.92072  3.49873  3.66292  3.51277  4.36520  2.20450  3.38797  2.43092  3.56299  3.70565  4.09170  3.72647  3.64865  2.92300  2.25599  1.34676  5.32247  4.09544    732 v - - -
          2.68618  4.42225  2.77519  2.73123  3.46354  2.40513  3.72494  3.29354  2.67741  2.69355  4.24690  2.90347  2.73739  3.18146  2.89801  2.37887  2.77519  2.98518  4.58477  3.61503
          0.02991  3.92034  4.64268  0.61958  0.77255  0.48576  0.95510
    282   2.41183  4.55329  3.10648  2.27972  3.72755  3.44990  3.67380  3.07225  2.50380  2.32597  3.29186  3.05499  3.84451  2.65818  2.90069  2.69361  2.81797  2.82150  5.09512  3.81611    733 e - - -
          2.68618  4.42225  2.77519  2.73123  3.46354  2.40513  3.72494  3.29354  2.67741  2.69355  4.24690  2.90347  2.73739  3.18146  2.89801  2.37887  2.77519  2.98518  4.58477  3.61503
          0.02991  3.92034  4.64268  0.61958  0.77255  0.48576  0.95510
    283   1.33071  4.12146  3.38676  3.11524  4.18469  2.91602  4.17716  3.51217  3.15967  3.27841  4.14106  3.26937  3.66228  3.46209  3.45883  1.77224  2.67829  3.02440  5.55796  4.33450    734 a - - -
          2.68618  4.42225  2.77519  2.73123  3.46354  2.40513  3.72494  3.29354  2.67741  2.69355  4.24690  2.90347  2.73739  3.18146  2.89801  2.37887  2.77519  2.98518  4.58477  3.61503
          0.02991  3.92034  4.64268  0.61958  0.77255  0.48576  0.95510
    284   3.19839  4.58442  4.57122  4.06064  3.10110  4.36368  4.69203  1.87992  3.85776  0.99490  2.96591  4.34397  4.62985  4.11117  4.03620  3.74044  3.44371  2.10728  5.12759  3.93692    735 l - - -
          2.68618  4.42225  2.77519  2.73123  3.46354  2.40513  3.72494  3.29354  2.67741  2.69355  4.24690  2.90347  2.73739  3.18146  2.89801  2.37887  2.77519  2.98518  4.58477  3.61503
          0.02991  3.92034  4.64268  0.61958  0.77255  0.48576  0.95510
    285   3.00152  5.04615  3.41118  2.79711  4.46224  3.60806  3.61605  3.83316  1.74599  3.31624  4.20885  3.19005  4.00421  2.76635  1.28758  3.02046  3.18713  3.53042  5.38250  4.20801    736 r - - -
          2.68618  4.42225  2.77519  2.73123  3.46354  2.40513  3.72494  3.29354  2.67741  2.69355  4.24690  2.90347  2.73739  3.18146  2.89801  2.37887  2.77519  2.98518  4.58477  3.61503
          0.02991  3.92034  4.64268  0.61958  0.77255  0.48576  0.95510
    286   2.82197  5.13904  2.76968  2.10635  4.49052  3.41859  3.59485  3.90497  1.67981  3.39437  4.22085  2.90528  3.86340  2.24001  2.47079  2.78706  3.03854  3.54385  5.51328  4.20640    737 k - - -
          2.68618  4.42225  2.77519  2.73123  3.46354  2.40513  3.72494  3.29354  2.67741  2.69355  4.24690  2.90347  2.73739  3.18146  2.89801  2.37887  2.77519  2.98518  4.58477  3.61503
          0.02991  3.92034  4.64268  0.61958  0.77255  0.48576  0.95510
    287   2.99334  5.11442  2.50767  0.95923  4.46662  3.30483  3.89561  3.93001  2.78214  3.53939  4.51117  2.95994  3.91164  3.11018  3.19604  2.97079  3.29789  3.60886  5.62918  4.35128    738 e - - -
          2.68618  4.42225  2.77519  2.73123  3.46354  2.40513  3.72494  3.29354  2.67741  2.69355  4.24690  2.90347  2.73739  3.18146  2.89801  2.37887  2.77519  2.98518  4.58477  3.61503
          0.02991  3.92034  4.64268  0.61958  0.77255  0.48576  0.95510
    288   3.20887  4.65688  4.26634  3.90629  3.15389  4.04295  4.54700  2.36043  3.67357  0.81846  3.16169  4.17713  4.47001  4.03045  3.84186  3.61922  3.50090  2.41021  5.05066  3.78507    739 l - - -
          2.68618  4.42225  2.77519  2.73123  3.46354  2.40513  3.72494  3.29354  2.67741  2.69355  4.24690  2.90347  2.73739  3.18146  2.89801  2.37887  2.77519  2.98518  4.58477  3.61503
          0.02991  3.92034  4.64268  0.61958  0.77255  0.48576  0.95510
    289   3.44582  4.76932  4.37464  4.01786  1.63206  4.22179  3.45215  3.18650  3.88135  2.55843  3.80475  3.92293  4.55249  3.94398  3.98754  3.58410  3.67588  3.10117  3.63053  1.10046    740 y - - -
          2.68618  4.42225  2.77519  2.73123  3.46354  2.40513  3.72494  3.29354  2.67741  2.69355  4.24690  2.90347  2.73739  3.18146  2.89801  2.37887  2.77519  2.98518  4.58477  3.61503
          0.02991  3.92034  4.64268  0.61958  0.77255  0.48576  0.95510
    290   2.31192  4.64615  2.87762  2.46107  4.09527  2.95852  3.69051  3.50991  2.35611  3.12182  3.94455  2.68883  2.59048  2.86017  2.93597  2.57682  2.60856  3.14838  5.36150  4.04365    743 a - - -
          2.68618  4.42225  2.77519  2.73123  3.46354  2.40513  3.72494  3.29354  2.67741  2.69355  4.24690  2.90347  2.73739  3.18146  2.89801  2.37887  2.77519  2.98518  4.58477  3.61503
          0.02991  3.92034  4.64268  0.61958  0.77255  0.48576  0.95510
    291   2.56013  4.30604  3.39019  2.61403  3.46924  2.91604  3.79967  2.53627  2.78193  2.49053  3.04293  3.25412  3.91319  3.10668  3.14065  2.77691  2.80017  2.11223  4.92509  3.68433    745 v - - -
          2.68619  4.42226  2.77520  2.73124  3.46355  2.40513  3.72495  3.29355  2.67741  2.69356  4.24690  2.90347  2.73740  3.18147  2.89801  2.37887  2.77507  2.98519  4.58478  3.61504
          0.09265  2.54012  4.64268  0.44446  1.02490  0.48576  0.95510
    292   2.32342  4.29200  3.10852  2.86127  4.18238  3.00514  4.03310  3.63692  2.94552  3.31111  4.17410  3.15808  1.66853  3.28561  3.28315  1.93745  2.77120  3.16393  5.51512  4.24508    747 p - - -
          2.68618  4.42225  2.77519  2.73123  3.46354  2.40513  3.72494  3.29354  2.67741  2.69355  4.24690  2.90347  2.73739  3.18146  2.89801  2.37887  2.77519  2.98518  4.58477  3.61503
          0.02991  3.92034  4.64268  0.61958  0.77255  0.48576  0.95510
    293   3.41032  4.76908  4.28940  3.93028  1.79641  4.17723  3.46729  3.17982  3.79554  2.56625  3.81018  3.88653  4.52272  3.89839  3.92687  3.54604  3.64648  3.08970  3.66302  1.04351    749 y - - -
          2.68618  4.42225  2.77519  2.73123  3.46354  2.40513  3.72494  3.29354  2.67741  2.69355  4.24690  2.90347  2.73739  3.18146  2.89801  2.37887  2.77519  2.98518  4.58477  3.61503
          0.02991  3.92034  4.64268  0.61958  0.77255  0.48576  0.95510
    294   2.75877  5.21156  1.94553  1.68553  4.53179  2.78738  3.66936  4.00558  2.58245  3.53509  4.35017  2.71540  3.78258  2.81901  3.12196  2.69460  2.74145  3.60156  5.71621  4.27440    750 e - - -
          2.68618  4.42225  2.77519  2.73123  3.46354  2.40513  3.72494  3.29354  2.67741  2.69355  4.24690  2.90347  2.73739  3.18146  2.89801  2.37887  2.77519  2.98518  4.58477  3.61503
          0.02991  3.92034  4.64268  0.61958  0.77255  0.48576  0.95510
    295   2.39118  3.91803  2.46068  2.39516  4.03816  3.35265  3.60186  3.45431  2.28919  3.05520  3.86794  2.90972  3.76902  2.75260  2.63579  2.42079  2.79578  3.12023  5.29218  3.95748    751 k - - -
          2.68618  4.42225  2.77519  2.73123  3.46354  2.40513  3.72494  3.29354  2.67741  2.69355  4.24690  2.90347  2.73739  3.18146  2.89801  2.37887  2.77519  2.98518  4.58477  3.61503
          0.02991  3.92034  4.64268  0.61958  0.77255  0.48576  0.95510
    296   3.03775  4.38469  4.65354  4.15893  3.48890  4.32814  4.88920  1.29154  4.03788  1.99825  3.30807  4.39407  4.66025  4.31279  4.24747  3.71264  3.30782  1.31231  5.44145  4.23419    752 i - - -
          2.68618  4.42225  2.77519  2.73123  3.46354  2.40513  3.72494  3.29354  2.67741  2.69355  4.24690  2.90347  2.73739  3.18146  2.89801  2.37887  2.77519  2.98518  4.58477  3.61503
          0.02991  3.92034  4.64268  0.61958  0.77255  0.48576  0.95510
    297   2.87114  5.31919  1.31708  2.11357  4.63707  3.17735  3.75990  4.19796  2.78433  3.73567  4.60100  2.18070  3.80999  2.94034  3.35924  2.78509  3.18008  3.77649  5.86080  4.37360    753 d - - -
          2.68618  4.42225  2.77519  2.73123  3.46354  2.40513  3.72494  3.29354  2.67741  2.69355  4.24690  2.90347  2.73739  3.18146  2.89801  2.37887  2.77519  2.98518  4.58477  3.61503
          0.02991  3.92034  4.64268  0.61958  0.77255  0.48576  0.95510
    298   3.41535  4.77300  4.16451  3.88233  2.71558  3.78389  3.95892  3.44084  3.60344  2.82753  4.07244  4.02168  4.30559  3.98857  3.72342  3.61861  3.71814  3.33250  0.79407  2.71516    754 w - - -
          2.68618  4.42225  2.77519  2.73123  3.46354  2.40513  3.72494  3.29354  2.67741  2.69355  4.24690  2.90347  2.73739  3.18146  2.89801  2.37887  2.77519  2.98518  4.58477  3.61503
          0.02991  3.92034  4.64268  0.61958  0.77255  0.48576  0.95510
    299   2.72813  5.05803  2.10152  2.20277  4.47027  3.18816  3.73217  3.97584  2.67227  3.53658  4.37380  1.65392  3.78498  2.90430  3.18971  2.45608  3.03737  3.56349  5.70394  4.27266    755 n - - -
          2.68618  4.42225  2.77519  2.73123  3.46354  2.40513  3.72494  3.29354  2.67741  2.69355  4.24690  2.90347  2.73739  3.18146  2.89801  2.37887  2.77519  2.98518  4.58477  3.61503
          0.02991  3.92034  4.64268  0.61958  0.77255  0.48576  0.95510
    300   2.32928  4.94663  3.09259  2.53436  4.29362  3.47889  3.58288  3.68051  1.77501  3.21305  4.04555  3.00886  3.87367  2.53337  2.06879  2.77100  2.96955  3.34993  5.36570  4.10044    756 k - - -
          2.68618  4.42225  2.77519  2.73123  3.46354  2.40513  3.72494  3.29354  2.67741  2.69355  4.24690  2.90347  2.73739  3.18146  2.89801  2.37887  2.77519  2.98518  4.58477  3.61503
          0.02991  3.92034  4.64268  0.61958  0.77255  0.48576  0.95510
    301   0.94694  4.21591  3.51112  3.30449  4.09996  3.03919  4.32089  3.23264  3.32197  3.11205  4.13854  3.44203  3.78292  3.65873  3.56928  2.56575  2.84641  2.87877  5.52234  4.32788    757 a - - -
          2.68618  4.42225  2.77519  2.73123  3.46354  2.40513  3.72494  3.29354  2.67741  2.69355  4.24690  2.90347  2.73739  3.18146  2.89801  2.37887  2.77519  2.98518  4.58477  3.61503
          0.02991  3.92034  4.64268  0.61958  0.77255  0.48576  0.95510
    302   3.05932  4.89538  3.55484  3.05577  4.26208  3.53832  3.85880  3.80698  2.25650  3.31421  4.31301  3.41192  4.03846  3.07664  0.90773  3.14110  3.32194  3.52883  5.32565  4.17890    758 r - - -
          2.68618  4.42225  2.77519  2.73123  3.46354  2.40513  3.72494  3.29354  2.67741  2.69355  4.24690  2.90347  2.73739  3.18146  2.89801  2.37887  2.77519  2.98518  4.58477  3.61503
          0.02991  3.92034  4.64268  0.61958  0.77255  0.48576  0.95510
    303   2.56056  4.65156  2.63887  2.49160  4.22869  3.12089  3.85991  3.80954  2.74226  3.44306  4.31243  1.45093  3.77447  3.08098  3.13622  2.36213  2.94735  3.37362  5.53966  4.15355    759 n - - -
          2.68618  4.42225  2.77519  2.73123  3.46354  2.40513  3.72494  3.29354  2.67741  2.69355  4.24690  2.90347  2.73739  3.18146  2.89801  2.37887  2.77519  2.98518  4.58477  3.61503
          0.02991  3.92034  4.64268  0.61958  0.77255  0.48576  0.95510
    304   2.40802  4.70293  2.95428  2.23354  3.94847  3.38811  3.62244  3.33255  2.40938  2.96322  3.41705  2.95175  3.79881  2.43760  2.83492  2.63331  2.45568  3.02986  5.23363  3.92081    760 e - - -
          2.68618  4.42225  2.77519  2.73123  3.46354  2.40513  3.72494  3.29354  2.67741  2.69355  4.24690  2.90347  2.73739  3.18146  2.89801  2.37887  2.77519  2.98518  4.58477  3.61503
          0.02991  3.92034  4.64268  0.61958  0.77255  0.48576  0.95510
    305   2.45120  1.61911  4.16187  3.74596  3.59393  3.31937  4.40934  2.41246  3.56797  2.47290  3.59252  3.75355  3.97806  3.86854  3.75232  2.76763  2.87141  1.95753  5.22583  3.98902    761 c - - -
          2.68618  4.42225  2.77519  2.73123  3.46354  2.40513  3.72494  3.29354  2.67741  2.69355  4.24690  2.90347  2.73739  3.18146  2.89801  2.37887  2.77519  2.98518  4.58477  3.61503
          0.02991  3.92034  4.64268  0.61958  0.77255  0.48576  0.95510
    306   0.94694  4.21591  3.51112  3.30449  4.09996  3.03919  4.32089  3.23264  3.32197  3.11205  4.13854  3.44203  3.78292  3.65873  3.56928  2.56575  2.84641  2.87877  5.52234  4.32788    762 a - - -
          2.68618  4.42225  2.77519  2.73123  3.46354  2.40513  3.72494  3.29354  2.67741  2.69355  4.24690  2.90347  2.73739  3.18146  2.89801  2.37887  2.77519  2.98518  4.58477  3.61503
          0.02991  3.92034  4.64268  0.61958  0.77255  0.48576  0.95510
    307   2.65685  4.76695  2.99367  2.56270  4.24588  3.34574  3.67933  3.61075  1.55002  3.21523  4.06461  3.01718  3.83780  2.84215  2.58039  2.46990  2.59406  3.26178  5.40556  4.12948    785 k - - -
          2.68618  4.42225  2.77519  2.73123  3.46354  2.40513  3.72494  3.29354  2.67741  2.69355  4.24690  2.90347  2.73739  3.18146  2.89801  2.37887  2.77519  2.98518  4.58477  3.61503
          0.02991  3.92034  4.64268  0.61958  0.77255  0.48576  0.95510
    308   2.75352  4.97248  2.48854  1.36838  4.36123  3.25922  3.75219  3.68710  2.58637  3.35120  4.25008  2.85150  3.83032  2.92933  3.01749  2.75165  2.67658  3.35237  5.60556  4.23960    798 e - - -
          2.68618  4.42225  2.77519  2.73123  3.46354  2.40513  3.72494  3.29354  2.67741  2.69355  4.24690  2.90347  2.73739  3.18146  2.89801  2.37887  2.77519  2.98518  4.58477  3.61503
          0.02991  3.92034  4.64268  0.61958  0.77255  0.48576  0.95510
    309   3.04095  5.17674  0.85178  2.36490  4.56016  3.24687  3.97315  4.15921  3.06631  3.75898  4.73802  2.92372  3.90303  3.21230  3.58911  2.99784  3.38051  3.79326  5.71948  4.42502    799 d - - -
          2.68618  4.42225  2.77519  2.73123  3.46354  2.40513  3.72494  3.29354  2.67741  2.69355  4.24690  2.90347  2.73739  3.18146  2.89801  2.37887  2.77519  2.98518  4.58477  3.61503
          0.02991  3.92034  4.64268  0.61958  0.77255  0.48576  0.95510
    310   3.20887  4.65688  4.26634  3.90629  3.15389  4.04295  4.54700  2.36043  3.67357  0.81846  3.16169  4.17713  4.47001  4.03045  3.84186  3.61922  3.50090  2.41021  5.05066  3.78507    800 l - - -
          2.68618  4.42225  2.77519  2.73123  3.46354  2.40513  3.72494  3.29354  2.67741  2.69355  4.24690  2.90347  2.73739  3.18146  2.89801  2.37887  2.77519  2.98518  4.58477  3.61503
          0.02991  3.92034  4.64268  0.61958  0.77255  0.48576  0.95510
    311   3.31621  4.78582  3.90883  3.64710  2.29493  3.88584  3.64093  3.31874  3.50323  2.76035  3.98878  3.78236  4.35852  3.79780  3.67718  3.44819  3.60310  3.19154  3.94056  0.88978    801 y - - -
          2.68618  4.42225  2.77519  2.73123  3.46354  2.40513  3.72494  3.29354  2.67741  2.69355  4.24690  2.90347  2.73739  3.18146  2.89801  2.37887  2.77519  2.98518  4.58477  3.61503
          0.02991  3.92034  4.64268  0.61958  0.77255  0.48576  0.95510
    312   3.31621  4.78582  3.90883  3.64710  2.29493  3.88584  3.64093  3.31874  3.50323  2.76035  3.98878  3.78236  4.35852  3.79780  3.67718  3.44819  3.60310  3.19154  3.94056  0.88978    802 y - - -
          2.68618  4.42225  2.77519  2.73123  3.46354  2.40513  3.72494  3.29354  2.67741  2.69355  4.24690  2.90347  2.73739  3.18146  2.89801  2.37887  2.77519  2.98518  4.58477  3.61503
          0.02991  3.92034  4.64268  0.61958  0.77255  0.48576  0.95510
    313   2.81506  4.56462  3.42737  3.27319  4.26453  3.24941  4.34684  3.82208  3.33455  3.44380  4.49559  3.57515  0.74327  3.72188  3.57479  2.98401  3.26036  3.46202  5.43812  4.38580    803 p - - -
          2.68618  4.42225  2.77519  2.73123  3.46354  2.40513  3.72494  3.29354  2.67741  2.69355  4.24690  2.90347  2.73739  3.18146  2.89801  2.37887  2.77519  2.98518  4.58477  3.61503
          0.02991  3.92034  4.64268  0.61958  0.77255  0.48576  0.95510
    314   3.04741  4.85658  3.17256  2.93723  3.31830  3.48799  1.04543  3.75774  2.77898  3.24574  4.29234  3.34466  4.04311  3.30405  3.04187  3.11763  3.35236  3.49194  4.78275  3.26779    804 h - - -
          2.68618  4.42225  2.77519  2.73123  3.46354  2.40513  3.72494  3.29354  2.67741  2.69355  4.24690  2.90347  2.73739  3.18146  2.89801  2.37887  2.77519  2.98518  4.58477  3.61503
          0.02991  3.92034  4.64268  0.61958  0.77255  0.48576  0.95510
    315   2.81506  4.56462  3.42737  3.27319  4.26453  3.24941  4.34684  3.82208  3.33455  3.44380  4.49559  3.57515  0.74327  3.72188  3.57479  2.98401  3.26036  3.46202  5.43812  4.38580    805 p - - -
          2.68618  4.42225  2.77519  2.73123  3.46354  2.40513  3.72494  3.29354  2.67741  2.69355  4.24690  2.90347  2.73739  3.18146  2.89801  2.37887  2.77519  2.98518  4.58477  3.61503
          0.02991  3.92034  4.64268  0.61958  0.77255  0.48576  0.95510
    316   2.85941  4.28806  4.29176  3.72369  2.57991  3.96680  4.08417  2.40544  3.58875  1.45279  2.51473  3.91568  4.27674  3.76297  3.74593  3.26810  3.08463  2.39211  3.00217  3.18584    807 l - - -
          2.68618  4.42225  2.77519  2.73123  3.46354  2.40513  3.72494  3.29354  2.67741  2.69355  4.24690  2.90347  2.73739  3.18146  2.89801  2.37887  2.77519  2.98518  4.58477  3.61503
          0.02991  3.92034  4.64268  0.61958  0.77255  0.48576  0.95510
    317   3.11219  4.44686  4.69182  4.15462  3.28885  4.41142  4.82007  1.42942  4.02690  1.43912  3.09856  4.41560  4.66789  4.24356  4.21287  3.76608  3.35580  1.64946  5.28584  4.13451    808 i - - -
          2.68618  4.42225  2.77519  2.73123  3.46354  2.40513  3.72494  3.29354  2.67741  2.69355  4.24690  2.90347  2.73739  3.18146  2.89801  2.37887  2.77519  2.98518  4.58477  3.61503
          0.02991  3.92034  4.64268  0.61958  0.77255  0.48576  0.95510
    318   2.91863  4.90601  2.93445  2.68974  4.08095  3.39756  3.84854  3.71886  2.50719  3.21648  4.24282  3.14996  3.95159  1.15134  2.79051  2.96428  3.21548  3.44550  5.34441  4.04126    820 q - - -
          2.68618  4.42225  2.77519  2.73123  3.46354  2.40513  3.72494  3.29354  2.67741  2.69355  4.24690  2.90347  2.73739  3.18146  2.89801  2.37887  2.77519  2.98518  4.58477  3.61503
          0.02991  3.92034  4.64268  0.61958  0.77255  0.48576  0.95510
    319   3.04095  5.17674  0.85178  2.36490  4.56016  3.24687  3.97315  4.15921  3.06631  3.75898  4.73802  2.92372  3.90303  3.21230  3.58911  2.99784  3.38051  3.79326  5.71948  4.42502    821 d - - -
          2.68618  4.42225  2.77519  2.73123  3.46354  2.40513  3.72494  3.29354  2.67741  2.69355  4.24690  2.90347  2.73739  3.18146  2.89801  2.37887  2.77519  2.98518  4.58477  3.61503
          0.02991  3.92034  4.64268  0.61958  0.77255  0.48576  0.95510
    320   3.00792  4.37645  4.58604  4.09615  3.50460  4.26572  4.84271  1.53323  3.97209  2.03758  3.33539  4.33393  4.62102  4.26129  4.19133  3.65129  3.28425  1.12753  5.43411  4.21377    822 v - - -
          2.68618  4.42225  2.77519  2.73123  3.46354  2.40513  3.72494  3.29354  2.67741  2.69355  4.24690  2.90347  2.73739  3.18146  2.89801  2.37887  2.77519  2.98518  4.58477  3.61503
          0.02991  3.92034  4.64268  0.61958  0.77255  0.48576  0.95510
    321   3.20887  4.65688  4.26634  3.90629  3.15389  4.04295  4.54700  2.36043  3.67357  0.81846  3.16169  4.17713  4.47001  4.03045  3.84186  3.61922  3.50090  2.41021  5.05066  3.78507    823 l - - -
          2.68618  4.42225  2.77519  2.73123  3.46354  2.40513  3.72494  3.29354  2.67741  2.69355  4.24690  2.90347  2.73739  3.18146  2.89801  2.37887  2.77519  2.98518  4.58477  3.61503
          0.02991  3.92034  4.64268  0.61958  0.77255  0.48576  0.95510
    322   3.41535  4.77300  4.16451  3.88233  2.71558  3.78389  3.95892  3.44084  3.60344  2.82753  4.07244  4.02168  4.30559  3.98857  3.72342  3.61861  3.71814  3.33250  0.79407  2.71516    824 w - - -
          2.68618  4.42225  2.77519  2.73123  3.46354  2.40513  3.72494  3.29354  2.67741  2.69355  4.24690  2.90347  2.73739  3.18146  2.89801  2.37887  2.77519  2.98518  4.58477  3.61503
          0.02991  3.92034  4.64268  0.61958  0.77255  0.48576  0.95510
    323   2.10591  4.26529  3.39732  2.92587  3.48450  2.45446  3.84984  2.98363  2.84808  2.68401  3.58834  3.26372  3.84097  3.19386  3.17179  2.66499  2.78543  2.71254  2.68858  3.63176    825 a - - -
          2.68618  4.42225  2.77519  2.73123  3.46354  2.40513  3.72494  3.29354  2.67741  2.69355  4.24690  2.90347  2.73739  3.18146  2.89801  2.37887  2.77519  2.98518  4.58477  3.61503
          0.02991  3.92034  4.64268  0.61958  0.77255  0.48576  0.95510
    324   2.04388  4.16468  3.46780  3.02940  3.91817  3.06800  4.02792  3.15759  2.99137  2.96461  3.84323  3.26799  3.72403  3.30678  3.32357  2.01381  1.88253  2.48511  5.31848  4.09370    826 t - - -
          2.68618  4.42225  2.77519  2.73123  3.46354  2.40513  3.72494  3.29354  2.67741  2.69355  4.24690  2.90347  2.73739  3.18146  2.89801  2.37887  2.77519  2.98518  4.58477  3.61503
          0.02991  3.92034  4.64268  0.61958  0.77255  0.48576  0.95510
    325   3.19839  4.58456  4.57087  4.06037  3.10097  4.36342  4.69175  1.88077  3.85735  0.99458  2.96591  4.34371  4.62970  4.11092  4.03581  3.74023  3.44375  2.10767  5.12739  3.93658    827 l - - -
          2.68618  4.42225  2.77519  2.73123  3.46354  2.40513  3.72494  3.29354  2.67741  2.69355  4.24690  2.90347  2.73739  3.18146  2.89801  2.37887  2.77519  2.98518  4.58477  3.61503
          0.02991  3.92034  4.64268  0.61958  0.77255  0.48576  0.95510
    326   2.61860  4.45490  3.28150  2.74180  3.24417  3.51422  2.60105  2.99854  2.65058  2.65746  3.11186  3.17251  3.90417  3.01275  3.01554  2.53970  2.85184  2.75886  4.72633  2.71380    831 s - - -
          2.68618  4.42225  2.77519  2.73123  3.46354  2.40513  3.72494  3.29354  2.67741  2.69355  4.24690  2.90347  2.73739  3.18146  2.89801  2.37887  2.77519  2.98518  4.58477  3.61503
          0.02991  3.92034  4.64268  0.61958  0.77255  0.48576  0.95510
    327   2.97804  5.07138  3.30669  2.73123  4.48852  3.58334  3.60903  3.86151  1.21943  3.33977  4.22156  3.14585  3.98395  2.75444  1.94907  2.98492  3.16671  3.54799  5.40631  4.21627    832 k - - -
          2.68618  4.42225  2.77519  2.73123  3.46354  2.40513  3.72494  3.29354  2.67741  2.69355  4.24690  2.90347  2.73739  3.18146  2.89801  2.37887  2.77519  2.98518  4.58477  3.61503
          0.02991  3.92034  4.64268  0.61958  0.77255  0.48576  0.95510
    328   1.95432  4.21956  3.55907  3.05582  3.55990  2.97677  3.97310  2.63073  2.98539  2.17293  3.50562  3.37305  3.90051  3.30523  3.30619  2.72199  2.79595  2.11594  5.05224  3.82237    833 a - - -
          2.68620  4.42227  2.77522  2.73126  3.46356  2.40515  3.72497  3.29356  2.67743  2.69357  4.24692  2.90349  2.73742  3.18149  2.89803  2.37889  2.77522  2.98471  4.58479  3.61505
          0.23287  1.61893  4.64268  0.28417  1.39689  0.48576  0.95510
    329   2.99334  5.11442  2.50767  0.95923  4.46662  3.30483  3.89561  3.93001  2.78214  3.53939  4.51117  2.95994  3.91164  3.11018  3.19604  2.97079  3.29789  3.60886  5.62918  4.35128    844 e - - -
          2.68618  4.42225  2.77519  2.73123  3.46354  2.40513  3.72494  3.29354  2.67741  2.69355  4.24690  2.90347  2.73739  3.18146  2.89801  2.37887  2.77519  2.98518  4.58477  3.61503
          0.02991  3.92034  4.64268  0.61958  0.77255  0.48576  0.95510
    330   2.45550  4.50737  2.80589  2.58049  4.25553  2.67370  3.88215  3.71825  2.76667  3.34501  4.18441  2.54612  1.78845  3.09205  3.16489  2.55172  2.84782  3.27201  5.53616  4.23264    845 p - - -
          2.68618  4.42225  2.77519  2.73123  3.46354  2.40513  3.72494  3.29354  2.67741  2.69355  4.24690  2.90347  2.73739  3.18146  2.89801  2.37887  2.77519  2.98518  4.58477  3.61503
          0.02991  3.92034  4.64268  0.61958  0.77255  0.48576  0.95510
    331   2.22015  4.25113  3.99557  3.44435  2.51575  3.79986  4.13931  2.26780  3.35230  1.78891  3.17093  3.73141  4.17595  3.60628  3.60290  3.10433  2.97844  1.99511  4.86173  3.61572    847 l - - -
          2.68618  4.42225  2.77519  2.73123  3.46354  2.40513  3.72494  3.29354  2.67741  2.69355  4.24690  2.90347  2.73739  3.18146  2.89801  2.37887  2.77519  2.98518  4.58477  3.61503
          0.02991  3.92034  4.64268  0.61958  0.77255  0.48576  0.95510
    332   3.20887  4.65688  4.26634  3.90629  3.15389  4.04295  4.54700  2.36043  3.67357  0.81846  3.16169  4.17713  4.47001  4.03045  3.84186  3.61922  3.50090  2.41021  5.05066  3.78507    848 l - - -
          2.68618  4.42225  2.77519  2.73123  3.46354  2.40513  3.72494  3.29354  2.67741  2.69355  4.24690  2.90347  2.73739  3.18146  2.89801  2.37887  2.77519  2.98518  4.58477  3.61503
          0.02991  3.92034  4.64268  0.61958  0.77255  0.48576  0.95510
    333   2.80599  4.43036  3.76071  3.20987  3.22702  3.79738  4.03784  2.51616  2.99868  1.68368  2.08832  3.58262  4.14862  2.91620  3.27376  3.09082  3.03805  2.48070  4.93312  3.72166    849 l - - -
          2.68618  4.42225  2.77519  2.73123  3.46354  2.40513  3.72494  3.29354  2.67741  2.69355  4.24690  2.90347  2.73739  3.18146  2.89801  2.37887  2.77519  2.98518  4.58477  3.61503
          0.02991  3.92034  4.64268  0.61958  0.77255  0.48576  0.95510
    334   2.50521  3.68309  3.02954  2.55387  3.87621  2.45710  2.99185  3.31269  2.53874  2.95438  3.79764  2.54226  3.78240  2.90058  2.95018  2.59873  2.79047  2.99153  5.20444  3.89652    850 g - - -
          2.68625  4.42183  2.77527  2.73131  3.46361  2.40499  3.72502  3.29361  2.67748  2.69362  4.24697  2.90354  2.73708  3.18154  2.89808  2.37894  2.77527  2.98526  4.58240  3.61510
          0.23287  1.61893  4.64268  0.94106  0.49465  0.48576  0.95510
    335   2.33853  4.25963  3.24797  3.06581  4.12392  2.98862  4.17442  3.65293  3.14280  3.36943  4.29143  3.28304  3.73133  3.48836  3.42746  1.02114  2.82221  3.17757  5.49256  4.20766    855 s - - -
          2.68618  4.42225  2.77519  2.73123  3.46354  2.40513  3.72494  3.29354  2.67741  2.69355  4.24690  2.90347  2.73739  3.18146  2.89801  2.37887  2.77519  2.98518  4.58477  3.61503
          0.02991  3.92034  4.64268  0.61958  0.77255  0.48576  0.95510
    336   2.55105  4.37186  3.29394  2.72460  3.51833  3.16475  3.71188  2.90246  2.62531  2.44952  3.19056  3.16085  3.86600  2.98776  2.55288  2.45640  2.78332  2.66204  3.85725  3.66900    856 l - - -
          2.68618  4.42225  2.77519  2.73123  3.46354  2.40513  3.72494  3.29354  2.67741  2.69355  4.24690  2.90347  2.73739  3.18146  2.89801  2.37887  2.77519  2.98518  4.58477  3.61503
          0.02991  3.92034  4.64268  0.61958  0.77255  0.48576  0.95510
    337   3.20887  4.65688  4.26634  3.90629  3.15389  4.04295  4.54700  2.36043  3.67357  0.81846  3.16169  4.17713  4.47001  4.03045  3.84186  3.61922  3.50090  2.41021  5.05066  3.78507    858 l - - -
          2.68618  4.42225  2.77519  2.73123  3.46354  2.40513  3.72494  3.29354  2.67741  2.69355  4.24690  2.90347  2.73739  3.18146  2.89801  2.37887  2.77519  2.98518  4.58477  3.61503
          0.02991  3.92034  4.64268  0.61958  0.77255  0.48576  0.95510
    338   3.05932  4.89538  3.55484  3.05577  4.26208  3.53832  3.85880  3.80698  2.25650  3.31421  4.31301  3.41192  4.03846  3.07664  0.90773  3.14110  3.32194  3.52883  5.32565  4.17890    860 r - - -
          2.68618  4.42225  2.77519  2.73123  3.46354  2.40513  3.72494  3.29354  2.67741  2.69355  4.24690  2.90347  2.73739  3.18146  2.89801  2.37887  2.77519  2.98518  4.58477  3.61503
          0.02991  3.92034  4.64268  0.61958  0.77255  0.48576  0.95510
    339   2.73764  5.03713  2.87646  2.27167  4.38010  3.41939  3.57693  3.79606  1.73356  3.30666  4.11813  2.63188  3.83673  2.70725  2.29925  2.53855  2.95610  3.43576  5.44633  4.13575    869 k - - -
          2.68618  4.42225  2.77519  2.73123  3.46354  2.40513  3.72494  3.29354  2.67741  2.69355  4.24690  2.90347  2.73739  3.18146  2.89801  2.37887  2.77519  2.98518  4.58477  3.61503
          0.02991  3.92034  4.64268  0.61958  0.77255  0.48576  0.95510
    340   2.24575  4.85450  3.09326  2.57945  4.24812  3.43989  3.62777  3.61326  1.60753  3.18539  4.03602  3.03715  3.87347  2.78115  2.27802  2.76843  2.96890  3.28721  5.36275  4.10430    870 k - - -
          2.68618  4.42225  2.77519  2.73123  3.46354  2.40513  3.72494  3.29354  2.67741  2.69355  4.24690  2.90347  2.73739  3.18146  2.89801  2.37887  2.77519  2.98518  4.58477  3.61503
          0.02991  3.92034  4.64268  0.61958  0.77255  0.48576  0.95510
    341   0.94694  4.21591  3.51112  3.30449  4.09996  3.03919  4.32089  3.23264  3.32197  3.11205  4.13854  3.44203  3.78292  3.65873  3.56928  2.56575  2.84641  2.87877  5.52234  4.32788    871 a - - -
          2.68618  4.42225  2.77519  2.73123  3.46354  2.40513  3.72494  3.29354  2.67741  2.69355  4.24690  2.90347  2.73739  3.18146  2.89801  2.37887  2.77519  2.98518  4.58477  3.61503
          0.02991  3.92034  4.64268  0.61958  0.77255  0.48576  0.95510
    342   2.81191  3.22252  4.25859  3.75308  3.23328  3.81964  4.37766  2.22996  3.55888  1.19365  3.19284  3.95083  4.27028  3.85351  3.75315  3.21454  3.11303  2.15069  5.01366  3.77996    872 l - - -
          2.68618  4.42225  2.77519  2.73123  3.46354  2.40513  3.72494  3.29354  2.67741  2.69355  4.24690  2.90347  2.73739  3.18146  2.89801  2.37887  2.77519  2.98518  4.58477  3.61503
          0.02991  3.92034  4.64268  0.61958  0.77255  0.48576  0.95510
    343   1.95120  4.91175  2.21904  2.29116  4.26582  3.26263  3.67548  3.69313  2.53045  3.28578  4.11671  2.82585  3.78229  2.37056  3.00661  2.65205  2.92781  3.33092  5.50727  4.13344    873 a - - -
          2.68618  4.42225  2.77519  2.73123  3.46354  2.40513  3.72494  3.29354  2.67741  2.69355  4.24690  2.90347  2.73739  3.18146  2.89801  2.37887  2.77519  2.98518  4.58477  3.61503
          0.02991  3.92034  4.64268  0.61958  0.77255  0.48576  0.95510
    344   2.67980  5.02117  2.27228  1.81676  4.34733  3.26407  3.65224  3.78765  2.51716  3.35587  4.17091  2.78114  3.77753  2.80260  3.01881  2.46905  2.33215  3.41258  5.56096  4.16528    874 e - - -
          2.68618  4.42225  2.77519  2.73123  3.46354  2.40513  3.72494  3.29354  2.67741  2.69355  4.24690  2.90347  2.73739  3.18146  2.89801  2.37887  2.77519  2.98518  4.58477  3.61503
          0.02991  3.92034  4.64268  0.61958  0.77255  0.48576  0.95510
    345   2.25858  3.19236  4.16042  3.67889  3.58510  3.50657  4.39420  2.15318  3.56244  2.42236  3.49759  3.79132  4.08213  3.83526  3.78201  2.90479  2.89531  1.33683  5.21723  4.01323    875 v - - -
          2.68618  4.42225  2.77519  2.73123  3.46354  2.40513  3.72494  3.29354  2.67741  2.69355  4.24690  2.90347  2.73739  3.18146  2.89801  2.37887  2.77519  2.98518  4.58477  3.61503
          0.02991  3.92034  4.64268  0.61958  0.77255  0.48576  0.95510
    346   2.71972  4.30890  3.76490  2.83953  3.28893  3.76352  4.03553  2.12698  3.08794  1.94229  2.25310  3.56909  4.11637  3.40455  3.38043  3.04039  2.95210  2.25825  4.92730  3.72730    876 l - - -
          2.68618  4.42225  2.77519  2.73123  3.46354  2.40513  3.72494  3.29354  2.67741  2.69355  4.24690  2.90347  2.73739  3.18146  2.89801  2.37887  2.77519  2.98518  4.58477  3.61503
          0.02991  3.92034  4.64268  0.61958  0.77255  0.48576  0.95510
    347   2.91178  5.11194  3.17255  2.38577  4.51913  3.55414  3.57114  3.88340  1.54938  3.35112  4.19550  3.05804  3.93828  2.70275  1.75352  2.89786  3.09564  3.54905  5.43193  4.21137    877 k - - -
          2.68618  4.42225  2.77519  2.73123  3.46354  2.40513  3.72494  3.29354  2.67741  2.69355  4.24690  2.90347  2.73739  3.18146  2.89801  2.37887  2.77519  2.98518  4.58477  3.61503
          0.02991  3.92034  4.64268  0.61958  0.77255  0.48576  0.95510
    348   2.75423  4.76784  3.07129  2.61330  3.56597  3.49356  2.09002  3.37996  2.34963  2.62169  3.86339  3.07452  3.91377  2.57744  2.66672  2.81442  2.98314  3.11765  4.96609  3.53070    878 h - - -
          2.68618  4.42225  2.77519  2.73123  3.46354  2.40513  3.72494  3.29354  2.67741  2.69355  4.24690  2.90347  2.73739  3.18146  2.89801  2.37887  2.77519  2.98518  4.58477  3.61503
          0.02991  3.92034  4.64268  0.61958  0.77255  0.48576  0.95510
    349   3.07589  4.40287  4.69376  4.16592  3.40196  4.40273  4.86116  1.35860  4.04812  1.73678  3.21273  4.41861  4.67951  4.29022  4.24818  3.76320  3.32635  1.40817  5.36922  4.19108    879 i - - -
          2.68618  4.42225  2.77519  2.73123  3.46354  2.40513  3.72494  3.29354  2.67741  2.69355  4.24690  2.90347  2.73739  3.18146  2.89801  2.37887  2.77519  2.98518  4.58477  3.61503
          0.02991  3.92034  4.64268  0.61958  0.77255  0.48576  0.95510
    350   2.80815  5.00458  2.24484  2.35050  3.91312  3.31465  1.69274  3.78215  2.60380  3.33893  4.22526  2.88135  3.85677  2.93642  3.03765  2.79548  3.08219  3.44528  5.27257  3.80130    880 h - - -
          2.68618  4.42225  2.77519  2.73123  3.46354  2.40513  3.72494  3.29354  2.67741  2.69355  4.24690  2.90347  2.73739  3.18146  2.89801  2.37887  2.77519  2.98518  4.58477  3.61503
          0.02991  3.92034  4.64268  0.61958  0.77255  0.48576  0.95510
    351   2.92352  4.66194  3.33091  3.01791  2.57921  3.63225  3.60171  3.28497  2.96748  2.84926  3.88407  2.74906  4.10506  3.32586  3.25949  3.03450  3.19766  3.06481  4.18881  1.38774    881 y - - -
          2.68618  4.42225  2.77519  2.73123  3.46354  2.40513  3.72494  3.29354  2.67741  2.69355  4.24690  2.90347  2.73739  3.18146  2.89801  2.37887  2.77519  2.98518  4.58477  3.61503
          0.02991  3.92034  4.64268  0.61958  0.77255  0.48576  0.95510
    352   2.99334  5.11442  2.50767  0.95923  4.46662  3.30483  3.89561  3.93001  2.78214  3.53939  4.51117  2.95994  3.91164  3.11018  3.19604  2.97079  3.29789  3.60886  5.62918  4.35128    882 e - - -
          2.68618  4.42225  2.77519  2.73123  3.46354  2.40513  3.72494  3.29354  2.67741  2.69355  4.24690  2.90347  2.73739  3.18146  2.89801  2.37887  2.77519  2.98518  4.58477  3.61503
          0.02991  3.92034  4.64268  0.61958  0.77255  0.48576  0.95510
    353   3.04095  5.17674  0.85178  2.36490  4.56016  3.24687  3.97315  4.15921  3.06631  3.75898  4.73802  2.92372  3.90303  3.21230  3.58911  2.99784  3.38051  3.79326  5.71948  4.42502    892 d - - -
          2.68618  4.42225  2.77519  2.73123  3.46354  2.40513  3.72494  3.29354  2.67741  2.69355  4.24690  2.90347  2.73739  3.18146  2.89801  2.37887  2.77519  2.98518  4.58477  3.61503
          0.02991  3.92034  4.64268  0.61958  0.77255  0.48576  0.95510
    354   2.68001  4.86920  2.82098  1.70818  4.15255  3.37722  3.63863  3.52146  2.34045  3.13476  3.99250  2.92844  3.82811  2.79627  2.47724  2.70085  2.92343  2.88489  5.37519  4.04980    893 e - - -
          2.68618  4.42225  2.77519  2.73123  3.46354  2.40513  3.72494  3.29354  2.67741  2.69355  4.24690  2.90347  2.73739  3.18146  2.89801  2.37887  2.77519  2.98518  4.58477  3.61503
          0.02991  3.92034  4.64268  0.61958  0.77255  0.48576  0.95510
    355   2.80082  5.12673  2.04021  2.20134  4.47137  3.19347  3.76413  4.02962  2.73211  3.60035  4.46435  1.46837  3.80949  2.95064  3.24943  2.75638  3.11459  3.62608  5.71706  4.27451    894 n - - -
          2.68618  4.42225  2.77519  2.73123  3.46354  2.40513  3.72494  3.29354  2.67741  2.69355  4.24690  2.90347  2.73739  3.18146  2.89801  2.37887  2.77519  2.98518  4.58477  3.61503
          0.02991  3.92034  4.64268  0.61958  0.77255  0.48576  0.95510
    356   2.43841  4.28361  3.47049  3.22459  4.01104  3.12133  4.23827  3.14400  3.16851  3.00580  4.05317  3.42638  3.82882  3.56092  3.42496  2.64020  1.09331  2.83386  5.44464  4.22764    895 t - - -
          2.68618  4.42225  2.77519  2.73123  3.46354  2.40513  3.72494  3.29354  2.67741  2.69355  4.24690  2.90347  2.73739  3.18146  2.89801  2.37887  2.77519  2.98518  4.58477  3.61503
          0.02991  3.92034  4.64268  0.61958  0.77255  0.48576  0.95510
    357   3.05932  4.89538  3.55484  3.05577  4.26208  3.53832  3.85880  3.80698  2.25650  3.31421  4.31301  3.41192  4.03846  3.07664  0.90773  3.14110  3.32194  3.52883  5.32565  4.17890    896 r - - -
          2.68618  4.42225  2.77519  2.73123  3.46354  2.40513  3.72494  3.29354  2.67741  2.69355  4.24690  2.90347  2.73739  3.18146  2.89801  2.37887  2.77519  2.98518  4.58477  3.61503
          0.02991  3.92034  4.64268  0.61958  0.77255  0.48576  0.95510
    358   3.31621  4.78582  3.90883  3.64710  2.29493  3.88584  3.64093  3.31874  3.50323  2.76035  3.98878  3.78236  4.35852  3.79780  3.67718  3.44819  3.60310  3.19154  3.94056  0.88978    897 y - - -
          2.68618  4.42225  2.77519  2.73123  3.46354  2.40513  3.72494  3.29354  2.67741  2.69355  4.24690  2.90347  2.73739  3.18146  2.89801  2.37887  2.77519  2.98518  4.58477  3.61503
          0.02991  3.92034  4.64268  0.61958  0.77255  0.48576  0.95510
    359   2.88796  4.30471  4.39152  3.87591  3.51968  4.09311  4.63395  1.44621  3.76551  2.14158  3.35930  4.12736  4.47153  4.05414  4.00267  3.44933  2.78662  1.37322  5.33134  4.12685    898 v - - -
          2.68618  4.42225  2.77519  2.73123  3.46354  2.40513  3.72494  3.29354  2.67741  2.69355  4.24690  2.90347  2.73739  3.18146  2.89801  2.37887  2.77519  2.98518  4.58477  3.61503
          0.02991  3.92034  4.64268  0.61958  0.77255  0.48576  0.95510
    360   2.53723  2.06660  1.99332  2.74469  3.90861  3.24733  3.91845  3.19693  2.87343  2.99326  3.90825  3.15818  3.82672  3.17600  3.26622  2.67716  2.88479  2.89463  5.28166  4.00833    899 d - - -
          2.68618  4.42225  2.77519  2.73123  3.46354  2.40513  3.72494  3.29354  2.67741  2.69355  4.24690  2.90347  2.73739  3.18146  2.89801  2.37887  2.77519  2.98518  4.58477  3.61503
          0.02991  3.92034  4.64268  0.61958  0.77255  0.48576  0.95510
    361   3.06834  4.47367  4.40374  4.02127  3.40641  4.11821  4.74045  1.02057  3.85033  1.98258  3.33423  4.25989  4.54475  4.19364  4.04142  3.61806  3.36662  1.84761  5.30719  4.04968    900 i - - -
          2.68618  4.42225  2.77519  2.73123  3.46354  2.40513  3.72494  3.29354  2.67741  2.69355  4.24690  2.90347  2.73739  3.18146  2.89801  2.37887  2.77519  2.98518  4.58477  3.61503
          0.02991  3.92034  4.64268  0.61958  0.77255  0.48576  0.95510
    362   2.72466  4.49552  3.40824  3.31364  4.45539  0.65893  4.43114  4.06651  3.50144  3.71468  4.69069  3.57249  3.88820  3.82178  3.73237  2.89791  3.20961  3.58558  5.53805  4.55885    901 G - - -
          2.68618  4.42225  2.77519  2.73123  3.46354  2.40513  3.72494  3.29354  2.67741  2.69355  4.24690  2.90347  2.73739  3.18146  2.89801  2.37887  2.77519  2.98518  4.58477  3.61503
          0.02991  3.92034  4.64268  0.61958  0.77255  0.48576  0.95510
    363   2.81506  4.56462  3.42737  3.27319  4.26453  3.24941  4.34684  3.82208  3.33455  3.44380  4.49559  3.57515  0.74327  3.72188  3.57479  2.98401  3.26036  3.46202  5.43812  4.38580    902 p - - -
          2.68618  4.42225  2.77519  2.73123  3.46354  2.40513  3.72494  3.29354  2.67741  2.69355  4.24690  2.90347  2.73739  3.18146  2.89801  2.37887  2.77519  2.98518  4.58477  3.61503
          0.02991  3.92034  4.64268  0.61958  0.77255  0.48576  0.95510
    364   2.84580  4.37504  4.19158  3.85608  3.58501  3.77342  4.64950  2.04795  3.72458  2.26366  3.54279  4.03825  4.33118  4.08089  3.93249  3.27987  3.20613  0.96667  5.37757  4.11220    906 v - - -
          2.68618  4.42225  2.77519  2.73123  3.46354  2.40513  3.72494  3.29354  2.67741  2.69355  4.24690  2.90347  2.73739  3.18146  2.89801  2.37887  2.77519  2.98518  4.58477  3.61503
          0.02991  3.92034  4.64268  0.61958  0.77255  0.48576  0.95510
    365   2.76303  4.76136  2.73475  2.62498  4.13236  3.21600  3.95953  3.85292  2.86715  3.49433  4.44921  1.07606  3.87015  3.23227  3.22352  2.82833  3.14641  3.47030  5.43278  4.07718    907 n - - -
          2.68618  4.42225  2.77519  2.73123  3.46354  2.40513  3.72494  3.29354  2.67741  2.69355  4.24690  2.90347  2.73739  3.18146  2.89801  2.37887  2.77519  2.98518  4.58477  3.61503
          0.02991  3.92034  4.64268  0.61958  0.77255  0.48576  0.95510
    366   3.01568  4.98158  3.19487  2.80725  4.37894  3.50011  3.78555  3.81117  0.97467  3.36577  4.32455  3.22965  3.99700  2.97424  2.44057  3.05447  3.26534  3.51622  5.41386  4.23347    908 k - - -
          2.68618  4.42225  2.77519  2.73123  3.46354  2.40513  3.72494  3.29354  2.67741  2.69355  4.24690  2.90347  2.73739  3.18146  2.89801  2.37887  2.77519  2.98518  4.58477  3.61503
          0.02991  3.92034  4.64268  0.61958  0.77255  0.48576  0.95510
    367   2.49138  4.20424  3.75270  3.38330  3.65552  3.35292  4.25487  2.42698  3.29147  2.57851  3.64823  3.57523  3.97444  3.63425  3.54725  2.41389  2.88148  1.30600  5.24363  3.97803    913 v - - -
          2.68618  4.42225  2.77519  2.73123  3.46354  2.40513  3.72494  3.29354  2.67741  2.69355  4.24690  2.90347  2.73739  3.18146  2.89801  2.37887  2.77519  2.98518  4.58477  3.61503
          0.02991  3.92034  4.64268  0.61958  0.77255  0.48576  0.95510
    368   3.15380  4.49844  4.68682  4.13494  2.61111  4.38979  4.63119  1.64133  4.01423  1.22228  2.92941  4.37459  4.61563  4.15202  4.16022  3.72732  3.38114  2.08618  4.99657  3.78155    914 l - - -
          2.68618  4.42225  2.77519  2.73123  3.46354  2.40513  3.72494  3.29354  2.67741  2.69355  4.24690  2.90347  2.73739  3.18146  2.89801  2.37887  2.77519  2.98518  4.58477  3.61503
          0.02991  3.92034  4.64268  0.61958  0.77255  0.48576  0.95510
    369   2.76303  4.76136  2.73475  2.62498  4.13236  3.21600  3.95953  3.85292  2.86715  3.49433  4.44921  1.07606  3.87015  3.23227  3.22352  2.82833  3.14641  3.47030  5.43278  4.07718    915 n - - -
          2.68618  4.42225  2.77519  2.73123  3.46354  2.40513  3.72494  3.29354  2.67741  2.69355  4.24690  2.90347  2.73739  3.18146  2.89801  2.37887  2.77519  2.98518  4.58477  3.61503
          0.02991  3.92034  4.64268  0.61958  0.77255  0.48576  0.95510
    370   2.86715  4.37391  4.07814  3.53263  2.88687  3.87855  4.02687  2.50724  3.30836  1.88306  1.70031  3.78521  4.23296  3.61902  3.51475  3.20795  3.10660  2.47692  3.39010  3.20368    916 m - - -
          2.68618  4.42225  2.77519  2.73123  3.46354  2.40513  3.72494  3.29354  2.67741  2.69355  4.24690  2.90347  2.73739  3.18146  2.89801  2.37887  2.77519  2.98518  4.58477  3.61503
          0.02991  3.92034  4.64268  0.61958  0.77255  0.48576  0.95510
    371   3.20887  4.65688  4.26634  3.90629  3.15389  4.04295  4.54700  2.36043  3.67357  0.81846  3.16169  4.17713  4.47001  4.03045  3.84186  3.61922  3.50090  2.41021  5.05066  3.78507    917 l - - -
          2.68618  4.42225  2.77519  2.73123  3.46354  2.40513  3.72494  3.29354  2.67741  2.69355  4.24690  2.90347  2.73739  3.18146  2.89801  2.37887  2.77519  2.98518  4.58477  3.61503
          0.02991  3.92034  4.64268  0.61958  0.77255  0.48576  0.95510
    372   1.97002  1.48464  4.00802  3.66643  3.84421  3.05400  4.39065  2.83917  3.51149  2.83120  3.84352  3.59707  3.79064  3.81263  3.69125  2.52690  2.74462  2.53581  5.36095  4.16798    918 c - - -
          2.68618  4.42225  2.77519  2.73123  3.46354  2.40513  3.72494  3.29354  2.67741  2.69355  4.24690  2.90347  2.73739  3.18146  2.89801  2.37887  2.77519  2.98518  4.58477  3.61503
          0.02991  3.92034  4.64268  0.61958  0.77255  0.48576  0.95510
    373   1.97218  1.48290  4.00828  3.66691  3.84407  3.05430  4.39097  2.83886  3.51175  2.83097  3.84365  3.59748  3.79094  3.81308  3.69139  2.52735  2.74504  2.53567  5.36095  4.16789    919 c - - -
          2.68618  4.42225  2.77519  2.73123  3.46354  2.40513  3.72494  3.29354  2.67741  2.69355  4.24690  2.90347  2.73739  3.18146  2.89801  2.37887  2.77519  2.98518  4.58477  3.61503
          0.02991  3.92034  4.64268  0.61958  0.77255  0.48576  0.95510
    374   3.41535  4.77300  4.16451  3.88233  2.71558  3.78389  3.95892  3.44084  3.60344  2.82753  4.07244  4.02168  4.30559  3.98857  3.72342  3.61861  3.71814  3.33250  0.79407  2.71516    920 w - - -
          2.68618  4.42225  2.77519  2.73123  3.46354  2.40513  3.72494  3.29354  2.67741  2.69355  4.24690  2.90347  2.73739  3.18146  2.89801  2.37887  2.77519  2.98518  4.58477  3.61503
          0.02991  3.92034  4.64268  0.61958  0.77255  0.48576  0.95510
    375   2.31167  4.22804  4.11035  3.54638  2.58337  3.88354  4.21189  2.04040  3.45204  1.85918  3.15245  3.82040  4.23154  3.69139  3.68358  3.18278  2.99544  1.83483  4.90185  3.69312    922 v - - -
          2.68618  4.42225  2.77519  2.73123  3.46354  2.40513  3.72494  3.29354  2.67741  2.69355  4.24690  2.90347  2.73739  3.18146  2.89801  2.37887  2.77519  2.98518  4.58477  3.61503
          0.02991  3.92034  4.64268  0.61958  0.77255  0.48576  0.95510
    376   2.82031  5.07411  2.61939  1.42133  4.39451  3.34839  3.67811  3.83477  2.35947  3.38108  4.24586  2.88854  3.85727  2.83846  2.40004  2.79785  3.07166  3.48969  5.53111  4.20122    923 e - - -
          2.68618  4.42225  2.77519  2.73123  3.46354  2.40513  3.72494  3.29354  2.67741  2.69355  4.24690  2.90347  2.73739  3.18146  2.89801  2.37887  2.77519  2.98518  4.58477  3.61503
          0.02991  3.92034  4.64268  0.61958  0.77255  0.48576  0.95510
    377   2.93812  5.43770  1.21623  1.86969  4.73016  3.18820  3.76595  4.23644  2.80522  3.77525  4.65557  2.67305  3.82406  2.94509  3.39464  2.82872  3.23670  3.83041  5.92550  4.44157    924 d - - -
          2.68618  4.42225  2.77519  2.73123  3.46354  2.40513  3.72494  3.29354  2.67741  2.69355  4.24690  2.90347  2.73739  3.18146  2.89801  2.37887  2.77519  2.98518  4.58477  3.61503
          0.02991  3.92034  4.64268  0.61958  0.77255  0.48576  0.95510
    378   2.36041  4.31321  3.10261  2.88939  4.16162  3.02117  4.05986  3.62666  2.97057  3.31358  4.20457  3.18324  1.43293  3.32776  3.28994  2.23456  2.81242  3.17036  5.50356  4.22897    927 p - - -
          2.68618  4.42225  2.77519  2.73123  3.46354  2.40513  3.72494  3.29354  2.67741  2.69355  4.24690  2.90347  2.73739  3.18146  2.89801  2.37887  2.77519  2.98518  4.58477  3.61503
          0.02991  3.92034  4.64268  0.61958  0.77255  0.48576  0.95510
    379   2.79484  5.25547  2.08856  1.95032  4.57169  2.75646  3.68767  4.05819  2.62286  3.58173  4.40691  1.82484  3.79087  2.84396  3.16752  2.72189  3.07099  3.65223  5.76000  4.30898    928 n - - -
          2.68618  4.42225  2.77519  2.73123  3.46354  2.40513  3.72494  3.29354  2.67741  2.69355  4.24690  2.90347  2.73739  3.18146  2.89801  2.37887  2.77519  2.98518  4.58477  3.61503
          0.02991  3.92034  4.64268  0.61958  0.77255  0.48576  0.95510
    380   2.23953  4.20657  3.15888  2.94574  4.30166  2.08976  4.12407  3.76999  3.09238  3.44053  4.27144  3.18290  3.66290  3.38518  3.42516  1.34728  2.72122  3.21357  5.62187  4.37804    931 s - - -
          2.68618  4.42225  2.77519  2.73123  3.46354  2.40513  3.72494  3.29354  2.67741  2.69355  4.24690  2.90347  2.73739  3.18146  2.89801  2.37887  2.77519  2.98518  4.58477  3.61503
          0.02991  3.92034  4.64268  0.61958  0.77255  0.48576  0.95510
    381   2.73665  5.18057  2.26022  1.63433  4.48015  3.27004  3.63453  3.94824  2.26203  3.46923  4.27457  2.74516  3.15473  2.77501  2.97560  2.67983  2.99036  3.55300  5.64063  4.22178    932 e - - -
          2.68618  4.42225  2.77519  2.73123  3.46354  2.40513  3.72494  3.29354  2.67741  2.69355  4.24690  2.90347  2.73739  3.18146  2.89801  2.37887  2.77519  2.98518  4.58477  3.61503
          0.02991  3.92034  4.64268  0.61958  0.77255  0.48576  0.95510
    382   0.94694  4.21591  3.51112  3.30449  4.09996  3.03919  4.32089  3.23264  3.32197  3.11205  4.13854  3.44203  3.78292  3.65873  3.56928  2.56575  2.84641  2.87877  5.52234  4.32788    938 a - - -
          2.68618  4.42225  2.77519  2.73123  3.46354  2.40513  3.72494  3.29354  2.67741  2.69355  4.24690  2.90347  2.73739  3.18146  2.89801  2.37887  2.77519  2.98518  4.58477  3.61503
          0.02991  3.92034  4.64268  0.61958  0.77255  0.48576  0.95510
    383   2.98446  4.43184  4.33990  3.86563  1.66022  4.02713  4.17596  2.27330  3.74851  1.87426  3.18470  4.03081  4.40498  3.94137  3.92511  3.39373  3.25500  1.82437  4.56970  3.08116    939 f - - -
          2.68618  4.42225  2.77519  2.73123  3.46354  2.40513  3.72494  3.29354  2.67741  2.69355  4.24690  2.90347  2.73739  3.18146  2.89801  2.37887  2.77519  2.98518  4.58477  3.61503
          0.02991  3.92034  4.64268  0.61958  0.77255  0.48576  0.95510
    384   2.93483  5.08773  3.04163  2.60142  4.45256  3.51315  3.61933  3.86112  1.28411  3.34616  4.22742  3.05589  3.94739  2.43510  2.26623  2.92832  3.14052  3.54046  5.43892  4.20014    940 k - - -
          2.68618  4.42225  2.77519  2.73123  3.46354  2.40513  3.72494  3.29354  2.67741  2.69355  4.24690  2.90347  2.73739  3.18146  2.89801  2.37887  2.77519  2.98518  4.58477  3.61503
          0.02991  3.92034  4.64268  0.61958  0.77255  0.48576  0.95510
    385   2.69617  3.40616  3.18873  2.58761  4.05919  3.48436  3.60496  3.43989  1.79999  3.03081  3.87778  3.05046  3.86901  2.56287  2.20058  2.74974  2.91214  3.14145  5.24331  3.98287    941 k - - -
          2.68618  4.42225  2.77519  2.73123  3.46354  2.40513  3.72494  3.29354  2.67741  2.69355  4.24690  2.90347  2.73739  3.18146  2.89801  2.37887  2.77519  2.98518  4.58477  3.61503
          0.02991  3.92034  4.64268  0.61958  0.77255  0.48576  0.95510
    386   3.04741  4.85658  3.17256  2.93723  3.31830  3.48799  1.04543  3.75774  2.77898  3.24574  4.29234  3.34466  4.04311  3.30405  3.04187  3.11763  3.35236  3.49194  4.78275  3.26779    958 h - - -
          2.68618  4.42225  2.77519  2.73123  3.46354  2.40513  3.72494  3.29354  2.67741  2.69355  4.24690  2.90347  2.73739  3.18146  2.89801  2.37887  2.77519  2.98518  4.58477  3.61503
          0.02991  3.92034  4.64268  0.61958  0.77255  0.48576  0.95510
    387   2.57084  4.38152  4.26760  3.73774  3.28400  4.06611  4.47157  1.75839  3.59801  1.38275  3.13973  4.02740  4.40995  3.87893  3.82856  3.40267  3.18147  1.95871  5.13493  3.95595    959 l - - -
          2.68618  4.42225  2.77519  2.73123  3.46354  2.40513  3.72494  3.29354  2.67741  2.69355  4.24690  2.90347  2.73739  3.18146  2.89801  2.37887  2.77519  2.98518  4.58477  3.61503
          0.02991  3.92034  4.64268  0.61958  0.77255  0.48576  0.95510
    388   1.85150  4.25596  3.23141  2.96820  4.14841  3.01915  4.09451  3.45633  3.02002  3.19766  4.10990  3.22974  1.61919  3.35976  3.34021  2.48937  2.77470  3.03777  5.50950  4.27628    963 p - - -
          2.68618  4.42225  2.77519  2.73123  3.46354  2.40513  3.72494  3.29354  2.67741  2.69355  4.24690  2.90347  2.73739  3.18146  2.89801  2.37887  2.77519  2.98518  4.58477  3.61503
          0.02991  3.92034  4.64268  0.61958  0.77255  0.48576  0.95510
    389   2.94984  5.01104  3.30267  2.74417  4.35165  3.56760  3.62418  3.79059  1.97123  3.26911  4.17110  3.15470  3.97989  2.43276  1.33749  2.97149  3.15073  3.48977  5.35903  4.14265    964 r - - -
          2.68618  4.42225  2.77519  2.73123  3.46354  2.40513  3.72494  3.29354  2.67741  2.69355  4.24690  2.90347  2.73739  3.18146  2.89801  2.37887  2.77519  2.98518  4.58477  3.61503
          0.02991  3.92034  4.64268  0.61958  0.77255  0.48576  0.95510
    390   2.70924  4.22161  3.99190  3.44090  3.34046  3.18229  4.18451  1.82165  3.33549  1.89784  3.26578  3.73545  4.18727  3.61931  3.59334  3.11316  2.96147  1.76545  4.97732  3.76710    965 v - - -
          2.68618  4.42225  2.77519  2.73123  3.46354  2.40513  3.72494  3.29354  2.67741  2.69355  4.24690  2.90347  2.73739  3.18146  2.89801  2.37887  2.77519  2.98518  4.58477  3.61503
          0.02991  3.92034  4.64268  0.61958  0.77255  0.48576  0.95510
    391   2.22913  4.44024  3.16268  2.62941  3.62316  3.05963  3.30480  3.02236  2.60127  2.70101  3.56913  3.08759  3.44851  2.93919  3.00322  2.67061  2.77912  2.60807  5.01176  3.07741    966 a - - -
          2.68618  4.42225  2.77519  2.73123  3.46354  2.40513  3.72494  3.29354  2.67741  2.69355  4.24690  2.90347  2.73739  3.18146  2.89801  2.37887  2.77519  2.98518  4.58477  3.61503
          0.02991  3.92034  4.64268  0.61958  0.77255  0.48576  0.95510
    392   2.77094  5.08836  1.29315  2.19262  4.53042  3.15628  3.79211  4.04484  2.80702  3.63694  4.50675  2.74574  3.79624  2.98059  3.35368  2.36349  3.10642  3.62521  5.78805  4.33563    967 d - - -
          2.68618  4.42225  2.77519  2.73123  3.46354  2.40513  3.72494  3.29354  2.67741  2.69355  4.24690  2.90347  2.73739  3.18146  2.89801  2.37887  2.77519  2.98518  4.58477  3.61503
          0.02991  3.92034  4.64268  0.61958  0.77255  0.48576  0.95510
    393   3.45349  4.76869  4.39505  4.03965  1.57804  4.23146  3.44940  3.18723  3.90215  2.55601  3.80291  3.93180  4.55912  3.95527  4.00159  3.59290  3.68234  3.10305  3.62394  1.12683    968 y - - -
          2.68618  4.42225  2.77519  2.73123  3.46354  2.40513  3.72494  3.29354  2.67741  2.69355  4.24690  2.90347  2.73739  3.18146  2.89801  2.37887  2.77519  2.98518  4.58477  3.61503
          0.02991  3.92034  4.64268  0.61958  0.77255  0.48576  0.95510
    394   2.66977  4.35698  3.65153  3.25190  3.33929  3.53180  4.08270  2.58435  3.08413  1.35762  3.42936  3.54264  4.05417  3.48115  3.33958  2.53515  2.99474  2.44884  4.98165  3.66027    969 l - - -
          2.68618  4.42225  2.77519  2.73123  3.46354  2.40513  3.72494  3.29354  2.67741  2.69355  4.24690  2.90347  2.73739  3.18146  2.89801  2.37887  2.77519  2.98518  4.58477  3.61503
          0.02991  3.92034  4.64268  0.61958  0.77255  0.48576  0.95510
    395   3.41535  4.77300  4.16451  3.88233  2.71558  3.78389  3.95892  3.44084  3.60344  2.82753  4.07244  4.02168  4.30559  3.98857  3.72342  3.61861  3.71814  3.33250  0.79407  2.71516    970 w - - -
          2.68618  4.42225  2.77519  2.73123  3.46354  2.40513  3.72494  3.29354  2.67741  2.69355  4.24690  2.90347  2.73739  3.18146  2.89801  2.37887  2.77519  2.98518  4.58477  3.61503
          0.09288  3.92034  2.67560  0.61958  0.77255  0.48576  0.95510
    396   2.99814  4.37478  4.49805  3.97668  3.39231  4.25299  4.71810  1.65255  3.84643  1.80185  3.22962  4.24913  4.57222  4.12812  4.07435  3.61095  3.25785  1.24209  5.31588  4.10657    971 v - - -
          2.68618  4.42225  2.77519  2.73123  3.46354  2.40513  3.72494  3.29354  2.67741  2.69355  4.24690  2.90347  2.73739  3.18146  2.89801  2.37887  2.77519  2.98518  4.58477  3.61503
          0.03182  3.85928  4.58162  0.61958  0.77255  0.54095  0.87274
    397   1.26027  4.09749  3.34446  3.09458  4.12024  2.89909  4.15498  3.39926  3.13482  3.20724  4.09485  3.24946  3.64567  3.44913  3.42292  2.05036  2.66463  2.94259  5.51116  4.28100    972 a - - -
          2.68618  4.42225  2.77519  2.73123  3.46354  2.40513  3.72494  3.29354  2.67741  2.69355  4.24690  2.90347  2.73739  3.18146  2.89801  2.37887  2.77519  2.98518  4.58477  3.61503
          0.03182  3.85928  4.58162  0.61958  0.77255  0.54095  0.87274
    398   2.94116  5.04922  2.48237  1.04428  4.39381  3.26571  3.85151  3.84510  2.73039  3.46439  4.43912  2.92574  3.86970  3.06751  3.13778  2.92497  3.24533  3.53035  5.56788  4.29024    973 e - - -
          2.68618  4.42225  2.77519  2.73123  3.46354  2.40513  3.72494  3.29354  2.67741  2.69355  4.24690  2.90347  2.73739  3.18146  2.89801  2.37887  2.77519  2.98518  4.58477  3.61503
          0.03182  3.85928  4.58162  0.61958  0.77255  0.45273  1.01029
    399   2.77175  5.17703  1.54753  2.16821  4.51754  3.22424  3.69300  3.99429  2.32447  3.53837  4.36880  2.73137  3.79328  2.85205  3.11594  2.41301  3.05285  3.59544  5.71433  4.28055    974 d - - -
          2.68618  4.42225  2.77519  2.73123  3.46354  2.40513  3.72494  3.29354  2.67741  2.69355  4.24690  2.90347  2.73739  3.18146  2.89801  2.37887  2.77519  2.98518  4.58477  3.61503
          0.02991  3.92034  4.64268  0.61958  0.77255  0.48576  0.95510
    400   2.72466  4.49552  3.40824  3.31364  4.45539  0.65893  4.43114  4.06651  3.50144  3.71468  4.69069  3.57249  3.88820  3.82178  3.73237  2.89791  3.20961  3.58558  5.53805  4.55885    975 G - - -
          2.68618  4.42225  2.77519  2.73123  3.46354  2.40513  3.72494  3.29354  2.67741  2.69355  4.24690  2.90347  2.73739  3.18146  2.89801  2.37887  2.77519  2.98518  4.58477  3.61503
          0.02991  3.92034  4.64268  0.61958  0.77255  0.48576  0.95510
    401   2.77440  3.33961  4.17522  3.61740  3.18770  3.85663  4.25964  2.23187  3.46063  1.76819  1.88421  3.86269  4.23677  3.72619  3.67064  3.18313  3.03454  2.15065  4.92753  3.73548    976 l - - -
          2.68618  4.42225  2.77519  2.73123  3.46354  2.40513  3.72494  3.29354  2.67741  2.69355  4.24690  2.90347  2.73739  3.18146  2.89801  2.37887  2.77519  2.98518  4.58477  3.61503
          0.02991  3.92034  4.64268  0.61958  0.77255  0.48576  0.95510
    402   2.75488  4.72820  3.19032  2.69798  3.03054  3.50554  3.69496  3.24001  1.49883  2.84962  3.82900  3.14428  3.93412  2.93380  2.68683  2.83881  2.99598  3.00722  5.05362  3.67026    977 k - - -
          2.68618  4.42225  2.77519  2.73123  3.46354  2.40513  3.72494  3.29354  2.67741  2.69355  4.24690  2.90347  2.73739  3.18146  2.89801  2.37887  2.77519  2.98518  4.58477  3.61503
          0.02991  3.92034  4.64268  0.61958  0.77255  0.48576  0.95510
    403   2.38301  4.35021  3.84424  3.39607  3.37934  3.62368  4.22967  2.41716  3.23165  2.04758  1.68875  3.67354  4.12384  3.59182  3.48359  3.01146  3.02473  2.32129  5.10718  3.89534    978 m - - -
          2.68618  4.42225  2.77519  2.73123  3.46354  2.40513  3.72494  3.29354  2.67741  2.69355  4.24690  2.90347  2.73739  3.18146  2.89801  2.37887  2.77519  2.98518  4.58477  3.61503
          0.02991  3.92034  4.64268  0.61958  0.77255  0.48576  0.95510
    404   2.35511  4.74807  2.85020  2.55275  4.14380  3.29851  3.76175  3.55029  2.45330  3.15030  4.08182  3.01445  3.84659  1.60123  2.78474  2.73032  2.97993  3.23211  5.41789  4.10202    990 q - - -
          2.68618  4.42225  2.77519  2.73123  3.46354  2.40513  3.72494  3.29354  2.67741  2.69355  4.24690  2.90347  2.73739  3.18146  2.89801  2.37887  2.77519  2.98518  4.58477  3.61503
          0.02991  3.92034  4.64268  0.61958  0.77255  0.48576  0.95510
    405   2.72466  4.49552  3.40824  3.31364  4.45539  0.65893  4.43114  4.06651  3.50144  3.71468  4.69069  3.57249  3.88820  3.82178  3.73237  2.89791  3.20961  3.58558  5.53805  4.55885    996 G - - -
          2.68618  4.42225  2.77519  2.73123  3.46354  2.40513  3.72494  3.29354  2.67741  2.69355  4.24690  2.90347  2.73739  3.18146  2.89801  2.37887  2.77519  2.98518  4.58477  3.61503
          0.02991  3.92034  4.64268  0.61958  0.77255  0.48576  0.95510
    406   2.80958  4.52720  3.46212  3.11810  2.63511  3.57043  3.66175  3.16087  3.03985  2.76366  3.79554  3.40679  4.07077  3.38449  3.31595  2.52383  3.11215  2.93773  4.24414  1.42856   1004 y - - -
          2.68618  4.42225  2.77519  2.73123  3.46354  2.40513  3.72494  3.29354  2.67741  2.69355  4.24690  2.90347  2.73739  3.18146  2.89801  2.37887  2.77519  2.98518  4.58477  3.61503
          0.02991  3.92034  4.64268  0.61958  0.77255  0.48576  0.95510
    407   2.54478  4.63680  2.65078  2.49355  4.24058  3.11593  3.85779  3.80526  2.74010  3.43505  4.29743  1.49823  3.76749  3.07491  3.13785  2.27654  2.93147  3.36526  5.54581  4.16738   1007 n - - -
          2.68618  4.42225  2.77519  2.73123  3.46354  2.40513  3.72494  3.29354  2.67741  2.69355  4.24690  2.90347  2.73739  3.18146  2.89801  2.37887  2.77519  2.98518  4.58477  3.61503
          0.02991  3.92034  4.64268  0.61958  0.77255  0.48576  0.95510
    408   2.24883  2.83027  3.73023  3.41359  4.10509  1.20577  4.30278  3.45464  3.35369  3.23520  4.12771  3.45543  3.70952  3.65752  3.59096  2.45884  2.73960  3.00082  5.45927  4.30525   1008 g - - -
          2.68618  4.42225  2.77519  2.73123  3.46354  2.40513  3.72494  3.29354  2.67741  2.69355  4.24690  2.90347  2.73739  3.18146  2.89801  2.37887  2.77519  2.98518  4.58477  3.61503
          0.02991  3.92034  4.64268  0.61958  0.77255  0.48576  0.95510
    409   2.18110  2.97662  3.69682  3.32315  3.99085  2.94102  4.21114  3.33085  3.23556  3.11761  4.00262  3.38042  3.67912  3.54543  3.49594  1.24429  2.66127  2.89446  5.40713  4.18329   1009 s - - -
          2.68618  4.42225  2.77519  2.73123  3.46354  2.40513  3.72494  3.29354  2.67741  2.69355  4.24690  2.90347  2.73739  3.18146  2.89801  2.37887  2.77519  2.98518  4.58477  3.61503
          0.02991  3.92034  4.64268  0.61958  0.77255  0.48576  0.95510
    410   2.71310  4.82318  2.75467  2.50154  4.26164  2.70494  3.76668  3.76758  2.48410  3.33669  4.21667  2.98172  3.84065  1.50415  2.83034  2.75075  3.02276  3.40156  5.46856  4.15681   1010 q - - -
          2.68618  4.42225  2.77519  2.73123  3.46354  2.40513  3.72494  3.29354  2.67741  2.69355  4.24690  2.90347  2.73739  3.18146  2.89801  2.37887  2.77519  2.98518  4.58477  3.61503
          0.02991  3.92034  4.64268  0.61958  0.77255  0.48576  0.95510
    411   3.20887  4.65688  4.26634  3.90629  3.15389  4.04295  4.54700  2.36043  3.67357  0.81846  3.16169  4.17713  4.47001  4.03045  3.84186  3.61922  3.50090  2.41021  5.05066  3.78507   1011 l - - -
          2.68618  4.42225  2.77519  2.73123  3.46354  2.40513  3.72494  3.29354  2.67741  2.69355  4.24690  2.90347  2.73739  3.18146  2.89801  2.37887  2.77519  2.98518  4.58477  3.61503
          0.02991  3.92034  4.64268  0.61958  0.77255  0.48576  0.95510
    412   2.91761  4.59490  3.58301  3.13698  2.80318  3.67795  3.69693  3.13184  2.79067  2.63673  3.70609  3.45275  4.10925  2.69759  3.02983  3.07960  3.16688  2.95795  1.66598  2.81446   1012 w - - -
          2.68618  4.42225  2.77519  2.73123  3.46354  2.40513  3.72494  3.29354  2.67741  2.69355  4.24690  2.90347  2.73739  3.18146  2.89801  2.37887  2.77519  2.98518  4.58477  3.61503
          0.02991  3.92034  4.64268  0.61958  0.77255  0.48576  0.95510
    413   2.81342  5.11122  1.25277  2.22888  4.54176  3.19396  3.80203  4.04849  2.79610  3.62009  4.49434  2.78475  2.91685  2.98847  3.33073  2.77392  3.13356  3.64374  5.75125  4.35204   1013 d - - -
          2.68618  4.42225  2.77519  2.73123  3.46354  2.40513  3.72494  3.29354  2.67741  2.69355  4.24690  2.90347  2.73739  3.18146  2.89801  2.37887  2.77519  2.98518  4.58477  3.61503
          0.02991  3.92034  4.64268  0.61958  0.77255  0.48576  0.95510
    414   2.34773  3.14894  3.83230  3.35843  3.69151  3.20827  4.18244  2.64701  3.24713  2.64856  3.63501  3.50034  3.84733  3.54937  3.51220  2.61015  1.61441  2.19680  5.20889  4.00064   1014 t - - -
          2.68618  4.42225  2.77519  2.73123  3.46354  2.40513  3.72494  3.29354  2.67741  2.69355  4.24690  2.90347  2.73739  3.18146  2.89801  2.37887  2.77519  2.98518  4.58477  3.61503
          0.02991  3.92034  4.64268  0.61958  0.77255  0.48576  0.95510
    415   1.49220  4.12098  3.42173  3.08944  4.15602  2.93233  4.13432  3.47659  3.10490  3.22981  4.07802  3.25932  3.66043  3.40726  3.41947  1.77008  2.34438  2.99995  5.51987  4.30602   1015 a - - -
          2.68620  4.42227  2.77522  2.73126  3.46356  2.40515  3.72497  3.29356  2.67743  2.69345  4.24692  2.90349  2.73729  3.18149  2.89803  2.37889  2.77522  2.98504  4.58479  3.61505
          0.09288  2.53745  4.64268  0.81371  0.58557  0.48576  0.95510
    416   3.14049  4.53829  4.44737  3.98276  1.43762  4.18110  4.10619  2.08470  3.84816  1.79258  3.15024  4.11880  4.50601  4.00732  3.99916  3.54752  3.39129  2.34613  4.40657  2.86108   1020 f - - -
          2.68618  4.42225  2.77519  2.73123  3.46354  2.40513  3.72494  3.29354  2.67741  2.69355  4.24690  2.90347  2.73739  3.18146  2.89801  2.37887  2.77519  2.98518  4.58477  3.61503
          0.02991  3.92034  4.64268  0.61958  0.77255  0.48576  0.95510
    417   1.56820  4.20729  3.45387  3.01625  2.98072  3.20955  3.96484  2.95411  2.99214  2.73465  3.66697  3.29903  3.80564  3.29887  3.31969  2.31140  2.75268  2.66749  5.08514  3.79597   1021 a - - -
          2.68618  4.42225  2.77519  2.73123  3.46354  2.40513  3.72494  3.29354  2.67741  2.69355  4.24690  2.90347  2.73739  3.18146  2.89801  2.37887  2.77519  2.98518  4.58477  3.61503
          0.02991  3.92034  4.64268  0.61958  0.77255  0.48576  0.95510
    418   2.25265  4.20229  3.91683  3.49339  3.70520  3.46051  4.36226  2.21861  3.40379  2.49518  3.59170  3.68281  4.05494  3.72370  3.66699  2.86918  2.61068  1.32639  5.33877  4.12492   1022 v - - -
          2.68618  4.42225  2.77519  2.73123  3.46354  2.40513  3.72494  3.29354  2.67741  2.69355  4.24690  2.90347  2.73739  3.18146  2.89801  2.37887  2.77519  2.98518  4.58477  3.61503
          0.02991  3.92034  4.64268  0.61958  0.77255  0.48576  0.95510
    419   2.91863  4.90601  2.93445  2.68974  4.08095  3.39756  3.84854  3.71886  2.50719  3.21648  4.24282  3.14996  3.95159  1.15134  2.79051  2.96428  3.21548  3.44550  5.34441  4.04126   1023 q - - -
          2.68618  4.42225  2.77519  2.73123  3.46354  2.40513  3.72494  3.29354  2.67741  2.69355  4.24690  2.90347  2.73739  3.18146  2.89801  2.37887  2.77519  2.98518  4.58477  3.61503
          0.02991  3.92034  4.64268  0.61958  0.77255  0.48576  0.95510
    420   0.94694  4.21591  3.51112  3.30449  4.09996  3.03919  4.32089  3.23264  3.32197  3.11205  4.13854  3.44203  3.78292  3.65873  3.56928  2.56575  2.84641  2.87877  5.52234  4.32788   1024 a - - -
          2.68618  4.42225  2.77519  2.73123  3.46354  2.40513  3.72494  3.29354  2.67741  2.69355  4.24690  2.90347  2.73739  3.18146  2.89801  2.37887  2.77519  2.98518  4.58477  3.61503
          0.02991  3.92034  4.64268  0.61958  0.77255  0.48576  0.95510
    421   3.10929  4.44270  4.69332  4.15775  3.30200  4.41215  4.82676  1.39307  4.02997  1.48193  3.11234  4.41779  4.67098  4.25072  4.21758  3.76805  3.35389  1.63628  5.29669  4.14124   1025 i - - -
          2.68618  4.42225  2.77519  2.73123  3.46354  2.40513  3.72494  3.29354  2.67741  2.69355  4.24690  2.90347  2.73739  3.18146  2.89801  2.37887  2.77519  2.98518  4.58477  3.61503
          0.02991  3.92034  4.64268  0.61958  0.77255  0.48576  0.95510
    422   2.45970  3.41993  4.31661  3.77584  3.44669  3.90780  4.43770  1.55435  3.67084  2.22901  3.34046  3.98147  4.31390  3.92439  3.88385  3.24997  3.02185  1.52984  5.13174  3.93024   1026 v - - -
          2.68618  4.42225  2.77519  2.73123  3.46354  2.40513  3.72494  3.29354  2.67741  2.69355  4.24690  2.90347  2.73739  3.18146  2.89801  2.37887  2.77519  2.98518  4.58477  3.61503
          0.02991  3.92034  4.64268  0.61958  0.77255  0.48576  0.95510
    423   2.13306  4.67543  2.71482  2.02564  4.19161  3.20696  3.74879  3.58354  2.60441  3.22252  4.06121  2.91749  3.76666  2.92972  3.04195  1.96321  2.86848  3.20992  5.46589  4.13574   1027 s - - -
          2.68618  4.42225  2.77519  2.73123  3.46354  2.40513  3.72494  3.29354  2.67741  2.69355  4.24690  2.90347  2.73739  3.18146  2.89801  2.37887  2.77519  2.98518  4.58477  3.61503
          0.02991  3.92034  4.64268  0.61958  0.77255  0.48576  0.95510
    424   1.97437  4.14372  3.40383  3.07073  4.09830  2.97178  4.11238  3.37034  3.06748  3.15844  4.02616  3.26234  3.68552  3.38866  3.37796  2.11737  1.52677  2.93695  5.47559  4.25666   1029 t - - -
          2.68618  4.42225  2.77519  2.73123  3.46354  2.40513  3.72494  3.29354  2.67741  2.69355  4.24690  2.90347  2.73739  3.18146  2.89801  2.37887  2.77519  2.98518  4.58477  3.61503
          0.02991  3.92034  4.64268  0.61958  0.77255  0.48576  0.95510
    425   2.76600  5.14125  2.10986  2.02266  4.50102  1.90033  3.71109  3.97367  2.65564  3.52425  4.35925  2.48845  3.79118  2.87735  3.18824  2.71615  3.05536  3.57782  5.71910  4.29017   1037 g - - -
          2.68618  4.42225  2.77519  2.73123  3.46354  2.40513  3.72494  3.29354  2.67741  2.69355  4.24690  2.90347  2.73739  3.18146  2.89801  2.37887  2.77519  2.98518  4.58477  3.61503
          0.02991  3.92034  4.64268  0.61958  0.77255  0.48576  0.95510
    426   3.20456  4.61780  4.51515  3.98869  3.05145  4.33127  4.62850  2.17644  3.76498  0.94397  2.56478  4.28739  4.59142  4.02689  3.94601  3.69699  3.44397  2.26975  5.08171  3.91610   1038 l - - -
          2.68618  4.42225  2.77519  2.73123  3.46354  2.40513  3.72494  3.29354  2.67741  2.69355  4.24690  2.90347  2.73739  3.18146  2.89801  2.37887  2.77519  2.98518  4.58477  3.61503
          0.02991  3.92034  4.64268  0.61958  0.77255  0.48576  0.95510
    427   2.06707  4.24838  3.46364  3.03299  3.60297  2.82966  3.98241  2.77481  2.96274  1.78087  3.57081  3.34362  3.87798  3.30879  3.27074  2.69731  2.81341  2.54003  5.09560  3.85488   1040 l - - -
          2.68618  4.42225  2.77519  2.73123  3.46354  2.40513  3.72494  3.29354  2.67741  2.69355  4.24690  2.90347  2.73739  3.18146  2.89801  2.37887  2.77519  2.98518  4.58477  3.61503
          0.02991  3.92034  4.64268  0.61958  0.77255  0.48576  0.95510
    428   2.74600  5.22186  1.92992  1.91195  4.51681  3.25287  3.64137  3.99786  2.51708  3.51137  4.31521  2.72249  2.81110  2.49582  3.04265  2.68026  3.00374  3.59327  5.68152  4.24442   1042 e - - -
          2.68618  4.42225  2.77519  2.73123  3.46354  2.40513  3.72494  3.29354  2.67741  2.69355  4.24690  2.90347  2.73739  3.18146  2.89801  2.37887  2.77519  2.98518  4.58477  3.61503
          0.02991  3.92034  4.64268  0.61958  0.77255  0.48576  0.95510
    429   2.62526  4.86469  2.51027  1.83308  4.15802  3.31710  3.64121  3.52199  2.47316  3.16338  3.99343  2.85571  3.78524  2.79632  2.94592  2.63742  2.51726  2.84454  5.41259  4.05414   1043 e - - -
          2.68618  4.42225  2.77519  2.73123  3.46354  2.40513  3.72494  3.29354  2.67741  2.69355  4.24690  2.90347  2.73739  3.18146  2.89801  2.37887  2.77519  2.98518  4.58477  3.61503
          0.02991  3.92034  4.64268  0.61958  0.77255  0.48576  0.95510
    430   2.55283  2.93132  3.79320  3.23595  2.53848  3.57485  3.84853  2.58788  3.14124  2.32088  3.25844  3.49927  3.97970  3.39653  3.38896  2.42998  2.80381  2.38544  4.56900  2.87479   1045 l - - -
          2.68618  4.42225  2.77519  2.73123  3.46354  2.40513  3.72494  3.29354  2.67741  2.69355  4.24690  2.90347  2.73739  3.18146  2.89801  2.37887  2.77519  2.98518  4.58477  3.61503
          0.02991  3.92034  4.64268  0.61958  0.77255  0.48576  0.95510
    431   2.48168  4.54987  2.84286  2.55706  4.22304  1.93784  3.81435  3.65033  2.33071  3.27110  4.10716  2.99146  3.75219  3.00843  3.01102  2.09963  2.84385  3.23509  5.48590  4.18692   1046 g - - -
          2.68618  4.42225  2.77519  2.73123  3.46354  2.40513  3.72494  3.29354  2.67741  2.69355  4.24690  2.90347  2.73739  3.18146  2.89801  2.37887  2.77519  2.98518  4.58477  3.61503
          0.02991  3.92034  4.64268  0.61958  0.77255  0.48576  0.95510
    432   2.63733  5.02959  2.31041  2.14018  4.32258  3.31979  3.13699  3.78050  2.36249  3.31217  4.09964  2.80462  2.86212  2.71050  2.60434  2.60992  2.87617  3.39716  5.48803  4.09992   1047 e - - -
          2.68618  4.42225  2.77519  2.73123  3.46354  2.40513  3.72494  3.29354  2.67741  2.69355  4.24690  2.90347  2.73739  3.18146  2.89801  2.37887  2.77519  2.98518  4.58477  3.61503
          0.02991  3.92034  4.64268  0.61958  0.77255  0.48576  0.95510
    433   2.53332  2.70461  3.84590  3.28808  3.26733  3.55050  3.98525  2.46460  3.16364  2.14887  2.53409  3.54454  3.98705  3.44611  3.40800  2.59214  2.80502  2.27532  4.80211  3.59027   1048 l - - -
          2.68618  4.42225  2.77519  2.73123  3.46354  2.40513  3.72494  3.29354  2.67741  2.69355  4.24690  2.90347  2.73739  3.18146  2.89801  2.37887  2.77519  2.98518  4.58477  3.61503
          0.02991  3.92034  4.64268  0.61958  0.77255  0.48576  0.95510
    434   3.20454  4.61795  4.51466  3.98845  3.05155  4.33086  4.62825  2.17647  3.76438  0.94349  2.56809  4.28709  4.59133  4.02675  3.94545  3.69681  3.44407  2.26962  5.08166  3.91555   1049 l - - -
          2.68618  4.42225  2.77519  2.73123  3.46354  2.40513  3.72494  3.29354  2.67741  2.69355  4.24690  2.90347  2.73739  3.18146  2.89801  2.37887  2.77519  2.98518  4.58477  3.61503
          0.02991  3.92034  4.64268  0.61958  0.77255  0.48576  0.95510
    435   2.52510  4.96700  3.21588  2.63095  4.36742  3.51885  3.59420  3.72719  1.62152  3.25021  4.10099  3.07432  3.91687  2.73619  1.81145  2.84679  3.03575  3.40275  5.37934  4.15058   1050 k - - -
          2.68618  4.42225  2.77519  2.73123  3.46354  2.40513  3.72494  3.29354  2.67741  2.69355  4.24690  2.90347  2.73739  3.18146  2.89801  2.37887  2.77519  2.98518  4.58477  3.61503
          0.02991  3.92034  4.64268  0.61958  0.77255  0.48576  0.95510
    436   2.81163  4.83946  3.29845  2.69121  4.08668  3.55677  3.62080  3.44545  1.58191  2.41934  3.92254  3.12564  3.93707  2.78892  2.17995  2.86793  3.01396  3.17790  5.25033  4.01010   1051 k - - -
          2.68618  4.42225  2.77519  2.73123  3.46354  2.40513  3.72494  3.29354  2.67741  2.69355  4.24690  2.90347  2.73739  3.18146  2.89801  2.37887  2.77519  2.98518  4.58477  3.61503
          0.02991  3.92034  4.64268  0.61958  0.77255  0.48576  0.95510
    437   0.94694  4.21591  3.51112  3.30449  4.09996  3.03919  4.32089  3.23264  3.32197  3.11205  4.13854  3.44203  3.78292  3.65873  3.56928  2.56575  2.84641  2.87877  5.52234  4.32788   1052 a - - -
          2.68618  4.42225  2.77519  2.73123  3.46354  2.40513  3.72494  3.29354  2.67741  2.69355  4.24690  2.90347  2.73739  3.18146  2.89801  2.37887  2.77519  2.98518  4.58477  3.61503
          0.02991  3.92034  4.64268  0.61958  0.77255  0.48576  0.95510
    438   3.04741  4.85658  3.17256  2.93723  3.31830  3.48799  1.04543  3.75774  2.77898  3.24574  4.29234  3.34466  4.04311  3.30405  3.04187  3.11763  3.35236  3.49194  4.78275  3.26779   1053 h - - -
          2.68618  4.42225  2.77519  2.73123  3.46354  2.40513  3.72494  3.29354  2.67741  2.69355  4.24690  2.90347  2.73739  3.18146  2.89801  2.37887  2.77519  2.98518  4.58477  3.61503
          0.02991  3.92034  4.64268  0.61958  0.77255  0.48576  0.95510
    439   2.45829  4.82965  2.59564  2.20648  4.08412  3.35055  3.01642  3.21370  2.40128  3.10115  3.91221  2.87235  3.77210  2.74396  2.86954  2.30542  2.82372  3.17419  5.33046  3.98036   1054 e - - -
          2.68618  4.42225  2.77519  2.73123  3.46354  2.40513  3.72494  3.29354  2.67741  2.69355  4.24690  2.90347  2.73739  3.18146  2.89801  2.37887  2.77519  2.98518  4.58477  3.61503
          0.02991  3.92034  4.64268  0.61958  0.77255  0.48576  0.95510
    440   3.46267  4.76614  4.42510  4.07194  1.47407  4.24449  3.44699  3.18495  3.93255  2.54937  3.79725  3.94516  4.56800  3.97200  4.02159  3.60505  3.68993  3.10282  3.61629  1.19086   1055 y - - -
          2.68618  4.42225  2.77519  2.73123  3.46354  2.40513  3.72494  3.29354  2.67741  2.69355  4.24690  2.90347  2.73739  3.18146  2.89801  2.37887  2.77519  2.98518  4.58477  3.61503
          0.02991  3.92034  4.64268  0.61958  0.77255  0.48576  0.95510
    441   3.03780  4.38476  4.65355  4.15895  3.48877  4.32814  4.88920  1.29077  4.03787  1.99806  3.30795  4.39409  4.66025  4.31278  4.24744  3.71267  3.30788  1.31321  5.44139  4.23414   1056 i - - -
          2.68618  4.42225  2.77519  2.73123  3.46354  2.40513  3.72494  3.29354  2.67741  2.69355  4.24690  2.90347  2.73739  3.18146  2.89801  2.37887  2.77519  2.98518  4.58477  3.61503
          0.02991  3.92034  4.64268  0.61958  0.77255  0.48576  0.95510
    442   2.90922  5.44915  1.56002  1.49266  4.73535  3.19409  3.73454  4.24339  2.74382  3.75935  4.61670  2.66360  3.81254  2.90266  3.32900  2.79845  3.19727  3.82711  5.91424  4.42321   1057 e - - -
          2.68618  4.42225  2.77519  2.73123  3.46354  2.40513  3.72494  3.29354  2.67741  2.69355  4.24690  2.90347  2.73739  3.18146  2.89801  2.37887  2.77519  2.98518  4.58477  3.61503
          0.02991  3.92034  4.64268  0.61958  0.77255  0.48576  0.95510
    443   2.47051  4.85453  3.07947  2.50729  4.15436  3.45538  3.58670  3.54402  1.85586  3.11305  3.94388  2.99217  3.84478  2.50675  2.24697  2.71369  2.90357  2.92975  5.30783  4.02440   1058 k - - -
          2.68618  4.42225  2.77519  2.73123  3.46354  2.40513  3.72494  3.29354  2.67741  2.69355  4.24690  2.90347  2.73739  3.18146  2.89801  2.37887  2.77519  2.98518  4.58477  3.61503
          0.02991  3.92034  4.64268  0.61958  0.77255  0.48576  0.95510
    444   2.23760  4.17964  3.30749  3.01558  4.16352  2.95820  4.10334  3.51134  3.03582  3.25471  4.11966  3.22869  3.68068  3.36927  3.35040  1.38404  2.07733  3.04259  5.52453  4.28231   1059 s - - -
          2.68618  4.42225  2.77519  2.73123  3.46354  2.40513  3.72494  3.29354  2.67741  2.69355  4.24690  2.90347  2.73739  3.18146  2.89801  2.37887  2.77519  2.98518  4.58477  3.61503
          0.02991  3.92034  4.64268  0.61958  0.77255  0.48576  0.95510
    445   2.91863  4.90601  2.93445  2.68974  4.08095  3.39756  3.84854  3.71886  2.50719  3.21648  4.24282  3.14996  3.95159  1.15134  2.79051  2.96428  3.21548  3.44550  5.34441  4.04126   1060 q - - -
          2.68618  4.42225  2.77519  2.73123  3.46354  2.40513  3.72494  3.29354  2.67741  2.69355  4.24690  2.90347  2.73739  3.18146  2.89801  2.37887  2.77519  2.98518  4.58477  3.61503
          0.02991  3.92034  4.64268  0.61958  0.77255  0.48576  0.95510
    446   2.84580  4.37504  4.19158  3.85608  3.58501  3.77342  4.64950  2.04795  3.72458  2.26366  3.54279  4.03825  4.33118  4.08089  3.93249  3.27987  3.20613  0.96667  5.37757  4.11220   1074 v - - -
          2.68618  4.42225  2.77519  2.73123  3.46354  2.40513  3.72494  3.29354  2.67741  2.69355  4.24690  2.90347  2.73739  3.18146  2.89801  2.37887  2.77519  2.98518  4.58477  3.61503
          0.02991  3.92034  4.64268  0.61958  0.77255  0.48576  0.95510
    447   2.66206  4.58884  3.28277  2.68828  3.74132  3.52120  3.67726  2.78208  2.36319  2.69847  3.15602  3.13640  3.89903  2.69263  1.99919  2.77815  2.88298  2.85911  5.09190  3.83673   1076 r - - -
          2.68618  4.42225  2.77519  2.73123  3.46354  2.40513  3.72494  3.29354  2.67741  2.69355  4.24690  2.90347  2.73739  3.18146  2.89801  2.37887  2.77519  2.98518  4.58477  3.61503
          0.02991  3.92034  4.64268  0.61958  0.77255  0.48576  0.95510
    448   2.87936  5.44544  1.69397  1.52142  4.72860  3.19561  3.70900  4.24405  2.69827  3.74125  4.57934  2.42236  3.80122  2.86950  3.28106  2.76972  3.16105  3.81812  5.90148  4.40237   1079 e - - -
          2.68618  4.42225  2.77519  2.73123  3.46354  2.40513  3.72494  3.29354  2.67741  2.69355  4.24690  2.90347  2.73739  3.18146  2.89801  2.37887  2.77519  2.98518  4.58477  3.61503
          0.02991  3.92034  4.64268  0.61958  0.77255  0.48576  0.95510
    449   2.93812  5.43770  1.21623  1.86969  4.73016  3.18820  3.76595  4.23644  2.80522  3.77525  4.65557  2.67305  3.82406  2.94509  3.39464  2.82872  3.23670  3.83041  5.92550  4.44157   1080 d - - -
          2.68618  4.42225  2.77519  2.73123  3.46354  2.40513  3.72494  3.29354  2.67741  2.69355  4.24690  2.90347  2.73739  3.18146  2.89801  2.37887  2.77519  2.98518  4.58477  3.61503
          0.02991  3.92034  4.64268  0.61958  0.77255  0.48576  0.95510
    450   1.97051  1.78899  3.79737  3.39344  3.82255  3.02092  4.20660  3.04404  3.28832  2.87729  3.79339  3.44303  2.90517  3.58201  3.52623  2.45674  2.67479  2.69280  5.27698  4.08663   1081 c - - -
          2.68618  4.42225  2.77519  2.73123  3.46354  2.40513  3.72494  3.29354  2.67741  2.69355  4.24690  2.90347  2.73739  3.18146  2.89801  2.37887  2.77519  2.98518  4.58477  3.61503
          0.02991  3.92034  4.64268  0.61958  0.77255  0.48576  0.95510
    451   2.29962  4.65791  2.73404  2.22548  4.16516  3.21757  3.77825  3.52807  2.62222  3.18860  4.05315  2.94964  1.98269  2.97132  3.03312  2.63805  2.89683  3.17425  5.45348  4.13899   1082 p - - -
          2.68618  4.42225  2.77519  2.73123  3.46354  2.40513  3.72494  3.29354  2.67741  2.69355  4.24690  2.90347  2.73739  3.18146  2.89801  2.37887  2.77519  2.98518  4.58477  3.61503
          0.09265  3.92034  2.67867  0.61958  0.77255  0.48576  0.95510
    452   1.96110  4.19984  3.11259  2.85654  4.21392  1.70948  4.03214  3.61361  2.98047  3.29719  4.13585  3.12858  2.82774  3.27958  3.33045  2.38679  2.68976  3.11265  5.53747  4.29955   1087 g - - -
          2.68618  4.42225  2.77519  2.73123  3.46354  2.40513  3.72494  3.29354  2.67741  2.69355  4.24690  2.90347  2.73739  3.18146  2.89801  2.37887  2.77519  2.98518  4.58477  3.61503
          0.03182  3.85950  4.58185  0.61958  0.77255  0.45284  1.01010
    453   2.75780  5.03241  1.55224  2.25942  4.47258  3.20312  3.77996  3.96350  2.73656  3.53936  4.39815  2.80629  2.24001  2.96015  3.25284  2.73507  3.07248  3.56281  5.68693  4.30091   1088 d - - -
          2.68618  4.42225  2.77519  2.73123  3.46354  2.40513  3.72494  3.29354  2.67741  2.69355  4.24690  2.90347  2.73739  3.18146  2.89801  2.37887  2.77519  2.98518  4.58477  3.61503
          0.02991  3.92034  4.64268  0.61958  0.77255  0.48576  0.95510
    454   3.08919  4.53414  4.42338  3.93972  3.15713  4.18226  4.61523  2.10368  3.74246  1.04596  3.03977  4.20829  4.52820  4.02912  3.93755  3.57257  3.36068  1.90844  5.13613  3.92618   1089 l - - -
          2.68618  4.42225  2.77519  2.73123  3.46354  2.40513  3.72494  3.29354  2.67741  2.69355  4.24690  2.90347  2.73739  3.18146  2.89801  2.37887  2.77519  2.98518  4.58477  3.61503
          0.02991  3.92034  4.64268  0.61958  0.77255  0.48576  0.95510
    455   2.68208  5.11934  2.35983  2.06627  4.41976  3.29564  3.60029  3.88596  2.22696  3.40276  4.19216  2.58366  3.77085  2.40336  2.89200  2.26859  2.92613  3.48989  5.57015  4.16404   1090 e - - -
          2.68618  4.42225  2.77519  2.73123  3.46354  2.40513  3.72494  3.29354  2.67741  2.69355  4.24690  2.90347  2.73739  3.18146  2.89801  2.37887  2.77519  2.98518  4.58477  3.61503
          0.02991  3.92034  4.64268  0.61958  0.77255  0.48576  0.95510
    456   2.25365  4.31582  3.33610  2.79457  2.72841  3.48731  3.74352  2.83132  2.53472  2.53722  3.43316  3.21050  3.88431  3.06565  3.09782  2.54065  2.78749  2.59957  4.84865  3.20541   1091 a - - -
          2.68618  4.42225  2.77519  2.73123  3.46354  2.40513  3.72494  3.29354  2.67741  2.69355  4.24690  2.90347  2.73739  3.18146  2.89801  2.37887  2.77519  2.98518  4.58477  3.61503
          0.02991  3.92034  4.64268  0.61958  0.77255  0.48576  0.95510
    457   2.93019  4.41550  4.01601  3.51264  2.10771  3.87495  3.57358  2.91339  3.39493  2.50354  3.53393  3.65990  4.23137  3.59254  3.60354  2.69923  3.16064  2.73729  2.10566  2.06873   1092 y - - -
          2.68618  4.42225  2.77519  2.73123  3.46354  2.40513  3.72494  3.29354  2.67741  2.69355  4.24690  2.90347  2.73739  3.18146  2.89801  2.37887  2.77519  2.98518  4.58477  3.61503
          0.02991  3.92034  4.64268  0.61958  0.77255  0.48576  0.95510
    458   3.22197  4.78816  3.73164  3.37819  2.17292  3.92355  2.83930  3.39621  3.20688  2.82993  3.95306  3.58037  4.32081  3.53411  3.43774  3.30364  3.46015  3.22379  3.81776  1.14878   1094 y - - -
          2.68618  4.42225  2.77519  2.73123  3.46354  2.40513  3.72494  3.29354  2.67741  2.69355  4.24690  2.90347  2.73739  3.18146  2.89801  2.37887  2.77519  2.98518  4.58477  3.61503
          0.02991  3.92034  4.64268  0.61958  0.77255  0.48576  0.95510
    459   3.05932  4.89538  3.55484  3.05577  4.26208  3.53832  3.85880  3.80698  2.25650  3.31421  4.31301  3.41192  4.03846  3.07664  0.90773  3.14110  3.32194  3.52883  5.32565  4.17890   1095 r - - -
          2.68618  4.42225  2.77519  2.73123  3.46354  2.40513  3.72494  3.29354  2.67741  2.69355  4.24690  2.90347  2.73739  3.18146  2.89801  2.37887  2.77519  2.98518  4.58477  3.61503
          0.02991  3.92034  4.64268  0.61958  0.77255  0.48576  0.95510
    460   3.04741  4.85658  3.17256  2.93723  3.31830  3.48799  1.04543  3.75774  2.77898  3.24574  4.29234  3.34466  4.04311  3.30405  3.04187  3.11763  3.35236  3.49194  4.78275  3.26779   1096 h - - -
          2.68618  4.42225  2.77519  2.73123  3.46354  2.40513  3.72494  3.29354  2.67741  2.69355  4.24690  2.90347  2.73739  3.18146  2.89801  2.37887  2.77519  2.98518  4.58477  3.61503
          0.02991  3.92034  4.64268  0.61958  0.77255  0.48576  0.95510
    461   3.06834  4.47367  4.40374  4.02127  3.40641  4.11821  4.74045  1.02057  3.85033  1.98258  3.33423  4.25989  4.54475  4.19364  4.04142  3.61806  3.36662  1.84761  5.30719  4.04968   1097 i - - -
          2.68618  4.42225  2.77519  2.73123  3.46354  2.40513  3.72494  3.29354  2.67741  2.69355  4.24690  2.90347  2.73739  3.18146  2.89801  2.37887  2.77519  2.98518  4.58477  3.61503
          0.02991  3.92034  4.64268  0.61958  0.77255  0.48576  0.95510
    462   2.33853  4.25963  3.24797  3.06581  4.12392  2.98862  4.17442  3.65293  3.14280  3.36943  4.29143  3.28304  3.73133  3.48836  3.42746  1.02114  2.82221  3.17757  5.49256  4.20766   1098 s - - -
          2.68618  4.42225  2.77519  2.73123  3.46354  2.40513  3.72494  3.29354  2.67741  2.69355  4.24690  2.90347  2.73739  3.18146  2.89801  2.37887  2.77519  2.98518  4.58477  3.61503
          0.02991  3.92034  4.64268  0.61958  0.77255  0.48576  0.95510
    463   2.83246  5.02856  2.83450  2.48832  4.40850  3.40574  3.64767  3.85144  1.42142  3.37963  4.23624  2.41554  3.88761  2.80287  2.46687  2.82788  3.07507  3.50031  5.47601  4.18382   1099 k - - -
          2.68618  4.42225  2.77519  2.73123  3.46354  2.40513  3.72494  3.29354  2.67741  2.69355  4.24690  2.90347  2.73739  3.18146  2.89801  2.37887  2.77519  2.98518  4.58477  3.61503
          0.02991  3.92034  4.64268  0.61958  0.77255  0.48576  0.95510
    464   2.72466  4.49552  3.40824  3.31364  4.45539  0.65893  4.43114  4.06651  3.50144  3.71468  4.69069  3.57249  3.88820  3.82178  3.73237  2.89791  3.20961  3.58558  5.53805  4.55885   1100 G - - -
          2.68618  4.42225  2.77519  2.73123  3.46354  2.40513  3.72494  3.29354  2.67741  2.69355  4.24690  2.90347  2.73739  3.18146  2.89801  2.37887  2.77519  2.98518  4.58477  3.61503
          0.02991  3.92034  4.64268  0.61958  0.77255  0.48576  0.95510
    465   0.94694  4.21591  3.51112  3.30449  4.09996  3.03919  4.32089  3.23264  3.32197  3.11205  4.13854  3.44203  3.78292  3.65873  3.56928  2.56575  2.84641  2.87877  5.52234  4.32788   1101 a - - -
          2.68618  4.42225  2.77519  2.73123  3.46354  2.40513  3.72494  3.29354  2.67741  2.69355  4.24690  2.90347  2.73739  3.18146  2.89801  2.37887  2.77519  2.98518  4.58477  3.61503
          0.02991  3.92034  4.64268  0.61958  0.77255  0.48576  0.95510
    466   3.41535  4.77300  4.16451  3.88233  2.71558  3.78389  3.95892  3.44084  3.60344  2.82753  4.07244  4.02168  4.30559  3.98857  3.72342  3.61861  3.71814  3.33250  0.79407  2.71516   1102 w - - -
          2.68618  4.42225  2.77519  2.73123  3.46354  2.40513  3.72494  3.29354  2.67741  2.69355  4.24690  2.90347  2.73739  3.18146  2.89801  2.37887  2.77519  2.98518  4.58477  3.61503
          0.02991  3.92034  4.64268  0.61958  0.77255  0.48576  0.95510
    467   2.81506  4.56462  3.42737  3.27319  4.26453  3.24941  4.34684  3.82208  3.33455  3.44380  4.49559  3.57515  0.74327  3.72188  3.57479  2.98401  3.26036  3.46202  5.43812  4.38580   1103 p - - -
          2.68618  4.42225  2.77519  2.73123  3.46354  2.40513  3.72494  3.29354  2.67741  2.69355  4.24690  2.90347  2.73739  3.18146  2.89801  2.37887  2.77519  2.98518  4.58477  3.61503
          0.02991  3.92034  4.64268  0.61958  0.77255  0.48576  0.95510
    468   3.31922  4.70691  4.30432  4.02783  0.93655  3.99796  3.89845  2.83691  3.93363  2.19590  3.55995  4.07310  4.45541  4.08840  4.04154  3.58675  3.62034  2.83114  4.13319  2.49415   1104 f - - -
          2.68618  4.42225  2.77519  2.73123  3.46354  2.40513  3.72494  3.29354  2.67741  2.69355  4.24690  2.90347  2.73739  3.18146  2.89801  2.37887  2.77519  2.98518  4.58477  3.61503
          0.02991  3.92034  4.64268  0.61958  0.77255  0.48576  0.95510
    469   2.33853  4.25963  3.24797  3.06581  4.12392  2.98862  4.17442  3.65293  3.14280  3.36943  4.29143  3.28304  3.73133  3.48836  3.42746  1.02114  2.82221  3.17757  5.49256  4.20766   1105 s - - -
          2.68618  4.42225  2.77519  2.73123  3.46354  2.40513  3.72494  3.29354  2.67741  2.69355  4.24690  2.90347  2.73739  3.18146  2.89801  2.37887  2.77519  2.98518  4.58477  3.61503
          0.02991  3.92034  4.64268  0.61958  0.77255  0.48576  0.95510
    470   2.35017  4.32490  3.08349  2.77435  4.09782  3.06682  3.93755  3.48423  2.82415  3.18033  4.03076  2.70092  3.72128  3.17294  3.18150  2.20648  1.61044  3.06587  5.43288  4.16315   1106 t - - -
          2.68618  4.42225  2.77519  2.73123  3.46354  2.40513  3.72494  3.29354  2.67741  2.69355  4.24690  2.90347  2.73739  3.18146  2.89801  2.37887  2.77519  2.98518  4.58477  3.61503
          0.02991  3.92034  4.64268  0.61958  0.77255  0.48576  0.95510
    471   3.05932  4.89538  3.55484  3.05577  4.26208  3.53832  3.85880  3.80698  2.25650  3.31421  4.31301  3.41192  4.03846  3.07664  0.90773  3.14110  3.32194  3.52883  5.32565  4.17890   1107 r - - -
          2.68618  4.42225  2.77519  2.73123  3.46354  2.40513  3.72494  3.29354  2.67741  2.69355  4.24690  2.90347  2.73739  3.18146  2.89801  2.37887  2.77519  2.98518  4.58477  3.61503
          0.02991  3.92034  4.64268  0.61958  0.77255  0.48576  0.95510
    472   3.04095  5.17674  0.85178  2.36490  4.56016  3.24687  3.97315  4.15921  3.06631  3.75898  4.73802  2.92372  3.90303  3.21230  3.58911  2.99784  3.38051  3.79326  5.71948  4.42502   1108 d - - -
          2.68618  4.42225  2.77519  2.73123  3.46354  2.40513  3.72494  3.29354  2.67741  2.69355  4.24690  2.90347  2.73739  3.18146  2.89801  2.37887  2.77519  2.98518  4.58477  3.61503
          0.02991  3.92034  4.64268  0.61958  0.77255  0.48576  0.95510
    473   3.04741  4.85658  3.17256  2.93723  3.31830  3.48799  1.04543  3.75774  2.77898  3.24574  4.29234  3.34466  4.04311  3.30405  3.04187  3.11763  3.35236  3.49194  4.78275  3.26779   1109 h - - -
          2.68618  4.42225  2.77519  2.73123  3.46354  2.40513  3.72494  3.29354  2.67741  2.69355  4.24690  2.90347  2.73739  3.18146  2.89801  2.37887  2.77519  2.98518  4.58477  3.61503
          0.02991  3.92034  4.64268  0.61958  0.77255  0.48576  0.95510
    474   2.72466  4.49552  3.40824  3.31364  4.45539  0.65893  4.43114  4.06651  3.50144  3.71468  4.69069  3.57249  3.88820  3.82178  3.73237  2.89791  3.20961  3.58558  5.53805  4.55885   1110 G - - -
          2.68618  4.42225  2.77519  2.73123  3.46354  2.40513  3.72494  3.29354  2.67741  2.69355  4.24690  2.90347  2.73739  3.18146  2.89801  2.37887  2.77519  2.98518  4.58477  3.61503
          0.02991  3.92034  4.64268  0.61958  0.77255  0.48576  0.95510
    475   3.41535  4.77300  4.16451  3.88233  2.71558  3.78389  3.95892  3.44084  3.60344  2.82753  4.07244  4.02168  4.30559  3.98857  3.72342  3.61861  3.71814  3.33250  0.79407  2.71516   1112 w - - -
          2.68618  4.42225  2.77519  2.73123  3.46354  2.40513  3.72494  3.29354  2.67741  2.69355  4.24690  2.90347  2.73739  3.18146  2.89801  2.37887  2.77519  2.98518  4.58477  3.61503
          0.02991  3.92034  4.64268  0.61958  0.77255  0.48576  0.95510
    476   2.81506  4.56462  3.42737  3.27319  4.26453  3.24941  4.34684  3.82208  3.33455  3.44380  4.49559  3.57515  0.74327  3.72188  3.57479  2.98401  3.26036  3.46202  5.43812  4.38580   1113 p - - -
          2.68618  4.42225  2.77519  2.73123  3.46354  2.40513  3.72494  3.29354  2.67741  2.69355  4.24690  2.90347  2.73739  3.18146  2.89801  2.37887  2.77519  2.98518  4.58477  3.61503
          0.02991  3.92034  4.64268  0.61958  0.77255  0.48576  0.95510
    477   3.06834  4.47367  4.40374  4.02127  3.40641  4.11821  4.74045  1.02057  3.85033  1.98258  3.33423  4.25989  4.54475  4.19364  4.04142  3.61806  3.36662  1.84761  5.30719  4.04968   1114 i - - -
          2.68618  4.42225  2.77519  2.73123  3.46354  2.40513  3.72494  3.29354  2.67741  2.69355  4.24690  2.90347  2.73739  3.18146  2.89801  2.37887  2.77519  2.98518  4.58477  3.61503
          0.02991  3.92034  4.64268  0.61958  0.77255  0.48576  0.95510
    478   2.33853  4.25963  3.24797  3.06581  4.12392  2.98862  4.17442  3.65293  3.14280  3.36943  4.29143  3.28304  3.73133  3.48836  3.42746  1.02114  2.82221  3.17757  5.49256  4.20766   1115 s - - -
          2.68618  4.42225  2.77519  2.73123  3.46354  2.40513  3.72494  3.29354  2.67741  2.69355  4.24690  2.90347  2.73739  3.18146  2.89801  2.37887  2.77519  2.98518  4.58477  3.61503
          0.02991  3.92034  4.64268  0.61958  0.77255  0.48576  0.95510
    479   3.04095  5.17674  0.85178  2.36490  4.56016  3.24687  3.97315  4.15921  3.06631  3.75898  4.73802  2.92372  3.90303  3.21230  3.58911  2.99784  3.38051  3.79326  5.71948  4.42502   1116 d - - -
          2.68618  4.42225  2.77519  2.73123  3.46354  2.40513  3.72494  3.29354  2.67741  2.69355  4.24690  2.90347  2.73739  3.18146  2.89801  2.37887  2.77519  2.98518  4.58477  3.61503
          0.02991  3.92034  4.64268  0.61958  0.77255  0.48576  0.95510
    480   2.64079  0.84833  4.17119  3.92162  3.90182  3.25376  4.55816  3.05352  3.74876  2.96692  4.08972  3.89583  3.96451  4.09289  3.86472  2.91255  3.11155  2.79491  5.30803  4.18921   1117 c - - -
          2.68618  4.42225  2.77519  2.73123  3.46354  2.40513  3.72494  3.29354  2.67741  2.69355  4.24690  2.90347  2.73739  3.18146  2.89801  2.37887  2.77519  2.98518  4.58477  3.61503
          0.02991  3.92034  4.64268  0.61958  0.77255  0.48576  0.95510
    481   2.23907  4.17998  3.31364  3.01278  4.15245  2.96321  4.09659  3.49714  3.02878  3.24069  4.10487  3.22849  3.68196  3.36188  3.34523  1.45179  1.97097  3.03341  5.51390  4.27284   1118 s - - -
          2.68618  4.42225  2.77519  2.73123  3.46354  2.40513  3.72494  3.29354  2.67741  2.69355  4.24690  2.90347  2.73739  3.18146  2.89801  2.37887  2.77519  2.98518  4.58477  3.61503
          0.02991  3.92034  4.64268  0.61958  0.77255  0.48576  0.95510
    482   2.02166  4.16930  3.27436  3.04683  4.21348  2.92588  4.15938  3.58455  3.11831  3.33341  4.20735  3.23790  3.67362  3.43818  3.42080  1.19786  2.71265  3.08742  5.58163  4.33080   1119 s - - -
          2.68618  4.42225  2.77519  2.73123  3.46354  2.40513  3.72494  3.29354  2.67741  2.69355  4.24690  2.90347  2.73739  3.18146  2.89801  2.37887  2.77519  2.98518  4.58477  3.61503
          0.02991  3.92034  4.64268  0.61958  0.77255  0.48576  0.95510
    483   2.99334  5.11442  2.50767  0.95923  4.46662  3.30483  3.89561  3.93001  2.78214  3.53939  4.51117  2.95994  3.91164  3.11018  3.19604  2.97079  3.29789  3.60886  5.62918  4.35128   1120 e - - -
          2.68618  4.42225  2.77519  2.73123  3.46354  2.40513  3.72494  3.29354  2.67741  2.69355  4.24690  2.90347  2.73739  3.18146  2.89801  2.37887  2.77519  2.98518  4.58477  3.61503
          0.02991  3.92034  4.64268  0.61958  0.77255  0.48576  0.95510
    484   2.72466  4.49552  3.40824  3.31364  4.45539  0.65893  4.43114  4.06651  3.50144  3.71468  4.69069  3.57249  3.88820  3.82178  3.73237  2.89791  3.20961  3.58558  5.53805  4.55885   1121 G - - -
          2.68618  4.42225  2.77519  2.73123  3.46354  2.40513  3.72494  3.29354  2.67741  2.69355  4.24690  2.90347  2.73739  3.18146  2.89801  2.37887  2.77519  2.98518  4.58477  3.61503
          0.02991  3.92034  4.64268  0.61958  0.77255  0.48576  0.95510
    485   3.23221  4.62753  4.52011  4.03330  2.56484  4.31901  4.45919  2.24526  3.87973  0.94031  2.95298  4.27816  4.59270  4.06751  4.04482  3.70046  3.47425  2.33966  4.80383  3.43571   1122 l - - -
          2.68618  4.42225  2.77519  2.73123  3.46354  2.40513  3.72494  3.29354  2.67741  2.69355  4.24690  2.90347  2.73739  3.18146  2.89801  2.37887  2.77519  2.98518  4.58477  3.61503
          0.02991  3.92034  4.64268  0.61958  0.77255  0.48576  0.95510
    486   3.01568  4.98158  3.19487  2.80725  4.37894  3.50011  3.78555  3.81117  0.97467  3.36577  4.32455  3.22965  3.99700  2.97424  2.44057  3.05447  3.26534  3.51622  5.41386  4.23347   1123 k - - -
          2.68618  4.42225  2.77519  2.73123  3.46354  2.40513  3.72494  3.29354  2.67741  2.69355  4.24690  2.90347  2.73739  3.18146  2.89801  2.37887  2.77519  2.98518  4.58477  3.61503
          0.02991  3.92034  4.64268  0.61958  0.77255  0.48576  0.95510
    487   1.14688  4.11974  3.40407  3.15909  4.16334  2.92367  4.20966  3.43828  3.19760  3.25166  4.14025  3.29635  3.67637  3.50860  3.47927  2.12045  2.69435  2.97634  5.55651  4.33024   1135 a - - -
          2.68618  4.42225  2.77519  2.73123  3.46354  2.40513  3.72494  3.29354  2.67741  2.69355  4.24690  2.90347  2.73739  3.18146  2.89801  2.37887  2.77519  2.98518  4.58477  3.61503
          0.02991  3.92034  4.64268  0.61958  0.77255  0.48576  0.95510
    488   1.47051  4.12900  3.50719  3.12281  3.98282  3.01177  4.11282  3.19509  3.09535  3.03067  3.92293  3.30408  3.70853  3.40499  3.40491  1.95822  2.68563  2.46877  5.39486  4.17266   1136 a - - -
          2.68618  4.42225  2.77519  2.73123  3.46354  2.40513  3.72494  3.29354  2.67741  2.69355  4.24690  2.90347  2.73739  3.18146  2.89801  2.37887  2.77519  2.98518  4.58477  3.61503
          0.02991  3.92034  4.64268  0.61958  0.77255  0.48576  0.95510
    489   3.20887  4.65688  4.26634  3.90629  3.15389  4.04295  4.54700  2.36043  3.67357  0.81846  3.16169  4.17713  4.47001  4.03045  3.84186  3.61922  3.50090  2.41021  5.05066  3.78507   1139 l - - -
          2.68618  4.42225  2.77519  2.73123  3.46354  2.40513  3.72494  3.29354  2.67741  2.69355  4.24690  2.90347  2.73739  3.18146  2.89801  2.37887  2.77519  2.98518  4.58477  3.61503
          0.02991  3.92034  4.64268  0.61958  0.77255  0.48576  0.95510
    490   2.08339  4.41007  3.18153  2.67781  3.72008  3.33885  3.32031  3.09183  2.62765  2.57440  3.65047  3.10666  3.81029  2.98580  3.01091  2.45324  2.33803  2.80785  5.09614  3.82670   1140 a - - -
          2.68618  4.42225  2.77519  2.73123  3.46354  2.40513  3.72494  3.29354  2.67741  2.69355  4.24690  2.90347  2.73739  3.18146  2.89801  2.37887  2.77519  2.98518  4.58477  3.61503
          0.02991  3.92034  4.64268  0.61958  0.77255  0.48576  0.95510
    491   3.20887  4.65688  4.26634  3.90629  3.15389  4.04295  4.54700  2.36043  3.67357  0.81846  3.16169  4.17713  4.47001  4.03045  3.84186  3.61922  3.50090  2.41021  5.05066  3.78507   1141 l - - -
          2.68618  4.42225  2.77519  2.73123  3.46354  2.40513  3.72494  3.29354  2.67741  2.69355  4.24690  2.90347  2.73739  3.18146  2.89801  2.37887  2.77519  2.98518  4.58477  3.61503
          0.02991  3.92034  4.64268  0.61958  0.77255  0.48576  0.95510
    492   1.82838  4.37163  3.17016  2.75061  4.05321  3.13663  3.85600  3.44105  2.66736  3.10606  3.95246  3.11266  3.73898  3.07081  2.61816  1.87185  2.75928  3.04909  5.36378  4.10031   1142 a - - -
          2.68618  4.42225  2.77519  2.73123  3.46354  2.40513  3.72494  3.29354  2.67741  2.69355  4.24690  2.90347  2.73739  3.18146  2.89801  2.37887  2.77519  2.98518  4.58477  3.61503
          0.02991  3.92034  4.64268  0.61958  0.77255  0.48576  0.95510
    493   2.28853  4.64827  3.14964  2.59627  3.87689  3.45630  3.64922  3.24762  2.33183  2.46588  3.75247  3.06120  3.85796  2.49821  2.30950  2.72307  2.86902  2.97575  5.16821  3.89609   1153 a - - -
          2.68618  4.42225  2.77519  2.73123  3.46354  2.40513  3.72494  3.29354  2.67741  2.69355  4.24690  2.90347  2.73739  3.18146  2.89801  2.37887  2.77519  2.98518  4.58477  3.61503
          0.02991  3.92034  4.64268  0.61958  0.77255  0.48576  0.95510
    494   3.20768  4.57403  4.64796  4.08696  3.07189  4.42747  4.71887  1.93479  3.93078  1.01928  2.50551  4.38325  4.63696  4.11231  4.10053  3.76520  3.43283  2.16511  5.12545  4.02612   1154 l - - -
          2.68618  4.42225  2.77519  2.73123  3.46354  2.40513  3.72494  3.29354  2.67741  2.69355  4.24690  2.90347  2.73739  3.18146  2.89801  2.37887  2.77519  2.98518  4.58477  3.61503
          0.02991  3.92034  4.64268  0.61958  0.77255  0.48576  0.95510
    495   2.58731  4.83131  2.12738  2.30637  4.35247  2.75903  3.72101  3.80817  2.61544  3.38330  4.19782  2.82694  2.36509  2.88380  3.11071  2.37942  2.90314  3.39263  5.58683  4.20929   1160 d - - -
          2.68618  4.42225  2.77519  2.73123  3.46354  2.40513  3.72494  3.29354  2.67741  2.69355  4.24690  2.90347  2.73739  3.18146  2.89801  2.37887  2.77519  2.98518  4.58477  3.61503
          0.02991  3.92034  4.64268  0.61958  0.77255  0.48576  0.95510
    496   2.63421  4.93265  2.62039  1.98808  4.26933  2.90180  3.63205  3.71141  2.44711  3.27494  4.08379  2.82550  2.98221  2.58749  2.91827  2.30572  2.89351  3.34138  5.47907  4.10854   1163 e - - -
          2.68618  4.42225  2.77519  2.73123  3.46354  2.40513  3.72494  3.29354  2.67741  2.69355  4.24690  2.90347  2.73739  3.18146  2.89801  2.37887  2.77519  2.98518  4.58477  3.61503
          0.02991  3.92034  4.64268  0.61958  0.77255  0.48576  0.95510
    497   2.28682  5.15502  2.00496  1.91663  4.45264  3.26610  3.63718  3.91310  2.28093  3.44723  4.25371  2.74523  3.78021  2.77920  3.00610  2.67175  2.97962  3.52256  5.62909  4.20993   1164 e - - -
          2.68618  4.42225  2.77519  2.73123  3.46354  2.40513  3.72494  3.29354  2.67741  2.69355  4.24690  2.90347  2.73739  3.18146  2.89801  2.37887  2.77519  2.98518  4.58477  3.61503
          0.02991  3.92034  4.64268  0.61958  0.77255  0.48576  0.95510
    498   2.73829  4.38461  3.66764  3.10586  3.40373  3.72858  3.96790  2.05665  2.38674  1.81592  3.32798  3.48725  4.09479  3.28865  3.13666  3.01725  2.97089  2.30457  4.99165  3.76314   1165 l - - -
          2.68618  4.42225  2.77519  2.73123  3.46354  2.40513  3.72494  3.29354  2.67741  2.69355  4.24690  2.90347  2.73739  3.18146  2.89801  2.37887  2.77519  2.98518  4.58477  3.61503
          0.02991  3.92034  4.64268  0.61958  0.77255  0.48576  0.95510
    499   2.92608  4.37124  4.34645  3.86569  2.70739  4.03593  4.45454  2.01174  3.75913  1.97156  3.25657  4.08446  4.43168  4.00652  3.97065  3.41131  3.20727  1.21462  4.99577  3.64223   1166 v - - -
          2.68618  4.42225  2.77519  2.73123  3.46354  2.40513  3.72494  3.29354  2.67741  2.69355  4.24690  2.90347  2.73739  3.18146  2.89801  2.37887  2.77519  2.98518  4.58477  3.61503
          0.02991  3.92034  4.64268  0.61958  0.77255  0.48576  0.95510
    500   2.72466  4.49552  3.40824  3.31364  4.45539  0.65893  4.43114  4.06651  3.50144  3.71468  4.69069  3.57249  3.88820  3.82178  3.73237  2.89791  3.20961  3.58558  5.53805  4.55885   1167 G - - -
          2.68618  4.42225  2.77519  2.73123  3.46354  2.40513  3.72494  3.29354  2.67741  2.69355  4.24690  2.90347  2.73739  3.18146  2.89801  2.37887  2.77519  2.98518  4.58477  3.61503
          0.02991  3.92034  4.64268  0.61958  0.77255  0.48576  0.95510
    501   2.45075  4.87924  2.76347  2.23767  4.21469  3.03260  3.61870  3.63713  1.98211  3.20841  4.02206  2.87864  2.87154  2.76508  2.78734  2.63783  2.87866  3.28214  5.41272  4.07162   1175 k - - -
          2.68618  4.42225  2.77519  2.73123  3.46354  2.40513  3.72494  3.29354  2.67741  2.69355  4.24690  2.90347  2.73739  3.18146  2.89801  2.37887  2.77519  2.98518  4.58477  3.61503
          0.02991  3.92034  4.64268  0.61958  0.77255  0.48576  0.95510
    502   1.63691  4.20816  3.24755  2.92570  4.14956  2.98140  4.04087  3.52150  2.97497  3.22591  4.07130  3.18443  2.13167  3.29058  3.31949  2.20191  2.69974  3.05710  5.49474  4.25408   1179 a - - -
          2.68618  4.42225  2.77519  2.73123  3.46354  2.40513  3.72494  3.29354  2.67741  2.69355  4.24690  2.90347  2.73739  3.18146  2.89801  2.37887  2.77519  2.98518  4.58477  3.61503
          0.02991  3.92034  4.64268  0.61958  0.77255  0.48576  0.95510
    503   3.15165  4.49899  4.65221  4.13641  3.22188  4.40138  4.77965  1.35701  3.96395  1.37820  3.06737  4.40135  4.66579  4.21056  4.14407  3.77393  3.39788  1.87510  5.22848  4.04164   1180 i - - -
          2.68618  4.42225  2.77519  2.73123  3.46354  2.40513  3.72494  3.29354  2.67741  2.69355  4.24690  2.90347  2.73739  3.18146  2.89801  2.37887  2.77519  2.98518  4.58477  3.61503
          0.02991  3.92034  4.64268  0.61958  0.77255  0.48576  0.95510
    504   2.48888  4.55733  2.87328  2.54903  4.13335  3.18032  3.78506  3.57457  2.60640  3.19383  4.03630  2.99187  2.26165  2.69635  2.99955  1.97790  2.83365  3.18513  5.41845  4.10890   1181 s - - -
          2.68618  4.42225  2.77519  2.73123  3.46354  2.40513  3.72494  3.29354  2.67741  2.69355  4.24690  2.90347  2.73739  3.18146  2.89801  2.37887  2.77519  2.98518  4.58477  3.61503
          0.02991  3.92034  4.64268  0.61958  0.77255  0.48576  0.95510
    505   2.37215  4.65923  2.39857  2.43324  4.07831  3.26033  3.68800  3.47231  2.53664  3.10801  3.93400  2.92663  2.67441  2.85730  2.99494  2.41622  2.80879  2.78228  5.36061  4.03076   1182 a - - -
          2.68618  4.42225  2.77519  2.73123  3.46354  2.40513  3.72494  3.29354  2.67741  2.69355  4.24690  2.90347  2.73739  3.18146  2.89801  2.37887  2.77519  2.98518  4.58477  3.61503
          0.02991  3.92034  4.64268  0.61958  0.77255  0.48576  0.95510
    506   2.84297  5.33647  2.06016  1.39221  4.61553  3.22796  3.68874  4.10754  2.60858  3.62122  4.45692  2.69496  3.80450  2.57714  3.13838  2.75510  3.11346  3.70605  5.78843  4.33095   1184 e - - -
          2.68618  4.42225  2.77519  2.73123  3.46354  2.40513  3.72494  3.29354  2.67741  2.69355  4.24690  2.90347  2.73739  3.18146  2.89801  2.37887  2.77519  2.98518  4.58477  3.61503
          0.02991  3.92034  4.64268  0.61958  0.77255  0.48576  0.95510
    507   3.05932  4.89538  3.55484  3.05577  4.26208  3.53832  3.85880  3.80698  2.25650  3.31421  4.31301  3.41192  4.03846  3.07664  0.90773  3.14110  3.32194  3.52883  5.32565  4.17890   1186 r - - -
          2.68618  4.42225  2.77519  2.73123  3.46354  2.40513  3.72494  3.29354  2.67741  2.69355  4.24690  2.90347  2.73739  3.18146  2.89801  2.37887  2.77519  2.98518  4.58477  3.61503
          0.02991  3.92034  4.64268  0.61958  0.77255  0.48576  0.95510
    508   3.19619  4.55559  4.64905  4.10331  2.39464  4.38653  4.54074  2.01202  3.97642  1.05903  2.89362  4.34421  4.60824  4.10737  4.12355  3.72302  3.42083  2.24354  4.87780  3.59716   1187 l - - -
          2.68618  4.42225  2.77519  2.73123  3.46354  2.40513  3.72494  3.29354  2.67741  2.69355  4.24690  2.90347  2.73739  3.18146  2.89801  2.37887  2.77519  2.98518  4.58477  3.61503
          0.02991  3.92034  4.64268  0.61958  0.77255  0.48576  0.95510
    509   2.52032  4.40406  3.96159  3.47686  1.87920  3.84024  3.66347  2.79412  3.37976  2.37854  3.46418  3.65935  4.21595  3.59116  3.60147  3.15168  3.13586  2.64465  4.06358  1.78063   1188 y - - -
          2.68618  4.42225  2.77519  2.73123  3.46354  2.40513  3.72494  3.29354  2.67741  2.69355  4.24690  2.90347  2.73739  3.18146  2.89801  2.37887  2.77519  2.98518  4.58477  3.61503
          0.02991  3.92034  4.64268  0.61958  0.77255  0.48576  0.95510
    510   3.04095  5.17674  0.85178  2.36490  4.56016  3.24687  3.97315  4.15921  3.06631  3.75898  4.73802  2.92372  3.90303  3.21230  3.58911  2.99784  3.38051  3.79326  5.71948  4.42502   1189 d - - -
          2.68618  4.42225  2.77519  2.73123  3.46354  2.40513  3.72494  3.29354  2.67741  2.69355  4.24690  2.90347  2.73739  3.18146  2.89801  2.37887  2.77519  2.98518  4.58477  3.61503
          0.02991  3.92034  4.64268  0.61958  0.77255  0.48576  0.95510
    511   1.85886  1.57880  3.99437  3.64245  3.84915  3.04131  4.37444  2.85590  3.49800  2.84198  3.83786  3.57807  3.77728  3.79076  3.68396  2.50782  2.72665  2.54495  5.35861  4.16951   1190 c - - -
          2.68618  4.42225  2.77519  2.73123  3.46354  2.40513  3.72494  3.29354  2.67741  2.69355  4.24690  2.90347  2.73739  3.18146  2.89801  2.37887  2.77519  2.98518  4.58477  3.61503
          0.02991  3.92034  4.64268  0.61958  0.77255  0.48576  0.95510
    512   2.84580  4.37504  4.19158  3.85608  3.58501  3.77342  4.64950  2.04795  3.72458  2.26366  3.54279  4.03825  4.33118  4.08089  3.93249  3.27987  3.20613  0.96667  5.37757  4.11220   1191 v - - -
          2.68618  4.42225  2.77519  2.73123  3.46354  2.40513  3.72494  3.29354  2.67741  2.69355  4.24690  2.90347  2.73739  3.18146  2.89801  2.37887  2.77519  2.98518  4.58477  3.61503
          0.02991  3.92034  4.64268  0.61958  0.77255  0.48576  0.95510
    513   2.76303  4.76136  2.73475  2.62498  4.13236  3.21600  3.95953  3.85292  2.86715  3.49433  4.44921  1.07606  3.87015  3.23227  3.22352  2.82833  3.14641  3.47030  5.43278  4.07718   1192 n - - -
          2.68618  4.42225  2.77519  2.73123  3.46354  2.40513  3.72494  3.29354  2.67741  2.69355  4.24690  2.90347  2.73739  3.18146  2.89801  2.37887  2.77519  2.98518  4.58477  3.61503
          0.02991  3.92034  4.64268  0.61958  0.77255  0.48576  0.95510
    514   2.77258  4.28122  4.05370  3.50376  3.38532  3.88090  4.28502  2.07366  3.39097  1.98368  2.89662  3.80973  4.25735  3.68600  3.65715  3.19368  2.55123  1.50092  5.08656  3.88813   1193 v - - -
          2.68618  4.42225  2.77519  2.73123  3.46354  2.40513  3.72494  3.29354  2.67741  2.69355  4.24690  2.90347  2.73739  3.18146  2.89801  2.37887  2.77519  2.98518  4.58477  3.61503
          0.02991  3.92034  4.64268  0.61958  0.77255  0.48576  0.95510
    515   3.11290  4.47038  4.62895  4.07073  3.15941  4.36099  4.69552  1.49252  3.92947  1.48032  2.26193  4.34019  4.60134  4.12314  4.10177  3.69731  3.34439  1.98600  5.14871  4.02873   1196 l - - -
          2.68618  4.42225  2.77519  2.73123  3.46354  2.40513  3.72494  3.29354  2.67741  2.69355  4.24690  2.90347  2.73739  3.18146  2.89801  2.37887  2.77519  2.98518  4.58477  3.61503
          0.02991  3.92034  4.64268  0.61958  0.77255  0.48576  0.95510
    516   3.19805  4.59088  4.55256  4.04643  3.09464  4.34966  4.67754  1.92112  3.83687  0.97979  2.96707  4.33008  4.62223  4.09816  4.01634  3.72968  3.44519  2.12636  5.11778  3.91907   1197 l - - -
          2.68618  4.42225  2.77519  2.73123  3.46354  2.40513  3.72494  3.29354  2.67741  2.69355  4.24690  2.90347  2.73739  3.18146  2.89801  2.37887  2.77519  2.98518  4.58477  3.61503
          0.02991  3.92034  4.64268  0.61958  0.77255  0.48576  0.95510
    517   2.33853  4.25963  3.24797  3.06581  4.12392  2.98862  4.17442  3.65293  3.14280  3.36943  4.29143  3.28304  3.73133  3.48836  3.42746  1.02114  2.82221  3.17757  5.49256  4.20766   1200 s - - -
          2.68618  4.42225  2.77519  2.73123  3.46354  2.40513  3.72494  3.29354  2.67741  2.69355  4.24690  2.90347  2.73739  3.18146  2.89801  2.37887  2.77519  2.98518  4.58477  3.61503
          0.02991  3.92034  4.64268  0.61958  0.77255  0.48576  0.95510
    518   3.05128  4.50299  4.14460  3.65476  2.06361  4.00162  3.65349  2.79141  3.52914  2.24956  2.95158  3.78420  4.33741  3.70867  3.72178  3.31060  3.28040  2.70150  3.97217  1.44470   1206 y - - -
          2.68618  4.42225  2.77519  2.73123  3.46354  2.40513  3.72494  3.29354  2.67741  2.69355  4.24690  2.90347  2.73739  3.18146  2.89801  2.37887  2.77519  2.98518  4.58477  3.61503
          0.02991  3.92034  4.64268  0.61958  0.77255  0.48576  0.95510
    519   2.91863  4.90601  2.93445  2.68974  4.08095  3.39756  3.84854  3.71886  2.50719  3.21648  4.24282  3.14996  3.95159  1.15134  2.79051  2.96428  3.21548  3.44550  5.34441  4.04126   1221 q - - -
          2.68618  4.42225  2.77519  2.73123  3.46354  2.40513  3.72494  3.29354  2.67741  2.69355  4.24690  2.90347  2.73739  3.18146  2.89801  2.37887  2.77519  2.98518  4.58477  3.61503
          0.02991  3.92034  4.64268  0.61958  0.77255  0.48576  0.95510
    520   2.76303  4.76136  2.73475  2.62498  4.13236  3.21600  3.95953  3.85292  2.86715  3.49433  4.44921  1.07606  3.87015  3.23227  3.22352  2.82833  3.14641  3.47030  5.43278  4.07718   1248 n - - -
          2.68619  4.42226  2.77520  2.73124  3.46355  2.40513  3.72495  3.29355  2.67741  2.69356  4.24690  2.90347  2.73740  3.18147  2.89786  2.37887  2.77520  2.98519  4.58478  3.61504
          0.09265  2.54012  4.64268  0.44446  1.02490  0.48576  0.95510
    521   2.09933  4.46701  3.05123  2.60897  4.07922  2.35012  3.77562  3.49259  2.60200  3.12092  3.94549  3.02961  3.10349  2.96362  2.65040  2.34011  2.75789  3.10041  5.36668  4.07820   1261 a - - -
          2.68618  4.42225  2.77519  2.73123  3.46354  2.40513  3.72494  3.29354  2.67741  2.69355  4.24690  2.90347  2.73739  3.18146  2.89801  2.37887  2.77519  2.98518  4.58477  3.61503
          0.02991  3.92034  4.64268  0.61958  0.77255  0.48576  0.95510
    522   2.72707  5.10983  1.84323  2.17736  4.50970  3.19846  3.70508  4.00468  2.63739  3.54541  4.36783  2.13199  3.77768  2.86511  3.17124  2.16007  3.02315  3.58654  5.71878  4.28161   1262 d - - -
          2.68618  4.42225  2.77519  2.73123  3.46354  2.40513  3.72494  3.29354  2.67741  2.69355  4.24690  2.90347  2.73739  3.18146  2.89801  2.37887  2.77519  2.98518  4.58477  3.61503
          0.02991  3.92034  4.64268  0.61958  0.77255  0.48576  0.95510
    523   2.72466  4.49552  3.40824  3.31364  4.45539  0.65893  4.43114  4.06651  3.50144  3.71468  4.69069  3.57249  3.88820  3.82178  3.73237  2.89791  3.20961  3.58558  5.53805  4.55885   1263 G - - -
          2.68618  4.42225  2.77519  2.73123  3.46354  2.40513  3.72494  3.29354  2.67741  2.69355  4.24690  2.90347  2.73739  3.18146  2.89801  2.37887  2.77519  2.98518  4.58477  3.61503
          0.02991  3.92034  4.64268  0.61958  0.77255  0.48576  0.95510
    524   2.72466  4.49552  3.40824  3.31364  4.45539  0.65893  4.43114  4.06651  3.50144  3.71468  4.69069  3.57249  3.88820  3.82178  3.73237  2.89791  3.20961  3.58558  5.53805  4.55885   1264 G - - -
          2.68618  4.42225  2.77519  2.73123  3.46354  2.40513  3.72494  3.29354  2.67741  2.69355  4.24690  2.90347  2.73739  3.18146  2.89801  2.37887  2.77519  2.98518  4.58477  3.61503
          0.02991  3.92034  4.64268  0.61958  0.77255  0.48576  0.95510
    525   2.71295  4.15798  4.18317  3.60487  2.73251  3.83114  4.06475  2.21923  3.47846  1.89885  2.71043  3.80579  4.16842  3.67444  3.64546  3.12694  2.94269  2.01679  2.77631  3.35937   1265 l - - -
          2.68618  4.42225  2.77519  2.73123  3.46354  2.40513  3.72494  3.29354  2.67741  2.69355  4.24690  2.90347  2.73739  3.18146  2.89801  2.37887  2.77519  2.98518  4.58477  3.61503
          0.02991  3.92034  4.64268  0.61958  0.77255  0.48576  0.95510
    526   0.94694  4.21591  3.51112  3.30449  4.09996  3.03919  4.32089  3.23264  3.32197  3.11205  4.13854  3.44203  3.78292  3.65873  3.56928  2.56575  2.84641  2.87877  5.52234  4.32788   1266 a - - -
          2.68618  4.42225  2.77519  2.73123  3.46354  2.40513  3.72494  3.29354  2.67741  2.69355  4.24690  2.90347  2.73739  3.18146  2.89801  2.37887  2.77519  2.98518  4.58477  3.61503
          0.02991  3.92034  4.64268  0.61958  0.77255  0.48576  0.95510
    527   2.26973  4.18275  3.34762  3.06464  4.08110  2.99537  4.12017  3.35051  3.04894  3.15719  4.05940  3.26845  3.71252  3.40476  3.34211  2.18144  1.35296  2.93777  5.47384  4.23043   1267 t - - -
          2.68618  4.42225  2.77519  2.73123  3.46354  2.40513  3.72494  3.29354  2.67741  2.69355  4.24690  2.90347  2.73739  3.18146  2.89801  2.37887  2.77519  2.98518  4.58477  3.61503
          0.02991  3.92034  4.64268  0.61958  0.77255  0.48576  0.95510
    528   3.31621  4.78582  3.90883  3.64710  2.29493  3.88584  3.64093  3.31874  3.50323  2.76035  3.98878  3.78236  4.35852  3.79780  3.67718  3.44819  3.60310  3.19154  3.94056  0.88978   1268 y - - -
          2.68618  4.42225  2.77519  2.73123  3.46354  2.40513  3.72494  3.29354  2.67741  2.69355  4.24690  2.90347  2.73739  3.18146  2.89801  2.37887  2.77519  2.98518  4.58477  3.61503
          0.02991  3.92034  4.64268  0.61958  0.77255  0.48576  0.95510
    529   2.99334  5.11442  2.50767  0.95923  4.46662  3.30483  3.89561  3.93001  2.78214  3.53939  4.51117  2.95994  3.91164  3.11018  3.19604  2.97079  3.29789  3.60886  5.62918  4.35128   1269 e - - -
          2.68618  4.42225  2.77519  2.73123  3.46354  2.40513  3.72494  3.29354  2.67741  2.69355  4.24690  2.90347  2.73739  3.18146  2.89801  2.37887  2.77519  2.98518  4.58477  3.61503
          0.02991  3.92034  4.64268  0.61958  0.77255  0.48576  0.95510
    530   2.57922  4.53533  3.03365  2.62109  3.75331  3.36087  3.74485  3.15467  2.59235  2.14388  3.74450  2.29222  3.20116  2.97963  2.96799  2.69369  2.85862  2.88464  5.14167  3.82693   1275 l - - -
          2.68618  4.42225  2.77519  2.73123  3.46354  2.40513  3.72494  3.29354  2.67741  2.69355  4.24690  2.90347  2.73739  3.18146  2.89801  2.37887  2.77519  2.98518  4.58477  3.61503
          0.02991  3.92034  4.64268  0.61958  0.77255  0.48576  0.95510
    531   2.43841  4.28361  3.47049  3.22459  4.01104  3.12133  4.23827  3.14400  3.16851  3.00580  4.05317  3.42638  3.82882  3.56092  3.42496  2.64020  1.09331  2.83386  5.44464  4.22764   1276 t - - -
          2.68618  4.42225  2.77519  2.73123  3.46354  2.40513  3.72494  3.29354  2.67741  2.69355  4.24690  2.90347  2.73739  3.18146  2.89801  2.37887  2.77519  2.98518  4.58477  3.61503
          0.02991  3.92034  4.64268  0.61958  0.77255  0.48576  0.95510
    532   3.05932  4.89538  3.55484  3.05577  4.26208  3.53832  3.85880  3.80698  2.25650  3.31421  4.31301  3.41192  4.03846  3.07664  0.90773  3.14110  3.32194  3.52883  5.32565  4.17890   1278 r - - -
          2.68618  4.42225  2.77519  2.73123  3.46354  2.40513  3.72494  3.29354  2.67741  2.69355  4.24690  2.90347  2.73739  3.18146  2.89801  2.37887  2.77519  2.98518  4.58477  3.61503
          0.02991  3.92034  4.64268  0.61958  0.77255  0.48576  0.95510
    533   2.33853  4.25963  3.24797  3.06581  4.12392  2.98862  4.17442  3.65293  3.14280  3.36943  4.29143  3.28304  3.73133  3.48836  3.42746  1.02114  2.82221  3.17757  5.49256  4.20766   1279 s - - -
          2.68618  4.42225  2.77519  2.73123  3.46354  2.40513  3.72494  3.29354  2.67741  2.69355  4.24690  2.90347  2.73739  3.18146  2.89801  2.37887  2.77519  2.98518  4.58477  3.61503
          0.02991  3.92034  4.64268  0.61958  0.77255  0.48576  0.95510
    534   3.03024  4.48936  4.12581  3.64650  2.06806  3.97544  3.65340  2.77097  3.53001  2.31077  3.47462  3.77341  4.32636  3.71034  3.72500  3.29094  3.26682  2.33149  3.97599  1.47387   1281 y - - -
          2.68618  4.42225  2.77519  2.73123  3.46354  2.40513  3.72494  3.29354  2.67741  2.69355  4.24690  2.90347  2.73739  3.18146  2.89801  2.37887  2.77519  2.98518  4.58477  3.61503
          0.02991  3.92034  4.64268  0.61958  0.77255  0.48576  0.95510
    535   2.14059  4.70473  2.91189  2.44635  4.01974  3.34176  3.16329  3.43231  2.25493  3.04383  3.87281  2.94419  3.08214  2.80902  2.83899  2.45407  2.82693  3.10549  5.28649  3.97061   1287 a - - -
          2.68618  4.42225  2.77519  2.73123  3.46354  2.40513  3.72494  3.29354  2.67741  2.69355  4.24690  2.90347  2.73739  3.18146  2.89801  2.37887  2.77519  2.98518  4.58477  3.61503
          0.02991  3.92034  4.64268  0.61958  0.77255  0.48576  0.95510
    536   2.10270  4.33796  3.67849  3.23180  3.04477  3.48632  3.87554  2.88896  3.03771  2.52755  3.57181  3.48967  4.00088  3.42010  3.28700  2.88496  2.96987  2.68920  1.88015  3.14640   1288 w - - -
          2.68618  4.42225  2.77519  2.73123  3.46354  2.40513  3.72494  3.29354  2.67741  2.69355  4.24690  2.90347  2.73739  3.18146  2.89801  2.37887  2.77519  2.98518  4.58477  3.61503
          0.02991  3.92034  4.64268  0.61958  0.77255  0.48576  0.95510
    537   3.13529  4.50835  4.60187  4.06257  3.18266  4.36194  4.72993  1.84152  3.91383  1.12156  3.00367  4.34425  4.62200  4.13410  4.10356  3.71288  3.37797  1.80493  5.19685  4.05135   1289 l - - -
          2.68618  4.42225  2.77519  2.73123  3.46354  2.40513  3.72494  3.29354  2.67741  2.69355  4.24690  2.90347  2.73739  3.18146  2.89801  2.37887  2.77519  2.98518  4.58477  3.61503
          0.02991  3.92034  4.64268  0.61958  0.77255  0.48576  0.95510
    538   2.99334  5.11442  2.50767  0.95923  4.46662  3.30483  3.89561  3.93001  2.78214  3.53939  4.51117  2.95994  3.91164  3.11018  3.19604  2.97079  3.29789  3.60886  5.62918  4.35128   1291 e - - -
          2.68618  4.42225  2.77519  2.73123  3.46354  2.40513  3.72494  3.29354  2.67741  2.69355  4.24690  2.90347  2.73739  3.18146  2.89801  2.37887  2.77519  2.98518  4.58477  3.61503
          0.02991  3.92034  4.64268  0.61958  0.77255  0.48576  0.95510
    539   2.65411  4.20769  3.82822  3.24885  3.11639  3.69713  3.91819  2.31913  2.82189  1.65802  3.18149  3.55198  4.05598  3.38943  3.30644  2.97842  2.88363  2.37236  3.63663  3.42517   1292 l - - -
          2.68618  4.42225  2.77519  2.73123  3.46354  2.40513  3.72494  3.29354  2.67741  2.69355  4.24690  2.90347  2.73739  3.18146  2.89801  2.37887  2.77519  2.98518  4.58477  3.61503
          0.02991  3.92034  4.64268  0.61958  0.77255  0.48576  0.95510
    540   3.15214  4.49533  4.68796  4.13753  2.68337  4.39466  4.64910  1.58512  4.01691  1.24865  2.94241  4.38012  4.62197  4.16094  4.16659  3.73365  3.38069  2.05568  5.02111  3.81145   1295 l - - -
          2.68618  4.42225  2.77519  2.73123  3.46354  2.40513  3.72494  3.29354  2.67741  2.69355  4.24690  2.90347  2.73739  3.18146  2.89801  2.37887  2.77519  2.98518  4.58477  3.61503
          0.02991  3.92034  4.64268  0.61958  0.77255  0.48576  0.95510
    541   2.76303  4.76136  2.73475  2.62498  4.13236  3.21600  3.95953  3.85292  2.86715  3.49433  4.44921  1.07606  3.87015  3.23227  3.22352  2.82833  3.14641  3.47030  5.43278  4.07718   1296 n - - -
          2.68618  4.42225  2.77519  2.73123  3.46354  2.40513  3.72494  3.29354  2.67741  2.69355  4.24690  2.90347  2.73739  3.18146  2.89801  2.37887  2.77519  2.98518  4.58477  3.61503
          0.02991  3.92034  4.64268  0.61958  0.77255  0.48576  0.95510
    542   2.81506  4.56462  3.42737  3.27319  4.26453  3.24941  4.34684  3.82208  3.33455  3.44380  4.49559  3.57515  0.74327  3.72188  3.57479  2.98401  3.26036  3.46202  5.43812  4.38580   1297 p - - -
          2.68618  4.42225  2.77519  2.73123  3.46354  2.40513  3.72494  3.29354  2.67741  2.69355  4.24690  2.90347  2.73739  3.18146  2.89801  2.37887  2.77519  2.98518  4.58477  3.61503
          0.02991  3.92034  4.64268  0.61958  0.77255  0.48576  0.95510
    543   1.24852  4.11836  3.39480  3.13133  4.17811  2.91667  4.18829  3.49153  3.17412  3.27085  4.13999  3.27829  3.66542  3.47812  3.46735  1.90557  2.68146  3.01039  5.55720  4.33413   1298 a - - -
          2.68618  4.42225  2.77519  2.73123  3.46354  2.40513  3.72494  3.29354  2.67741  2.69355  4.24690  2.90347  2.73739  3.18146  2.89801  2.37887  2.77519  2.98518  4.58477  3.61503
          0.02991  3.92034  4.64268  0.61958  0.77255  0.48576  0.95510
    544   2.99334  5.11442  2.50767  0.95923  4.46662  3.30483  3.89561  3.93001  2.78214  3.53939  4.51117  2.95994  3.91164  3.11018  3.19604  2.97079  3.29789  3.60886  5.62918  4.35128   1299 e - - -
          2.68618  4.42225  2.77519  2.73123  3.46354  2.40513  3.72494  3.29354  2.67741  2.69355  4.24690  2.90347  2.73739  3.18146  2.89801  2.37887  2.77519  2.98518  4.58477  3.61503
          0.02991  3.92034  4.64268  0.61958  0.77255  0.48576  0.95510
    545   2.43841  4.28361  3.47049  3.22459  4.01104  3.12133  4.23827  3.14400  3.16851  3.00580  4.05317  3.42638  3.82882  3.56092  3.42496  2.64020  1.09331  2.83386  5.44464  4.22764   1300 t - - -
          2.68618  4.42225  2.77519  2.73123  3.46354  2.40513  3.72494  3.29354  2.67741  2.69355  4.24690  2.90347  2.73739  3.18146  2.89801  2.37887  2.77519  2.98518  4.58477  3.61503
          0.02991  3.92034  4.64268  0.61958  0.77255  0.48576  0.95510
    546   3.31922  4.70691  4.30432  4.02783  0.93655  3.99796  3.89845  2.83691  3.93363  2.19590  3.55995  4.07310  4.45541  4.08840  4.04154  3.58675  3.62034  2.83114  4.13319  2.49415   1306 f - - -
          2.68618  4.42225  2.77519  2.73123  3.46354  2.40513  3.72494  3.29354  2.67741  2.69355  4.24690  2.90347  2.73739  3.18146  2.89801  2.37887  2.77519  2.98518  4.58477  3.61503
          0.02991  3.92034  4.64268  0.61958  0.77255  0.48576  0.95510
    547   2.72466  4.49552  3.40824  3.31364  4.45539  0.65893  4.43114  4.06651  3.50144  3.71468  4.69069  3.57249  3.88820  3.82178  3.73237  2.89791  3.20961  3.58558  5.53805  4.55885   1307 G - - -
          2.68618  4.42225  2.77519  2.73123  3.46354  2.40513  3.72494  3.29354  2.67741  2.69355  4.24690  2.90347  2.73739  3.18146  2.89801  2.37887  2.77519  2.98518  4.58477  3.61503
          0.02991  3.92034  4.64268  0.61958  0.77255  0.48576  0.95510
    548   3.04095  5.17674  0.85178  2.36490  4.56016  3.24687  3.97315  4.15921  3.06631  3.75898  4.73802  2.92372  3.90303  3.21230  3.58911  2.99784  3.38051  3.79326  5.71948  4.42502   1308 d - - -
          2.68618  4.42225  2.77519  2.73123  3.46354  2.40513  3.72494  3.29354  2.67741  2.69355  4.24690  2.90347  2.73739  3.18146  2.89801  2.37887  2.77519  2.98518  4.58477  3.61503
          0.02991  3.92034  4.64268  0.61958  0.77255  0.48576  0.95510
    549   3.06834  4.47367  4.40374  4.02127  3.40641  4.11821  4.74045  1.02057  3.85033  1.98258  3.33423  4.25989  4.54475  4.19364  4.04142  3.61806  3.36662  1.84761  5.30719  4.04968   1309 i - - -
          2.68618  4.42225  2.77519  2.73123  3.46354  2.40513  3.72494  3.29354  2.67741  2.69355  4.24690  2.90347  2.73739  3.18146  2.89801  2.37887  2.77519  2.98518  4.58477  3.61503
          0.02991  3.92034  4.64268  0.61958  0.77255  0.48576  0.95510
    550   2.84496  4.28331  4.25745  3.70701  3.39698  4.02859  4.44082  1.79869  3.60186  2.06178  2.81914  3.98725  4.37613  3.87175  3.84421  3.34867  2.76574  1.38456  5.15242  3.96358   1311 v - - -
          2.68618  4.42225  2.77519  2.73123  3.46354  2.40513  3.72494  3.29354  2.67741  2.69355  4.24690  2.90347  2.73739  3.18146  2.89801  2.37887  2.77519  2.98518  4.58477  3.61503
          0.02991  3.92034  4.64268  0.61958  0.77255  0.48576  0.95510
    551   3.04228  4.40995  4.60533  4.12636  3.44298  4.28602  4.85431  1.15171  3.98475  1.94647  3.27796  4.36194  4.63638  4.27253  4.19139  3.68106  3.31926  1.54763  5.40572  4.19025   1312 i - - -
          2.68618  4.42225  2.77519  2.73123  3.46354  2.40513  3.72494  3.29354  2.67741  2.69355  4.24690  2.90347  2.73739  3.18146  2.89801  2.37887  2.77519  2.98518  4.58477  3.61503
          0.02991  3.92034  4.64268  0.61958  0.77255  0.48576  0.95510
    552   3.04095  5.17674  0.85178  2.36490  4.56016  3.24687  3.97315  4.15921  3.06631  3.75898  4.73802  2.92372  3.90303  3.21230  3.58911  2.99784  3.38051  3.79326  5.71948  4.42502   1313 d - - -
          2.68618  4.42225  2.77519  2.73123  3.46354  2.40513  3.72494  3.29354  2.67741  2.69355  4.24690  2.90347  2.73739  3.18146  2.89801  2.37887  2.77519  2.98518  4.58477  3.61503
          0.02991  3.92034  4.64268  0.61958  0.77255  0.48576  0.95510
    553   3.31621  4.78582  3.90883  3.64710  2.29493  3.88584  3.64093  3.31874  3.50323  2.76035  3.98878  3.78236  4.35852  3.79780  3.67718  3.44819  3.60310  3.19154  3.94056  0.88978   1316 y - - -
          2.68618  4.42225  2.77519  2.73123  3.46354  2.40513  3.72494  3.29354  2.67741  2.69355  4.24690  2.90347  2.73739  3.18146  2.89801  2.37887  2.77519  2.98518  4.58477  3.61503
          0.02991  3.92034  4.64268  0.61958  0.77255  0.48576  0.95510
    554   2.62555  4.91921  2.37935  2.28674  4.27972  3.27021  3.64573  3.72960  2.47888  3.29473  4.10429  2.82216  3.18179  2.43283  2.95861  1.99974  2.89454  3.35179  5.49671  4.12054   1317 s - - -
          2.68618  4.42225  2.77519  2.73123  3.46354  2.40513  3.72494  3.29354  2.67741  2.69355  4.24690  2.90347  2.73739  3.18146  2.89801  2.37887  2.77519  2.98518  4.58477  3.61503
          0.02991  3.92034  4.64268  0.61958  0.77255  0.48576  0.95510
    555   3.31621  4.78582  3.90883  3.64710  2.29493  3.88584  3.64093  3.31874  3.50323  2.76035  3.98878  3.78236  4.35852  3.79780  3.67718  3.44819  3.60310  3.19154  3.94056  0.88978   1318 y - - -
          2.68618  4.42225  2.77519  2.73123  3.46354  2.40513  3.72494  3.29354  2.67741  2.69355  4.24690  2.90347  2.73739  3.18146  2.89801  2.37887  2.77519  2.98518  4.58477  3.61503
          0.02991  3.92034  4.64268  0.61958  0.77255  0.48576  0.95510
    556   2.84580  4.37504  4.19158  3.85608  3.58501  3.77342  4.64950  2.04795  3.72458  2.26366  3.54279  4.03825  4.33118  4.08089  3.93249  3.27987  3.20613  0.96667  5.37757  4.11220   1319 v - - -
          2.68618  4.42225  2.77519  2.73123  3.46354  2.40513  3.72494  3.29354  2.67741  2.69355  4.24690  2.90347  2.73739  3.18146  2.89801  2.37887  2.77519  2.98518  4.58477  3.61503
          0.02991  3.92034  4.64268  0.61958  0.77255  0.48576  0.95510
    557   2.99334  5.11442  2.50767  0.95923  4.46662  3.30483  3.89561  3.93001  2.78214  3.53939  4.51117  2.95994  3.91164  3.11018  3.19604  2.97079  3.29789  3.60886  5.62918  4.35128   1328 e - - -
          2.68618  4.42225  2.77519  2.73123  3.46354  2.40513  3.72494  3.29354  2.67741  2.69355  4.24690  2.90347  2.73739  3.18146  2.89801  2.37887  2.77519  2.98518  4.58477  3.61503
          0.02991  3.92034  4.64268  0.61958  0.77255  0.48576  0.95510
    558   2.64079  0.84833  4.17119  3.92162  3.90182  3.25376  4.55816  3.05352  3.74876  2.96692  4.08972  3.89583  3.96451  4.09289  3.86472  2.91255  3.11155  2.79491  5.30803  4.18921   1329 c - - -
          2.68618  4.42225  2.77519  2.73123  3.46354  2.40513  3.72494  3.29354  2.67741  2.69355  4.24690  2.90347  2.73739  3.18146  2.89801  2.37887  2.77519  2.98518  4.58477  3.61503
          0.02991  3.92034  4.64268  0.61958  0.77255  0.48576  0.95510
    559   2.01591  4.14641  3.39720  3.06921  4.10032  2.97277  4.11331  3.36954  3.06591  3.15996  4.02973  3.26192  3.68710  3.38973  3.37506  2.11744  1.50157  2.93723  5.47811  4.25824   1330 t - - -
          2.68618  4.42225  2.77519  2.73123  3.46354  2.40513  3.72494  3.29354  2.67741  2.69355  4.24690  2.90347  2.73739  3.18146  2.89801  2.37887  2.77519  2.98518  4.58477  3.61503
          0.02991  3.92034  4.64268  0.61958  0.77255  0.48576  0.95510
    560   2.33853  4.25963  3.24797  3.06581  4.12392  2.98862  4.17442  3.65293  3.14280  3.36943  4.29143  3.28304  3.73133  3.48836  3.42746  1.02114  2.82221  3.17757  5.49256  4.20766   1331 s - - -
          2.68618  4.42225  2.77519  2.73123  3.46354  2.40513  3.72494  3.29354  2.67741  2.69355  4.24690  2.90347  2.73739  3.18146  2.89801  2.37887  2.77519  2.98518  4.58477  3.61503
          0.02991  3.92034  4.64268  0.61958  0.77255  0.48576  0.95510
    561   0.94694  4.21591  3.51112  3.30449  4.09996  3.03919  4.32089  3.23264  3.32197  3.11205  4.13854  3.44203  3.78292  3.65873  3.56928  2.56575  2.84641  2.87877  5.52234  4.32788   1332 a - - -
          2.68618  4.42225  2.77519  2.73123  3.46354  2.40513  3.72494  3.29354  2.67741  2.69355  4.24690  2.90347  2.73739  3.18146  2.89801  2.37887  2.77519  2.98518  4.58477  3.61503
          0.02991  3.92034  4.64268  0.61958  0.77255  0.48576  0.95510
    562   2.48976  2.37171  3.94737  3.41768  3.39913  3.47280  4.11632  2.22100  3.30333  2.38329  3.37065  3.60953  3.98542  3.57484  3.53857  2.52320  2.80852  1.93226  4.94408  3.73487   1333 v - - -
          2.68618  4.42225  2.77519  2.73123  3.46354  2.40513  3.72494  3.29354  2.67741  2.69355  4.24690  2.90347  2.73739  3.18146  2.89801  2.37887  2.77519  2.98518  4.58477  3.61503
          0.02991  3.92034  4.64268  0.61958  0.77255  0.48576  0.95510
    563   2.89320  4.29460  4.36770  3.80789  3.32478  4.11528  4.48701  1.62378  3.70467  1.80439  2.82395  4.07542  4.42692  3.94311  3.92191  3.43089  2.82517  1.60031  5.12024  3.95136   1334 v - - -
          2.68618  4.42225  2.77519  2.73123  3.46354  2.40513  3.72494  3.29354  2.67741  2.69355  4.24690  2.90347  2.73739  3.18146  2.89801  2.37887  2.77519  2.98518  4.58477  3.61503
          0.02991  3.92034  4.64268  0.61958  0.77255  0.48576  0.95510
    564   2.61834  4.67945  2.93231  2.56911  4.08236  3.30658  3.74179  3.45840  2.44884  3.08333  3.98732  3.02532  3.83058  1.92860  2.79139  2.69134  2.13169  3.14178  5.36329  4.06173   1335 q - - -
          2.68618  4.42225  2.77519  2.73123  3.46354  2.40513  3.72494  3.29354  2.67741  2.69355  4.24690  2.90347  2.73739  3.18146  2.89801  2.37887  2.77519  2.98518  4.58477  3.61503
          0.02991  3.92034  4.64268  0.61958  0.77255  0.48576  0.95510
    565   0.94694  4.21591  3.51112  3.30449  4.09996  3.03919  4.32089  3.23264  3.32197  3.11205  4.13854  3.44203  3.78292  3.65873  3.56928  2.56575  2.84641  2.87877  5.52234  4.32788   1336 a - - -
          2.68618  4.42225  2.77519  2.73123  3.46354  2.40513  3.72494  3.29354  2.67741  2.69355  4.24690  2.90347  2.73739  3.18146  2.89801  2.37887  2.77519  2.98518  4.58477  3.61503
          0.02991  3.92034  4.64268  0.61958  0.77255  0.48576  0.95510
    566   3.20887  4.65688  4.26634  3.90629  3.15389  4.04295  4.54700  2.36043  3.67357  0.81846  3.16169  4.17713  4.47001  4.03045  3.84186  3.61922  3.50090  2.41021  5.05066  3.78507   1337 l - - -
          2.68618  4.42225  2.77519  2.73123  3.46354  2.40513  3.72494  3.29354  2.67741  2.69355  4.24690  2.90347  2.73739  3.18146  2.89801  2.37887  2.77519  2.98518  4.58477  3.61503
          0.02991  3.92034  4.64268  0.61958  0.77255  0.48576  0.95510
    567   2.03463  2.66509  3.56096  3.03221  3.46494  3.35100  3.23557  2.78324  2.93707  2.54613  3.45630  3.33742  3.85603  3.25600  3.24399  2.67775  2.74761  2.37084  4.92619  3.69204   1338 a - - -
          2.68618  4.42225  2.77519  2.73123  3.46354  2.40513  3.72494  3.29354  2.67741  2.69355  4.24690  2.90347  2.73739  3.18146  2.89801  2.37887  2.77519  2.98518  4.58477  3.61503
          0.02991  3.92034  4.64268  0.61958  0.77255  0.48576  0.95510
    568   2.29971  4.80931  2.77355  2.08812  4.14252  3.31938  3.63585  3.55416  2.24848  3.15150  3.97185  2.88914  3.78203  2.79145  2.86064  2.28537  2.66326  3.20935  5.37903  4.04146   1339 e - - -
          2.68618  4.42225  2.77519  2.73123  3.46354  2.40513  3.72494  3.29354  2.67741  2.69355  4.24690  2.90347  2.73739  3.18146  2.89801  2.37887  2.77519  2.98518  4.58477  3.61503
          0.02991  3.92034  4.64268  0.61958  0.77255  0.48576  0.95510
    569   3.31922  4.70691  4.30432  4.02783  0.93655  3.99796  3.89845  2.83691  3.93363  2.19590  3.55995  4.07310  4.45541  4.08840  4.04154  3.58675  3.62034  2.83114  4.13319  2.49415   1340 f - - -
          2.68618  4.42225  2.77519  2.73123  3.46354  2.40513  3.72494  3.29354  2.67741  2.69355  4.24690  2.90347  2.73739  3.18146  2.89801  2.37887  2.77519  2.98518  4.58477  3.61503
          0.02991  3.92034  4.64268  0.61958  0.77255  0.48576  0.95510
    570   2.75405  4.98295  3.03971  2.49808  4.33280  3.46509  3.57585  3.73271  1.89741  3.25141  4.07476  2.98253  3.86272  2.35313  2.06123  2.33101  2.96540  3.39007  5.39156  4.11349   1341 k - - -
          2.68618  4.42225  2.77519  2.73123  3.46354  2.40513  3.72494  3.29354  2.67741  2.69355  4.24690  2.90347  2.73739  3.18146  2.89801  2.37887  2.77519  2.98518  4.58477  3.61503
          0.02991  3.92034  4.64268  0.61958  0.77255  0.48576  0.95510
    571   2.78545  5.08006  3.00030  2.27105  4.44167  3.47221  3.13016  3.84683  1.67750  3.33066  4.14438  2.96101  3.86520  2.44635  2.21152  2.76515  2.98843  3.48804  5.44066  4.15671   1342 k - - -
          2.68618  4.42225  2.77519  2.73123  3.46354  2.40513  3.72494  3.29354  2.67741  2.69355  4.24690  2.90347  2.73739  3.18146  2.89801  2.37887  2.77519  2.98518  4.58477  3.61503
          0.02991  3.92034  4.64268  0.61958  0.77255  0.48576  0.95510
    572   2.62615  4.78800  2.69309  2.43552  4.02880  3.40820  3.60225  3.43545  2.20536  2.37417  3.86604  2.94292  3.81174  2.54893  2.51662  2.66119  2.85328  3.12445  5.26978  3.95636   1343 k - - -
          2.68618  4.42225  2.77519  2.73123  3.46354  2.40513  3.72494  3.29354  2.67741  2.69355  4.24690  2.90347  2.73739  3.18146  2.89801  2.37887  2.77519  2.98518  4.58477  3.61503
          0.02991  3.92034  4.64268  0.61958  0.77255  0.48576  0.95510
    573   3.11354  4.77775  3.58932  3.19042  2.29213  3.84034  2.16082  3.38932  3.02780  2.84958  3.92901  3.46848  4.23503  3.38650  3.29895  3.18860  3.34698  3.19665  3.92455  1.48081   1344 y - - -
          2.68618  4.42225  2.77519  2.73123  3.46354  2.40513  3.72494  3.29354  2.67741  2.69355  4.24690  2.90347  2.73739  3.18146  2.89801  2.37887  2.77519  2.98518  4.58477  3.61503
          0.02991  3.92034  4.64268  0.61958  0.77255  0.48576  0.95510
    574   2.63367  4.58472  3.12931  2.79172  4.11211  3.26601  3.88752  3.58583  2.59858  3.19400  4.11210  3.18549  1.45571  3.11700  2.47104  2.74443  2.98346  3.23764  5.36219  4.12370   1345 p - - -
          2.68618  4.42225  2.77519  2.73123  3.46354  2.40513  3.72494  3.29354  2.67741  2.69355  4.24690  2.90347  2.73739  3.18146  2.89801  2.37887  2.77519  2.98518  4.58477  3.61503
          0.02991  3.92034  4.64268  0.61958  0.77255  0.48576  0.95510
    575   2.44389  5.04504  2.43997  2.03097  4.33763  2.94496  3.13141  3.79430  2.16000  3.32704  4.11665  2.79401  3.76616  2.72002  2.86973  2.61685  2.88846  3.41066  5.50667  4.11437   1346 e - - -
          2.68618  4.42225  2.77519  2.73123  3.46354  2.40513  3.72494  3.29354  2.67741  2.69355  4.24690  2.90347  2.73739  3.18146  2.89801  2.37887  2.77519  2.98518  4.58477  3.61503
          0.02991  3.92034  4.64268  0.61958  0.77255  0.48576  0.95510
    576   2.76989  4.61764  3.27992  2.84143  3.17907  3.54334  1.80709  2.67405  2.62196  2.70885  3.73504  3.24649  3.99049  3.10046  2.92536  2.89514  3.02863  2.89320  4.71032  3.20542   1348 h - - -
          2.68618  4.42225  2.77519  2.73123  3.46354  2.40513  3.72494  3.29354  2.67741  2.69355  4.24690  2.90347  2.73739  3.18146  2.89801  2.37887  2.77519  2.98518  4.58477  3.61503
          0.02991  3.92034  4.64268  0.61958  0.77255  0.48576  0.95510
    577   3.05932  4.89538  3.55484  3.05577  4.26208  3.53832  3.85880  3.80698  2.25650  3.31421  4.31301  3.41192  4.03846  3.07664  0.90773  3.14110  3.32194  3.52883  5.32565  4.17890   1350 r - - -
          2.68618  4.42225  2.77519  2.73123  3.46354  2.40513  3.72494  3.29354  2.67741  2.69355  4.24690  2.90347  2.73739  3.18146  2.89801  2.37887  2.77519  2.98518  4.58477  3.61503
          0.02991  3.92034  4.64268  0.61958  0.77255  0.48576  0.95510
    578   2.21581  4.42198  3.08569  2.65648  3.93989  3.20394  3.27131  3.34236  2.65379  3.00303  3.85016  3.06766  3.75676  3.00903  3.04410  2.01277  2.17078  2.99089  5.27417  3.99368   1352 s - - -
          2.68618  4.42225  2.77519  2.73123  3.46354  2.40513  3.72494  3.29354  2.67741  2.69355  4.24690  2.90347  2.73739  3.18146  2.89801  2.37887  2.77519  2.98518  4.58477  3.61503
          0.02991  3.92034  4.64268  0.61958  0.77255  0.48576  0.95510
    579   2.28543  4.98152  2.68889  1.94698  4.31434  3.34648  3.62921  3.71179  1.91793  3.28373  4.11235  2.87152  3.81772  2.77655  2.72209  2.70320  2.95603  3.36215  5.47505  4.13665   1353 k - - -
          2.68618  4.42225  2.77519  2.73123  3.46354  2.40513  3.72494  3.29354  2.67741  2.69355  4.24690  2.90347  2.73739  3.18146  2.89801  2.37887  2.77519  2.98518  4.58477  3.61503
          0.02991  3.92034  4.64268  0.61958  0.77255  0.48576  0.95510
    580   2.89288  5.35855  1.96355  1.25497  4.65419  3.21110  3.73918  4.14304  2.71650  3.68520  4.54867  2.69882  3.81935  2.91030  3.26792  2.80031  3.17956  3.74622  5.84016  4.38296   1354 e - - -
          2.68618  4.42225  2.77519  2.73123  3.46354  2.40513  3.72494  3.29354  2.67741  2.69355  4.24690  2.90347  2.73739  3.18146  2.89801  2.37887  2.77519  2.98518  4.58477  3.61503
          0.02991  3.92034  4.64268  0.61958  0.77255  0.48576  0.95510
    581   3.03947  4.38724  4.65265  4.15884  3.48421  4.32749  4.88848  1.26614  4.03642  1.99149  3.30385  4.39406  4.65996  4.31148  4.24544  3.71267  3.30981  1.34341  5.43896  4.23202   1356 i - - -
          2.68618  4.42225  2.77519  2.73123  3.46354  2.40513  3.72494  3.29354  2.67741  2.69355  4.24690  2.90347  2.73739  3.18146  2.89801  2.37887  2.77519  2.98518  4.58477  3.61503
          0.02991  3.92034  4.64268  0.61958  0.77255  0.48576  0.95510
    582   2.22273  4.74245  2.80530  2.14805  4.04555  3.32667  3.64895  3.44740  2.46714  2.81327  3.90214  2.54742  3.78638  2.81731  2.91056  2.42291  2.84432  3.12129  5.32075  3.99124   1357 e - - -
          2.68618  4.42225  2.77519  2.73123  3.46354  2.40513  3.72494  3.29354  2.67741  2.69355  4.24690  2.90347  2.73739  3.18146  2.89801  2.37887  2.77519  2.98518  4.58477  3.61503
          0.02991  3.92034  4.64268  0.61958  0.77255  0.48576  0.95510
    583   2.16289  4.60670  2.98332  2.37164  3.85301  3.01878  3.20232  3.24497  2.48697  2.69089  3.73878  2.98629  3.80372  2.84726  2.90916  2.63975  2.64056  2.95219  5.17557  3.87633   1358 a - - -
          2.68618  4.42225  2.77519  2.73123  3.46354  2.40513  3.72494  3.29354  2.67741  2.69355  4.24690  2.90347  2.73739  3.18146  2.89801  2.37887  2.77519  2.98518  4.58477  3.61503
          0.02991  3.92034  4.64268  0.61958  0.77255  0.48576  0.95510
    584   1.98948  2.75283  3.69918  3.18511  3.01823  3.26636  3.98743  2.77451  3.11107  2.56091  3.47321  3.40675  3.82964  3.38678  3.39228  2.19015  2.71515  2.51107  4.95268  3.73187   1359 a - - -
          2.68618  4.42225  2.77519  2.73123  3.46354  2.40513  3.72494  3.29354  2.67741  2.69355  4.24690  2.90347  2.73739  3.18146  2.89801  2.37887  2.77519  2.98518  4.58477  3.61503
          0.02991  3.92034  4.64268  0.61958  0.77255  0.48576  0.95510
    585   2.75791  4.29035  3.92122  3.35768  3.34583  3.84571  4.14472  1.75361  2.81109  1.86110  3.25262  3.69299  4.19805  3.53366  3.46144  3.13808  2.99530  1.93039  4.99703  3.79022   1360 i - - -
          2.68618  4.42225  2.77519  2.73123  3.46354  2.40513  3.72494  3.29354  2.67741  2.69355  4.24690  2.90347  2.73739  3.18146  2.89801  2.37887  2.77519  2.98518  4.58477  3.61503
          0.02991  3.92034  4.64268  0.61958  0.77255  0.48576  0.95510
    586   2.16690  4.79657  2.98771  2.33641  4.05766  3.42170  3.59778  3.45606  2.14046  2.83750  3.87975  2.95927  3.81994  2.59637  2.49060  2.67328  2.86267  3.14278  5.27571  3.97326   1361 k - - -
          2.68618  4.42225  2.77519  2.73123  3.46354  2.40513  3.72494  3.29354  2.67741  2.69355  4.24690  2.90347  2.73739  3.18146  2.89801  2.37887  2.77519  2.98518  4.58477  3.61503
          0.02991  3.92034  4.64268  0.61958  0.77255  0.48576  0.95510
    587   2.77411  4.95444  3.14342  2.55474  4.28208  3.50193  2.90447  3.67815  1.85364  3.20605  4.03940  3.02421  3.88381  2.71497  1.91134  2.78631  2.66748  3.35201  5.34789  4.08628   1362 k - - -
          2.68618  4.42225  2.77519  2.73123  3.46354  2.40513  3.72494  3.29354  2.67741  2.69355  4.24690  2.90347  2.73739  3.18146  2.89801  2.37887  2.77519  2.98518  4.58477  3.61503
          0.02991  3.92034  4.64268  0.61958  0.77255  0.48576  0.95510
    588   1.49494  4.15458  3.30127  3.07577  4.26806  1.67752  4.19268  3.61935  3.18713  3.36368  4.22072  3.25546  3.66745  3.47408  3.49412  2.39738  2.70921  3.10546  5.60935  4.40359   1372 a - - -
          2.68618  4.42225  2.77519  2.73123  3.46354  2.40513  3.72494  3.29354  2.67741  2.69355  4.24690  2.90347  2.73739  3.18146  2.89801  2.37887  2.77519  2.98518  4.58477  3.61503
          0.02991  3.92034  4.64268  0.61958  0.77255  0.48576  0.95510
    589   2.32124  3.80467  3.12623  2.40726  3.72400  3.42114  3.66301  3.09921  2.51508  2.76846  3.62562  3.04577  3.81962  2.69454  2.69956  2.65409  2.63252  2.62262  5.07768  3.79756   1373 a - - -
          2.68618  4.42225  2.77519  2.73123  3.46354  2.40513  3.72494  3.29354  2.67741  2.69355  4.24690  2.90347  2.73739  3.18146  2.89801  2.37887  2.77519  2.98518  4.58477  3.61503
          0.02991  3.92034  4.64268  0.61958  0.77255  0.48576  0.95510
    590   2.47991  4.94529  3.00657  2.47262  4.28596  3.10496  3.57939  3.68831  1.80232  3.22215  4.04153  2.96444  3.84341  2.51638  2.18936  2.72026  2.93268  3.34500  5.38076  4.09033   1374 k - - -
          2.68618  4.42225  2.77519  2.73123  3.46354  2.40513  3.72494  3.29354  2.67741  2.69355  4.24690  2.90347  2.73739  3.18146  2.89801  2.37887  2.77519  2.98518  4.58477  3.61503
          0.02991  3.92034  4.64268  0.61958  0.77255  0.48576  0.95510
    591   3.24807  4.60377  4.38363  3.94565  1.46691  4.16136  3.57452  2.89444  3.80459  2.02481  3.52101  3.92445  4.47515  3.89380  3.92407  3.49024  3.47181  2.82974  3.79048  1.65317   1375 f - - -
          2.68618  4.42225  2.77519  2.73123  3.46354  2.40513  3.72494  3.29354  2.67741  2.69355  4.24690  2.90347  2.73739  3.18146  2.89801  2.37887  2.77519  2.98518  4.58477  3.61503
          0.02991  3.92034  4.64268  0.61958  0.77255  0.48576  0.95510
    592   3.09405  4.42766  4.68458  4.15993  3.36515  4.40296  4.85197  1.25571  4.02787  1.69116  3.18126  4.41695  4.67957  4.27437  4.22583  3.76688  3.34536  1.57849  5.34900  4.16957   1376 i - - -
          2.68618  4.42225  2.77519  2.73123  3.46354  2.40513  3.72494  3.29354  2.67741  2.69355  4.24690  2.90347  2.73739  3.18146  2.89801  2.37887  2.77519  2.98518  4.58477  3.61503
          0.02991  3.92034  4.64268  0.61958  0.77255  0.48576  0.95510
    593   2.79949  5.10215  2.81175  1.78861  4.45220  3.42244  3.59156  3.86331  1.85189  3.36328  4.18742  2.91574  3.85866  2.72549  2.25845  2.77219  3.01654  3.50498  5.48873  4.18417   1377 e - - -
          2.68618  4.42225  2.77519  2.73123  3.46354  2.40513  3.72494  3.29354  2.67741  2.69355  4.24690  2.90347  2.73739  3.18146  2.89801  2.37887  2.77519  2.98518  4.58477  3.61503
          0.02991  3.92034  4.64268  0.61958  0.77255  0.48576  0.95510
    594   2.67237  4.85954  2.94682  2.47230  4.22515  3.38849  3.61594  3.63806  2.10008  3.19750  4.02335  2.72876  3.82782  2.76477  2.18292  2.05748  2.91483  3.29280  5.37549  4.07728   1378 s - - -
          2.68618  4.42225  2.77519  2.73123  3.46354  2.40513  3.72494  3.29354  2.67741  2.69355  4.24690  2.90347  2.73739  3.18146  2.89801  2.37887  2.77519  2.98518  4.58477  3.61503
          0.02991  3.92034  4.64268  0.61958  0.77255  0.48576  0.95510
    595   2.84041  4.38447  3.91698  3.38997  3.26385  3.88539  4.16982  1.55791  3.17898  1.82635  3.19660  3.72876  4.24155  3.07604  3.43271  3.20253  3.08116  2.17556  4.98722  3.75523   1379 i - - -
          2.68618  4.42225  2.77519  2.73123  3.46354  2.40513  3.72494  3.29354  2.67741  2.69355  4.24690  2.90347  2.73739  3.18146  2.89801  2.37887  2.77519  2.98518  4.58477  3.61503
          0.02991  3.92034  4.64268  0.61958  0.77255  0.48576  0.95510
    596   2.91863  4.90601  2.93445  2.68974  4.08095  3.39756  3.84854  3.71886  2.50719  3.21648  4.24282  3.14996  3.95159  1.15134  2.79051  2.96428  3.21548  3.44550  5.34441  4.04126   1380 q - - -
          2.68618  4.42225  2.77519  2.73123  3.46354  2.40513  3.72494  3.29354  2.67741  2.69355  4.24690  2.90347  2.73739  3.18146  2.89801  2.37887  2.77519  2.98518  4.58477  3.61503
          0.02991  3.92034  4.64268  0.61958  0.77255  0.48576  0.95510
    597   2.99638  5.02642  3.40743  2.80708  4.43571  3.59909  3.62797  3.81612  1.80053  3.30700  4.20589  3.19761  4.00414  2.78237  1.25493  3.02101  3.18855  3.51555  5.37621  4.19893   1381 r - - -
          2.68618  4.42225  2.77519  2.73123  3.46354  2.40513  3.72494  3.29354  2.67741  2.69355  4.24690  2.90347  2.73739  3.18146  2.89801  2.37887  2.77519  2.98518  4.58477  3.61503
          0.02991  3.92034  4.64268  0.61958  0.77255  0.48576  0.95510
    598   2.29909  4.88380  2.85104  2.16125  4.18180  3.37171  3.59073  3.60119  2.15867  3.16831  3.97866  2.89518  3.06239  2.73146  2.50588  2.63715  2.86242  3.25546  5.36964  4.03561   1382 k - - -
          2.68618  4.42225  2.77519  2.73123  3.46354  2.40513  3.72494  3.29354  2.67741  2.69355  4.24690  2.90347  2.73739  3.18146  2.89801  2.37887  2.77519  2.98518  4.58477  3.61503
          0.02991  3.92034  4.64268  0.61958  0.77255  0.48576  0.95510
    599   3.04095  5.17674  0.85178  2.36490  4.56016  3.24687  3.97315  4.15921  3.06631  3.75898  4.73802  2.92372  3.90303  3.21230  3.58911  2.99784  3.38051  3.79326  5.71948  4.42502   1383 d - - -
          2.68618  4.42225  2.77519  2.73123  3.46354  2.40513  3.72494  3.29354  2.67741  2.69355  4.24690  2.90347  2.73739  3.18146  2.89801  2.37887  2.77519  2.98518  4.58477  3.61503
          0.02991  3.92034  4.64268  0.61958  0.77255  0.48576  0.95510
    600   2.72466  4.49552  3.40824  3.31364  4.45539  0.65893  4.43114  4.06651  3.50144  3.71468  4.69069  3.57249  3.88820  3.82178  3.73237  2.89791  3.20961  3.58558  5.53805  4.55885   1384 G - - -
          2.68618  4.42225  2.77519  2.73123  3.46354  2.40513  3.72494  3.29354  2.67741  2.69355  4.24690  2.90347  2.73739  3.18146  2.89801  2.37887  2.77519  2.98518  4.58477  3.61503
          0.02991  3.92034  4.64268  0.61958  0.77255  0.48576  0.95510
    601   2.33853  4.25963  3.24797  3.06581  4.12392  2.98862  4.17442  3.65293  3.14280  3.36943  4.29143  3.28304  3.73133  3.48836  3.42746  1.02114  2.82221  3.17757  5.49256  4.20766   1385 s - - -
          2.68618  4.42225  2.77519  2.73123  3.46354  2.40513  3.72494  3.29354  2.67741  2.69355  4.24690  2.90347  2.73739  3.18146  2.89801  2.37887  2.77519  2.98518  4.58477  3.61503
          0.02991  3.92034  4.64268  0.61958  0.77255  0.48576  0.95510
    602   3.41535  4.77300  4.16451  3.88233  2.71558  3.78389  3.95892  3.44084  3.60344  2.82753  4.07244  4.02168  4.30559  3.98857  3.72342  3.61861  3.71814  3.33250  0.79407  2.71516   1386 w - - -
          2.68618  4.42225  2.77519  2.73123  3.46354  2.40513  3.72494  3.29354  2.67741  2.69355  4.24690  2.90347  2.73739  3.18146  2.89801  2.37887  2.77519  2.98518  4.58477  3.61503
          0.02991  3.92034  4.64268  0.61958  0.77255  0.48576  0.95510
    603   3.31621  4.78582  3.90883  3.64710  2.29493  3.88584  3.64093  3.31874  3.50323  2.76035  3.98878  3.78236  4.35852  3.79780  3.67718  3.44819  3.60310  3.19154  3.94056  0.88978   1390 y - - -
          2.68618  4.42225  2.77519  2.73123  3.46354  2.40513  3.72494  3.29354  2.67741  2.69355  4.24690  2.90347  2.73739  3.18146  2.89801  2.37887  2.77519  2.98518  4.58477  3.61503
          0.02991  3.92034  4.64268  0.61958  0.77255  0.48576  0.95510
    604   2.72466  4.49552  3.40824  3.31364  4.45539  0.65893  4.43114  4.06651  3.50144  3.71468  4.69069  3.57249  3.88820  3.82178  3.73237  2.89791  3.20961  3.58558  5.53805  4.55885   1397 G - - -
          2.68618  4.42225  2.77519  2.73123  3.46354  2.40513  3.72494  3.29354  2.67741  2.69355  4.24690  2.90347  2.73739  3.18146  2.89801  2.37887  2.77519  2.98518  4.58477  3.61503
          0.02991  3.92034  4.64268  0.61958  0.77255  0.48576  0.95510
    605   2.38641  4.39966  2.90495  2.69874  4.19342  3.03524  3.95426  3.71825  2.85529  3.37323  4.22335  2.56193  3.72119  3.19182  3.21987  1.34620  2.81543  3.24310  5.52066  4.19492   1404 s - - -
          2.68618  4.42225  2.77519  2.73123  3.46354  2.40513  3.72494  3.29354  2.67741  2.69355  4.24690  2.90347  2.73739  3.18146  2.89801  2.37887  2.77519  2.98518  4.58477  3.61503
          0.02991  3.92034  4.64268  0.61958  0.77255  0.48576  0.95510
    606   3.41535  4.77300  4.16451  3.88233  2.71558  3.78389  3.95892  3.44084  3.60344  2.82753  4.07244  4.02168  4.30559  3.98857  3.72342  3.61861  3.71814  3.33250  0.79407  2.71516   1405 w - - -
          2.68618  4.42225  2.77519  2.73123  3.46354  2.40513  3.72494  3.29354  2.67741  2.69355  4.24690  2.90347  2.73739  3.18146  2.89801  2.37887  2.77519  2.98518  4.58477  3.61503
          0.02991  3.92034  4.64268  0.61958  0.77255  0.48576  0.95510
    607   1.70722  4.16962  3.26488  3.06177  4.29080  1.45102  4.19879  3.64727  3.19274  3.39083  4.25235  3.25057  3.67245  3.48082  3.49861  2.40853  2.72481  3.12889  5.62635  4.42010   1406 g - - -
          2.68618  4.42225  2.77519  2.73123  3.46354  2.40513  3.72494  3.29354  2.67741  2.69355  4.24690  2.90347  2.73739  3.18146  2.89801  2.37887  2.77519  2.98518  4.58477  3.61503
          0.02991  3.92034  4.64268  0.61958  0.77255  0.48576  0.95510
    608   2.84580  4.37504  4.19158  3.85608  3.58501  3.77342  4.64950  2.04795  3.72458  2.26366  3.54279  4.03825  4.33118  4.08089  3.93249  3.27987  3.20613  0.96667  5.37757  4.11220   1407 v - - -
          2.68618  4.42225  2.77519  2.73123  3.46354  2.40513  3.72494  3.29354  2.67741  2.69355  4.24690  2.90347  2.73739  3.18146  2.89801  2.37887  2.77519  2.98518  4.58477  3.61503
          0.02991  3.92034  4.64268  0.61958  0.77255  0.48576  0.95510
    609   2.64079  0.84833  4.17119  3.92162  3.90182  3.25376  4.55816  3.05352  3.74876  2.96692  4.08972  3.89583  3.96451  4.09289  3.86472  2.91255  3.11155  2.79491  5.30803  4.18921   1408 c - - -
          2.68618  4.42225  2.77519  2.73123  3.46354  2.40513  3.72494  3.29354  2.67741  2.69355  4.24690  2.90347  2.73739  3.18146  2.89801  2.37887  2.77519  2.98518  4.58477  3.61503
          0.02991  3.92034  4.64268  0.61958  0.77255  0.48576  0.95510
    610   3.31922  4.70691  4.30432  4.02783  0.93655  3.99796  3.89845  2.83691  3.93363  2.19590  3.55995  4.07310  4.45541  4.08840  4.04154  3.58675  3.62034  2.83114  4.13319  2.49415   1409 f - - -
          2.68618  4.42225  2.77519  2.73123  3.46354  2.40513  3.72494  3.29354  2.67741  2.69355  4.24690  2.90347  2.73739  3.18146  2.89801  2.37887  2.77519  2.98518  4.58477  3.61503
          0.02991  3.92034  4.64268  0.61958  0.77255  0.48576  0.95510
    611   2.43841  4.28361  3.47049  3.22459  4.01104  3.12133  4.23827  3.14400  3.16851  3.00580  4.05317  3.42638  3.82882  3.56092  3.42496  2.64020  1.09331  2.83386  5.44464  4.22764   1410 t - - -
          2.68618  4.42225  2.77519  2.73123  3.46354  2.40513  3.72494  3.29354  2.67741  2.69355  4.24690  2.90347  2.73739  3.18146  2.89801  2.37887  2.77519  2.98518  4.58477  3.61503
          0.02991  3.92034  4.64268  0.61958  0.77255  0.48576  0.95510
    612   3.31621  4.78582  3.90883  3.64710  2.29493  3.88584  3.64093  3.31874  3.50323  2.76035  3.98878  3.78236  4.35852  3.79780  3.67718  3.44819  3.60310  3.19154  3.94056  0.88978   1411 y - - -
          2.68618  4.42225  2.77519  2.73123  3.46354  2.40513  3.72494  3.29354  2.67741  2.69355  4.24690  2.90347  2.73739  3.18146  2.89801  2.37887  2.77519  2.98518  4.58477  3.61503
          0.02991  3.92034  4.64268  0.61958  0.77255  0.48576  0.95510
    613   1.48085  4.15381  3.30348  3.07685  4.26654  1.69579  4.19252  3.61741  3.18703  3.36197  4.21893  3.25596  3.66732  3.47400  3.49395  2.39700  2.70855  3.10397  5.60821  4.40253   1412 a - - -
          2.68618  4.42225  2.77519  2.73123  3.46354  2.40513  3.72494  3.29354  2.67741  2.69355  4.24690  2.90347  2.73739  3.18146  2.89801  2.37887  2.77519  2.98518  4.58477  3.61503
          0.02991  3.92034  4.64268  0.61958  0.77255  0.48576  0.95510
    614   2.19682  3.29133  3.59216  3.07298  3.58265  2.66809  3.95823  2.56613  3.00728  2.63903  3.53981  3.34102  3.81332  3.30287  3.32203  2.60183  2.08685  2.55396  5.03391  3.81707   1413 t - - -
          2.68618  4.42225  2.77519  2.73123  3.46354  2.40513  3.72494  3.29354  2.67741  2.69355  4.24690  2.90347  2.73739  3.18146  2.89801  2.37887  2.77519  2.98518  4.58477  3.61503
          0.02991  3.92034  4.64268  0.61958  0.77255  0.48576  0.95510
    615   3.41535  4.77300  4.16451  3.88233  2.71558  3.78389  3.95892  3.44084  3.60344  2.82753  4.07244  4.02168  4.30559  3.98857  3.72342  3.61861  3.71814  3.33250  0.79407  2.71516   1414 w - - -
          2.68618  4.42225  2.77519  2.73123  3.46354  2.40513  3.72494  3.29354  2.67741  2.69355  4.24690  2.90347  2.73739  3.18146  2.89801  2.37887  2.77519  2.98518  4.58477  3.61503
          0.02991  3.92034  4.64268  0.61958  0.77255  0.48576  0.95510
    616   3.31922  4.70691  4.30432  4.02783  0.93655  3.99796  3.89845  2.83691  3.93363  2.19590  3.55995  4.07310  4.45541  4.08840  4.04154  3.58675  3.62034  2.83114  4.13319  2.49415   1415 f - - -
          2.68618  4.42225  2.77519  2.73123  3.46354  2.40513  3.72494  3.29354  2.67741  2.69355  4.24690  2.90347  2.73739  3.18146  2.89801  2.37887  2.77519  2.98518  4.58477  3.61503
          0.02991  3.92034  4.64268  0.61958  0.77255  0.48576  0.95510
    617   2.72466  4.49552  3.40824  3.31364  4.45539  0.65893  4.43114  4.06651  3.50144  3.71468  4.69069  3.57249  3.88820  3.82178  3.73237  2.89791  3.20961  3.58558  5.53805  4.55885   1416 G - - -
          2.68618  4.42225  2.77519  2.73123  3.46354  2.40513  3.72494  3.29354  2.67741  2.69355  4.24690  2.90347  2.73739  3.18146  2.89801  2.37887  2.77519  2.98518  4.58477  3.61503
          0.02991  3.92034  4.64268  0.61958  0.77255  0.48576  0.95510
    618   2.46703  3.44762  4.22530  3.67172  3.39396  3.89840  4.34541  1.86956  3.56946  2.03207  3.29932  3.90973  4.28023  3.82530  3.79406  3.22114  2.99967  1.46653  5.05764  3.85662   1417 v - - -
          2.68618  4.42225  2.77519  2.73123  3.46354  2.40513  3.72494  3.29354  2.67741  2.69355  4.24690  2.90347  2.73739  3.18146  2.89801  2.37887  2.77519  2.98518  4.58477  3.61503
          0.02991  3.92034  4.64268  0.61958  0.77255  0.48576  0.95510
    619   2.63444  4.42009  3.33364  2.40956  3.54764  3.55980  3.82995  2.50737  2.73204  1.96542  3.46336  3.25335  3.95534  3.09967  3.09025  2.83130  2.61732  2.47359  5.03554  3.78622   1418 l - - -
          2.68618  4.42225  2.77519  2.73123  3.46354  2.40513  3.72494  3.29354  2.67741  2.69355  4.24690  2.90347  2.73739  3.18146  2.89801  2.37887  2.77519  2.98518  4.58477  3.61503
          0.02991  3.92034  4.64268  0.61958  0.77255  0.48576  0.95510
    620   1.74319  4.17308  3.25800  3.05947  4.29457  1.41966  4.20025  3.65204  3.19411  3.39570  4.25859  3.25014  3.67395  3.48269  3.49949  2.41161  2.72867  3.13335  5.62900  4.42276   1421 g - - -
          2.68618  4.42225  2.77519  2.73123  3.46354  2.40513  3.72494  3.29354  2.67741  2.69355  4.24690  2.90347  2.73739  3.18146  2.89801  2.37887  2.77519  2.98518  4.58477  3.61503
          0.02991  3.92034  4.64268  0.61958  0.77255  0.48576  0.95510
    621   3.20887  4.65688  4.26634  3.90629  3.15389  4.04295  4.54700  2.36043  3.67357  0.81846  3.16169  4.17713  4.47001  4.03045  3.84186  3.61922  3.50090  2.41021  5.05066  3.78507   1422 l - - -
          2.68618  4.42225  2.77519  2.73123  3.46354  2.40513  3.72494  3.29354  2.67741  2.69355  4.24690  2.90347  2.73739  3.18146  2.89801  2.37887  2.77519  2.98518  4.58477  3.61503
          0.02991  3.92034  4.64268  0.61958  0.77255  0.48576  0.95510
    622   2.14961  4.27655  3.57384  3.01140  3.42758  3.59382  3.90397  2.20286  2.89817  2.25170  3.36460  3.39040  3.98853  3.23981  2.87539  2.86764  2.84860  2.18325  4.93948  3.71304   1423 a - - -
          2.68618  4.42225  2.77519  2.73123  3.46354  2.40513  3.72494  3.29354  2.67741  2.69355  4.24690  2.90347  2.73739  3.18146  2.89801  2.37887  2.77519  2.98518  4.58477  3.61503
          0.02991  3.92034  4.64268  0.61958  0.77255  0.48576  0.95510
    623   1.36100  4.12591  3.55733  3.18152  3.94154  3.04021  4.14821  3.05466  3.14105  2.96255  3.88702  3.34721  3.73634  3.45501  3.43614  2.24658  2.70515  2.34129  5.38315  4.16125   1424 a - - -
          2.68618  4.42225  2.77519  2.73123  3.46354  2.40513  3.72494  3.29354  2.67741  2.69355  4.24690  2.90347  2.73739  3.18146  2.89801  2.37887  2.77519  2.98518  4.58477  3.61503
          0.02991  3.92034  4.64268  0.61958  0.77255  0.48576  0.95510
    624   1.75938  4.23913  3.62803  3.13164  3.63641  3.38981  4.06372  2.53211  3.04863  2.28298  3.55052  3.43085  3.93187  3.37852  3.36745  2.74434  2.50994  2.14464  5.16658  3.94034   1425 a - - -
          2.68618  4.42225  2.77519  2.73123  3.46354  2.40513  3.72494  3.29354  2.67741  2.69355  4.24690  2.90347  2.73739  3.18146  2.89801  2.37887  2.77519  2.98518  4.58477  3.61503
          0.02991  3.92034  4.64268  0.61958  0.77255  0.48576  0.95510
    625   2.72466  4.49552  3.40824  3.31364  4.45539  0.65893  4.43114  4.06651  3.50144  3.71468  4.69069  3.57249  3.88820  3.82178  3.73237  2.89791  3.20961  3.58558  5.53805  4.55885   1426 G - - -
          2.68618  4.42225  2.77519  2.73123  3.46354  2.40513  3.72494  3.29354  2.67741  2.69355  4.24690  2.90347  2.73739  3.18146  2.89801  2.37887  2.77519  2.98518  4.58477  3.61503
          0.02991  3.92034  4.64268  0.61958  0.77255  0.48576  0.95510
    626   2.71826  5.00733  2.95126  2.25378  4.33617  3.43584  3.09497  3.75177  1.84035  3.26734  4.07622  2.93316  3.83412  2.69383  2.22227  2.48185  2.93213  3.39649  5.41100  4.10406   1427 k - - -
          2.68618  4.42225  2.77519  2.73123  3.46354  2.40513  3.72494  3.29354  2.67741  2.69355  4.24690  2.90347  2.73739  3.18146  2.89801  2.37887  2.77519  2.98518  4.58477  3.61503
          0.02991  3.92034  4.64268  0.61958  0.77255  0.48576  0.95510
    627   2.24750  4.17898  3.33099  3.02131  4.11505  2.97786  4.09167  3.44142  3.02504  3.19783  4.06855  3.23757  3.69050  3.36166  3.33834  1.77943  1.60676  2.99716  5.48483  4.24589   1429 t - - -
          2.68618  4.42225  2.77519  2.73123  3.46354  2.40513  3.72494  3.29354  2.67741  2.69355  4.24690  2.90347  2.73739  3.18146  2.89801  2.37887  2.77519  2.98518  4.58477  3.61503
          0.02991  3.92034  4.64268  0.61958  0.77255  0.48576  0.95510
    628   2.38561  4.32772  3.60920  3.13559  3.02214  3.56530  3.84200  2.69310  3.03029  2.43825  3.47335  3.44607  4.02236  3.35957  3.31889  2.89771  2.93675  2.30562  4.60634  1.87804   1431 y - - -
          2.68618  4.42225  2.77519  2.73123  3.46354  2.40513  3.72494  3.29354  2.67741  2.69355  4.24690  2.90347  2.73739  3.18146  2.89801  2.37887  2.77519  2.98518  4.58477  3.61503
          0.02991  3.92034  4.64268  0.61958  0.77255  0.48576  0.95510
    629   2.13520  4.95271  2.73893  2.11557  4.25585  3.36341  3.61275  3.66966  2.02705  3.23272  4.05562  2.88002  3.81354  2.57036  2.70841  2.68942  2.92882  3.32563  5.42763  4.09388   1432 k - - -
          2.68618  4.42225  2.77519  2.73123  3.46354  2.40513  3.72494  3.29354  2.67741  2.69355  4.24690  2.90347  2.73739  3.18146  2.89801  2.37887  2.77519  2.98518  4.58477  3.61503
          0.07424  3.92034  2.96191  0.61958  0.77255  0.48576  0.95510
    630   2.58599  4.74815  2.76256  2.39674  4.07754  3.28494  2.88808  3.54414  2.44777  3.14225  3.97349  2.26569  3.77561  2.82581  2.86850  2.39213  2.57415  3.19669  5.34253  3.99778   1433 n - - -
          2.68618  4.42225  2.77519  2.73123  3.46354  2.40513  3.72494  3.29354  2.67741  2.69355  4.24690  2.90347  2.73739  3.18146  2.89801  2.37887  2.77519  2.98518  4.58477  3.61503
          0.03124  3.87734  4.59968  0.61958  0.77255  0.46182  0.99463
    631   2.36926  2.93563  2.74080  2.76010  3.90276  3.15099  3.86999  3.27405  2.79704  2.98057  3.83698  3.12676  3.74193  3.11041  3.18619  1.74461  2.73591  2.91790  5.27051  4.00022   1434 s - - -
          2.68618  4.42225  2.77519  2.73123  3.46354  2.40513  3.72494  3.29354  2.67741  2.69355  4.24690  2.90347  2.73739  3.18146  2.89801  2.37887  2.77519  2.98518  4.58477  3.61503
          0.02991  3.92034  4.64268  0.61958  0.77255  0.48576  0.95510
    632   2.46252  4.92302  2.79684  2.00176  4.22597  3.35507  3.58550  3.65659  2.20750  3.21171  4.01319  2.86774  3.26899  2.72059  2.53333  2.47860  2.86052  3.29785  5.40416  4.05458   1435 e - - -
          2.68618  4.42225  2.77519  2.73123  3.46354  2.40513  3.72494  3.29354  2.67741  2.69355  4.24690  2.90347  2.73739  3.18146  2.89801  2.37887  2.77519  2.98518  4.58477  3.61503
          0.02991  3.92034  4.64268  0.61958  0.77255  0.48576  0.95510
    633   1.35244  4.24132  3.19895  2.90116  4.10887  3.02289  4.02867  3.40015  2.94926  3.17170  4.03948  2.76332  3.71023  3.28289  3.28663  2.46203  2.45526  2.98328  5.46922  4.22187   1436 a - - -
          2.68618  4.42225  2.77519  2.73123  3.46354  2.40513  3.72494  3.29354  2.67741  2.69355  4.24690  2.90347  2.73739  3.18146  2.89801  2.37887  2.77519  2.98518  4.58477  3.61503
          0.02991  3.92034  4.64268  0.61958  0.77255  0.48576  0.95510
    634   2.81224  4.33074  3.99857  3.43679  3.23088  3.90262  4.19424  1.88021  3.29650  1.58945  3.12216  3.76577  4.23808  3.12455  3.55375  3.19647  3.04684  2.00021  4.96240  3.77565   1440 l - - -
          2.68618  4.42225  2.77519  2.73123  3.46354  2.40513  3.72494  3.29354  2.67741  2.69355  4.24690  2.90347  2.73739  3.18146  2.89801  2.37887  2.77519  2.98518  4.58477  3.61503
          0.02991  3.92034  4.64268  0.61958  0.77255  0.48576  0.95510
    635   2.86976  4.95973  3.31847  2.68134  4.28220  3.57782  3.58514  3.65494  1.87488  2.83214  4.04347  3.11314  3.94606  2.52318  1.59046  2.89555  3.05616  3.35780  5.31902  4.09972   1441 r - - -
          2.68618  4.42225  2.77519  2.73123  3.46354  2.40513  3.72494  3.29354  2.67741  2.69355  4.24690  2.90347  2.73739  3.18146  2.89801  2.37887  2.77519  2.98518  4.58477  3.61503
          0.02991  3.92034  4.64268  0.61958  0.77255  0.48576  0.95510
    636   2.77236  5.05037  2.69548  2.44971  4.40462  3.44257  3.58026  3.81630  1.69421  3.32072  4.14092  2.94752  3.85763  2.71194  1.95220  2.75702  2.98684  3.46043  5.44428  4.14976   1442 k - - -
          2.68618  4.42225  2.77519  2.73123  3.46354  2.40513  3.72494  3.29354  2.67741  2.69355  4.24690  2.90347  2.73739  3.18146  2.89801  2.37887  2.77519  2.98518  4.58477  3.61503
          0.02991  3.92034  4.64268  0.61958  0.77255  0.48576  0.95510
    637   1.18079  2.96637  3.87584  3.49856  3.93196  2.99626  4.31368  2.99300  3.39234  2.94084  3.89700  3.49158  3.73302  3.68151  3.62036  2.44990  2.69083  2.64567  5.40622  4.21740   1443 a - - -
          2.68618  4.42225  2.77519  2.73123  3.46354  2.40513  3.72494  3.29354  2.67741  2.69355  4.24690  2.90347  2.73739  3.18146  2.89801  2.37887  2.77519  2.98518  4.58477  3.61503
          0.02991  3.92034  4.64268  0.61958  0.77255  0.48576  0.95510
    638   2.09567  1.87305  4.05816  3.61723  3.65691  3.23127  4.32825  2.49182  3.48202  2.57470  3.60518  3.64352  3.89405  3.75841  3.68852  2.65598  2.77687  2.01471  5.22688  4.02840   1444 c - - -
          2.68618  4.42225  2.77519  2.73123  3.46354  2.40513  3.72494  3.29354  2.67741  2.69355  4.24690  2.90347  2.73739  3.18146  2.89801  2.37887  2.77519  2.98518  4.58477  3.61503
          0.02991  3.92034  4.64268  0.61958  0.77255  0.48576  0.95510
    639   2.44671  5.13317  2.05509  1.93252  4.45284  3.24868  3.64877  3.92207  2.53232  3.45607  4.26243  2.53968  3.77453  2.79360  3.05768  2.25829  2.97681  3.52510  5.64117  4.21776   1445 e - - -
          2.68618  4.42225  2.77519  2.73123  3.46354  2.40513  3.72494  3.29354  2.67741  2.69355  4.24690  2.90347  2.73739  3.18146  2.89801  2.37887  2.77519  2.98518  4.58477  3.61503
          0.02991  3.92034  4.64268  0.61958  0.77255  0.48576  0.95510
    640   3.31922  4.70691  4.30432  4.02783  0.93655  3.99796  3.89845  2.83691  3.93363  2.19590  3.55995  4.07310  4.45541  4.08840  4.04154  3.58675  3.62034  2.83114  4.13319  2.49415   1446 f - - -
          2.68618  4.42225  2.77519  2.73123  3.46354  2.40513  3.72494  3.29354  2.67741  2.69355  4.24690  2.90347  2.73739  3.18146  2.89801  2.37887  2.77519  2.98518  4.58477  3.61503
          0.02991  3.92034  4.64268  0.61958  0.77255  0.48576  0.95510
    641   3.23248  4.62712  4.52201  4.03461  2.55541  4.32011  4.45706  2.24598  3.88163  0.94195  2.95237  4.27863  4.59297  4.06791  4.04623  3.70083  3.47417  2.34074  4.80027  3.43087   1447 l - - -
          2.68618  4.42225  2.77519  2.73123  3.46354  2.40513  3.72494  3.29354  2.67741  2.69355  4.24690  2.90347  2.73739  3.18146  2.89801  2.37887  2.77519  2.98518  4.58477  3.61503
          0.02991  3.92034  4.64268  0.61958  0.77255  0.48576  0.95510
    642   2.48636  4.36212  4.09904  3.59968  3.33624  3.86407  4.38431  2.14716  3.45751  1.34999  3.21067  3.87942  4.28870  3.76772  3.70405  3.22208  3.11052  1.88733  5.14299  3.94686   1448 l - - -
          2.68618  4.42225  2.77519  2.73123  3.46354  2.40513  3.72494  3.29354  2.67741  2.69355  4.24690  2.90347  2.73739  3.18146  2.89801  2.37887  2.77519  2.98518  4.58477  3.61503
          0.02991  3.92034  4.64268  0.61958  0.77255  0.48576  0.95510
    643   2.65354  4.90597  2.27840  2.29033  4.29782  3.23353  3.69883  3.76359  2.56826  3.34286  4.17348  2.82137  3.78031  2.54422  3.04254  1.73992  2.94596  3.38341  5.54119  4.15951   1449 s - - -
          2.68618  4.42225  2.77519  2.73123  3.46354  2.40513  3.72494  3.29354  2.67741  2.69355  4.24690  2.90347  2.73739  3.18146  2.89801  2.37887  2.77519  2.98518  4.58477  3.61503
          0.02991  3.92034  4.64268  0.61958  0.77255  0.48576  0.95510
    644   2.97804  5.07138  3.30669  2.73123  4.48852  3.58334  3.60903  3.86151  1.21943  3.33977  4.22156  3.14585  3.98395  2.75444  1.94907  2.98492  3.16671  3.54799  5.40631  4.21627   1450 k - - -
          2.68618  4.42225  2.77519  2.73123  3.46354  2.40513  3.72494  3.29354  2.67741  2.69355  4.24690  2.90347  2.73739  3.18146  2.89801  2.37887  2.77519  2.98518  4.58477  3.61503
          0.02991  3.92034  4.64268  0.61958  0.77255  0.48576  0.95510
    645   2.83696  5.10928  2.69217  2.22138  4.43305  3.39624  3.62669  3.85171  2.08109  3.36905  4.21660  2.89835  3.86974  1.70700  2.54347  2.80864  3.06442  3.50729  5.51172  4.19923   1451 q - - -
          2.68618  4.42225  2.77519  2.73123  3.46354  2.40513  3.72494  3.29354  2.67741  2.69355  4.24690  2.90347  2.73739  3.18146  2.89801  2.37887  2.77519  2.98518  4.58477  3.61503
          0.02991  3.92034  4.64268  0.61958  0.77255  0.48576  0.95510
    646   2.60246  3.67774  3.37472  2.79241  3.55968  3.51174  3.73081  2.91261  2.53851  2.09113  3.50448  3.20889  3.90204  2.72249  2.41461  2.77659  2.83564  2.68719  4.96550  3.71974   1453 l - - -
          2.68618  4.42225  2.77519  2.73123  3.46354  2.40513  3.72494  3.29354  2.67741  2.69355  4.24690  2.90347  2.73739  3.18146  2.89801  2.37887  2.77519  2.98518  4.58477  3.61503
          0.02991  3.92034  4.64268  0.61958  0.77255  0.48576  0.95510
    647   2.09626  4.60807  2.81289  2.25580  4.11402  3.21506  3.74617  3.51145  2.59805  3.14889  3.98553  2.95133  2.42046  2.93153  3.02744  2.40434  2.83229  3.14569  5.40170  4.08751   1457 a - - -
          2.68618  4.42225  2.77519  2.73123  3.46354  2.40513  3.72494  3.29354  2.67741  2.69355  4.24690  2.90347  2.73739  3.18146  2.89801  2.37887  2.77519  2.98518  4.58477  3.61503
          0.02991  3.92034  4.64268  0.61958  0.77255  0.48576  0.95510
    648   2.64556  4.88126  1.81378  2.28594  4.40720  3.15568  3.77926  3.89245  2.73184  3.49109  4.33442  2.81128  3.77047  2.96123  3.23747  1.73376  2.98473  3.47022  5.66636  4.26217   1459 s - - -
          2.68618  4.42225  2.77519  2.73123  3.46354  2.40513  3.72494  3.29354  2.67741  2.69355  4.24690  2.90347  2.73739  3.18146  2.89801  2.37887  2.77519  2.98518  4.58477  3.61503
          0.02991  3.92034  4.64268  0.61958  0.77255  0.48576  0.95510
    649   2.72466  4.49552  3.40824  3.31364  4.45539  0.65893  4.43114  4.06651  3.50144  3.71468  4.69069  3.57249  3.88820  3.82178  3.73237  2.89791  3.20961  3.58558  5.53805  4.55885   1463 G - - -
          2.68618  4.42225  2.77519  2.73123  3.46354  2.40513  3.72494  3.29354  2.67741  2.69355  4.24690  2.90347  2.73739  3.18146  2.89801  2.37887  2.77519  2.98518  4.58477  3.61503
          0.02991  3.92034  4.64268  0.61958  0.77255  0.48576  0.95510
    650   2.72466  4.49552  3.40824  3.31364  4.45539  0.65893  4.43114  4.06651  3.50144  3.71468  4.69069  3.57249  3.88820  3.82178  3.73237  2.89791  3.20961  3.58558  5.53805  4.55885   1464 G - - -
          2.68618  4.42225  2.77519  2.73123  3.46354  2.40513  3.72494  3.29354  2.67741  2.69355  4.24690  2.90347  2.73739  3.18146  2.89801  2.37887  2.77519  2.98518  4.58477  3.61503
          0.02991  3.92034  4.64268  0.61958  0.77255  0.48576  0.95510
    651   3.41535  4.77300  4.16451  3.88233  2.71558  3.78389  3.95892  3.44084  3.60344  2.82753  4.07244  4.02168  4.30559  3.98857  3.72342  3.61861  3.71814  3.33250  0.79407  2.71516   1465 w - - -
          2.68618  4.42225  2.77519  2.73123  3.46354  2.40513  3.72494  3.29354  2.67741  2.69355  4.24690  2.90347  2.73739  3.18146  2.89801  2.37887  2.77519  2.98518  4.58477  3.61503
          0.02991  3.92034  4.64268  0.61958  0.77255  0.48576  0.95510
    652   2.26512  4.22207  3.11449  2.95755  4.31988  1.29721  4.16111  3.80252  3.14637  3.48627  4.33269  3.19389  3.67625  3.43831  3.46373  2.07383  2.75597  3.24300  5.64114  4.39771   1466 g - - -
          2.68618  4.42225  2.77519  2.73123  3.46354  2.40513  3.72494  3.29354  2.67741  2.69355  4.24690  2.90347  2.73739  3.18146  2.89801  2.37887  2.77519  2.98518  4.58477  3.61503
          0.02991  3.92034  4.64268  0.61958  0.77255  0.48576  0.95510
    653   2.99334  5.11442  2.50767  0.95923  4.46662  3.30483  3.89561  3.93001  2.78214  3.53939  4.51117  2.95994  3.91164  3.11018  3.19604  2.97079  3.29789  3.60886  5.62918  4.35128   1467 e - - -
          2.68618  4.42225  2.77519  2.73123  3.46354  2.40513  3.72494  3.29354  2.67741  2.69355  4.24690  2.90347  2.73739  3.18146  2.89801  2.37887  2.77519  2.98518  4.58477  3.61503
          0.02991  3.92034  4.64268  0.61958  0.77255  0.48576  0.95510
    654   2.23819  4.18144  3.28714  3.02297  4.18446  2.94830  4.12155  3.54217  3.05547  3.28691  4.15759  3.23037  3.68031  3.39135  3.36353  1.26353  2.31019  3.06381  5.54746  4.29954   1468 s - - -
          2.68618  4.42225  2.77519  2.73123  3.46354  2.40513  3.72494  3.29354  2.67741  2.69355  4.24690  2.90347  2.73739  3.18146  2.89801  2.37887  2.77519  2.98518  4.58477  3.61503
          0.02991  3.92034  4.64268  0.61958  0.77255  0.48576  0.95510
    655   3.21085  4.78693  3.71843  3.35793  2.18206  3.91689  2.75935  3.39539  3.18722  2.83213  3.94984  3.56849  4.31244  3.51746  3.42296  3.29160  3.44774  3.22062  3.82580  1.17563   1469 y - - -
          2.68618  4.42225  2.77519  2.73123  3.46354  2.40513  3.72494  3.29354  2.67741  2.69355  4.24690  2.90347  2.73739  3.18146  2.89801  2.37887  2.77519  2.98518  4.58477  3.61503
          0.02991  3.92034  4.64268  0.61958  0.77255  0.48576  0.95510
    656   2.83048  4.53983  3.36992  2.59341  3.45239  3.65497  3.99529  2.62895  2.86738  1.37192  3.43421  3.41756  4.09592  3.30556  3.15779  3.05375  3.08771  2.52172  5.07101  3.80047   1470 l - - -
          2.68618  4.42225  2.77519  2.73123  3.46354  2.40513  3.72494  3.29354  2.67741  2.69355  4.24690  2.90347  2.73739  3.18146  2.89801  2.37887  2.77519  2.98518  4.58477  3.61503
          0.02991  3.92034  4.64268  0.61958  0.77255  0.48576  0.95510
    657   2.33853  4.25963  3.24797  3.06581  4.12392  2.98862  4.17442  3.65293  3.14280  3.36943  4.29143  3.28304  3.73133  3.48836  3.42746  1.02114  2.82221  3.17757  5.49256  4.20766   1471 s - - -
          2.68618  4.42225  2.77519  2.73123  3.46354  2.40513  3.72494  3.29354  2.67741  2.69355  4.24690  2.90347  2.73739  3.18146  2.89801  2.37887  2.77519  2.98518  4.58477  3.61503
          0.02991  3.92034  4.64268  0.61958  0.77255  0.48576  0.95510
    658   2.19453  1.66190  3.85364  3.49976  3.86453  2.96880  4.27323  3.14850  3.37100  2.98827  3.90431  3.47279  3.70991  3.67250  3.57905  1.89008  2.67426  2.76301  5.32108  4.10457   1472 c - - -
          2.68618  4.42225  2.77519  2.73123  3.46354  2.40513  3.72494  3.29354  2.67741  2.69355  4.24690  2.90347  2.73739  3.18146  2.89801  2.37887  2.77519  2.98518  4.58477  3.61503
          0.02991  3.92034  4.64268  0.61958  0.77255  0.48576  0.95510
    659   2.74518  5.01782  2.59300  2.12655  4.34507  3.32019  3.65326  3.78736  2.37635  3.33978  4.17828  2.85128  3.82404  1.81191  2.76962  2.44839  3.00062  3.43086  5.51549  4.16340   1473 q - - -
          2.68618  4.42225  2.77519  2.73123  3.46354  2.40513  3.72494  3.29354  2.67741  2.69355  4.24690  2.90347  2.73739  3.18146  2.89801  2.37887  2.77519  2.98518  4.58477  3.61503
          0.02991  3.92034  4.64268  0.61958  0.77255  0.48576  0.95510
    660   2.78926  5.29422  1.76649  2.00944  4.59150  3.24691  3.65236  4.07860  2.09023  3.57863  4.38837  2.46723  3.78989  2.79571  3.04217  2.71023  3.04888  3.66677  5.73677  4.29084   1474 d - - -
          2.68618  4.42225  2.77519  2.73123  3.46354  2.40513  3.72494  3.29354  2.67741  2.69355  4.24690  2.90347  2.73739  3.18146  2.89801  2.37887  2.77519  2.98518  4.58477  3.61503
          0.02991  3.92034  4.64268  0.61958  0.77255  0.48576  0.95510
    661   2.82582  4.78708  3.32585  2.75288  3.71994  3.55878  3.64689  3.42138  1.39224  2.98439  3.90720  3.17694  3.95691  2.87821  2.47469  2.89746  3.04074  3.16265  3.49989  3.67509   1475 k - - -
          2.68618  4.42225  2.77519  2.73123  3.46354  2.40513  3.72494  3.29354  2.67741  2.69355  4.24690  2.90347  2.73739  3.18146  2.89801  2.37887  2.77519  2.98518  4.58477  3.61503
          0.02991  3.92034  4.64268  0.61958  0.77255  0.48576  0.95510
    662   2.41887  4.16616  3.68440  3.26077  3.69615  3.28187  4.15398  2.56467  3.17889  2.64662  3.63924  3.47434  3.89441  3.50500  3.45831  2.36643  2.45305  1.50698  5.21658  3.99221   1490 v - - -
          2.68618  4.42225  2.77519  2.73123  3.46354  2.40513  3.72494  3.29354  2.67741  2.69355  4.24690  2.90347  2.73739  3.18146  2.89801  2.37887  2.77519  2.98518  4.58477  3.61503
          0.02991  3.92034  4.64268  0.61958  0.77255  0.48576  0.95510
    663   3.31621  4.78582  3.90883  3.64710  2.29493  3.88584  3.64093  3.31874  3.50323  2.76035  3.98878  3.78236  4.35852  3.79780  3.67718  3.44819  3.60310  3.19154  3.94056  0.88978   1496 y - - -
          2.68618  4.42225  2.77519  2.73123  3.46354  2.40513  3.72494  3.29354  2.67741  2.69355  4.24690  2.90347  2.73739  3.18146  2.89801  2.37887  2.77519  2.98518  4.58477  3.61503
          0.02991  3.92034  4.64268  0.61958  0.77255  0.48576  0.95510
    664   2.47972  4.47326  3.03914  2.63677  3.90825  3.23630  3.11970  3.35397  2.61243  3.00896  3.86570  3.05951  3.77991  2.99672  2.98773  2.17462  1.92562  3.01410  5.24820  3.94577   1497 t - - -
          2.68618  4.42225  2.77519  2.73123  3.46354  2.40513  3.72494  3.29354  2.67741  2.69355  4.24690  2.90347  2.73739  3.18146  2.89801  2.37887  2.77519  2.98518  4.58477  3.61503
          0.02991  3.92034  4.64268  0.61958  0.77255  0.48576  0.95510
    665   2.45383  5.00617  2.63644  2.12915  4.28564  3.33048  2.86168  3.73367  2.37209  3.28255  4.09136  2.31684  3.78993  2.54682  2.81772  2.65729  2.91643  3.37231  5.46839  4.09918   1498 e - - -
          2.68607  4.42227  2.77521  2.73125  3.46355  2.40514  3.72496  3.29355  2.67742  2.69356  4.24691  2.90348  2.73728  3.18148  2.89802  2.37888  2.77521  2.98520  4.58478  3.61505
          0.09238  2.54332  4.64268  0.64572  0.74294  0.48576  0.95510
    666   3.08934  4.53438  4.42321  3.93966  3.15687  4.18216  4.61510  2.10406  3.74226  1.04541  3.03964  4.20822  4.52817  4.02902  3.93731  3.57256  3.36087  1.90963  5.13593  3.92586   1501 l - - -
          2.68608  4.42227  2.77509  2.73126  3.46356  2.40515  3.72497  3.29356  2.67743  2.69345  4.24692  2.90349  2.73742  3.18149  2.89803  2.37889  2.77522  2.98521  4.58479  3.61505
          0.09265  2.54012  4.64268  0.81330  0.58590  0.48576  0.95510
    667   2.39368  4.91886  2.52441  1.53323  4.33294  3.24502  3.71025  3.72636  2.55646  3.33761  4.18465  2.83374  3.25431  2.87657  3.01330  2.67863  2.96799  3.36114  5.56491  4.19750   1507 e - - -
          2.68618  4.42225  2.77519  2.73123  3.46354  2.40513  3.72494  3.29354  2.67741  2.69355  4.24690  2.90347  2.73739  3.18146  2.89801  2.37887  2.77519  2.98518  4.58477  3.61503
          0.02991  3.92034  4.64268  0.61958  0.77255  0.48576  0.95510
    668   2.39825  4.45203  2.78572  2.59335  4.32186  1.73351  3.92403  3.79434  2.84486  3.41816  4.24672  2.38398  3.70978  3.13676  3.25182  2.19847  2.81751  3.30139  5.61015  4.29936   1508 g - - -
          2.68618  4.42225  2.77519  2.73123  3.46354  2.40513  3.72494  3.29354  2.67741  2.69355  4.24690  2.90347  2.73739  3.18146  2.89801  2.37887  2.77519  2.98518  4.58477  3.61503
          0.02991  3.92034  4.64268  0.61958  0.77255  0.48576  0.95510
    669   2.74160  5.22269  1.95380  1.99991  4.51923  2.66113  3.63254  3.99913  2.27370  3.50718  4.30679  2.72725  3.77903  2.53585  3.00637  2.67602  2.99578  3.59284  5.67253  4.23918   1510 d - - -
          2.68619  4.42226  2.77520  2.73124  3.46355  2.40513  3.72495  3.29355  2.67741  2.69356  4.24690  2.90347  2.73727  3.18147  2.89801  2.37887  2.77520  2.98519  4.58478  3.61504
          0.15984  2.54012  2.67560  0.44446  1.02490  0.48576  0.95510
    670   2.78619  4.94807  3.12464  2.56656  4.32908  3.47702  3.57222  3.71245  1.67001  3.23102  4.07425  3.02415  3.17942  2.71388  1.91846  2.79926  2.99610  3.38210  5.36079  4.11612   1512 k - - -
          2.68618  4.42225  2.77519  2.73123  3.46354  2.40513  3.72494  3.29354  2.67741  2.69355  4.24690  2.90347  2.73739  3.18146  2.89801  2.37887  2.77519  2.98518  4.58477  3.61503
          0.03182  3.85928  4.58162  0.61958  0.77255  0.45273  1.01029
    671   2.31269  4.53695  2.95023  2.54882  4.02526  3.22029  3.20469  3.45981  2.58306  3.08914  3.92469  2.99842  2.84582  2.93897  2.99412  1.90243  2.79735  3.09611  5.32827  4.02025   1514 s - - -
          2.68618  4.42225  2.77519  2.73123  3.46354  2.40513  3.72494  3.29354  2.67741  2.69355  4.24690  2.90347  2.73739  3.18146  2.89801  2.37887  2.77519  2.98518  4.58477  3.61503
          0.02991  3.92034  4.64268  0.61958  0.77255  0.48576  0.95510
    672   2.85721  4.92042  2.87311  2.56611  3.65084  3.44360  1.69821  3.65805  2.36289  3.17898  4.10689  3.03731  3.93097  2.58505  2.66473  2.87951  3.10649  3.36485  5.03610  3.56185   1515 h - - -
          2.68618  4.42225  2.77519  2.73123  3.46354  2.40513  3.72494  3.29354  2.67741  2.69355  4.24690  2.90347  2.73739  3.18146  2.89801  2.37887  2.77519  2.98518  4.58477  3.61503
          0.02991  3.92034  4.64268  0.61958  0.77255  0.48576  0.95510
    673   3.04595  4.40716  4.57773  4.04732  3.36495  4.31762  4.75490  1.72550  3.91955  1.61594  3.19410  4.31405  4.61380  4.17623  4.13206  3.67105  3.29835  1.27284  5.30603  4.11811   1516 v - - -
          2.68618  4.42225  2.77519  2.73123  3.46354  2.40513  3.72494  3.29354  2.67741  2.69355  4.24690  2.90347  2.73739  3.18146  2.89801  2.37887  2.77519  2.98518  4.58477  3.61503
          0.02991  3.92034  4.64268  0.61958  0.77255  0.48576  0.95510
    674   2.84580  4.37504  4.19158  3.85608  3.58501  3.77342  4.64950  2.04795  3.72458  2.26366  3.54279  4.03825  4.33118  4.08089  3.93249  3.27987  3.20613  0.96667  5.37757  4.11220   1517 v - - -
          2.68618  4.42225  2.77519  2.73123  3.46354  2.40513  3.72494  3.29354  2.67741  2.69355  4.24690  2.90347  2.73739  3.18146  2.89801  2.37887  2.77519  2.98518  4.58477  3.61503
          0.02991  3.92034  4.64268  0.61958  0.77255  0.48576  0.95510
    675   2.52667  3.59909  3.03128  2.55032  3.84104  3.32755  3.00343  3.30194  2.51566  2.94320  3.78995  2.19628  3.79377  2.89009  2.92086  2.45882  2.80261  2.98866  5.17577  3.85593   1518 n - - -
          2.68618  4.42225  2.77519  2.73123  3.46354  2.40513  3.72494  3.29354  2.67741  2.69355  4.24690  2.90347  2.73739  3.18146  2.89801  2.37887  2.77519  2.98518  4.58477  3.61503
          0.02991  3.92034  4.64268  0.61958  0.77255  0.48576  0.95510
    676   2.43841  4.28361  3.47049  3.22459  4.01104  3.12133  4.23827  3.14400  3.16851  3.00580  4.05317  3.42638  3.82882  3.56092  3.42496  2.64020  1.09331  2.83386  5.44464  4.22764   1519 t - - -
          2.68618  4.42225  2.77519  2.73123  3.46354  2.40513  3.72494  3.29354  2.67741  2.69355  4.24690  2.90347  2.73739  3.18146  2.89801  2.37887  2.77519  2.98518  4.58477  3.61503
          0.02991  3.92034  4.64268  0.61958  0.77255  0.48576  0.95510
    677   1.35058  4.12237  3.38469  3.11192  4.18611  2.91603  4.17505  3.51598  3.15673  3.27999  4.14160  3.26759  3.66183  3.45901  3.45700  1.74371  2.67795  3.02707  5.55832  4.33462   1520 a - - -
          2.68618  4.42225  2.77519  2.73123  3.46354  2.40513  3.72494  3.29354  2.67741  2.69355  4.24690  2.90347  2.73739  3.18146  2.89801  2.37887  2.77519  2.98518  4.58477  3.61503
          0.02991  3.92034  4.64268  0.61958  0.77255  0.48576  0.95510
    678   3.41535  4.77300  4.16451  3.88233  2.71558  3.78389  3.95892  3.44084  3.60344  2.82753  4.07244  4.02168  4.30559  3.98857  3.72342  3.61861  3.71814  3.33250  0.79407  2.71516   1521 w - - -
          2.68618  4.42225  2.77519  2.73123  3.46354  2.40513  3.72494  3.29354  2.67741  2.69355  4.24690  2.90347  2.73739  3.18146  2.89801  2.37887  2.77519  2.98518  4.58477  3.61503
          0.02991  3.92034  4.64268  0.61958  0.77255  0.48576  0.95510
    679   0.94694  4.21591  3.51112  3.30449  4.09996  3.03919  4.32089  3.23264  3.32197  3.11205  4.13854  3.44203  3.78292  3.65873  3.56928  2.56575  2.84641  2.87877  5.52234  4.32788   1522 a - - -
          2.68618  4.42225  2.77519  2.73123  3.46354  2.40513  3.72494  3.29354  2.67741  2.69355  4.24690  2.90347  2.73739  3.18146  2.89801  2.37887  2.77519  2.98518  4.58477  3.61503
          0.02991  3.92034  4.64268  0.61958  0.77255  0.48576  0.95510
    680   3.11301  4.52039  4.48682  3.92853  3.09926  4.28843  4.58752  1.96665  3.76384  1.42652  1.73581  4.22758  4.54218  3.99011  3.95717  3.61858  3.34431  2.16404  5.08506  3.95262   1523 l - - -
          2.68618  4.42225  2.77519  2.73123  3.46354  2.40513  3.72494  3.29354  2.67741  2.69355  4.24690  2.90347  2.73739  3.18146  2.89801  2.37887  2.77519  2.98518  4.58477  3.61503
          0.02991  3.92034  4.64268  0.61958  0.77255  0.48576  0.95510
    681   3.20444  4.61517  4.52240  3.99211  3.04979  4.33686  4.63184  2.17621  3.77412  0.95307  2.50791  4.29154  4.59227  4.02878  3.95444  3.69924  3.44207  2.27203  5.08204  3.92419   1526 l - - -
          2.68618  4.42225  2.77519  2.73123  3.46354  2.40513  3.72494  3.29354  2.67741  2.69355  4.24690  2.90347  2.73739  3.18146  2.89801  2.37887  2.77519  2.98518  4.58477  3.61503
          0.02991  3.92034  4.64268  0.61958  0.77255  0.48576  0.95510
    682   0.94694  4.21591  3.51112  3.30449  4.09996  3.03919  4.32089  3.23264  3.32197  3.11205  4.13854  3.44203  3.78292  3.65873  3.56928  2.56575  2.84641  2.87877  5.52234  4.32788   1527 a - - -
          2.68618  4.42225  2.77519  2.73123  3.46354  2.40513  3.72494  3.29354  2.67741  2.69355  4.24690  2.90347  2.73739  3.18146  2.89801  2.37887  2.77519  2.98518  4.58477  3.61503
          0.02991  3.92034  4.64268  0.61958  0.77255  0.48576  0.95510
    683   3.20887  4.65688  4.26634  3.90629  3.15389  4.04295  4.54700  2.36043  3.67357  0.81846  3.16169  4.17713  4.47001  4.03045  3.84186  3.61922  3.50090  2.41021  5.05066  3.78507   1528 l - - -
          2.68618  4.42225  2.77519  2.73123  3.46354  2.40513  3.72494  3.29354  2.67741  2.69355  4.24690  2.90347  2.73739  3.18146  2.89801  2.37887  2.77519  2.98518  4.58477  3.61503
          0.02991  3.92034  4.64268  0.61958  0.77255  0.48576  0.95510
    684   3.13138  4.48244  4.65916  4.09890  3.14484  4.38601  4.71577  1.52304  3.96152  1.38248  2.35790  4.36790  4.61611  4.14172  4.12765  3.72245  3.36084  2.00288  5.14872  4.03887   1531 l - - -
          2.68618  4.42225  2.77519  2.73123  3.46354  2.40513  3.72494  3.29354  2.67741  2.69355  4.24690  2.90347  2.73739  3.18146  2.89801  2.37887  2.77519  2.98518  4.58477  3.61503
          0.02991  3.92034  4.64268  0.61958  0.77255  0.48576  0.95510
    685   1.93083  4.42893  3.18996  2.68786  3.65063  3.37848  3.73088  3.07558  2.60199  2.75790  3.63459  3.11846  3.83345  2.98432  2.75126  2.48551  2.79977  2.80311  5.04024  3.03218   1532 a - - -
          2.68618  4.42225  2.77519  2.73123  3.46354  2.40513  3.72494  3.29354  2.67741  2.69355  4.24690  2.90347  2.73739  3.18146  2.89801  2.37887  2.77519  2.98518  4.58477  3.61503
          0.02991  3.92034  4.64268  0.61958  0.77255  0.48576  0.95510
    686   1.50215  4.13091  3.46091  3.06542  3.99009  2.60732  4.07189  3.30355  3.05694  3.06295  3.92205  3.26693  3.68994  3.35623  3.38091  2.13836  2.66931  2.47380  5.37760  4.15878   1533 a - - -
          2.68618  4.42225  2.77519  2.73123  3.46354  2.40513  3.72494  3.29354  2.67741  2.69355  4.24690  2.90347  2.73739  3.18146  2.89801  2.37887  2.77519  2.98518  4.58477  3.61503
          0.02991  3.92034  4.64268  0.61958  0.77255  0.48576  0.95510
    687   2.72466  4.49552  3.40824  3.31364  4.45539  0.65893  4.43114  4.06651  3.50144  3.71468  4.69069  3.57249  3.88820  3.82178  3.73237  2.89791  3.20961  3.58558  5.53805  4.55885   1534 G - - -
          2.68618  4.42225  2.77519  2.73123  3.46354  2.40513  3.72494  3.29354  2.67741  2.69355  4.24690  2.90347  2.73739  3.18146  2.89801  2.37887  2.77519  2.98518  4.58477  3.61503
          0.02991  3.92034  4.64268  0.61958  0.77255  0.48576  0.95510
    688   2.79778  4.73753  3.11588  2.69757  3.17877  3.53240  3.63062  3.32139  2.52466  2.86735  3.83970  3.14040  3.96323  1.96238  2.85120  2.87058  3.03624  3.08411  4.68837  2.24002   1538 q - - -
          2.68612  4.42229  2.77524  2.73127  3.46358  2.40517  3.72498  3.29358  2.67745  2.69338  4.24694  2.90325  2.73744  3.18150  2.89805  2.37883  2.77524  2.98522  4.58481  3.61507
          0.08208  2.67119  4.64268  1.14273  0.38411  0.48576  0.95510
    689   1.90512  4.69769  2.89756  2.49965  3.94305  3.35150  2.81246  3.42013  2.43725  3.03549  3.89516  2.98215  3.82440  2.58284  2.81256  2.68572  2.88807  3.10916  5.24498  3.91521   1545 a - - -
          2.68618  4.42225  2.77519  2.73123  3.46354  2.40513  3.72494  3.29354  2.67741  2.69355  4.24690  2.90347  2.73739  3.18146  2.89801  2.37887  2.77519  2.98518  4.58477  3.61503
          0.02991  3.92034  4.64268  0.61958  0.77255  0.48576  0.95510
    690   2.62572  4.99104  2.48914  1.98711  4.27404  3.32989  3.21209  3.72406  2.21078  3.01226  4.05820  2.81861  3.76603  2.71044  2.83177  2.42118  2.86247  3.35108  5.45309  4.07370   1547 e - - -
          2.68618  4.42225  2.77519  2.73123  3.46354  2.40513  3.72494  3.29354  2.67741  2.69355  4.24690  2.90347  2.73739  3.18146  2.89801  2.37887  2.77519  2.98518  4.58477  3.61503
          0.02991  3.92034  4.64268  0.61958  0.77255  0.48576  0.95510
    691   2.70464  4.59062  3.42798  2.86986  3.83470  3.49090  3.78140  3.05773  2.36504  2.77589  3.77512  3.25514  3.94814  3.00043  1.68604  2.84360  2.97375  2.25023  5.19028  3.93199   1549 r - - -
          2.68618  4.42225  2.77519  2.73123  3.46354  2.40513  3.72494  3.29354  2.67741  2.69355  4.24690  2.90347  2.73739  3.18146  2.89801  2.37887  2.77519  2.98518  4.58477  3.61503
          0.02991  3.92034  4.64268  0.61958  0.77255  0.48576  0.95510
    692   3.04095  5.17674  0.85178  2.36490  4.56016  3.24687  3.97315  4.15921  3.06631  3.75898  4.73802  2.92372  3.90303  3.21230  3.58911  2.99784  3.38051  3.79326  5.71948  4.42502   1550 d - - -
          2.68618  4.42225  2.77519  2.73123  3.46354  2.40513  3.72494  3.29354  2.67741  2.69355  4.24690  2.90347  2.73739  3.18146  2.89801  2.37887  2.77519  2.98518  4.58477  3.61503
          0.02991  3.92034  4.64268  0.61958  0.77255  0.48576  0.95510
    693   2.02295  4.22712  3.24144  2.89074  4.13242  3.00328  4.00470  3.49905  2.92277  3.19796  4.03888  3.16940  1.93764  3.24534  3.27619  2.18618  2.40020  3.04682  5.47081  4.22910   1551 p - - -
          2.68618  4.42225  2.77519  2.73123  3.46354  2.40513  3.72494  3.29354  2.67741  2.69355  4.24690  2.90347  2.73739  3.18146  2.89801  2.37887  2.77519  2.98518  4.58477  3.61503
          0.02991  3.92034  4.64268  0.61958  0.77255  0.48576  0.95510
    694   2.46047  4.92787  2.91509  2.13942  4.24048  3.40554  3.57992  3.65070  2.00978  3.20125  4.01318  2.92048  3.81409  2.71579  2.27708  2.67197  2.67574  3.30436  5.38074  4.06310   1552 k - - -
          2.68618  4.42225  2.77519  2.73123  3.46354  2.40513  3.72494  3.29354  2.67741  2.69355  4.24690  2.90347  2.73739  3.18146  2.89801  2.37887  2.77519  2.98518  4.58477  3.61503
          0.02991  3.92034  4.64268  0.61958  0.77255  0.48576  0.95510
    695   2.52409  4.58597  2.83957  2.54671  4.13499  3.19249  3.78982  3.58392  2.59498  3.20246  4.05768  2.99226  1.93193  2.65393  2.97197  2.32369  2.86745  3.20326  5.42128  4.10910   1553 p - - -
          2.68618  4.42225  2.77519  2.73123  3.46354  2.40513  3.72494  3.29354  2.67741  2.69355  4.24690  2.90347  2.73739  3.18146  2.89801  2.37887  2.77519  2.98518  4.58477  3.61503
          0.02991  3.92034  4.64268  0.61958  0.77255  0.48576  0.95510
    696   3.19800  4.59123  4.55146  4.04560  3.09429  4.34880  4.67669  1.92341  3.83564  0.97900  2.96719  4.32925  4.62177  4.09741  4.01517  3.72903  3.44526  2.12744  5.11721  3.91801   1554 l - - -
          2.68618  4.42225  2.77519  2.73123  3.46354  2.40513  3.72494  3.29354  2.67741  2.69355  4.24690  2.90347  2.73739  3.18146  2.89801  2.37887  2.77519  2.98518  4.58477  3.61503
          0.02991  3.92034  4.64268  0.61958  0.77255  0.48576  0.95510
    697   2.81466  4.94101  3.03946  2.56347  4.05508  3.49055  2.02593  3.65470  2.13468  3.18727  4.05148  3.03129  3.90659  2.53395  2.20726  2.83244  3.02784  3.34519  5.24705  3.91239   1555 h - - -
          2.68618  4.42225  2.77520  2.73114  3.46354  2.40513  3.72495  3.29354  2.67741  2.69355  4.24690  2.90347  2.73740  3.18147  2.89801  2.37887  2.77520  2.98519  4.58477  3.61503
          0.07558  2.76209  4.64268  0.48039  0.96376  0.48576  0.95510
    698   2.84322  5.06875  3.01928  2.35478  4.44045  3.49354  3.58122  3.82781  1.91333  3.32219  4.15743  2.70592  3.89933  2.71660  1.65754  2.83137  3.04432  3.48773  5.43299  4.17622   1557 r - - -
          2.68618  4.42225  2.77519  2.73123  3.46354  2.40513  3.72494  3.29354  2.67741  2.69355  4.24690  2.90347  2.73739  3.18146  2.89801  2.37887  2.77519  2.98518  4.58477  3.61503
          0.02991  3.92034  4.64268  0.61958  0.77255  0.48576  0.95510
    699   1.12823  4.14151  3.36743  3.13765  4.22461  2.40101  4.21724  3.53527  3.21653  3.31517  4.18954  3.29264  3.67848  3.51295  3.50586  2.41024  2.71463  3.04961  5.58124  4.38247   1558 a - - -
          2.68618  4.42225  2.77519  2.73123  3.46354  2.40513  3.72494  3.29354  2.67741  2.69355  4.24690  2.90347  2.73739  3.18146  2.89801  2.37887  2.77519  2.98518  4.58477  3.61503
          0.02991  3.92034  4.64268  0.61958  0.77255  0.48576  0.95510
    700   1.25613  4.16355  3.65745  3.31408  3.88979  3.12049  4.26169  2.78913  3.25371  2.78589  3.83621  3.45710  3.81939  3.58270  3.52562  2.56704  2.78369  2.23722  5.42594  4.19526   1559 a - - -
          2.68618  4.42225  2.77519  2.73123  3.46354  2.40513  3.72494  3.29354  2.67741  2.69355  4.24690  2.90347  2.73739  3.18146  2.89801  2.37887  2.77519  2.98518  4.58477  3.61503
          0.02991  3.92034  4.64268  0.61958  0.77255  0.48576  0.95510
    701   2.11103  4.37278  3.33410  2.78073  3.62557  3.43887  3.78413  2.64811  2.66861  2.63231  3.54637  3.19791  3.87294  3.04422  2.54786  2.71323  2.62492  2.39649  5.04329  3.79389   1560 a - - -
          2.68618  4.42225  2.77519  2.73123  3.46354  2.40513  3.72494  3.29354  2.67741  2.69355  4.24690  2.90347  2.73739  3.18146  2.89801  2.37887  2.77519  2.98518  4.58477  3.61503
          0.02991  3.92034  4.64268  0.61958  0.77255  0.48576  0.95510
    702   2.58174  3.05684  4.01307  3.43721  2.84029  3.68467  4.02114  2.18989  3.32624  2.06695  3.16637  3.66399  4.06187  3.55945  3.52865  2.69983  2.82334  1.94350  4.72190  3.51699   1561 v - - -
          2.68618  4.42225  2.77519  2.73123  3.46354  2.40513  3.72494  3.29354  2.67741  2.69355  4.24690  2.90347  2.73739  3.18146  2.89801  2.37887  2.77519  2.98518  4.58477  3.61503
          0.02991  3.92034  4.64268  0.61958  0.77255  0.48576  0.95510
    703   3.19839  4.58456  4.57087  4.06037  3.10097  4.36342  4.69175  1.88077  3.85735  0.99458  2.96591  4.34371  4.62970  4.11092  4.03581  3.74023  3.44375  2.10767  5.12739  3.93658   1562 l - - -
          2.68618  4.42225  2.77519  2.73123  3.46354  2.40513  3.72494  3.29354  2.67741  2.69355  4.24690  2.90347  2.73739  3.18146  2.89801  2.37887  2.77519  2.98518  4.58477  3.61503
          0.02991  3.92034  4.64268  0.61958  0.77255  0.48576  0.95510
    704   3.08647  4.43907  4.63065  4.06920  3.18813  4.35081  4.70077  1.74640  3.95733  1.33273  2.60264  4.33497  4.59312  4.13304  4.13171  3.68197  3.31772  1.70749  5.16328  4.05444   1563 l - - -
          2.68618  4.42225  2.77519  2.73123  3.46354  2.40513  3.72494  3.29354  2.67741  2.69355  4.24690  2.90347  2.73739  3.18146  2.89801  2.37887  2.77519  2.98518  4.58477  3.61503
          0.02991  3.92034  4.64268  0.61958  0.77255  0.48576  0.95510
    705   2.77524  4.91489  2.98189  2.56160  4.27846  3.40942  3.65278  3.76073  2.18056  3.29903  4.15625  2.11459  3.88110  2.81528  1.73637  2.79767  3.02644  3.41375  5.39406  4.10326   1564 r - - -
          2.68618  4.42225  2.77519  2.73123  3.46354  2.40513  3.72494  3.29354  2.67741  2.69355  4.24690  2.90347  2.73739  3.18146  2.89801  2.37887  2.77519  2.98518  4.58477  3.61503
          0.02991  3.92034  4.64268  0.61958  0.77255  0.48576  0.95510
    706   2.43232  4.55743  3.07441  2.53790  3.76154  3.11333  3.65250  3.15546  2.49314  2.81080  3.23323  3.02111  3.81520  2.34009  2.90734  2.52066  2.79231  2.87803  5.10502  3.43489   1565 q - - -
          2.68618  4.42225  2.77519  2.73123  3.46354  2.40513  3.72494  3.29354  2.67741  2.69355  4.24690  2.90347  2.73739  3.18146  2.89801  2.37887  2.77519  2.98518  4.58477  3.61503
          0.02991  3.92034  4.64268  0.61958  0.77255  0.48576  0.95510
    707   2.91863  4.90601  2.93445  2.68974  4.08095  3.39756  3.84854  3.71886  2.50719  3.21648  4.24282  3.14996  3.95159  1.15134  2.79051  2.96428  3.21548  3.44550  5.34441  4.04126   1566 q - - -
          2.68618  4.42225  2.77519  2.73123  3.46354  2.40513  3.72494  3.29354  2.67741  2.69355  4.24690  2.90347  2.73739  3.18146  2.89801  2.37887  2.77519  2.98518  4.58477  3.61503
          0.02991  3.92034  4.64268  0.61958  0.77255  0.48576  0.95510
    708   2.64372  3.44749  3.77691  3.20554  3.23359  3.67594  3.96812  2.48163  3.06322  1.64279  2.91695  3.53355  4.04869  2.96707  3.33289  2.95848  2.88254  2.34885  4.82276  3.61512   1578 l - - -
          2.68618  4.42225  2.77519  2.73123  3.46354  2.40513  3.72494  3.29354  2.67741  2.69355  4.24690  2.90347  2.73739  3.18146  2.89801  2.37887  2.77519  2.98518  4.58477  3.61503
          0.02991  3.92034  4.64268  0.61958  0.77255  0.48576  0.95510
    709   2.74667  4.98018  2.51270  1.57920  4.37081  3.26156  3.73780  3.80678  2.58066  3.39305  4.25612  2.85310  2.32555  2.91144  3.02493  2.73918  3.03628  3.44416  5.57854  4.22715   1580 e - - -
          2.68618  4.42225  2.77519  2.73123  3.46354  2.40513  3.72494  3.29354  2.67741  2.69355  4.24690  2.90347  2.73739  3.18146  2.89801  2.37887  2.77519  2.98518  4.58477  3.61503
          0.02991  3.92034  4.64268  0.61958  0.77255  0.48576  0.95510
    710   2.71692  5.08307  1.97340  2.18946  4.48823  3.19962  3.70610  3.98118  2.63266  3.52673  4.34965  1.97401  3.77712  2.86706  3.16006  2.19334  3.01416  3.56558  5.70145  4.27028   1581 d - - -
          2.68618  4.42225  2.77519  2.73123  3.46354  2.40513  3.72494  3.29354  2.67741  2.69355  4.24690  2.90347  2.73739  3.18146  2.89801  2.37887  2.77519  2.98518  4.58477  3.61503
          0.02991  3.92034  4.64268  0.61958  0.77255  0.48576  0.95510
    711   2.72466  4.49552  3.40824  3.31364  4.45539  0.65893  4.43114  4.06651  3.50144  3.71468  4.69069  3.57249  3.88820  3.82178  3.73237  2.89791  3.20961  3.58558  5.53805  4.55885   1582 G - - -
          2.68618  4.42225  2.77519  2.73123  3.46354  2.40513  3.72494  3.29354  2.67741  2.69355  4.24690  2.90347  2.73739  3.18146  2.89801  2.37887  2.77519  2.98518  4.58477  3.61503
          0.02991  3.92034  4.64268  0.61958  0.77255  0.48576  0.95510
    712   2.87842  5.31008  1.23912  2.11956  4.62935  3.17403  3.77247  4.19791  2.80825  3.74400  4.61745  2.33112  3.81371  2.95771  3.38372  2.79422  3.19266  3.77806  5.86112  4.37462   1583 d - - -
          2.68618  4.42225  2.77519  2.73123  3.46354  2.40513  3.72494  3.29354  2.67741  2.69355  4.24690  2.90347  2.73739  3.18146  2.89801  2.37887  2.77519  2.98518  4.58477  3.61503
          0.02991  3.92034  4.64268  0.61958  0.77255  0.48576  0.95510
    713   3.47527  4.72487  4.57795  4.22076  1.42128  4.28369  3.40448  3.23796  4.05569  2.62166  3.82174  3.98227  4.58697  4.02761  4.08728  3.62889  3.69124  3.12898  2.06571  1.55948   1584 f - - -
          2.68618  4.42225  2.77519  2.73123  3.46354  2.40513  3.72494  3.29354  2.67741  2.69355  4.24690  2.90347  2.73739  3.18146  2.89801  2.37887  2.77519  2.98518  4.58477  3.61503
          0.02991  3.92034  4.64268  0.61958  0.77255  0.48576  0.95510
    714   2.81506  4.56462  3.42737  3.27319  4.26453  3.24941  4.34684  3.82208  3.33455  3.44380  4.49559  3.57515  0.74327  3.72188  3.57479  2.98401  3.26036  3.46202  5.43812  4.38580   1585 p - - -
          2.68618  4.42225  2.77519  2.73123  3.46354  2.40513  3.72494  3.29354  2.67741  2.69355  4.24690  2.90347  2.73739  3.18146  2.89801  2.37887  2.77519  2.98518  4.58477  3.61503
          0.02991  3.92034  4.64268  0.61958  0.77255  0.48576  0.95510
    715   2.91863  4.90601  2.93445  2.68974  4.08095  3.39756  3.84854  3.71886  2.50719  3.21648  4.24282  3.14996  3.95159  1.15134  2.79051  2.96428  3.21548  3.44550  5.34441  4.04126   1586 q - - -
          2.68618  4.42225  2.77519  2.73123  3.46354  2.40513  3.72494  3.29354  2.67741  2.69355  4.24690  2.90347  2.73739  3.18146  2.89801  2.37887  2.77519  2.98518  4.58477  3.61503
          0.02991  3.92034  4.64268  0.61958  0.77255  0.48576  0.95510
    716   2.82585  5.14708  2.51250  1.84681  4.43736  3.32557  3.66411  3.89644  2.37987  3.42094  4.27996  2.83149  3.84443  1.80289  2.76806  2.78402  3.07605  3.54207  5.58090  4.21791   1608 q - - -
          2.68618  4.42225  2.77519  2.73123  3.46354  2.40513  3.72494  3.29354  2.67741  2.69355  4.24690  2.90347  2.73739  3.18146  2.89801  2.37887  2.77519  2.98518  4.58477  3.61503
          0.02991  3.92034  4.64268  0.61958  0.77255  0.48576  0.95510
    717   2.68082  4.97722  2.75756  1.91664  4.26119  3.36723  2.83702  3.70842  2.29033  3.25289  4.06441  2.87181  3.80482  2.73404  2.46962  2.45122  2.91333  3.35337  5.42335  4.07557   1619 e - - -
          2.68618  4.42225  2.77519  2.73123  3.46354  2.40513  3.72494  3.29354  2.67741  2.69355  4.24690  2.90347  2.73739  3.18146  2.89801  2.37887  2.77519  2.98518  4.58477  3.61503
          0.02991  3.92034  4.64268  0.61958  0.77255  0.48576  0.95510
    718   3.06834  4.47367  4.40374  4.02127  3.40641  4.11821  4.74045  1.02057  3.85033  1.98258  3.33423  4.25989  4.54475  4.19364  4.04142  3.61806  3.36662  1.84761  5.30719  4.04968   1620 i - - -
          2.68618  4.42225  2.77519  2.73123  3.46354  2.40513  3.72494  3.29354  2.67741  2.69355  4.24690  2.90347  2.73739  3.18146  2.89801  2.37887  2.77519  2.98518  4.58477  3.61503
          0.02991  3.92034  4.64268  0.61958  0.77255  0.48576  0.95510
    719   2.43550  4.27907  3.37693  2.88191  3.67221  3.28822  3.87475  2.94500  2.80904  2.69789  2.77592  3.23414  3.82051  3.15644  3.15520  2.03813  2.21250  2.67410  5.10212  3.85669   1621 s - - -
          2.68618  4.42225  2.77519  2.73123  3.46354  2.40513  3.72494  3.29354  2.67741  2.69355  4.24690  2.90347  2.73739  3.18146  2.89801  2.37887  2.77519  2.98518  4.58477  3.61503
          0.02991  3.92034  4.64268  0.61958  0.77255  0.48576  0.95510
    720   2.72466  4.49552  3.40824  3.31364  4.45539  0.65893  4.43114  4.06651  3.50144  3.71468  4.69069  3.57249  3.88820  3.82178  3.73237  2.89791  3.20961  3.58558  5.53805  4.55885   1622 G - - -
          2.68618  4.42225  2.77519  2.73123  3.46354  2.40513  3.72494  3.29354  2.67741  2.69355  4.24690  2.90347  2.73739  3.18146  2.89801  2.37887  2.77519  2.98518  4.58477  3.61503
          0.02991  3.92034  4.64268  0.61958  0.77255  0.48576  0.95510
    721   2.84580  4.37504  4.19158  3.85608  3.58501  3.77342  4.64950  2.04795  3.72458  2.26366  3.54279  4.03825  4.33118  4.08089  3.93249  3.27987  3.20613  0.96667  5.37757  4.11220   1623 v - - -
          2.68618  4.42225  2.77519  2.73123  3.46354  2.40513  3.72494  3.29354  2.67741  2.69355  4.24690  2.90347  2.73739  3.18146  2.89801  2.37887  2.77519  2.98518  4.58477  3.61503
          0.02991  3.92034  4.64268  0.61958  0.77255  0.48576  0.95510
    722   3.31922  4.70691  4.30432  4.02783  0.93655  3.99796  3.89845  2.83691  3.93363  2.19590  3.55995  4.07310  4.45541  4.08840  4.04154  3.58675  3.62034  2.83114  4.13319  2.49415   1624 f - - -
          2.68618  4.42225  2.77519  2.73123  3.46354  2.40513  3.72494  3.29354  2.67741  2.69355  4.24690  2.90347  2.73739  3.18146  2.89801  2.37887  2.77519  2.98518  4.58477  3.61503
          0.02991  3.92034  4.64268  0.61958  0.77255  0.48576  0.95510
    723   2.76303  4.76136  2.73475  2.62498  4.13236  3.21600  3.95953  3.85292  2.86715  3.49433  4.44921  1.07606  3.87015  3.23227  3.22352  2.82833  3.14641  3.47030  5.43278  4.07718   1625 n - - -
          2.68618  4.42225  2.77519  2.73123  3.46354  2.40513  3.72494  3.29354  2.67741  2.69355  4.24690  2.90347  2.73739  3.18146  2.89801  2.37887  2.77519  2.98518  4.58477  3.61503
          0.02991  3.92034  4.64268  0.61958  0.77255  0.48576  0.95510
    724   2.31192  4.62415  3.14608  2.68045  4.18681  2.86908  3.73400  3.56914  2.32832  3.17971  4.03450  3.08965  3.82399  2.91266  1.65261  2.67247  2.89664  3.20763  5.37591  4.12385   1626 r - - -
          2.68618  4.42225  2.77519  2.73123  3.46354  2.40513  3.72494  3.29354  2.67741  2.69355  4.24690  2.90347  2.73739  3.18146  2.89801  2.37887  2.77519  2.98518  4.58477  3.61503
          0.02991  3.92034  4.64268  0.61958  0.77255  0.48576  0.95510
    725   2.76303  4.76136  2.73475  2.62498  4.13236  3.21600  3.95953  3.85292  2.86715  3.49433  4.44921  1.07606  3.87015  3.23227  3.22352  2.82833  3.14641  3.47030  5.43278  4.07718   1627 n - - -
          2.68618  4.42225  2.77519  2.73123  3.46354  2.40513  3.72494  3.29354  2.67741  2.69355  4.24690  2.90347  2.73739  3.18146  2.89801  2.37887  2.77519  2.98518  4.58477  3.61503
          0.02991  3.92034  4.64268  0.61958  0.77255  0.48576  0.95510
    726   2.64079  0.84833  4.17119  3.92162  3.90182  3.25376  4.55816  3.05352  3.74876  2.96692  4.08972  3.89583  3.96451  4.09289  3.86472  2.91255  3.11155  2.79491  5.30803  4.18921   1628 c - - -
          2.68618  4.42225  2.77519  2.73123  3.46354  2.40513  3.72494  3.29354  2.67741  2.69355  4.24690  2.90347  2.73739  3.18146  2.89801  2.37887  2.77519  2.98518  4.58477  3.61503
          0.02991  3.92034  4.64268  0.61958  0.77255  0.48576  0.95510
    727   3.00690  4.54815  4.10076  3.69780  3.22879  3.86977  4.42186  2.40917  3.46327  1.81625  1.28916  3.96939  4.33062  3.84199  3.66298  3.36102  3.31313  2.42083  5.07600  3.84200   1629 m - - -
          2.68618  4.42225  2.77519  2.73123  3.46354  2.40513  3.72494  3.29354  2.67741  2.69355  4.24690  2.90347  2.73739  3.18146  2.89801  2.37887  2.77519  2.98518  4.58477  3.61503
          0.02991  3.92034  4.64268  0.61958  0.77255  0.48576  0.95510
    728   3.06834  4.47367  4.40374  4.02127  3.40641  4.11821  4.74045  1.02057  3.85033  1.98258  3.33423  4.25989  4.54475  4.19364  4.04142  3.61806  3.36662  1.84761  5.30719  4.04968   1630 i - - -
          2.68618  4.42225  2.77519  2.73123  3.46354  2.40513  3.72494  3.29354  2.67741  2.69355  4.24690  2.90347  2.73739  3.18146  2.89801  2.37887  2.77519  2.98518  4.58477  3.61503
          0.02991  3.92034  4.64268  0.61958  0.77255  0.48576  0.95510
    729   2.23762  4.17964  3.30761  3.01552  4.16332  2.95829  4.10320  3.51108  3.03568  3.25445  4.11937  3.22868  3.68070  3.36912  3.35030  1.38518  2.07541  3.04242  5.52434  4.28214   1631 s - - -
          2.68618  4.42225  2.77519  2.73123  3.46354  2.40513  3.72494  3.29354  2.67741  2.69355  4.24690  2.90347  2.73739  3.18146  2.89801  2.37887  2.77519  2.98518  4.58477  3.61503
          0.02991  3.92034  4.64268  0.61958  0.77255  0.48576  0.95510
    730   3.31621  4.78582  3.90883  3.64710  2.29493  3.88584  3.64093  3.31874  3.50323  2.76035  3.98878  3.78236  4.35852  3.79780  3.67718  3.44819  3.60310  3.19154  3.94056  0.88978   1632 y - - -
          2.68618  4.42225  2.77519  2.73123  3.46354  2.40513  3.72494  3.29354  2.67741  2.69355  4.24690  2.90347  2.73739  3.18146  2.89801  2.37887  2.77519  2.98518  4.58477  3.61503
          0.02991  3.92034  4.64268  0.61958  0.77255  0.48576  0.95510
    731   1.78032  4.13582  3.38929  3.05807  4.17215  2.93566  4.11902  3.50265  3.07812  3.24583  4.09097  3.24373  3.66063  3.38445  3.39925  1.51785  2.29525  3.02078  5.52856  4.30980   1633 s - - -
          2.68618  4.42225  2.77519  2.73123  3.46354  2.40513  3.72494  3.29354  2.67741  2.69355  4.24690  2.90347  2.73739  3.18146  2.89801  2.37887  2.77519  2.98518  4.58477  3.61503
          0.02991  3.92034  4.64268  0.61958  0.77255  0.48576  0.95510
    732   1.74155  3.22285  3.35956  2.92045  3.90836  3.10048  3.95614  3.22538  2.88785  2.97979  3.84666  2.19340  3.73092  3.21847  3.23712  2.48572  2.70977  2.86036  5.29130  4.04447   1634 a - - -
          2.68618  4.42225  2.77519  2.73123  3.46354  2.40513  3.72494  3.29354  2.67741  2.69355  4.24690  2.90347  2.73739  3.18146  2.89801  2.37887  2.77519  2.98518  4.58477  3.61503
          0.02991  3.92034  4.64268  0.61958  0.77255  0.48576  0.95510
    733   3.31621  4.78582  3.90883  3.64710  2.29493  3.88584  3.64093  3.31874  3.50323  2.76035  3.98878  3.78236  4.35852  3.79780  3.67718  3.44819  3.60310  3.19154  3.94056  0.88978   1635 y - - -
          2.68618  4.42225  2.77519  2.73123  3.46354  2.40513  3.72494  3.29354  2.67741  2.69355  4.24690  2.90347  2.73739  3.18146  2.89801  2.37887  2.77519  2.98518  4.58477  3.61503
          0.02991  3.92034  4.64268  0.61958  0.77255  0.48576  0.95510
    734   3.05932  4.89538  3.55484  3.05577  4.26208  3.53832  3.85880  3.80698  2.25650  3.31421  4.31301  3.41192  4.03846  3.07664  0.90773  3.14110  3.32194  3.52883  5.32565  4.17890   1636 r - - -
          2.68618  4.42225  2.77519  2.73123  3.46354  2.40513  3.72494  3.29354  2.67741  2.69355  4.24690  2.90347  2.73739  3.18146  2.89801  2.37887  2.77519  2.98518  4.58477  3.61503
          0.02991  3.92034  4.64268  0.61958  0.77255  0.48576  0.95510
    735   2.35127  3.37455  3.19013  2.78945  3.98300  3.10742  3.89505  3.39559  2.77946  3.09082  3.94136  1.77749  3.72868  3.13087  3.14563  2.23013  2.74056  3.00302  5.33421  4.05043   1637 n - - -
          2.68618  4.42225  2.77519  2.73123  3.46354  2.40513  3.72494  3.29354  2.67741  2.69355  4.24690  2.90347  2.73739  3.18146  2.89801  2.37887  2.77519  2.98518  4.58477  3.61503
          0.02991  3.92034  4.64268  0.61958  0.77255  0.48576  0.95510
    736   3.06834  4.47367  4.40374  4.02127  3.40641  4.11821  4.74045  1.02057  3.85033  1.98258  3.33423  4.25989  4.54475  4.19364  4.04142  3.61806  3.36662  1.84761  5.30719  4.04968   1638 i - - -
          2.68618  4.42225  2.77519  2.73123  3.46354  2.40513  3.72494  3.29354  2.67741  2.69355  4.24690  2.90347  2.73739  3.18146  2.89801  2.37887  2.77519  2.98518  4.58477  3.61503
          0.02991  3.92034  4.64268  0.61958  0.77255  0.48576  0.95510
    737   3.31922  4.70691  4.30432  4.02783  0.93655  3.99796  3.89845  2.83691  3.93363  2.19590  3.55995  4.07310  4.45541  4.08840  4.04154  3.58675  3.62034  2.83114  4.13319  2.49415   1639 f - - -
          2.68618  4.42225  2.77519  2.73123  3.46354  2.40513  3.72494  3.29354  2.67741  2.69355  4.24690  2.90347  2.73739  3.18146  2.89801  2.37887  2.77519  2.98518  4.58477  3.61503
          0.02991  3.92034  4.64268  0.61958  0.77255  0.48576  0.95510
    738   2.81506  4.56462  3.42737  3.27319  4.26453  3.24941  4.34684  3.82208  3.33455  3.44380  4.49559  3.57515  0.74327  3.72188  3.57479  2.98401  3.26036  3.46202  5.43812  4.38580   1640 p - - -
          2.68618  4.42225  2.77519  2.73123  3.46354  2.40513  3.72494  3.29354  2.67741  2.69355  4.24690  2.90347  2.73739  3.18146  2.89801  2.37887  2.77519  2.98518  4.58477  3.61503
          0.02991  3.92034  4.64268  0.61958  0.77255  0.48576  0.95510
    739   3.09405  4.42766  4.68458  4.15993  3.36515  4.40296  4.85197  1.25571  4.02787  1.69116  3.18126  4.41695  4.67957  4.27437  4.22583  3.76688  3.34536  1.57849  5.34900  4.16957   1641 i - - -
          2.68618  4.42225  2.77519  2.73123  3.46354  2.40513  3.72494  3.29354  2.67741  2.69355  4.24690  2.90347  2.73739  3.18146  2.89801  2.37887  2.77519  2.98518  4.58477  3.61503
          0.02991  3.92034  4.64268  0.61958  0.77255  0.48576  0.95510
    740   3.41535  4.77300  4.16451  3.88233  2.71558  3.78389  3.95892  3.44084  3.60344  2.82753  4.07244  4.02168  4.30559  3.98857  3.72342  3.61861  3.71814  3.33250  0.79407  2.71516   1642 w - - -
          2.68618  4.42225  2.77519  2.73123  3.46354  2.40513  3.72494  3.29354  2.67741  2.69355  4.24690  2.90347  2.73739  3.18146  2.89801  2.37887  2.77519  2.98518  4.58477  3.61503
          0.02991  3.92034  4.64268  0.61958  0.77255  0.48576  0.95510
    741   0.94694  4.21591  3.51112  3.30449  4.09996  3.03919  4.32089  3.23264  3.32197  3.11205  4.13854  3.44203  3.78292  3.65873  3.56928  2.56575  2.84641  2.87877  5.52234  4.32788   1643 a - - -
          2.68618  4.42225  2.77519  2.73123  3.46354  2.40513  3.72494  3.29354  2.67741  2.69355  4.24690  2.90347  2.73739  3.18146  2.89801  2.37887  2.77519  2.98518  4.58477  3.61503
          0.02991  3.92034  4.64268  0.61958  0.77255  0.48576  0.95510
    742   3.20887  4.65688  4.26634  3.90629  3.15389  4.04295  4.54700  2.36043  3.67357  0.81846  3.16169  4.17713  4.47001  4.03045  3.84186  3.61922  3.50090  2.41021  5.05066  3.78507   1644 l - - -
          2.68618  4.42225  2.77519  2.73123  3.46354  2.40513  3.72494  3.29354  2.67741  2.69355  4.24690  2.90347  2.73739  3.18146  2.89801  2.37887  2.77519  2.98518  4.58477  3.61503
          0.02991  3.92034  4.64268  0.61958  0.77255  0.48576  0.95510
    743   2.72466  4.49552  3.40824  3.31364  4.45539  0.65893  4.43114  4.06651  3.50144  3.71468  4.69069  3.57249  3.88820  3.82178  3.73237  2.89791  3.20961  3.58558  5.53805  4.55885   1645 G - - -
          2.68618  4.42225  2.77519  2.73123  3.46354  2.40513  3.72494  3.29354  2.67741  2.69355  4.24690  2.90347  2.73739  3.18146  2.89801  2.37887  2.77519  2.98518  4.58477  3.61503
          0.02991  3.92034  4.64268  0.61958  0.77255  0.48576  0.95510
    744   2.73304  5.05012  2.82893  1.90453  4.36386  3.40824  3.08381  3.79955  2.18083  3.31048  4.12075  2.89863  3.82972  2.50718  2.19480  2.71220  2.95247  3.43803  5.44870  4.12241   1647 e - - -
          2.68618  4.42225  2.77519  2.73123  3.46354  2.40513  3.72494  3.29354  2.67741  2.69355  4.24690  2.90347  2.73739  3.18146  2.89801  2.37887  2.77519  2.98518  4.58477  3.61503
          0.02991  3.92034  4.64268  0.61958  0.77255  0.48576  0.95510
    745   3.42153  4.76941  4.31564  3.95655  1.75296  4.19159  3.46218  3.18190  3.82168  2.56366  3.80835  3.89764  4.53214  3.91209  3.94582  3.55784  3.65563  3.09332  3.65238  1.05553   1648 y - - -
          2.68618  4.42225  2.77519  2.73123  3.46354  2.40513  3.72494  3.29354  2.67741  2.69355  4.24690  2.90347  2.73739  3.18146  2.89801  2.37887  2.77519  2.98518  4.58477  3.61503
          0.02991  3.92034  4.64268  0.61958  0.77255  0.48576  0.95510
    746   2.62376  3.77395  3.24698  2.65892  3.93839  3.43582  3.66205  3.29159  2.16973  2.93570  3.79744  3.09680  3.85695  2.84981  1.88408  2.71829  2.59745  3.00120  5.19384  3.94091   1649 r - - -
          2.68618  4.42225  2.77519  2.73123  3.46354  2.40513  3.72494  3.29354  2.67741  2.69355  4.24690  2.90347  2.73739  3.18146  2.89801  2.37887  2.77519  2.98518  4.58477  3.61503
          0.02991  3.92034  4.64268  0.61958  0.77255  0.48576  0.95510
    747   2.65511  4.74895  3.12100  2.56373  4.07383  3.43032  3.62418  3.45659  2.07984  3.05706  3.90059  3.02952  3.84563  2.78762  2.01269  2.31598  2.89159  2.85455  5.27259  3.99882   1650 r - - -
          2.68618  4.42225  2.77519  2.73123  3.46354  2.40513  3.72494  3.29354  2.67741  2.69355  4.24690  2.90347  2.73739  3.18146  2.89801  2.37887  2.77519  2.98518  4.58477  3.61503
          0.02991  3.92034  4.64268  0.61958  0.77255  0.48576  0.95510
    748   2.63834  4.89320  2.72988  2.40388  4.16289  3.40640  2.92469  3.59455  2.11255  2.85539  3.96277  2.91705  3.80255  2.70973  2.24939  2.64697  2.86146  3.25356  5.33782  4.00856   1651 k - - -
          2.68618  4.42225  2.77519  2.73123  3.46354  2.40513  3.72494  3.29354  2.67741  2.69355  4.24690  2.90347  2.73739  3.18146  2.89801  2.37887  2.77519  2.98518  4.58477  3.61503
          0.02991  3.92034  4.64268  0.61958  0.77255  0.48576  0.95510
    749   2.84580  4.37504  4.19158  3.85608  3.58501  3.77342  4.64950  2.04795  3.72458  2.26366  3.54279  4.03825  4.33118  4.08089  3.93249  3.27987  3.20613  0.96667  5.37757  4.11220   1652 v - - -
          2.68618  4.42225  2.77519  2.73123  3.46354  2.40513  3.72494  3.29354  2.67741  2.69355  4.24690  2.90347  2.73739  3.18146  2.89801  2.37887  2.77519  2.98518  4.58477  3.61503
          0.02991  3.92034  4.64268  0.61958  0.77255  0.48576  0.95510
    750   2.44943  4.42331  3.94376  3.52820  3.32054  3.75757  4.33996  2.31301  3.35653  1.19719  3.24933  3.80633  4.23869  3.71971  3.59252  3.16819  3.14066  2.24762  5.12686  3.89164   1653 l - - -
          2.68618  4.42225  2.77519  2.73123  3.46354  2.40513  3.72494  3.29354  2.67741  2.69355  4.24690  2.90347  2.73739  3.18146  2.89801  2.37887  2.77519  2.98518  4.58477  3.61503
          0.03600  3.73809  4.46044  0.61958  0.77255  0.48576  0.95510
    751   2.60582  4.62542  2.96449  2.51454  3.87165  3.36258  3.61670  3.26813  2.15566  2.59715  3.77750  2.98264  3.80463  2.59740  2.64139  2.33667  2.85137  2.98376  5.15843  3.87099   1654 k - - -
          2.68626  4.42233  2.77527  2.73093  3.46362  2.40511  3.72502  3.29317  2.67736  2.69363  4.24697  2.90339  2.73747  3.18154  2.89797  2.37894  2.77527  2.98526  4.58485  3.61488
          0.17247  1.91827  4.46044  1.27905  0.32615  0.48576  0.95510
    752   2.53478  4.52276  3.05493  2.56365  3.76407  3.33067  3.21993  3.21846  2.38285  2.86093  3.72672  3.01299  3.78380  2.84819  2.51146  2.25472  2.79836  2.69401  5.09125  3.78746   1685 s - - -
          2.68618  4.42225  2.77519  2.73123  3.46354  2.40513  3.72494  3.29354  2.67741  2.69355  4.24690  2.90347  2.73739  3.18146  2.89801  2.37887  2.77519  2.98518  4.58477  3.61503
          0.03442  3.38634        *  0.61958  0.77255  0.00000        *
//
