# Supplementary material for: Large-scale mining of plant genomes unlocks the diversity of oxidosqualene cyclases
Source: Nat Chem Biol. Author manuscript; Available in PMC 2026 Feb 3. (PMC12858397; doi:10.1038/s41589-025-02034-8)
Supplement: SI Data S3 [file EMS212204-supplement-SI_Data_S3.zip › SIdata_S3/B__Cycloartenol.hmm]

HMMER3/f [3.2 | June 2018]
NAME  B__Cycloartenol
LENG  759
ALPH  amino
RF    no
MM    no
CONS  yes
CS    no
MAP   yes
DATE  Wed Nov  6 11:05:35 2019
NSEQ  7
EFFN  0.440918
CKSUM 2659421630
STATS LOCAL MSV      -12.3435  0.69637
STATS LOCAL VITERBI  -13.2976  0.69637
STATS LOCAL FORWARD   -6.8472  0.69637
HMM          A        C        D        E        F        G        H        I        K        L        M        N        P        Q        R        S        T        V        W        Y   
            m->m     m->i     m->d     i->m     i->i     d->m     d->d
  COMPO   2.53364  4.02928  2.98774  2.74385  3.26322  2.79487  3.67265  2.79831  2.79060  2.39306  3.62660  3.09767  3.31678  3.18086  2.99572  2.68909  2.88997  2.64256  3.97412  3.30772
          2.68618  4.42225  2.77519  2.73123  3.46354  2.40513  3.72494  3.29354  2.67741  2.69355  4.24690  2.90347  2.73739  3.18146  2.89801  2.37887  2.77519  2.98518  4.58477  3.61503
          0.05071  3.40264  4.12498  0.61958  0.77255  0.00000        *
      1   2.89820  4.46324  3.94872  3.53744  3.17226  3.76311  4.29468  2.33866  3.30972  1.78371  1.57292  3.82590  4.22540  3.69929  3.52569  3.23626  3.20281  2.33308  4.99894  3.75085     20 m - - -
          2.68618  4.42225  2.77519  2.73123  3.46354  2.40513  3.72494  3.29354  2.67741  2.69355  4.24690  2.90347  2.73739  3.18146  2.89801  2.37887  2.77519  2.98518  4.58477  3.61503
          0.03457  3.77770  4.50005  0.61958  0.77255  0.48576  0.95510
      2   3.18688  4.59387  3.95174  3.63636  2.58166  3.62840  3.79297  3.20886  3.36147  2.61896  3.84683  3.80514  4.13899  3.75435  3.50571  3.39129  3.48314  3.09661  1.10059  2.58921     25 w - - -
          2.68618  4.42225  2.77519  2.73123  3.46354  2.40513  3.72494  3.29354  2.67741  2.69355  4.24690  2.90347  2.73739  3.18146  2.89801  2.37887  2.77519  2.98518  4.58477  3.61503
          0.03457  3.77770  4.50005  0.61958  0.77255  0.48576  0.95510
      3   2.88795  4.96570  3.22749  2.66325  4.35430  3.51184  3.55728  3.72941  1.46878  3.23209  4.11513  3.08158  3.91594  2.70789  1.83265  2.90492  3.08288  3.42277  5.32405  4.12361     26 k - - -
          2.68618  4.42225  2.77519  2.73123  3.46354  2.40513  3.72494  3.29354  2.67741  2.69355  4.24690  2.90347  2.73739  3.18146  2.89801  2.37887  2.77519  2.98518  4.58477  3.61503
          0.03457  3.77770  4.50005  0.61958  0.77255  0.48576  0.95510
      4   3.05130  4.54334  4.03553  3.67800  3.10446  3.85869  4.36353  2.30715  3.44654  1.00178  3.16259  3.96225  4.31245  3.83775  3.63692  3.42276  3.35108  2.31925  4.94633  3.64683     27 l - - -
          2.68618  4.42225  2.77519  2.73123  3.46354  2.40513  3.72494  3.29354  2.67741  2.69355  4.24690  2.90347  2.73739  3.18146  2.89801  2.37887  2.77519  2.98518  4.58477  3.61503
          0.03457  3.77770  4.50005  0.61958  0.77255  0.48576  0.95510
      5   2.69906  4.74379  2.99071  2.59369  4.17521  3.34300  3.65918  3.46803  1.52746  3.11928  4.03288  3.02948  3.84216  2.83485  2.45067  2.75978  2.65188  3.16391  5.34308  4.08750     28 k - - -
          2.68618  4.42225  2.77519  2.73123  3.46354  2.40513  3.72494  3.29354  2.67741  2.69355  4.24690  2.90347  2.73739  3.18146  2.89801  2.37887  2.77519  2.98518  4.58477  3.61503
          0.03457  3.77770  4.50005  0.61958  0.77255  0.48576  0.95510
      6   2.93841  4.34689  4.40173  3.91328  3.37705  4.13314  4.67603  1.39246  3.77642  1.90751  3.22452  4.17399  4.50085  4.07665  4.00546  3.51431  3.21673  1.47254  5.30040  4.07888     29 i - - -
          2.68618  4.42225  2.77519  2.73123  3.46354  2.40513  3.72494  3.29354  2.67741  2.69355  4.24690  2.90347  2.73739  3.18146  2.89801  2.37887  2.77519  2.98518  4.58477  3.61503
          0.03457  3.77770  4.50005  0.61958  0.77255  0.48576  0.95510
      7   1.74805  4.11658  3.13978  2.93676  4.16514  1.71669  4.08403  3.50219  3.06159  3.25948  4.13626  3.15463  3.60623  3.36441  3.37087  2.35570  2.66428  3.01778  5.50666  4.29045     31 g - - -
          2.68618  4.42225  2.77519  2.73123  3.46354  2.40513  3.72494  3.29354  2.67741  2.69355  4.24690  2.90347  2.73739  3.18146  2.89801  2.37887  2.77519  2.98518  4.58477  3.61503
          0.03457  3.77770  4.50005  0.61958  0.77255  0.48576  0.95510
      8   2.16571  4.81517  2.44164  2.30201  4.08559  3.28127  3.12791  3.51945  2.27236  3.11928  3.95348  2.82823  3.75831  2.77436  2.85861  2.62753  2.86517  3.18792  5.34235  3.99350     34 a - - -
          2.68618  4.42225  2.77519  2.73123  3.46354  2.40513  3.72494  3.29354  2.67741  2.69355  4.24690  2.90347  2.73739  3.18146  2.89801  2.37887  2.77519  2.98518  4.58477  3.61503
          0.16017  3.77770  2.07846  0.61958  0.77255  0.48576  0.95510
      9   2.69360  5.01488  2.00694  1.79532  4.35696  2.71443  3.63067  3.80806  2.57908  3.39317  4.25077  2.64376  3.70300  2.80948  3.09219  2.64983  2.98551  3.43574  5.58849  4.17980     35 e - - -
          2.68618  4.42225  2.77519  2.73123  3.46354  2.40513  3.72494  3.29354  2.67741  2.69355  4.24690  2.90347  2.73739  3.18146  2.89801  2.37887  2.77519  2.98518  4.58477  3.61503
          0.03911  3.65665  4.37899  0.61958  0.77255  0.57624  0.82555
     10   2.16534  4.08791  3.12952  2.86896  3.95308  2.87809  3.96007  3.23408  2.87156  3.03440  3.94357  3.10549  3.58952  3.23755  3.17087  1.90032  2.07094  2.82701  5.34367  4.08440     36 s - - -
          2.68618  4.42225  2.77519  2.73123  3.46354  2.40513  3.72494  3.29354  2.67741  2.69355  4.24690  2.90347  2.73739  3.18146  2.89801  2.37887  2.77519  2.98518  4.58477  3.61503
          0.03911  3.65665  4.37899  0.61958  0.77255  0.57624  0.82555
     11   2.63681  4.25326  3.80860  3.48055  3.40387  3.47965  4.32277  2.11488  3.34364  2.14329  3.42052  3.70014  4.06276  3.72614  3.57330  2.98181  3.01066  1.35883  5.14509  3.85573     37 v - - -
          2.68625  4.42232  2.77507  2.73121  3.46361  2.40500  3.72477  3.29361  2.67748  2.69362  4.24697  2.90354  2.73727  3.18153  2.89808  2.37880  2.77517  2.98525  4.58484  3.61510
          0.30473  1.38575  4.37899  0.94250  0.49373  0.43308  1.04558
     12   2.67732  4.98264  2.19389  2.19238  4.35564  2.16569  3.66793  3.82361  2.56841  3.38831  4.22080  2.49434  3.75274  2.58080  3.06507  2.65435  2.96620  3.43888  5.58566  4.18588     46 g - - -
          2.68618  4.42226  2.77520  2.73124  3.46354  2.40506  3.72495  3.29354  2.67741  2.69355  4.24690  2.90347  2.73740  3.18147  2.89801  2.37887  2.77520  2.98519  4.58477  3.61504
          0.08753  2.61421  4.54889  0.47185  0.97776  0.48576  0.95510
     13   2.34116  4.69321  2.62224  2.16468  4.18236  2.86096  3.69678  3.60857  2.56252  3.21456  4.04450  2.58559  3.73238  2.87351  3.01486  2.08075  2.84737  3.22921  5.44638  4.10708     55 s - - -
          2.68618  4.42225  2.77519  2.73123  3.46354  2.40513  3.72494  3.29354  2.67741  2.69355  4.24690  2.90347  2.73739  3.18146  2.89801  2.37887  2.77519  2.98518  4.58477  3.61503
          0.03290  3.82654  4.54889  0.61958  0.77255  0.48576  0.95510
     14   2.63174  4.95510  2.37551  2.00686  4.22074  2.97784  3.59611  3.66878  2.44116  3.23615  4.04757  2.55187  3.75054  2.74418  2.93527  2.45462  2.87959  3.31138  5.44598  3.52125     61 e - - -
          2.68618  4.42225  2.77519  2.73123  3.46354  2.40513  3.72494  3.29354  2.67741  2.69355  4.24690  2.90347  2.73739  3.18146  2.89801  2.37887  2.77519  2.98518  4.58477  3.61503
          0.03290  3.82654  4.54889  0.61958  0.77255  0.48576  0.95510
     15   2.52239  4.64574  2.90888  2.44795  4.02918  2.98616  3.63560  3.43961  2.40437  3.04851  3.87585  2.93264  2.93848  2.61862  2.61055  2.42592  2.60322  3.09841  5.28740  3.97860     66 k - - -
          2.68618  4.42225  2.77519  2.73123  3.46354  2.40513  3.72494  3.29354  2.67741  2.69355  4.24690  2.90347  2.73739  3.18146  2.89801  2.37887  2.77519  2.98518  4.58477  3.61503
          0.03290  3.82654  4.54889  0.61958  0.77255  0.48576  0.95510
     16   3.19279  4.62669  4.08855  3.66551  2.08103  3.97762  3.46560  3.11308  3.41928  2.53820  3.70938  3.73147  4.34363  3.67769  3.58715  3.35584  3.42776  2.98994  1.68159  1.84706     69 w - - -
          2.68618  4.42225  2.77519  2.73123  3.46354  2.40513  3.72494  3.29354  2.67741  2.69355  4.24690  2.90347  2.73739  3.18146  2.89801  2.37887  2.77519  2.98518  4.58477  3.61503
          0.03290  3.82654  4.54889  0.61958  0.77255  0.48576  0.95510
     17   2.76350  4.35617  3.83052  3.31312  3.23592  3.76667  4.12879  2.14074  3.15716  1.45994  3.16714  3.65112  3.44545  3.49995  3.42921  3.09236  3.02476  2.22863  4.96721  3.73431     79 l - - -
          2.68618  4.42225  2.77519  2.73123  3.46354  2.40513  3.72494  3.29354  2.67741  2.69355  4.24690  2.90347  2.73739  3.18146  2.89801  2.37887  2.77519  2.98518  4.58477  3.61503
          0.03290  3.82654  4.54889  0.61958  0.77255  0.48576  0.95510
     18   2.61645  4.72857  3.02499  2.47707  3.97507  3.41480  3.58185  3.37611  2.15575  2.97927  3.81681  2.96666  3.80811  2.55142  2.34057  2.50692  2.66289  3.07366  5.20994  3.43096     80 k - - -
          2.68618  4.42225  2.77519  2.73123  3.46354  2.40513  3.72494  3.29354  2.67741  2.69355  4.24690  2.90347  2.73739  3.18146  2.89801  2.37887  2.77519  2.98518  4.58477  3.61503
          0.03290  3.82654  4.54889  0.61958  0.77255  0.48576  0.95510
     19   2.21424  4.14332  3.26225  2.96275  4.05530  2.94142  4.03891  3.36779  2.96577  3.13597  4.01579  3.18752  3.65146  3.31003  3.27672  1.81788  1.75350  2.93582  5.42995  4.18625     81 t - - -
          2.68618  4.42225  2.77519  2.73123  3.46354  2.40513  3.72494  3.29354  2.67741  2.69355  4.24690  2.90347  2.73739  3.18146  2.89801  2.37887  2.77519  2.98518  4.58477  3.61503
          0.03290  3.82654  4.54889  0.61958  0.77255  0.48576  0.95510
     20   2.76786  4.30592  4.02915  3.51958  3.38176  3.82661  4.33213  2.04824  3.37762  1.68872  3.26067  3.81345  4.24863  3.70588  3.63980  3.17598  2.71632  1.60576  5.14640  3.93355     82 v - - -
          2.68618  4.42225  2.77519  2.73123  3.46354  2.40513  3.72494  3.29354  2.67741  2.69355  4.24690  2.90347  2.73739  3.18146  2.89801  2.37887  2.77519  2.98518  4.58477  3.61503
          0.03290  3.82654  4.54889  0.61958  0.77255  0.48576  0.95510
     21   2.68674  4.68040  2.68549  2.56676  4.03685  3.15423  3.88629  3.73814  2.78659  3.39050  4.34667  1.24207  3.80424  3.15966  3.13908  2.75614  3.06752  3.36500  5.34817  3.98903     84 n - - -
          2.68618  4.42225  2.77519  2.73123  3.46354  2.40513  3.72494  3.29354  2.67741  2.69355  4.24690  2.90347  2.73739  3.18146  2.89801  2.37887  2.77519  2.98518  4.58477  3.61503
          0.03290  3.82654  4.54889  0.61958  0.77255  0.48576  0.95510
     22   2.54598  4.61873  2.59769  2.45929  4.24628  2.63354  3.84060  3.79781  2.73783  3.42381  4.29416  1.53233  3.73580  3.06326  3.13507  2.61251  2.93203  3.36146  5.51607  4.17699     85 n - - -
          2.68618  4.42225  2.77519  2.73123  3.46354  2.40513  3.72494  3.29354  2.67741  2.69355  4.24690  2.90347  2.73739  3.18146  2.89801  2.37887  2.77519  2.98518  4.58477  3.61503
          0.03290  3.82654  4.54889  0.61958  0.77255  0.48576  0.95510
     23   2.88041  4.64500  3.37699  2.96855  2.31037  3.62681  1.82008  3.19928  2.85071  2.70167  3.77240  3.31994  4.06115  3.22728  3.15758  2.98592  3.13671  3.00753  4.18807  2.54923     86 h - - -
          2.68618  4.42225  2.77519  2.73123  3.46354  2.40513  3.72494  3.29354  2.67741  2.69355  4.24690  2.90347  2.73739  3.18146  2.89801  2.37887  2.77519  2.98518  4.58477  3.61503
          0.03290  3.82654  4.54889  0.61958  0.77255  0.48576  0.95510
     24   2.66114  4.35072  3.07883  3.00172  3.44762  3.61542  3.98043  2.35857  2.96985  1.94512  3.40078  3.40401  4.03682  3.29739  3.31413  2.92774  2.92306  1.82756  5.03868  3.76710     87 v - - -
          2.68618  4.42225  2.77519  2.73123  3.46354  2.40513  3.72494  3.29354  2.67741  2.69355  4.24690  2.90347  2.73739  3.18146  2.89801  2.37887  2.77519  2.98518  4.58477  3.61503
          0.03290  3.82654  4.54889  0.61958  0.77255  0.48576  0.95510
     25   2.61010  4.38912  3.27437  3.16844  4.30977  0.80364  4.29074  3.89894  3.34336  3.55868  4.53471  3.43889  3.77877  3.67130  3.58368  2.78085  3.08780  3.43620  5.41626  4.41041     88 g - - -
          2.68618  4.42225  2.77519  2.73123  3.46354  2.40513  3.72494  3.29354  2.67741  2.69355  4.24690  2.90347  2.73739  3.18146  2.89801  2.37887  2.77519  2.98518  4.58477  3.61503
          0.03290  3.82654  4.54889  0.61958  0.77255  0.48576  0.95510
     26   2.95513  4.79586  3.44126  2.96305  4.13882  3.45086  3.79356  3.67805  2.22259  3.20241  4.20459  3.32589  3.95640  3.01687  1.05099  3.04200  3.22470  3.40418  5.24098  4.07697     89 r - - -
          2.68618  4.42225  2.77519  2.73123  3.46354  2.40513  3.72494  3.29354  2.67741  2.69355  4.24690  2.90347  2.73739  3.18146  2.89801  2.37887  2.77519  2.98518  4.58477  3.61503
          0.03290  3.82654  4.54889  0.61958  0.77255  0.48576  0.95510
     27   2.84607  4.82876  2.87443  2.62942  3.99096  3.33666  3.78699  3.61554  2.45364  3.12237  4.15248  3.08839  3.89007  1.31808  2.73832  2.89621  3.14352  3.34837  5.27161  3.96260     90 q - - -
          2.68618  4.42225  2.77519  2.73123  3.46354  2.40513  3.72494  3.29354  2.67741  2.69355  4.24690  2.90347  2.73739  3.18146  2.89801  2.37887  2.77519  2.98518  4.58477  3.61503
          0.03290  3.82654  4.54889  0.61958  0.77255  0.48576  0.95510
     28   2.90616  4.34371  4.35612  3.88237  3.44151  4.06012  4.65978  1.69378  3.74137  2.01361  3.30827  4.13102  4.46891  4.06039  3.97653  3.45115  3.19922  1.18781  5.33108  4.08728    101 v - - -
          2.68618  4.42225  2.77519  2.73123  3.46354  2.40513  3.72494  3.29354  2.67741  2.69355  4.24690  2.90347  2.73739  3.18146  2.89801  2.37887  2.77519  2.98518  4.58477  3.61503
          0.03290  3.82654  4.54889  0.61958  0.77255  0.48576  0.95510
     29   3.26182  4.65242  4.02254  3.71787  2.62280  3.68001  3.84614  3.28421  3.44136  2.68668  3.92006  3.87638  4.19412  3.83144  3.57755  3.46590  3.56008  3.17327  0.98328  2.62744    102 w - - -
          2.68618  4.42225  2.77519  2.73123  3.46354  2.40513  3.72494  3.29354  2.67741  2.69355  4.24690  2.90347  2.73739  3.18146  2.89801  2.37887  2.77519  2.98518  4.58477  3.61503
          0.03290  3.82654  4.54889  0.61958  0.77255  0.48576  0.95510
     30   2.79836  5.07675  2.42528  1.48154  4.22738  3.26912  3.07554  3.82225  2.45295  3.36824  4.24144  2.79071  3.81015  2.83649  2.86539  2.76167  3.05974  3.47774  5.46505  4.05998    104 e - - -
          2.68618  4.42225  2.77519  2.73123  3.46354  2.40513  3.72494  3.29354  2.67741  2.69355  4.24690  2.90347  2.73739  3.18146  2.89801  2.37887  2.77519  2.98518  4.58477  3.61503
          0.03290  3.82654  4.54889  0.61958  0.77255  0.48576  0.95510
     31   3.20113  4.61672  4.17548  3.88195  1.09002  3.90023  3.85896  2.73129  3.79031  2.11236  3.46879  3.96793  4.36044  3.97118  3.92136  3.47297  3.50255  2.71846  4.12301  2.49633    105 f - - -
          2.68618  4.42225  2.77519  2.73123  3.46354  2.40513  3.72494  3.29354  2.67741  2.69355  4.24690  2.90347  2.73739  3.18146  2.89801  2.37887  2.77519  2.98518  4.58477  3.61503
          0.03290  3.82654  4.54889  0.61958  0.77255  0.48576  0.95510
     32   2.55044  3.42133  2.47129  2.40860  3.88879  3.32674  2.98329  3.34029  2.46020  2.96771  3.80530  2.72733  3.76858  2.80262  2.90412  2.60525  2.80211  3.02894  5.20229  3.86426    108 e - - -
          2.68618  4.42225  2.77519  2.73123  3.46354  2.40513  3.72494  3.29354  2.67741  2.69355  4.24690  2.90347  2.73739  3.18146  2.89801  2.37887  2.77519  2.98518  4.58477  3.61503
          0.03290  3.82654  4.54889  0.61958  0.77255  0.48576  0.95510
     33   2.69325  4.45730  3.29562  3.12870  4.12632  3.14746  4.20929  3.66068  3.18221  3.29222  4.34070  3.43962  0.91761  3.57242  3.43226  2.85949  3.13139  3.31121  5.32473  4.24664    109 p - - -
          2.68618  4.42225  2.77519  2.73123  3.46354  2.40513  3.72494  3.29354  2.67741  2.69355  4.24690  2.90347  2.73739  3.18146  2.89801  2.37887  2.77519  2.98518  4.58477  3.61503
          0.03290  3.82654  4.54889  0.61958  0.77255  0.48576  0.95510
     34   2.78194  5.26945  2.06183  1.63905  4.55066  3.19880  3.63933  4.03906  2.54816  3.55246  4.37767  2.39921  3.76221  2.54436  3.07680  2.70003  3.04801  3.63765  5.72230  4.27127    111 e - - -
          2.68618  4.42225  2.77519  2.73123  3.46354  2.40513  3.72494  3.29354  2.67741  2.69355  4.24690  2.90347  2.73739  3.18146  2.89801  2.37887  2.77519  2.98518  4.58477  3.61503
          0.03290  3.82654  4.54889  0.61958  0.77255  0.48576  0.95510
     35   2.67039  4.32671  3.56828  3.07737  3.02454  3.60023  3.81111  2.64260  2.92544  1.70272  3.36190  3.41518  4.01565  3.28871  3.20800  2.66082  2.92591  2.48494  4.61355  2.84404    126 l - - -
          2.68618  4.42225  2.77519  2.73123  3.46354  2.40513  3.72494  3.29354  2.67741  2.69355  4.24690  2.90347  2.73739  3.18146  2.89801  2.37887  2.77519  2.98518  4.58477  3.61503
          0.03290  3.82654  4.54889  0.61958  0.77255  0.48576  0.95510
     36   2.59157  4.64530  2.21419  2.44731  4.33219  1.44829  3.89255  3.82644  2.88827  3.46279  4.34179  2.92510  3.74141  3.12212  3.33409  2.65426  2.97974  3.39600  5.56278  4.28227    128 g - - -
          2.68618  4.42225  2.77519  2.73123  3.46354  2.40513  3.72494  3.29354  2.67741  2.69355  4.24690  2.90347  2.73739  3.18146  2.89801  2.37887  2.77519  2.98518  4.58477  3.61503
          0.03290  3.82654  4.54889  0.61958  0.77255  0.48576  0.95510
     37   2.21408  4.14333  3.26203  2.96248  4.05575  2.94122  4.03882  3.36865  2.96569  3.13649  4.01613  3.18730  3.65129  3.30983  3.27676  1.81357  1.75740  2.93639  5.43023  4.18653    131 t - - -
          2.68618  4.42225  2.77519  2.73123  3.46354  2.40513  3.72494  3.29354  2.67741  2.69355  4.24690  2.90347  2.73739  3.18146  2.89801  2.37887  2.77519  2.98518  4.58477  3.61503
          0.03290  3.82654  4.54889  0.61958  0.77255  0.48576  0.95510
     38   2.69325  4.45730  3.29562  3.12870  4.12632  3.14746  4.20929  3.66068  3.18221  3.29222  4.34070  3.43962  0.91761  3.57242  3.43226  2.85949  3.13139  3.31121  5.32473  4.24664    132 p - - -
          2.68618  4.42225  2.77519  2.73123  3.46354  2.40513  3.72494  3.29354  2.67741  2.69355  4.24690  2.90347  2.73739  3.18146  2.89801  2.37887  2.77519  2.98518  4.58477  3.61503
          0.03290  3.82654  4.54889  0.61958  0.77255  0.48576  0.95510
     39   2.83906  5.24612  2.01038  1.35016  4.54294  3.17863  3.70219  4.01372  2.66237  3.58074  4.45261  2.68161  3.78174  2.87781  3.19150  2.76102  3.12597  3.63410  5.74209  4.30743    133 e - - -
          2.68618  4.42225  2.77519  2.73123  3.46354  2.40513  3.72494  3.29354  2.67741  2.69355  4.24690  2.90347  2.73739  3.18146  2.89801  2.37887  2.77519  2.98518  4.58477  3.61503
          0.03290  3.82654  4.54889  0.61958  0.77255  0.48576  0.95510
     40   2.79436  5.25453  2.06545  1.54298  4.53056  3.20138  3.64847  4.01281  2.55172  3.53732  4.37474  2.67331  3.76974  2.49805  3.06680  2.71557  3.06226  3.62220  5.71088  4.26767    141 e - - -
          2.68618  4.42225  2.77519  2.73123  3.46354  2.40513  3.72494  3.29354  2.67741  2.69355  4.24690  2.90347  2.73739  3.18146  2.89801  2.37887  2.77519  2.98518  4.58477  3.61503
          0.03290  3.82654  4.54889  0.61958  0.77255  0.48576  0.95510
     41   2.81052  4.48686  3.64807  3.15124  3.30566  3.66378  3.95245  2.62711  2.74242  1.41012  3.34894  3.50071  4.08905  3.28880  2.62219  3.05041  3.07036  2.54653  4.93721  3.64464    143 l - - -
          2.68618  4.42225  2.77519  2.73123  3.46354  2.40513  3.72494  3.29354  2.67741  2.69355  4.24690  2.90347  2.73739  3.18146  2.89801  2.37887  2.77519  2.98518  4.58477  3.61503
          0.03290  3.82654  4.54889  0.61958  0.77255  0.48576  0.95510
     42   2.39688  4.46593  3.15543  2.63371  3.67048  3.41297  3.69478  2.73064  2.52658  2.52770  3.59380  3.08647  3.83412  2.41271  2.89783  2.52038  2.80045  2.73281  5.05695  3.78289    153 a - - -
          2.68618  4.42225  2.77519  2.73123  3.46354  2.40513  3.72494  3.29354  2.67741  2.69355  4.24690  2.90347  2.73739  3.18146  2.89801  2.37887  2.77519  2.98518  4.58477  3.61503
          0.03290  3.82654  4.54889  0.61958  0.77255  0.48576  0.95510
     43   2.76052  5.04617  2.79124  2.06888  4.38033  3.39542  3.56085  3.79125  2.00520  3.29973  4.12520  2.88875  3.82761  2.18849  2.29905  2.73851  2.97646  3.44027  5.43680  4.13386    154 k - - -
          2.68618  4.42225  2.77519  2.73123  3.46354  2.40513  3.72494  3.29354  2.67741  2.69355  4.24690  2.90347  2.73739  3.18146  2.89801  2.37887  2.77519  2.98518  4.58477  3.61503
          0.03290  3.82654  4.54889  0.61958  0.77255  0.48576  0.95510
     44   3.01869  4.38048  4.53667  4.01149  3.34322  4.29136  4.73746  1.40353  3.88227  1.72980  3.16925  4.28446  4.58909  4.14773  4.10045  3.64840  3.27293  1.49351  5.29556  4.10374    155 i - - -
          2.68618  4.42225  2.77519  2.73123  3.46354  2.40513  3.72494  3.29354  2.67741  2.69355  4.24690  2.90347  2.73739  3.18146  2.89801  2.37887  2.77519  2.98518  4.58477  3.61503
          0.03290  3.82654  4.54889  0.61958  0.77255  0.48576  0.95510
     45   2.80327  5.12293  2.40232  1.57474  4.39853  3.26441  3.64897  3.86046  2.41386  3.39748  4.26959  2.77278  3.80622  2.32168  2.82079  2.75750  3.06260  3.51075  5.57150  4.19487    156 e - - -
          2.68618  4.42225  2.77519  2.73123  3.46354  2.40513  3.72494  3.29354  2.67741  2.69355  4.24690  2.90347  2.73739  3.18146  2.89801  2.37887  2.77519  2.98518  4.58477  3.61503
          0.03290  3.82654  4.54889  0.61958  0.77255  0.48576  0.95510
     46   2.43651  4.84756  2.47425  2.31279  4.11333  3.32896  3.57032  3.53960  2.22437  3.11979  3.48608  2.67576  3.75316  2.55679  2.81061  2.58863  2.81701  3.19674  5.33824  3.98609    157 k - - -
          2.68618  4.42225  2.77519  2.73123  3.46354  2.40513  3.72494  3.29354  2.67741  2.69355  4.24690  2.90347  2.73739  3.18146  2.89801  2.37887  2.77519  2.98518  4.58477  3.61503
          0.03290  3.82654  4.54889  0.61958  0.77255  0.48576  0.95510
     47   1.08207  4.17062  3.41714  3.20728  4.00773  2.99619  4.23459  3.12648  3.22237  3.01009  4.04772  3.36813  3.73116  3.56797  3.47554  2.52169  2.79591  2.78889  5.43952  4.23484    158 a - - -
          2.68618  4.42225  2.77519  2.73123  3.46354  2.40513  3.72494  3.29354  2.67741  2.69355  4.24690  2.90347  2.73739  3.18146  2.89801  2.37887  2.77519  2.98518  4.58477  3.61503
          0.03290  3.82654  4.54889  0.61958  0.77255  0.48576  0.95510
     48   2.95513  4.79586  3.44126  2.96305  4.13882  3.45086  3.79356  3.67805  2.22259  3.20241  4.20459  3.32589  3.95640  3.01687  1.05099  3.04200  3.22470  3.40418  5.24098  4.07697    163 r - - -
          2.68618  4.42225  2.77519  2.73123  3.46354  2.40513  3.72494  3.29354  2.67741  2.69355  4.24690  2.90347  2.73739  3.18146  2.89801  2.37887  2.77519  2.98518  4.58477  3.61503
          0.03290  3.82654  4.54889  0.61958  0.77255  0.48576  0.95510
     49   2.71326  4.90881  2.97737  2.30350  4.20770  3.43468  3.55835  3.60432  2.01523  2.88363  3.98497  2.95040  3.83298  2.20200  2.29283  2.72425  2.92468  3.28077  5.32500  4.04153    164 k - - -
          2.68618  4.42225  2.77519  2.73123  3.46354  2.40513  3.72494  3.29354  2.67741  2.69355  4.24690  2.90347  2.73739  3.18146  2.89801  2.37887  2.77519  2.98518  4.58477  3.61503
          0.03290  3.82654  4.54889  0.61958  0.77255  0.48576  0.95510
     50   2.32706  4.59704  2.77171  2.43355  4.06910  2.58581  3.19696  3.50452  2.54537  3.12073  3.95308  2.64150  3.73222  2.88387  2.97441  2.22222  2.80494  3.13736  5.35464  4.03274    165 s - - -
          2.68618  4.42225  2.77519  2.73123  3.46354  2.40513  3.72494  3.29354  2.67741  2.69355  4.24690  2.90347  2.73739  3.18146  2.89801  2.37887  2.77519  2.98518  4.58477  3.61503
          0.03290  3.82654  4.54889  0.61958  0.77255  0.48576  0.95510
     51   3.20113  4.61672  4.17548  3.88195  1.09002  3.90023  3.85896  2.73129  3.79031  2.11236  3.46879  3.96793  4.36044  3.97118  3.92136  3.47297  3.50255  2.71846  4.12301  2.49633    166 f - - -
          2.68618  4.42225  2.77519  2.73123  3.46354  2.40513  3.72494  3.29354  2.67741  2.69355  4.24690  2.90347  2.73739  3.18146  2.89801  2.37887  2.77519  2.98518  4.58477  3.61503
          0.03290  3.82654  4.54889  0.61958  0.77255  0.48576  0.95510
     52   2.55781  4.47279  3.17953  2.61226  3.61324  3.44536  3.64434  3.03418  2.47276  2.69984  3.56899  3.07185  3.83041  2.71003  2.52022  2.53921  2.59840  2.77708  4.07701  3.33090    167 k - - -
          2.68618  4.42225  2.77519  2.73123  3.46354  2.40513  3.72494  3.29354  2.67741  2.69355  4.24690  2.90347  2.73739  3.18146  2.89801  2.37887  2.77519  2.98518  4.58477  3.61503
          0.03290  3.82654  4.54889  0.61958  0.77255  0.48576  0.95510
     53   2.46399  4.87450  2.06946  2.28032  4.09773  3.29557  3.60884  3.54939  2.29466  3.14991  3.98135  2.81747  3.76628  2.77158  2.91533  2.63202  2.87676  3.21652  5.36323  3.37287    168 d - - -
          2.68618  4.42225  2.77519  2.73123  3.46354  2.40513  3.72494  3.29354  2.67741  2.69355  4.24690  2.90347  2.73739  3.18146  2.89801  2.37887  2.77519  2.98518  4.58477  3.61503
          0.03290  3.82654  4.54889  0.61958  0.77255  0.48576  0.95510
     54   2.71242  4.94770  2.76818  2.37644  4.18976  3.36895  3.14920  3.67717  2.21745  3.22002  4.05281  2.14490  3.81365  2.53610  2.39675  2.70904  2.94176  3.33811  5.35627  4.01922    170 n - - -
          2.68618  4.42225  2.77519  2.73123  3.46354  2.40513  3.72494  3.29354  2.67741  2.69355  4.24690  2.90347  2.73739  3.18146  2.89801  2.37887  2.77519  2.98518  4.58477  3.61503
          0.03290  3.82654  4.54889  0.61958  0.77255  0.48576  0.95510
     55   2.95513  4.79586  3.44126  2.96305  4.13882  3.45086  3.79356  3.67805  2.22259  3.20241  4.20459  3.32589  3.95640  3.01687  1.05099  3.04200  3.22470  3.40418  5.24098  4.07697    175 r - - -
          2.68618  4.42225  2.77519  2.73123  3.46354  2.40513  3.72494  3.29354  2.67741  2.69355  4.24690  2.90347  2.73739  3.18146  2.89801  2.37887  2.77519  2.98518  4.58477  3.61503
          0.03290  3.82654  4.54889  0.61958  0.77255  0.48576  0.95510
     56   2.77477  4.36452  3.87546  3.47340  1.62083  3.66598  3.95766  2.52321  3.38171  2.10169  3.33766  3.68417  4.15037  3.65080  3.60935  3.06424  2.70438  2.42714  4.48364  2.96271    176 f - - -
          2.68618  4.42225  2.77519  2.73123  3.46354  2.40513  3.72494  3.29354  2.67741  2.69355  4.24690  2.90347  2.73739  3.18146  2.89801  2.37887  2.77519  2.98518  4.58477  3.61503
          0.03290  3.82654  4.54889  0.61958  0.77255  0.48576  0.95510
     57   2.66712  5.06733  2.34667  1.88627  4.35326  3.27242  3.18332  3.81264  2.22621  3.34433  4.14538  2.75210  3.26697  2.72107  2.86970  2.62759  2.91160  3.43178  5.52252  4.12587    178 e - - -
          2.68618  4.42225  2.77519  2.73123  3.46354  2.40513  3.72494  3.29354  2.67741  2.69355  4.24690  2.90347  2.73739  3.18146  2.89801  2.37887  2.77519  2.98518  4.58477  3.61503
          0.03290  3.82654  4.54889  0.61958  0.77255  0.48576  0.95510
     58   2.74130  4.86578  3.11898  2.55240  4.17470  3.47226  3.56718  3.55266  1.69106  3.10861  3.96133  3.01528  3.86309  2.48716  2.21632  2.77040  2.94958  2.91145  5.28758  4.03219    181 k - - -
          2.68618  4.42225  2.77519  2.73123  3.46354  2.40513  3.72494  3.29354  2.67741  2.69355  4.24690  2.90347  2.73739  3.18146  2.89801  2.37887  2.77519  2.98518  4.58477  3.61503
          0.03290  3.82654  4.54889  0.61958  0.77255  0.48576  0.95510
     59   2.92001  5.00762  3.26239  2.68571  4.40859  3.53979  3.57022  3.78072  1.38460  3.27175  4.15230  3.10258  3.93908  2.71752  1.85219  2.93192  3.11058  3.47084  5.35308  4.15754    183 k - - -
          2.68618  4.42225  2.77519  2.73123  3.46354  2.40513  3.72494  3.29354  2.67741  2.69355  4.24690  2.90347  2.73739  3.18146  2.89801  2.37887  2.77519  2.98518  4.58477  3.61503
          0.03290  3.82654  4.54889  0.61958  0.77255  0.48576  0.95510
     60   2.69160  4.69324  2.88923  2.58255  3.66207  3.31284  1.80308  3.52693  2.50539  3.10195  4.01823  3.03654  3.07993  2.97477  2.83720  2.75770  2.98619  3.21417  5.04501  3.61773    185 h - - -
          2.68618  4.42225  2.77519  2.73123  3.46354  2.40513  3.72494  3.29354  2.67741  2.69355  4.24690  2.90347  2.73739  3.18146  2.89801  2.37887  2.77519  2.98518  4.58477  3.61503
          0.03290  3.82654  4.54889  0.61958  0.77255  0.48576  0.95510
     61   2.29385  4.21318  3.16791  2.98240  4.03098  2.94398  4.09311  3.54777  3.05303  3.27188  4.20242  3.21399  3.67917  3.40615  3.33990  1.16248  2.77070  3.09296  5.40735  4.11447    186 s - - -
          2.68618  4.42225  2.77519  2.73123  3.46354  2.40513  3.72494  3.29354  2.67741  2.69355  4.24690  2.90347  2.73739  3.18146  2.89801  2.37887  2.77519  2.98518  4.58477  3.61503
          0.03290  3.82654  4.54889  0.61958  0.77255  0.48576  0.95510
     62   1.98433  4.13165  3.20381  2.97461  4.13240  2.89118  4.09018  3.48882  3.04203  3.24728  4.12970  3.18042  3.63164  3.36877  3.34613  1.35125  2.67127  3.01250  5.50624  4.25036    187 s - - -
          2.68618  4.42225  2.77519  2.73123  3.46354  2.40513  3.72494  3.29354  2.67741  2.69355  4.24690  2.90347  2.73739  3.18146  2.89801  2.37887  2.77519  2.98518  4.58477  3.61503
          0.03290  3.82654  4.54889  0.61958  0.77255  0.48576  0.95510
     63   2.94164  5.06049  0.98623  2.30919  4.43170  3.17710  3.89276  4.00972  2.96855  3.62665  4.60457  2.86289  3.82675  3.13244  3.47783  2.90979  3.27954  3.65410  5.60917  4.31327    188 d - - -
          2.68618  4.42225  2.77519  2.73123  3.46354  2.40513  3.72494  3.29354  2.67741  2.69355  4.24690  2.90347  2.73739  3.18146  2.89801  2.37887  2.77519  2.98518  4.58477  3.61503
          0.03290  3.82654  4.54889  0.61958  0.77255  0.48576  0.95510
     64   3.10900  4.53251  4.39562  3.89526  3.07853  4.22858  4.55943  1.90637  3.68202  1.09154  2.97672  4.18926  4.52936  3.97761  3.88131  3.60611  3.36154  2.07672  5.06375  3.83443    190 l - - -
          2.68618  4.42225  2.77519  2.73123  3.46354  2.40513  3.72494  3.29354  2.67741  2.69355  4.24690  2.90347  2.73739  3.18146  2.89801  2.37887  2.77519  2.98518  4.58477  3.61503
          0.03290  3.82654  4.54889  0.61958  0.77255  0.48576  0.95510
     65   3.10454  4.58091  4.11534  3.75585  3.11967  3.92305  4.42603  2.32226  3.52402  0.93394  3.15856  4.03568  4.36690  3.90337  3.70725  3.48981  3.40122  2.34750  4.98142  3.69385    191 l - - -
          2.68618  4.42225  2.77519  2.73123  3.46354  2.40513  3.72494  3.29354  2.67741  2.69355  4.24690  2.90347  2.73739  3.18146  2.89801  2.37887  2.77519  2.98518  4.58477  3.61503
          0.03290  3.82654  4.54889  0.61958  0.77255  0.48576  0.95510
     66   2.82417  4.35019  3.98973  3.44470  2.87781  3.82583  3.98226  2.48205  3.22377  1.86541  1.86076  3.71555  4.18385  3.54670  3.44325  3.15248  3.06449  2.44795  3.51993  3.19428    192 m - - -
          2.68618  4.42225  2.77519  2.73123  3.46354  2.40513  3.72494  3.29354  2.67741  2.69355  4.24690  2.90347  2.73739  3.18146  2.89801  2.37887  2.77519  2.98518  4.58477  3.61503
          0.03290  3.82654  4.54889  0.61958  0.77255  0.48576  0.95510
     67   2.95513  4.79586  3.44126  2.96305  4.13882  3.45086  3.79356  3.67805  2.22259  3.20241  4.20459  3.32589  3.95640  3.01687  1.05099  3.04200  3.22470  3.40418  5.24098  4.07697    193 r - - -
          2.68618  4.42225  2.77519  2.73123  3.46354  2.40513  3.72494  3.29354  2.67741  2.69355  4.24690  2.90347  2.73739  3.18146  2.89801  2.37887  2.77519  2.98518  4.58477  3.61503
          0.03290  3.82654  4.54889  0.61958  0.77255  0.48576  0.95510
     68   3.03617  4.41800  4.49954  3.93331  2.72211  4.24384  4.52132  1.71575  3.82299  1.42494  2.36808  4.20269  4.48933  3.98612  3.99744  3.56297  3.26186  2.08816  4.97835  3.82566    194 l - - -
          2.68618  4.42225  2.77519  2.73123  3.46354  2.40513  3.72494  3.29354  2.67741  2.69355  4.24690  2.90347  2.73739  3.18146  2.89801  2.37887  2.77519  2.98518  4.58477  3.61503
          0.03290  3.82654  4.54889  0.61958  0.77255  0.48576  0.95510
     69   2.84607  4.82876  2.87443  2.62942  3.99096  3.33666  3.78699  3.61554  2.45364  3.12237  4.15248  3.08839  3.89007  1.31808  2.73832  2.89621  3.14352  3.34837  5.27161  3.96260    209 q - - -
          2.68618  4.42225  2.77519  2.73123  3.46354  2.40513  3.72494  3.29354  2.67741  2.69355  4.24690  2.90347  2.73739  3.18146  2.89801  2.37887  2.77519  2.98518  4.58477  3.61503
          0.03290  3.82654  4.54889  0.61958  0.77255  0.48576  0.95510
     70   3.04847  4.49042  4.28640  3.79597  1.62848  4.07610  4.07694  2.35734  3.65768  1.69662  2.63016  3.99332  4.40258  3.85267  3.83942  3.42654  3.29588  2.38976  4.44299  2.94153    237 f - - -
          2.68618  4.42225  2.77519  2.73123  3.46354  2.40513  3.72494  3.29354  2.67741  2.69355  4.24690  2.90347  2.73739  3.18146  2.89801  2.37887  2.77519  2.98518  4.58477  3.61503
          0.03290  3.82654  4.54889  0.61958  0.77255  0.48576  0.95510
     71   1.87767  4.53026  2.81579  2.17025  4.03255  3.19819  3.76636  3.29047  2.61713  3.03934  3.91950  2.97048  3.76003  2.96962  3.01755  2.59537  2.52884  2.96619  5.35888  4.06154    238 a - - -
          2.68618  4.42225  2.77519  2.73123  3.46354  2.40513  3.72494  3.29354  2.67741  2.69355  4.24690  2.90347  2.73739  3.18146  2.89801  2.37887  2.77519  2.98518  4.58477  3.61503
          0.03290  3.82654  4.54889  0.61958  0.77255  0.48576  0.95510
     72   2.85355  5.03925  3.00525  2.33481  4.41484  3.47724  3.56074  3.78826  1.49664  3.28862  4.14065  2.99323  3.88976  2.70179  2.08918  2.84547  3.05218  3.46067  5.39787  4.15796    239 k - - -
          2.68618  4.42225  2.77519  2.73123  3.46354  2.40513  3.72494  3.29354  2.67741  2.69355  4.24690  2.90347  2.73739  3.18146  2.89801  2.37887  2.77519  2.98518  4.58477  3.61503
          0.03290  3.82654  4.54889  0.61958  0.77255  0.48576  0.95510
     73   2.91441  5.01372  2.47091  1.09258  4.35444  3.24560  3.82956  3.79925  2.70441  3.42419  4.40116  2.90942  3.84827  3.04677  3.10778  2.90207  3.21861  3.48819  5.53476  4.25799    241 e - - -
          2.68618  4.42225  2.77519  2.73123  3.46354  2.40513  3.72494  3.29354  2.67741  2.69355  4.24690  2.90347  2.73739  3.18146  2.89801  2.37887  2.77519  2.98518  4.58477  3.61503
          0.03290  3.82654  4.54889  0.61958  0.77255  0.48576  0.95510
     74   2.73710  4.96629  2.62034  2.33457  4.16549  3.32078  3.06480  3.71833  2.15651  3.26891  4.11683  1.96278  3.81292  2.78430  2.67672  2.72803  2.98459  3.37638  5.37779  4.00765    242 n - - -
          2.68618  4.42225  2.77519  2.73123  3.46354  2.40513  3.72494  3.29354  2.67741  2.69355  4.24690  2.90347  2.73739  3.18146  2.89801  2.37887  2.77519  2.98518  4.58477  3.61503
          0.03290  3.82654  4.54889  0.61958  0.77255  0.48576  0.95510
     75   2.49356  4.54518  2.80592  2.51873  4.07761  3.15980  3.75665  3.52718  2.56014  3.15004  4.01245  2.96207  2.10978  2.65033  2.93088  2.35150  2.83686  3.15369  5.37155  4.05945    252 p - - -
          2.68618  4.42225  2.77519  2.73123  3.46354  2.40513  3.72494  3.29354  2.67741  2.69355  4.24690  2.90347  2.73739  3.18146  2.89801  2.37887  2.77519  2.98518  4.58477  3.61503
          0.03290  3.82654  4.54889  0.61958  0.77255  0.48576  0.95510
     76   2.15423  2.06907  3.73988  3.36694  3.81227  2.93151  4.17922  3.10244  3.25094  2.93029  3.84083  3.38942  3.66049  3.55788  3.48097  1.76977  2.62497  2.71973  5.26185  4.04123    254 s - - -
          2.68618  4.42225  2.77519  2.73123  3.46354  2.40513  3.72494  3.29354  2.67741  2.69355  4.24690  2.90347  2.73739  3.18146  2.89801  2.37887  2.77519  2.98518  4.58477  3.61503
          0.08230  3.82654  2.86085  0.61958  0.77255  0.48576  0.95510
     77   2.85997  4.34019  4.17717  3.69281  2.41041  3.92147  4.25675  2.08678  3.58832  1.87228  3.16439  3.92734  4.31765  3.83368  3.81078  3.28572  3.13799  1.52029  4.79319  3.39788    265 v - - -
          2.68618  4.42225  2.77519  2.73123  3.46354  2.40513  3.72494  3.29354  2.67741  2.69355  4.24690  2.90347  2.73739  3.18146  2.89801  2.37887  2.77519  2.98518  4.58477  3.61503
          0.03454  3.77878  4.50112  0.61958  0.77255  0.46161  0.99497
     78   2.09507  4.12802  3.48737  3.04968  3.78846  3.10214  4.01610  2.88034  2.99436  2.79800  3.71794  3.28740  3.73960  3.31644  3.31059  2.28246  2.03715  2.15409  5.22992  4.00769    269 t - - -
          2.68618  4.42225  2.77519  2.73123  3.46354  2.40513  3.72494  3.29354  2.67741  2.69355  4.24690  2.90347  2.73739  3.18146  2.89801  2.37887  2.77519  2.98518  4.58477  3.61503
          0.03290  3.82654  4.54889  0.61958  0.77255  0.48576  0.95510
     79   2.64977  4.91411  2.17641  2.22393  4.33204  3.17037  3.69353  3.78068  2.60190  3.38387  4.22621  1.86363  3.74923  2.86747  3.09194  2.64257  2.65611  3.39460  5.58137  4.18230    273 n - - -
          2.68618  4.42225  2.77519  2.73123  3.46354  2.40513  3.72494  3.29354  2.67741  2.69355  4.24690  2.90347  2.73739  3.18146  2.89801  2.37887  2.77519  2.98518  4.58477  3.61503
          0.03290  3.82654  4.54889  0.61958  0.77255  0.48576  0.95510
     80   3.10866  4.53351  4.39208  3.89265  3.07734  4.22565  4.55663  1.91339  3.67819  1.08903  2.97720  4.18658  4.52773  3.97520  3.87754  3.60389  3.36160  2.08019  5.06178  3.83091    277 l - - -
          2.68618  4.42225  2.77519  2.73123  3.46354  2.40513  3.72494  3.29354  2.67741  2.69355  4.24690  2.90347  2.73739  3.18146  2.89801  2.37887  2.77519  2.98518  4.58477  3.61503
          0.03290  3.82654  4.54889  0.61958  0.77255  0.48576  0.95510
     81   2.69325  4.45730  3.29562  3.12870  4.12632  3.14746  4.20929  3.66068  3.18221  3.29222  4.34070  3.43962  0.91761  3.57242  3.43226  2.85949  3.13139  3.31121  5.32473  4.24664    286 p - - -
          2.68619  4.42226  2.77508  2.73124  3.46354  2.40513  3.72495  3.29355  2.67741  2.69355  4.24690  2.90347  2.73740  3.18147  2.89801  2.37887  2.77520  2.98519  4.58477  3.61504
          0.09376  2.53927  4.54889  0.45978  0.99810  0.48576  0.95510
     82   2.84607  4.82876  2.87443  2.62942  3.99096  3.33666  3.78699  3.61554  2.45364  3.12237  4.15248  3.08839  3.89007  1.31808  2.73832  2.89621  3.14352  3.34837  5.27161  3.96260    297 q - - -
          2.68618  4.42225  2.77519  2.73123  3.46354  2.40513  3.72494  3.29354  2.67741  2.69355  4.24690  2.90347  2.73739  3.18146  2.89801  2.37887  2.77519  2.98518  4.58477  3.61503
          0.03290  3.82654  4.54889  0.61958  0.77255  0.48576  0.95510
     83   2.86649  4.30682  4.25132  3.71643  3.39352  4.04721  4.49076  1.49746  3.59434  1.88115  3.23979  4.00833  4.39964  3.88903  3.84466  3.38207  2.79471  1.63446  5.20932  4.01271    300 i - - -
          2.68618  4.42225  2.77519  2.73123  3.46354  2.40513  3.72494  3.29354  2.67741  2.69355  4.24690  2.90347  2.73739  3.18146  2.89801  2.37887  2.77519  2.98518  4.58477  3.61503
          0.03290  3.82654  4.54889  0.61958  0.77255  0.48576  0.95510
     84   2.93136  4.89160  3.10420  2.73535  4.26751  3.42487  3.73594  3.69410  1.10300  3.26966  4.23438  3.16156  3.92912  2.93062  2.42598  2.97683  3.18847  3.40476  5.34170  4.14816    305 k - - -
          2.68618  4.42225  2.77519  2.73123  3.46354  2.40513  3.72494  3.29354  2.67741  2.69355  4.24690  2.90347  2.73739  3.18146  2.89801  2.37887  2.77519  2.98518  4.58477  3.61503
          0.03290  3.82654  4.54889  0.61958  0.77255  0.48576  0.95510
     85   2.88062  4.36287  4.22682  3.77326  3.37368  3.95663  4.53928  1.92184  3.60178  1.85439  3.29609  4.02558  4.39355  3.94837  3.83430  3.36006  3.18261  1.23594  5.23245  3.95833    307 v - - -
          2.68618  4.42225  2.77519  2.73123  3.46354  2.40513  3.72494  3.29354  2.67741  2.69355  4.24690  2.90347  2.73739  3.18146  2.89801  2.37887  2.77519  2.98518  4.58477  3.61503
          0.03290  3.82654  4.54889  0.61958  0.77255  0.48576  0.95510
     86   2.76540  5.08153  2.66315  2.17618  4.41104  3.35641  3.57544  3.83445  1.84449  3.34385  4.16921  2.56941  3.81617  2.32004  2.53500  2.73292  2.99069  3.47521  5.48321  4.15861    310 k - - -
          2.68618  4.42225  2.77519  2.73123  3.46354  2.40513  3.72494  3.29354  2.67741  2.69355  4.24690  2.90347  2.73739  3.18146  2.89801  2.37887  2.77519  2.98518  4.58477  3.61503
          0.03290  3.82654  4.54889  0.61958  0.77255  0.48576  0.95510
     87   2.80987  5.28693  1.57536  1.94221  4.57138  3.18906  3.65803  4.04847  2.32119  3.57690  4.41713  2.65990  3.76956  2.81816  3.11135  2.72418  3.08224  3.65301  5.74984  4.29695    318 d - - -
          2.68618  4.42225  2.77519  2.73123  3.46354  2.40513  3.72494  3.29354  2.67741  2.69355  4.24690  2.90347  2.73739  3.18146  2.89801  2.37887  2.77519  2.98518  4.58477  3.61503
          0.03290  3.82654  4.54889  0.61958  0.77255  0.48576  0.95510
     88   2.54810  4.60170  2.78875  2.35129  3.42352  3.38445  3.61863  3.18289  2.34199  2.66800  3.69121  2.95926  3.78773  2.80864  2.89257  2.62461  2.47201  2.90023  5.13382  3.82900    322 k - - -
          2.68618  4.42225  2.77519  2.73123  3.46354  2.40513  3.72494  3.29354  2.67741  2.69355  4.24690  2.90347  2.73739  3.18146  2.89801  2.37887  2.77519  2.98518  4.58477  3.61503
          0.03290  3.82654  4.54889  0.61958  0.77255  0.48576  0.95510
     89   2.91441  5.01372  2.47091  1.09258  4.35444  3.24560  3.82956  3.79925  2.70441  3.42419  4.40116  2.90942  3.84827  3.04677  3.10778  2.90207  3.21861  3.48819  5.53476  4.25799    324 e - - -
          2.68618  4.42225  2.77519  2.73123  3.46354  2.40513  3.72494  3.29354  2.67741  2.69355  4.24690  2.90347  2.73739  3.18146  2.89801  2.37887  2.77519  2.98518  4.58477  3.61503
          0.03290  3.82654  4.54889  0.61958  0.77255  0.48576  0.95510
     90   2.70660  5.06897  2.09496  1.71956  4.27273  3.24731  3.62159  3.77272  2.50416  3.33713  4.16843  2.73486  3.76465  2.78135  3.00897  2.66626  2.96216  3.41344  5.51342  3.44636    325 e - - -
          2.68618  4.42225  2.77519  2.73123  3.46354  2.40513  3.72494  3.29354  2.67741  2.69355  4.24690  2.90347  2.73739  3.18146  2.89801  2.37887  2.77519  2.98518  4.58477  3.61503
          0.03290  3.82654  4.54889  0.61958  0.77255  0.48576  0.95510
     91   2.97629  4.36755  4.44042  3.91960  3.36852  4.21007  4.66989  1.67549  3.78544  1.78389  3.21242  4.19856  4.53677  4.07387  4.01861  3.56659  3.23742  1.28180  5.28540  4.07174    336 v - - -
          2.68618  4.42225  2.77519  2.73123  3.46354  2.40513  3.72494  3.29354  2.67741  2.69355  4.24690  2.90347  2.73739  3.18146  2.89801  2.37887  2.77519  2.98518  4.58477  3.61503
          0.03290  3.82654  4.54889  0.61958  0.77255  0.48576  0.95510
     92   2.48604  4.37119  3.23260  2.78517  3.78876  3.29251  3.82781  2.92875  2.42240  2.76583  3.70576  3.16862  3.82245  3.07022  2.95715  2.65029  1.91841  2.44440  5.18848  3.93273    338 t - - -
          2.68618  4.42225  2.77519  2.73123  3.46354  2.40513  3.72494  3.29354  2.67741  2.69355  4.24690  2.90347  2.73739  3.18146  2.89801  2.37887  2.77519  2.98518  4.58477  3.61503
          0.03290  3.82654  4.54889  0.61958  0.77255  0.48576  0.95510
     93   2.78517  5.14631  2.37414  1.60458  4.45468  3.25310  3.63413  3.90441  2.23055  3.44245  4.28411  2.46008  3.79228  2.79179  2.83507  2.73247  3.04272  3.53474  5.60544  4.21944    344 e - - -
          2.68618  4.42225  2.77519  2.73123  3.46354  2.40513  3.72494  3.29354  2.67741  2.69355  4.24690  2.90347  2.73739  3.18146  2.89801  2.37887  2.77519  2.98518  4.58477  3.61503
          0.03290  3.82654  4.54889  0.61958  0.77255  0.48576  0.95510
     94   2.91441  5.01372  2.47091  1.09258  4.35444  3.24560  3.82956  3.79925  2.70441  3.42419  4.40116  2.90942  3.84827  3.04677  3.10778  2.90207  3.21861  3.48819  5.53476  4.25799    345 e - - -
          2.68618  4.42225  2.77519  2.73123  3.46354  2.40513  3.72494  3.29354  2.67741  2.69355  4.24690  2.90347  2.73739  3.18146  2.89801  2.37887  2.77519  2.98518  4.58477  3.61503
          0.03290  3.82654  4.54889  0.61958  0.77255  0.48576  0.95510
     95   1.70176  4.23406  3.65623  3.20562  3.59939  3.37123  4.13280  2.42716  3.10112  2.22946  3.52685  3.47526  3.94371  3.45147  3.39938  2.75774  2.85352  2.05803  5.20422  3.95881    347 a - - -
          2.68618  4.42225  2.77519  2.73123  3.46354  2.40513  3.72494  3.29354  2.67741  2.69355  4.24690  2.90347  2.73739  3.18146  2.89801  2.37887  2.77519  2.98518  4.58477  3.61503
          0.03290  3.82654  4.54889  0.61958  0.77255  0.48576  0.95510
     96   2.77205  4.32826  4.06102  3.72356  3.51746  3.67547  4.53350  2.05556  3.59060  2.21309  3.49045  3.92051  4.23914  3.95410  3.80737  3.17678  3.13510  1.08499  5.29384  4.02222    348 v - - -
          2.68618  4.42225  2.77519  2.73123  3.46354  2.40513  3.72494  3.29354  2.67741  2.69355  4.24690  2.90347  2.73739  3.18146  2.89801  2.37887  2.77519  2.98518  4.58477  3.61503
          0.03290  3.82654  4.54889  0.61958  0.77255  0.48576  0.95510
     97   2.54634  4.41467  3.25173  2.75134  3.68885  3.39105  3.76969  2.89556  2.40262  2.65933  3.17909  3.16384  3.85572  3.01311  2.89683  2.70670  1.99736  2.65772  5.09730  3.84180    350 t - - -
          2.68618  4.42225  2.77519  2.73123  3.46354  2.40513  3.72494  3.29354  2.67741  2.69355  4.24690  2.90347  2.73739  3.18146  2.89801  2.37887  2.77519  2.98518  4.58477  3.61503
          0.03290  3.82654  4.54889  0.61958  0.77255  0.48576  0.95510
     98   2.48513  4.39494  3.15699  2.67982  3.72139  3.31409  3.74517  2.77887  2.59594  2.75618  3.64974  3.10028  3.80019  2.73268  2.95837  2.42005  2.13191  2.76023  5.10330  3.83651    351 t - - -
          2.68618  4.42225  2.77519  2.73123  3.46354  2.40513  3.72494  3.29354  2.67741  2.69355  4.24690  2.90347  2.73739  3.18146  2.89801  2.37887  2.77519  2.98518  4.58477  3.61503
          0.03290  3.82654  4.54889  0.61958  0.77255  0.48576  0.95510
     99   2.38953  4.23423  3.38881  3.13969  3.92974  3.07476  4.16032  3.05133  3.08174  2.91642  3.97060  3.35586  3.77521  3.47909  3.34213  2.59038  1.25225  2.75123  5.37164  4.14662    352 t - - -
          2.68618  4.42225  2.77519  2.73123  3.46354  2.40513  3.72494  3.29354  2.67741  2.69355  4.24690  2.90347  2.73739  3.18146  2.89801  2.37887  2.77519  2.98518  4.58477  3.61503
          0.03290  3.82654  4.54889  0.61958  0.77255  0.48576  0.95510
    100   3.10454  4.58091  4.11534  3.75585  3.11967  3.92305  4.42603  2.32226  3.52402  0.93394  3.15856  4.03568  4.36690  3.90337  3.70725  3.48981  3.40122  2.34750  4.98142  3.69385    353 l - - -
          2.68618  4.42225  2.77519  2.73123  3.46354  2.40513  3.72494  3.29354  2.67741  2.69355  4.24690  2.90347  2.73739  3.18146  2.89801  2.37887  2.77519  2.98518  4.58477  3.61503
          0.03290  3.82654  4.54889  0.61958  0.77255  0.48576  0.95510
    101   2.91116  5.02228  3.24526  2.65663  4.40752  3.55069  3.55121  3.77633  1.76046  3.25931  4.12694  3.08181  3.93438  2.46379  1.56507  2.91741  3.09249  3.46562  5.35017  4.14941    354 r - - -
          2.68618  4.42225  2.77519  2.73123  3.46354  2.40513  3.72494  3.29354  2.67741  2.69355  4.24690  2.90347  2.73739  3.18146  2.89801  2.37887  2.77519  2.98518  4.58477  3.61503
          0.03290  3.82654  4.54889  0.61958  0.77255  0.48576  0.95510
    102   2.71760  4.69404  3.18946  2.74652  4.20209  2.78582  3.72883  3.65680  2.23885  3.23028  4.12236  3.14346  3.85582  2.92231  1.40732  2.79765  3.01313  3.31304  5.31837  4.11258    357 r - - -
          2.68618  4.42225  2.77519  2.73123  3.46354  2.40513  3.72494  3.29354  2.67741  2.69355  4.24690  2.90347  2.73739  3.18146  2.89801  2.37887  2.77519  2.98518  4.58477  3.61503
          0.03290  3.82654  4.54889  0.61958  0.77255  0.48576  0.95510
    103   1.24449  4.10715  3.28301  3.05615  4.14426  2.44906  4.14455  3.43300  3.13159  3.22881  4.11633  3.23162  3.63666  3.43925  3.42260  2.37789  2.67713  2.97086  5.50569  4.30020    358 a - - -
          2.68618  4.42225  2.77519  2.73123  3.46354  2.40513  3.72494  3.29354  2.67741  2.69355  4.24690  2.90347  2.73739  3.18146  2.89801  2.37887  2.77519  2.98518  4.58477  3.61503
          0.03290  3.82654  4.54889  0.61958  0.77255  0.48576  0.95510
    104   3.04361  4.41264  4.52172  3.96502  3.18798  4.29567  4.64754  1.58768  3.84795  1.45734  2.67721  4.25286  4.54939  4.05749  4.04847  3.62593  3.27816  1.76509  5.15772  4.02912    359 l - - -
          2.68618  4.42225  2.77519  2.73123  3.46354  2.40513  3.72494  3.29354  2.67741  2.69355  4.24690  2.90347  2.73739  3.18146  2.89801  2.37887  2.77519  2.98518  4.58477  3.61503
          0.03290  3.82654  4.54889  0.61958  0.77255  0.48576  0.95510
    105   2.63124  4.89439  2.20294  2.22421  4.34340  3.15229  3.69890  3.82906  2.61769  3.40828  4.24278  1.97574  3.73967  2.87361  3.11324  2.19055  2.94590  3.42467  5.59170  4.18923    360 n - - -
          2.68618  4.42225  2.77519  2.73123  3.46354  2.40513  3.72494  3.29354  2.67741  2.69355  4.24690  2.90347  2.73739  3.18146  2.89801  2.37887  2.77519  2.98518  4.58477  3.61503
          0.03290  3.82654  4.54889  0.61958  0.77255  0.48576  0.95510
    106   3.20113  4.61672  4.17548  3.88195  1.09002  3.90023  3.85896  2.73129  3.79031  2.11236  3.46879  3.96793  4.36044  3.97118  3.92136  3.47297  3.50255  2.71846  4.12301  2.49633    361 f - - -
          2.68618  4.42225  2.77519  2.73123  3.46354  2.40513  3.72494  3.29354  2.67741  2.69355  4.24690  2.90347  2.73739  3.18146  2.89801  2.37887  2.77519  2.98518  4.58477  3.61503
          0.03290  3.82654  4.54889  0.61958  0.77255  0.48576  0.95510
    107   3.18232  4.68991  3.77110  3.49262  2.29692  3.77715  3.59953  3.19809  3.35146  2.66369  3.87813  3.66800  4.25245  3.66852  3.54427  3.32332  3.46900  3.06659  3.93866  1.04573    362 y - - -
          2.68618  4.42225  2.77519  2.73123  3.46354  2.40513  3.72494  3.29354  2.67741  2.69355  4.24690  2.90347  2.73739  3.18146  2.89801  2.37887  2.77519  2.98518  4.58477  3.61503
          0.03290  3.82654  4.54889  0.61958  0.77255  0.48576  0.95510
    108   2.41671  4.39650  3.05991  2.72756  4.02469  3.10841  3.83550  3.49889  2.59233  3.14785  4.02586  3.08622  3.73231  3.06564  2.57342  1.53379  2.80150  3.10447  5.33375  4.04124    363 s - - -
          2.68618  4.42225  2.77519  2.73123  3.46354  2.40513  3.72494  3.29354  2.67741  2.69355  4.24690  2.90347  2.73739  3.18146  2.89801  2.37887  2.77519  2.98518  4.58477  3.61503
          0.03290  3.82654  4.54889  0.61958  0.77255  0.48576  0.95510
    109   2.38953  4.23423  3.38881  3.13969  3.92974  3.07476  4.16032  3.05133  3.08174  2.91642  3.97060  3.35586  3.77521  3.47909  3.34213  2.59038  1.25225  2.75123  5.37164  4.14662    364 t - - -
          2.68618  4.42225  2.77519  2.73123  3.46354  2.40513  3.72494  3.29354  2.67741  2.69355  4.24690  2.90347  2.73739  3.18146  2.89801  2.37887  2.77519  2.98518  4.58477  3.61503
          0.03290  3.82654  4.54889  0.61958  0.77255  0.48576  0.95510
    110   3.02211  4.41982  4.43931  3.92047  3.23662  4.21825  4.62516  1.32520  3.74769  1.72799  2.71450  4.20062  4.52749  4.03288  3.95709  3.57942  3.27639  1.84310  5.18622  3.99565    365 i - - -
          2.68618  4.42225  2.77519  2.73123  3.46354  2.40513  3.72494  3.29354  2.67741  2.69355  4.24690  2.90347  2.73739  3.18146  2.89801  2.37887  2.77519  2.98518  4.58477  3.61503
          0.03290  3.82654  4.54889  0.61958  0.77255  0.48576  0.95510
    111   2.84607  4.82876  2.87443  2.62942  3.99096  3.33666  3.78699  3.61554  2.45364  3.12237  4.15248  3.08839  3.89007  1.31808  2.73832  2.89621  3.14352  3.34837  5.27161  3.96260    366 q - - -
          2.68618  4.42225  2.77519  2.73123  3.46354  2.40513  3.72494  3.29354  2.67741  2.69355  4.24690  2.90347  2.73739  3.18146  2.89801  2.37887  2.77519  2.98518  4.58477  3.61503
          0.03290  3.82654  4.54889  0.61958  0.77255  0.48576  0.95510
    112   1.25822  4.10674  3.27880  3.05094  4.14743  2.41077  4.14173  3.44172  3.12897  3.23273  4.11731  3.22787  3.63471  3.43503  3.42181  2.37498  2.67478  2.97628  5.50750  4.30161    367 a - - -
          2.68618  4.42225  2.77519  2.73123  3.46354  2.40513  3.72494  3.29354  2.67741  2.69355  4.24690  2.90347  2.73739  3.18146  2.89801  2.37887  2.77519  2.98518  4.58477  3.61503
          0.03290  3.82654  4.54889  0.61958  0.77255  0.48576  0.95510
    113   2.70630  5.03303  2.17447  2.23305  4.23884  3.28063  2.42535  3.76521  2.22073  3.31302  4.14126  2.77876  3.77766  2.76503  2.85180  2.67604  2.95494  3.40651  5.45619  4.05696    368 d - - -
          2.68618  4.42225  2.77519  2.73123  3.46354  2.40513  3.72494  3.29354  2.67741  2.69355  4.24690  2.90347  2.73739  3.18146  2.89801  2.37887  2.77519  2.98518  4.58477  3.61503
          0.03290  3.82654  4.54889  0.61958  0.77255  0.48576  0.95510
    114   2.94164  5.06049  0.98623  2.30919  4.43170  3.17710  3.89276  4.00972  2.96855  3.62665  4.60457  2.86289  3.82675  3.13244  3.47783  2.90979  3.27954  3.65410  5.60917  4.31327    369 d - - -
          2.68618  4.42225  2.77519  2.73123  3.46354  2.40513  3.72494  3.29354  2.67741  2.69355  4.24690  2.90347  2.73739  3.18146  2.89801  2.37887  2.77519  2.98518  4.58477  3.61503
          0.03290  3.82654  4.54889  0.61958  0.77255  0.48576  0.95510
    115   2.61010  4.38912  3.27437  3.16844  4.30977  0.80364  4.29074  3.89894  3.34336  3.55868  4.53471  3.43889  3.77877  3.67130  3.58368  2.78085  3.08780  3.43620  5.41626  4.41041    370 g - - -
          2.68618  4.42225  2.77519  2.73123  3.46354  2.40513  3.72494  3.29354  2.67741  2.69355  4.24690  2.90347  2.73739  3.18146  2.89801  2.37887  2.77519  2.98518  4.58477  3.61503
          0.03290  3.82654  4.54889  0.61958  0.77255  0.48576  0.95510
    116   2.94719  4.77141  3.08331  2.83943  3.25441  3.41030  1.24320  3.64290  2.68383  3.14232  4.18234  3.25030  3.96072  3.20530  2.95189  3.01853  3.24933  3.37898  4.71994  3.20673    371 h - - -
          2.68618  4.42225  2.77519  2.73123  3.46354  2.40513  3.72494  3.29354  2.67741  2.69355  4.24690  2.90347  2.73739  3.18146  2.89801  2.37887  2.77519  2.98518  4.58477  3.61503
          0.03290  3.82654  4.54889  0.61958  0.77255  0.48576  0.95510
    117   3.26182  4.65242  4.02254  3.71787  2.62280  3.68001  3.84614  3.28421  3.44136  2.68668  3.92006  3.87638  4.19412  3.83144  3.57755  3.46590  3.56008  3.17327  0.98328  2.62744    372 w - - -
          2.68618  4.42225  2.77519  2.73123  3.46354  2.40513  3.72494  3.29354  2.67741  2.69355  4.24690  2.90347  2.73739  3.18146  2.89801  2.37887  2.77519  2.98518  4.58477  3.61503
          0.03290  3.82654  4.54889  0.61958  0.77255  0.48576  0.95510
    118   2.69325  4.45730  3.29562  3.12870  4.12632  3.14746  4.20929  3.66068  3.18221  3.29222  4.34070  3.43962  0.91761  3.57242  3.43226  2.85949  3.13139  3.31121  5.32473  4.24664    373 p - - -
          2.68618  4.42225  2.77519  2.73123  3.46354  2.40513  3.72494  3.29354  2.67741  2.69355  4.24690  2.90347  2.73739  3.18146  2.89801  2.37887  2.77519  2.98518  4.58477  3.61503
          0.03290  3.82654  4.54889  0.61958  0.77255  0.48576  0.95510
    119   2.61010  4.38912  3.27437  3.16844  4.30977  0.80364  4.29074  3.89894  3.34336  3.55868  4.53471  3.43889  3.77877  3.67130  3.58368  2.78085  3.08780  3.43620  5.41626  4.41041    374 g - - -
          2.68618  4.42225  2.77519  2.73123  3.46354  2.40513  3.72494  3.29354  2.67741  2.69355  4.24690  2.90347  2.73739  3.18146  2.89801  2.37887  2.77519  2.98518  4.58477  3.61503
          0.03290  3.82654  4.54889  0.61958  0.77255  0.48576  0.95510
    120   2.94164  5.06049  0.98623  2.30919  4.43170  3.17710  3.89276  4.00972  2.96855  3.62665  4.60457  2.86289  3.82675  3.13244  3.47783  2.90979  3.27954  3.65410  5.60917  4.31327    375 d - - -
          2.68618  4.42225  2.77519  2.73123  3.46354  2.40513  3.72494  3.29354  2.67741  2.69355  4.24690  2.90347  2.73739  3.18146  2.89801  2.37887  2.77519  2.98518  4.58477  3.61503
          0.03290  3.82654  4.54889  0.61958  0.77255  0.48576  0.95510
    121   3.18232  4.68991  3.77110  3.49262  2.29692  3.77715  3.59953  3.19809  3.35146  2.66369  3.87813  3.66800  4.25245  3.66852  3.54427  3.32332  3.46900  3.06659  3.93866  1.04573    376 y - - -
          2.68618  4.42225  2.77519  2.73123  3.46354  2.40513  3.72494  3.29354  2.67741  2.69355  4.24690  2.90347  2.73739  3.18146  2.89801  2.37887  2.77519  2.98518  4.58477  3.61503
          0.03290  3.82654  4.54889  0.61958  0.77255  0.48576  0.95510
    122   2.61010  4.38912  3.27437  3.16844  4.30977  0.80364  4.29074  3.89894  3.34336  3.55868  4.53471  3.43889  3.77877  3.67130  3.58368  2.78085  3.08780  3.43620  5.41626  4.41041    377 g - - -
          2.68618  4.42225  2.77519  2.73123  3.46354  2.40513  3.72494  3.29354  2.67741  2.69355  4.24690  2.90347  2.73739  3.18146  2.89801  2.37887  2.77519  2.98518  4.58477  3.61503
          0.03290  3.82654  4.54889  0.61958  0.77255  0.48576  0.95510
    123   2.61010  4.38912  3.27437  3.16844  4.30977  0.80364  4.29074  3.89894  3.34336  3.55868  4.53471  3.43889  3.77877  3.67130  3.58368  2.78085  3.08780  3.43620  5.41626  4.41041    379 g - - -
          2.68618  4.42225  2.77519  2.73123  3.46354  2.40513  3.72494  3.29354  2.67741  2.69355  4.24690  2.90347  2.73739  3.18146  2.89801  2.37887  2.77519  2.98518  4.58477  3.61503
          0.03290  3.82654  4.54889  0.61958  0.77255  0.48576  0.95510
    124   2.69325  4.45730  3.29562  3.12870  4.12632  3.14746  4.20929  3.66068  3.18221  3.29222  4.34070  3.43962  0.91761  3.57242  3.43226  2.85949  3.13139  3.31121  5.32473  4.24664    380 p - - -
          2.68618  4.42225  2.77519  2.73123  3.46354  2.40513  3.72494  3.29354  2.67741  2.69355  4.24690  2.90347  2.73739  3.18146  2.89801  2.37887  2.77519  2.98518  4.58477  3.61503
          0.03290  3.82654  4.54889  0.61958  0.77255  0.48576  0.95510
    125   2.60273  4.36415  3.36030  2.93856  3.42178  3.44229  3.87518  2.74120  2.78545  2.43155  1.99215  2.85269  3.93264  3.20745  3.08051  2.81146  2.89704  2.55812  4.95545  3.64318    381 m - - -
          2.68618  4.42225  2.77519  2.73123  3.46354  2.40513  3.72494  3.29354  2.67741  2.69355  4.24690  2.90347  2.73739  3.18146  2.89801  2.37887  2.77519  2.98518  4.58477  3.61503
          0.03290  3.82654  4.54889  0.61958  0.77255  0.48576  0.95510
    126   3.20113  4.61672  4.17548  3.88195  1.09002  3.90023  3.85896  2.73129  3.79031  2.11236  3.46879  3.96793  4.36044  3.97118  3.92136  3.47297  3.50255  2.71846  4.12301  2.49633    383 f - - -
          2.68618  4.42225  2.77519  2.73123  3.46354  2.40513  3.72494  3.29354  2.67741  2.69355  4.24690  2.90347  2.73739  3.18146  2.89801  2.37887  2.77519  2.98518  4.58477  3.61503
          0.03290  3.82654  4.54889  0.61958  0.77255  0.48576  0.95510
    127   3.10454  4.58091  4.11534  3.75585  3.11967  3.92305  4.42603  2.32226  3.52402  0.93394  3.15856  4.03568  4.36690  3.90337  3.70725  3.48981  3.40122  2.34750  4.98142  3.69385    384 l - - -
          2.68618  4.42225  2.77519  2.73123  3.46354  2.40513  3.72494  3.29354  2.67741  2.69355  4.24690  2.90347  2.73739  3.18146  2.89801  2.37887  2.77519  2.98518  4.58477  3.61503
          0.03290  3.82654  4.54889  0.61958  0.77255  0.48576  0.95510
    128   3.12160  4.51867  4.48538  3.92836  3.06333  4.31232  4.60269  1.92091  3.76643  1.12418  2.54254  4.23955  4.54913  3.98979  3.96332  3.64472  3.35103  2.10708  5.08147  3.95110    385 l - - -
          2.68618  4.42225  2.77519  2.73123  3.46354  2.40513  3.72494  3.29354  2.67741  2.69355  4.24690  2.90347  2.73739  3.18146  2.89801  2.37887  2.77519  2.98518  4.58477  3.61503
          0.03290  3.82654  4.54889  0.61958  0.77255  0.48576  0.95510
    129   2.69325  4.45730  3.29562  3.12870  4.12632  3.14746  4.20929  3.66068  3.18221  3.29222  4.34070  3.43962  0.91761  3.57242  3.43226  2.85949  3.13139  3.31121  5.32473  4.24664    386 p - - -
          2.68618  4.42225  2.77519  2.73123  3.46354  2.40513  3.72494  3.29354  2.67741  2.69355  4.24690  2.90347  2.73739  3.18146  2.89801  2.37887  2.77519  2.98518  4.58477  3.61503
          0.03290  3.82654  4.54889  0.61958  0.77255  0.48576  0.95510
    130   2.61010  4.38912  3.27437  3.16844  4.30977  0.80364  4.29074  3.89894  3.34336  3.55868  4.53471  3.43889  3.77877  3.67130  3.58368  2.78085  3.08780  3.43620  5.41626  4.41041    387 g - - -
          2.68618  4.42225  2.77519  2.73123  3.46354  2.40513  3.72494  3.29354  2.67741  2.69355  4.24690  2.90347  2.73739  3.18146  2.89801  2.37887  2.77519  2.98518  4.58477  3.61503
          0.03290  3.82654  4.54889  0.61958  0.77255  0.48576  0.95510
    131   3.10454  4.58091  4.11534  3.75585  3.11967  3.92305  4.42603  2.32226  3.52402  0.93394  3.15856  4.03568  4.36690  3.90337  3.70725  3.48981  3.40122  2.34750  4.98142  3.69385    394 l - - -
          2.68618  4.42225  2.77519  2.73123  3.46354  2.40513  3.72494  3.29354  2.67741  2.69355  4.24690  2.90347  2.73739  3.18146  2.89801  2.37887  2.77519  2.98518  4.58477  3.61503
          0.03290  3.82654  4.54889  0.61958  0.77255  0.48576  0.95510
    132   2.90009  4.34311  4.34420  3.87346  3.44209  4.04557  4.65211  1.71003  3.73066  2.01851  3.31255  4.12068  4.46028  4.05245  3.96603  3.43851  3.19546  1.18366  5.32850  4.08186    398 v - - -
          2.68618  4.42225  2.77519  2.73123  3.46354  2.40513  3.72494  3.29354  2.67741  2.69355  4.24690  2.90347  2.73739  3.18146  2.89801  2.37887  2.77519  2.98518  4.58477  3.61503
          0.03290  3.82654  4.54889  0.61958  0.77255  0.48576  0.95510
    133   2.99543  4.42804  4.26873  3.88348  3.34415  4.01554  4.62071  1.13671  3.71066  1.94058  3.28767  4.13531  4.45193  4.06420  3.91254  3.50710  3.29575  1.84713  5.22486  3.95860    401 i - - -
          2.68618  4.42225  2.77519  2.73123  3.46354  2.40513  3.72494  3.29354  2.67741  2.69355  4.24690  2.90347  2.73739  3.18146  2.89801  2.37887  2.77519  2.98518  4.58477  3.61503
          0.03290  3.82654  4.54889  0.61958  0.77255  0.48576  0.95510
    134   2.51369  4.28848  3.53017  3.07079  3.57337  3.37054  4.01619  2.60010  2.92444  2.40891  2.95671  3.38503  3.91617  3.31612  3.22531  2.74599  1.77526  2.41202  5.14136  3.89402    402 t - - -
          2.68618  4.42225  2.77519  2.73123  3.46354  2.40513  3.72494  3.29354  2.67741  2.69355  4.24690  2.90347  2.73739  3.18146  2.89801  2.37887  2.77519  2.98518  4.58477  3.61503
          0.03290  3.82654  4.54889  0.61958  0.77255  0.48576  0.95510
    135   3.10454  4.58091  4.11534  3.75585  3.11967  3.92305  4.42603  2.32226  3.52402  0.93394  3.15856  4.03568  4.36690  3.90337  3.70725  3.48981  3.40122  2.34750  4.98142  3.69385    403 l - - -
          2.68618  4.42225  2.77519  2.73123  3.46354  2.40513  3.72494  3.29354  2.67741  2.69355  4.24690  2.90347  2.73739  3.18146  2.89801  2.37887  2.77519  2.98518  4.58477  3.61503
          0.03290  3.82654  4.54889  0.61958  0.77255  0.48576  0.95510
    136   2.63244  4.54064  3.09694  2.65813  3.18391  3.43200  3.15268  3.17550  2.60448  2.80069  3.70882  3.09512  3.87407  2.98314  2.96970  2.09350  2.88799  2.91232  4.68215  2.60174    404 s - - -
          2.68618  4.42225  2.77519  2.73123  3.46354  2.40513  3.72494  3.29354  2.67741  2.69355  4.24690  2.90347  2.73739  3.18146  2.89801  2.37887  2.77519  2.98518  4.58477  3.61503
          0.03290  3.82654  4.54889  0.61958  0.77255  0.48576  0.95510
    137   2.97509  4.37948  4.44561  3.97209  3.37559  4.16205  4.71801  1.25129  3.82083  1.89961  3.23149  4.22212  4.53462  4.12645  4.03883  3.55573  3.25716  1.59920  5.31497  4.08657    405 i - - -
          2.68618  4.42225  2.77519  2.73123  3.46354  2.40513  3.72494  3.29354  2.67741  2.69355  4.24690  2.90347  2.73739  3.18146  2.89801  2.37887  2.77519  2.98518  4.58477  3.61503
          0.03290  3.82654  4.54889  0.61958  0.77255  0.48576  0.95510
    138   2.38953  4.23423  3.38881  3.13969  3.92974  3.07476  4.16032  3.05133  3.08174  2.91642  3.97060  3.35586  3.77521  3.47909  3.34213  2.59038  1.25225  2.75123  5.37164  4.14662    409 t - - -
          2.68618  4.42225  2.77519  2.73123  3.46354  2.40513  3.72494  3.29354  2.67741  2.69355  4.24690  2.90347  2.73739  3.18146  2.89801  2.37887  2.77519  2.98518  4.58477  3.61503
          0.03290  3.82654  4.54889  0.61958  0.77255  0.48576  0.95510
    139   2.61010  4.38912  3.27437  3.16844  4.30977  0.80364  4.29074  3.89894  3.34336  3.55868  4.53471  3.43889  3.77877  3.67130  3.58368  2.78085  3.08780  3.43620  5.41626  4.41041    413 g - - -
          2.68618  4.42225  2.77519  2.73123  3.46354  2.40513  3.72494  3.29354  2.67741  2.69355  4.24690  2.90347  2.73739  3.18146  2.89801  2.37887  2.77519  2.98518  4.58477  3.61503
          0.03290  3.82654  4.54889  0.61958  0.77255  0.48576  0.95510
    140   1.08207  4.17062  3.41714  3.20728  4.00773  2.99619  4.23459  3.12648  3.22237  3.01009  4.04772  3.36813  3.73116  3.56797  3.47554  2.52169  2.79591  2.78889  5.43952  4.23484    414 a - - -
          2.68618  4.42225  2.77519  2.73123  3.46354  2.40513  3.72494  3.29354  2.67741  2.69355  4.24690  2.90347  2.73739  3.18146  2.89801  2.37887  2.77519  2.98518  4.58477  3.61503
          0.03290  3.82654  4.54889  0.61958  0.77255  0.48576  0.95510
    141   3.10454  4.58091  4.11534  3.75585  3.11967  3.92305  4.42603  2.32226  3.52402  0.93394  3.15856  4.03568  4.36690  3.90337  3.70725  3.48981  3.40122  2.34750  4.98142  3.69385    415 l - - -
          2.68618  4.42225  2.77519  2.73123  3.46354  2.40513  3.72494  3.29354  2.67741  2.69355  4.24690  2.90347  2.73739  3.18146  2.89801  2.37887  2.77519  2.98518  4.58477  3.61503
          0.03290  3.82654  4.54889  0.61958  0.77255  0.48576  0.95510
    142   2.68674  4.68040  2.68549  2.56676  4.03685  3.15423  3.88629  3.73814  2.78659  3.39050  4.34667  1.24207  3.80424  3.15966  3.13908  2.75614  3.06752  3.36500  5.34817  3.98903    416 n - - -
          2.68618  4.42225  2.77519  2.73123  3.46354  2.40513  3.72494  3.29354  2.67741  2.69355  4.24690  2.90347  2.73739  3.18146  2.89801  2.37887  2.77519  2.98518  4.58477  3.61503
          0.03290  3.82654  4.54889  0.61958  0.77255  0.48576  0.95510
    143   1.86045  4.13799  3.61848  3.18642  3.75668  3.18835  4.12619  2.58942  3.11788  2.66121  3.66552  3.40175  3.82181  3.44043  3.41765  2.59133  2.25694  1.94705  5.27285  4.05538    417 a - - -
          2.68618  4.42225  2.77519  2.73123  3.46354  2.40513  3.72494  3.29354  2.67741  2.69355  4.24690  2.90347  2.73739  3.18146  2.89801  2.37887  2.77519  2.98518  4.58477  3.61503
          0.03290  3.82654  4.54889  0.61958  0.77255  0.48576  0.95510
    144   2.77205  4.32826  4.06102  3.72356  3.51746  3.67547  4.53350  2.05556  3.59060  2.21309  3.49045  3.92051  4.23914  3.95410  3.80737  3.17678  3.13510  1.08499  5.29384  4.02222    418 v - - -
          2.68618  4.42225  2.77519  2.73123  3.46354  2.40513  3.72494  3.29354  2.67741  2.69355  4.24690  2.90347  2.73739  3.18146  2.89801  2.37887  2.77519  2.98518  4.58477  3.61503
          0.03290  3.82654  4.54889  0.61958  0.77255  0.48576  0.95510
    145   3.10454  4.58091  4.11534  3.75585  3.11967  3.92305  4.42603  2.32226  3.52402  0.93394  3.15856  4.03568  4.36690  3.90337  3.70725  3.48981  3.40122  2.34750  4.98142  3.69385    419 l - - -
          2.68618  4.42225  2.77519  2.73123  3.46354  2.40513  3.72494  3.29354  2.67741  2.69355  4.24690  2.90347  2.73739  3.18146  2.89801  2.37887  2.77519  2.98518  4.58477  3.61503
          0.03290  3.82654  4.54889  0.61958  0.77255  0.48576  0.95510
    146   2.29385  4.21318  3.16791  2.98240  4.03098  2.94398  4.09311  3.54777  3.05303  3.27188  4.20242  3.21399  3.67917  3.40615  3.33990  1.16248  2.77070  3.09296  5.40735  4.11447    420 s - - -
          2.68618  4.42225  2.77519  2.73123  3.46354  2.40513  3.72494  3.29354  2.67741  2.69355  4.24690  2.90347  2.73739  3.18146  2.89801  2.37887  2.77519  2.98518  4.58477  3.61503
          0.03290  3.82654  4.54889  0.61958  0.77255  0.48576  0.95510
    147   2.56745  4.65204  2.98232  2.47628  3.93099  3.36550  3.61687  3.00829  2.04887  2.94705  3.79065  2.75746  3.30260  2.79265  2.75127  2.63241  2.62655  3.00484  5.20787  3.91044    423 k - - -
          2.68618  4.42225  2.77519  2.73123  3.46354  2.40513  3.72494  3.29354  2.67741  2.69355  4.24690  2.90347  2.73739  3.18146  2.89801  2.37887  2.77519  2.98518  4.58477  3.61503
          0.03290  3.82654  4.54889  0.61958  0.77255  0.48576  0.95510
    148   2.91441  5.01372  2.47091  1.09258  4.35444  3.24560  3.82956  3.79925  2.70441  3.42419  4.40116  2.90942  3.84827  3.04677  3.10778  2.90207  3.21861  3.48819  5.53476  4.25799    424 e - - -
          2.68618  4.42225  2.77519  2.73123  3.46354  2.40513  3.72494  3.29354  2.67741  2.69355  4.24690  2.90347  2.73739  3.18146  2.89801  2.37887  2.77519  2.98518  4.58477  3.61503
          0.03290  3.82654  4.54889  0.61958  0.77255  0.48576  0.95510
    149   2.94719  4.77141  3.08331  2.83943  3.25441  3.41030  1.24320  3.64290  2.68383  3.14232  4.18234  3.25030  3.96072  3.20530  2.95189  3.01853  3.24933  3.37898  4.71994  3.20673    425 h - - -
          2.68618  4.42225  2.77519  2.73123  3.46354  2.40513  3.72494  3.29354  2.67741  2.69355  4.24690  2.90347  2.73739  3.18146  2.89801  2.37887  2.77519  2.98518  4.58477  3.61503
          0.03290  3.82654  4.54889  0.61958  0.77255  0.48576  0.95510
    150   2.71046  4.67690  3.08409  2.66128  3.71041  3.44618  3.72648  2.77501  2.41986  2.67842  3.73580  3.11193  3.90553  1.83361  2.73205  2.80667  2.97050  2.90051  5.14167  3.80583    426 q - - -
          2.68618  4.42225  2.77519  2.73123  3.46354  2.40513  3.72494  3.29354  2.67741  2.69355  4.24690  2.90347  2.73739  3.18146  2.89801  2.37887  2.77519  2.98518  4.58477  3.61503
          0.03290  3.82654  4.54889  0.61958  0.77255  0.48576  0.95510
    151   2.72736  4.73449  3.14930  2.61915  3.43818  3.49699  2.40376  3.37049  2.27893  2.94356  3.83747  3.06882  3.89166  2.83518  2.25577  2.78711  2.94645  3.09675  4.84538  3.02165    427 r - - -
          2.68618  4.42225  2.77519  2.73123  3.46354  2.40513  3.72494  3.29354  2.67741  2.69355  4.24690  2.90347  2.73739  3.18146  2.89801  2.37887  2.77519  2.98518  4.58477  3.61503
          0.03290  3.82654  4.54889  0.61958  0.77255  0.48576  0.95510
    152   2.91441  5.01372  2.47091  1.09258  4.35444  3.24560  3.82956  3.79925  2.70441  3.42419  4.40116  2.90942  3.84827  3.04677  3.10778  2.90207  3.21861  3.48819  5.53476  4.25799    435 e - - -
          2.68618  4.42225  2.77519  2.73123  3.46354  2.40513  3.72494  3.29354  2.67741  2.69355  4.24690  2.90347  2.73739  3.18146  2.89801  2.37887  2.77519  2.98518  4.58477  3.61503
          0.03290  3.82654  4.54889  0.61958  0.77255  0.48576  0.95510
    153   3.00278  4.44589  4.32374  3.79003  3.13232  4.13563  4.49217  1.80650  3.61727  1.61419  1.90989  4.08783  4.44399  3.89046  3.83022  3.47973  3.25053  2.06330  5.07034  3.90249    437 l - - -
          2.68618  4.42225  2.77519  2.73123  3.46354  2.40513  3.72494  3.29354  2.67741  2.69355  4.24690  2.90347  2.73739  3.18146  2.89801  2.37887  2.77519  2.98518  4.58477  3.61503
          0.03290  3.82654  4.54889  0.61958  0.77255  0.48576  0.95510
    154   2.44306  1.77329  3.68359  3.21517  3.62090  3.22898  4.00561  2.91478  2.89136  2.69609  3.67410  3.42311  3.83107  3.36558  2.59389  2.67443  2.81834  2.64982  5.05746  3.83146    438 c - - -
          2.68618  4.42225  2.77519  2.73123  3.46354  2.40513  3.72494  3.29354  2.67741  2.69355  4.24690  2.90347  2.73739  3.18146  2.89801  2.37887  2.77519  2.98518  4.58477  3.61503
          0.03290  3.82654  4.54889  0.61958  0.77255  0.48576  0.95510
    155   2.95513  4.79586  3.44126  2.96305  4.13882  3.45086  3.79356  3.67805  2.22259  3.20241  4.20459  3.32589  3.95640  3.01687  1.05099  3.04200  3.22470  3.40418  5.24098  4.07697    439 r - - -
          2.68618  4.42225  2.77519  2.73123  3.46354  2.40513  3.72494  3.29354  2.67741  2.69355  4.24690  2.90347  2.73739  3.18146  2.89801  2.37887  2.77519  2.98518  4.58477  3.61503
          0.03290  3.82654  4.54889  0.61958  0.77255  0.48576  0.95510
    156   3.18232  4.68991  3.77110  3.49262  2.29692  3.77715  3.59953  3.19809  3.35146  2.66369  3.87813  3.66800  4.25245  3.66852  3.54427  3.32332  3.46900  3.06659  3.93866  1.04573    440 y - - -
          2.68618  4.42225  2.77519  2.73123  3.46354  2.40513  3.72494  3.29354  2.67741  2.69355  4.24690  2.90347  2.73739  3.18146  2.89801  2.37887  2.77519  2.98518  4.58477  3.61503
          0.03290  3.82654  4.54889  0.61958  0.77255  0.48576  0.95510
    157   3.10454  4.58091  4.11534  3.75585  3.11967  3.92305  4.42603  2.32226  3.52402  0.93394  3.15856  4.03568  4.36690  3.90337  3.70725  3.48981  3.40122  2.34750  4.98142  3.69385    441 l - - -
          2.68618  4.42225  2.77519  2.73123  3.46354  2.40513  3.72494  3.29354  2.67741  2.69355  4.24690  2.90347  2.73739  3.18146  2.89801  2.37887  2.77519  2.98518  4.58477  3.61503
          0.03290  3.82654  4.54889  0.61958  0.77255  0.48576  0.95510
    158   3.30286  4.67283  4.22954  3.84649  1.64395  4.10753  3.43600  3.06046  3.71822  2.45678  3.68950  3.82461  4.44701  3.82370  3.85711  3.46229  3.53578  2.97175  3.64240  1.27349    442 y - - -
          2.68618  4.42225  2.77519  2.73123  3.46354  2.40513  3.72494  3.29354  2.67741  2.69355  4.24690  2.90347  2.73739  3.18146  2.89801  2.37887  2.77519  2.98518  4.58477  3.61503
          0.03290  3.82654  4.54889  0.61958  0.77255  0.48576  0.95510
    159   2.68674  4.68040  2.68549  2.56676  4.03685  3.15423  3.88629  3.73814  2.78659  3.39050  4.34667  1.24207  3.80424  3.15966  3.13908  2.75614  3.06752  3.36500  5.34817  3.98903    443 n - - -
          2.68618  4.42225  2.77519  2.73123  3.46354  2.40513  3.72494  3.29354  2.67741  2.69355  4.24690  2.90347  2.73739  3.18146  2.89801  2.37887  2.77519  2.98518  4.58477  3.61503
          0.03290  3.82654  4.54889  0.61958  0.77255  0.48576  0.95510
    160   2.94719  4.77141  3.08331  2.83943  3.25441  3.41030  1.24320  3.64290  2.68383  3.14232  4.18234  3.25030  3.96072  3.20530  2.95189  3.01853  3.24933  3.37898  4.71994  3.20673    444 h - - -
          2.68618  4.42225  2.77519  2.73123  3.46354  2.40513  3.72494  3.29354  2.67741  2.69355  4.24690  2.90347  2.73739  3.18146  2.89801  2.37887  2.77519  2.98518  4.58477  3.61503
          0.03290  3.82654  4.54889  0.61958  0.77255  0.48576  0.95510
    161   2.84607  4.82876  2.87443  2.62942  3.99096  3.33666  3.78699  3.61554  2.45364  3.12237  4.15248  3.08839  3.89007  1.31808  2.73832  2.89621  3.14352  3.34837  5.27161  3.96260    458 q - - -
          2.68618  4.42225  2.77519  2.73123  3.46354  2.40513  3.72494  3.29354  2.67741  2.69355  4.24690  2.90347  2.73739  3.18146  2.89801  2.37887  2.77519  2.98518  4.58477  3.61503
          0.03290  3.82654  4.54889  0.61958  0.77255  0.48576  0.95510
    162   2.24842  4.54517  2.68221  2.51302  4.15237  3.08634  3.84274  3.58773  2.71499  3.29293  4.18866  1.62584  3.73654  3.06699  3.09464  2.58229  2.88416  3.19249  5.47605  4.12406    471 n - - -
          2.68618  4.42225  2.77519  2.73123  3.46354  2.40513  3.72494  3.29354  2.67741  2.69355  4.24690  2.90347  2.73739  3.18146  2.89801  2.37887  2.77519  2.98518  4.58477  3.61503
          0.03290  3.82654  4.54889  0.61958  0.77255  0.48576  0.95510
    163   2.81382  5.01961  2.94317  2.11963  4.37574  3.44991  3.56348  3.76061  1.92612  3.27225  4.11721  2.96346  3.86836  2.70496  1.81272  2.80596  3.01978  3.42905  5.39740  4.13759    480 r - - -
          2.68622  4.42229  2.77524  2.73118  3.46339  2.40517  3.72499  3.29325  2.67745  2.69359  4.24694  2.90340  2.73744  3.18150  2.89794  2.37884  2.77524  2.98522  4.58481  3.61507
          0.08341  2.66712  4.54889  1.19594  0.36014  0.48576  0.95510
    164   2.81323  5.19748  1.34540  2.10206  4.51602  3.13388  3.73141  4.07870  2.75559  3.64588  4.52309  2.38394  3.76946  2.92063  3.31406  2.74327  3.12936  3.67072  5.76172  4.29059    489 d - - -
          2.68618  4.42225  2.77519  2.73123  3.46354  2.40513  3.72494  3.29354  2.67741  2.69355  4.24690  2.90347  2.73739  3.18146  2.89801  2.37887  2.77519  2.98518  4.58477  3.61503
          0.03290  3.82654  4.54889  0.61958  0.77255  0.48576  0.95510
    165   2.60393  4.38955  3.36385  2.96642  3.38656  1.54189  3.85301  3.21673  2.86743  2.85361  3.80400  3.30838  3.85925  3.25635  3.16661  2.77411  2.93586  2.93896  3.14434  3.44778    499 g - - -
          2.68618  4.42225  2.77519  2.73123  3.46354  2.40513  3.72494  3.29354  2.67741  2.69355  4.24690  2.90347  2.73739  3.18146  2.89801  2.37887  2.77519  2.98518  4.58477  3.61503
          0.03290  3.82654  4.54889  0.61958  0.77255  0.48576  0.95510
    166   2.61010  4.38912  3.27437  3.16844  4.30977  0.80364  4.29074  3.89894  3.34336  3.55868  4.53471  3.43889  3.77877  3.67130  3.58368  2.78085  3.08780  3.43620  5.41626  4.41041    500 g - - -
          2.68618  4.42225  2.77519  2.73123  3.46354  2.40513  3.72494  3.29354  2.67741  2.69355  4.24690  2.90347  2.73739  3.18146  2.89801  2.37887  2.77519  2.98518  4.58477  3.61503
          0.03290  3.82654  4.54889  0.61958  0.77255  0.48576  0.95510
    167   3.26182  4.65242  4.02254  3.71787  2.62280  3.68001  3.84614  3.28421  3.44136  2.68668  3.92006  3.87638  4.19412  3.83144  3.57755  3.46590  3.56008  3.17327  0.98328  2.62744    503 w - - -
          2.68618  4.42225  2.77519  2.73123  3.46354  2.40513  3.72494  3.29354  2.67741  2.69355  4.24690  2.90347  2.73739  3.18146  2.89801  2.37887  2.77519  2.98518  4.58477  3.61503
          0.03290  3.82654  4.54889  0.61958  0.77255  0.48576  0.95510
    168   2.61010  4.38912  3.27437  3.16844  4.30977  0.80364  4.29074  3.89894  3.34336  3.55868  4.53471  3.43889  3.77877  3.67130  3.58368  2.78085  3.08780  3.43620  5.41626  4.41041    504 g - - -
          2.68618  4.42225  2.77519  2.73123  3.46354  2.40513  3.72494  3.29354  2.67741  2.69355  4.24690  2.90347  2.73739  3.18146  2.89801  2.37887  2.77519  2.98518  4.58477  3.61503
          0.03290  3.82654  4.54889  0.61958  0.77255  0.48576  0.95510
    169   3.10454  4.58091  4.11534  3.75585  3.11967  3.92305  4.42603  2.32226  3.52402  0.93394  3.15856  4.03568  4.36690  3.90337  3.70725  3.48981  3.40122  2.34750  4.98142  3.69385    505 l - - -
          2.68618  4.42225  2.77519  2.73123  3.46354  2.40513  3.72494  3.29354  2.67741  2.69355  4.24690  2.90347  2.73739  3.18146  2.89801  2.37887  2.77519  2.98518  4.58477  3.61503
          0.03290  3.82654  4.54889  0.61958  0.77255  0.48576  0.95510
    170   2.94719  4.77141  3.08331  2.83943  3.25441  3.41030  1.24320  3.64290  2.68383  3.14232  4.18234  3.25030  3.96072  3.20530  2.95189  3.01853  3.24933  3.37898  4.71994  3.20673    506 h - - -
          2.68618  4.42225  2.77519  2.73123  3.46354  2.40513  3.72494  3.29354  2.67741  2.69355  4.24690  2.90347  2.73739  3.18146  2.89801  2.37887  2.77519  2.98518  4.58477  3.61503
          0.03290  3.82654  4.54889  0.61958  0.77255  0.48576  0.95510
    171   3.02205  4.41968  4.43961  3.91843  3.23071  4.21869  4.62124  1.33802  3.74760  1.71990  2.67660  4.19917  4.52543  4.02914  3.95645  3.57786  3.27514  1.85078  5.18039  3.99361    507 i - - -
          2.68618  4.42225  2.77519  2.73123  3.46354  2.40513  3.72494  3.29354  2.67741  2.69355  4.24690  2.90347  2.73739  3.18146  2.89801  2.37887  2.77519  2.98518  4.58477  3.61503
          0.03290  3.82654  4.54889  0.61958  0.77255  0.48576  0.95510
    172   2.91441  5.01372  2.47091  1.09258  4.35444  3.24560  3.82956  3.79925  2.70441  3.42419  4.40116  2.90942  3.84827  3.04677  3.10778  2.90207  3.21861  3.48819  5.53476  4.25799    509 e - - -
          2.68618  4.42225  2.77519  2.73123  3.46354  2.40513  3.72494  3.29354  2.67741  2.69355  4.24690  2.90347  2.73739  3.18146  2.89801  2.37887  2.77519  2.98518  4.58477  3.61503
          0.03290  3.82654  4.54889  0.61958  0.77255  0.48576  0.95510
    173   2.61010  4.38912  3.27437  3.16844  4.30977  0.80364  4.29074  3.89894  3.34336  3.55868  4.53471  3.43889  3.77877  3.67130  3.58368  2.78085  3.08780  3.43620  5.41626  4.41041    510 g - - -
          2.68618  4.42225  2.77519  2.73123  3.46354  2.40513  3.72494  3.29354  2.67741  2.69355  4.24690  2.90347  2.73739  3.18146  2.89801  2.37887  2.77519  2.98518  4.58477  3.61503
          0.03290  3.82654  4.54889  0.61958  0.77255  0.48576  0.95510
    174   2.03064  4.24642  3.13632  2.89408  4.07613  2.99713  4.03455  3.38470  2.94634  3.12259  4.06169  3.17679  1.65951  3.30270  3.26172  2.48123  2.76392  2.98946  5.44130  4.20162    512 p - - -
          2.68618  4.42225  2.77519  2.73123  3.46354  2.40513  3.72494  3.29354  2.67741  2.69355  4.24690  2.90347  2.73739  3.18146  2.89801  2.37887  2.77519  2.98518  4.58477  3.61503
          0.03290  3.82654  4.54889  0.61958  0.77255  0.48576  0.95510
    175   2.29385  4.21318  3.16791  2.98240  4.03098  2.94398  4.09311  3.54777  3.05303  3.27188  4.20242  3.21399  3.67917  3.40615  3.33990  1.16248  2.77070  3.09296  5.40735  4.11447    514 s - - -
          2.68618  4.42225  2.77519  2.73123  3.46354  2.40513  3.72494  3.29354  2.67741  2.69355  4.24690  2.90347  2.73739  3.18146  2.89801  2.37887  2.77519  2.98518  4.58477  3.61503
          0.03290  3.82654  4.54889  0.61958  0.77255  0.48576  0.95510
    176   2.38953  4.23423  3.38881  3.13969  3.92974  3.07476  4.16032  3.05133  3.08174  2.91642  3.97060  3.35586  3.77521  3.47909  3.34213  2.59038  1.25225  2.75123  5.37164  4.14662    515 t - - -
          2.68618  4.42225  2.77519  2.73123  3.46354  2.40513  3.72494  3.29354  2.67741  2.69355  4.24690  2.90347  2.73739  3.18146  2.89801  2.37887  2.77519  2.98518  4.58477  3.61503
          0.03290  3.82654  4.54889  0.61958  0.77255  0.48576  0.95510
    177   2.93418  4.49055  4.00053  3.59122  3.18938  3.79985  4.33704  2.36047  3.36154  1.79165  1.46891  3.87417  4.26082  3.74683  3.57211  3.27817  3.23891  2.36107  5.02366  3.78098    516 m - - -
          2.68618  4.42225  2.77519  2.73123  3.46354  2.40513  3.72494  3.29354  2.67741  2.69355  4.24690  2.90347  2.73739  3.18146  2.89801  2.37887  2.77519  2.98518  4.58477  3.61503
          0.03290  3.82654  4.54889  0.61958  0.77255  0.48576  0.95510
    178   3.20113  4.61672  4.17548  3.88195  1.09002  3.90023  3.85896  2.73129  3.79031  2.11236  3.46879  3.96793  4.36044  3.97118  3.92136  3.47297  3.50255  2.71846  4.12301  2.49633    517 f - - -
          2.68618  4.42225  2.77519  2.73123  3.46354  2.40513  3.72494  3.29354  2.67741  2.69355  4.24690  2.90347  2.73739  3.18146  2.89801  2.37887  2.77519  2.98518  4.58477  3.61503
          0.03290  3.82654  4.54889  0.61958  0.77255  0.48576  0.95510
    179   2.41137  4.27284  3.27542  2.94759  3.77719  1.66554  3.99136  2.54743  2.92529  2.83562  3.82419  3.25165  3.78454  3.29162  3.23864  2.59670  2.80790  2.72147  5.22536  3.94511    518 g - - -
          2.68618  4.42225  2.77519  2.73123  3.46354  2.40513  3.72494  3.29354  2.67741  2.69355  4.24690  2.90347  2.73739  3.18146  2.89801  2.37887  2.77519  2.98518  4.58477  3.61503
          0.03290  3.82654  4.54889  0.61958  0.77255  0.48576  0.95510
    180   2.23775  4.14966  3.27831  2.99730  4.01720  2.96224  4.05922  3.27270  2.97938  3.08872  3.99944  3.21455  3.67347  3.34227  3.27386  2.16818  1.51111  2.87312  5.41405  4.16499    519 t - - -
          2.68618  4.42225  2.77519  2.73123  3.46354  2.40513  3.72494  3.29354  2.67741  2.69355  4.24690  2.90347  2.73739  3.18146  2.89801  2.37887  2.77519  2.98518  4.58477  3.61503
          0.03290  3.82654  4.54889  0.61958  0.77255  0.48576  0.95510
    181   2.04381  3.34453  3.85438  3.36179  3.58832  3.28313  4.16398  2.40991  3.26813  2.52381  3.51745  3.52606  3.88229  3.55213  3.53201  2.66982  2.44987  1.76189  5.12775  3.92487    520 v - - -
          2.68618  4.42225  2.77519  2.73123  3.46354  2.40513  3.72494  3.29354  2.67741  2.69355  4.24690  2.90347  2.73739  3.18146  2.89801  2.37887  2.77519  2.98518  4.58477  3.61503
          0.03290  3.82654  4.54889  0.61958  0.77255  0.48576  0.95510
    182   3.10454  4.58091  4.11534  3.75585  3.11967  3.92305  4.42603  2.32226  3.52402  0.93394  3.15856  4.03568  4.36690  3.90337  3.70725  3.48981  3.40122  2.34750  4.98142  3.69385    521 l - - -
          2.68618  4.42225  2.77519  2.73123  3.46354  2.40513  3.72494  3.29354  2.67741  2.69355  4.24690  2.90347  2.73739  3.18146  2.89801  2.37887  2.77519  2.98518  4.58477  3.61503
          0.03290  3.82654  4.54889  0.61958  0.77255  0.48576  0.95510
    183   2.50600  4.58510  2.62121  2.46354  4.15581  3.07917  3.81436  3.72264  2.69224  3.36414  4.23455  1.63997  3.72927  3.03745  3.08095  2.29927  2.89144  3.29533  5.47211  4.09236    522 n - - -
          2.68618  4.42225  2.77519  2.73123  3.46354  2.40513  3.72494  3.29354  2.67741  2.69355  4.24690  2.90347  2.73739  3.18146  2.89801  2.37887  2.77519  2.98518  4.58477  3.61503
          0.03290  3.82654  4.54889  0.61958  0.77255  0.48576  0.95510
    184   3.18232  4.68991  3.77110  3.49262  2.29692  3.77715  3.59953  3.19809  3.35146  2.66369  3.87813  3.66800  4.25245  3.66852  3.54427  3.32332  3.46900  3.06659  3.93866  1.04573    523 y - - -
          2.68618  4.42225  2.77519  2.73123  3.46354  2.40513  3.72494  3.29354  2.67741  2.69355  4.24690  2.90347  2.73739  3.18146  2.89801  2.37887  2.77519  2.98518  4.58477  3.61503
          0.03290  3.82654  4.54889  0.61958  0.77255  0.48576  0.95510
    185   2.77205  4.32826  4.06102  3.72356  3.51746  3.67547  4.53350  2.05556  3.59060  2.21309  3.49045  3.92051  4.23914  3.95410  3.80737  3.17678  3.13510  1.08499  5.29384  4.02222    524 v - - -
          2.68618  4.42225  2.77519  2.73123  3.46354  2.40513  3.72494  3.29354  2.67741  2.69355  4.24690  2.90347  2.73739  3.18146  2.89801  2.37887  2.77519  2.98518  4.58477  3.61503
          0.03290  3.82654  4.54889  0.61958  0.77255  0.48576  0.95510
    186   2.23857  4.15004  3.27872  2.99824  4.01621  2.96293  4.05984  3.26993  2.97972  3.08737  3.99915  3.21535  3.67419  3.34319  3.27378  2.17489  1.50766  2.87131  5.41375  4.16443    527 t - - -
          2.68618  4.42225  2.77519  2.73123  3.46354  2.40513  3.72494  3.29354  2.67741  2.69355  4.24690  2.90347  2.73739  3.18146  2.89801  2.37887  2.77519  2.98518  4.58477  3.61503
          0.03290  3.82654  4.54889  0.61958  0.77255  0.48576  0.95510
    187   3.10454  4.58091  4.11534  3.75585  3.11967  3.92305  4.42603  2.32226  3.52402  0.93394  3.15856  4.03568  4.36690  3.90337  3.70725  3.48981  3.40122  2.34750  4.98142  3.69385    528 l - - -
          2.68618  4.42225  2.77519  2.73123  3.46354  2.40513  3.72494  3.29354  2.67741  2.69355  4.24690  2.90347  2.73739  3.18146  2.89801  2.37887  2.77519  2.98518  4.58477  3.61503
          0.03290  3.82654  4.54889  0.61958  0.77255  0.48576  0.95510
    188   2.95513  4.79586  3.44126  2.96305  4.13882  3.45086  3.79356  3.67805  2.22259  3.20241  4.20459  3.32589  3.95640  3.01687  1.05099  3.04200  3.22470  3.40418  5.24098  4.07697    529 r - - -
          2.68618  4.42225  2.77519  2.73123  3.46354  2.40513  3.72494  3.29354  2.67741  2.69355  4.24690  2.90347  2.73739  3.18146  2.89801  2.37887  2.77519  2.98518  4.58477  3.61503
          0.03290  3.82654  4.54889  0.61958  0.77255  0.48576  0.95510
    189   3.10454  4.58091  4.11534  3.75585  3.11967  3.92305  4.42603  2.32226  3.52402  0.93394  3.15856  4.03568  4.36690  3.90337  3.70725  3.48981  3.40122  2.34750  4.98142  3.69385    531 l - - -
          2.68618  4.42225  2.77519  2.73123  3.46354  2.40513  3.72494  3.29354  2.67741  2.69355  4.24690  2.90347  2.73739  3.18146  2.89801  2.37887  2.77519  2.98518  4.58477  3.61503
          0.03290  3.82654  4.54889  0.61958  0.77255  0.48576  0.95510
    190   3.10454  4.58091  4.11534  3.75585  3.11967  3.92305  4.42603  2.32226  3.52402  0.93394  3.15856  4.03568  4.36690  3.90337  3.70725  3.48981  3.40122  2.34750  4.98142  3.69385    532 l - - -
          2.68618  4.42225  2.77519  2.73123  3.46354  2.40513  3.72494  3.29354  2.67741  2.69355  4.24690  2.90347  2.73739  3.18146  2.89801  2.37887  2.77519  2.98518  4.58477  3.61503
          0.03290  3.82654  4.54889  0.61958  0.77255  0.48576  0.95510
    191   2.61010  4.38912  3.27437  3.16844  4.30977  0.80364  4.29074  3.89894  3.34336  3.55868  4.53471  3.43889  3.77877  3.67130  3.58368  2.78085  3.08780  3.43620  5.41626  4.41041    535 g - - -
          2.68618  4.42225  2.77519  2.73123  3.46354  2.40513  3.72494  3.29354  2.67741  2.69355  4.24690  2.90347  2.73739  3.18146  2.89801  2.37887  2.77519  2.98518  4.58477  3.61503
          0.03290  3.82654  4.54889  0.61958  0.77255  0.48576  0.95510
    192   2.91441  5.01372  2.47091  1.09258  4.35444  3.24560  3.82956  3.79925  2.70441  3.42419  4.40116  2.90942  3.84827  3.04677  3.10778  2.90207  3.21861  3.48819  5.53476  4.25799    536 e - - -
          2.68618  4.42225  2.77519  2.73123  3.46354  2.40513  3.72494  3.29354  2.67741  2.69355  4.24690  2.90347  2.73739  3.18146  2.89801  2.37887  2.77519  2.98518  4.58477  3.61503
          0.03290  3.82654  4.54889  0.61958  0.77255  0.48576  0.95510
    193   2.61694  4.65281  2.61120  2.17436  4.27917  1.50626  3.86012  3.71825  2.75831  3.36637  4.25712  2.94820  3.76495  3.08527  3.15031  2.68365  2.98555  3.32712  5.51056  4.24210    543 g - - -
          2.68618  4.42225  2.77519  2.73123  3.46354  2.40513  3.72494  3.29354  2.67741  2.69355  4.24690  2.90347  2.73739  3.18146  2.89801  2.37887  2.77519  2.98518  4.58477  3.61503
          0.03290  3.82654  4.54889  0.61958  0.77255  0.48576  0.95510
    194   1.46254  4.14581  3.20003  2.90908  4.11999  2.52314  4.02819  3.48772  2.98269  3.19874  4.04678  3.15245  2.88894  3.28833  3.31828  2.36779  2.65668  3.01602  5.46507  4.23723    547 a - - -
          2.68618  4.42225  2.77519  2.73123  3.46354  2.40513  3.72494  3.29354  2.67741  2.69355  4.24690  2.90347  2.73739  3.18146  2.89801  2.37887  2.77519  2.98518  4.58477  3.61503
          0.03290  3.82654  4.54889  0.61958  0.77255  0.48576  0.95510
    195   2.66042  4.94608  2.18934  1.80560  3.46036  3.27593  3.62050  3.60100  2.49470  3.20306  4.04651  2.78464  3.76763  2.78492  2.98844  2.64803  2.91296  3.26742  5.41252  4.01368    551 e - - -
          2.68618  4.42225  2.77519  2.73123  3.46354  2.40513  3.72494  3.29354  2.67741  2.69355  4.24690  2.90347  2.73739  3.18146  2.89801  2.37887  2.77519  2.98518  4.58477  3.61503
          0.03290  3.82654  4.54889  0.61958  0.77255  0.48576  0.95510
    196   2.71112  4.94715  1.57685  2.22308  4.47800  2.09887  3.78097  3.98139  2.78368  3.56550  4.42942  2.76454  3.75327  2.97446  3.30757  2.69665  3.05128  3.55808  5.68819  4.31455    558 d - - -
          2.68618  4.42225  2.77519  2.73123  3.46354  2.40513  3.72494  3.29354  2.67741  2.69355  4.24690  2.90347  2.73739  3.18146  2.89801  2.37887  2.77519  2.98518  4.58477  3.61503
          0.03290  3.82654  4.54889  0.61958  0.77255  0.48576  0.95510
    197   2.30571  4.17635  3.34825  3.03888  3.88082  1.72722  4.07052  3.06224  3.03781  2.92767  3.88968  3.27322  3.72857  3.37553  3.33927  2.50129  2.74085  2.13996  5.31837  4.06757    561 g - - -
          2.68618  4.42225  2.77519  2.73123  3.46354  2.40513  3.72494  3.29354  2.67741  2.69355  4.24690  2.90347  2.73739  3.18146  2.89801  2.37887  2.77519  2.98518  4.58477  3.61503
          0.03290  3.82654  4.54889  0.61958  0.77255  0.48576  0.95510
    198   2.66576  4.98916  2.39419  1.98530  4.24971  3.29245  3.59476  3.68985  2.39058  2.94983  4.07422  2.78757  3.76692  2.25087  2.84806  2.64453  2.90908  3.33783  5.45440  4.07830    570 e - - -
          2.68618  4.42225  2.77519  2.73123  3.46354  2.40513  3.72494  3.29354  2.67741  2.69355  4.24690  2.90347  2.73739  3.18146  2.89801  2.37887  2.77519  2.98518  4.58477  3.61503
          0.03290  3.82654  4.54889  0.61958  0.77255  0.48576  0.95510
    199   2.61451  4.64664  2.61746  2.18614  4.27774  1.49584  3.86411  3.71708  2.76285  3.36634  4.25779  2.95265  3.76461  3.09045  3.15320  2.68297  2.98476  3.32526  5.50920  4.24294    573 g - - -
          2.68618  4.42225  2.77519  2.73123  3.46354  2.40513  3.72494  3.29354  2.67741  2.69355  4.24690  2.90347  2.73739  3.18146  2.89801  2.37887  2.77519  2.98518  4.58477  3.61503
          0.03290  3.82654  4.54889  0.61958  0.77255  0.48576  0.95510
    200   1.23933  4.10737  3.28468  3.05823  4.14298  2.46377  4.14569  3.42943  3.13262  3.22720  4.11596  3.23314  3.63749  3.44095  3.42291  2.37912  2.67813  2.96865  5.50496  4.29962    575 a - - -
          2.68618  4.42225  2.77519  2.73123  3.46354  2.40513  3.72494  3.29354  2.67741  2.69355  4.24690  2.90347  2.73739  3.18146  2.89801  2.37887  2.77519  2.98518  4.58477  3.61503
          0.03290  3.82654  4.54889  0.61958  0.77255  0.48576  0.95510
    201   2.96237  4.41196  4.30008  3.75335  3.16773  4.10667  4.47693  1.91834  3.60938  1.65531  1.94310  4.05461  4.41934  3.86863  3.83444  3.43771  3.21026  1.89145  5.08577  3.93118    580 l - - -
          2.68618  4.42225  2.77519  2.73123  3.46354  2.40513  3.72494  3.29354  2.67741  2.69355  4.24690  2.90347  2.73739  3.18146  2.89801  2.37887  2.77519  2.98518  4.58477  3.61503
          0.03290  3.82654  4.54889  0.61958  0.77255  0.48576  0.95510
    202   2.83925  5.25154  1.99868  1.35528  4.54763  3.17769  3.70113  4.01956  2.66305  3.58467  4.45554  2.67893  3.78101  2.87627  3.19446  2.76002  3.12598  3.63869  5.74629  4.30943    581 e - - -
          2.68618  4.42225  2.77519  2.73123  3.46354  2.40513  3.72494  3.29354  2.67741  2.69355  4.24690  2.90347  2.73739  3.18146  2.89801  2.37887  2.77519  2.98518  4.58477  3.61503
          0.03290  3.82654  4.54889  0.61958  0.77255  0.48576  0.95510
    203   2.71041  4.89725  2.89031  2.43824  4.17839  3.40392  3.57718  3.59771  1.83798  2.88287  3.99818  2.48741  3.82799  2.53370  2.49937  2.72284  2.93307  3.27444  5.32941  4.02879    582 k - - -
          2.68618  4.42225  2.77519  2.73123  3.46354  2.40513  3.72494  3.29354  2.67741  2.69355  4.24690  2.90347  2.73739  3.18146  2.89801  2.37887  2.77519  2.98518  4.58477  3.61503
          0.03290  3.82654  4.54889  0.61958  0.77255  0.48576  0.95510
    204   1.35502  4.10832  3.25535  3.02411  4.16410  2.17527  4.12828  3.48266  3.11525  3.25235  4.12492  3.21002  3.62705  3.41463  3.41717  2.36408  2.66675  3.00256  5.51737  4.30885    583 a - - -
          2.68618  4.42225  2.77519  2.73123  3.46354  2.40513  3.72494  3.29354  2.67741  2.69355  4.24690  2.90347  2.73739  3.18146  2.89801  2.37887  2.77519  2.98518  4.58477  3.61503
          0.03290  3.82654  4.54889  0.61958  0.77255  0.48576  0.95510
    205   2.87302  4.89964  3.24404  2.70492  4.01711  3.51257  3.05708  3.66677  2.01582  3.17518  4.07519  3.11907  3.93146  2.78186  1.46594  2.90859  3.08428  3.37037  5.17671  3.87236    584 r - - -
          2.68618  4.42225  2.77519  2.73123  3.46354  2.40513  3.72494  3.29354  2.67741  2.69355  4.24690  2.90347  2.73739  3.18146  2.89801  2.37887  2.77519  2.98518  4.58477  3.61503
          0.03290  3.82654  4.54889  0.61958  0.77255  0.48576  0.95510
    206   2.86146  5.03250  2.80217  2.25857  4.39607  3.40632  3.61569  3.76960  1.41516  3.31523  4.19441  2.95337  3.87857  2.77242  2.39442  2.85237  3.08725  3.44769  5.44152  4.17932    585 k - - -
          2.68618  4.42225  2.77519  2.73123  3.46354  2.40513  3.72494  3.29354  2.67741  2.69355  4.24690  2.90347  2.73739  3.18146  2.89801  2.37887  2.77519  2.98518  4.58477  3.61503
          0.03290  3.82654  4.54889  0.61958  0.77255  0.48576  0.95510
    207   3.26182  4.65242  4.02254  3.71787  2.62280  3.68001  3.84614  3.28421  3.44136  2.68668  3.92006  3.87638  4.19412  3.83144  3.57755  3.46590  3.56008  3.17327  0.98328  2.62744    586 w - - -
          2.68618  4.42225  2.77519  2.73123  3.46354  2.40513  3.72494  3.29354  2.67741  2.69355  4.24690  2.90347  2.73739  3.18146  2.89801  2.37887  2.77519  2.98518  4.58477  3.61503
          0.03290  3.82654  4.54889  0.61958  0.77255  0.48576  0.95510
    208   2.99543  4.42804  4.26873  3.88348  3.34415  4.01554  4.62071  1.13671  3.71066  1.94058  3.28767  4.13531  4.45193  4.06420  3.91254  3.50710  3.29575  1.84713  5.22486  3.95860    587 i - - -
          2.68618  4.42225  2.77519  2.73123  3.46354  2.40513  3.72494  3.29354  2.67741  2.69355  4.24690  2.90347  2.73739  3.18146  2.89801  2.37887  2.77519  2.98518  4.58477  3.61503
          0.03290  3.82654  4.54889  0.61958  0.77255  0.48576  0.95510
    209   3.10454  4.58091  4.11534  3.75585  3.11967  3.92305  4.42603  2.32226  3.52402  0.93394  3.15856  4.03568  4.36690  3.90337  3.70725  3.48981  3.40122  2.34750  4.98142  3.69385    588 l - - -
          2.68618  4.42225  2.77519  2.73123  3.46354  2.40513  3.72494  3.29354  2.67741  2.69355  4.24690  2.90347  2.73739  3.18146  2.89801  2.37887  2.77519  2.98518  4.58477  3.61503
          0.03290  3.82654  4.54889  0.61958  0.77255  0.48576  0.95510
    210   2.84169  5.35616  1.49202  1.89475  4.64167  3.15201  3.68421  4.15040  2.68499  3.67187  4.52297  2.33433  3.76621  2.85292  3.26145  2.74045  3.12973  3.73870  5.83956  4.35035    589 d - - -
          2.68618  4.42225  2.77519  2.73123  3.46354  2.40513  3.72494  3.29354  2.67741  2.69355  4.24690  2.90347  2.73739  3.18146  2.89801  2.37887  2.77519  2.98518  4.58477  3.61503
          0.03290  3.82654  4.54889  0.61958  0.77255  0.48576  0.95510
    211   2.94719  4.77141  3.08331  2.83943  3.25441  3.41030  1.24320  3.64290  2.68383  3.14232  4.18234  3.25030  3.96072  3.20530  2.95189  3.01853  3.24933  3.37898  4.71994  3.20673    590 h - - -
          2.68618  4.42225  2.77519  2.73123  3.46354  2.40513  3.72494  3.29354  2.67741  2.69355  4.24690  2.90347  2.73739  3.18146  2.89801  2.37887  2.77519  2.98518  4.58477  3.61503
          0.03290  3.82654  4.54889  0.61958  0.77255  0.48576  0.95510
    212   2.61010  4.38912  3.27437  3.16844  4.30977  0.80364  4.29074  3.89894  3.34336  3.55868  4.53471  3.43889  3.77877  3.67130  3.58368  2.78085  3.08780  3.43620  5.41626  4.41041    591 g - - -
          2.68618  4.42225  2.77519  2.73123  3.46354  2.40513  3.72494  3.29354  2.67741  2.69355  4.24690  2.90347  2.73739  3.18146  2.89801  2.37887  2.77519  2.98518  4.58477  3.61503
          0.03290  3.82654  4.54889  0.61958  0.77255  0.48576  0.95510
    213   2.23367  4.18778  3.03827  2.88016  4.22840  1.43452  4.08493  3.70685  3.05962  3.39924  4.25633  3.13255  3.63226  3.36312  3.37706  2.11370  2.71748  3.17238  5.55341  4.30270    592 g - - -
          2.68618  4.42225  2.77519  2.73123  3.46354  2.40513  3.72494  3.29354  2.67741  2.69355  4.24690  2.90347  2.73739  3.18146  2.89801  2.37887  2.77519  2.98518  4.58477  3.61503
          0.03290  3.82654  4.54889  0.61958  0.77255  0.48576  0.95510
    214   1.38050  4.13314  3.57821  3.24217  3.83530  3.08546  4.20290  2.73765  3.18172  2.72685  3.78666  3.40158  3.78008  3.51996  3.45602  2.53328  2.74884  2.22901  5.37532  4.13768    593 a - - -
          2.68618  4.42225  2.77519  2.73123  3.46354  2.40513  3.72494  3.29354  2.67741  2.69355  4.24690  2.90347  2.73739  3.18146  2.89801  2.37887  2.77519  2.98518  4.58477  3.61503
          0.03290  3.82654  4.54889  0.61958  0.77255  0.48576  0.95510
    215   2.38953  4.23423  3.38881  3.13969  3.92974  3.07476  4.16032  3.05133  3.08174  2.91642  3.97060  3.35586  3.77521  3.47909  3.34213  2.59038  1.25225  2.75123  5.37164  4.14662    594 t - - -
          2.68618  4.42225  2.77519  2.73123  3.46354  2.40513  3.72494  3.29354  2.67741  2.69355  4.24690  2.90347  2.73739  3.18146  2.89801  2.37887  2.77519  2.98518  4.58477  3.61503
          0.03290  3.82654  4.54889  0.61958  0.77255  0.48576  0.95510
    216   2.06647  4.60350  2.92574  2.35490  3.81429  3.37566  3.64817  3.19938  2.32259  2.86355  3.72983  2.97999  3.81135  2.85374  2.83979  2.67522  2.83483  2.92159  5.14507  3.31340    595 a - - -
          2.68618  4.42225  2.77519  2.73123  3.46354  2.40513  3.72494  3.29354  2.67741  2.69355  4.24690  2.90347  2.73739  3.18146  2.89801  2.37887  2.77519  2.98518  4.58477  3.61503
          0.03290  3.82654  4.54889  0.61958  0.77255  0.48576  0.95510
    217   2.77852  4.30848  4.04739  3.60464  3.45981  3.81387  4.43075  1.37182  3.45296  2.10579  3.34655  3.87040  4.27952  3.80939  3.69897  3.20773  2.67792  1.84565  5.24283  4.01051    596 i - - -
          2.68618  4.42225  2.77519  2.73123  3.46354  2.40513  3.72494  3.29354  2.67741  2.69355  4.24690  2.90347  2.73739  3.18146  2.89801  2.37887  2.77519  2.98518  4.58477  3.61503
          0.03290  3.82654  4.54889  0.61958  0.77255  0.48576  0.95510
    218   2.24902  4.19144  3.20087  2.86440  4.02977  2.98638  3.96215  3.37611  2.87108  3.09788  3.96002  3.14311  2.95680  3.21528  3.20677  2.20346  1.71120  2.95604  5.38583  4.14178    597 t - - -
          2.68618  4.42225  2.77519  2.73123  3.46354  2.40513  3.72494  3.29354  2.67741  2.69355  4.24690  2.90347  2.73739  3.18146  2.89801  2.37887  2.77519  2.98518  4.58477  3.61503
          0.03290  3.82654  4.54889  0.61958  0.77255  0.48576  0.95510
    219   2.29385  4.21318  3.16791  2.98240  4.03098  2.94398  4.09311  3.54777  3.05303  3.27188  4.20242  3.21399  3.67917  3.40615  3.33990  1.16248  2.77070  3.09296  5.40735  4.11447    598 s - - -
          2.68618  4.42225  2.77519  2.73123  3.46354  2.40513  3.72494  3.29354  2.67741  2.69355  4.24690  2.90347  2.73739  3.18146  2.89801  2.37887  2.77519  2.98518  4.58477  3.61503
          0.03290  3.82654  4.54889  0.61958  0.77255  0.48576  0.95510
    220   3.26182  4.65242  4.02254  3.71787  2.62280  3.68001  3.84614  3.28421  3.44136  2.68668  3.92006  3.87638  4.19412  3.83144  3.57755  3.46590  3.56008  3.17327  0.98328  2.62744    599 w - - -
          2.68618  4.42225  2.77519  2.73123  3.46354  2.40513  3.72494  3.29354  2.67741  2.69355  4.24690  2.90347  2.73739  3.18146  2.89801  2.37887  2.77519  2.98518  4.58477  3.61503
          0.03290  3.82654  4.54889  0.61958  0.77255  0.48576  0.95510
    221   2.61010  4.38912  3.27437  3.16844  4.30977  0.80364  4.29074  3.89894  3.34336  3.55868  4.53471  3.43889  3.77877  3.67130  3.58368  2.78085  3.08780  3.43620  5.41626  4.41041    600 g - - -
          2.68618  4.42225  2.77519  2.73123  3.46354  2.40513  3.72494  3.29354  2.67741  2.69355  4.24690  2.90347  2.73739  3.18146  2.89801  2.37887  2.77519  2.98518  4.58477  3.61503
          0.03290  3.82654  4.54889  0.61958  0.77255  0.48576  0.95510
    222   2.93136  4.89160  3.10420  2.73535  4.26751  3.42487  3.73594  3.69410  1.10300  3.26966  4.23438  3.16156  3.92912  2.93062  2.42598  2.97683  3.18847  3.40476  5.34170  4.14816    601 k - - -
          2.68618  4.42225  2.77519  2.73123  3.46354  2.40513  3.72494  3.29354  2.67741  2.69355  4.24690  2.90347  2.73739  3.18146  2.89801  2.37887  2.77519  2.98518  4.58477  3.61503
          0.03290  3.82654  4.54889  0.61958  0.77255  0.48576  0.95510
    223   2.99951  4.47209  4.23219  3.71574  2.56150  4.05999  4.29055  2.26045  3.57872  1.59115  1.77696  3.99428  4.38209  3.81204  3.78945  3.40387  3.24701  2.30695  4.79173  3.47097    602 l - - -
          2.68618  4.42225  2.77519  2.73123  3.46354  2.40513  3.72494  3.29354  2.67741  2.69355  4.24690  2.90347  2.73739  3.18146  2.89801  2.37887  2.77519  2.98518  4.58477  3.61503
          0.03290  3.82654  4.54889  0.61958  0.77255  0.48576  0.95510
    224   3.26182  4.65242  4.02254  3.71787  2.62280  3.68001  3.84614  3.28421  3.44136  2.68668  3.92006  3.87638  4.19412  3.83144  3.57755  3.46590  3.56008  3.17327  0.98328  2.62744    603 w - - -
          2.68618  4.42225  2.77519  2.73123  3.46354  2.40513  3.72494  3.29354  2.67741  2.69355  4.24690  2.90347  2.73739  3.18146  2.89801  2.37887  2.77519  2.98518  4.58477  3.61503
          0.03290  3.82654  4.54889  0.61958  0.77255  0.48576  0.95510
    225   3.10454  4.58091  4.11534  3.75585  3.11967  3.92305  4.42603  2.32226  3.52402  0.93394  3.15856  4.03568  4.36690  3.90337  3.70725  3.48981  3.40122  2.34750  4.98142  3.69385    604 l - - -
          2.68618  4.42225  2.77519  2.73123  3.46354  2.40513  3.72494  3.29354  2.67741  2.69355  4.24690  2.90347  2.73739  3.18146  2.89801  2.37887  2.77519  2.98518  4.58477  3.61503
          0.03290  3.82654  4.54889  0.61958  0.77255  0.48576  0.95510
    226   2.20645  4.14659  3.21539  2.95580  4.10785  2.91494  4.05859  3.45411  2.98602  3.20866  4.08937  3.17618  3.64109  3.32965  3.29344  1.40363  2.31029  2.99450  5.47740  4.22330    605 s - - -
          2.68618  4.42225  2.77519  2.73123  3.46354  2.40513  3.72494  3.29354  2.67741  2.69355  4.24690  2.90347  2.73739  3.18146  2.89801  2.37887  2.77519  2.98518  4.58477  3.61503
          0.03290  3.82654  4.54889  0.61958  0.77255  0.48576  0.95510
    227   2.77205  4.32826  4.06102  3.72356  3.51746  3.67547  4.53350  2.05556  3.59060  2.21309  3.49045  3.92051  4.23914  3.95410  3.80737  3.17678  3.13510  1.08499  5.29384  4.02222    622 v - - -
          2.68618  4.42225  2.77519  2.73123  3.46354  2.40513  3.72494  3.29354  2.67741  2.69355  4.24690  2.90347  2.73739  3.18146  2.89801  2.37887  2.77519  2.98518  4.58477  3.61503
          0.03290  3.82654  4.54889  0.61958  0.77255  0.48576  0.95510
    228   3.10454  4.58091  4.11534  3.75585  3.11967  3.92305  4.42603  2.32226  3.52402  0.93394  3.15856  4.03568  4.36690  3.90337  3.70725  3.48981  3.40122  2.34750  4.98142  3.69385    636 l - - -
          2.68618  4.42225  2.77519  2.73123  3.46354  2.40513  3.72494  3.29354  2.67741  2.69355  4.24690  2.90347  2.73739  3.18146  2.89801  2.37887  2.77519  2.98518  4.58477  3.61503
          0.03290  3.82654  4.54889  0.61958  0.77255  0.48576  0.95510
    229   2.61010  4.38912  3.27437  3.16844  4.30977  0.80364  4.29074  3.89894  3.34336  3.55868  4.53471  3.43889  3.77877  3.67130  3.58368  2.78085  3.08780  3.43620  5.41626  4.41041    637 g - - -
          2.68618  4.42225  2.77519  2.73123  3.46354  2.40513  3.72494  3.29354  2.67741  2.69355  4.24690  2.90347  2.73739  3.18146  2.89801  2.37887  2.77519  2.98518  4.58477  3.61503
          0.03290  3.82654  4.54889  0.61958  0.77255  0.48576  0.95510
    230   1.83536  4.14246  3.67558  3.25188  3.73546  3.23308  4.17696  2.48008  3.17932  2.60440  3.63941  3.45701  3.86302  3.50178  3.46911  2.64043  2.50534  1.78774  5.28442  4.06797    638 v - - -
          2.68618  4.42225  2.77519  2.73123  3.46354  2.40513  3.72494  3.29354  2.67741  2.69355  4.24690  2.90347  2.73739  3.18146  2.89801  2.37887  2.77519  2.98518  4.58477  3.61503
          0.03290  3.82654  4.54889  0.61958  0.77255  0.48576  0.95510
    231   3.27751  4.67629  4.15859  3.77583  1.79017  4.07162  3.44649  3.06192  3.64853  2.47083  3.70097  3.79227  4.42310  3.78482  3.80667  3.43162  3.51518  2.96824  3.66921  1.21035    653 y - - -
          2.68618  4.42225  2.77519  2.73123  3.46354  2.40513  3.72494  3.29354  2.67741  2.69355  4.24690  2.90347  2.73739  3.18146  2.89801  2.37887  2.77519  2.98518  4.58477  3.61503
          0.03290  3.82654  4.54889  0.61958  0.77255  0.48576  0.95510
    232   2.91441  5.01372  2.47091  1.09258  4.35444  3.24560  3.82956  3.79925  2.70441  3.42419  4.40116  2.90942  3.84827  3.04677  3.10778  2.90207  3.21861  3.48819  5.53476  4.25799    654 e - - -
          2.68618  4.42225  2.77519  2.73123  3.46354  2.40513  3.72494  3.29354  2.67741  2.69355  4.24690  2.90347  2.73739  3.18146  2.89801  2.37887  2.77519  2.98518  4.58477  3.61503
          0.03290  3.82654  4.54889  0.61958  0.77255  0.48576  0.95510
    233   3.26182  4.65242  4.02254  3.71787  2.62280  3.68001  3.84614  3.28421  3.44136  2.68668  3.92006  3.87638  4.19412  3.83144  3.57755  3.46590  3.56008  3.17327  0.98328  2.62744    655 w - - -
          2.68618  4.42225  2.77519  2.73123  3.46354  2.40513  3.72494  3.29354  2.67741  2.69355  4.24690  2.90347  2.73739  3.18146  2.89801  2.37887  2.77519  2.98518  4.58477  3.61503
          0.03290  3.82654  4.54889  0.61958  0.77255  0.48576  0.95510
    234   1.97265  4.12999  3.20684  2.97599  4.13334  2.89050  4.09054  3.48788  3.04294  3.24665  4.12806  3.18089  3.63090  3.36886  3.34732  1.35746  2.66968  3.01120  5.50676  4.25215    656 s - - -
          2.68618  4.42225  2.77519  2.73123  3.46354  2.40513  3.72494  3.29354  2.67741  2.69355  4.24690  2.90347  2.73739  3.18146  2.89801  2.37887  2.77519  2.98518  4.58477  3.61503
          0.03290  3.82654  4.54889  0.61958  0.77255  0.48576  0.95510
    235   2.61010  4.38912  3.27437  3.16844  4.30977  0.80364  4.29074  3.89894  3.34336  3.55868  4.53471  3.43889  3.77877  3.67130  3.58368  2.78085  3.08780  3.43620  5.41626  4.41041    657 g - - -
          2.68618  4.42225  2.77519  2.73123  3.46354  2.40513  3.72494  3.29354  2.67741  2.69355  4.24690  2.90347  2.73739  3.18146  2.89801  2.37887  2.77519  2.98518  4.58477  3.61503
          0.03290  3.82654  4.54889  0.61958  0.77255  0.48576  0.95510
    236   2.68674  4.68040  2.68549  2.56676  4.03685  3.15423  3.88629  3.73814  2.78659  3.39050  4.34667  1.24207  3.80424  3.15966  3.13908  2.75614  3.06752  3.36500  5.34817  3.98903    658 n - - -
          2.68618  4.42225  2.77519  2.73123  3.46354  2.40513  3.72494  3.29354  2.67741  2.69355  4.24690  2.90347  2.73739  3.18146  2.89801  2.37887  2.77519  2.98518  4.58477  3.61503
          0.03290  3.82654  4.54889  0.61958  0.77255  0.48576  0.95510
    237   2.68674  4.68040  2.68549  2.56676  4.03685  3.15423  3.88629  3.73814  2.78659  3.39050  4.34667  1.24207  3.80424  3.15966  3.13908  2.75614  3.06752  3.36500  5.34817  3.98903    659 n - - -
          2.68618  4.42225  2.77519  2.73123  3.46354  2.40513  3.72494  3.29354  2.67741  2.69355  4.24690  2.90347  2.73739  3.18146  2.89801  2.37887  2.77519  2.98518  4.58477  3.61503
          0.03290  3.82654  4.54889  0.61958  0.77255  0.48576  0.95510
    238   2.69325  4.45730  3.29562  3.12870  4.12632  3.14746  4.20929  3.66068  3.18221  3.29222  4.34070  3.43962  0.91761  3.57242  3.43226  2.85949  3.13139  3.31121  5.32473  4.24664    660 p - - -
          2.68618  4.42225  2.77519  2.73123  3.46354  2.40513  3.72494  3.29354  2.67741  2.69355  4.24690  2.90347  2.73739  3.18146  2.89801  2.37887  2.77519  2.98518  4.58477  3.61503
          0.03290  3.82654  4.54889  0.61958  0.77255  0.48576  0.95510
    239   3.11119  4.55760  4.35343  3.83355  3.03987  4.20603  4.50781  2.14900  3.60445  1.05203  2.60775  4.14199  4.49648  3.90400  3.80595  3.56980  3.35660  2.21379  5.03001  3.83086    661 l - - -
          2.68618  4.42225  2.77519  2.73123  3.46354  2.40513  3.72494  3.29354  2.67741  2.69355  4.24690  2.90347  2.73739  3.18146  2.89801  2.37887  2.77519  2.98518  4.58477  3.61503
          0.03290  3.82654  4.54889  0.61958  0.77255  0.48576  0.95510
    240   2.69325  4.45730  3.29562  3.12870  4.12632  3.14746  4.20929  3.66068  3.18221  3.29222  4.34070  3.43962  0.91761  3.57242  3.43226  2.85949  3.13139  3.31121  5.32473  4.24664    662 p - - -
          2.68618  4.42225  2.77519  2.73123  3.46354  2.40513  3.72494  3.29354  2.67741  2.69355  4.24690  2.90347  2.73739  3.18146  2.89801  2.37887  2.77519  2.98518  4.58477  3.61503
          0.03290  3.82654  4.54889  0.61958  0.77255  0.48576  0.95510
    241   2.33628  4.26673  3.13667  2.87456  4.04976  3.02223  4.00453  3.35735  2.88886  3.08902  4.03086  3.16989  1.67992  3.26662  3.20316  2.49666  2.39798  2.97637  5.41688  4.17025    663 p - - -
          2.68618  4.42225  2.77519  2.73123  3.46354  2.40513  3.72494  3.29354  2.67741  2.69355  4.24690  2.90347  2.73739  3.18146  2.89801  2.37887  2.77519  2.98518  4.58477  3.61503
          0.03290  3.82654  4.54889  0.61958  0.77255  0.48576  0.95510
    242   2.91441  5.01372  2.47091  1.09258  4.35444  3.24560  3.82956  3.79925  2.70441  3.42419  4.40116  2.90942  3.84827  3.04677  3.10778  2.90207  3.21861  3.48819  5.53476  4.25799    664 e - - -
          2.68618  4.42225  2.77519  2.73123  3.46354  2.40513  3.72494  3.29354  2.67741  2.69355  4.24690  2.90347  2.73739  3.18146  2.89801  2.37887  2.77519  2.98518  4.58477  3.61503
          0.03290  3.82654  4.54889  0.61958  0.77255  0.48576  0.95510
    243   2.81228  4.28991  4.14021  3.60567  3.42687  3.95523  4.41048  1.80473  3.48965  1.94579  3.28567  3.90766  4.33178  3.79589  3.75674  3.28623  2.71570  1.43838  5.19491  3.98666    665 v - - -
          2.68618  4.42225  2.77519  2.73123  3.46354  2.40513  3.72494  3.29354  2.67741  2.69355  4.24690  2.90347  2.73739  3.18146  2.89801  2.37887  2.77519  2.98518  4.58477  3.61503
          0.03290  3.82654  4.54889  0.61958  0.77255  0.48576  0.95510
    244   3.26182  4.65242  4.02254  3.71787  2.62280  3.68001  3.84614  3.28421  3.44136  2.68668  3.92006  3.87638  4.19412  3.83144  3.57755  3.46590  3.56008  3.17327  0.98328  2.62744    666 w - - -
          2.68618  4.42225  2.77519  2.73123  3.46354  2.40513  3.72494  3.29354  2.67741  2.69355  4.24690  2.90347  2.73739  3.18146  2.89801  2.37887  2.77519  2.98518  4.58477  3.61503
          0.03290  3.82654  4.54889  0.61958  0.77255  0.48576  0.95510
    245   3.10454  4.58091  4.11534  3.75585  3.11967  3.92305  4.42603  2.32226  3.52402  0.93394  3.15856  4.03568  4.36690  3.90337  3.70725  3.48981  3.40122  2.34750  4.98142  3.69385    667 l - - -
          2.68618  4.42225  2.77519  2.73123  3.46354  2.40513  3.72494  3.29354  2.67741  2.69355  4.24690  2.90347  2.73739  3.18146  2.89801  2.37887  2.77519  2.98518  4.58477  3.61503
          0.03290  3.82654  4.54889  0.61958  0.77255  0.48576  0.95510
    246   2.70331  2.50581  4.11111  3.56922  2.75609  3.76310  4.12952  2.23382  3.43854  1.74150  3.15495  3.78511  4.16779  3.68452  3.64729  3.09605  2.97217  2.11897  4.74672  3.43421    668 l - - -
          2.68618  4.42225  2.77519  2.73123  3.46354  2.40513  3.72494  3.29354  2.67741  2.69355  4.24690  2.90347  2.73739  3.18146  2.89801  2.37887  2.77519  2.98518  4.58477  3.61503
          0.03290  3.82654  4.54889  0.61958  0.77255  0.48576  0.95510
    247   2.69325  4.45730  3.29562  3.12870  4.12632  3.14746  4.20929  3.66068  3.18221  3.29222  4.34070  3.43962  0.91761  3.57242  3.43226  2.85949  3.13139  3.31121  5.32473  4.24664    669 p - - -
          2.68618  4.42225  2.77519  2.73123  3.46354  2.40513  3.72494  3.29354  2.67741  2.69355  4.24690  2.90347  2.73739  3.18146  2.89801  2.37887  2.77519  2.98518  4.58477  3.61503
          0.03290  3.82654  4.54889  0.61958  0.77255  0.48576  0.95510
    248   3.18232  4.68991  3.77110  3.49262  2.29692  3.77715  3.59953  3.19809  3.35146  2.66369  3.87813  3.66800  4.25245  3.66852  3.54427  3.32332  3.46900  3.06659  3.93866  1.04573    677 y - - -
          2.68618  4.42225  2.77519  2.73123  3.46354  2.40513  3.72494  3.29354  2.67741  2.69355  4.24690  2.90347  2.73739  3.18146  2.89801  2.37887  2.77519  2.98518  4.58477  3.61503
          0.03290  3.82654  4.54889  0.61958  0.77255  0.48576  0.95510
    249   2.72552  4.24483  3.94788  3.39712  2.49566  3.78969  4.02210  2.16367  3.28969  1.68856  3.13619  3.68193  4.14879  3.54754  3.53488  2.81303  2.96660  2.21227  4.68434  3.35486    678 l - - -
          2.68618  4.42225  2.77519  2.73123  3.46354  2.40513  3.72494  3.29354  2.67741  2.69355  4.24690  2.90347  2.73739  3.18146  2.89801  2.37887  2.77519  2.98518  4.58477  3.61503
          0.03290  3.82654  4.54889  0.61958  0.77255  0.48576  0.95510
    250   3.10454  4.58091  4.11534  3.75585  3.11967  3.92305  4.42603  2.32226  3.52402  0.93394  3.15856  4.03568  4.36690  3.90337  3.70725  3.48981  3.40122  2.34750  4.98142  3.69385    679 l - - -
          2.68618  4.42225  2.77519  2.73123  3.46354  2.40513  3.72494  3.29354  2.67741  2.69355  4.24690  2.90347  2.73739  3.18146  2.89801  2.37887  2.77519  2.98518  4.58477  3.61503
          0.03290  3.82654  4.54889  0.61958  0.77255  0.48576  0.95510
    251   2.69325  4.45730  3.29562  3.12870  4.12632  3.14746  4.20929  3.66068  3.18221  3.29222  4.34070  3.43962  0.91761  3.57242  3.43226  2.85949  3.13139  3.31121  5.32473  4.24664    681 p - - -
          2.68618  4.42225  2.77519  2.73123  3.46354  2.40513  3.72494  3.29354  2.67741  2.69355  4.24690  2.90347  2.73739  3.18146  2.89801  2.37887  2.77519  2.98518  4.58477  3.61503
          0.03290  3.82654  4.54889  0.61958  0.77255  0.48576  0.95510
    252   2.71177  3.08815  4.22384  3.65085  2.56359  3.85817  4.17776  1.91652  3.52972  1.89859  2.79018  3.85873  4.20131  3.73573  3.70386  3.16476  2.95006  2.03791  4.77155  3.56099    686 l - - -
          2.68618  4.42225  2.77519  2.73123  3.46354  2.40513  3.72494  3.29354  2.67741  2.69355  4.24690  2.90347  2.73739  3.18146  2.89801  2.37887  2.77519  2.98518  4.58477  3.61503
          0.03290  3.82654  4.54889  0.61958  0.77255  0.48576  0.95510
    253   2.94719  4.77141  3.08331  2.83943  3.25441  3.41030  1.24320  3.64290  2.68383  3.14232  4.18234  3.25030  3.96072  3.20530  2.95189  3.01853  3.24933  3.37898  4.71994  3.20673    687 h - - -
          2.68618  4.42225  2.77519  2.73123  3.46354  2.40513  3.72494  3.29354  2.67741  2.69355  4.24690  2.90347  2.73739  3.18146  2.89801  2.37887  2.77519  2.98518  4.58477  3.61503
          0.03290  3.82654  4.54889  0.61958  0.77255  0.48576  0.95510
    254   2.69325  4.45730  3.29562  3.12870  4.12632  3.14746  4.20929  3.66068  3.18221  3.29222  4.34070  3.43962  0.91761  3.57242  3.43226  2.85949  3.13139  3.31121  5.32473  4.24664    688 p - - -
          2.68618  4.42225  2.77519  2.73123  3.46354  2.40513  3.72494  3.29354  2.67741  2.69355  4.24690  2.90347  2.73739  3.18146  2.89801  2.37887  2.77519  2.98518  4.58477  3.61503
          0.03290  3.82654  4.54889  0.61958  0.77255  0.48576  0.95510
    255   2.61010  4.38912  3.27437  3.16844  4.30977  0.80364  4.29074  3.89894  3.34336  3.55868  4.53471  3.43889  3.77877  3.67130  3.58368  2.78085  3.08780  3.43620  5.41626  4.41041    697 g - - -
          2.68618  4.42225  2.77519  2.73123  3.46354  2.40513  3.72494  3.29354  2.67741  2.69355  4.24690  2.90347  2.73739  3.18146  2.89801  2.37887  2.77519  2.98518  4.58477  3.61503
          0.03290  3.82654  4.54889  0.61958  0.77255  0.48576  0.95510
    256   2.95513  4.79586  3.44126  2.96305  4.13882  3.45086  3.79356  3.67805  2.22259  3.20241  4.20459  3.32589  3.95640  3.01687  1.05099  3.04200  3.22470  3.40418  5.24098  4.07697    702 r - - -
          2.68618  4.42225  2.77519  2.73123  3.46354  2.40513  3.72494  3.29354  2.67741  2.69355  4.24690  2.90347  2.73739  3.18146  2.89801  2.37887  2.77519  2.98518  4.58477  3.61503
          0.03290  3.82654  4.54889  0.61958  0.77255  0.48576  0.95510
    257   2.93418  4.49055  4.00053  3.59122  3.18938  3.79985  4.33704  2.36047  3.36154  1.79165  1.46891  3.87417  4.26082  3.74683  3.57211  3.27817  3.23891  2.36107  5.02366  3.78098    703 m - - -
          2.68618  4.42225  2.77519  2.73123  3.46354  2.40513  3.72494  3.29354  2.67741  2.69355  4.24690  2.90347  2.73739  3.18146  2.89801  2.37887  2.77519  2.98518  4.58477  3.61503
          0.03290  3.82654  4.54889  0.61958  0.77255  0.48576  0.95510
    258   3.26182  4.65242  4.02254  3.71787  2.62280  3.68001  3.84614  3.28421  3.44136  2.68668  3.92006  3.87638  4.19412  3.83144  3.57755  3.46590  3.56008  3.17327  0.98328  2.62744    704 w - - -
          2.68618  4.42225  2.77519  2.73123  3.46354  2.40513  3.72494  3.29354  2.67741  2.69355  4.24690  2.90347  2.73739  3.18146  2.89801  2.37887  2.77519  2.98518  4.58477  3.61503
          0.03290  3.82654  4.54889  0.61958  0.77255  0.48576  0.95510
    259   2.53667  1.03861  4.04377  3.77358  3.77631  3.16858  4.43087  2.91331  3.60050  2.83049  3.95063  3.77284  3.87189  3.94858  3.73273  2.80809  2.99969  2.66081  5.20126  4.06408    705 c - - -
          2.68618  4.42225  2.77519  2.73123  3.46354  2.40513  3.72494  3.29354  2.67741  2.69355  4.24690  2.90347  2.73739  3.18146  2.89801  2.37887  2.77519  2.98518  4.58477  3.61503
          0.03290  3.82654  4.54889  0.61958  0.77255  0.48576  0.95510
    260   2.94719  4.77141  3.08331  2.83943  3.25441  3.41030  1.24320  3.64290  2.68383  3.14232  4.18234  3.25030  3.96072  3.20530  2.95189  3.01853  3.24933  3.37898  4.71994  3.20673    706 h - - -
          2.68618  4.42225  2.77519  2.73123  3.46354  2.40513  3.72494  3.29354  2.67741  2.69355  4.24690  2.90347  2.73739  3.18146  2.89801  2.37887  2.77519  2.98518  4.58477  3.61503
          0.03290  3.82654  4.54889  0.61958  0.77255  0.48576  0.95510
    261   2.53667  1.03861  4.04377  3.77358  3.77631  3.16858  4.43087  2.91331  3.60050  2.83049  3.95063  3.77284  3.87189  3.94858  3.73273  2.80809  2.99969  2.66081  5.20126  4.06408    707 c - - -
          2.68618  4.42225  2.77519  2.73123  3.46354  2.40513  3.72494  3.29354  2.67741  2.69355  4.24690  2.90347  2.73739  3.18146  2.89801  2.37887  2.77519  2.98518  4.58477  3.61503
          0.03290  3.82654  4.54889  0.61958  0.77255  0.48576  0.95510
    262   2.95513  4.79586  3.44126  2.96305  4.13882  3.45086  3.79356  3.67805  2.22259  3.20241  4.20459  3.32589  3.95640  3.01687  1.05099  3.04200  3.22470  3.40418  5.24098  4.07697    708 r - - -
          2.68618  4.42225  2.77519  2.73123  3.46354  2.40513  3.72494  3.29354  2.67741  2.69355  4.24690  2.90347  2.73739  3.18146  2.89801  2.37887  2.77519  2.98518  4.58477  3.61503
          0.03290  3.82654  4.54889  0.61958  0.77255  0.48576  0.95510
    263   2.93418  4.49055  4.00053  3.59122  3.18938  3.79985  4.33704  2.36047  3.36154  1.79165  1.46891  3.87417  4.26082  3.74683  3.57211  3.27817  3.23891  2.36107  5.02366  3.78098    709 m - - -
          2.68618  4.42225  2.77519  2.73123  3.46354  2.40513  3.72494  3.29354  2.67741  2.69355  4.24690  2.90347  2.73739  3.18146  2.89801  2.37887  2.77519  2.98518  4.58477  3.61503
          0.03290  3.82654  4.54889  0.61958  0.77255  0.48576  0.95510
    264   2.77205  4.32826  4.06102  3.72356  3.51746  3.67547  4.53350  2.05556  3.59060  2.21309  3.49045  3.92051  4.23914  3.95410  3.80737  3.17678  3.13510  1.08499  5.29384  4.02222    710 v - - -
          2.68618  4.42225  2.77519  2.73123  3.46354  2.40513  3.72494  3.29354  2.67741  2.69355  4.24690  2.90347  2.73739  3.18146  2.89801  2.37887  2.77519  2.98518  4.58477  3.61503
          0.03290  3.82654  4.54889  0.61958  0.77255  0.48576  0.95510
    265   3.18232  4.68991  3.77110  3.49262  2.29692  3.77715  3.59953  3.19809  3.35146  2.66369  3.87813  3.66800  4.25245  3.66852  3.54427  3.32332  3.46900  3.06659  3.93866  1.04573    711 y - - -
          2.68618  4.42225  2.77519  2.73123  3.46354  2.40513  3.72494  3.29354  2.67741  2.69355  4.24690  2.90347  2.73739  3.18146  2.89801  2.37887  2.77519  2.98518  4.58477  3.61503
          0.03290  3.82654  4.54889  0.61958  0.77255  0.48576  0.95510
    266   3.10454  4.58091  4.11534  3.75585  3.11967  3.92305  4.42603  2.32226  3.52402  0.93394  3.15856  4.03568  4.36690  3.90337  3.70725  3.48981  3.40122  2.34750  4.98142  3.69385    712 l - - -
          2.68618  4.42225  2.77519  2.73123  3.46354  2.40513  3.72494  3.29354  2.67741  2.69355  4.24690  2.90347  2.73739  3.18146  2.89801  2.37887  2.77519  2.98518  4.58477  3.61503
          0.03290  3.82654  4.54889  0.61958  0.77255  0.48576  0.95510
    267   2.69325  4.45730  3.29562  3.12870  4.12632  3.14746  4.20929  3.66068  3.18221  3.29222  4.34070  3.43962  0.91761  3.57242  3.43226  2.85949  3.13139  3.31121  5.32473  4.24664    713 p - - -
          2.68618  4.42225  2.77519  2.73123  3.46354  2.40513  3.72494  3.29354  2.67741  2.69355  4.24690  2.90347  2.73739  3.18146  2.89801  2.37887  2.77519  2.98518  4.58477  3.61503
          0.03290  3.82654  4.54889  0.61958  0.77255  0.48576  0.95510
    268   2.93418  4.49055  4.00053  3.59122  3.18938  3.79985  4.33704  2.36047  3.36154  1.79165  1.46891  3.87417  4.26082  3.74683  3.57211  3.27817  3.23891  2.36107  5.02366  3.78098    714 m - - -
          2.68618  4.42225  2.77519  2.73123  3.46354  2.40513  3.72494  3.29354  2.67741  2.69355  4.24690  2.90347  2.73739  3.18146  2.89801  2.37887  2.77519  2.98518  4.58477  3.61503
          0.03290  3.82654  4.54889  0.61958  0.77255  0.48576  0.95510
    269   2.14652  3.11144  3.61582  3.24291  3.92465  2.90577  4.14247  3.25717  3.15302  3.05134  3.94378  3.32153  3.63742  3.47293  3.41782  1.36461  2.62176  2.83284  5.34354  4.11096    715 s - - -
          2.68618  4.42225  2.77519  2.73123  3.46354  2.40513  3.72494  3.29354  2.67741  2.69355  4.24690  2.90347  2.73739  3.18146  2.89801  2.37887  2.77519  2.98518  4.58477  3.61503
          0.03290  3.82654  4.54889  0.61958  0.77255  0.48576  0.95510
    270   3.18232  4.68991  3.77110  3.49262  2.29692  3.77715  3.59953  3.19809  3.35146  2.66369  3.87813  3.66800  4.25245  3.66852  3.54427  3.32332  3.46900  3.06659  3.93866  1.04573    716 y - - -
          2.68618  4.42225  2.77519  2.73123  3.46354  2.40513  3.72494  3.29354  2.67741  2.69355  4.24690  2.90347  2.73739  3.18146  2.89801  2.37887  2.77519  2.98518  4.58477  3.61503
          0.03290  3.82654  4.54889  0.61958  0.77255  0.48576  0.95510
    271   3.10938  4.53124  4.39996  3.89849  3.08004  4.23213  4.56288  1.89755  3.68675  1.09479  2.97621  4.19256  4.53135  3.98061  3.88595  3.60882  3.36143  2.07238  5.06619  3.83875    717 l - - -
          2.68618  4.42225  2.77519  2.73123  3.46354  2.40513  3.72494  3.29354  2.67741  2.69355  4.24690  2.90347  2.73739  3.18146  2.89801  2.37887  2.77519  2.98518  4.58477  3.61503
          0.03290  3.82654  4.54889  0.61958  0.77255  0.48576  0.95510
    272   3.18232  4.68991  3.77110  3.49262  2.29692  3.77715  3.59953  3.19809  3.35146  2.66369  3.87813  3.66800  4.25245  3.66852  3.54427  3.32332  3.46900  3.06659  3.93866  1.04573    718 y - - -
          2.68618  4.42225  2.77519  2.73123  3.46354  2.40513  3.72494  3.29354  2.67741  2.69355  4.24690  2.90347  2.73739  3.18146  2.89801  2.37887  2.77519  2.98518  4.58477  3.61503
          0.03290  3.82654  4.54889  0.61958  0.77255  0.48576  0.95510
    273   2.61010  4.38912  3.27437  3.16844  4.30977  0.80364  4.29074  3.89894  3.34336  3.55868  4.53471  3.43889  3.77877  3.67130  3.58368  2.78085  3.08780  3.43620  5.41626  4.41041    719 g - - -
          2.68618  4.42225  2.77519  2.73123  3.46354  2.40513  3.72494  3.29354  2.67741  2.69355  4.24690  2.90347  2.73739  3.18146  2.89801  2.37887  2.77519  2.98518  4.58477  3.61503
          0.03290  3.82654  4.54889  0.61958  0.77255  0.48576  0.95510
    274   2.93136  4.89160  3.10420  2.73535  4.26751  3.42487  3.73594  3.69410  1.10300  3.26966  4.23438  3.16156  3.92912  2.93062  2.42598  2.97683  3.18847  3.40476  5.34170  4.14816    720 k - - -
          2.68618  4.42225  2.77519  2.73123  3.46354  2.40513  3.72494  3.29354  2.67741  2.69355  4.24690  2.90347  2.73739  3.18146  2.89801  2.37887  2.77519  2.98518  4.58477  3.61503
          0.03290  3.82654  4.54889  0.61958  0.77255  0.48576  0.95510
    275   2.93282  5.01294  3.31357  2.70710  4.41953  3.55726  3.56425  3.78503  1.54631  3.27073  4.15076  3.11659  3.94741  2.71024  1.60740  2.94533  3.11742  3.47717  5.34814  4.16114    721 k - - -
          2.68618  4.42225  2.77519  2.73123  3.46354  2.40513  3.72494  3.29354  2.67741  2.69355  4.24690  2.90347  2.73739  3.18146  2.89801  2.37887  2.77519  2.98518  4.58477  3.61503
          0.03290  3.82654  4.54889  0.61958  0.77255  0.48576  0.95510
    276   3.20113  4.61672  4.17548  3.88195  1.09002  3.90023  3.85896  2.73129  3.79031  2.11236  3.46879  3.96793  4.36044  3.97118  3.92136  3.47297  3.50255  2.71846  4.12301  2.49633    722 f - - -
          2.68618  4.42225  2.77519  2.73123  3.46354  2.40513  3.72494  3.29354  2.67741  2.69355  4.24690  2.90347  2.73739  3.18146  2.89801  2.37887  2.77519  2.98518  4.58477  3.61503
          0.03290  3.82654  4.54889  0.61958  0.77255  0.48576  0.95510
    277   2.77205  4.32826  4.06102  3.72356  3.51746  3.67547  4.53350  2.05556  3.59060  2.21309  3.49045  3.92051  4.23914  3.95410  3.80737  3.17678  3.13510  1.08499  5.29384  4.02222    724 v - - -
          2.68618  4.42225  2.77519  2.73123  3.46354  2.40513  3.72494  3.29354  2.67741  2.69355  4.24690  2.90347  2.73739  3.18146  2.89801  2.37887  2.77519  2.98518  4.58477  3.61503
          0.03290  3.82654  4.54889  0.61958  0.77255  0.48576  0.95510
    278   2.61010  4.38912  3.27437  3.16844  4.30977  0.80364  4.29074  3.89894  3.34336  3.55868  4.53471  3.43889  3.77877  3.67130  3.58368  2.78085  3.08780  3.43620  5.41626  4.41041    725 g - - -
          2.68618  4.42225  2.77519  2.73123  3.46354  2.40513  3.72494  3.29354  2.67741  2.69355  4.24690  2.90347  2.73739  3.18146  2.89801  2.37887  2.77519  2.98518  4.58477  3.61503
          0.03290  3.82654  4.54889  0.61958  0.77255  0.48576  0.95510
    279   2.69325  4.45730  3.29562  3.12870  4.12632  3.14746  4.20929  3.66068  3.18221  3.29222  4.34070  3.43962  0.91761  3.57242  3.43226  2.85949  3.13139  3.31121  5.32473  4.24664    726 p - - -
          2.68618  4.42225  2.77519  2.73123  3.46354  2.40513  3.72494  3.29354  2.67741  2.69355  4.24690  2.90347  2.73739  3.18146  2.89801  2.37887  2.77519  2.98518  4.58477  3.61503
          0.03290  3.82654  4.54889  0.61958  0.77255  0.48576  0.95510
    280   2.99543  4.42804  4.26873  3.88348  3.34415  4.01554  4.62071  1.13671  3.71066  1.94058  3.28767  4.13531  4.45193  4.06420  3.91254  3.50710  3.29575  1.84713  5.22486  3.95860    727 i - - -
          2.68618  4.42225  2.77519  2.73123  3.46354  2.40513  3.72494  3.29354  2.67741  2.69355  4.24690  2.90347  2.73739  3.18146  2.89801  2.37887  2.77519  2.98518  4.58477  3.61503
          0.03290  3.82654  4.54889  0.61958  0.77255  0.48576  0.95510
    281   2.38953  4.23423  3.38881  3.13969  3.92974  3.07476  4.16032  3.05133  3.08174  2.91642  3.97060  3.35586  3.77521  3.47909  3.34213  2.59038  1.25225  2.75123  5.37164  4.14662    728 t - - -
          2.68618  4.42225  2.77519  2.73123  3.46354  2.40513  3.72494  3.29354  2.67741  2.69355  4.24690  2.90347  2.73739  3.18146  2.89801  2.37887  2.77519  2.98518  4.58477  3.61503
          0.03290  3.82654  4.54889  0.61958  0.77255  0.48576  0.95510
    282   2.26387  4.22667  3.11519  2.81247  4.08792  2.98026  3.95232  3.45561  2.84710  3.16039  4.02096  3.11129  1.97313  3.19565  3.18855  2.19292  2.36052  3.01879  5.42981  4.17379    730 p - - -
          2.68618  4.42225  2.77519  2.73123  3.46354  2.40513  3.72494  3.29354  2.67741  2.69355  4.24690  2.90347  2.73739  3.18146  2.89801  2.37887  2.77519  2.98518  4.58477  3.61503
          0.03290  3.82654  4.54889  0.61958  0.77255  0.48576  0.95510
    283   2.50567  4.26722  3.57062  3.14643  3.62255  3.35671  4.09485  2.27585  3.01817  2.46246  3.57119  3.43347  3.93221  3.40389  3.31203  2.75488  1.71500  2.30127  5.20675  3.94801    731 t - - -
          2.68618  4.42225  2.77519  2.73123  3.46354  2.40513  3.72494  3.29354  2.67741  2.69355  4.24690  2.90347  2.73739  3.18146  2.89801  2.37887  2.77519  2.98518  4.58477  3.61503
          0.03290  3.82654  4.54889  0.61958  0.77255  0.48576  0.95510
    284   2.97578  4.37596  4.45685  3.97900  3.38210  4.17195  4.72583  1.26202  3.83190  1.90370  3.23304  4.22964  4.54010  4.13369  4.05066  3.56288  3.25620  1.57218  5.32190  4.09731    732 i - - -
          2.68618  4.42225  2.77519  2.73123  3.46354  2.40513  3.72494  3.29354  2.67741  2.69355  4.24690  2.90347  2.73739  3.18146  2.89801  2.37887  2.77519  2.98518  4.58477  3.61503
          0.03290  3.82654  4.54889  0.61958  0.77255  0.48576  0.95510
    285   2.58226  4.32920  3.41515  2.83035  3.37422  3.52816  3.72124  2.61482  2.61806  2.19139  3.39110  3.23471  3.90166  2.82513  2.56679  2.78414  2.80832  2.59395  3.96417  3.55681    733 l - - -
          2.68618  4.42225  2.77519  2.73123  3.46354  2.40513  3.72494  3.29354  2.67741  2.69355  4.24690  2.90347  2.73739  3.18146  2.89801  2.37887  2.77519  2.98518  4.58477  3.61503
          0.03290  3.82654  4.54889  0.61958  0.77255  0.48576  0.95510
    286   2.29385  4.21318  3.16791  2.98240  4.03098  2.94398  4.09311  3.54777  3.05303  3.27188  4.20242  3.21399  3.67917  3.40615  3.33990  1.16248  2.77070  3.09296  5.40735  4.11447    734 s - - -
          2.68618  4.42225  2.77519  2.73123  3.46354  2.40513  3.72494  3.29354  2.67741  2.69355  4.24690  2.90347  2.73739  3.18146  2.89801  2.37887  2.77519  2.98518  4.58477  3.61503
          0.03290  3.82654  4.54889  0.61958  0.77255  0.48576  0.95510
    287   3.10454  4.58091  4.11534  3.75585  3.11967  3.92305  4.42603  2.32226  3.52402  0.93394  3.15856  4.03568  4.36690  3.90337  3.70725  3.48981  3.40122  2.34750  4.98142  3.69385    735 l - - -
          2.68618  4.42225  2.77519  2.73123  3.46354  2.40513  3.72494  3.29354  2.67741  2.69355  4.24690  2.90347  2.73739  3.18146  2.89801  2.37887  2.77519  2.98518  4.58477  3.61503
          0.03290  3.82654  4.54889  0.61958  0.77255  0.48576  0.95510
    288   2.95513  4.79586  3.44126  2.96305  4.13882  3.45086  3.79356  3.67805  2.22259  3.20241  4.20459  3.32589  3.95640  3.01687  1.05099  3.04200  3.22470  3.40418  5.24098  4.07697    736 r - - -
          2.68618  4.42225  2.77519  2.73123  3.46354  2.40513  3.72494  3.29354  2.67741  2.69355  4.24690  2.90347  2.73739  3.18146  2.89801  2.37887  2.77519  2.98518  4.58477  3.61503
          0.03290  3.82654  4.54889  0.61958  0.77255  0.48576  0.95510
    289   2.80003  5.05918  2.67080  2.19865  4.40630  3.35933  3.59643  3.81833  1.60088  3.34416  4.18891  2.59110  3.83669  2.74585  2.49861  2.77575  3.03109  3.47045  5.47840  4.17102    737 k - - -
          2.68618  4.42225  2.77519  2.73123  3.46354  2.40513  3.72494  3.29354  2.67741  2.69355  4.24690  2.90347  2.73739  3.18146  2.89801  2.37887  2.77519  2.98518  4.58477  3.61503
          0.03290  3.82654  4.54889  0.61958  0.77255  0.48576  0.95510
    290   2.91441  5.01372  2.47091  1.09258  4.35444  3.24560  3.82956  3.79925  2.70441  3.42419  4.40116  2.90942  3.84827  3.04677  3.10778  2.90207  3.21861  3.48819  5.53476  4.25799    738 e - - -
          2.68618  4.42225  2.77519  2.73123  3.46354  2.40513  3.72494  3.29354  2.67741  2.69355  4.24690  2.90347  2.73739  3.18146  2.89801  2.37887  2.77519  2.98518  4.58477  3.61503
          0.03290  3.82654  4.54889  0.61958  0.77255  0.48576  0.95510
    291   3.10738  4.50303  4.46616  3.95175  3.11465  4.27977  4.61802  1.71704  3.76271  1.18351  2.98427  4.24269  4.56038  4.03330  3.95965  3.64690  3.35420  1.98783  5.10873  3.90558    739 l - - -
          2.68618  4.42225  2.77519  2.73123  3.46354  2.40513  3.72494  3.29354  2.67741  2.69355  4.24690  2.90347  2.73739  3.18146  2.89801  2.37887  2.77519  2.98518  4.58477  3.61503
          0.03290  3.82654  4.54889  0.61958  0.77255  0.48576  0.95510
    292   3.27751  4.67629  4.15859  3.77583  1.79017  4.07162  3.44649  3.06192  3.64853  2.47083  3.70097  3.79227  4.42310  3.78482  3.80667  3.43162  3.51518  2.96824  3.66921  1.21035    740 y - - -
          2.68618  4.42225  2.77519  2.73123  3.46354  2.40513  3.72494  3.29354  2.67741  2.69355  4.24690  2.90347  2.73739  3.18146  2.89801  2.37887  2.77519  2.98518  4.58477  3.61503
          0.03290  3.82654  4.54889  0.61958  0.77255  0.48576  0.95510
    293   2.39629  4.23007  3.51532  2.95988  3.41315  3.51766  3.86338  2.37048  2.87996  2.26107  3.05374  3.33542  3.92963  3.20054  3.21175  2.61944  2.42592  2.32190  4.90777  3.67932    743 l - - -
          2.68618  4.42225  2.77519  2.73123  3.46354  2.40513  3.72494  3.29354  2.67741  2.69355  4.24690  2.90347  2.73739  3.18146  2.89801  2.37887  2.77519  2.98518  4.58477  3.61503
          0.03290  3.82654  4.54889  0.61958  0.77255  0.48576  0.95510
    294   2.77205  4.32826  4.06102  3.72356  3.51746  3.67547  4.53350  2.05556  3.59060  2.21309  3.49045  3.92051  4.23914  3.95410  3.80737  3.17678  3.13510  1.08499  5.29384  4.02222    745 v - - -
          2.68618  4.42225  2.77519  2.73123  3.46354  2.40513  3.72494  3.29354  2.67741  2.69355  4.24690  2.90347  2.73739  3.18146  2.89801  2.37887  2.77519  2.98518  4.58477  3.61503
          0.03290  3.82654  4.54889  0.61958  0.77255  0.48576  0.95510
    295   2.30936  4.26687  3.04088  2.81188  4.09251  2.97862  3.98272  3.54579  2.88772  3.23323  4.11950  3.11664  1.69720  3.24442  3.21453  2.14667  2.75323  3.09913  5.43613  4.15845    747 p - - -
          2.68618  4.42225  2.77519  2.73123  3.46354  2.40513  3.72494  3.29354  2.67741  2.69355  4.24690  2.90347  2.73739  3.18146  2.89801  2.37887  2.77519  2.98518  4.58477  3.61503
          0.03290  3.82654  4.54889  0.61958  0.77255  0.48576  0.95510
    296   3.18232  4.68991  3.77110  3.49262  2.29692  3.77715  3.59953  3.19809  3.35146  2.66369  3.87813  3.66800  4.25245  3.66852  3.54427  3.32332  3.46900  3.06659  3.93866  1.04573    749 y - - -
          2.68618  4.42225  2.77519  2.73123  3.46354  2.40513  3.72494  3.29354  2.67741  2.69355  4.24690  2.90347  2.73739  3.18146  2.89801  2.37887  2.77519  2.98518  4.58477  3.61503
          0.03290  3.82654  4.54889  0.61958  0.77255  0.48576  0.95510
    297   2.74217  4.91666  2.69692  2.38815  3.93960  3.35093  2.21792  3.64832  2.31227  3.20125  4.06486  2.58954  3.83152  2.54683  2.66374  2.74644  2.98646  3.32355  5.22804  3.81747    750 h - - -
          2.68618  4.42225  2.77519  2.73123  3.46354  2.40513  3.72494  3.29354  2.67741  2.69355  4.24690  2.90347  2.73739  3.18146  2.89801  2.37887  2.77519  2.98518  4.58477  3.61503
          0.03290  3.82654  4.54889  0.61958  0.77255  0.48576  0.95510
    298   2.81840  5.12582  2.36375  1.44810  4.39458  3.24851  3.67012  3.86147  2.46428  3.40785  4.29649  2.76659  3.80869  2.55159  2.87874  2.77176  3.08670  3.51665  5.58768  4.20463    751 e - - -
          2.68618  4.42225  2.77519  2.73123  3.46354  2.40513  3.72494  3.29354  2.67741  2.69355  4.24690  2.90347  2.73739  3.18146  2.89801  2.37887  2.77519  2.98518  4.58477  3.61503
          0.03290  3.82654  4.54889  0.61958  0.77255  0.48576  0.95510
    299   2.96202  4.34985  4.47869  3.98498  3.43015  4.19126  4.74165  1.45630  3.85808  1.96184  3.26695  4.23817  4.54884  4.14981  4.08434  3.57064  3.23729  1.30737  5.35333  4.13594    752 v - - -
          2.68618  4.42225  2.77519  2.73123  3.46354  2.40513  3.72494  3.29354  2.67741  2.69355  4.24690  2.90347  2.73739  3.18146  2.89801  2.37887  2.77519  2.98518  4.58477  3.61503
          0.03290  3.82654  4.54889  0.61958  0.77255  0.48576  0.95510
    300   2.94164  5.06049  0.98623  2.30919  4.43170  3.17710  3.89276  4.00972  2.96855  3.62665  4.60457  2.86289  3.82675  3.13244  3.47783  2.90979  3.27954  3.65410  5.60917  4.31327    753 d - - -
          2.68618  4.42225  2.77519  2.73123  3.46354  2.40513  3.72494  3.29354  2.67741  2.69355  4.24690  2.90347  2.73739  3.18146  2.89801  2.37887  2.77519  2.98518  4.58477  3.61503
          0.03290  3.82654  4.54889  0.61958  0.77255  0.48576  0.95510
    301   3.26182  4.65242  4.02254  3.71787  2.62280  3.68001  3.84614  3.28421  3.44136  2.68668  3.92006  3.87638  4.19412  3.83144  3.57755  3.46590  3.56008  3.17327  0.98328  2.62744    754 w - - -
          2.68618  4.42225  2.77519  2.73123  3.46354  2.40513  3.72494  3.29354  2.67741  2.69355  4.24690  2.90347  2.73739  3.18146  2.89801  2.37887  2.77519  2.98518  4.58477  3.61503
          0.03290  3.82654  4.54889  0.61958  0.77255  0.48576  0.95510
    302   2.68674  4.68040  2.68549  2.56676  4.03685  3.15423  3.88629  3.73814  2.78659  3.39050  4.34667  1.24207  3.80424  3.15966  3.13908  2.75614  3.06752  3.36500  5.34817  3.98903    755 n - - -
          2.68618  4.42225  2.77519  2.73123  3.46354  2.40513  3.72494  3.29354  2.67741  2.69355  4.24690  2.90347  2.73739  3.18146  2.89801  2.37887  2.77519  2.98518  4.58477  3.61503
          0.03290  3.82654  4.54889  0.61958  0.77255  0.48576  0.95510
    303   2.71452  4.99396  2.66518  2.05573  4.30185  3.34009  3.58690  3.71635  2.12440  3.26257  4.09134  2.84462  3.80075  2.18740  2.63121  2.69871  2.70678  3.36982  5.44090  4.10936    756 e - - -
          2.68618  4.42225  2.77519  2.73123  3.46354  2.40513  3.72494  3.29354  2.67741  2.69355  4.24690  2.90347  2.73739  3.18146  2.89801  2.37887  2.77519  2.98518  4.58477  3.61503
          0.03290  3.82654  4.54889  0.61958  0.77255  0.48576  0.95510
    304   1.08207  4.17062  3.41714  3.20728  4.00773  2.99619  4.23459  3.12648  3.22237  3.01009  4.04772  3.36813  3.73116  3.56797  3.47554  2.52169  2.79591  2.78889  5.43952  4.23484    757 a - - -
          2.68618  4.42225  2.77519  2.73123  3.46354  2.40513  3.72494  3.29354  2.67741  2.69355  4.24690  2.90347  2.73739  3.18146  2.89801  2.37887  2.77519  2.98518  4.58477  3.61503
          0.03290  3.82654  4.54889  0.61958  0.77255  0.48576  0.95510
    305   2.95513  4.79586  3.44126  2.96305  4.13882  3.45086  3.79356  3.67805  2.22259  3.20241  4.20459  3.32589  3.95640  3.01687  1.05099  3.04200  3.22470  3.40418  5.24098  4.07697    758 r - - -
          2.68618  4.42225  2.77519  2.73123  3.46354  2.40513  3.72494  3.29354  2.67741  2.69355  4.24690  2.90347  2.73739  3.18146  2.89801  2.37887  2.77519  2.98518  4.58477  3.61503
          0.03290  3.82654  4.54889  0.61958  0.77255  0.48576  0.95510
    306   2.68674  4.68040  2.68549  2.56676  4.03685  3.15423  3.88629  3.73814  2.78659  3.39050  4.34667  1.24207  3.80424  3.15966  3.13908  2.75614  3.06752  3.36500  5.34817  3.98903    759 n - - -
          2.68618  4.42225  2.77519  2.73123  3.46354  2.40513  3.72494  3.29354  2.67741  2.69355  4.24690  2.90347  2.73739  3.18146  2.89801  2.37887  2.77519  2.98518  4.58477  3.61503
          0.03290  3.82654  4.54889  0.61958  0.77255  0.48576  0.95510
    307   2.40930  4.44974  3.19658  2.71347  3.64739  3.42224  3.75374  2.90796  2.56739  2.13378  3.56756  3.14547  3.86732  2.53596  2.90753  2.73010  2.63202  2.68827  5.07519  3.81595    760 l - - -
          2.68618  4.42225  2.77519  2.73123  3.46354  2.40513  3.72494  3.29354  2.67741  2.69355  4.24690  2.90347  2.73739  3.18146  2.89801  2.37887  2.77519  2.98518  4.58477  3.61503
          0.03290  3.82654  4.54889  0.61958  0.77255  0.48576  0.95510
    308   2.53667  1.03861  4.04377  3.77358  3.77631  3.16858  4.43087  2.91331  3.60050  2.83049  3.95063  3.77284  3.87189  3.94858  3.73273  2.80809  2.99969  2.66081  5.20126  4.06408    761 c - - -
          2.68618  4.42225  2.77519  2.73123  3.46354  2.40513  3.72494  3.29354  2.67741  2.69355  4.24690  2.90347  2.73739  3.18146  2.89801  2.37887  2.77519  2.98518  4.58477  3.61503
          0.03290  3.82654  4.54889  0.61958  0.77255  0.48576  0.95510
    309   1.08207  4.17062  3.41714  3.20728  4.00773  2.99619  4.23459  3.12648  3.22237  3.01009  4.04772  3.36813  3.73116  3.56797  3.47554  2.52169  2.79591  2.78889  5.43952  4.23484    762 a - - -
          2.68618  4.42225  2.77519  2.73123  3.46354  2.40513  3.72494  3.29354  2.67741  2.69355  4.24690  2.90347  2.73739  3.18146  2.89801  2.37887  2.77519  2.98518  4.58477  3.61503
          0.03290  3.82654  4.54889  0.61958  0.77255  0.48576  0.95510
    310   2.93136  4.89160  3.10420  2.73535  4.26751  3.42487  3.73594  3.69410  1.10300  3.26966  4.23438  3.16156  3.92912  2.93062  2.42598  2.97683  3.18847  3.40476  5.34170  4.14816    785 k - - -
          2.68618  4.42225  2.77519  2.73123  3.46354  2.40513  3.72494  3.29354  2.67741  2.69355  4.24690  2.90347  2.73739  3.18146  2.89801  2.37887  2.77519  2.98518  4.58477  3.61503
          0.03290  3.82654  4.54889  0.61958  0.77255  0.48576  0.95510
    311   2.91441  5.01372  2.47091  1.09258  4.35444  3.24560  3.82956  3.79925  2.70441  3.42419  4.40116  2.90942  3.84827  3.04677  3.10778  2.90207  3.21861  3.48819  5.53476  4.25799    798 e - - -
          2.68618  4.42225  2.77519  2.73123  3.46354  2.40513  3.72494  3.29354  2.67741  2.69355  4.24690  2.90347  2.73739  3.18146  2.89801  2.37887  2.77519  2.98518  4.58477  3.61503
          0.03290  3.82654  4.54889  0.61958  0.77255  0.48576  0.95510
    312   2.94164  5.06049  0.98623  2.30919  4.43170  3.17710  3.89276  4.00972  2.96855  3.62665  4.60457  2.86289  3.82675  3.13244  3.47783  2.90979  3.27954  3.65410  5.60917  4.31327    799 d - - -
          2.68618  4.42225  2.77519  2.73123  3.46354  2.40513  3.72494  3.29354  2.67741  2.69355  4.24690  2.90347  2.73739  3.18146  2.89801  2.37887  2.77519  2.98518  4.58477  3.61503
          0.03290  3.82654  4.54889  0.61958  0.77255  0.48576  0.95510
    313   3.10454  4.58091  4.11534  3.75585  3.11967  3.92305  4.42603  2.32226  3.52402  0.93394  3.15856  4.03568  4.36690  3.90337  3.70725  3.48981  3.40122  2.34750  4.98142  3.69385    800 l - - -
          2.68618  4.42225  2.77519  2.73123  3.46354  2.40513  3.72494  3.29354  2.67741  2.69355  4.24690  2.90347  2.73739  3.18146  2.89801  2.37887  2.77519  2.98518  4.58477  3.61503
          0.03290  3.82654  4.54889  0.61958  0.77255  0.48576  0.95510
    314   3.18232  4.68991  3.77110  3.49262  2.29692  3.77715  3.59953  3.19809  3.35146  2.66369  3.87813  3.66800  4.25245  3.66852  3.54427  3.32332  3.46900  3.06659  3.93866  1.04573    801 y - - -
          2.68618  4.42225  2.77519  2.73123  3.46354  2.40513  3.72494  3.29354  2.67741  2.69355  4.24690  2.90347  2.73739  3.18146  2.89801  2.37887  2.77519  2.98518  4.58477  3.61503
          0.03290  3.82654  4.54889  0.61958  0.77255  0.48576  0.95510
    315   3.18232  4.68991  3.77110  3.49262  2.29692  3.77715  3.59953  3.19809  3.35146  2.66369  3.87813  3.66800  4.25245  3.66852  3.54427  3.32332  3.46900  3.06659  3.93866  1.04573    802 y - - -
          2.68618  4.42225  2.77519  2.73123  3.46354  2.40513  3.72494  3.29354  2.67741  2.69355  4.24690  2.90347  2.73739  3.18146  2.89801  2.37887  2.77519  2.98518  4.58477  3.61503
          0.03290  3.82654  4.54889  0.61958  0.77255  0.48576  0.95510
    316   2.69325  4.45730  3.29562  3.12870  4.12632  3.14746  4.20929  3.66068  3.18221  3.29222  4.34070  3.43962  0.91761  3.57242  3.43226  2.85949  3.13139  3.31121  5.32473  4.24664    803 p - - -
          2.68618  4.42225  2.77519  2.73123  3.46354  2.40513  3.72494  3.29354  2.67741  2.69355  4.24690  2.90347  2.73739  3.18146  2.89801  2.37887  2.77519  2.98518  4.58477  3.61503
          0.03290  3.82654  4.54889  0.61958  0.77255  0.48576  0.95510
    317   2.94719  4.77141  3.08331  2.83943  3.25441  3.41030  1.24320  3.64290  2.68383  3.14232  4.18234  3.25030  3.96072  3.20530  2.95189  3.01853  3.24933  3.37898  4.71994  3.20673    804 h - - -
          2.68618  4.42225  2.77519  2.73123  3.46354  2.40513  3.72494  3.29354  2.67741  2.69355  4.24690  2.90347  2.73739  3.18146  2.89801  2.37887  2.77519  2.98518  4.58477  3.61503
          0.03290  3.82654  4.54889  0.61958  0.77255  0.48576  0.95510
    318   2.69325  4.45730  3.29562  3.12870  4.12632  3.14746  4.20929  3.66068  3.18221  3.29222  4.34070  3.43962  0.91761  3.57242  3.43226  2.85949  3.13139  3.31121  5.32473  4.24664    805 p - - -
          2.68618  4.42225  2.77519  2.73123  3.46354  2.40513  3.72494  3.29354  2.67741  2.69355  4.24690  2.90347  2.73739  3.18146  2.89801  2.37887  2.77519  2.98518  4.58477  3.61503
          0.03290  3.82654  4.54889  0.61958  0.77255  0.48576  0.95510
    319   3.11106  4.55793  4.35216  3.83300  3.04004  4.20482  4.50709  2.14918  3.60294  1.05087  2.61599  4.14120  4.49616  3.90365  3.80445  3.56923  3.35681  2.21355  5.02972  3.82919    807 l - - -
          2.68618  4.42225  2.77519  2.73123  3.46354  2.40513  3.72494  3.29354  2.67741  2.69355  4.24690  2.90347  2.73739  3.18146  2.89801  2.37887  2.77519  2.98518  4.58477  3.61503
          0.03290  3.82654  4.54889  0.61958  0.77255  0.48576  0.95510
    320   2.77205  4.32826  4.06102  3.72356  3.51746  3.67547  4.53350  2.05556  3.59060  2.21309  3.49045  3.92051  4.23914  3.95410  3.80737  3.17678  3.13510  1.08499  5.29384  4.02222    808 v - - -
          2.68618  4.42225  2.77519  2.73123  3.46354  2.40513  3.72494  3.29354  2.67741  2.69355  4.24690  2.90347  2.73739  3.18146  2.89801  2.37887  2.77519  2.98518  4.58477  3.61503
          0.03290  3.82654  4.54889  0.61958  0.77255  0.48576  0.95510
    321   2.84607  4.82876  2.87443  2.62942  3.99096  3.33666  3.78699  3.61554  2.45364  3.12237  4.15248  3.08839  3.89007  1.31808  2.73832  2.89621  3.14352  3.34837  5.27161  3.96260    820 q - - -
          2.68618  4.42225  2.77519  2.73123  3.46354  2.40513  3.72494  3.29354  2.67741  2.69355  4.24690  2.90347  2.73739  3.18146  2.89801  2.37887  2.77519  2.98518  4.58477  3.61503
          0.03290  3.82654  4.54889  0.61958  0.77255  0.48576  0.95510
    322   2.94164  5.06049  0.98623  2.30919  4.43170  3.17710  3.89276  4.00972  2.96855  3.62665  4.60457  2.86289  3.82675  3.13244  3.47783  2.90979  3.27954  3.65410  5.60917  4.31327    821 d - - -
          2.68618  4.42225  2.77519  2.73123  3.46354  2.40513  3.72494  3.29354  2.67741  2.69355  4.24690  2.90347  2.73739  3.18146  2.89801  2.37887  2.77519  2.98518  4.58477  3.61503
          0.03290  3.82654  4.54889  0.61958  0.77255  0.48576  0.95510
    323   2.97521  4.37894  4.44743  3.97321  3.37660  4.16364  4.71928  1.25286  3.82260  1.90019  3.23169  4.22334  4.53550  4.12760  4.04072  3.55688  3.25702  1.59509  5.31608  4.08831    822 i - - -
          2.68618  4.42225  2.77519  2.73123  3.46354  2.40513  3.72494  3.29354  2.67741  2.69355  4.24690  2.90347  2.73739  3.18146  2.89801  2.37887  2.77519  2.98518  4.58477  3.61503
          0.03290  3.82654  4.54889  0.61958  0.77255  0.48576  0.95510
    324   3.10454  4.58091  4.11534  3.75585  3.11967  3.92305  4.42603  2.32226  3.52402  0.93394  3.15856  4.03568  4.36690  3.90337  3.70725  3.48981  3.40122  2.34750  4.98142  3.69385    823 l - - -
          2.68618  4.42225  2.77519  2.73123  3.46354  2.40513  3.72494  3.29354  2.67741  2.69355  4.24690  2.90347  2.73739  3.18146  2.89801  2.37887  2.77519  2.98518  4.58477  3.61503
          0.03290  3.82654  4.54889  0.61958  0.77255  0.48576  0.95510
    325   3.26182  4.65242  4.02254  3.71787  2.62280  3.68001  3.84614  3.28421  3.44136  2.68668  3.92006  3.87638  4.19412  3.83144  3.57755  3.46590  3.56008  3.17327  0.98328  2.62744    824 w - - -
          2.68618  4.42225  2.77519  2.73123  3.46354  2.40513  3.72494  3.29354  2.67741  2.69355  4.24690  2.90347  2.73739  3.18146  2.89801  2.37887  2.77519  2.98518  4.58477  3.61503
          0.03290  3.82654  4.54889  0.61958  0.77255  0.48576  0.95510
    326   1.23528  4.10758  3.28604  3.05992  4.14193  2.47546  4.14661  3.42650  3.13346  3.22589  4.11567  3.23439  3.63817  3.44233  3.42316  2.38015  2.67897  2.96685  5.50436  4.29914    825 a - - -
          2.68618  4.42225  2.77519  2.73123  3.46354  2.40513  3.72494  3.29354  2.67741  2.69355  4.24690  2.90347  2.73739  3.18146  2.89801  2.37887  2.77519  2.98518  4.58477  3.61503
          0.03290  3.82654  4.54889  0.61958  0.77255  0.48576  0.95510
    327   2.29385  4.21318  3.16791  2.98240  4.03098  2.94398  4.09311  3.54777  3.05303  3.27188  4.20242  3.21399  3.67917  3.40615  3.33990  1.16248  2.77070  3.09296  5.40735  4.11447    826 s - - -
          2.68618  4.42225  2.77519  2.73123  3.46354  2.40513  3.72494  3.29354  2.67741  2.69355  4.24690  2.90347  2.73739  3.18146  2.89801  2.37887  2.77519  2.98518  4.58477  3.61503
          0.03290  3.82654  4.54889  0.61958  0.77255  0.48576  0.95510
    328   3.10454  4.58091  4.11534  3.75585  3.11967  3.92305  4.42603  2.32226  3.52402  0.93394  3.15856  4.03568  4.36690  3.90337  3.70725  3.48981  3.40122  2.34750  4.98142  3.69385    827 l - - -
          2.68618  4.42225  2.77519  2.73123  3.46354  2.40513  3.72494  3.29354  2.67741  2.69355  4.24690  2.90347  2.73739  3.18146  2.89801  2.37887  2.77519  2.98518  4.58477  3.61503
          0.03290  3.82654  4.54889  0.61958  0.77255  0.48576  0.95510
    329   2.90253  4.73974  3.22603  2.84148  2.66910  3.59886  1.82606  3.36674  2.66427  2.87003  3.89141  3.22777  4.03311  3.11556  2.96488  2.96872  3.14565  3.14180  4.25421  2.36195    831 h - - -
          2.68618  4.42225  2.77519  2.73123  3.46354  2.40513  3.72494  3.29354  2.67741  2.69355  4.24690  2.90347  2.73739  3.18146  2.89801  2.37887  2.77519  2.98518  4.58477  3.61503
          0.03290  3.82654  4.54889  0.61958  0.77255  0.48576  0.95510
    330   2.75921  4.67007  3.06829  2.67154  2.90904  3.51018  3.08408  3.29002  2.62328  2.86589  3.80554  2.49555  3.93883  3.00905  2.98019  2.83331  2.99900  3.03672  4.45731  2.10236    832 y - - -
          2.68618  4.42225  2.77519  2.73123  3.46354  2.40513  3.72494  3.29354  2.67741  2.69355  4.24690  2.90347  2.73739  3.18146  2.89801  2.37887  2.77519  2.98518  4.58477  3.61503
          0.03290  3.82654  4.54889  0.61958  0.77255  0.48576  0.95510
    331   2.24619  4.25731  3.92585  3.44763  3.50807  3.65817  4.30544  2.08294  3.33213  2.07079  3.39988  3.71864  4.15261  3.66510  3.60795  3.02946  2.97845  1.49841  5.21113  3.98104    833 v - - -
          2.68618  4.42225  2.77519  2.73123  3.46354  2.40513  3.72494  3.29354  2.67741  2.69355  4.24690  2.90347  2.73739  3.18146  2.89801  2.37887  2.77519  2.98518  4.58477  3.61503
          0.03290  3.82654  4.54889  0.61958  0.77255  0.48576  0.95510
    332   2.77741  4.33222  3.85278  3.33125  2.81138  3.77634  3.86551  2.25389  3.19466  2.15061  3.29504  3.61323  4.15253  3.49141  3.45287  3.08274  3.02366  2.13114  4.46302  2.00415    843 y - - -
          2.68618  4.42225  2.77519  2.73123  3.46354  2.40513  3.72494  3.29354  2.67741  2.69355  4.24690  2.90347  2.73739  3.18146  2.89801  2.37887  2.77519  2.98518  4.58477  3.61503
          0.03290  3.82654  4.54889  0.61958  0.77255  0.48576  0.95510
    333   2.91441  5.01372  2.47091  1.09258  4.35444  3.24560  3.82956  3.79925  2.70441  3.42419  4.40116  2.90942  3.84827  3.04677  3.10778  2.90207  3.21861  3.48819  5.53476  4.25799    844 e - - -
          2.68618  4.42225  2.77519  2.73123  3.46354  2.40513  3.72494  3.29354  2.67741  2.69355  4.24690  2.90347  2.73739  3.18146  2.89801  2.37887  2.77519  2.98518  4.58477  3.61503
          0.03290  3.82654  4.54889  0.61958  0.77255  0.48576  0.95510
    334   2.69325  4.45730  3.29562  3.12870  4.12632  3.14746  4.20929  3.66068  3.18221  3.29222  4.34070  3.43962  0.91761  3.57242  3.43226  2.85949  3.13139  3.31121  5.32473  4.24664    845 p - - -
          2.68618  4.42225  2.77519  2.73123  3.46354  2.40513  3.72494  3.29354  2.67741  2.69355  4.24690  2.90347  2.73739  3.18146  2.89801  2.37887  2.77519  2.98518  4.58477  3.61503
          0.03290  3.82654  4.54889  0.61958  0.77255  0.48576  0.95510
    335   3.01173  4.37873  4.50755  3.95513  3.25113  4.27554  4.65146  1.54479  3.84314  1.62824  2.73767  4.23794  4.54417  4.06751  4.05215  3.60760  3.25053  1.60127  5.19285  4.04726    847 i - - -
          2.68618  4.42225  2.77519  2.73123  3.46354  2.40513  3.72494  3.29354  2.67741  2.69355  4.24690  2.90347  2.73739  3.18146  2.89801  2.37887  2.77519  2.98518  4.58477  3.61503
          0.03290  3.82654  4.54889  0.61958  0.77255  0.48576  0.95510
    336   3.14386  4.54725  4.40361  3.91616  2.02212  4.20381  4.19496  2.28378  3.77642  1.22218  2.98813  4.12124  4.49284  3.95181  3.94403  3.56496  3.38303  2.34905  4.52439  3.04838    848 l - - -
          2.68618  4.42225  2.77519  2.73123  3.46354  2.40513  3.72494  3.29354  2.67741  2.69355  4.24690  2.90347  2.73739  3.18146  2.89801  2.37887  2.77519  2.98518  4.58477  3.61503
          0.03290  3.82654  4.54889  0.61958  0.77255  0.48576  0.95510
    337   2.55460  4.50905  3.14204  2.59228  3.74087  3.09137  3.64936  3.10700  2.30456  2.77249  3.00236  3.05174  3.81758  2.86223  2.58796  2.66747  2.48539  2.83692  5.07557  3.80843    849 k - - -
          2.68618  4.42225  2.77519  2.73123  3.46354  2.40513  3.72494  3.29354  2.67741  2.69355  4.24690  2.90347  2.73739  3.18146  2.89801  2.37887  2.77519  2.98518  4.58477  3.61503
          0.03290  3.82654  4.54889  0.61958  0.77255  0.48576  0.95510
    338   2.73878  4.76860  3.17540  2.61678  3.59323  3.50205  2.83972  3.41655  2.19701  2.98286  3.86683  3.06543  3.88966  2.79869  1.93719  2.79177  2.95168  3.13644  4.94421  3.11872    850 r - - -
          2.68618  4.42225  2.77519  2.73123  3.46354  2.40513  3.72494  3.29354  2.67741  2.69355  4.24690  2.90347  2.73739  3.18146  2.89801  2.37887  2.77519  2.98518  4.58477  3.61503
          0.03290  3.82654  4.54889  0.61958  0.77255  0.48576  0.95510
    339   3.26182  4.65242  4.02254  3.71787  2.62280  3.68001  3.84614  3.28421  3.44136  2.68668  3.92006  3.87638  4.19412  3.83144  3.57755  3.46590  3.56008  3.17327  0.98328  2.62744    852 w - - -
          2.68618  4.42225  2.77519  2.73123  3.46354  2.40513  3.72494  3.29354  2.67741  2.69355  4.24690  2.90347  2.73739  3.18146  2.89801  2.37887  2.77519  2.98518  4.58477  3.61503
          0.03290  3.82654  4.54889  0.61958  0.77255  0.48576  0.95510
    340   2.69325  4.45730  3.29562  3.12870  4.12632  3.14746  4.20929  3.66068  3.18221  3.29222  4.34070  3.43962  0.91761  3.57242  3.43226  2.85949  3.13139  3.31121  5.32473  4.24664    853 p - - -
          2.68618  4.42225  2.77519  2.73123  3.46354  2.40513  3.72494  3.29354  2.67741  2.69355  4.24690  2.90347  2.73739  3.18146  2.89801  2.37887  2.77519  2.98518  4.58477  3.61503
          0.03290  3.82654  4.54889  0.61958  0.77255  0.48576  0.95510
    341   1.70533  3.32847  3.58379  3.10400  3.66833  2.73916  3.99825  2.87678  3.02195  2.46784  3.62611  3.31893  3.74254  3.33216  3.32272  2.50478  2.67107  2.57528  5.11787  3.89954    854 a - - -
          2.68618  4.42225  2.77519  2.73123  3.46354  2.40513  3.72494  3.29354  2.67741  2.69355  4.24690  2.90347  2.73739  3.18146  2.89801  2.37887  2.77519  2.98518  4.58477  3.61503
          0.03290  3.82654  4.54889  0.61958  0.77255  0.48576  0.95510
    342   2.77993  4.95878  2.76788  2.44366  4.32446  3.35186  3.62368  3.77097  1.56147  3.31848  4.18014  2.38793  3.84463  2.78553  2.47942  2.78189  3.03014  3.42501  5.42787  4.12775    855 k - - -
          2.68618  4.42225  2.77519  2.73123  3.46354  2.40513  3.72494  3.29354  2.67741  2.69355  4.24690  2.90347  2.73739  3.18146  2.89801  2.37887  2.77519  2.98518  4.58477  3.61503
          0.03290  3.82654  4.54889  0.61958  0.77255  0.48576  0.95510
    343   2.68346  4.80938  3.04543  2.36207  4.09233  3.43953  3.57421  3.47784  2.03914  2.77113  3.90181  2.98298  3.83506  2.73099  2.08871  2.53712  2.89954  3.17082  5.26170  3.98729    856 k - - -
          2.68618  4.42225  2.77519  2.73123  3.46354  2.40513  3.72494  3.29354  2.67741  2.69355  4.24690  2.90347  2.73739  3.18146  2.89801  2.37887  2.77519  2.98518  4.58477  3.61503
          0.03290  3.82654  4.54889  0.61958  0.77255  0.48576  0.95510
    344   3.10454  4.58091  4.11534  3.75585  3.11967  3.92305  4.42603  2.32226  3.52402  0.93394  3.15856  4.03568  4.36690  3.90337  3.70725  3.48981  3.40122  2.34750  4.98142  3.69385    858 l - - -
          2.68618  4.42225  2.77519  2.73123  3.46354  2.40513  3.72494  3.29354  2.67741  2.69355  4.24690  2.90347  2.73739  3.18146  2.89801  2.37887  2.77519  2.98518  4.58477  3.61503
          0.03290  3.82654  4.54889  0.61958  0.77255  0.48576  0.95510
    345   2.95513  4.79586  3.44126  2.96305  4.13882  3.45086  3.79356  3.67805  2.22259  3.20241  4.20459  3.32589  3.95640  3.01687  1.05099  3.04200  3.22470  3.40418  5.24098  4.07697    860 r - - -
          2.68618  4.42225  2.77519  2.73123  3.46354  2.40513  3.72494  3.29354  2.67741  2.69355  4.24690  2.90347  2.73739  3.18146  2.89801  2.37887  2.77519  2.98518  4.58477  3.61503
          0.03290  3.82654  4.54889  0.61958  0.77255  0.48576  0.95510
    346   2.91441  5.01372  2.47091  1.09258  4.35444  3.24560  3.82956  3.79925  2.70441  3.42419  4.40116  2.90942  3.84827  3.04677  3.10778  2.90207  3.21861  3.48819  5.53476  4.25799    869 e - - -
          2.68618  4.42225  2.77519  2.73123  3.46354  2.40513  3.72494  3.29354  2.67741  2.69355  4.24690  2.90347  2.73739  3.18146  2.89801  2.37887  2.77519  2.98518  4.58477  3.61503
          0.03290  3.82654  4.54889  0.61958  0.77255  0.48576  0.95510
    347   2.80749  4.94346  2.85518  2.50896  4.31775  3.37749  3.62839  3.75930  1.41697  3.31035  4.18499  2.66325  3.86661  2.79385  2.40584  2.81862  3.05574  3.42204  5.40440  4.12413    870 k - - -
          2.68618  4.42225  2.77519  2.73123  3.46354  2.40513  3.72494  3.29354  2.67741  2.69355  4.24690  2.90347  2.73739  3.18146  2.89801  2.37887  2.77519  2.98518  4.58477  3.61503
          0.03290  3.82654  4.54889  0.61958  0.77255  0.48576  0.95510
    348   1.08207  4.17062  3.41714  3.20728  4.00773  2.99619  4.23459  3.12648  3.22237  3.01009  4.04772  3.36813  3.73116  3.56797  3.47554  2.52169  2.79591  2.78889  5.43952  4.23484    871 a - - -
          2.68618  4.42225  2.77519  2.73123  3.46354  2.40513  3.72494  3.29354  2.67741  2.69355  4.24690  2.90347  2.73739  3.18146  2.89801  2.37887  2.77519  2.98518  4.58477  3.61503
          0.03290  3.82654  4.54889  0.61958  0.77255  0.48576  0.95510
    349   3.10454  4.58091  4.11534  3.75585  3.11967  3.92305  4.42603  2.32226  3.52402  0.93394  3.15856  4.03568  4.36690  3.90337  3.70725  3.48981  3.40122  2.34750  4.98142  3.69385    872 l - - -
          2.68618  4.42225  2.77519  2.73123  3.46354  2.40513  3.72494  3.29354  2.67741  2.69355  4.24690  2.90347  2.73739  3.18146  2.89801  2.37887  2.77519  2.98518  4.58477  3.61503
          0.03290  3.82654  4.54889  0.61958  0.77255  0.48576  0.95510
    350   2.62269  3.80076  3.10812  2.53777  3.90931  3.43049  3.23440  3.32995  2.24799  2.93922  3.78893  3.00958  3.82424  2.31784  2.27780  2.68795  2.84798  3.03718  5.16295  3.87517    873 k - - -
          2.68618  4.42225  2.77519  2.73123  3.46354  2.40513  3.72494  3.29354  2.67741  2.69355  4.24690  2.90347  2.73739  3.18146  2.89801  2.37887  2.77519  2.98518  4.58477  3.61503
          0.03290  3.82654  4.54889  0.61958  0.77255  0.48576  0.95510
    351   2.00718  4.11327  3.32498  3.00660  4.04639  2.93827  4.05957  3.29468  3.00298  3.09992  3.97851  3.21072  3.64919  3.33508  3.31122  2.11299  1.65757  2.87479  5.42779  4.20375    874 t - - -
          2.68618  4.42225  2.77519  2.73123  3.46354  2.40513  3.72494  3.29354  2.67741  2.69355  4.24690  2.90347  2.73739  3.18146  2.89801  2.37887  2.77519  2.98518  4.58477  3.61503
          0.03290  3.82654  4.54889  0.61958  0.77255  0.48576  0.95510
    352   2.28447  4.21970  3.90773  3.52894  3.63382  3.49091  4.40781  2.12241  3.43044  2.35572  3.53501  3.71995  4.08685  3.77067  3.68224  2.92264  2.95263  1.30056  5.34275  4.10486    875 v - - -
          2.68618  4.42225  2.77519  2.73123  3.46354  2.40513  3.72494  3.29354  2.67741  2.69355  4.24690  2.90347  2.73739  3.18146  2.89801  2.37887  2.77519  2.98518  4.58477  3.61503
          0.03290  3.82654  4.54889  0.61958  0.77255  0.48576  0.95510
    353   2.93418  4.49055  4.00053  3.59122  3.18938  3.79985  4.33704  2.36047  3.36154  1.79165  1.46891  3.87417  4.26082  3.74683  3.57211  3.27817  3.23891  2.36107  5.02366  3.78098    876 m - - -
          2.68618  4.42225  2.77519  2.73123  3.46354  2.40513  3.72494  3.29354  2.67741  2.69355  4.24690  2.90347  2.73739  3.18146  2.89801  2.37887  2.77519  2.98518  4.58477  3.61503
          0.03290  3.82654  4.54889  0.61958  0.77255  0.48576  0.95510
    354   2.80485  5.01388  2.58228  2.15741  4.28575  3.31881  3.65010  3.74285  2.31532  3.28782  4.18284  2.86631  3.83657  1.71145  2.65747  2.79036  3.05829  3.41993  5.46023  4.12804    877 q - - -
          2.68618  4.42225  2.77519  2.73123  3.46354  2.40513  3.72494  3.29354  2.67741  2.69355  4.24690  2.90347  2.73739  3.18146  2.89801  2.37887  2.77519  2.98518  4.58477  3.61503
          0.03290  3.82654  4.54889  0.61958  0.77255  0.48576  0.95510
    355   2.94719  4.77141  3.08331  2.83943  3.25441  3.41030  1.24320  3.64290  2.68383  3.14232  4.18234  3.25030  3.96072  3.20530  2.95189  3.01853  3.24933  3.37898  4.71994  3.20673    878 h - - -
          2.68618  4.42225  2.77519  2.73123  3.46354  2.40513  3.72494  3.29354  2.67741  2.69355  4.24690  2.90347  2.73739  3.18146  2.89801  2.37887  2.77519  2.98518  4.58477  3.61503
          0.03290  3.82654  4.54889  0.61958  0.77255  0.48576  0.95510
    356   2.97539  4.37810  4.45017  3.97489  3.37814  4.16605  4.72118  1.25533  3.82528  1.90112  3.23202  4.22517  4.53683  4.12935  4.04359  3.55861  3.25680  1.58872  5.31776  4.09093    879 i - - -
          2.68618  4.42225  2.77519  2.73123  3.46354  2.40513  3.72494  3.29354  2.67741  2.69355  4.24690  2.90347  2.73739  3.18146  2.89801  2.37887  2.77519  2.98518  4.58477  3.61503
          0.03290  3.82654  4.54889  0.61958  0.77255  0.48576  0.95510
    357   2.94719  4.77141  3.08331  2.83943  3.25441  3.41030  1.24320  3.64290  2.68383  3.14232  4.18234  3.25030  3.96072  3.20530  2.95189  3.01853  3.24933  3.37898  4.71994  3.20673    880 h - - -
          2.68618  4.42225  2.77519  2.73123  3.46354  2.40513  3.72494  3.29354  2.67741  2.69355  4.24690  2.90347  2.73739  3.18146  2.89801  2.37887  2.77519  2.98518  4.58477  3.61503
          0.03290  3.82654  4.54889  0.61958  0.77255  0.48576  0.95510
    358   3.18232  4.68991  3.77110  3.49262  2.29692  3.77715  3.59953  3.19809  3.35146  2.66369  3.87813  3.66800  4.25245  3.66852  3.54427  3.32332  3.46900  3.06659  3.93866  1.04573    881 y - - -
          2.68618  4.42225  2.77519  2.73123  3.46354  2.40513  3.72494  3.29354  2.67741  2.69355  4.24690  2.90347  2.73739  3.18146  2.89801  2.37887  2.77519  2.98518  4.58477  3.61503
          0.03290  3.82654  4.54889  0.61958  0.77255  0.48576  0.95510
    359   2.91441  5.01372  2.47091  1.09258  4.35444  3.24560  3.82956  3.79925  2.70441  3.42419  4.40116  2.90942  3.84827  3.04677  3.10778  2.90207  3.21861  3.48819  5.53476  4.25799    882 e - - -
          2.68618  4.42225  2.77519  2.73123  3.46354  2.40513  3.72494  3.29354  2.67741  2.69355  4.24690  2.90347  2.73739  3.18146  2.89801  2.37887  2.77519  2.98518  4.58477  3.61503
          0.03290  3.82654  4.54889  0.61958  0.77255  0.48576  0.95510
    360   2.94164  5.06049  0.98623  2.30919  4.43170  3.17710  3.89276  4.00972  2.96855  3.62665  4.60457  2.86289  3.82675  3.13244  3.47783  2.90979  3.27954  3.65410  5.60917  4.31327    892 d - - -
          2.68618  4.42225  2.77519  2.73123  3.46354  2.40513  3.72494  3.29354  2.67741  2.69355  4.24690  2.90347  2.73739  3.18146  2.89801  2.37887  2.77519  2.98518  4.58477  3.61503
          0.03290  3.82654  4.54889  0.61958  0.77255  0.48576  0.95510
    361   2.83993  5.26567  1.96635  1.36975  4.55996  3.17527  3.69859  4.03493  2.66493  3.59511  4.46351  2.67220  3.77920  2.87253  3.20219  2.75763  3.12628  3.65077  5.75724  4.31476    893 e - - -
          2.68618  4.42225  2.77519  2.73123  3.46354  2.40513  3.72494  3.29354  2.67741  2.69355  4.24690  2.90347  2.73739  3.18146  2.89801  2.37887  2.77519  2.98518  4.58477  3.61503
          0.03290  3.82654  4.54889  0.61958  0.77255  0.48576  0.95510
    362   2.50068  4.57982  2.62575  2.46488  4.15990  3.07745  3.81430  3.72157  2.69238  3.36181  4.22993  1.65802  3.72709  3.03620  3.08223  2.27075  2.88628  3.29278  5.47442  4.09738    894 n - - -
          2.68618  4.42225  2.77519  2.73123  3.46354  2.40513  3.72494  3.29354  2.67741  2.69355  4.24690  2.90347  2.73739  3.18146  2.89801  2.37887  2.77519  2.98518  4.58477  3.61503
          0.03290  3.82654  4.54889  0.61958  0.77255  0.48576  0.95510
    363   2.38953  4.23423  3.38881  3.13969  3.92974  3.07476  4.16032  3.05133  3.08174  2.91642  3.97060  3.35586  3.77521  3.47909  3.34213  2.59038  1.25225  2.75123  5.37164  4.14662    895 t - - -
          2.68618  4.42225  2.77519  2.73123  3.46354  2.40513  3.72494  3.29354  2.67741  2.69355  4.24690  2.90347  2.73739  3.18146  2.89801  2.37887  2.77519  2.98518  4.58477  3.61503
          0.03290  3.82654  4.54889  0.61958  0.77255  0.48576  0.95510
    364   2.95513  4.79586  3.44126  2.96305  4.13882  3.45086  3.79356  3.67805  2.22259  3.20241  4.20459  3.32589  3.95640  3.01687  1.05099  3.04200  3.22470  3.40418  5.24098  4.07697    896 r - - -
          2.68618  4.42225  2.77519  2.73123  3.46354  2.40513  3.72494  3.29354  2.67741  2.69355  4.24690  2.90347  2.73739  3.18146  2.89801  2.37887  2.77519  2.98518  4.58477  3.61503
          0.03290  3.82654  4.54889  0.61958  0.77255  0.48576  0.95510
    365   3.18232  4.68991  3.77110  3.49262  2.29692  3.77715  3.59953  3.19809  3.35146  2.66369  3.87813  3.66800  4.25245  3.66852  3.54427  3.32332  3.46900  3.06659  3.93866  1.04573    897 y - - -
          2.68618  4.42225  2.77519  2.73123  3.46354  2.40513  3.72494  3.29354  2.67741  2.69355  4.24690  2.90347  2.73739  3.18146  2.89801  2.37887  2.77519  2.98518  4.58477  3.61503
          0.03290  3.82654  4.54889  0.61958  0.77255  0.48576  0.95510
    366   2.99543  4.42804  4.26873  3.88348  3.34415  4.01554  4.62071  1.13671  3.71066  1.94058  3.28767  4.13531  4.45193  4.06420  3.91254  3.50710  3.29575  1.84713  5.22486  3.95860    898 i - - -
          2.68618  4.42225  2.77519  2.73123  3.46354  2.40513  3.72494  3.29354  2.67741  2.69355  4.24690  2.90347  2.73739  3.18146  2.89801  2.37887  2.77519  2.98518  4.58477  3.61503
          0.03290  3.82654  4.54889  0.61958  0.77255  0.48576  0.95510
    367   2.53667  1.03861  4.04377  3.77358  3.77631  3.16858  4.43087  2.91331  3.60050  2.83049  3.95063  3.77284  3.87189  3.94858  3.73273  2.80809  2.99969  2.66081  5.20126  4.06408    899 c - - -
          2.68618  4.42225  2.77519  2.73123  3.46354  2.40513  3.72494  3.29354  2.67741  2.69355  4.24690  2.90347  2.73739  3.18146  2.89801  2.37887  2.77519  2.98518  4.58477  3.61503
          0.03290  3.82654  4.54889  0.61958  0.77255  0.48576  0.95510
    368   3.05389  4.44063  4.45398  3.96437  3.24193  4.24518  4.65648  1.29724  3.77485  1.63471  3.13024  4.23839  4.56429  4.08388  3.98122  3.63033  3.31431  1.80417  5.19620  3.95330    900 i - - -
          2.68618  4.42225  2.77519  2.73123  3.46354  2.40513  3.72494  3.29354  2.67741  2.69355  4.24690  2.90347  2.73739  3.18146  2.89801  2.37887  2.77519  2.98518  4.58477  3.61503
          0.03290  3.82654  4.54889  0.61958  0.77255  0.48576  0.95510
    369   2.61010  4.38912  3.27437  3.16844  4.30977  0.80364  4.29074  3.89894  3.34336  3.55868  4.53471  3.43889  3.77877  3.67130  3.58368  2.78085  3.08780  3.43620  5.41626  4.41041    901 g - - -
          2.68618  4.42225  2.77519  2.73123  3.46354  2.40513  3.72494  3.29354  2.67741  2.69355  4.24690  2.90347  2.73739  3.18146  2.89801  2.37887  2.77519  2.98518  4.58477  3.61503
          0.03290  3.82654  4.54889  0.61958  0.77255  0.48576  0.95510
    370   2.69325  4.45730  3.29562  3.12870  4.12632  3.14746  4.20929  3.66068  3.18221  3.29222  4.34070  3.43962  0.91761  3.57242  3.43226  2.85949  3.13139  3.31121  5.32473  4.24664    902 p - - -
          2.68618  4.42225  2.77519  2.73123  3.46354  2.40513  3.72494  3.29354  2.67741  2.69355  4.24690  2.90347  2.73739  3.18146  2.89801  2.37887  2.77519  2.98518  4.58477  3.61503
          0.03290  3.82654  4.54889  0.61958  0.77255  0.48576  0.95510
    371   2.77205  4.32826  4.06102  3.72356  3.51746  3.67547  4.53350  2.05556  3.59060  2.21309  3.49045  3.92051  4.23914  3.95410  3.80737  3.17678  3.13510  1.08499  5.29384  4.02222    906 v - - -
          2.68618  4.42225  2.77519  2.73123  3.46354  2.40513  3.72494  3.29354  2.67741  2.69355  4.24690  2.90347  2.73739  3.18146  2.89801  2.37887  2.77519  2.98518  4.58477  3.61503
          0.03290  3.82654  4.54889  0.61958  0.77255  0.48576  0.95510
    372   2.68674  4.68040  2.68549  2.56676  4.03685  3.15423  3.88629  3.73814  2.78659  3.39050  4.34667  1.24207  3.80424  3.15966  3.13908  2.75614  3.06752  3.36500  5.34817  3.98903    907 n - - -
          2.68618  4.42225  2.77519  2.73123  3.46354  2.40513  3.72494  3.29354  2.67741  2.69355  4.24690  2.90347  2.73739  3.18146  2.89801  2.37887  2.77519  2.98518  4.58477  3.61503
          0.03290  3.82654  4.54889  0.61958  0.77255  0.48576  0.95510
    373   2.93136  4.89160  3.10420  2.73535  4.26751  3.42487  3.73594  3.69410  1.10300  3.26966  4.23438  3.16156  3.92912  2.93062  2.42598  2.97683  3.18847  3.40476  5.34170  4.14816    908 k - - -
          2.68618  4.42225  2.77519  2.73123  3.46354  2.40513  3.72494  3.29354  2.67741  2.69355  4.24690  2.90347  2.73739  3.18146  2.89801  2.37887  2.77519  2.98518  4.58477  3.61503
          0.03290  3.82654  4.54889  0.61958  0.77255  0.48576  0.95510
    374   2.77205  4.32826  4.06102  3.72356  3.51746  3.67547  4.53350  2.05556  3.59060  2.21309  3.49045  3.92051  4.23914  3.95410  3.80737  3.17678  3.13510  1.08499  5.29384  4.02222    913 v - - -
          2.68618  4.42225  2.77519  2.73123  3.46354  2.40513  3.72494  3.29354  2.67741  2.69355  4.24690  2.90347  2.73739  3.18146  2.89801  2.37887  2.77519  2.98518  4.58477  3.61503
          0.03290  3.82654  4.54889  0.61958  0.77255  0.48576  0.95510
    375   3.10454  4.58091  4.11534  3.75585  3.11967  3.92305  4.42603  2.32226  3.52402  0.93394  3.15856  4.03568  4.36690  3.90337  3.70725  3.48981  3.40122  2.34750  4.98142  3.69385    914 l - - -
          2.68618  4.42225  2.77519  2.73123  3.46354  2.40513  3.72494  3.29354  2.67741  2.69355  4.24690  2.90347  2.73739  3.18146  2.89801  2.37887  2.77519  2.98518  4.58477  3.61503
          0.03290  3.82654  4.54889  0.61958  0.77255  0.48576  0.95510
    376   2.68674  4.68040  2.68549  2.56676  4.03685  3.15423  3.88629  3.73814  2.78659  3.39050  4.34667  1.24207  3.80424  3.15966  3.13908  2.75614  3.06752  3.36500  5.34817  3.98903    915 n - - -
          2.68618  4.42225  2.77519  2.73123  3.46354  2.40513  3.72494  3.29354  2.67741  2.69355  4.24690  2.90347  2.73739  3.18146  2.89801  2.37887  2.77519  2.98518  4.58477  3.61503
          0.03290  3.82654  4.54889  0.61958  0.77255  0.48576  0.95510
    377   2.93418  4.49055  4.00053  3.59122  3.18938  3.79985  4.33704  2.36047  3.36154  1.79165  1.46891  3.87417  4.26082  3.74683  3.57211  3.27817  3.23891  2.36107  5.02366  3.78098    916 m - - -
          2.68618  4.42225  2.77519  2.73123  3.46354  2.40513  3.72494  3.29354  2.67741  2.69355  4.24690  2.90347  2.73739  3.18146  2.89801  2.37887  2.77519  2.98518  4.58477  3.61503
          0.03290  3.82654  4.54889  0.61958  0.77255  0.48576  0.95510
    378   3.10454  4.58091  4.11534  3.75585  3.11967  3.92305  4.42603  2.32226  3.52402  0.93394  3.15856  4.03568  4.36690  3.90337  3.70725  3.48981  3.40122  2.34750  4.98142  3.69385    917 l - - -
          2.68618  4.42225  2.77519  2.73123  3.46354  2.40513  3.72494  3.29354  2.67741  2.69355  4.24690  2.90347  2.73739  3.18146  2.89801  2.37887  2.77519  2.98518  4.58477  3.61503
          0.03290  3.82654  4.54889  0.61958  0.77255  0.48576  0.95510
    379   2.53667  1.03861  4.04377  3.77358  3.77631  3.16858  4.43087  2.91331  3.60050  2.83049  3.95063  3.77284  3.87189  3.94858  3.73273  2.80809  2.99969  2.66081  5.20126  4.06408    918 c - - -
          2.68618  4.42225  2.77519  2.73123  3.46354  2.40513  3.72494  3.29354  2.67741  2.69355  4.24690  2.90347  2.73739  3.18146  2.89801  2.37887  2.77519  2.98518  4.58477  3.61503
          0.03290  3.82654  4.54889  0.61958  0.77255  0.48576  0.95510
    380   2.53667  1.03861  4.04377  3.77358  3.77631  3.16858  4.43087  2.91331  3.60050  2.83049  3.95063  3.77284  3.87189  3.94858  3.73273  2.80809  2.99969  2.66081  5.20126  4.06408    919 c - - -
          2.68618  4.42225  2.77519  2.73123  3.46354  2.40513  3.72494  3.29354  2.67741  2.69355  4.24690  2.90347  2.73739  3.18146  2.89801  2.37887  2.77519  2.98518  4.58477  3.61503
          0.03290  3.82654  4.54889  0.61958  0.77255  0.48576  0.95510
    381   3.26182  4.65242  4.02254  3.71787  2.62280  3.68001  3.84614  3.28421  3.44136  2.68668  3.92006  3.87638  4.19412  3.83144  3.57755  3.46590  3.56008  3.17327  0.98328  2.62744    920 w - - -
          2.68618  4.42225  2.77519  2.73123  3.46354  2.40513  3.72494  3.29354  2.67741  2.69355  4.24690  2.90347  2.73739  3.18146  2.89801  2.37887  2.77519  2.98518  4.58477  3.61503
          0.03290  3.82654  4.54889  0.61958  0.77255  0.48576  0.95510
    382   2.53034  4.27695  4.16635  3.67830  3.51574  3.87386  4.50197  1.76268  3.56548  2.15602  3.37128  3.93714  4.32114  3.88156  3.82540  3.24562  3.07708  1.30198  5.30209  4.08103    922 v - - -
          2.68618  4.42225  2.77519  2.73123  3.46354  2.40513  3.72494  3.29354  2.67741  2.69355  4.24690  2.90347  2.73739  3.18146  2.89801  2.37887  2.77519  2.98518  4.58477  3.61503
          0.03290  3.82654  4.54889  0.61958  0.77255  0.48576  0.95510
    383   2.91441  5.01372  2.47091  1.09258  4.35444  3.24560  3.82956  3.79925  2.70441  3.42419  4.40116  2.90942  3.84827  3.04677  3.10778  2.90207  3.21861  3.48819  5.53476  4.25799    923 e - - -
          2.68618  4.42225  2.77519  2.73123  3.46354  2.40513  3.72494  3.29354  2.67741  2.69355  4.24690  2.90347  2.73739  3.18146  2.89801  2.37887  2.77519  2.98518  4.58477  3.61503
          0.03290  3.82654  4.54889  0.61958  0.77255  0.48576  0.95510
    384   2.94164  5.06049  0.98623  2.30919  4.43170  3.17710  3.89276  4.00972  2.96855  3.62665  4.60457  2.86289  3.82675  3.13244  3.47783  2.90979  3.27954  3.65410  5.60917  4.31327    924 d - - -
          2.68618  4.42225  2.77519  2.73123  3.46354  2.40513  3.72494  3.29354  2.67741  2.69355  4.24690  2.90347  2.73739  3.18146  2.89801  2.37887  2.77519  2.98518  4.58477  3.61503
          0.03290  3.82654  4.54889  0.61958  0.77255  0.48576  0.95510
    385   2.69325  4.45730  3.29562  3.12870  4.12632  3.14746  4.20929  3.66068  3.18221  3.29222  4.34070  3.43962  0.91761  3.57242  3.43226  2.85949  3.13139  3.31121  5.32473  4.24664    927 p - - -
          2.68618  4.42225  2.77519  2.73123  3.46354  2.40513  3.72494  3.29354  2.67741  2.69355  4.24690  2.90347  2.73739  3.18146  2.89801  2.37887  2.77519  2.98518  4.58477  3.61503
          0.03290  3.82654  4.54889  0.61958  0.77255  0.48576  0.95510
    386   2.69660  4.78181  2.85151  2.47141  3.40517  3.40327  2.84596  3.44929  2.45421  3.02305  3.90911  2.16251  3.84949  2.86011  2.84236  2.73050  2.93844  3.15456  4.85494  2.98483    928 n - - -
          2.68618  4.42225  2.77519  2.73123  3.46354  2.40513  3.72494  3.29354  2.67741  2.69355  4.24690  2.90347  2.73739  3.18146  2.89801  2.37887  2.77519  2.98518  4.58477  3.61503
          0.03290  3.82654  4.54889  0.61958  0.77255  0.48576  0.95510
    387   2.29385  4.21318  3.16791  2.98240  4.03098  2.94398  4.09311  3.54777  3.05303  3.27188  4.20242  3.21399  3.67917  3.40615  3.33990  1.16248  2.77070  3.09296  5.40735  4.11447    931 s - - -
          2.68618  4.42225  2.77519  2.73123  3.46354  2.40513  3.72494  3.29354  2.67741  2.69355  4.24690  2.90347  2.73739  3.18146  2.89801  2.37887  2.77519  2.98518  4.58477  3.61503
          0.03290  3.82654  4.54889  0.61958  0.77255  0.48576  0.95510
    388   2.83898  5.24335  2.01624  1.34762  4.54055  3.17911  3.70274  4.01075  2.66204  3.57875  4.45114  2.68299  3.78213  2.87861  3.18999  2.76155  3.12598  3.63177  5.73995  4.30642    932 e - - -
          2.68618  4.42225  2.77519  2.73123  3.46354  2.40513  3.72494  3.29354  2.67741  2.69355  4.24690  2.90347  2.73739  3.18146  2.89801  2.37887  2.77519  2.98518  4.58477  3.61503
          0.03290  3.82654  4.54889  0.61958  0.77255  0.48576  0.95510
    389   1.27848  4.08919  3.31769  3.07493  4.08727  2.89268  4.13742  3.34361  3.11261  3.16972  4.07024  3.23533  3.63755  3.43376  3.39804  2.11533  2.65850  2.90248  5.48608  4.25078    938 a - - -
          2.68618  4.42225  2.77519  2.73123  3.46354  2.40513  3.72494  3.29354  2.67741  2.69355  4.24690  2.90347  2.73739  3.18146  2.89801  2.37887  2.77519  2.98518  4.58477  3.61503
          0.03290  3.82654  4.54889  0.61958  0.77255  0.48576  0.95510
    390   3.20113  4.61672  4.17548  3.88195  1.09002  3.90023  3.85896  2.73129  3.79031  2.11236  3.46879  3.96793  4.36044  3.97118  3.92136  3.47297  3.50255  2.71846  4.12301  2.49633    939 f - - -
          2.68618  4.42225  2.77519  2.73123  3.46354  2.40513  3.72494  3.29354  2.67741  2.69355  4.24690  2.90347  2.73739  3.18146  2.89801  2.37887  2.77519  2.98518  4.58477  3.61503
          0.03290  3.82654  4.54889  0.61958  0.77255  0.48576  0.95510
    391   2.93136  4.89160  3.10420  2.73535  4.26751  3.42487  3.73594  3.69410  1.10300  3.26966  4.23438  3.16156  3.92912  2.93062  2.42598  2.97683  3.18847  3.40476  5.34170  4.14816    940 k - - -
          2.68618  4.42225  2.77519  2.73123  3.46354  2.40513  3.72494  3.29354  2.67741  2.69355  4.24690  2.90347  2.73739  3.18146  2.89801  2.37887  2.77519  2.98518  4.58477  3.61503
          0.03290  3.82654  4.54889  0.61958  0.77255  0.48576  0.95510
    392   3.10454  4.58091  4.11534  3.75585  3.11967  3.92305  4.42603  2.32226  3.52402  0.93394  3.15856  4.03568  4.36690  3.90337  3.70725  3.48981  3.40122  2.34750  4.98142  3.69385    941 l - - -
          2.68618  4.42225  2.77519  2.73123  3.46354  2.40513  3.72494  3.29354  2.67741  2.69355  4.24690  2.90347  2.73739  3.18146  2.89801  2.37887  2.77519  2.98518  4.58477  3.61503
          0.03290  3.82654  4.54889  0.61958  0.77255  0.48576  0.95510
    393   2.94719  4.77141  3.08331  2.83943  3.25441  3.41030  1.24320  3.64290  2.68383  3.14232  4.18234  3.25030  3.96072  3.20530  2.95189  3.01853  3.24933  3.37898  4.71994  3.20673    958 h - - -
          2.68618  4.42225  2.77519  2.73123  3.46354  2.40513  3.72494  3.29354  2.67741  2.69355  4.24690  2.90347  2.73739  3.18146  2.89801  2.37887  2.77519  2.98518  4.58477  3.61503
          0.03290  3.82654  4.54889  0.61958  0.77255  0.48576  0.95510
    394   3.09648  4.47979  4.49230  3.97659  3.14887  4.29286  4.64519  1.57163  3.79593  1.29026  3.01219  4.26225  4.57242  4.06366  3.99284  3.65918  3.34347  1.92220  5.13804  3.93700    959 l - - -
          2.68618  4.42225  2.77519  2.73123  3.46354  2.40513  3.72494  3.29354  2.67741  2.69355  4.24690  2.90347  2.73739  3.18146  2.89801  2.37887  2.77519  2.98518  4.58477  3.61503
          0.03290  3.82654  4.54889  0.61958  0.77255  0.48576  0.95510
    395   2.69325  4.45730  3.29562  3.12870  4.12632  3.14746  4.20929  3.66068  3.18221  3.29222  4.34070  3.43962  0.91761  3.57242  3.43226  2.85949  3.13139  3.31121  5.32473  4.24664    963 p - - -
          2.68618  4.42225  2.77519  2.73123  3.46354  2.40513  3.72494  3.29354  2.67741  2.69355  4.24690  2.90347  2.73739  3.18146  2.89801  2.37887  2.77519  2.98518  4.58477  3.61503
          0.03290  3.82654  4.54889  0.61958  0.77255  0.48576  0.95510
    396   2.95513  4.79586  3.44126  2.96305  4.13882  3.45086  3.79356  3.67805  2.22259  3.20241  4.20459  3.32589  3.95640  3.01687  1.05099  3.04200  3.22470  3.40418  5.24098  4.07697    964 r - - -
          2.68618  4.42225  2.77519  2.73123  3.46354  2.40513  3.72494  3.29354  2.67741  2.69355  4.24690  2.90347  2.73739  3.18146  2.89801  2.37887  2.77519  2.98518  4.58477  3.61503
          0.03290  3.82654  4.54889  0.61958  0.77255  0.48576  0.95510
    397   2.97496  4.38003  4.44374  3.97095  3.37457  4.16043  4.71672  1.24975  3.81903  1.89906  3.23132  4.22088  4.53372  4.12529  4.03690  3.55457  3.25730  1.60332  5.31383  4.08479    965 i - - -
          2.68618  4.42225  2.77519  2.73123  3.46354  2.40513  3.72494  3.29354  2.67741  2.69355  4.24690  2.90347  2.73739  3.18146  2.89801  2.37887  2.77519  2.98518  4.58477  3.61503
          0.03290  3.82654  4.54889  0.61958  0.77255  0.48576  0.95510
    398   2.64941  4.20688  3.77638  3.21919  2.48151  3.67701  3.80659  2.37584  3.12817  2.06251  3.21874  3.51250  3.48369  3.38534  3.39203  2.95343  2.88151  2.39653  4.46895  2.55385    966 l - - -
          2.68618  4.42225  2.77519  2.73123  3.46354  2.40513  3.72494  3.29354  2.67741  2.69355  4.24690  2.90347  2.73739  3.18146  2.89801  2.37887  2.77519  2.98518  4.58477  3.61503
          0.03290  3.82654  4.54889  0.61958  0.77255  0.48576  0.95510
    399   2.94164  5.06049  0.98623  2.30919  4.43170  3.17710  3.89276  4.00972  2.96855  3.62665  4.60457  2.86289  3.82675  3.13244  3.47783  2.90979  3.27954  3.65410  5.60917  4.31327    967 d - - -
          2.68618  4.42225  2.77519  2.73123  3.46354  2.40513  3.72494  3.29354  2.67741  2.69355  4.24690  2.90347  2.73739  3.18146  2.89801  2.37887  2.77519  2.98518  4.58477  3.61503
          0.03290  3.82654  4.54889  0.61958  0.77255  0.48576  0.95510
    400   3.18232  4.68991  3.77110  3.49262  2.29692  3.77715  3.59953  3.19809  3.35146  2.66369  3.87813  3.66800  4.25245  3.66852  3.54427  3.32332  3.46900  3.06659  3.93866  1.04573    968 y - - -
          2.68618  4.42225  2.77519  2.73123  3.46354  2.40513  3.72494  3.29354  2.67741  2.69355  4.24690  2.90347  2.73739  3.18146  2.89801  2.37887  2.77519  2.98518  4.58477  3.61503
          0.03290  3.82654  4.54889  0.61958  0.77255  0.48576  0.95510
    401   3.10454  4.58091  4.11534  3.75585  3.11967  3.92305  4.42603  2.32226  3.52402  0.93394  3.15856  4.03568  4.36690  3.90337  3.70725  3.48981  3.40122  2.34750  4.98142  3.69385    969 l - - -
          2.68618  4.42225  2.77519  2.73123  3.46354  2.40513  3.72494  3.29354  2.67741  2.69355  4.24690  2.90347  2.73739  3.18146  2.89801  2.37887  2.77519  2.98518  4.58477  3.61503
          0.03290  3.82654  4.54889  0.61958  0.77255  0.48576  0.95510
    402   3.26182  4.65242  4.02254  3.71787  2.62280  3.68001  3.84614  3.28421  3.44136  2.68668  3.92006  3.87638  4.19412  3.83144  3.57755  3.46590  3.56008  3.17327  0.98328  2.62744    970 w - - -
          2.68618  4.42225  2.77519  2.73123  3.46354  2.40513  3.72494  3.29354  2.67741  2.69355  4.24690  2.90347  2.73739  3.18146  2.89801  2.37887  2.77519  2.98518  4.58477  3.61503
          0.03290  3.82654  4.54889  0.61958  0.77255  0.48576  0.95510
    403   3.01884  4.38028  4.53698  4.01094  3.34172  4.29229  4.73633  1.41352  3.88255  1.72232  3.16725  4.28428  4.58886  4.14679  4.10064  3.64858  3.27259  1.48935  5.29385  4.10313    971 i - - -
          2.68618  4.42225  2.77519  2.73123  3.46354  2.40513  3.72494  3.29354  2.67741  2.69355  4.24690  2.90347  2.73739  3.18146  2.89801  2.37887  2.77519  2.98518  4.58477  3.61503
          0.03290  3.82654  4.54889  0.61958  0.77255  0.48576  0.95510
    404   1.08207  4.17062  3.41714  3.20728  4.00773  2.99619  4.23459  3.12648  3.22237  3.01009  4.04772  3.36813  3.73116  3.56797  3.47554  2.52169  2.79591  2.78889  5.43952  4.23484    972 a - - -
          2.68618  4.42225  2.77519  2.73123  3.46354  2.40513  3.72494  3.29354  2.67741  2.69355  4.24690  2.90347  2.73739  3.18146  2.89801  2.37887  2.77519  2.98518  4.58477  3.61503
          0.03290  3.82654  4.54889  0.61958  0.77255  0.48576  0.95510
    405   2.91441  5.01372  2.47091  1.09258  4.35444  3.24560  3.82956  3.79925  2.70441  3.42419  4.40116  2.90942  3.84827  3.04677  3.10778  2.90207  3.21861  3.48819  5.53476  4.25799    973 e - - -
          2.68618  4.42225  2.77519  2.73123  3.46354  2.40513  3.72494  3.29354  2.67741  2.69355  4.24690  2.90347  2.73739  3.18146  2.89801  2.37887  2.77519  2.98518  4.58477  3.61503
          0.03290  3.82654  4.54889  0.61958  0.77255  0.48576  0.95510
    406   2.94164  5.06049  0.98623  2.30919  4.43170  3.17710  3.89276  4.00972  2.96855  3.62665  4.60457  2.86289  3.82675  3.13244  3.47783  2.90979  3.27954  3.65410  5.60917  4.31327    974 d - - -
          2.68618  4.42225  2.77519  2.73123  3.46354  2.40513  3.72494  3.29354  2.67741  2.69355  4.24690  2.90347  2.73739  3.18146  2.89801  2.37887  2.77519  2.98518  4.58477  3.61503
          0.03290  3.82654  4.54889  0.61958  0.77255  0.48576  0.95510
    407   2.61010  4.38912  3.27437  3.16844  4.30977  0.80364  4.29074  3.89894  3.34336  3.55868  4.53471  3.43889  3.77877  3.67130  3.58368  2.78085  3.08780  3.43620  5.41626  4.41041    975 g - - -
          2.68618  4.42225  2.77519  2.73123  3.46354  2.40513  3.72494  3.29354  2.67741  2.69355  4.24690  2.90347  2.73739  3.18146  2.89801  2.37887  2.77519  2.98518  4.58477  3.61503
          0.03290  3.82654  4.54889  0.61958  0.77255  0.48576  0.95510
    408   2.93418  4.49055  4.00053  3.59122  3.18938  3.79985  4.33704  2.36047  3.36154  1.79165  1.46891  3.87417  4.26082  3.74683  3.57211  3.27817  3.23891  2.36107  5.02366  3.78098    976 m - - -
          2.68618  4.42225  2.77519  2.73123  3.46354  2.40513  3.72494  3.29354  2.67741  2.69355  4.24690  2.90347  2.73739  3.18146  2.89801  2.37887  2.77519  2.98518  4.58477  3.61503
          0.03290  3.82654  4.54889  0.61958  0.77255  0.48576  0.95510
    409   2.93136  4.89160  3.10420  2.73535  4.26751  3.42487  3.73594  3.69410  1.10300  3.26966  4.23438  3.16156  3.92912  2.93062  2.42598  2.97683  3.18847  3.40476  5.34170  4.14816    977 k - - -
          2.68618  4.42225  2.77519  2.73123  3.46354  2.40513  3.72494  3.29354  2.67741  2.69355  4.24690  2.90347  2.73739  3.18146  2.89801  2.37887  2.77519  2.98518  4.58477  3.61503
          0.03290  3.82654  4.54889  0.61958  0.77255  0.48576  0.95510
    410   2.93418  4.49055  4.00053  3.59122  3.18938  3.79985  4.33704  2.36047  3.36154  1.79165  1.46891  3.87417  4.26082  3.74683  3.57211  3.27817  3.23891  2.36107  5.02366  3.78098    978 m - - -
          2.68618  4.42225  2.77519  2.73123  3.46354  2.40513  3.72494  3.29354  2.67741  2.69355  4.24690  2.90347  2.73739  3.18146  2.89801  2.37887  2.77519  2.98518  4.58477  3.61503
          0.03290  3.82654  4.54889  0.61958  0.77255  0.48576  0.95510
    411   2.84607  4.82876  2.87443  2.62942  3.99096  3.33666  3.78699  3.61554  2.45364  3.12237  4.15248  3.08839  3.89007  1.31808  2.73832  2.89621  3.14352  3.34837  5.27161  3.96260    990 q - - -
          2.68618  4.42225  2.77519  2.73123  3.46354  2.40513  3.72494  3.29354  2.67741  2.69355  4.24690  2.90347  2.73739  3.18146  2.89801  2.37887  2.77519  2.98518  4.58477  3.61503
          0.03290  3.82654  4.54889  0.61958  0.77255  0.48576  0.95510
    412   2.61010  4.38912  3.27437  3.16844  4.30977  0.80364  4.29074  3.89894  3.34336  3.55868  4.53471  3.43889  3.77877  3.67130  3.58368  2.78085  3.08780  3.43620  5.41626  4.41041    996 g - - -
          2.68618  4.42225  2.77519  2.73123  3.46354  2.40513  3.72494  3.29354  2.67741  2.69355  4.24690  2.90347  2.73739  3.18146  2.89801  2.37887  2.77519  2.98518  4.58477  3.61503
          0.03290  3.82654  4.54889  0.61958  0.77255  0.48576  0.95510
    413   2.52153  3.44943  3.63859  3.11789  3.12324  3.45752  3.83827  2.65703  2.99384  2.42160  3.39099  3.40504  3.92574  3.31403  3.27301  2.78270  2.54315  2.44459  4.66266  2.17407   1004 y - - -
          2.68618  4.42225  2.77519  2.73123  3.46354  2.40513  3.72494  3.29354  2.67741  2.69355  4.24690  2.90347  2.73739  3.18146  2.89801  2.37887  2.77519  2.98518  4.58477  3.61503
          0.03290  3.82654  4.54889  0.61958  0.77255  0.48576  0.95510
    414   2.68674  4.68040  2.68549  2.56676  4.03685  3.15423  3.88629  3.73814  2.78659  3.39050  4.34667  1.24207  3.80424  3.15966  3.13908  2.75614  3.06752  3.36500  5.34817  3.98903   1007 n - - -
          2.68618  4.42225  2.77519  2.73123  3.46354  2.40513  3.72494  3.29354  2.67741  2.69355  4.24690  2.90347  2.73739  3.18146  2.89801  2.37887  2.77519  2.98518  4.58477  3.61503
          0.03290  3.82654  4.54889  0.61958  0.77255  0.48576  0.95510
    415   2.61010  4.38912  3.27437  3.16844  4.30977  0.80364  4.29074  3.89894  3.34336  3.55868  4.53471  3.43889  3.77877  3.67130  3.58368  2.78085  3.08780  3.43620  5.41626  4.41041   1008 g - - -
          2.68618  4.42225  2.77519  2.73123  3.46354  2.40513  3.72494  3.29354  2.67741  2.69355  4.24690  2.90347  2.73739  3.18146  2.89801  2.37887  2.77519  2.98518  4.58477  3.61503
          0.03290  3.82654  4.54889  0.61958  0.77255  0.48576  0.95510
    416   2.29385  4.21318  3.16791  2.98240  4.03098  2.94398  4.09311  3.54777  3.05303  3.27188  4.20242  3.21399  3.67917  3.40615  3.33990  1.16248  2.77070  3.09296  5.40735  4.11447   1009 s - - -
          2.68618  4.42225  2.77519  2.73123  3.46354  2.40513  3.72494  3.29354  2.67741  2.69355  4.24690  2.90347  2.73739  3.18146  2.89801  2.37887  2.77519  2.98518  4.58477  3.61503
          0.03290  3.82654  4.54889  0.61958  0.77255  0.48576  0.95510
    417   2.84607  4.82876  2.87443  2.62942  3.99096  3.33666  3.78699  3.61554  2.45364  3.12237  4.15248  3.08839  3.89007  1.31808  2.73832  2.89621  3.14352  3.34837  5.27161  3.96260   1010 q - - -
          2.68618  4.42225  2.77519  2.73123  3.46354  2.40513  3.72494  3.29354  2.67741  2.69355  4.24690  2.90347  2.73739  3.18146  2.89801  2.37887  2.77519  2.98518  4.58477  3.61503
          0.03290  3.82654  4.54889  0.61958  0.77255  0.48576  0.95510
    418   2.65035  4.34339  3.59640  3.20391  3.30073  3.50235  4.04229  2.53802  3.02619  1.44670  3.41349  3.50171  4.02563  3.43760  3.28311  2.59307  2.97597  2.40355  4.94785  3.60876   1011 l - - -
          2.68618  4.42225  2.77519  2.73123  3.46354  2.40513  3.72494  3.29354  2.67741  2.69355  4.24690  2.90347  2.73739  3.18146  2.89801  2.37887  2.77519  2.98518  4.58477  3.61503
          0.03290  3.82654  4.54889  0.61958  0.77255  0.48576  0.95510
    419   3.26182  4.65242  4.02254  3.71787  2.62280  3.68001  3.84614  3.28421  3.44136  2.68668  3.92006  3.87638  4.19412  3.83144  3.57755  3.46590  3.56008  3.17327  0.98328  2.62744   1012 w - - -
          2.68618  4.42225  2.77519  2.73123  3.46354  2.40513  3.72494  3.29354  2.67741  2.69355  4.24690  2.90347  2.73739  3.18146  2.89801  2.37887  2.77519  2.98518  4.58477  3.61503
          0.03290  3.82654  4.54889  0.61958  0.77255  0.48576  0.95510
    420   2.94164  5.06049  0.98623  2.30919  4.43170  3.17710  3.89276  4.00972  2.96855  3.62665  4.60457  2.86289  3.82675  3.13244  3.47783  2.90979  3.27954  3.65410  5.60917  4.31327   1013 d - - -
          2.68618  4.42225  2.77519  2.73123  3.46354  2.40513  3.72494  3.29354  2.67741  2.69355  4.24690  2.90347  2.73739  3.18146  2.89801  2.37887  2.77519  2.98518  4.58477  3.61503
          0.03290  3.82654  4.54889  0.61958  0.77255  0.48576  0.95510
    421   2.38953  4.23423  3.38881  3.13969  3.92974  3.07476  4.16032  3.05133  3.08174  2.91642  3.97060  3.35586  3.77521  3.47909  3.34213  2.59038  1.25225  2.75123  5.37164  4.14662   1014 t - - -
          2.68618  4.42225  2.77519  2.73123  3.46354  2.40513  3.72494  3.29354  2.67741  2.69355  4.24690  2.90347  2.73739  3.18146  2.89801  2.37887  2.77519  2.98518  4.58477  3.61503
          0.03290  3.82654  4.54889  0.61958  0.77255  0.48576  0.95510
    422   1.50565  3.10991  3.67368  3.26903  3.91908  2.90247  4.14988  3.18544  3.19410  2.99657  3.87248  3.33037  3.62959  3.48237  3.46131  1.93890  2.59216  2.77079  5.33776  4.14241   1015 a - - -
          2.68618  4.42225  2.77519  2.73123  3.46354  2.40513  3.72494  3.29354  2.67741  2.69355  4.24690  2.90347  2.73739  3.18146  2.89801  2.37887  2.77519  2.98518  4.58477  3.61503
          0.03290  3.82654  4.54889  0.61958  0.77255  0.48576  0.95510
    423   3.20113  4.61672  4.17548  3.88195  1.09002  3.90023  3.85896  2.73129  3.79031  2.11236  3.46879  3.96793  4.36044  3.97118  3.92136  3.47297  3.50255  2.71846  4.12301  2.49633   1020 f - - -
          2.68618  4.42225  2.77519  2.73123  3.46354  2.40513  3.72494  3.29354  2.67741  2.69355  4.24690  2.90347  2.73739  3.18146  2.89801  2.37887  2.77519  2.98518  4.58477  3.61503
          0.03290  3.82654  4.54889  0.61958  0.77255  0.48576  0.95510
    424   1.29804  4.08779  3.31539  3.06893  4.09254  2.88968  4.13292  3.36021  3.10839  3.17699  4.07141  3.23074  3.63404  3.42728  3.39629  2.07173  2.65445  2.91315  5.48722  4.25334   1021 a - - -
          2.68618  4.42225  2.77519  2.73123  3.46354  2.40513  3.72494  3.29354  2.67741  2.69355  4.24690  2.90347  2.73739  3.18146  2.89801  2.37887  2.77519  2.98518  4.58477  3.61503
          0.03290  3.82654  4.54889  0.61958  0.77255  0.48576  0.95510
    425   2.94094  4.34636  4.43119  3.94280  3.43761  4.14434  4.70951  1.57390  3.81212  1.98503  3.28419  4.19633  4.51963  4.11398  4.04349  3.52634  3.22180  1.23233  5.34655  4.11955   1022 v - - -
          2.68618  4.42225  2.77519  2.73123  3.46354  2.40513  3.72494  3.29354  2.67741  2.69355  4.24690  2.90347  2.73739  3.18146  2.89801  2.37887  2.77519  2.98518  4.58477  3.61503
          0.03290  3.82654  4.54889  0.61958  0.77255  0.48576  0.95510
    426   2.84607  4.82876  2.87443  2.62942  3.99096  3.33666  3.78699  3.61554  2.45364  3.12237  4.15248  3.08839  3.89007  1.31808  2.73832  2.89621  3.14352  3.34837  5.27161  3.96260   1023 q - - -
          2.68618  4.42225  2.77519  2.73123  3.46354  2.40513  3.72494  3.29354  2.67741  2.69355  4.24690  2.90347  2.73739  3.18146  2.89801  2.37887  2.77519  2.98518  4.58477  3.61503
          0.03290  3.82654  4.54889  0.61958  0.77255  0.48576  0.95510
    427   1.08207  4.17062  3.41714  3.20728  4.00773  2.99619  4.23459  3.12648  3.22237  3.01009  4.04772  3.36813  3.73116  3.56797  3.47554  2.52169  2.79591  2.78889  5.43952  4.23484   1024 a - - -
          2.68618  4.42225  2.77519  2.73123  3.46354  2.40513  3.72494  3.29354  2.67741  2.69355  4.24690  2.90347  2.73739  3.18146  2.89801  2.37887  2.77519  2.98518  4.58477  3.61503
          0.03290  3.82654  4.54889  0.61958  0.77255  0.48576  0.95510
    428   3.02668  4.41886  4.43250  3.93543  2.68644  4.19292  4.48435  1.34548  3.81370  1.74082  3.09118  4.17859  4.50896  4.03948  4.00939  3.55832  3.28096  1.91209  4.94283  3.60551   1025 i - - -
          2.68618  4.42225  2.77519  2.73123  3.46354  2.40513  3.72494  3.29354  2.67741  2.69355  4.24690  2.90347  2.73739  3.18146  2.89801  2.37887  2.77519  2.98518  4.58477  3.61503
          0.03290  3.82654  4.54889  0.61958  0.77255  0.48576  0.95510
    429   3.00449  4.38454  4.48696  3.94898  3.28155  4.24666  4.66306  1.37675  3.81687  1.76431  2.75075  4.22775  4.54116  4.06990  4.03114  3.59241  3.25391  1.67293  5.22549  4.06095   1026 i - - -
          2.68618  4.42225  2.77519  2.73123  3.46354  2.40513  3.72494  3.29354  2.67741  2.69355  4.24690  2.90347  2.73739  3.18146  2.89801  2.37887  2.77519  2.98518  4.58477  3.61503
          0.03290  3.82654  4.54889  0.61958  0.77255  0.48576  0.95510
    430   2.29385  4.21318  3.16791  2.98240  4.03098  2.94398  4.09311  3.54777  3.05303  3.27188  4.20242  3.21399  3.67917  3.40615  3.33990  1.16248  2.77070  3.09296  5.40735  4.11447   1027 s - - -
          2.68618  4.42225  2.77519  2.73123  3.46354  2.40513  3.72494  3.29354  2.67741  2.69355  4.24690  2.90347  2.73739  3.18146  2.89801  2.37887  2.77519  2.98518  4.58477  3.61503
          0.03290  3.82654  4.54889  0.61958  0.77255  0.48576  0.95510
    431   2.38953  4.23423  3.38881  3.13969  3.92974  3.07476  4.16032  3.05133  3.08174  2.91642  3.97060  3.35586  3.77521  3.47909  3.34213  2.59038  1.25225  2.75123  5.37164  4.14662   1029 t - - -
          2.68618  4.42225  2.77519  2.73123  3.46354  2.40513  3.72494  3.29354  2.67741  2.69355  4.24690  2.90347  2.73739  3.18146  2.89801  2.37887  2.77519  2.98518  4.58477  3.61503
          0.03290  3.82654  4.54889  0.61958  0.77255  0.48576  0.95510
    432   2.67041  4.87677  2.63644  2.35378  4.27558  3.26744  3.64386  3.72094  2.01478  3.29019  4.13010  2.07955  3.78727  2.80823  2.71775  2.45837  2.94613  3.35585  5.45630  4.12042   1037 k - - -
          2.68618  4.42225  2.77519  2.73123  3.46354  2.40513  3.72494  3.29354  2.67741  2.69355  4.24690  2.90347  2.73739  3.18146  2.89801  2.37887  2.77519  2.98518  4.58477  3.61503
          0.03290  3.82654  4.54889  0.61958  0.77255  0.48576  0.95510
    433   3.10866  4.53351  4.39208  3.89265  3.07734  4.22565  4.55663  1.91339  3.67819  1.08903  2.97720  4.18658  4.52773  3.97520  3.87754  3.60389  3.36160  2.08019  5.06178  3.83091   1038 l - - -
          2.68618  4.42225  2.77519  2.73123  3.46354  2.40513  3.72494  3.29354  2.67741  2.69355  4.24690  2.90347  2.73739  3.18146  2.89801  2.37887  2.77519  2.98518  4.58477  3.61503
          0.03290  3.82654  4.54889  0.61958  0.77255  0.48576  0.95510
    434   1.87274  4.17935  3.47187  2.98344  3.02221  2.90154  3.91162  2.74642  2.94081  2.57095  3.51498  3.29409  3.82035  3.24593  3.27087  2.62540  2.73504  2.31317  5.00226  3.74732   1040 a - - -
          2.68618  4.42225  2.77519  2.73123  3.46354  2.40513  3.72494  3.29354  2.67741  2.69355  4.24690  2.90347  2.73739  3.18146  2.89801  2.37887  2.77519  2.98518  4.58477  3.61503
          0.03290  3.82654  4.54889  0.61958  0.77255  0.48576  0.95510
    435   2.78388  5.22550  2.10855  1.56228  4.51439  3.21590  3.64068  3.97833  2.27812  3.51010  4.34360  2.69074  3.77221  2.79605  3.00690  2.71179  3.04736  3.59197  5.68275  4.25495   1042 e - - -
          2.68618  4.42225  2.77519  2.73123  3.46354  2.40513  3.72494  3.29354  2.67741  2.69355  4.24690  2.90347  2.73739  3.18146  2.89801  2.37887  2.77519  2.98518  4.58477  3.61503
          0.03290  3.82654  4.54889  0.61958  0.77255  0.48576  0.95510
    436   2.91441  5.01372  2.47091  1.09258  4.35444  3.24560  3.82956  3.79925  2.70441  3.42419  4.40116  2.90942  3.84827  3.04677  3.10778  2.90207  3.21861  3.48819  5.53476  4.25799   1043 e - - -
          2.68618  4.42225  2.77519  2.73123  3.46354  2.40513  3.72494  3.29354  2.67741  2.69355  4.24690  2.90347  2.73739  3.18146  2.89801  2.37887  2.77519  2.98518  4.58477  3.61503
          0.03290  3.82654  4.54889  0.61958  0.77255  0.48576  0.95510
    437   3.26492  4.67695  4.12604  3.74488  1.84210  4.05354  3.45273  3.06176  3.61709  2.47677  3.70580  3.77782  4.41142  3.76785  3.78284  3.41731  3.50521  2.96581  3.68350  1.19542   1045 y - - -
          2.68618  4.42225  2.77519  2.73123  3.46354  2.40513  3.72494  3.29354  2.67741  2.69355  4.24690  2.90347  2.73739  3.18146  2.89801  2.37887  2.77519  2.98518  4.58477  3.61503
          0.03290  3.82654  4.54889  0.61958  0.77255  0.48576  0.95510
    438   2.33510  4.26610  3.12621  2.80509  3.89172  1.86996  3.90902  3.28894  2.81490  2.59821  3.90669  3.12951  3.71155  3.17561  3.15170  2.26862  2.73746  2.92019  5.27901  3.98880   1046 g - - -
          2.68618  4.42225  2.77519  2.73123  3.46354  2.40513  3.72494  3.29354  2.67741  2.69355  4.24690  2.90347  2.73739  3.18146  2.89801  2.37887  2.77519  2.98518  4.58477  3.61503
          0.03290  3.82654  4.54889  0.61958  0.77255  0.48576  0.95510
    439   2.25093  4.27123  3.29275  2.78679  3.68665  3.24959  3.81138  2.96376  2.73760  2.50845  3.61426  3.16010  2.90716  3.07465  3.10497  2.39500  2.51209  2.48419  5.09173  3.84325   1047 a - - -
          2.68618  4.42225  2.77519  2.73123  3.46354  2.40513  3.72494  3.29354  2.67741  2.69355  4.24690  2.90347  2.73739  3.18146  2.89801  2.37887  2.77519  2.98518  4.58477  3.61503
          0.03290  3.82654  4.54889  0.61958  0.77255  0.48576  0.95510
    440   2.37306  4.18845  3.55303  3.17851  3.76594  3.17351  4.13924  2.67355  3.07359  2.64442  3.71523  3.39484  3.82710  3.44586  3.35635  2.60398  1.60442  2.20199  5.31015  4.06355   1048 t - - -
          2.68618  4.42225  2.77519  2.73123  3.46354  2.40513  3.72494  3.29354  2.67741  2.69355  4.24690  2.90347  2.73739  3.18146  2.89801  2.37887  2.77519  2.98518  4.58477  3.61503
          0.03290  3.82654  4.54889  0.61958  0.77255  0.48576  0.95510
    441   3.10900  4.53251  4.39562  3.89526  3.07853  4.22858  4.55943  1.90637  3.68202  1.09154  2.97672  4.18926  4.52936  3.97761  3.88131  3.60611  3.36154  2.07672  5.06375  3.83443   1049 l - - -
          2.68618  4.42225  2.77519  2.73123  3.46354  2.40513  3.72494  3.29354  2.67741  2.69355  4.24690  2.90347  2.73739  3.18146  2.89801  2.37887  2.77519  2.98518  4.58477  3.61503
          0.03290  3.82654  4.54889  0.61958  0.77255  0.48576  0.95510
    442   2.95513  4.79586  3.44126  2.96305  4.13882  3.45086  3.79356  3.67805  2.22259  3.20241  4.20459  3.32589  3.95640  3.01687  1.05099  3.04200  3.22470  3.40418  5.24098  4.07697   1050 r - - -
          2.68618  4.42225  2.77519  2.73123  3.46354  2.40513  3.72494  3.29354  2.67741  2.69355  4.24690  2.90347  2.73739  3.18146  2.89801  2.37887  2.77519  2.98518  4.58477  3.61503
          0.03290  3.82654  4.54889  0.61958  0.77255  0.48576  0.95510
    443   2.93136  4.89160  3.10420  2.73535  4.26751  3.42487  3.73594  3.69410  1.10300  3.26966  4.23438  3.16156  3.92912  2.93062  2.42598  2.97683  3.18847  3.40476  5.34170  4.14816   1051 k - - -
          2.68618  4.42225  2.77519  2.73123  3.46354  2.40513  3.72494  3.29354  2.67741  2.69355  4.24690  2.90347  2.73739  3.18146  2.89801  2.37887  2.77519  2.98518  4.58477  3.61503
          0.03290  3.82654  4.54889  0.61958  0.77255  0.48576  0.95510
    444   1.08207  4.17062  3.41714  3.20728  4.00773  2.99619  4.23459  3.12648  3.22237  3.01009  4.04772  3.36813  3.73116  3.56797  3.47554  2.52169  2.79591  2.78889  5.43952  4.23484   1052 a - - -
          2.68618  4.42225  2.77519  2.73123  3.46354  2.40513  3.72494  3.29354  2.67741  2.69355  4.24690  2.90347  2.73739  3.18146  2.89801  2.37887  2.77519  2.98518  4.58477  3.61503
          0.03290  3.82654  4.54889  0.61958  0.77255  0.48576  0.95510
    445   2.94719  4.77141  3.08331  2.83943  3.25441  3.41030  1.24320  3.64290  2.68383  3.14232  4.18234  3.25030  3.96072  3.20530  2.95189  3.01853  3.24933  3.37898  4.71994  3.20673   1053 h - - -
          2.68618  4.42225  2.77519  2.73123  3.46354  2.40513  3.72494  3.29354  2.67741  2.69355  4.24690  2.90347  2.73739  3.18146  2.89801  2.37887  2.77519  2.98518  4.58477  3.61503
          0.03290  3.82654  4.54889  0.61958  0.77255  0.48576  0.95510
    446   2.66733  5.07627  2.34879  1.98675  4.36498  2.96805  3.12268  3.82440  2.23910  3.35146  4.15003  2.75170  3.75236  2.51653  2.85742  2.62610  2.91053  3.44079  5.52650  4.12952   1054 e - - -
          2.68618  4.42225  2.77519  2.73123  3.46354  2.40513  3.72494  3.29354  2.67741  2.69355  4.24690  2.90347  2.73739  3.18146  2.89801  2.37887  2.77519  2.98518  4.58477  3.61503
          0.03290  3.82654  4.54889  0.61958  0.77255  0.48576  0.95510
    447   3.30335  4.67269  4.23113  3.84811  1.63981  4.10827  3.43585  3.06031  3.71979  2.45636  3.68915  3.82535  4.44751  3.82460  3.85821  3.46295  3.53618  2.97172  3.64190  1.27582   1055 y - - -
          2.68618  4.42225  2.77519  2.73123  3.46354  2.40513  3.72494  3.29354  2.67741  2.69355  4.24690  2.90347  2.73739  3.18146  2.89801  2.37887  2.77519  2.98518  4.58477  3.61503
          0.03290  3.82654  4.54889  0.61958  0.77255  0.48576  0.95510
    448   3.07672  4.44841  4.52764  3.97520  3.15366  4.31461  4.64765  1.50507  3.82813  1.42736  2.65445  4.26637  4.56398  4.05465  4.02454  3.65123  3.31125  1.91971  5.14175  3.99890   1056 l - - -
          2.68618  4.42225  2.77519  2.73123  3.46354  2.40513  3.72494  3.29354  2.67741  2.69355  4.24690  2.90347  2.73739  3.18146  2.89801  2.37887  2.77519  2.98518  4.58477  3.61503
          0.03290  3.82654  4.54889  0.61958  0.77255  0.48576  0.95510
    449   2.93136  4.89160  3.10420  2.73535  4.26751  3.42487  3.73594  3.69410  1.10300  3.26966  4.23438  3.16156  3.92912  2.93062  2.42598  2.97683  3.18847  3.40476  5.34170  4.14816   1057 k - - -
          2.68618  4.42225  2.77519  2.73123  3.46354  2.40513  3.72494  3.29354  2.67741  2.69355  4.24690  2.90347  2.73739  3.18146  2.89801  2.37887  2.77519  2.98518  4.58477  3.61503
          0.03290  3.82654  4.54889  0.61958  0.77255  0.48576  0.95510
    450   2.42225  4.89627  1.99066  2.25113  4.12236  3.26127  3.62626  3.60680  2.50336  3.20477  4.03729  2.56799  3.76064  2.79480  2.99169  2.63416  2.89758  3.26294  5.39971  3.42411   1058 d - - -
          2.68618  4.42225  2.77519  2.73123  3.46354  2.40513  3.72494  3.29354  2.67741  2.69355  4.24690  2.90347  2.73739  3.18146  2.89801  2.37887  2.77519  2.98518  4.58477  3.61503
          0.03290  3.82654  4.54889  0.61958  0.77255  0.48576  0.95510
    451   2.29385  4.21318  3.16791  2.98240  4.03098  2.94398  4.09311  3.54777  3.05303  3.27188  4.20242  3.21399  3.67917  3.40615  3.33990  1.16248  2.77070  3.09296  5.40735  4.11447   1059 s - - -
          2.68618  4.42225  2.77519  2.73123  3.46354  2.40513  3.72494  3.29354  2.67741  2.69355  4.24690  2.90347  2.73739  3.18146  2.89801  2.37887  2.77519  2.98518  4.58477  3.61503
          0.03290  3.82654  4.54889  0.61958  0.77255  0.48576  0.95510
    452   2.84607  4.82876  2.87443  2.62942  3.99096  3.33666  3.78699  3.61554  2.45364  3.12237  4.15248  3.08839  3.89007  1.31808  2.73832  2.89621  3.14352  3.34837  5.27161  3.96260   1060 q - - -
          2.68618  4.42225  2.77519  2.73123  3.46354  2.40513  3.72494  3.29354  2.67741  2.69355  4.24690  2.90347  2.73739  3.18146  2.89801  2.37887  2.77519  2.98518  4.58477  3.61503
          0.03290  3.82654  4.54889  0.61958  0.77255  0.48576  0.95510
    453   2.77205  4.32826  4.06102  3.72356  3.51746  3.67547  4.53350  2.05556  3.59060  2.21309  3.49045  3.92051  4.23914  3.95410  3.80737  3.17678  3.13510  1.08499  5.29384  4.02222   1074 v - - -
          2.68618  4.42225  2.77519  2.73123  3.46354  2.40513  3.72494  3.29354  2.67741  2.69355  4.24690  2.90347  2.73739  3.18146  2.89801  2.37887  2.77519  2.98518  4.58477  3.61503
          0.03290  3.82654  4.54889  0.61958  0.77255  0.48576  0.95510
    454   3.10454  4.58091  4.11534  3.75585  3.11967  3.92305  4.42603  2.32226  3.52402  0.93394  3.15856  4.03568  4.36690  3.90337  3.70725  3.48981  3.40122  2.34750  4.98142  3.69385   1076 l - - -
          2.68618  4.42225  2.77519  2.73123  3.46354  2.40513  3.72494  3.29354  2.67741  2.69355  4.24690  2.90347  2.73739  3.18146  2.89801  2.37887  2.77519  2.98518  4.58477  3.61503
          0.03290  3.82654  4.54889  0.61958  0.77255  0.48576  0.95510
    455   2.71342  4.94731  2.39317  1.47996  4.33803  3.19162  3.71093  3.76892  2.56896  3.38751  4.26352  2.78521  3.77923  2.89395  3.00789  2.39482  3.01875  3.40514  5.57861  4.19432   1079 e - - -
          2.68618  4.42225  2.77519  2.73123  3.46354  2.40513  3.72494  3.29354  2.67741  2.69355  4.24690  2.90347  2.73739  3.18146  2.89801  2.37887  2.77519  2.98518  4.58477  3.61503
          0.03290  3.82654  4.54889  0.61958  0.77255  0.48576  0.95510
    456   2.94164  5.06049  0.98623  2.30919  4.43170  3.17710  3.89276  4.00972  2.96855  3.62665  4.60457  2.86289  3.82675  3.13244  3.47783  2.90979  3.27954  3.65410  5.60917  4.31327   1080 d - - -
          2.68618  4.42225  2.77519  2.73123  3.46354  2.40513  3.72494  3.29354  2.67741  2.69355  4.24690  2.90347  2.73739  3.18146  2.89801  2.37887  2.77519  2.98518  4.58477  3.61503
          0.03290  3.82654  4.54889  0.61958  0.77255  0.48576  0.95510
    457   2.53667  1.03861  4.04377  3.77358  3.77631  3.16858  4.43087  2.91331  3.60050  2.83049  3.95063  3.77284  3.87189  3.94858  3.73273  2.80809  2.99969  2.66081  5.20126  4.06408   1081 c - - -
          2.68618  4.42225  2.77519  2.73123  3.46354  2.40513  3.72494  3.29354  2.67741  2.69355  4.24690  2.90347  2.73739  3.18146  2.89801  2.37887  2.77519  2.98518  4.58477  3.61503
          0.03290  3.82654  4.54889  0.61958  0.77255  0.48576  0.95510
    458   2.30936  4.26687  3.04088  2.81188  4.09251  2.97862  3.98272  3.54579  2.88772  3.23323  4.11950  3.11664  1.69720  3.24442  3.21453  2.14667  2.75323  3.09913  5.43613  4.15845   1082 p - - -
          2.68618  4.42225  2.77519  2.73123  3.46354  2.40513  3.72494  3.29354  2.67741  2.69355  4.24690  2.90347  2.73739  3.18146  2.89801  2.37887  2.77519  2.98518  4.58477  3.61503
          0.03290  3.82654  4.54889  0.61958  0.77255  0.48576  0.95510
    459   2.61010  4.38912  3.27437  3.16844  4.30977  0.80364  4.29074  3.89894  3.34336  3.55868  4.53471  3.43889  3.77877  3.67130  3.58368  2.78085  3.08780  3.43620  5.41626  4.41041   1087 g - - -
          2.68618  4.42225  2.77519  2.73123  3.46354  2.40513  3.72494  3.29354  2.67741  2.69355  4.24690  2.90347  2.73739  3.18146  2.89801  2.37887  2.77519  2.98518  4.58477  3.61503
          0.03290  3.82654  4.54889  0.61958  0.77255  0.48576  0.95510
    460   2.94164  5.06049  0.98623  2.30919  4.43170  3.17710  3.89276  4.00972  2.96855  3.62665  4.60457  2.86289  3.82675  3.13244  3.47783  2.90979  3.27954  3.65410  5.60917  4.31327   1088 d - - -
          2.68618  4.42225  2.77519  2.73123  3.46354  2.40513  3.72494  3.29354  2.67741  2.69355  4.24690  2.90347  2.73739  3.18146  2.89801  2.37887  2.77519  2.98518  4.58477  3.61503
          0.03290  3.82654  4.54889  0.61958  0.77255  0.48576  0.95510
    461   3.14453  4.56270  4.38278  3.89580  2.45296  4.21088  4.32555  2.22691  3.74867  1.07199  2.95708  4.14497  4.50333  3.95518  3.93188  3.58275  3.38855  2.29736  4.70163  3.29641   1089 l - - -
          2.68618  4.42225  2.77519  2.73123  3.46354  2.40513  3.72494  3.29354  2.67741  2.69355  4.24690  2.90347  2.73739  3.18146  2.89801  2.37887  2.77519  2.98518  4.58477  3.61503
          0.03290  3.82654  4.54889  0.61958  0.77255  0.48576  0.95510
    462   2.75798  5.00985  2.56508  2.31288  4.32191  3.30243  3.62440  3.78499  2.13261  3.32937  4.17859  1.91495  3.81229  2.53225  2.66411  2.73975  3.01076  3.43360  5.47742  4.13297   1090 n - - -
          2.68618  4.42225  2.77519  2.73123  3.46354  2.40513  3.72494  3.29354  2.67741  2.69355  4.24690  2.90347  2.73739  3.18146  2.89801  2.37887  2.77519  2.98518  4.58477  3.61503
          0.03290  3.82654  4.54889  0.61958  0.77255  0.48576  0.95510
    463   2.73882  4.41295  3.49979  3.05995  1.81298  3.59966  3.02533  2.96035  2.98611  2.56888  3.56873  3.36989  4.02798  3.29372  3.27991  2.62696  2.99824  2.75478  4.21576  2.62427   1091 f - - -
          2.68618  4.42225  2.77519  2.73123  3.46354  2.40513  3.72494  3.29354  2.67741  2.69355  4.24690  2.90347  2.73739  3.18146  2.89801  2.37887  2.77519  2.98518  4.58477  3.61503
          0.03290  3.82654  4.54889  0.61958  0.77255  0.48576  0.95510
    464   3.26182  4.65242  4.02254  3.71787  2.62280  3.68001  3.84614  3.28421  3.44136  2.68668  3.92006  3.87638  4.19412  3.83144  3.57755  3.46590  3.56008  3.17327  0.98328  2.62744   1092 w - - -
          2.68618  4.42225  2.77519  2.73123  3.46354  2.40513  3.72494  3.29354  2.67741  2.69355  4.24690  2.90347  2.73739  3.18146  2.89801  2.37887  2.77519  2.98518  4.58477  3.61503
          0.03290  3.82654  4.54889  0.61958  0.77255  0.48576  0.95510
    465   3.18232  4.68991  3.77110  3.49262  2.29692  3.77715  3.59953  3.19809  3.35146  2.66369  3.87813  3.66800  4.25245  3.66852  3.54427  3.32332  3.46900  3.06659  3.93866  1.04573   1094 y - - -
          2.68618  4.42225  2.77519  2.73123  3.46354  2.40513  3.72494  3.29354  2.67741  2.69355  4.24690  2.90347  2.73739  3.18146  2.89801  2.37887  2.77519  2.98518  4.58477  3.61503
          0.03290  3.82654  4.54889  0.61958  0.77255  0.48576  0.95510
    466   2.95513  4.79586  3.44126  2.96305  4.13882  3.45086  3.79356  3.67805  2.22259  3.20241  4.20459  3.32589  3.95640  3.01687  1.05099  3.04200  3.22470  3.40418  5.24098  4.07697   1095 r - - -
          2.68618  4.42225  2.77519  2.73123  3.46354  2.40513  3.72494  3.29354  2.67741  2.69355  4.24690  2.90347  2.73739  3.18146  2.89801  2.37887  2.77519  2.98518  4.58477  3.61503
          0.03290  3.82654  4.54889  0.61958  0.77255  0.48576  0.95510
    467   2.75849  4.93686  2.25352  2.32419  3.84803  3.27862  1.89186  3.70388  2.55729  3.26796  4.15636  2.85124  3.81686  2.89728  2.98482  2.75258  3.03199  3.37270  5.21177  3.74498   1096 h - - -
          2.68618  4.42225  2.77519  2.73123  3.46354  2.40513  3.72494  3.29354  2.67741  2.69355  4.24690  2.90347  2.73739  3.18146  2.89801  2.37887  2.77519  2.98518  4.58477  3.61503
          0.03290  3.82654  4.54889  0.61958  0.77255  0.48576  0.95510
    468   2.74896  4.37826  3.62132  3.15805  3.46670  3.68598  4.03852  1.58506  2.56549  2.28648  3.42079  3.51863  4.11157  3.36563  3.14552  3.04980  3.01093  2.15792  5.06896  3.81288   1097 i - - -
          2.68618  4.42225  2.77519  2.73123  3.46354  2.40513  3.72494  3.29354  2.67741  2.69355  4.24690  2.90347  2.73739  3.18146  2.89801  2.37887  2.77519  2.98518  4.58477  3.61503
          0.03290  3.82654  4.54889  0.61958  0.77255  0.48576  0.95510
    469   2.29385  4.21318  3.16791  2.98240  4.03098  2.94398  4.09311  3.54777  3.05303  3.27188  4.20242  3.21399  3.67917  3.40615  3.33990  1.16248  2.77070  3.09296  5.40735  4.11447   1098 s - - -
          2.68618  4.42225  2.77519  2.73123  3.46354  2.40513  3.72494  3.29354  2.67741  2.69355  4.24690  2.90347  2.73739  3.18146  2.89801  2.37887  2.77519  2.98518  4.58477  3.61503
          0.03290  3.82654  4.54889  0.61958  0.77255  0.48576  0.95510
    470   2.93136  4.89160  3.10420  2.73535  4.26751  3.42487  3.73594  3.69410  1.10300  3.26966  4.23438  3.16156  3.92912  2.93062  2.42598  2.97683  3.18847  3.40476  5.34170  4.14816   1099 k - - -
          2.68618  4.42225  2.77519  2.73123  3.46354  2.40513  3.72494  3.29354  2.67741  2.69355  4.24690  2.90347  2.73739  3.18146  2.89801  2.37887  2.77519  2.98518  4.58477  3.61503
          0.03290  3.82654  4.54889  0.61958  0.77255  0.48576  0.95510
    471   2.61010  4.38912  3.27437  3.16844  4.30977  0.80364  4.29074  3.89894  3.34336  3.55868  4.53471  3.43889  3.77877  3.67130  3.58368  2.78085  3.08780  3.43620  5.41626  4.41041   1100 g - - -
          2.68618  4.42225  2.77519  2.73123  3.46354  2.40513  3.72494  3.29354  2.67741  2.69355  4.24690  2.90347  2.73739  3.18146  2.89801  2.37887  2.77519  2.98518  4.58477  3.61503
          0.03290  3.82654  4.54889  0.61958  0.77255  0.48576  0.95510
    472   1.24449  4.10715  3.28301  3.05615  4.14426  2.44906  4.14455  3.43300  3.13159  3.22881  4.11633  3.23162  3.63666  3.43925  3.42260  2.37789  2.67713  2.97086  5.50569  4.30020   1101 a - - -
          2.68618  4.42225  2.77519  2.73123  3.46354  2.40513  3.72494  3.29354  2.67741  2.69355  4.24690  2.90347  2.73739  3.18146  2.89801  2.37887  2.77519  2.98518  4.58477  3.61503
          0.03290  3.82654  4.54889  0.61958  0.77255  0.48576  0.95510
    473   3.26182  4.65242  4.02254  3.71787  2.62280  3.68001  3.84614  3.28421  3.44136  2.68668  3.92006  3.87638  4.19412  3.83144  3.57755  3.46590  3.56008  3.17327  0.98328  2.62744   1102 w - - -
          2.68618  4.42225  2.77519  2.73123  3.46354  2.40513  3.72494  3.29354  2.67741  2.69355  4.24690  2.90347  2.73739  3.18146  2.89801  2.37887  2.77519  2.98518  4.58477  3.61503
          0.03290  3.82654  4.54889  0.61958  0.77255  0.48576  0.95510
    474   2.33235  4.26376  3.14016  2.87284  4.04857  3.02186  4.00114  3.35373  2.88550  3.08678  4.02499  3.16814  1.70681  3.26198  3.20131  2.49285  2.36474  2.97213  5.41547  4.16899   1103 p - - -
          2.68618  4.42225  2.77519  2.73123  3.46354  2.40513  3.72494  3.29354  2.67741  2.69355  4.24690  2.90347  2.73739  3.18146  2.89801  2.37887  2.77519  2.98518  4.58477  3.61503
          0.03290  3.82654  4.54889  0.61958  0.77255  0.48576  0.95510
    475   3.20113  4.61672  4.17548  3.88195  1.09002  3.90023  3.85896  2.73129  3.79031  2.11236  3.46879  3.96793  4.36044  3.97118  3.92136  3.47297  3.50255  2.71846  4.12301  2.49633   1104 f - - -
          2.68618  4.42225  2.77519  2.73123  3.46354  2.40513  3.72494  3.29354  2.67741  2.69355  4.24690  2.90347  2.73739  3.18146  2.89801  2.37887  2.77519  2.98518  4.58477  3.61503
          0.03290  3.82654  4.54889  0.61958  0.77255  0.48576  0.95510
    476   2.29385  4.21318  3.16791  2.98240  4.03098  2.94398  4.09311  3.54777  3.05303  3.27188  4.20242  3.21399  3.67917  3.40615  3.33990  1.16248  2.77070  3.09296  5.40735  4.11447   1105 s - - -
          2.68618  4.42225  2.77519  2.73123  3.46354  2.40513  3.72494  3.29354  2.67741  2.69355  4.24690  2.90347  2.73739  3.18146  2.89801  2.37887  2.77519  2.98518  4.58477  3.61503
          0.03290  3.82654  4.54889  0.61958  0.77255  0.48576  0.95510
    477   2.38953  4.23423  3.38881  3.13969  3.92974  3.07476  4.16032  3.05133  3.08174  2.91642  3.97060  3.35586  3.77521  3.47909  3.34213  2.59038  1.25225  2.75123  5.37164  4.14662   1106 t - - -
          2.68618  4.42225  2.77519  2.73123  3.46354  2.40513  3.72494  3.29354  2.67741  2.69355  4.24690  2.90347  2.73739  3.18146  2.89801  2.37887  2.77519  2.98518  4.58477  3.61503
          0.03290  3.82654  4.54889  0.61958  0.77255  0.48576  0.95510
    478   1.08207  4.17062  3.41714  3.20728  4.00773  2.99619  4.23459  3.12648  3.22237  3.01009  4.04772  3.36813  3.73116  3.56797  3.47554  2.52169  2.79591  2.78889  5.43952  4.23484   1107 a - - -
          2.68618  4.42225  2.77519  2.73123  3.46354  2.40513  3.72494  3.29354  2.67741  2.69355  4.24690  2.90347  2.73739  3.18146  2.89801  2.37887  2.77519  2.98518  4.58477  3.61503
          0.03290  3.82654  4.54889  0.61958  0.77255  0.48576  0.95510
    479   2.94164  5.06049  0.98623  2.30919  4.43170  3.17710  3.89276  4.00972  2.96855  3.62665  4.60457  2.86289  3.82675  3.13244  3.47783  2.90979  3.27954  3.65410  5.60917  4.31327   1108 d - - -
          2.68618  4.42225  2.77519  2.73123  3.46354  2.40513  3.72494  3.29354  2.67741  2.69355  4.24690  2.90347  2.73739  3.18146  2.89801  2.37887  2.77519  2.98518  4.58477  3.61503
          0.03290  3.82654  4.54889  0.61958  0.77255  0.48576  0.95510
    480   2.64063  4.74923  2.72369  2.43002  3.85103  3.27960  2.20288  3.56812  2.44615  3.15597  4.02027  2.62452  3.80011  2.87387  2.81916  2.42025  2.92515  3.22989  5.19274  3.77500   1109 h - - -
          2.68618  4.42225  2.77519  2.73123  3.46354  2.40513  3.72494  3.29354  2.67741  2.69355  4.24690  2.90347  2.73739  3.18146  2.89801  2.37887  2.77519  2.98518  4.58477  3.61503
          0.03290  3.82654  4.54889  0.61958  0.77255  0.48576  0.95510
    481   2.61010  4.38912  3.27437  3.16844  4.30977  0.80364  4.29074  3.89894  3.34336  3.55868  4.53471  3.43889  3.77877  3.67130  3.58368  2.78085  3.08780  3.43620  5.41626  4.41041   1110 g - - -
          2.68618  4.42225  2.77519  2.73123  3.46354  2.40513  3.72494  3.29354  2.67741  2.69355  4.24690  2.90347  2.73739  3.18146  2.89801  2.37887  2.77519  2.98518  4.58477  3.61503
          0.03290  3.82654  4.54889  0.61958  0.77255  0.48576  0.95510
    482   3.26182  4.65242  4.02254  3.71787  2.62280  3.68001  3.84614  3.28421  3.44136  2.68668  3.92006  3.87638  4.19412  3.83144  3.57755  3.46590  3.56008  3.17327  0.98328  2.62744   1112 w - - -
          2.68618  4.42225  2.77519  2.73123  3.46354  2.40513  3.72494  3.29354  2.67741  2.69355  4.24690  2.90347  2.73739  3.18146  2.89801  2.37887  2.77519  2.98518  4.58477  3.61503
          0.03290  3.82654  4.54889  0.61958  0.77255  0.48576  0.95510
    483   2.33628  4.26673  3.13667  2.87456  4.04976  3.02223  4.00453  3.35735  2.88886  3.08902  4.03086  3.16989  1.67992  3.26662  3.20316  2.49666  2.39798  2.97637  5.41688  4.17025   1113 p - - -
          2.68618  4.42225  2.77519  2.73123  3.46354  2.40513  3.72494  3.29354  2.67741  2.69355  4.24690  2.90347  2.73739  3.18146  2.89801  2.37887  2.77519  2.98518  4.58477  3.61503
          0.03290  3.82654  4.54889  0.61958  0.77255  0.48576  0.95510
    484   2.81543  4.29040  4.20543  3.70315  3.46128  3.94365  4.50183  1.42169  3.57692  2.08047  3.31232  3.97191  4.35575  3.89052  3.82811  3.30479  2.74433  1.62429  5.26324  4.05417   1114 i - - -
          2.68618  4.42225  2.77519  2.73123  3.46354  2.40513  3.72494  3.29354  2.67741  2.69355  4.24690  2.90347  2.73739  3.18146  2.89801  2.37887  2.77519  2.98518  4.58477  3.61503
          0.03290  3.82654  4.54889  0.61958  0.77255  0.48576  0.95510
    485   2.29385  4.21318  3.16791  2.98240  4.03098  2.94398  4.09311  3.54777  3.05303  3.27188  4.20242  3.21399  3.67917  3.40615  3.33990  1.16248  2.77070  3.09296  5.40735  4.11447   1115 s - - -
          2.68618  4.42225  2.77519  2.73123  3.46354  2.40513  3.72494  3.29354  2.67741  2.69355  4.24690  2.90347  2.73739  3.18146  2.89801  2.37887  2.77519  2.98518  4.58477  3.61503
          0.03290  3.82654  4.54889  0.61958  0.77255  0.48576  0.95510
    486   2.94164  5.06049  0.98623  2.30919  4.43170  3.17710  3.89276  4.00972  2.96855  3.62665  4.60457  2.86289  3.82675  3.13244  3.47783  2.90979  3.27954  3.65410  5.60917  4.31327   1116 d - - -
          2.68618  4.42225  2.77519  2.73123  3.46354  2.40513  3.72494  3.29354  2.67741  2.69355  4.24690  2.90347  2.73739  3.18146  2.89801  2.37887  2.77519  2.98518  4.58477  3.61503
          0.03290  3.82654  4.54889  0.61958  0.77255  0.48576  0.95510
    487   2.53667  1.03861  4.04377  3.77358  3.77631  3.16858  4.43087  2.91331  3.60050  2.83049  3.95063  3.77284  3.87189  3.94858  3.73273  2.80809  2.99969  2.66081  5.20126  4.06408   1117 c - - -
          2.68618  4.42225  2.77519  2.73123  3.46354  2.40513  3.72494  3.29354  2.67741  2.69355  4.24690  2.90347  2.73739  3.18146  2.89801  2.37887  2.77519  2.98518  4.58477  3.61503
          0.03290  3.82654  4.54889  0.61958  0.77255  0.48576  0.95510
    488   2.38953  4.23423  3.38881  3.13969  3.92974  3.07476  4.16032  3.05133  3.08174  2.91642  3.97060  3.35586  3.77521  3.47909  3.34213  2.59038  1.25225  2.75123  5.37164  4.14662   1118 t - - -
          2.68618  4.42225  2.77519  2.73123  3.46354  2.40513  3.72494  3.29354  2.67741  2.69355  4.24690  2.90347  2.73739  3.18146  2.89801  2.37887  2.77519  2.98518  4.58477  3.61503
          0.03290  3.82654  4.54889  0.61958  0.77255  0.48576  0.95510
    489   1.27848  4.08919  3.31769  3.07493  4.08727  2.89268  4.13742  3.34361  3.11261  3.16972  4.07024  3.23533  3.63755  3.43376  3.39804  2.11533  2.65850  2.90248  5.48608  4.25078   1119 a - - -
          2.68618  4.42225  2.77519  2.73123  3.46354  2.40513  3.72494  3.29354  2.67741  2.69355  4.24690  2.90347  2.73739  3.18146  2.89801  2.37887  2.77519  2.98518  4.58477  3.61503
          0.03290  3.82654  4.54889  0.61958  0.77255  0.48576  0.95510
    490   2.91441  5.01372  2.47091  1.09258  4.35444  3.24560  3.82956  3.79925  2.70441  3.42419  4.40116  2.90942  3.84827  3.04677  3.10778  2.90207  3.21861  3.48819  5.53476  4.25799   1120 e - - -
          2.68618  4.42225  2.77519  2.73123  3.46354  2.40513  3.72494  3.29354  2.67741  2.69355  4.24690  2.90347  2.73739  3.18146  2.89801  2.37887  2.77519  2.98518  4.58477  3.61503
          0.03290  3.82654  4.54889  0.61958  0.77255  0.48576  0.95510
    491   1.96652  4.16721  3.12896  2.95732  4.22542  1.41272  4.12761  3.58745  3.10825  3.33555  4.22101  3.18349  3.64169  3.41270  3.41282  2.40416  2.72046  3.09317  5.55336  4.34086   1121 g - - -
          2.68618  4.42225  2.77519  2.73123  3.46354  2.40513  3.72494  3.29354  2.67741  2.69355  4.24690  2.90347  2.73739  3.18146  2.89801  2.37887  2.77519  2.98518  4.58477  3.61503
          0.03290  3.82654  4.54889  0.61958  0.77255  0.48576  0.95510
    492   3.10454  4.58091  4.11534  3.75585  3.11967  3.92305  4.42603  2.32226  3.52402  0.93394  3.15856  4.03568  4.36690  3.90337  3.70725  3.48981  3.40122  2.34750  4.98142  3.69385   1122 l - - -
          2.68618  4.42225  2.77519  2.73123  3.46354  2.40513  3.72494  3.29354  2.67741  2.69355  4.24690  2.90347  2.73739  3.18146  2.89801  2.37887  2.77519  2.98518  4.58477  3.61503
          0.03290  3.82654  4.54889  0.61958  0.77255  0.48576  0.95510
    493   2.85526  5.04053  2.77822  2.21240  4.40083  3.39970  3.61337  3.77759  1.44331  3.32086  4.19604  2.94027  3.87298  2.76894  2.41005  2.84290  3.08139  3.45270  5.44896  4.18056   1123 k - - -
          2.68618  4.42225  2.77519  2.73123  3.46354  2.40513  3.72494  3.29354  2.67741  2.69355  4.24690  2.90347  2.73739  3.18146  2.89801  2.37887  2.77519  2.98518  4.58477  3.61503
          0.03290  3.82654  4.54889  0.61958  0.77255  0.48576  0.95510
    494   1.08207  4.17062  3.41714  3.20728  4.00773  2.99619  4.23459  3.12648  3.22237  3.01009  4.04772  3.36813  3.73116  3.56797  3.47554  2.52169  2.79591  2.78889  5.43952  4.23484   1135 a - - -
          2.68618  4.42225  2.77519  2.73123  3.46354  2.40513  3.72494  3.29354  2.67741  2.69355  4.24690  2.90347  2.73739  3.18146  2.89801  2.37887  2.77519  2.98518  4.58477  3.61503
          0.03290  3.82654  4.54889  0.61958  0.77255  0.48576  0.95510
    495   1.88068  4.17646  3.77544  3.38267  3.68287  3.33296  4.28688  2.31087  3.30271  2.47697  3.59357  3.57369  3.95672  3.63136  3.57260  2.75626  2.85527  1.56715  5.31251  4.08298   1136 v - - -
          2.68618  4.42225  2.77519  2.73123  3.46354  2.40513  3.72494  3.29354  2.67741  2.69355  4.24690  2.90347  2.73739  3.18146  2.89801  2.37887  2.77519  2.98518  4.58477  3.61503
          0.03290  3.82654  4.54889  0.61958  0.77255  0.48576  0.95510
    496   3.10454  4.58091  4.11534  3.75585  3.11967  3.92305  4.42603  2.32226  3.52402  0.93394  3.15856  4.03568  4.36690  3.90337  3.70725  3.48981  3.40122  2.34750  4.98142  3.69385   1139 l - - -
          2.68618  4.42225  2.77519  2.73123  3.46354  2.40513  3.72494  3.29354  2.67741  2.69355  4.24690  2.90347  2.73739  3.18146  2.89801  2.37887  2.77519  2.98518  4.58477  3.61503
          0.03290  3.82654  4.54889  0.61958  0.77255  0.48576  0.95510
    497   3.10454  4.58091  4.11534  3.75585  3.11967  3.92305  4.42603  2.32226  3.52402  0.93394  3.15856  4.03568  4.36690  3.90337  3.70725  3.48981  3.40122  2.34750  4.98142  3.69385   1140 l - - -
          2.68618  4.42225  2.77519  2.73123  3.46354  2.40513  3.72494  3.29354  2.67741  2.69355  4.24690  2.90347  2.73739  3.18146  2.89801  2.37887  2.77519  2.98518  4.58477  3.61503
          0.03290  3.82654  4.54889  0.61958  0.77255  0.48576  0.95510
    498   3.10454  4.58091  4.11534  3.75585  3.11967  3.92305  4.42603  2.32226  3.52402  0.93394  3.15856  4.03568  4.36690  3.90337  3.70725  3.48981  3.40122  2.34750  4.98142  3.69385   1141 l - - -
          2.68618  4.42225  2.77519  2.73123  3.46354  2.40513  3.72494  3.29354  2.67741  2.69355  4.24690  2.90347  2.73739  3.18146  2.89801  2.37887  2.77519  2.98518  4.58477  3.61503
          0.03290  3.82654  4.54889  0.61958  0.77255  0.48576  0.95510
    499   2.29385  4.21318  3.16791  2.98240  4.03098  2.94398  4.09311  3.54777  3.05303  3.27188  4.20242  3.21399  3.67917  3.40615  3.33990  1.16248  2.77070  3.09296  5.40735  4.11447   1142 s - - -
          2.68618  4.42225  2.77519  2.73123  3.46354  2.40513  3.72494  3.29354  2.67741  2.69355  4.24690  2.90347  2.73739  3.18146  2.89801  2.37887  2.77519  2.98518  4.58477  3.61503
          0.03290  3.82654  4.54889  0.61958  0.77255  0.48576  0.95510
    500   2.65178  4.79005  2.85543  2.46293  4.19289  3.32509  3.63155  3.57613  1.78171  3.17583  4.02272  2.63469  3.80651  2.79487  2.59223  2.68776  2.45355  3.23713  5.36843  4.07448   1153 k - - -
          2.68618  4.42225  2.77519  2.73123  3.46354  2.40513  3.72494  3.29354  2.67741  2.69355  4.24690  2.90347  2.73739  3.18146  2.89801  2.37887  2.77519  2.98518  4.58477  3.61503
          0.03290  3.82654  4.54889  0.61958  0.77255  0.48576  0.95510
    501   3.12301  4.50823  4.50311  3.96130  2.63351  4.30236  4.49999  1.92000  3.83516  1.13618  2.90180  4.23540  4.54448  4.01228  4.01799  3.63645  3.35295  2.13766  4.90477  3.63616   1154 l - - -
          2.68618  4.42225  2.77519  2.73123  3.46354  2.40513  3.72494  3.29354  2.67741  2.69355  4.24690  2.90347  2.73739  3.18146  2.89801  2.37887  2.77519  2.98518  4.58477  3.61503
          0.03290  3.82654  4.54889  0.61958  0.77255  0.48576  0.95510
    502   2.55714  4.40958  3.25921  2.91935  3.67463  3.26352  3.94914  3.03616  2.82558  2.35135  3.77907  3.27033  1.70374  3.24839  3.12907  2.72565  2.92041  2.80516  5.15015  3.84608   1160 p - - -
          2.68618  4.42225  2.77519  2.73123  3.46354  2.40513  3.72494  3.29354  2.67741  2.69355  4.24690  2.90347  2.73739  3.18146  2.89801  2.37887  2.77519  2.98518  4.58477  3.61503
          0.03290  3.82654  4.54889  0.61958  0.77255  0.48576  0.95510
    503   1.97535  4.20454  3.33017  2.88800  3.80495  3.12478  3.91167  3.03883  2.83851  2.54848  3.73567  3.19497  3.73138  3.18139  3.18006  2.12719  2.27667  2.71775  5.21014  3.96913   1163 a - - -
          2.68618  4.42225  2.77519  2.73123  3.46354  2.40513  3.72494  3.29354  2.67741  2.69355  4.24690  2.90347  2.73739  3.18146  2.89801  2.37887  2.77519  2.98518  4.58477  3.61503
          0.03290  3.82654  4.54889  0.61958  0.77255  0.48576  0.95510
    504   2.41208  4.86602  2.44267  1.59205  4.32194  2.82138  3.70878  3.71333  2.58014  3.34056  4.19613  2.79668  3.76053  2.88650  3.03400  2.65823  2.95976  3.34265  5.56257  4.19752   1164 e - - -
          2.68618  4.42225  2.77519  2.73123  3.46354  2.40513  3.72494  3.29354  2.67741  2.69355  4.24690  2.90347  2.73739  3.18146  2.89801  2.37887  2.77519  2.98518  4.58477  3.61503
          0.03290  3.82654  4.54889  0.61958  0.77255  0.48576  0.95510
    505   2.52975  4.23032  3.53621  2.99637  3.44307  3.48837  3.89972  2.22944  2.90293  2.40229  3.05706  3.35530  3.92985  3.23473  3.22641  2.55375  2.27994  2.31396  4.94929  3.71827   1165 i - - -
          2.68618  4.42225  2.77519  2.73123  3.46354  2.40513  3.72494  3.29354  2.67741  2.69355  4.24690  2.90347  2.73739  3.18146  2.89801  2.37887  2.77519  2.98518  4.58477  3.61503
          0.03290  3.82654  4.54889  0.61958  0.77255  0.48576  0.95510
    506   2.33742  4.22755  3.92404  3.54856  3.62619  3.51199  4.42438  2.10373  3.44666  2.33883  3.52801  3.73979  4.10453  3.78958  3.69581  2.94596  2.96737  1.27546  5.34671  4.10628   1166 v - - -
          2.68618  4.42225  2.77519  2.73123  3.46354  2.40513  3.72494  3.29354  2.67741  2.69355  4.24690  2.90347  2.73739  3.18146  2.89801  2.37887  2.77519  2.98518  4.58477  3.61503
          0.03290  3.82654  4.54889  0.61958  0.77255  0.48576  0.95510
    507   2.61010  4.38912  3.27437  3.16844  4.30977  0.80364  4.29074  3.89894  3.34336  3.55868  4.53471  3.43889  3.77877  3.67130  3.58368  2.78085  3.08780  3.43620  5.41626  4.41041   1167 g - - -
          2.68618  4.42225  2.77519  2.73123  3.46354  2.40513  3.72494  3.29354  2.67741  2.69355  4.24690  2.90347  2.73739  3.18146  2.89801  2.37887  2.77519  2.98518  4.58477  3.61503
          0.03290  3.82654  4.54889  0.61958  0.77255  0.48576  0.95510
    508   2.77716  5.12592  2.45529  1.71889  4.44209  3.28338  3.61527  3.88232  2.03079  3.41173  4.24733  2.53905  3.79873  2.76664  2.73450  2.73068  3.02463  3.51540  5.56695  4.20041   1175 e - - -
          2.68618  4.42225  2.77519  2.73123  3.46354  2.40513  3.72494  3.29354  2.67741  2.69355  4.24690  2.90347  2.73739  3.18146  2.89801  2.37887  2.77519  2.98518  4.58477  3.61503
          0.03290  3.82654  4.54889  0.61958  0.77255  0.48576  0.95510
    509   2.04409  4.20359  3.12181  2.81777  4.12462  2.94950  3.96632  3.51762  2.88406  3.20455  4.04848  3.10647  2.29445  3.20707  3.23661  1.83368  2.67355  3.05085  5.45913  4.20585   1179 s - - -
          2.68618  4.42225  2.77519  2.73123  3.46354  2.40513  3.72494  3.29354  2.67741  2.69355  4.24690  2.90347  2.73739  3.18146  2.89801  2.37887  2.77519  2.98518  4.58477  3.61503
          0.03290  3.82654  4.54889  0.61958  0.77255  0.48576  0.95510
    510   3.00894  4.48850  4.26715  3.79517  3.13288  4.06148  4.49906  2.09676  3.58940  1.14053  3.04672  4.07357  4.43534  3.90948  3.79994  3.45521  3.28801  1.92891  5.07746  3.83467   1180 l - - -
          2.68618  4.42225  2.77519  2.73123  3.46354  2.40513  3.72494  3.29354  2.67741  2.69355  4.24690  2.90347  2.73739  3.18146  2.89801  2.37887  2.77519  2.98518  4.58477  3.61503
          0.03290  3.82654  4.54889  0.61958  0.77255  0.48576  0.95510
    511   2.74919  5.15148  1.64765  2.10495  4.54180  2.76916  3.69515  4.04885  2.67469  3.58894  4.42908  2.17838  3.75110  2.86529  3.22804  2.68869  3.05365  3.62850  5.75585  4.30164   1181 d - - -
          2.68618  4.42225  2.77519  2.73123  3.46354  2.40513  3.72494  3.29354  2.67741  2.69355  4.24690  2.90347  2.73739  3.18146  2.89801  2.37887  2.77519  2.98518  4.58477  3.61503
          0.03290  3.82654  4.54889  0.61958  0.77255  0.48576  0.95510
    512   2.40017  4.29026  3.47479  2.71859  3.45823  3.55648  3.89097  2.47507  2.86417  2.37173  2.80654  3.34143  3.96488  3.20534  3.20023  2.84136  2.84160  1.96326  4.97596  3.74421   1182 v - - -
          2.68618  4.42225  2.77519  2.73123  3.46354  2.40513  3.72494  3.29354  2.67741  2.69355  4.24690  2.90347  2.73739  3.18146  2.89801  2.37887  2.77519  2.98518  4.58477  3.61503
          0.03290  3.82654  4.54889  0.61958  0.77255  0.48576  0.95510
    513   2.63261  4.80483  2.83820  2.15060  4.07986  3.03089  3.59512  3.12166  1.96654  3.07377  3.91057  2.90671  3.79512  2.75396  2.68862  2.66016  2.86743  3.14746  5.30273  3.98846   1184 k - - -
          2.68618  4.42225  2.77519  2.73123  3.46354  2.40513  3.72494  3.29354  2.67741  2.69355  4.24690  2.90347  2.73739  3.18146  2.89801  2.37887  2.77519  2.98518  4.58477  3.61503
          0.03290  3.82654  4.54889  0.61958  0.77255  0.48576  0.95510
    514   2.88270  4.92831  3.22806  2.69739  4.24226  3.50649  3.59957  3.69502  1.97605  3.19031  4.10044  3.11113  3.93109  2.47202  1.45565  2.91375  3.09441  3.39970  5.29984  4.06993   1186 r - - -
          2.68618  4.42225  2.77519  2.73123  3.46354  2.40513  3.72494  3.29354  2.67741  2.69355  4.24690  2.90347  2.73739  3.18146  2.89801  2.37887  2.77519  2.98518  4.58477  3.61503
          0.03290  3.82654  4.54889  0.61958  0.77255  0.48576  0.95510
    515   3.11142  4.55489  4.36138  3.83678  3.03860  4.21321  4.51200  2.14832  3.61433  1.06205  2.54544  4.14660  4.49796  3.90597  3.81570  3.57276  3.35461  2.21585  5.03142  3.84156   1187 l - - -
          2.68618  4.42225  2.77519  2.73123  3.46354  2.40513  3.72494  3.29354  2.67741  2.69355  4.24690  2.90347  2.73739  3.18146  2.89801  2.37887  2.77519  2.98518  4.58477  3.61503
          0.03290  3.82654  4.54889  0.61958  0.77255  0.48576  0.95510
    516   2.81508  3.45052  4.03743  3.52324  2.03201  3.80222  3.66372  2.66931  3.40451  2.29262  3.36196  3.67022  4.17277  3.59952  3.59890  3.11120  3.05666  2.51646  4.05522  1.84034   1188 y - - -
          2.68618  4.42225  2.77519  2.73123  3.46354  2.40513  3.72494  3.29354  2.67741  2.69355  4.24690  2.90347  2.73739  3.18146  2.89801  2.37887  2.77519  2.98518  4.58477  3.61503
          0.03290  3.82654  4.54889  0.61958  0.77255  0.48576  0.95510
    517   2.94164  5.06049  0.98623  2.30919  4.43170  3.17710  3.89276  4.00972  2.96855  3.62665  4.60457  2.86289  3.82675  3.13244  3.47783  2.90979  3.27954  3.65410  5.60917  4.31327   1189 d - - -
          2.68618  4.42225  2.77519  2.73123  3.46354  2.40513  3.72494  3.29354  2.67741  2.69355  4.24690  2.90347  2.73739  3.18146  2.89801  2.37887  2.77519  2.98518  4.58477  3.61503
          0.03290  3.82654  4.54889  0.61958  0.77255  0.48576  0.95510
    518   1.08207  4.17062  3.41714  3.20728  4.00773  2.99619  4.23459  3.12648  3.22237  3.01009  4.04772  3.36813  3.73116  3.56797  3.47554  2.52169  2.79591  2.78889  5.43952  4.23484   1190 a - - -
          2.68618  4.42225  2.77519  2.73123  3.46354  2.40513  3.72494  3.29354  2.67741  2.69355  4.24690  2.90347  2.73739  3.18146  2.89801  2.37887  2.77519  2.98518  4.58477  3.61503
          0.03290  3.82654  4.54889  0.61958  0.77255  0.48576  0.95510
    519   2.77205  4.32826  4.06102  3.72356  3.51746  3.67547  4.53350  2.05556  3.59060  2.21309  3.49045  3.92051  4.23914  3.95410  3.80737  3.17678  3.13510  1.08499  5.29384  4.02222   1191 v - - -
          2.68618  4.42225  2.77519  2.73123  3.46354  2.40513  3.72494  3.29354  2.67741  2.69355  4.24690  2.90347  2.73739  3.18146  2.89801  2.37887  2.77519  2.98518  4.58477  3.61503
          0.03290  3.82654  4.54889  0.61958  0.77255  0.48576  0.95510
    520   2.68674  4.68040  2.68549  2.56676  4.03685  3.15423  3.88629  3.73814  2.78659  3.39050  4.34667  1.24207  3.80424  3.15966  3.13908  2.75614  3.06752  3.36500  5.34817  3.98903   1192 n - - -
          2.68618  4.42225  2.77519  2.73123  3.46354  2.40513  3.72494  3.29354  2.67741  2.69355  4.24690  2.90347  2.73739  3.18146  2.89801  2.37887  2.77519  2.98518  4.58477  3.61503
          0.03290  3.82654  4.54889  0.61958  0.77255  0.48576  0.95510
    521   2.91253  4.34428  4.36899  3.89221  3.44092  4.07546  4.66814  1.67562  3.75313  2.00850  3.30384  4.14220  4.47804  4.06916  3.98795  3.46458  3.20322  1.19291  5.33385  4.09308   1193 v - - -
          2.68618  4.42225  2.77519  2.73123  3.46354  2.40513  3.72494  3.29354  2.67741  2.69355  4.24690  2.90347  2.73739  3.18146  2.89801  2.37887  2.77519  2.98518  4.58477  3.61503
          0.03290  3.82654  4.54889  0.61958  0.77255  0.48576  0.95510
    522   2.87275  4.33775  4.19154  3.68323  3.36537  4.00488  4.46172  1.42657  3.52105  1.84447  3.23367  3.97468  4.37995  3.85225  3.76478  3.35762  2.80980  1.81079  5.19201  3.97654   1196 i - - -
          2.68618  4.42225  2.77519  2.73123  3.46354  2.40513  3.72494  3.29354  2.67741  2.69355  4.24690  2.90347  2.73739  3.18146  2.89801  2.37887  2.77519  2.98518  4.58477  3.61503
          0.03290  3.82654  4.54889  0.61958  0.77255  0.48576  0.95510
    523   3.10454  4.58091  4.11534  3.75585  3.11967  3.92305  4.42603  2.32226  3.52402  0.93394  3.15856  4.03568  4.36690  3.90337  3.70725  3.48981  3.40122  2.34750  4.98142  3.69385   1197 l - - -
          2.68618  4.42225  2.77519  2.73123  3.46354  2.40513  3.72494  3.29354  2.67741  2.69355  4.24690  2.90347  2.73739  3.18146  2.89801  2.37887  2.77519  2.98518  4.58477  3.61503
          0.03290  3.82654  4.54889  0.61958  0.77255  0.48576  0.95510
    524   2.29385  4.21318  3.16791  2.98240  4.03098  2.94398  4.09311  3.54777  3.05303  3.27188  4.20242  3.21399  3.67917  3.40615  3.33990  1.16248  2.77070  3.09296  5.40735  4.11447   1200 s - - -
          2.68618  4.42225  2.77519  2.73123  3.46354  2.40513  3.72494  3.29354  2.67741  2.69355  4.24690  2.90347  2.73739  3.18146  2.89801  2.37887  2.77519  2.98518  4.58477  3.61503
          0.03290  3.82654  4.54889  0.61958  0.77255  0.48576  0.95510
    525   3.10454  4.58091  4.11534  3.75585  3.11967  3.92305  4.42603  2.32226  3.52402  0.93394  3.15856  4.03568  4.36690  3.90337  3.70725  3.48981  3.40122  2.34750  4.98142  3.69385   1206 l - - -
          2.68618  4.42225  2.77519  2.73123  3.46354  2.40513  3.72494  3.29354  2.67741  2.69355  4.24690  2.90347  2.73739  3.18146  2.89801  2.37887  2.77519  2.98518  4.58477  3.61503
          0.03290  3.82654  4.54889  0.61958  0.77255  0.48576  0.95510
    526   2.84607  4.82876  2.87443  2.62942  3.99096  3.33666  3.78699  3.61554  2.45364  3.12237  4.15248  3.08839  3.89007  1.31808  2.73832  2.89621  3.14352  3.34837  5.27161  3.96260   1221 q - - -
          2.68618  4.42225  2.77519  2.73123  3.46354  2.40513  3.72494  3.29354  2.67741  2.69355  4.24690  2.90347  2.73739  3.18146  2.89801  2.37887  2.77519  2.98518  4.58477  3.61503
          0.03290  3.82654  4.54889  0.61958  0.77255  0.48576  0.95510
    527   2.68674  4.68040  2.68549  2.56676  4.03685  3.15423  3.88629  3.73814  2.78659  3.39050  4.34667  1.24207  3.80424  3.15966  3.13908  2.75614  3.06752  3.36500  5.34817  3.98903   1248 n - - -
          2.68618  4.42225  2.77519  2.73123  3.46354  2.40513  3.72494  3.29354  2.67741  2.69355  4.24690  2.90347  2.73739  3.18146  2.89801  2.37887  2.77519  2.98518  4.58477  3.61503
          0.03290  3.82654  4.54889  0.61958  0.77255  0.48576  0.95510
    528   2.24407  4.71317  2.47064  2.19596  4.08502  3.24166  3.67412  3.44550  2.54405  3.10762  3.95205  2.86252  3.75637  2.85241  3.00330  2.60985  2.24958  3.11245  5.37499  4.03816   1261 e - - -
          2.68618  4.42225  2.77519  2.73123  3.46354  2.40513  3.72494  3.29354  2.67741  2.69355  4.24690  2.90347  2.73739  3.18146  2.89801  2.37887  2.77519  2.98518  4.58477  3.61503
          0.03290  3.82654  4.54889  0.61958  0.77255  0.48576  0.95510
    529   2.81168  5.20412  1.37018  2.09834  4.52241  3.13521  3.72660  4.08234  2.74709  3.64515  4.51895  2.33733  3.76837  2.91377  3.30623  2.74032  3.12569  3.67326  5.76498  4.29272   1262 d - - -
          2.68618  4.42225  2.77519  2.73123  3.46354  2.40513  3.72494  3.29354  2.67741  2.69355  4.24690  2.90347  2.73739  3.18146  2.89801  2.37887  2.77519  2.98518  4.58477  3.61503
          0.03290  3.82654  4.54889  0.61958  0.77255  0.48576  0.95510
    530   2.61010  4.38912  3.27437  3.16844  4.30977  0.80364  4.29074  3.89894  3.34336  3.55868  4.53471  3.43889  3.77877  3.67130  3.58368  2.78085  3.08780  3.43620  5.41626  4.41041   1263 g - - -
          2.68618  4.42225  2.77519  2.73123  3.46354  2.40513  3.72494  3.29354  2.67741  2.69355  4.24690  2.90347  2.73739  3.18146  2.89801  2.37887  2.77519  2.98518  4.58477  3.61503
          0.03290  3.82654  4.54889  0.61958  0.77255  0.48576  0.95510
    531   2.61010  4.38912  3.27437  3.16844  4.30977  0.80364  4.29074  3.89894  3.34336  3.55868  4.53471  3.43889  3.77877  3.67130  3.58368  2.78085  3.08780  3.43620  5.41626  4.41041   1264 g - - -
          2.68618  4.42225  2.77519  2.73123  3.46354  2.40513  3.72494  3.29354  2.67741  2.69355  4.24690  2.90347  2.73739  3.18146  2.89801  2.37887  2.77519  2.98518  4.58477  3.61503
          0.03290  3.82654  4.54889  0.61958  0.77255  0.48576  0.95510
    532   3.20113  4.61672  4.17548  3.88195  1.09002  3.90023  3.85896  2.73129  3.79031  2.11236  3.46879  3.96793  4.36044  3.97118  3.92136  3.47297  3.50255  2.71846  4.12301  2.49633   1265 f - - -
          2.68618  4.42225  2.77519  2.73123  3.46354  2.40513  3.72494  3.29354  2.67741  2.69355  4.24690  2.90347  2.73739  3.18146  2.89801  2.37887  2.77519  2.98518  4.58477  3.61503
          0.03290  3.82654  4.54889  0.61958  0.77255  0.48576  0.95510
    533   1.08207  4.17062  3.41714  3.20728  4.00773  2.99619  4.23459  3.12648  3.22237  3.01009  4.04772  3.36813  3.73116  3.56797  3.47554  2.52169  2.79591  2.78889  5.43952  4.23484   1266 a - - -
          2.68618  4.42225  2.77519  2.73123  3.46354  2.40513  3.72494  3.29354  2.67741  2.69355  4.24690  2.90347  2.73739  3.18146  2.89801  2.37887  2.77519  2.98518  4.58477  3.61503
          0.03290  3.82654  4.54889  0.61958  0.77255  0.48576  0.95510
    534   2.30015  4.21487  3.23332  2.92255  3.99541  3.02270  4.00526  3.26098  2.90487  3.02662  3.95156  3.19444  2.92121  3.27261  3.21856  2.47275  1.54932  2.88956  5.37725  4.14046   1267 t - - -
          2.68618  4.42225  2.77519  2.73123  3.46354  2.40513  3.72494  3.29354  2.67741  2.69355  4.24690  2.90347  2.73739  3.18146  2.89801  2.37887  2.77519  2.98518  4.58477  3.61503
          0.03290  3.82654  4.54889  0.61958  0.77255  0.48576  0.95510
    535   3.18232  4.68991  3.77110  3.49262  2.29692  3.77715  3.59953  3.19809  3.35146  2.66369  3.87813  3.66800  4.25245  3.66852  3.54427  3.32332  3.46900  3.06659  3.93866  1.04573   1268 y - - -
          2.68618  4.42225  2.77519  2.73123  3.46354  2.40513  3.72494  3.29354  2.67741  2.69355  4.24690  2.90347  2.73739  3.18146  2.89801  2.37887  2.77519  2.98518  4.58477  3.61503
          0.03290  3.82654  4.54889  0.61958  0.77255  0.48576  0.95510
    536   2.91441  5.01372  2.47091  1.09258  4.35444  3.24560  3.82956  3.79925  2.70441  3.42419  4.40116  2.90942  3.84827  3.04677  3.10778  2.90207  3.21861  3.48819  5.53476  4.25799   1269 e - - -
          2.68618  4.42225  2.77519  2.73123  3.46354  2.40513  3.72494  3.29354  2.67741  2.69355  4.24690  2.90347  2.73739  3.18146  2.89801  2.37887  2.77519  2.98518  4.58477  3.61503
          0.03290  3.82654  4.54889  0.61958  0.77255  0.48576  0.95510
    537   3.10454  4.58091  4.11534  3.75585  3.11967  3.92305  4.42603  2.32226  3.52402  0.93394  3.15856  4.03568  4.36690  3.90337  3.70725  3.48981  3.40122  2.34750  4.98142  3.69385   1275 l - - -
          2.68618  4.42225  2.77519  2.73123  3.46354  2.40513  3.72494  3.29354  2.67741  2.69355  4.24690  2.90347  2.73739  3.18146  2.89801  2.37887  2.77519  2.98518  4.58477  3.61503
          0.03290  3.82654  4.54889  0.61958  0.77255  0.48576  0.95510
    538   2.38953  4.23423  3.38881  3.13969  3.92974  3.07476  4.16032  3.05133  3.08174  2.91642  3.97060  3.35586  3.77521  3.47909  3.34213  2.59038  1.25225  2.75123  5.37164  4.14662   1276 t - - -
          2.68618  4.42225  2.77519  2.73123  3.46354  2.40513  3.72494  3.29354  2.67741  2.69355  4.24690  2.90347  2.73739  3.18146  2.89801  2.37887  2.77519  2.98518  4.58477  3.61503
          0.03290  3.82654  4.54889  0.61958  0.77255  0.48576  0.95510
    539   2.95513  4.79586  3.44126  2.96305  4.13882  3.45086  3.79356  3.67805  2.22259  3.20241  4.20459  3.32589  3.95640  3.01687  1.05099  3.04200  3.22470  3.40418  5.24098  4.07697   1278 r - - -
          2.68618  4.42225  2.77519  2.73123  3.46354  2.40513  3.72494  3.29354  2.67741  2.69355  4.24690  2.90347  2.73739  3.18146  2.89801  2.37887  2.77519  2.98518  4.58477  3.61503
          0.03290  3.82654  4.54889  0.61958  0.77255  0.48576  0.95510
    540   2.29385  4.21318  3.16791  2.98240  4.03098  2.94398  4.09311  3.54777  3.05303  3.27188  4.20242  3.21399  3.67917  3.40615  3.33990  1.16248  2.77070  3.09296  5.40735  4.11447   1279 s - - -
          2.68618  4.42225  2.77519  2.73123  3.46354  2.40513  3.72494  3.29354  2.67741  2.69355  4.24690  2.90347  2.73739  3.18146  2.89801  2.37887  2.77519  2.98518  4.58477  3.61503
          0.03290  3.82654  4.54889  0.61958  0.77255  0.48576  0.95510
    541   3.18232  4.68991  3.77110  3.49262  2.29692  3.77715  3.59953  3.19809  3.35146  2.66369  3.87813  3.66800  4.25245  3.66852  3.54427  3.32332  3.46900  3.06659  3.93866  1.04573   1281 y - - -
          2.68618  4.42225  2.77519  2.73123  3.46354  2.40513  3.72494  3.29354  2.67741  2.69355  4.24690  2.90347  2.73739  3.18146  2.89801  2.37887  2.77519  2.98518  4.58477  3.61503
          0.03290  3.82654  4.54889  0.61958  0.77255  0.48576  0.95510
    542   2.70501  4.87056  2.96158  2.48479  4.20690  3.39922  3.58640  3.62621  2.14512  3.16945  4.01583  2.96355  3.22566  2.08799  2.14044  2.72567  2.93664  3.29601  5.33694  4.05281   1287 q - - -
          2.68618  4.42225  2.77519  2.73123  3.46354  2.40513  3.72494  3.29354  2.67741  2.69355  4.24690  2.90347  2.73739  3.18146  2.89801  2.37887  2.77519  2.98518  4.58477  3.61503
          0.03290  3.82654  4.54889  0.61958  0.77255  0.48576  0.95510
    543   3.26182  4.65242  4.02254  3.71787  2.62280  3.68001  3.84614  3.28421  3.44136  2.68668  3.92006  3.87638  4.19412  3.83144  3.57755  3.46590  3.56008  3.17327  0.98328  2.62744   1288 w - - -
          2.68618  4.42225  2.77519  2.73123  3.46354  2.40513  3.72494  3.29354  2.67741  2.69355  4.24690  2.90347  2.73739  3.18146  2.89801  2.37887  2.77519  2.98518  4.58477  3.61503
          0.03290  3.82654  4.54889  0.61958  0.77255  0.48576  0.95510
    544   3.00787  4.48650  4.26922  3.79597  3.13530  4.06284  4.50070  2.09320  3.59161  1.14539  3.04747  4.07451  4.43592  3.91058  3.80253  3.45558  3.28659  1.91877  5.07974  3.83831   1289 l - - -
          2.68618  4.42225  2.77519  2.73123  3.46354  2.40513  3.72494  3.29354  2.67741  2.69355  4.24690  2.90347  2.73739  3.18146  2.89801  2.37887  2.77519  2.98518  4.58477  3.61503
          0.03290  3.82654  4.54889  0.61958  0.77255  0.48576  0.95510
    545   2.91441  5.01372  2.47091  1.09258  4.35444  3.24560  3.82956  3.79925  2.70441  3.42419  4.40116  2.90942  3.84827  3.04677  3.10778  2.90207  3.21861  3.48819  5.53476  4.25799   1291 e - - -
          2.68618  4.42225  2.77519  2.73123  3.46354  2.40513  3.72494  3.29354  2.67741  2.69355  4.24690  2.90347  2.73739  3.18146  2.89801  2.37887  2.77519  2.98518  4.58477  3.61503
          0.03290  3.82654  4.54889  0.61958  0.77255  0.48576  0.95510
    546   3.10454  4.58091  4.11534  3.75585  3.11967  3.92305  4.42603  2.32226  3.52402  0.93394  3.15856  4.03568  4.36690  3.90337  3.70725  3.48981  3.40122  2.34750  4.98142  3.69385   1292 l - - -
          2.68618  4.42225  2.77519  2.73123  3.46354  2.40513  3.72494  3.29354  2.67741  2.69355  4.24690  2.90347  2.73739  3.18146  2.89801  2.37887  2.77519  2.98518  4.58477  3.61503
          0.03290  3.82654  4.54889  0.61958  0.77255  0.48576  0.95510
    547   3.02209  4.41987  4.43906  3.92119  3.23891  4.21791  4.62660  1.32041  3.74760  1.73121  2.72911  4.20108  4.52821  4.03427  3.95722  3.57990  3.27685  1.84021  5.18844  3.99632   1295 i - - -
          2.68618  4.42225  2.77519  2.73123  3.46354  2.40513  3.72494  3.29354  2.67741  2.69355  4.24690  2.90347  2.73739  3.18146  2.89801  2.37887  2.77519  2.98518  4.58477  3.61503
          0.03290  3.82654  4.54889  0.61958  0.77255  0.48576  0.95510
    548   2.68674  4.68040  2.68549  2.56676  4.03685  3.15423  3.88629  3.73814  2.78659  3.39050  4.34667  1.24207  3.80424  3.15966  3.13908  2.75614  3.06752  3.36500  5.34817  3.98903   1296 n - - -
          2.68618  4.42225  2.77519  2.73123  3.46354  2.40513  3.72494  3.29354  2.67741  2.69355  4.24690  2.90347  2.73739  3.18146  2.89801  2.37887  2.77519  2.98518  4.58477  3.61503
          0.03290  3.82654  4.54889  0.61958  0.77255  0.48576  0.95510
    549   2.69325  4.45730  3.29562  3.12870  4.12632  3.14746  4.20929  3.66068  3.18221  3.29222  4.34070  3.43962  0.91761  3.57242  3.43226  2.85949  3.13139  3.31121  5.32473  4.24664   1297 p - - -
          2.68618  4.42225  2.77519  2.73123  3.46354  2.40513  3.72494  3.29354  2.67741  2.69355  4.24690  2.90347  2.73739  3.18146  2.89801  2.37887  2.77519  2.98518  4.58477  3.61503
          0.03290  3.82654  4.54889  0.61958  0.77255  0.48576  0.95510
    550   1.08207  4.17062  3.41714  3.20728  4.00773  2.99619  4.23459  3.12648  3.22237  3.01009  4.04772  3.36813  3.73116  3.56797  3.47554  2.52169  2.79591  2.78889  5.43952  4.23484   1298 a - - -
          2.68618  4.42225  2.77519  2.73123  3.46354  2.40513  3.72494  3.29354  2.67741  2.69355  4.24690  2.90347  2.73739  3.18146  2.89801  2.37887  2.77519  2.98518  4.58477  3.61503
          0.03290  3.82654  4.54889  0.61958  0.77255  0.48576  0.95510
    551   2.91441  5.01372  2.47091  1.09258  4.35444  3.24560  3.82956  3.79925  2.70441  3.42419  4.40116  2.90942  3.84827  3.04677  3.10778  2.90207  3.21861  3.48819  5.53476  4.25799   1299 e - - -
          2.68618  4.42225  2.77519  2.73123  3.46354  2.40513  3.72494  3.29354  2.67741  2.69355  4.24690  2.90347  2.73739  3.18146  2.89801  2.37887  2.77519  2.98518  4.58477  3.61503
          0.03290  3.82654  4.54889  0.61958  0.77255  0.48576  0.95510
    552   2.38953  4.23423  3.38881  3.13969  3.92974  3.07476  4.16032  3.05133  3.08174  2.91642  3.97060  3.35586  3.77521  3.47909  3.34213  2.59038  1.25225  2.75123  5.37164  4.14662   1300 t - - -
          2.68618  4.42225  2.77519  2.73123  3.46354  2.40513  3.72494  3.29354  2.67741  2.69355  4.24690  2.90347  2.73739  3.18146  2.89801  2.37887  2.77519  2.98518  4.58477  3.61503
          0.03290  3.82654  4.54889  0.61958  0.77255  0.48576  0.95510
    553   3.20113  4.61672  4.17548  3.88195  1.09002  3.90023  3.85896  2.73129  3.79031  2.11236  3.46879  3.96793  4.36044  3.97118  3.92136  3.47297  3.50255  2.71846  4.12301  2.49633   1306 f - - -
          2.68618  4.42225  2.77519  2.73123  3.46354  2.40513  3.72494  3.29354  2.67741  2.69355  4.24690  2.90347  2.73739  3.18146  2.89801  2.37887  2.77519  2.98518  4.58477  3.61503
          0.03290  3.82654  4.54889  0.61958  0.77255  0.48576  0.95510
    554   2.28719  4.17973  3.29369  3.02187  3.95620  1.54159  4.08209  3.21874  3.04271  3.03764  3.98831  3.25009  3.70260  3.38294  3.34147  2.47264  2.73893  2.40416  5.36933  4.11544   1307 g - - -
          2.68618  4.42225  2.77519  2.73123  3.46354  2.40513  3.72494  3.29354  2.67741  2.69355  4.24690  2.90347  2.73739  3.18146  2.89801  2.37887  2.77519  2.98518  4.58477  3.61503
          0.03290  3.82654  4.54889  0.61958  0.77255  0.48576  0.95510
    555   2.77218  5.03010  1.31173  2.19594  4.52032  2.57019  3.78912  4.03917  2.81519  3.62180  4.50072  2.74801  3.76626  2.98684  3.35216  2.73955  3.10879  3.62147  5.72014  4.33983   1308 d - - -
          2.68618  4.42225  2.77519  2.73123  3.46354  2.40513  3.72494  3.29354  2.67741  2.69355  4.24690  2.90347  2.73739  3.18146  2.89801  2.37887  2.77519  2.98518  4.58477  3.61503
          0.03290  3.82654  4.54889  0.61958  0.77255  0.48576  0.95510
    556   2.99543  4.42804  4.26873  3.88348  3.34415  4.01554  4.62071  1.13671  3.71066  1.94058  3.28767  4.13531  4.45193  4.06420  3.91254  3.50710  3.29575  1.84713  5.22486  3.95860   1309 i - - -
          2.68618  4.42225  2.77519  2.73123  3.46354  2.40513  3.72494  3.29354  2.67741  2.69355  4.24690  2.90347  2.73739  3.18146  2.89801  2.37887  2.77519  2.98518  4.58477  3.61503
          0.03290  3.82654  4.54889  0.61958  0.77255  0.48576  0.95510
    557   2.77205  4.32826  4.06102  3.72356  3.51746  3.67547  4.53350  2.05556  3.59060  2.21309  3.49045  3.92051  4.23914  3.95410  3.80737  3.17678  3.13510  1.08499  5.29384  4.02222   1311 v - - -
          2.68618  4.42225  2.77519  2.73123  3.46354  2.40513  3.72494  3.29354  2.67741  2.69355  4.24690  2.90347  2.73739  3.18146  2.89801  2.37887  2.77519  2.98518  4.58477  3.61503
          0.03290  3.82654  4.54889  0.61958  0.77255  0.48576  0.95510
    558   2.99543  4.42804  4.26873  3.88348  3.34415  4.01554  4.62071  1.13671  3.71066  1.94058  3.28767  4.13531  4.45193  4.06420  3.91254  3.50710  3.29575  1.84713  5.22486  3.95860   1312 i - - -
          2.68618  4.42225  2.77519  2.73123  3.46354  2.40513  3.72494  3.29354  2.67741  2.69355  4.24690  2.90347  2.73739  3.18146  2.89801  2.37887  2.77519  2.98518  4.58477  3.61503
          0.03290  3.82654  4.54889  0.61958  0.77255  0.48576  0.95510
    559   2.94164  5.06049  0.98623  2.30919  4.43170  3.17710  3.89276  4.00972  2.96855  3.62665  4.60457  2.86289  3.82675  3.13244  3.47783  2.90979  3.27954  3.65410  5.60917  4.31327   1313 d - - -
          2.68618  4.42225  2.77519  2.73123  3.46354  2.40513  3.72494  3.29354  2.67741  2.69355  4.24690  2.90347  2.73739  3.18146  2.89801  2.37887  2.77519  2.98518  4.58477  3.61503
          0.03290  3.82654  4.54889  0.61958  0.77255  0.48576  0.95510
    560   3.18232  4.68991  3.77110  3.49262  2.29692  3.77715  3.59953  3.19809  3.35146  2.66369  3.87813  3.66800  4.25245  3.66852  3.54427  3.32332  3.46900  3.06659  3.93866  1.04573   1316 y - - -
          2.68618  4.42225  2.77519  2.73123  3.46354  2.40513  3.72494  3.29354  2.67741  2.69355  4.24690  2.90347  2.73739  3.18146  2.89801  2.37887  2.77519  2.98518  4.58477  3.61503
          0.03290  3.82654  4.54889  0.61958  0.77255  0.48576  0.95510
    561   2.69325  4.45730  3.29562  3.12870  4.12632  3.14746  4.20929  3.66068  3.18221  3.29222  4.34070  3.43962  0.91761  3.57242  3.43226  2.85949  3.13139  3.31121  5.32473  4.24664   1317 p - - -
          2.68618  4.42225  2.77519  2.73123  3.46354  2.40513  3.72494  3.29354  2.67741  2.69355  4.24690  2.90347  2.73739  3.18146  2.89801  2.37887  2.77519  2.98518  4.58477  3.61503
          0.03290  3.82654  4.54889  0.61958  0.77255  0.48576  0.95510
    562   2.70631  3.25153  3.81755  3.33972  2.67903  3.59056  3.74952  2.74927  3.18112  2.44200  3.49506  3.55015  4.05614  3.48533  3.41669  2.95898  2.99691  2.56450  4.28956  1.64765   1318 y - - -
          2.68618  4.42225  2.77519  2.73123  3.46354  2.40513  3.72494  3.29354  2.67741  2.69355  4.24690  2.90347  2.73739  3.18146  2.89801  2.37887  2.77519  2.98518  4.58477  3.61503
          0.03290  3.82654  4.54889  0.61958  0.77255  0.48576  0.95510
    563   2.77205  4.32826  4.06102  3.72356  3.51746  3.67547  4.53350  2.05556  3.59060  2.21309  3.49045  3.92051  4.23914  3.95410  3.80737  3.17678  3.13510  1.08499  5.29384  4.02222   1319 v - - -
          2.68618  4.42225  2.77519  2.73123  3.46354  2.40513  3.72494  3.29354  2.67741  2.69355  4.24690  2.90347  2.73739  3.18146  2.89801  2.37887  2.77519  2.98518  4.58477  3.61503
          0.03290  3.82654  4.54889  0.61958  0.77255  0.48576  0.95510
    564   2.91441  5.01372  2.47091  1.09258  4.35444  3.24560  3.82956  3.79925  2.70441  3.42419  4.40116  2.90942  3.84827  3.04677  3.10778  2.90207  3.21861  3.48819  5.53476  4.25799   1328 e - - -
          2.68618  4.42225  2.77519  2.73123  3.46354  2.40513  3.72494  3.29354  2.67741  2.69355  4.24690  2.90347  2.73739  3.18146  2.89801  2.37887  2.77519  2.98518  4.58477  3.61503
          0.03290  3.82654  4.54889  0.61958  0.77255  0.48576  0.95510
    565   2.53667  1.03861  4.04377  3.77358  3.77631  3.16858  4.43087  2.91331  3.60050  2.83049  3.95063  3.77284  3.87189  3.94858  3.73273  2.80809  2.99969  2.66081  5.20126  4.06408   1329 c - - -
          2.68618  4.42225  2.77519  2.73123  3.46354  2.40513  3.72494  3.29354  2.67741  2.69355  4.24690  2.90347  2.73739  3.18146  2.89801  2.37887  2.77519  2.98518  4.58477  3.61503
          0.03290  3.82654  4.54889  0.61958  0.77255  0.48576  0.95510
    566   2.38953  4.23423  3.38881  3.13969  3.92974  3.07476  4.16032  3.05133  3.08174  2.91642  3.97060  3.35586  3.77521  3.47909  3.34213  2.59038  1.25225  2.75123  5.37164  4.14662   1330 t - - -
          2.68618  4.42225  2.77519  2.73123  3.46354  2.40513  3.72494  3.29354  2.67741  2.69355  4.24690  2.90347  2.73739  3.18146  2.89801  2.37887  2.77519  2.98518  4.58477  3.61503
          0.03290  3.82654  4.54889  0.61958  0.77255  0.48576  0.95510
    567   2.29385  4.21318  3.16791  2.98240  4.03098  2.94398  4.09311  3.54777  3.05303  3.27188  4.20242  3.21399  3.67917  3.40615  3.33990  1.16248  2.77070  3.09296  5.40735  4.11447   1331 s - - -
          2.68618  4.42225  2.77519  2.73123  3.46354  2.40513  3.72494  3.29354  2.67741  2.69355  4.24690  2.90347  2.73739  3.18146  2.89801  2.37887  2.77519  2.98518  4.58477  3.61503
          0.03290  3.82654  4.54889  0.61958  0.77255  0.48576  0.95510
    568   1.41250  4.08816  3.30391  3.04347  4.10947  2.88325  4.11491  3.41358  3.08860  3.19894  4.07554  3.21411  3.62450  3.40113  3.38662  1.86725  2.64398  2.94844  5.49076  4.25945   1332 a - - -
          2.68618  4.42225  2.77519  2.73123  3.46354  2.40513  3.72494  3.29354  2.67741  2.69355  4.24690  2.90347  2.73739  3.18146  2.89801  2.37887  2.77519  2.98518  4.58477  3.61503
          0.03290  3.82654  4.54889  0.61958  0.77255  0.48576  0.95510
    569   1.42318  4.13758  3.59915  3.25043  3.81374  3.11080  4.20449  2.68539  3.18670  2.69324  3.75784  3.41559  3.79653  3.52291  3.46278  2.55360  2.75716  2.14841  5.36241  4.12663   1333 a - - -
          2.68618  4.42225  2.77519  2.73123  3.46354  2.40513  3.72494  3.29354  2.67741  2.69355  4.24690  2.90347  2.73739  3.18146  2.89801  2.37887  2.77519  2.98518  4.58477  3.61503
          0.03290  3.82654  4.54889  0.61958  0.77255  0.48576  0.95510
    570   2.99543  4.42804  4.26873  3.88348  3.34415  4.01554  4.62071  1.13671  3.71066  1.94058  3.28767  4.13531  4.45193  4.06420  3.91254  3.50710  3.29575  1.84713  5.22486  3.95860   1334 i - - -
          2.68618  4.42225  2.77519  2.73123  3.46354  2.40513  3.72494  3.29354  2.67741  2.69355  4.24690  2.90347  2.73739  3.18146  2.89801  2.37887  2.77519  2.98518  4.58477  3.61503
          0.03290  3.82654  4.54889  0.61958  0.77255  0.48576  0.95510
    571   2.84607  4.82876  2.87443  2.62942  3.99096  3.33666  3.78699  3.61554  2.45364  3.12237  4.15248  3.08839  3.89007  1.31808  2.73832  2.89621  3.14352  3.34837  5.27161  3.96260   1335 q - - -
          2.68618  4.42225  2.77519  2.73123  3.46354  2.40513  3.72494  3.29354  2.67741  2.69355  4.24690  2.90347  2.73739  3.18146  2.89801  2.37887  2.77519  2.98518  4.58477  3.61503
          0.03290  3.82654  4.54889  0.61958  0.77255  0.48576  0.95510
    572   1.42318  4.13758  3.59915  3.25043  3.81374  3.11080  4.20449  2.68539  3.18670  2.69324  3.75784  3.41559  3.79653  3.52291  3.46278  2.55360  2.75716  2.14841  5.36241  4.12663   1336 a - - -
          2.68618  4.42225  2.77519  2.73123  3.46354  2.40513  3.72494  3.29354  2.67741  2.69355  4.24690  2.90347  2.73739  3.18146  2.89801  2.37887  2.77519  2.98518  4.58477  3.61503
          0.03290  3.82654  4.54889  0.61958  0.77255  0.48576  0.95510
    573   3.10454  4.58091  4.11534  3.75585  3.11967  3.92305  4.42603  2.32226  3.52402  0.93394  3.15856  4.03568  4.36690  3.90337  3.70725  3.48981  3.40122  2.34750  4.98142  3.69385   1337 l - - -
          2.68618  4.42225  2.77519  2.73123  3.46354  2.40513  3.72494  3.29354  2.67741  2.69355  4.24690  2.90347  2.73739  3.18146  2.89801  2.37887  2.77519  2.98518  4.58477  3.61503
          0.03290  3.82654  4.54889  0.61958  0.77255  0.48576  0.95510
    574   1.85391  4.12329  3.39799  3.08791  3.99711  2.98469  4.11788  3.06399  3.06051  2.97493  3.92889  3.27619  3.69456  3.40486  3.35205  2.43571  1.63633  2.71253  5.43158  4.21058   1338 t - - -
          2.68618  4.42225  2.77519  2.73123  3.46354  2.40513  3.72494  3.29354  2.67741  2.69355  4.24690  2.90347  2.73739  3.18146  2.89801  2.37887  2.77519  2.98518  4.58477  3.61503
          0.03290  3.82654  4.54889  0.61958  0.77255  0.48576  0.95510
    575   2.29496  4.29151  3.34888  2.84421  3.59855  3.32827  3.83615  2.82289  2.75572  2.41628  3.15074  3.21699  3.83059  3.11601  3.10243  2.01048  2.76887  2.58009  5.05182  3.79365   1339 s - - -
          2.68618  4.42225  2.77519  2.73123  3.46354  2.40513  3.72494  3.29354  2.67741  2.69355  4.24690  2.90347  2.73739  3.18146  2.89801  2.37887  2.77519  2.98518  4.58477  3.61503
          0.03290  3.82654  4.54889  0.61958  0.77255  0.48576  0.95510
    576   3.20113  4.61672  4.17548  3.88195  1.09002  3.90023  3.85896  2.73129  3.79031  2.11236  3.46879  3.96793  4.36044  3.97118  3.92136  3.47297  3.50255  2.71846  4.12301  2.49633   1340 f - - -
          2.68618  4.42225  2.77519  2.73123  3.46354  2.40513  3.72494  3.29354  2.67741  2.69355  4.24690  2.90347  2.73739  3.18146  2.89801  2.37887  2.77519  2.98518  4.58477  3.61503
          0.03290  3.82654  4.54889  0.61958  0.77255  0.48576  0.95510
    577   2.77623  4.90947  3.03488  2.55475  4.31738  3.01994  3.59106  3.70683  1.52152  3.23888  4.09117  3.01014  3.86633  2.74222  2.15824  2.79612  3.00327  3.37364  5.36654  4.12238   1341 k - - -
          2.68618  4.42225  2.77519  2.73123  3.46354  2.40513  3.72494  3.29354  2.67741  2.69355  4.24690  2.90347  2.73739  3.18146  2.89801  2.37887  2.77519  2.98518  4.58477  3.61503
          0.03290  3.82654  4.54889  0.61958  0.77255  0.48576  0.95510
    578   2.93136  4.89160  3.10420  2.73535  4.26751  3.42487  3.73594  3.69410  1.10300  3.26966  4.23438  3.16156  3.92912  2.93062  2.42598  2.97683  3.18847  3.40476  5.34170  4.14816   1342 k - - -
          2.68618  4.42225  2.77519  2.73123  3.46354  2.40513  3.72494  3.29354  2.67741  2.69355  4.24690  2.90347  2.73739  3.18146  2.89801  2.37887  2.77519  2.98518  4.58477  3.61503
          0.03290  3.82654  4.54889  0.61958  0.77255  0.48576  0.95510
    579   3.00503  4.48131  4.27415  3.79785  3.14167  4.06606  4.50467  2.08413  3.59706  1.15846  3.04983  4.07672  4.43729  3.91335  3.80894  3.45640  3.28289  1.89239  5.08549  3.84727   1343 l - - -
          2.68618  4.42225  2.77519  2.73123  3.46354  2.40513  3.72494  3.29354  2.67741  2.69355  4.24690  2.90347  2.73739  3.18146  2.89801  2.37887  2.77519  2.98518  4.58477  3.61503
          0.03290  3.82654  4.54889  0.61958  0.77255  0.48576  0.95510
    580   3.18232  4.68991  3.77110  3.49262  2.29692  3.77715  3.59953  3.19809  3.35146  2.66369  3.87813  3.66800  4.25245  3.66852  3.54427  3.32332  3.46900  3.06659  3.93866  1.04573   1344 y - - -
          2.68618  4.42225  2.77519  2.73123  3.46354  2.40513  3.72494  3.29354  2.67741  2.69355  4.24690  2.90347  2.73739  3.18146  2.89801  2.37887  2.77519  2.98518  4.58477  3.61503
          0.03290  3.82654  4.54889  0.61958  0.77255  0.48576  0.95510
    581   2.69325  4.45730  3.29562  3.12870  4.12632  3.14746  4.20929  3.66068  3.18221  3.29222  4.34070  3.43962  0.91761  3.57242  3.43226  2.85949  3.13139  3.31121  5.32473  4.24664   1345 p - - -
          2.68618  4.42225  2.77519  2.73123  3.46354  2.40513  3.72494  3.29354  2.67741  2.69355  4.24690  2.90347  2.73739  3.18146  2.89801  2.37887  2.77519  2.98518  4.58477  3.61503
          0.03290  3.82654  4.54889  0.61958  0.77255  0.48576  0.95510
    582   2.68976  4.85575  2.44911  1.75540  4.35014  1.95717  3.75960  3.79284  2.64910  3.40196  4.27211  2.83103  3.77144  2.95300  3.08981  2.70173  3.01316  3.41236  5.56630  4.23563   1346 e - - -
          2.68618  4.42225  2.77519  2.73123  3.46354  2.40513  3.72494  3.29354  2.67741  2.69355  4.24690  2.90347  2.73739  3.18146  2.89801  2.37887  2.77519  2.98518  4.58477  3.61503
          0.03290  3.82654  4.54889  0.61958  0.77255  0.48576  0.95510
    583   2.90273  4.73954  3.22689  2.84209  2.66773  3.59936  1.82702  3.36638  2.66499  2.86965  3.89108  3.22819  4.03343  3.11596  2.96563  2.96898  3.14578  3.14152  4.25302  2.35950   1348 h - - -
          2.68618  4.42225  2.77519  2.73123  3.46354  2.40513  3.72494  3.29354  2.67741  2.69355  4.24690  2.90347  2.73739  3.18146  2.89801  2.37887  2.77519  2.98518  4.58477  3.61503
          0.03290  3.82654  4.54889  0.61958  0.77255  0.48576  0.95510
    584   2.95513  4.79586  3.44126  2.96305  4.13882  3.45086  3.79356  3.67805  2.22259  3.20241  4.20459  3.32589  3.95640  3.01687  1.05099  3.04200  3.22470  3.40418  5.24098  4.07697   1350 r - - -
          2.68618  4.42225  2.77519  2.73123  3.46354  2.40513  3.72494  3.29354  2.67741  2.69355  4.24690  2.90347  2.73739  3.18146  2.89801  2.37887  2.77519  2.98518  4.58477  3.61503
          0.03290  3.82654  4.54889  0.61958  0.77255  0.48576  0.95510
    585   2.52656  4.53933  3.14184  2.65731  4.04473  3.27120  3.70119  3.41464  2.33217  3.05310  3.91476  3.06431  3.78723  2.88996  1.97246  2.41085  2.34550  3.07434  5.28340  4.02437   1352 r - - -
          2.68618  4.42225  2.77519  2.73123  3.46354  2.40513  3.72494  3.29354  2.67741  2.69355  4.24690  2.90347  2.73739  3.18146  2.89801  2.37887  2.77519  2.98518  4.58477  3.61503
          0.03290  3.82654  4.54889  0.61958  0.77255  0.48576  0.95510
    586   2.73667  5.08590  2.51565  1.79178  4.36913  3.29983  3.12257  3.82624  2.14999  3.35394  4.17701  2.55600  3.78872  2.74161  2.73223  2.69773  2.97641  3.46177  5.51217  4.14340   1353 e - - -
          2.68618  4.42225  2.77519  2.73123  3.46354  2.40513  3.72494  3.29354  2.67741  2.69355  4.24690  2.90347  2.73739  3.18146  2.89801  2.37887  2.77519  2.98518  4.58477  3.61503
          0.03290  3.82654  4.54889  0.61958  0.77255  0.48576  0.95510
    587   2.39046  4.88886  2.45646  1.49298  4.29206  3.21031  3.73371  3.59889  2.58506  3.28690  4.19631  2.82558  3.79171  2.91864  3.01520  2.71350  3.01035  3.27048  5.55577  4.19671   1354 e - - -
          2.68618  4.42225  2.77519  2.73123  3.46354  2.40513  3.72494  3.29354  2.67741  2.69355  4.24690  2.90347  2.73739  3.18146  2.89801  2.37887  2.77519  2.98518  4.58477  3.61503
          0.03290  3.82654  4.54889  0.61958  0.77255  0.48576  0.95510
    588   2.99543  4.42804  4.26873  3.88348  3.34415  4.01554  4.62071  1.13671  3.71066  1.94058  3.28767  4.13531  4.45193  4.06420  3.91254  3.50710  3.29575  1.84713  5.22486  3.95860   1356 i - - -
          2.68618  4.42225  2.77519  2.73123  3.46354  2.40513  3.72494  3.29354  2.67741  2.69355  4.24690  2.90347  2.73739  3.18146  2.89801  2.37887  2.77519  2.98518  4.58477  3.61503
          0.03290  3.82654  4.54889  0.61958  0.77255  0.48576  0.95510
    589   2.44958  5.05616  2.25293  1.83673  4.35238  3.23806  3.61878  3.80488  2.48327  3.35753  4.17455  2.73334  3.75470  2.55196  2.98443  2.44757  2.94413  3.43050  5.55604  4.15321   1357 e - - -
          2.68618  4.42225  2.77519  2.73123  3.46354  2.40513  3.72494  3.29354  2.67741  2.69355  4.24690  2.90347  2.73739  3.18146  2.89801  2.37887  2.77519  2.98518  4.58477  3.61503
          0.03290  3.82654  4.54889  0.61958  0.77255  0.48576  0.95510
    590   2.51229  4.59114  2.61644  2.46236  4.15027  3.08130  3.81451  3.72346  2.69216  3.36655  4.23982  1.62023  3.73191  3.03911  3.07946  2.33133  2.89755  3.29802  5.46883  4.08585   1358 n - - -
          2.68618  4.42225  2.77519  2.73123  3.46354  2.40513  3.72494  3.29354  2.67741  2.69355  4.24690  2.90347  2.73739  3.18146  2.89801  2.37887  2.77519  2.98518  4.58477  3.61503
          0.03290  3.82654  4.54889  0.61958  0.77255  0.48576  0.95510
    591   2.53667  1.03861  4.04377  3.77358  3.77631  3.16858  4.43087  2.91331  3.60050  2.83049  3.95063  3.77284  3.87189  3.94858  3.73273  2.80809  2.99969  2.66081  5.20126  4.06408   1359 c - - -
          2.68618  4.42225  2.77519  2.73123  3.46354  2.40513  3.72494  3.29354  2.67741  2.69355  4.24690  2.90347  2.73739  3.18146  2.89801  2.37887  2.77519  2.98518  4.58477  3.61503
          0.03290  3.82654  4.54889  0.61958  0.77255  0.48576  0.95510
    592   2.99543  4.42804  4.26873  3.88348  3.34415  4.01554  4.62071  1.13671  3.71066  1.94058  3.28767  4.13531  4.45193  4.06420  3.91254  3.50710  3.29575  1.84713  5.22486  3.95860   1360 i - - -
          2.68618  4.42225  2.77519  2.73123  3.46354  2.40513  3.72494  3.29354  2.67741  2.69355  4.24690  2.90347  2.73739  3.18146  2.89801  2.37887  2.77519  2.98518  4.58477  3.61503
          0.03290  3.82654  4.54889  0.61958  0.77255  0.48576  0.95510
    593   1.49849  4.09008  3.24100  2.97955  4.17602  2.22837  4.08954  3.55890  3.07275  3.27228  4.10769  3.17159  3.60171  3.36027  3.39349  2.07397  2.62547  3.04106  5.52439  4.30347   1361 a - - -
          2.68618  4.42225  2.77519  2.73123  3.46354  2.40513  3.72494  3.29354  2.67741  2.69355  4.24690  2.90347  2.73739  3.18146  2.89801  2.37887  2.77519  2.98518  4.58477  3.61503
          0.03290  3.82654  4.54889  0.61958  0.77255  0.48576  0.95510
    594   2.92926  5.01648  3.29947  2.69811  4.42322  3.55367  3.56350  3.78943  1.47189  3.27435  4.15281  3.11059  3.94453  2.70877  1.70295  2.94011  3.11444  3.47991  5.35167  4.16229   1362 k - - -
          2.68618  4.42225  2.77519  2.73123  3.46354  2.40513  3.72494  3.29354  2.67741  2.69355  4.24690  2.90347  2.73739  3.18146  2.89801  2.37887  2.77519  2.98518  4.58477  3.61503
          0.03290  3.82654  4.54889  0.61958  0.77255  0.48576  0.95510
    595   1.29804  4.08779  3.31539  3.06893  4.09254  2.88968  4.13292  3.36021  3.10839  3.17699  4.07141  3.23074  3.63404  3.42728  3.39629  2.07173  2.65445  2.91315  5.48722  4.25334   1372 a - - -
          2.68618  4.42225  2.77519  2.73123  3.46354  2.40513  3.72494  3.29354  2.67741  2.69355  4.24690  2.90347  2.73739  3.18146  2.89801  2.37887  2.77519  2.98518  4.58477  3.61503
          0.03290  3.82654  4.54889  0.61958  0.77255  0.48576  0.95510
    596   1.58284  4.15299  3.66577  3.28779  3.74988  3.19859  4.22142  2.52303  3.21720  2.59506  3.67676  3.46919  3.85619  3.54804  3.49517  2.62887  2.79098  1.89512  5.32786  4.09639   1373 a - - -
          2.68618  4.42225  2.77519  2.73123  3.46354  2.40513  3.72494  3.29354  2.67741  2.69355  4.24690  2.90347  2.73739  3.18146  2.89801  2.37887  2.77519  2.98518  4.58477  3.61503
          0.03290  3.82654  4.54889  0.61958  0.77255  0.48576  0.95510
    597   2.61497  4.93009  2.48972  1.95233  4.20041  3.30790  3.57532  3.63451  2.25205  3.20123  3.47232  2.63022  3.75377  2.71603  2.83205  2.60483  2.85386  3.28006  5.40637  4.03818   1374 e - - -
          2.68618  4.42225  2.77519  2.73123  3.46354  2.40513  3.72494  3.29354  2.67741  2.69355  4.24690  2.90347  2.73739  3.18146  2.89801  2.37887  2.77519  2.98518  4.58477  3.61503
          0.03290  3.82654  4.54889  0.61958  0.77255  0.48576  0.95510
    598   3.20113  4.61672  4.17548  3.88195  1.09002  3.90023  3.85896  2.73129  3.79031  2.11236  3.46879  3.96793  4.36044  3.97118  3.92136  3.47297  3.50255  2.71846  4.12301  2.49633   1375 f - - -
          2.68618  4.42225  2.77519  2.73123  3.46354  2.40513  3.72494  3.29354  2.67741  2.69355  4.24690  2.90347  2.73739  3.18146  2.89801  2.37887  2.77519  2.98518  4.58477  3.61503
          0.03290  3.82654  4.54889  0.61958  0.77255  0.48576  0.95510
    599   2.99543  4.42804  4.26873  3.88348  3.34415  4.01554  4.62071  1.13671  3.71066  1.94058  3.28767  4.13531  4.45193  4.06420  3.91254  3.50710  3.29575  1.84713  5.22486  3.95860   1376 i - - -
          2.68618  4.42225  2.77519  2.73123  3.46354  2.40513  3.72494  3.29354  2.67741  2.69355  4.24690  2.90347  2.73739  3.18146  2.89801  2.37887  2.77519  2.98518  4.58477  3.61503
          0.03290  3.82654  4.54889  0.61958  0.77255  0.48576  0.95510
    600   2.81801  5.10793  2.43300  1.49197  4.42173  3.27534  3.65688  3.83714  2.16085  3.40445  4.27718  2.79492  3.81658  2.82276  2.77836  2.77750  3.07672  3.49205  5.57041  4.21666   1377 e - - -
          2.68618  4.42225  2.77519  2.73123  3.46354  2.40513  3.72494  3.29354  2.67741  2.69355  4.24690  2.90347  2.73739  3.18146  2.89801  2.37887  2.77519  2.98518  4.58477  3.61503
          0.03290  3.82654  4.54889  0.61958  0.77255  0.48576  0.95510
    601   2.68468  4.95972  2.36790  2.28983  4.31066  3.27490  3.62285  3.74564  1.73749  3.31051  4.14139  2.81762  3.78012  2.77733  2.76832  2.45900  2.94597  3.38148  5.48556  4.12921   1378 k - - -
          2.68618  4.42225  2.77519  2.73123  3.46354  2.40513  3.72494  3.29354  2.67741  2.69355  4.24690  2.90347  2.73739  3.18146  2.89801  2.37887  2.77519  2.98518  4.58477  3.61503
          0.03290  3.82654  4.54889  0.61958  0.77255  0.48576  0.95510
    602   3.06373  4.43738  4.51318  3.96561  3.18267  4.30176  4.64723  1.42498  3.81227  1.52976  2.68808  4.25534  4.56186  4.05519  4.01388  3.64183  3.30177  1.87960  5.15959  4.00209   1379 i - - -
          2.68618  4.42225  2.77519  2.73123  3.46354  2.40513  3.72494  3.29354  2.67741  2.69355  4.24690  2.90347  2.73739  3.18146  2.89801  2.37887  2.77519  2.98518  4.58477  3.61503
          0.03290  3.82654  4.54889  0.61958  0.77255  0.48576  0.95510
    603   2.84607  4.82876  2.87443  2.62942  3.99096  3.33666  3.78699  3.61554  2.45364  3.12237  4.15248  3.08839  3.89007  1.31808  2.73832  2.89621  3.14352  3.34837  5.27161  3.96260   1380 q - - -
          2.68618  4.42225  2.77519  2.73123  3.46354  2.40513  3.72494  3.29354  2.67741  2.69355  4.24690  2.90347  2.73739  3.18146  2.89801  2.37887  2.77519  2.98518  4.58477  3.61503
          0.03290  3.82654  4.54889  0.61958  0.77255  0.48576  0.95510
    604   1.08207  4.17062  3.41714  3.20728  4.00773  2.99619  4.23459  3.12648  3.22237  3.01009  4.04772  3.36813  3.73116  3.56797  3.47554  2.52169  2.79591  2.78889  5.43952  4.23484   1381 a - - -
          2.68618  4.42225  2.77519  2.73123  3.46354  2.40513  3.72494  3.29354  2.67741  2.69355  4.24690  2.90347  2.73739  3.18146  2.89801  2.37887  2.77519  2.98518  4.58477  3.61503
          0.03290  3.82654  4.54889  0.61958  0.77255  0.48576  0.95510
    605   2.47870  4.54157  2.84300  2.31271  4.02286  3.20088  3.71739  3.40817  2.55861  3.05881  3.90291  2.94889  2.82265  2.91027  2.97119  2.37767  2.22957  3.05801  5.32301  4.02118   1382 t - - -
          2.68618  4.42225  2.77519  2.73123  3.46354  2.40513  3.72494  3.29354  2.67741  2.69355  4.24690  2.90347  2.73739  3.18146  2.89801  2.37887  2.77519  2.98518  4.58477  3.61503
          0.03290  3.82654  4.54889  0.61958  0.77255  0.48576  0.95510
    606   2.81340  5.19661  1.34264  2.10256  4.51518  3.13374  3.73200  4.07818  2.75661  3.64591  4.52354  2.38922  3.76959  2.92147  3.31497  2.74363  3.12979  3.67035  5.76124  4.29029   1383 d - - -
          2.68618  4.42225  2.77519  2.73123  3.46354  2.40513  3.72494  3.29354  2.67741  2.69355  4.24690  2.90347  2.73739  3.18146  2.89801  2.37887  2.77519  2.98518  4.58477  3.61503
          0.03290  3.82654  4.54889  0.61958  0.77255  0.48576  0.95510
    607   2.61010  4.38912  3.27437  3.16844  4.30977  0.80364  4.29074  3.89894  3.34336  3.55868  4.53471  3.43889  3.77877  3.67130  3.58368  2.78085  3.08780  3.43620  5.41626  4.41041   1384 g - - -
          2.68618  4.42225  2.77519  2.73123  3.46354  2.40513  3.72494  3.29354  2.67741  2.69355  4.24690  2.90347  2.73739  3.18146  2.89801  2.37887  2.77519  2.98518  4.58477  3.61503
          0.03290  3.82654  4.54889  0.61958  0.77255  0.48576  0.95510
    608   2.29385  4.21318  3.16791  2.98240  4.03098  2.94398  4.09311  3.54777  3.05303  3.27188  4.20242  3.21399  3.67917  3.40615  3.33990  1.16248  2.77070  3.09296  5.40735  4.11447   1385 s - - -
          2.68618  4.42225  2.77519  2.73123  3.46354  2.40513  3.72494  3.29354  2.67741  2.69355  4.24690  2.90347  2.73739  3.18146  2.89801  2.37887  2.77519  2.98518  4.58477  3.61503
          0.03290  3.82654  4.54889  0.61958  0.77255  0.48576  0.95510
    609   3.26182  4.65242  4.02254  3.71787  2.62280  3.68001  3.84614  3.28421  3.44136  2.68668  3.92006  3.87638  4.19412  3.83144  3.57755  3.46590  3.56008  3.17327  0.98328  2.62744   1386 w - - -
          2.68618  4.42225  2.77519  2.73123  3.46354  2.40513  3.72494  3.29354  2.67741  2.69355  4.24690  2.90347  2.73739  3.18146  2.89801  2.37887  2.77519  2.98518  4.58477  3.61503
          0.03290  3.82654  4.54889  0.61958  0.77255  0.48576  0.95510
    610   3.27186  4.67663  4.14388  3.76171  1.81446  4.06357  3.44923  3.06182  3.63426  2.47346  3.70311  3.78571  4.41787  3.77707  3.79594  3.42515  3.51067  2.96712  3.67555  1.20295   1390 y - - -
          2.68618  4.42225  2.77519  2.73123  3.46354  2.40513  3.72494  3.29354  2.67741  2.69355  4.24690  2.90347  2.73739  3.18146  2.89801  2.37887  2.77519  2.98518  4.58477  3.61503
          0.08753  3.82654  2.78030  0.61958  0.77255  0.48576  0.95510
    611   2.55082  4.33246  3.20394  3.09262  4.23001  0.89930  4.21612  3.80815  3.26001  3.47424  4.45165  3.36904  3.72042  3.59259  3.50413  2.72047  3.02452  3.35592  5.34846  4.32962   1397 g - - -
          2.68618  4.42225  2.77519  2.73123  3.46354  2.40513  3.72494  3.29354  2.67741  2.69355  4.24690  2.90347  2.73739  3.18146  2.89801  2.37887  2.77519  2.98518  4.58477  3.61503
          0.03471  3.77373  4.49608  0.61958  0.77255  0.45926  0.99899
    612   1.96416  4.11011  3.28297  2.98301  4.12375  2.90050  4.06520  3.43392  3.01089  3.19363  4.05218  3.18564  3.62471  3.33113  3.32732  1.52857  2.29630  2.96661  5.48423  4.25782   1404 s - - -
          2.68618  4.42225  2.77519  2.73123  3.46354  2.40513  3.72494  3.29354  2.67741  2.69355  4.24690  2.90347  2.73739  3.18146  2.89801  2.37887  2.77519  2.98518  4.58477  3.61503
          0.03290  3.82654  4.54889  0.61958  0.77255  0.48576  0.95510
    613   3.26182  4.65242  4.02254  3.71787  2.62280  3.68001  3.84614  3.28421  3.44136  2.68668  3.92006  3.87638  4.19412  3.83144  3.57755  3.46590  3.56008  3.17327  0.98328  2.62744   1405 w - - -
          2.68618  4.42225  2.77519  2.73123  3.46354  2.40513  3.72494  3.29354  2.67741  2.69355  4.24690  2.90347  2.73739  3.18146  2.89801  2.37887  2.77519  2.98518  4.58477  3.61503
          0.03290  3.82654  4.54889  0.61958  0.77255  0.48576  0.95510
    614   1.93892  4.16203  3.13494  2.95923  4.22400  1.43501  4.12659  3.58264  3.10746  3.33156  4.21461  3.18296  3.63926  3.41073  3.41281  2.39871  2.71446  3.08766  5.55380  4.34091   1406 g - - -
          2.68618  4.42225  2.77519  2.73123  3.46354  2.40513  3.72494  3.29354  2.67741  2.69355  4.24690  2.90347  2.73739  3.18146  2.89801  2.37887  2.77519  2.98518  4.58477  3.61503
          0.03290  3.82654  4.54889  0.61958  0.77255  0.48576  0.95510
    615   2.94555  4.34677  4.44189  3.95199  3.43670  4.15531  4.71673  1.55261  3.82248  1.98081  3.28085  4.20566  4.52637  4.12200  4.05294  3.53646  3.22500  1.24326  5.34849  4.12369   1407 v - - -
          2.68618  4.42225  2.77519  2.73123  3.46354  2.40513  3.72494  3.29354  2.67741  2.69355  4.24690  2.90347  2.73739  3.18146  2.89801  2.37887  2.77519  2.98518  4.58477  3.61503
          0.03290  3.82654  4.54889  0.61958  0.77255  0.48576  0.95510
    616   2.53667  1.03861  4.04377  3.77358  3.77631  3.16858  4.43087  2.91331  3.60050  2.83049  3.95063  3.77284  3.87189  3.94858  3.73273  2.80809  2.99969  2.66081  5.20126  4.06408   1408 c - - -
          2.68618  4.42225  2.77519  2.73123  3.46354  2.40513  3.72494  3.29354  2.67741  2.69355  4.24690  2.90347  2.73739  3.18146  2.89801  2.37887  2.77519  2.98518  4.58477  3.61503
          0.03290  3.82654  4.54889  0.61958  0.77255  0.48576  0.95510
    617   3.20113  4.61672  4.17548  3.88195  1.09002  3.90023  3.85896  2.73129  3.79031  2.11236  3.46879  3.96793  4.36044  3.97118  3.92136  3.47297  3.50255  2.71846  4.12301  2.49633   1409 f - - -
          2.68618  4.42225  2.77519  2.73123  3.46354  2.40513  3.72494  3.29354  2.67741  2.69355  4.24690  2.90347  2.73739  3.18146  2.89801  2.37887  2.77519  2.98518  4.58477  3.61503
          0.03290  3.82654  4.54889  0.61958  0.77255  0.48576  0.95510
    618   2.23857  4.15004  3.27872  2.99824  4.01621  2.96293  4.05984  3.26993  2.97972  3.08737  3.99915  3.21535  3.67419  3.34319  3.27378  2.17489  1.50766  2.87131  5.41375  4.16443   1410 t - - -
          2.68618  4.42225  2.77519  2.73123  3.46354  2.40513  3.72494  3.29354  2.67741  2.69355  4.24690  2.90347  2.73739  3.18146  2.89801  2.37887  2.77519  2.98518  4.58477  3.61503
          0.03290  3.82654  4.54889  0.61958  0.77255  0.48576  0.95510
    619   3.18232  4.68991  3.77110  3.49262  2.29692  3.77715  3.59953  3.19809  3.35146  2.66369  3.87813  3.66800  4.25245  3.66852  3.54427  3.32332  3.46900  3.06659  3.93866  1.04573   1411 y - - -
          2.68618  4.42225  2.77519  2.73123  3.46354  2.40513  3.72494  3.29354  2.67741  2.69355  4.24690  2.90347  2.73739  3.18146  2.89801  2.37887  2.77519  2.98518  4.58477  3.61503
          0.03290  3.82654  4.54889  0.61958  0.77255  0.48576  0.95510
    620   1.47847  4.11446  3.23139  3.00348  4.17987  1.94475  4.12104  3.51197  3.10649  3.27015  4.13770  3.19787  3.62420  3.40297  3.41388  2.36130  2.66677  3.02296  5.52768  4.31685   1412 a - - -
          2.68618  4.42225  2.77519  2.73123  3.46354  2.40513  3.72494  3.29354  2.67741  2.69355  4.24690  2.90347  2.73739  3.18146  2.89801  2.37887  2.77519  2.98518  4.58477  3.61503
          0.03290  3.82654  4.54889  0.61958  0.77255  0.48576  0.95510
    621   2.41137  4.27284  3.27542  2.94759  3.77719  1.66554  3.99136  2.54743  2.92529  2.83562  3.82419  3.25165  3.78454  3.29162  3.23864  2.59670  2.80790  2.72147  5.22536  3.94511   1413 g - - -
          2.68618  4.42225  2.77519  2.73123  3.46354  2.40513  3.72494  3.29354  2.67741  2.69355  4.24690  2.90347  2.73739  3.18146  2.89801  2.37887  2.77519  2.98518  4.58477  3.61503
          0.03290  3.82654  4.54889  0.61958  0.77255  0.48576  0.95510
    622   3.26182  4.65242  4.02254  3.71787  2.62280  3.68001  3.84614  3.28421  3.44136  2.68668  3.92006  3.87638  4.19412  3.83144  3.57755  3.46590  3.56008  3.17327  0.98328  2.62744   1414 w - - -
          2.68618  4.42225  2.77519  2.73123  3.46354  2.40513  3.72494  3.29354  2.67741  2.69355  4.24690  2.90347  2.73739  3.18146  2.89801  2.37887  2.77519  2.98518  4.58477  3.61503
          0.03290  3.82654  4.54889  0.61958  0.77255  0.48576  0.95510
    623   3.20113  4.61672  4.17548  3.88195  1.09002  3.90023  3.85896  2.73129  3.79031  2.11236  3.46879  3.96793  4.36044  3.97118  3.92136  3.47297  3.50255  2.71846  4.12301  2.49633   1415 f - - -
          2.68618  4.42225  2.77519  2.73123  3.46354  2.40513  3.72494  3.29354  2.67741  2.69355  4.24690  2.90347  2.73739  3.18146  2.89801  2.37887  2.77519  2.98518  4.58477  3.61503
          0.03290  3.82654  4.54889  0.61958  0.77255  0.48576  0.95510
    624   2.61010  4.38912  3.27437  3.16844  4.30977  0.80364  4.29074  3.89894  3.34336  3.55868  4.53471  3.43889  3.77877  3.67130  3.58368  2.78085  3.08780  3.43620  5.41626  4.41041   1416 g - - -
          2.68618  4.42225  2.77519  2.73123  3.46354  2.40513  3.72494  3.29354  2.67741  2.69355  4.24690  2.90347  2.73739  3.18146  2.89801  2.37887  2.77519  2.98518  4.58477  3.61503
          0.03290  3.82654  4.54889  0.61958  0.77255  0.48576  0.95510
    625   3.04660  4.43766  4.43845  3.95630  3.25242  4.22846  4.65248  1.27513  3.76414  1.67744  3.14725  4.22822  4.55759  4.08104  3.97151  3.61901  3.31038  1.79795  5.20069  3.95025   1417 i - - -
          2.68618  4.42225  2.77519  2.73123  3.46354  2.40513  3.72494  3.29354  2.67741  2.69355  4.24690  2.90347  2.73739  3.18146  2.89801  2.37887  2.77519  2.98518  4.58477  3.61503
          0.03290  3.82654  4.54889  0.61958  0.77255  0.48576  0.95510
    626   2.93136  4.89160  3.10420  2.73535  4.26751  3.42487  3.73594  3.69410  1.10300  3.26966  4.23438  3.16156  3.92912  2.93062  2.42598  2.97683  3.18847  3.40476  5.34170  4.14816   1418 k - - -
          2.68618  4.42225  2.77519  2.73123  3.46354  2.40513  3.72494  3.29354  2.67741  2.69355  4.24690  2.90347  2.73739  3.18146  2.89801  2.37887  2.77519  2.98518  4.58477  3.61503
          0.03290  3.82654  4.54889  0.61958  0.77255  0.48576  0.95510
    627   2.61010  4.38912  3.27437  3.16844  4.30977  0.80364  4.29074  3.89894  3.34336  3.55868  4.53471  3.43889  3.77877  3.67130  3.58368  2.78085  3.08780  3.43620  5.41626  4.41041   1421 g - - -
          2.68618  4.42225  2.77519  2.73123  3.46354  2.40513  3.72494  3.29354  2.67741  2.69355  4.24690  2.90347  2.73739  3.18146  2.89801  2.37887  2.77519  2.98518  4.58477  3.61503
          0.03290  3.82654  4.54889  0.61958  0.77255  0.48576  0.95510
    628   3.10454  4.58091  4.11534  3.75585  3.11967  3.92305  4.42603  2.32226  3.52402  0.93394  3.15856  4.03568  4.36690  3.90337  3.70725  3.48981  3.40122  2.34750  4.98142  3.69385   1422 l - - -
          2.68618  4.42225  2.77519  2.73123  3.46354  2.40513  3.72494  3.29354  2.67741  2.69355  4.24690  2.90347  2.73739  3.18146  2.89801  2.37887  2.77519  2.98518  4.58477  3.61503
          0.03290  3.82654  4.54889  0.61958  0.77255  0.48576  0.95510
    629   2.36273  4.18784  3.76653  3.26686  3.51447  3.51562  4.12625  2.08813  3.17460  2.39441  3.43917  3.54898  4.01661  3.49278  3.46536  2.61068  2.85912  1.61756  5.09315  3.86580   1423 v - - -
          2.68618  4.42225  2.77519  2.73123  3.46354  2.40513  3.72494  3.29354  2.67741  2.69355  4.24690  2.90347  2.73739  3.18146  2.89801  2.37887  2.77519  2.98518  4.58477  3.61503
          0.03290  3.82654  4.54889  0.61958  0.77255  0.48576  0.95510
    630   1.08207  4.17062  3.41714  3.20728  4.00773  2.99619  4.23459  3.12648  3.22237  3.01009  4.04772  3.36813  3.73116  3.56797  3.47554  2.52169  2.79591  2.78889  5.43952  4.23484   1424 a - - -
          2.68618  4.42225  2.77519  2.73123  3.46354  2.40513  3.72494  3.29354  2.67741  2.69355  4.24690  2.90347  2.73739  3.18146  2.89801  2.37887  2.77519  2.98518  4.58477  3.61503
          0.03290  3.82654  4.54889  0.61958  0.77255  0.48576  0.95510
    631   1.08207  4.17062  3.41714  3.20728  4.00773  2.99619  4.23459  3.12648  3.22237  3.01009  4.04772  3.36813  3.73116  3.56797  3.47554  2.52169  2.79591  2.78889  5.43952  4.23484   1425 a - - -
          2.68618  4.42225  2.77519  2.73123  3.46354  2.40513  3.72494  3.29354  2.67741  2.69355  4.24690  2.90347  2.73739  3.18146  2.89801  2.37887  2.77519  2.98518  4.58477  3.61503
          0.03290  3.82654  4.54889  0.61958  0.77255  0.48576  0.95510
    632   2.61010  4.38912  3.27437  3.16844  4.30977  0.80364  4.29074  3.89894  3.34336  3.55868  4.53471  3.43889  3.77877  3.67130  3.58368  2.78085  3.08780  3.43620  5.41626  4.41041   1426 g - - -
          2.68618  4.42225  2.77519  2.73123  3.46354  2.40513  3.72494  3.29354  2.67741  2.69355  4.24690  2.90347  2.73739  3.18146  2.89801  2.37887  2.77519  2.98518  4.58477  3.61503
          0.03290  3.82654  4.54889  0.61958  0.77255  0.48576  0.95510
    633   2.65296  4.78564  3.00951  2.31425  4.05369  3.41831  3.58001  3.44769  2.20502  3.03995  3.41251  2.73209  3.81992  2.73900  2.04909  2.69109  2.87572  3.14003  5.25344  3.96364   1427 r - - -
          2.68618  4.42225  2.77519  2.73123  3.46354  2.40513  3.72494  3.29354  2.67741  2.69355  4.24690  2.90347  2.73739  3.18146  2.89801  2.37887  2.77519  2.98518  4.58477  3.61503
          0.03290  3.82654  4.54889  0.61958  0.77255  0.48576  0.95510
    634   2.46618  4.38406  3.21685  2.81732  3.91500  3.20050  3.84641  3.21088  2.57492  2.93135  3.86727  3.16552  3.78692  3.08485  2.54240  2.61506  1.66489  2.90009  5.26214  4.00852   1429 t - - -
          2.68618  4.42225  2.77519  2.73123  3.46354  2.40513  3.72494  3.29354  2.67741  2.69355  4.24690  2.90347  2.73739  3.18146  2.89801  2.37887  2.77519  2.98518  4.58477  3.61503
          0.03290  3.82654  4.54889  0.61958  0.77255  0.48576  0.95510
    635   3.27751  4.67629  4.15859  3.77583  1.79017  4.07162  3.44649  3.06192  3.64853  2.47083  3.70097  3.79227  4.42310  3.78482  3.80667  3.43162  3.51518  2.96824  3.66921  1.21035   1431 y - - -
          2.68618  4.42225  2.77519  2.73123  3.46354  2.40513  3.72494  3.29354  2.67741  2.69355  4.24690  2.90347  2.73739  3.18146  2.89801  2.37887  2.77519  2.98518  4.58477  3.61503
          0.03290  3.82654  4.54889  0.61958  0.77255  0.48576  0.95510
    636   2.75535  5.03044  2.81135  2.23617  4.37176  3.39677  3.56168  3.78133  1.80778  3.29326  4.11833  2.45653  3.82804  2.69863  2.25754  2.73707  2.97251  3.43045  5.42938  4.12969   1432 k - - -
          2.68618  4.42225  2.77519  2.73123  3.46354  2.40513  3.72494  3.29354  2.67741  2.69355  4.24690  2.90347  2.73739  3.18146  2.89801  2.37887  2.77519  2.98518  4.58477  3.61503
          0.03290  3.82654  4.54889  0.61958  0.77255  0.48576  0.95510
    637   2.65428  4.92569  2.17678  2.20957  4.35939  3.14882  3.70458  3.85613  2.63269  3.43613  4.27687  1.82666  3.74485  2.88273  3.12976  2.36552  2.97051  3.45200  5.61069  4.19891   1433 n - - -
          2.68618  4.42225  2.77519  2.73123  3.46354  2.40513  3.72494  3.29354  2.67741  2.69355  4.24690  2.90347  2.73739  3.18146  2.89801  2.37887  2.77519  2.98518  4.58477  3.61503
          0.03290  3.82654  4.54889  0.61958  0.77255  0.48576  0.95510
    638   2.15005  2.35176  3.70184  3.32157  3.84053  2.92489  4.16177  3.14611  3.21713  2.95822  3.85957  3.36536  3.65224  3.52422  3.46084  1.60738  2.62014  2.75179  5.27990  4.05906   1434 s - - -
          2.68618  4.42225  2.77519  2.73123  3.46354  2.40513  3.72494  3.29354  2.67741  2.69355  4.24690  2.90347  2.73739  3.18146  2.89801  2.37887  2.77519  2.98518  4.58477  3.61503
          0.03290  3.82654  4.54889  0.61958  0.77255  0.48576  0.95510
    639   2.25299  4.21583  3.08930  2.84183  4.12771  2.93954  4.00054  3.58054  2.92177  3.26112  4.12361  3.12107  2.92839  3.25828  3.25397  1.39774  2.70732  3.10140  5.46709  4.19917   1435 s - - -
          2.68618  4.42225  2.77519  2.73123  3.46354  2.40513  3.72494  3.29354  2.67741  2.69355  4.24690  2.90347  2.73739  3.18146  2.89801  2.37887  2.77519  2.98518  4.58477  3.61503
          0.03290  3.82654  4.54889  0.61958  0.77255  0.48576  0.95510
    640   2.36926  3.42977  3.27928  2.81058  3.67751  3.17786  3.24063  3.15267  2.72676  2.84018  3.71425  3.15410  3.74453  3.09431  3.07108  1.78903  2.71977  2.82689  5.08089  3.78326   1436 s - - -
          2.68618  4.42225  2.77519  2.73123  3.46354  2.40513  3.72494  3.29354  2.67741  2.69355  4.24690  2.90347  2.73739  3.18146  2.89801  2.37887  2.77519  2.98518  4.58477  3.61503
          0.03290  3.82654  4.54889  0.61958  0.77255  0.48576  0.95510
    641   3.04925  4.43867  4.44422  3.95929  3.24878  4.23471  4.65401  1.28260  3.76803  1.66258  3.14125  4.23199  4.56016  4.08215  3.97508  3.62325  3.31179  1.79985  5.19919  3.95140   1440 i - - -
          2.68618  4.42225  2.77519  2.73123  3.46354  2.40513  3.72494  3.29354  2.67741  2.69355  4.24690  2.90347  2.73739  3.18146  2.89801  2.37887  2.77519  2.98518  4.58477  3.61503
          0.03290  3.82654  4.54889  0.61958  0.77255  0.48576  0.95510
    642   2.95513  4.79586  3.44126  2.96305  4.13882  3.45086  3.79356  3.67805  2.22259  3.20241  4.20459  3.32589  3.95640  3.01687  1.05099  3.04200  3.22470  3.40418  5.24098  4.07697   1441 r - - -
          2.68618  4.42225  2.77519  2.73123  3.46354  2.40513  3.72494  3.29354  2.67741  2.69355  4.24690  2.90347  2.73739  3.18146  2.89801  2.37887  2.77519  2.98518  4.58477  3.61503
          0.03290  3.82654  4.54889  0.61958  0.77255  0.48576  0.95510
    643   2.93136  4.89160  3.10420  2.73535  4.26751  3.42487  3.73594  3.69410  1.10300  3.26966  4.23438  3.16156  3.92912  2.93062  2.42598  2.97683  3.18847  3.40476  5.34170  4.14816   1442 k - - -
          2.68618  4.42225  2.77519  2.73123  3.46354  2.40513  3.72494  3.29354  2.67741  2.69355  4.24690  2.90347  2.73739  3.18146  2.89801  2.37887  2.77519  2.98518  4.58477  3.61503
          0.03290  3.82654  4.54889  0.61958  0.77255  0.48576  0.95510
    644   1.08207  4.17062  3.41714  3.20728  4.00773  2.99619  4.23459  3.12648  3.22237  3.01009  4.04772  3.36813  3.73116  3.56797  3.47554  2.52169  2.79591  2.78889  5.43952  4.23484   1443 a - - -
          2.68618  4.42225  2.77519  2.73123  3.46354  2.40513  3.72494  3.29354  2.67741  2.69355  4.24690  2.90347  2.73739  3.18146  2.89801  2.37887  2.77519  2.98518  4.58477  3.61503
          0.03290  3.82654  4.54889  0.61958  0.77255  0.48576  0.95510
    645   2.53667  1.03861  4.04377  3.77358  3.77631  3.16858  4.43087  2.91331  3.60050  2.83049  3.95063  3.77284  3.87189  3.94858  3.73273  2.80809  2.99969  2.66081  5.20126  4.06408   1444 c - - -
          2.68618  4.42225  2.77519  2.73123  3.46354  2.40513  3.72494  3.29354  2.67741  2.69355  4.24690  2.90347  2.73739  3.18146  2.89801  2.37887  2.77519  2.98518  4.58477  3.61503
          0.03290  3.82654  4.54889  0.61958  0.77255  0.48576  0.95510
    646   2.84424  5.36284  1.48911  1.86719  4.64688  3.15171  3.68422  4.15551  2.68615  3.67601  4.52734  2.37535  3.76641  2.85284  3.26380  2.74170  3.13207  3.74342  5.84375  4.35326   1445 d - - -
          2.68618  4.42225  2.77519  2.73123  3.46354  2.40513  3.72494  3.29354  2.67741  2.69355  4.24690  2.90347  2.73739  3.18146  2.89801  2.37887  2.77519  2.98518  4.58477  3.61503
          0.03290  3.82654  4.54889  0.61958  0.77255  0.48576  0.95510
    647   3.30565  4.65723  4.28314  3.90015  1.39336  4.12673  3.44690  3.02481  3.76898  2.40976  3.64955  3.85394  4.45931  3.85511  3.89136  3.48065  3.53658  2.94583  3.64482  1.49990   1446 f - - -
          2.68618  4.42225  2.77519  2.73123  3.46354  2.40513  3.72494  3.29354  2.67741  2.69355  4.24690  2.90347  2.73739  3.18146  2.89801  2.37887  2.77519  2.98518  4.58477  3.61503
          0.03290  3.82654  4.54889  0.61958  0.77255  0.48576  0.95510
    648   3.12397  4.53043  4.45365  3.90338  2.61399  4.27586  4.46540  2.17103  3.77154  1.08794  2.57268  4.19290  4.51481  3.95191  3.95926  3.60222  3.34990  2.26295  4.88622  3.64256   1447 l - - -
          2.68618  4.42225  2.77519  2.73123  3.46354  2.40513  3.72494  3.29354  2.67741  2.69355  4.24690  2.90347  2.73739  3.18146  2.89801  2.37887  2.77519  2.98518  4.58477  3.61503
          0.03290  3.82654  4.54889  0.61958  0.77255  0.48576  0.95510
    649   3.10454  4.58091  4.11534  3.75585  3.11967  3.92305  4.42603  2.32226  3.52402  0.93394  3.15856  4.03568  4.36690  3.90337  3.70725  3.48981  3.40122  2.34750  4.98142  3.69385   1448 l - - -
          2.68618  4.42225  2.77519  2.73123  3.46354  2.40513  3.72494  3.29354  2.67741  2.69355  4.24690  2.90347  2.73739  3.18146  2.89801  2.37887  2.77519  2.98518  4.58477  3.61503
          0.03290  3.82654  4.54889  0.61958  0.77255  0.48576  0.95510
    650   2.29385  4.21318  3.16791  2.98240  4.03098  2.94398  4.09311  3.54777  3.05303  3.27188  4.20242  3.21399  3.67917  3.40615  3.33990  1.16248  2.77070  3.09296  5.40735  4.11447   1449 s - - -
          2.68618  4.42225  2.77519  2.73123  3.46354  2.40513  3.72494  3.29354  2.67741  2.69355  4.24690  2.90347  2.73739  3.18146  2.89801  2.37887  2.77519  2.98518  4.58477  3.61503
          0.03290  3.82654  4.54889  0.61958  0.77255  0.48576  0.95510
    651   2.93136  4.89160  3.10420  2.73535  4.26751  3.42487  3.73594  3.69410  1.10300  3.26966  4.23438  3.16156  3.92912  2.93062  2.42598  2.97683  3.18847  3.40476  5.34170  4.14816   1450 k - - -
          2.68618  4.42225  2.77519  2.73123  3.46354  2.40513  3.72494  3.29354  2.67741  2.69355  4.24690  2.90347  2.73739  3.18146  2.89801  2.37887  2.77519  2.98518  4.58477  3.61503
          0.03290  3.82654  4.54889  0.61958  0.77255  0.48576  0.95510
    652   2.91441  5.01372  2.47091  1.09258  4.35444  3.24560  3.82956  3.79925  2.70441  3.42419  4.40116  2.90942  3.84827  3.04677  3.10778  2.90207  3.21861  3.48819  5.53476  4.25799   1451 e - - -
          2.68618  4.42225  2.77519  2.73123  3.46354  2.40513  3.72494  3.29354  2.67741  2.69355  4.24690  2.90347  2.73739  3.18146  2.89801  2.37887  2.77519  2.98518  4.58477  3.61503
          0.03290  3.82654  4.54889  0.61958  0.77255  0.48576  0.95510
    653   3.10454  4.58091  4.11534  3.75585  3.11967  3.92305  4.42603  2.32226  3.52402  0.93394  3.15856  4.03568  4.36690  3.90337  3.70725  3.48981  3.40122  2.34750  4.98142  3.69385   1453 l - - -
          2.68618  4.42225  2.77519  2.73123  3.46354  2.40513  3.72494  3.29354  2.67741  2.69355  4.24690  2.90347  2.73739  3.18146  2.89801  2.37887  2.77519  2.98518  4.58477  3.61503
          0.03290  3.82654  4.54889  0.61958  0.77255  0.48576  0.95510
    654   1.42870  4.17003  3.23905  2.95220  4.05954  2.96235  4.04902  3.34362  2.98846  3.10504  4.01159  3.19458  2.57643  3.31997  3.30637  2.42114  2.69853  2.93246  5.43405  4.20513   1457 a - - -
          2.68618  4.42225  2.77519  2.73123  3.46354  2.40513  3.72494  3.29354  2.67741  2.69355  4.24690  2.90347  2.73739  3.18146  2.89801  2.37887  2.77519  2.98518  4.58477  3.61503
          0.03290  3.82654  4.54889  0.61958  0.77255  0.48576  0.95510
    655   2.02314  4.18221  3.18843  2.82679  4.10692  2.60949  3.95054  3.51416  2.87873  3.18048  4.00586  3.11060  2.94820  3.18509  3.24615  1.83516  2.37692  3.04041  5.43535  4.19153   1459 s - - -
          2.68618  4.42225  2.77519  2.73123  3.46354  2.40513  3.72494  3.29354  2.67741  2.69355  4.24690  2.90347  2.73739  3.18146  2.89801  2.37887  2.77519  2.98518  4.58477  3.61503
          0.03290  3.82654  4.54889  0.61958  0.77255  0.48576  0.95510
    656   2.61010  4.38912  3.27437  3.16844  4.30977  0.80364  4.29074  3.89894  3.34336  3.55868  4.53471  3.43889  3.77877  3.67130  3.58368  2.78085  3.08780  3.43620  5.41626  4.41041   1463 g - - -
          2.68618  4.42225  2.77519  2.73123  3.46354  2.40513  3.72494  3.29354  2.67741  2.69355  4.24690  2.90347  2.73739  3.18146  2.89801  2.37887  2.77519  2.98518  4.58477  3.61503
          0.03290  3.82654  4.54889  0.61958  0.77255  0.48576  0.95510
    657   2.61010  4.38912  3.27437  3.16844  4.30977  0.80364  4.29074  3.89894  3.34336  3.55868  4.53471  3.43889  3.77877  3.67130  3.58368  2.78085  3.08780  3.43620  5.41626  4.41041   1464 g - - -
          2.68618  4.42225  2.77519  2.73123  3.46354  2.40513  3.72494  3.29354  2.67741  2.69355  4.24690  2.90347  2.73739  3.18146  2.89801  2.37887  2.77519  2.98518  4.58477  3.61503
          0.03290  3.82654  4.54889  0.61958  0.77255  0.48576  0.95510
    658   3.26182  4.65242  4.02254  3.71787  2.62280  3.68001  3.84614  3.28421  3.44136  2.68668  3.92006  3.87638  4.19412  3.83144  3.57755  3.46590  3.56008  3.17327  0.98328  2.62744   1465 w - - -
          2.68618  4.42225  2.77519  2.73123  3.46354  2.40513  3.72494  3.29354  2.67741  2.69355  4.24690  2.90347  2.73739  3.18146  2.89801  2.37887  2.77519  2.98518  4.58477  3.61503
          0.03290  3.82654  4.54889  0.61958  0.77255  0.48576  0.95510
    659   2.61010  4.38912  3.27437  3.16844  4.30977  0.80364  4.29074  3.89894  3.34336  3.55868  4.53471  3.43889  3.77877  3.67130  3.58368  2.78085  3.08780  3.43620  5.41626  4.41041   1466 g - - -
          2.68618  4.42225  2.77519  2.73123  3.46354  2.40513  3.72494  3.29354  2.67741  2.69355  4.24690  2.90347  2.73739  3.18146  2.89801  2.37887  2.77519  2.98518  4.58477  3.61503
          0.03290  3.82654  4.54889  0.61958  0.77255  0.48576  0.95510
    660   2.91441  5.01372  2.47091  1.09258  4.35444  3.24560  3.82956  3.79925  2.70441  3.42419  4.40116  2.90942  3.84827  3.04677  3.10778  2.90207  3.21861  3.48819  5.53476  4.25799   1467 e - - -
          2.68618  4.42225  2.77519  2.73123  3.46354  2.40513  3.72494  3.29354  2.67741  2.69355  4.24690  2.90347  2.73739  3.18146  2.89801  2.37887  2.77519  2.98518  4.58477  3.61503
          0.03290  3.82654  4.54889  0.61958  0.77255  0.48576  0.95510
    661   2.29385  4.21318  3.16791  2.98240  4.03098  2.94398  4.09311  3.54777  3.05303  3.27188  4.20242  3.21399  3.67917  3.40615  3.33990  1.16248  2.77070  3.09296  5.40735  4.11447   1468 s - - -
          2.68618  4.42225  2.77519  2.73123  3.46354  2.40513  3.72494  3.29354  2.67741  2.69355  4.24690  2.90347  2.73739  3.18146  2.89801  2.37887  2.77519  2.98518  4.58477  3.61503
          0.03290  3.82654  4.54889  0.61958  0.77255  0.48576  0.95510
    662   3.09292  4.71031  3.59082  3.22066  2.21460  3.81193  2.80178  3.30912  3.05478  2.76995  3.86713  3.46883  4.21490  3.40548  3.30530  3.18249  3.33184  3.12698  3.85156  1.34422   1469 y - - -
          2.68618  4.42225  2.77519  2.73123  3.46354  2.40513  3.72494  3.29354  2.67741  2.69355  4.24690  2.90347  2.73739  3.18146  2.89801  2.37887  2.77519  2.98518  4.58477  3.61503
          0.03290  3.82654  4.54889  0.61958  0.77255  0.48576  0.95510
    663   3.10454  4.58091  4.11534  3.75585  3.11967  3.92305  4.42603  2.32226  3.52402  0.93394  3.15856  4.03568  4.36690  3.90337  3.70725  3.48981  3.40122  2.34750  4.98142  3.69385   1470 l - - -
          2.68618  4.42225  2.77519  2.73123  3.46354  2.40513  3.72494  3.29354  2.67741  2.69355  4.24690  2.90347  2.73739  3.18146  2.89801  2.37887  2.77519  2.98518  4.58477  3.61503
          0.03290  3.82654  4.54889  0.61958  0.77255  0.48576  0.95510
    664   2.29385  4.21318  3.16791  2.98240  4.03098  2.94398  4.09311  3.54777  3.05303  3.27188  4.20242  3.21399  3.67917  3.40615  3.33990  1.16248  2.77070  3.09296  5.40735  4.11447   1471 s - - -
          2.68618  4.42225  2.77519  2.73123  3.46354  2.40513  3.72494  3.29354  2.67741  2.69355  4.24690  2.90347  2.73739  3.18146  2.89801  2.37887  2.77519  2.98518  4.58477  3.61503
          0.03290  3.82654  4.54889  0.61958  0.77255  0.48576  0.95510
    665   2.53667  1.03861  4.04377  3.77358  3.77631  3.16858  4.43087  2.91331  3.60050  2.83049  3.95063  3.77284  3.87189  3.94858  3.73273  2.80809  2.99969  2.66081  5.20126  4.06408   1472 c - - -
          2.68618  4.42225  2.77519  2.73123  3.46354  2.40513  3.72494  3.29354  2.67741  2.69355  4.24690  2.90347  2.73739  3.18146  2.89801  2.37887  2.77519  2.98518  4.58477  3.61503
          0.03290  3.82654  4.54889  0.61958  0.77255  0.48576  0.95510
    666   2.69758  4.85560  2.91319  2.47319  4.18923  3.37794  3.60074  3.61818  2.18449  3.16666  4.01915  2.95450  3.25567  1.96164  2.29729  2.72079  2.93772  3.28827  5.34099  4.04930   1473 q - - -
          2.68618  4.42225  2.77519  2.73123  3.46354  2.40513  3.72494  3.29354  2.67741  2.69355  4.24690  2.90347  2.73739  3.18146  2.89801  2.37887  2.77519  2.98518  4.58477  3.61503
          0.03290  3.82654  4.54889  0.61958  0.77255  0.48576  0.95510
    667   2.61637  4.74533  2.47840  2.36889  3.21271  3.29624  3.64566  3.41179  2.55531  3.04954  3.91892  2.03973  3.78797  2.86137  3.01278  2.65415  2.88367  3.10277  5.17135  3.74775   1474 n - - -
          2.68618  4.42225  2.77519  2.73123  3.46354  2.40513  3.72494  3.29354  2.67741  2.69355  4.24690  2.90347  2.73739  3.18146  2.89801  2.37887  2.77519  2.98518  4.58477  3.61503
          0.03290  3.82654  4.54889  0.61958  0.77255  0.48576  0.95510
    668   2.93136  4.89160  3.10420  2.73535  4.26751  3.42487  3.73594  3.69410  1.10300  3.26966  4.23438  3.16156  3.92912  2.93062  2.42598  2.97683  3.18847  3.40476  5.34170  4.14816   1475 k - - -
          2.68618  4.42225  2.77519  2.73123  3.46354  2.40513  3.72494  3.29354  2.67741  2.69355  4.24690  2.90347  2.73739  3.18146  2.89801  2.37887  2.77519  2.98518  4.58477  3.61503
          0.03290  3.82654  4.54889  0.61958  0.77255  0.48576  0.95510
    669   2.77205  4.32826  4.06102  3.72356  3.51746  3.67547  4.53350  2.05556  3.59060  2.21309  3.49045  3.92051  4.23914  3.95410  3.80737  3.17678  3.13510  1.08499  5.29384  4.02222   1490 v - - -
          2.68618  4.42225  2.77519  2.73123  3.46354  2.40513  3.72494  3.29354  2.67741  2.69355  4.24690  2.90347  2.73739  3.18146  2.89801  2.37887  2.77519  2.98518  4.58477  3.61503
          0.03290  3.82654  4.54889  0.61958  0.77255  0.48576  0.95510
    670   3.27751  4.67629  4.15859  3.77583  1.79017  4.07162  3.44649  3.06192  3.64853  2.47083  3.70097  3.79227  4.42310  3.78482  3.80667  3.43162  3.51518  2.96824  3.66921  1.21035   1496 y - - -
          2.68618  4.42225  2.77519  2.73123  3.46354  2.40513  3.72494  3.29354  2.67741  2.69355  4.24690  2.90347  2.73739  3.18146  2.89801  2.37887  2.77519  2.98518  4.58477  3.61503
          0.03290  3.82654  4.54889  0.61958  0.77255  0.48576  0.95510
    671   2.38953  4.23423  3.38881  3.13969  3.92974  3.07476  4.16032  3.05133  3.08174  2.91642  3.97060  3.35586  3.77521  3.47909  3.34213  2.59038  1.25225  2.75123  5.37164  4.14662   1497 t - - -
          2.68618  4.42225  2.77519  2.73123  3.46354  2.40513  3.72494  3.29354  2.67741  2.69355  4.24690  2.90347  2.73739  3.18146  2.89801  2.37887  2.77519  2.98518  4.58477  3.61503
          0.03290  3.82654  4.54889  0.61958  0.77255  0.48576  0.95510
    672   2.68674  4.68040  2.68549  2.56676  4.03685  3.15423  3.88629  3.73814  2.78659  3.39050  4.34667  1.24207  3.80424  3.15966  3.13908  2.75614  3.06752  3.36500  5.34817  3.98903   1498 n - - -
          2.68618  4.42225  2.77519  2.73123  3.46354  2.40513  3.72494  3.29354  2.67741  2.69355  4.24690  2.90347  2.73739  3.18146  2.89801  2.37887  2.77519  2.98518  4.58477  3.61503
          0.03290  3.82654  4.54889  0.61958  0.77255  0.48576  0.95510
    673   3.10900  4.53251  4.39562  3.89526  3.07853  4.22858  4.55943  1.90637  3.68202  1.09154  2.97672  4.18926  4.52936  3.97761  3.88131  3.60611  3.36154  2.07672  5.06375  3.83443   1501 l - - -
          2.68618  4.42225  2.77519  2.73123  3.46354  2.40513  3.72494  3.29354  2.67741  2.69355  4.24690  2.90347  2.73739  3.18146  2.89801  2.37887  2.77519  2.98518  4.58477  3.61503
          0.03290  3.82654  4.54889  0.61958  0.77255  0.48576  0.95510
    674   2.71539  5.02407  2.67763  2.05919  4.34113  3.34465  3.57519  3.76528  1.89513  3.29310  4.11292  2.84103  3.27216  2.48357  2.60275  2.69273  2.94538  3.40811  5.45479  4.12060   1507 k - - -
          2.68618  4.42225  2.77519  2.73123  3.46354  2.40513  3.72494  3.29354  2.67741  2.69355  4.24690  2.90347  2.73739  3.18146  2.89801  2.37887  2.77519  2.98518  4.58477  3.61503
          0.03290  3.82654  4.54889  0.61958  0.77255  0.48576  0.95510
    675   2.70536  4.93555  1.60834  2.22890  4.47158  2.05355  3.78251  3.97382  2.78363  3.55939  4.42289  2.76870  3.75243  2.97641  3.30522  2.69357  3.04659  3.55040  5.68294  4.31182   1508 d - - -
          2.68618  4.42225  2.77519  2.73123  3.46354  2.40513  3.72494  3.29354  2.67741  2.69355  4.24690  2.90347  2.73739  3.18146  2.89801  2.37887  2.77519  2.98518  4.58477  3.61503
          0.03290  3.82654  4.54889  0.61958  0.77255  0.48576  0.95510
    676   2.78153  5.17305  1.72993  2.11167  4.49554  3.15026  3.70435  4.03956  2.68782  3.59434  4.45186  1.85444  3.76361  2.88307  3.23186  2.71720  3.08568  3.63250  5.72787  4.26715   1510 d - - -
          2.68618  4.42225  2.77519  2.73123  3.46354  2.40513  3.72494  3.29354  2.67741  2.69355  4.24690  2.90347  2.73739  3.18146  2.89801  2.37887  2.77519  2.98518  4.58477  3.61503
          0.03290  3.82654  4.54889  0.61958  0.77255  0.48576  0.95510
    677   2.92284  4.95530  3.31454  2.73894  4.34352  3.53794  3.59186  3.72748  1.78147  3.23578  4.13358  3.13897  3.94910  2.74947  1.40821  2.95197  3.12214  3.42860  5.32412  4.13337   1512 r - - -
          2.68618  4.42225  2.77519  2.73123  3.46354  2.40513  3.72494  3.29354  2.67741  2.69355  4.24690  2.90347  2.73739  3.18146  2.89801  2.37887  2.77519  2.98518  4.58477  3.61503
          0.03290  3.82654  4.54889  0.61958  0.77255  0.48576  0.95510
    678   2.31577  4.27066  3.04039  2.81584  4.08752  2.98162  3.98595  3.54228  2.89037  3.23174  4.12313  3.12052  1.66336  3.25001  3.21449  2.18592  2.75999  3.09905  5.43267  4.15412   1514 p - - -
          2.68618  4.42225  2.77519  2.73123  3.46354  2.40513  3.72494  3.29354  2.67741  2.69355  4.24690  2.90347  2.73739  3.18146  2.89801  2.37887  2.77519  2.98518  4.58477  3.61503
          0.03290  3.82654  4.54889  0.61958  0.77255  0.48576  0.95510
    679   2.94719  4.77141  3.08331  2.83943  3.25441  3.41030  1.24320  3.64290  2.68383  3.14232  4.18234  3.25030  3.96072  3.20530  2.95189  3.01853  3.24933  3.37898  4.71994  3.20673   1515 h - - -
          2.68618  4.42225  2.77519  2.73123  3.46354  2.40513  3.72494  3.29354  2.67741  2.69355  4.24690  2.90347  2.73739  3.18146  2.89801  2.37887  2.77519  2.98518  4.58477  3.61503
          0.03290  3.82654  4.54889  0.61958  0.77255  0.48576  0.95510
    680   2.68358  4.25666  3.78938  3.25389  3.35985  3.73232  4.08050  1.76595  3.13170  2.09170  3.31653  3.13865  4.12288  3.46521  3.42131  3.03611  2.93740  1.89192  4.97643  3.72565   1516 i - - -
          2.68618  4.42225  2.77519  2.73123  3.46354  2.40513  3.72494  3.29354  2.67741  2.69355  4.24690  2.90347  2.73739  3.18146  2.89801  2.37887  2.77519  2.98518  4.58477  3.61503
          0.03290  3.82654  4.54889  0.61958  0.77255  0.48576  0.95510
    681   2.59751  3.27757  4.21014  3.74511  3.52499  3.58430  4.45962  2.02947  3.60189  2.28496  3.44744  3.86603  4.14623  3.89935  3.81615  3.00012  2.95724  1.25904  5.23435  4.00337   1517 v - - -
          2.68618  4.42225  2.77519  2.73123  3.46354  2.40513  3.72494  3.29354  2.67741  2.69355  4.24690  2.90347  2.73739  3.18146  2.89801  2.37887  2.77519  2.98518  4.58477  3.61503
          0.03290  3.82654  4.54889  0.61958  0.77255  0.48576  0.95510
    682   2.72842  4.87637  2.57233  2.37361  3.86453  3.25952  3.10361  3.73054  2.49582  3.29055  4.17955  1.68687  3.81612  2.90689  2.87392  2.73878  3.02158  3.38198  5.22096  3.75719   1518 n - - -
          2.68618  4.42225  2.77519  2.73123  3.46354  2.40513  3.72494  3.29354  2.67741  2.69355  4.24690  2.90347  2.73739  3.18146  2.89801  2.37887  2.77519  2.98518  4.58477  3.61503
          0.03290  3.82654  4.54889  0.61958  0.77255  0.48576  0.95510
    683   2.38953  4.23423  3.38881  3.13969  3.92974  3.07476  4.16032  3.05133  3.08174  2.91642  3.97060  3.35586  3.77521  3.47909  3.34213  2.59038  1.25225  2.75123  5.37164  4.14662   1519 t - - -
          2.68618  4.42225  2.77519  2.73123  3.46354  2.40513  3.72494  3.29354  2.67741  2.69355  4.24690  2.90347  2.73739  3.18146  2.89801  2.37887  2.77519  2.98518  4.58477  3.61503
          0.03290  3.82654  4.54889  0.61958  0.77255  0.48576  0.95510
    684   1.63589  4.09920  3.21173  2.95905  4.19480  1.97818  4.08509  3.58449  3.06619  3.29180  4.12503  3.16039  3.60095  3.35205  3.39132  2.08880  2.62937  3.05942  5.53833  4.31439   1520 a - - -
          2.68618  4.42225  2.77519  2.73123  3.46354  2.40513  3.72494  3.29354  2.67741  2.69355  4.24690  2.90347  2.73739  3.18146  2.89801  2.37887  2.77519  2.98518  4.58477  3.61503
          0.03290  3.82654  4.54889  0.61958  0.77255  0.48576  0.95510
    685   3.26182  4.65242  4.02254  3.71787  2.62280  3.68001  3.84614  3.28421  3.44136  2.68668  3.92006  3.87638  4.19412  3.83144  3.57755  3.46590  3.56008  3.17327  0.98328  2.62744   1521 w - - -
          2.68618  4.42225  2.77519  2.73123  3.46354  2.40513  3.72494  3.29354  2.67741  2.69355  4.24690  2.90347  2.73739  3.18146  2.89801  2.37887  2.77519  2.98518  4.58477  3.61503
          0.03290  3.82654  4.54889  0.61958  0.77255  0.48576  0.95510
    686   1.30894  4.10044  3.41422  3.13843  4.03331  2.95083  4.16776  3.08863  3.12805  3.00847  3.97331  3.29314  3.68178  3.46360  3.40687  2.41557  2.36345  2.72548  5.47569  4.25865   1522 a - - -
          2.68618  4.42225  2.77519  2.73123  3.46354  2.40513  3.72494  3.29354  2.67741  2.69355  4.24690  2.90347  2.73739  3.18146  2.89801  2.37887  2.77519  2.98518  4.58477  3.61503
          0.03290  3.82654  4.54889  0.61958  0.77255  0.48576  0.95510
    687   2.93418  4.49055  4.00053  3.59122  3.18938  3.79985  4.33704  2.36047  3.36154  1.79165  1.46891  3.87417  4.26082  3.74683  3.57211  3.27817  3.23891  2.36107  5.02366  3.78098   1523 m - - -
          2.68618  4.42225  2.77519  2.73123  3.46354  2.40513  3.72494  3.29354  2.67741  2.69355  4.24690  2.90347  2.73739  3.18146  2.89801  2.37887  2.77519  2.98518  4.58477  3.61503
          0.03290  3.82654  4.54889  0.61958  0.77255  0.48576  0.95510
    688   2.62627  4.33248  3.56583  3.17122  3.32340  3.47436  4.02322  2.56863  3.00226  1.49019  3.43425  3.47210  4.00229  3.41103  3.26452  2.52264  2.95376  2.42321  4.95322  3.61733   1526 l - - -
          2.68618  4.42225  2.77519  2.73123  3.46354  2.40513  3.72494  3.29354  2.67741  2.69355  4.24690  2.90347  2.73739  3.18146  2.89801  2.37887  2.77519  2.98518  4.58477  3.61503
          0.03290  3.82654  4.54889  0.61958  0.77255  0.48576  0.95510
    689   1.28135  4.08894  3.31732  3.07400  4.08813  2.89217  4.13672  3.34629  3.11196  3.17092  4.07044  3.23459  3.63697  3.43275  3.39777  2.10872  2.65783  2.90420  5.48627  4.25122   1527 a - - -
          2.68618  4.42225  2.77519  2.73123  3.46354  2.40513  3.72494  3.29354  2.67741  2.69355  4.24690  2.90347  2.73739  3.18146  2.89801  2.37887  2.77519  2.98518  4.58477  3.61503
          0.03290  3.82654  4.54889  0.61958  0.77255  0.48576  0.95510
    690   3.10454  4.58091  4.11534  3.75585  3.11967  3.92305  4.42603  2.32226  3.52402  0.93394  3.15856  4.03568  4.36690  3.90337  3.70725  3.48981  3.40122  2.34750  4.98142  3.69385   1528 l - - -
          2.68618  4.42225  2.77519  2.73123  3.46354  2.40513  3.72494  3.29354  2.67741  2.69355  4.24690  2.90347  2.73739  3.18146  2.89801  2.37887  2.77519  2.98518  4.58477  3.61503
          0.03290  3.82654  4.54889  0.61958  0.77255  0.48576  0.95510
    691   2.99543  4.42804  4.26873  3.88348  3.34415  4.01554  4.62071  1.13671  3.71066  1.94058  3.28767  4.13531  4.45193  4.06420  3.91254  3.50710  3.29575  1.84713  5.22486  3.95860   1531 i - - -
          2.68618  4.42225  2.77519  2.73123  3.46354  2.40513  3.72494  3.29354  2.67741  2.69355  4.24690  2.90347  2.73739  3.18146  2.89801  2.37887  2.77519  2.98518  4.58477  3.61503
          0.03290  3.82654  4.54889  0.61958  0.77255  0.48576  0.95510
    692   2.74440  5.20136  1.86547  1.86850  4.47547  2.87766  3.06821  3.96444  2.53686  3.48917  4.30808  2.68118  3.75603  2.78193  3.06881  2.67577  3.00772  3.56993  5.66419  4.22293   1532 d - - -
          2.68618  4.42225  2.77519  2.73123  3.46354  2.40513  3.72494  3.29354  2.67741  2.69355  4.24690  2.90347  2.73739  3.18146  2.89801  2.37887  2.77519  2.98518  4.58477  3.61503
          0.03290  3.82654  4.54889  0.61958  0.77255  0.48576  0.95510
    693   1.08207  4.17062  3.41714  3.20728  4.00773  2.99619  4.23459  3.12648  3.22237  3.01009  4.04772  3.36813  3.73116  3.56797  3.47554  2.52169  2.79591  2.78889  5.43952  4.23484   1533 a - - -
          2.68618  4.42225  2.77519  2.73123  3.46354  2.40513  3.72494  3.29354  2.67741  2.69355  4.24690  2.90347  2.73739  3.18146  2.89801  2.37887  2.77519  2.98518  4.58477  3.61503
          0.03290  3.82654  4.54889  0.61958  0.77255  0.48576  0.95510
    694   2.61010  4.38912  3.27437  3.16844  4.30977  0.80364  4.29074  3.89894  3.34336  3.55868  4.53471  3.43889  3.77877  3.67130  3.58368  2.78085  3.08780  3.43620  5.41626  4.41041   1534 g - - -
          2.68618  4.42225  2.77519  2.73123  3.46354  2.40513  3.72494  3.29354  2.67741  2.69355  4.24690  2.90347  2.73739  3.18146  2.89801  2.37887  2.77519  2.98518  4.58477  3.61503
          0.03290  3.82654  4.54889  0.61958  0.77255  0.48576  0.95510
    695   2.84607  4.82876  2.87443  2.62942  3.99096  3.33666  3.78699  3.61554  2.45364  3.12237  4.15248  3.08839  3.89007  1.31808  2.73832  2.89621  3.14352  3.34837  5.27161  3.96260   1538 q - - -
          2.68618  4.42225  2.77519  2.73123  3.46354  2.40513  3.72494  3.29354  2.67741  2.69355  4.24690  2.90347  2.73739  3.18146  2.89801  2.37887  2.77519  2.98518  4.58477  3.61503
          0.03290  3.82654  4.54889  0.61958  0.77255  0.48576  0.95510
    696   1.08207  4.17062  3.41714  3.20728  4.00773  2.99619  4.23459  3.12648  3.22237  3.01009  4.04772  3.36813  3.73116  3.56797  3.47554  2.52169  2.79591  2.78889  5.43952  4.23484   1545 a - - -
          2.68618  4.42225  2.77519  2.73123  3.46354  2.40513  3.72494  3.29354  2.67741  2.69355  4.24690  2.90347  2.73739  3.18146  2.89801  2.37887  2.77519  2.98518  4.58477  3.61503
          0.03290  3.82654  4.54889  0.61958  0.77255  0.48576  0.95510
    697   2.82177  5.10757  2.41418  1.45423  4.41974  3.26693  3.66642  3.83542  2.22168  3.40947  4.28784  2.79090  3.81615  2.83545  2.81029  2.78105  3.08466  3.49176  5.57809  4.22106   1547 e - - -
          2.68618  4.42225  2.77519  2.73123  3.46354  2.40513  3.72494  3.29354  2.67741  2.69355  4.24690  2.90347  2.73739  3.18146  2.89801  2.37887  2.77519  2.98518  4.58477  3.61503
          0.03290  3.82654  4.54889  0.61958  0.77255  0.48576  0.95510
    698   2.95513  4.79586  3.44126  2.96305  4.13882  3.45086  3.79356  3.67805  2.22259  3.20241  4.20459  3.32589  3.95640  3.01687  1.05099  3.04200  3.22470  3.40418  5.24098  4.07697   1549 r - - -
          2.68618  4.42225  2.77519  2.73123  3.46354  2.40513  3.72494  3.29354  2.67741  2.69355  4.24690  2.90347  2.73739  3.18146  2.89801  2.37887  2.77519  2.98518  4.58477  3.61503
          0.03290  3.82654  4.54889  0.61958  0.77255  0.48576  0.95510
    699   2.94164  5.06049  0.98623  2.30919  4.43170  3.17710  3.89276  4.00972  2.96855  3.62665  4.60457  2.86289  3.82675  3.13244  3.47783  2.90979  3.27954  3.65410  5.60917  4.31327   1550 d - - -
          2.68618  4.42225  2.77519  2.73123  3.46354  2.40513  3.72494  3.29354  2.67741  2.69355  4.24690  2.90347  2.73739  3.18146  2.89801  2.37887  2.77519  2.98518  4.58477  3.61503
          0.03290  3.82654  4.54889  0.61958  0.77255  0.48576  0.95510
    700   2.31733  4.27159  3.04037  2.81681  4.08631  2.98237  3.98671  3.54143  2.89100  3.23133  4.12396  3.12148  1.65594  3.25133  3.21450  2.19462  2.76161  3.09902  5.43180  4.15307   1551 p - - -
          2.68618  4.42225  2.77519  2.73123  3.46354  2.40513  3.72494  3.29354  2.67741  2.69355  4.24690  2.90347  2.73739  3.18146  2.89801  2.37887  2.77519  2.98518  4.58477  3.61503
          0.03290  3.82654  4.54889  0.61958  0.77255  0.48576  0.95510
    701   2.45391  4.32894  3.22597  2.79445  3.72707  3.26652  3.84420  2.65016  2.72178  2.75818  3.68846  2.81562  3.80870  3.10601  3.06578  2.62560  1.91077  2.64224  5.14973  3.87431   1552 t - - -
          2.68618  4.42225  2.77519  2.73123  3.46354  2.40513  3.72494  3.29354  2.67741  2.69355  4.24690  2.90347  2.73739  3.18146  2.89801  2.37887  2.77519  2.98518  4.58477  3.61503
          0.03290  3.82654  4.54889  0.61958  0.77255  0.48576  0.95510
    702   2.69325  4.45730  3.29562  3.12870  4.12632  3.14746  4.20929  3.66068  3.18221  3.29222  4.34070  3.43962  0.91761  3.57242  3.43226  2.85949  3.13139  3.31121  5.32473  4.24664   1553 p - - -
          2.68618  4.42225  2.77519  2.73123  3.46354  2.40513  3.72494  3.29354  2.67741  2.69355  4.24690  2.90347  2.73739  3.18146  2.89801  2.37887  2.77519  2.98518  4.58477  3.61503
          0.03290  3.82654  4.54889  0.61958  0.77255  0.48576  0.95510
    703   3.10454  4.58091  4.11534  3.75585  3.11967  3.92305  4.42603  2.32226  3.52402  0.93394  3.15856  4.03568  4.36690  3.90337  3.70725  3.48981  3.40122  2.34750  4.98142  3.69385   1554 l - - -
          2.68618  4.42225  2.77519  2.73123  3.46354  2.40513  3.72494  3.29354  2.67741  2.69355  4.24690  2.90347  2.73739  3.18146  2.89801  2.37887  2.77519  2.98518  4.58477  3.61503
          0.03290  3.82654  4.54889  0.61958  0.77255  0.48576  0.95510
    704   2.94719  4.77141  3.08331  2.83943  3.25441  3.41030  1.24320  3.64290  2.68383  3.14232  4.18234  3.25030  3.96072  3.20530  2.95189  3.01853  3.24933  3.37898  4.71994  3.20673   1555 h - - -
          2.68618  4.42225  2.77519  2.73123  3.46354  2.40513  3.72494  3.29354  2.67741  2.69355  4.24690  2.90347  2.73739  3.18146  2.89801  2.37887  2.77519  2.98518  4.58477  3.61503
          0.03290  3.82654  4.54889  0.61958  0.77255  0.48576  0.95510
    705   2.95513  4.79586  3.44126  2.96305  4.13882  3.45086  3.79356  3.67805  2.22259  3.20241  4.20459  3.32589  3.95640  3.01687  1.05099  3.04200  3.22470  3.40418  5.24098  4.07697   1557 r - - -
          2.68618  4.42225  2.77519  2.73123  3.46354  2.40513  3.72494  3.29354  2.67741  2.69355  4.24690  2.90347  2.73739  3.18146  2.89801  2.37887  2.77519  2.98518  4.58477  3.61503
          0.03290  3.82654  4.54889  0.61958  0.77255  0.48576  0.95510
    706   1.08207  4.17062  3.41714  3.20728  4.00773  2.99619  4.23459  3.12648  3.22237  3.01009  4.04772  3.36813  3.73116  3.56797  3.47554  2.52169  2.79591  2.78889  5.43952  4.23484   1558 a - - -
          2.68618  4.42225  2.77519  2.73123  3.46354  2.40513  3.72494  3.29354  2.67741  2.69355  4.24690  2.90347  2.73739  3.18146  2.89801  2.37887  2.77519  2.98518  4.58477  3.61503
          0.03290  3.82654  4.54889  0.61958  0.77255  0.48576  0.95510
    707   1.08207  4.17062  3.41714  3.20728  4.00773  2.99619  4.23459  3.12648  3.22237  3.01009  4.04772  3.36813  3.73116  3.56797  3.47554  2.52169  2.79591  2.78889  5.43952  4.23484   1559 a - - -
          2.68618  4.42225  2.77519  2.73123  3.46354  2.40513  3.72494  3.29354  2.67741  2.69355  4.24690  2.90347  2.73739  3.18146  2.89801  2.37887  2.77519  2.98518  4.58477  3.61503
          0.03290  3.82654  4.54889  0.61958  0.77255  0.48576  0.95510
    708   2.95513  4.79586  3.44126  2.96305  4.13882  3.45086  3.79356  3.67805  2.22259  3.20241  4.20459  3.32589  3.95640  3.01687  1.05099  3.04200  3.22470  3.40418  5.24098  4.07697   1560 r - - -
          2.68618  4.42225  2.77519  2.73123  3.46354  2.40513  3.72494  3.29354  2.67741  2.69355  4.24690  2.90347  2.73739  3.18146  2.89801  2.37887  2.77519  2.98518  4.58477  3.61503
          0.03290  3.82654  4.54889  0.61958  0.77255  0.48576  0.95510
    709   3.01360  4.38425  4.50336  3.96922  3.30776  4.27361  4.69150  1.61099  3.84465  1.59263  3.13422  4.25022  4.56508  4.10065  4.06431  3.62131  3.26338  1.44796  5.25340  4.07154   1561 v - - -
          2.68618  4.42225  2.77519  2.73123  3.46354  2.40513  3.72494  3.29354  2.67741  2.69355  4.24690  2.90347  2.73739  3.18146  2.89801  2.37887  2.77519  2.98518  4.58477  3.61503
          0.03290  3.82654  4.54889  0.61958  0.77255  0.48576  0.95510
    710   3.10454  4.58091  4.11534  3.75585  3.11967  3.92305  4.42603  2.32226  3.52402  0.93394  3.15856  4.03568  4.36690  3.90337  3.70725  3.48981  3.40122  2.34750  4.98142  3.69385   1562 l - - -
          2.68618  4.42225  2.77519  2.73123  3.46354  2.40513  3.72494  3.29354  2.67741  2.69355  4.24690  2.90347  2.73739  3.18146  2.89801  2.37887  2.77519  2.98518  4.58477  3.61503
          0.03290  3.82654  4.54889  0.61958  0.77255  0.48576  0.95510
    711   2.99543  4.42804  4.26873  3.88348  3.34415  4.01554  4.62071  1.13671  3.71066  1.94058  3.28767  4.13531  4.45193  4.06420  3.91254  3.50710  3.29575  1.84713  5.22486  3.95860   1563 i - - -
          2.68618  4.42225  2.77519  2.73123  3.46354  2.40513  3.72494  3.29354  2.67741  2.69355  4.24690  2.90347  2.73739  3.18146  2.89801  2.37887  2.77519  2.98518  4.58477  3.61503
          0.03290  3.82654  4.54889  0.61958  0.77255  0.48576  0.95510
    712   2.68674  4.68040  2.68549  2.56676  4.03685  3.15423  3.88629  3.73814  2.78659  3.39050  4.34667  1.24207  3.80424  3.15966  3.13908  2.75614  3.06752  3.36500  5.34817  3.98903   1564 n - - -
          2.68618  4.42225  2.77519  2.73123  3.46354  2.40513  3.72494  3.29354  2.67741  2.69355  4.24690  2.90347  2.73739  3.18146  2.89801  2.37887  2.77519  2.98518  4.58477  3.61503
          0.03290  3.82654  4.54889  0.61958  0.77255  0.48576  0.95510
    713   2.29385  4.21318  3.16791  2.98240  4.03098  2.94398  4.09311  3.54777  3.05303  3.27188  4.20242  3.21399  3.67917  3.40615  3.33990  1.16248  2.77070  3.09296  5.40735  4.11447   1565 s - - -
          2.68618  4.42225  2.77519  2.73123  3.46354  2.40513  3.72494  3.29354  2.67741  2.69355  4.24690  2.90347  2.73739  3.18146  2.89801  2.37887  2.77519  2.98518  4.58477  3.61503
          0.03290  3.82654  4.54889  0.61958  0.77255  0.48576  0.95510
    714   2.84607  4.82876  2.87443  2.62942  3.99096  3.33666  3.78699  3.61554  2.45364  3.12237  4.15248  3.08839  3.89007  1.31808  2.73832  2.89621  3.14352  3.34837  5.27161  3.96260   1566 q - - -
          2.68618  4.42225  2.77519  2.73123  3.46354  2.40513  3.72494  3.29354  2.67741  2.69355  4.24690  2.90347  2.73739  3.18146  2.89801  2.37887  2.77519  2.98518  4.58477  3.61503
          0.03290  3.82654  4.54889  0.61958  0.77255  0.48576  0.95510
    715   3.01605  4.50826  4.20469  3.69110  3.07597  4.06505  4.39549  2.20417  3.46226  1.47971  1.76901  4.00033  4.39859  3.79088  3.67882  3.42716  3.27034  2.24175  5.00237  3.78664   1578 l - - -
          2.68618  4.42225  2.77519  2.73123  3.46354  2.40513  3.72494  3.29354  2.67741  2.69355  4.24690  2.90347  2.73739  3.18146  2.89801  2.37887  2.77519  2.98518  4.58477  3.61503
          0.03290  3.82654  4.54889  0.61958  0.77255  0.48576  0.95510
    716   2.81972  5.10797  2.42392  1.47414  4.42094  3.27138  3.66120  3.83651  2.18927  3.40686  4.28210  2.79284  3.81633  2.82851  2.79316  2.77906  3.08034  3.49204  5.57410  4.21874   1580 e - - -
          2.68618  4.42225  2.77519  2.73123  3.46354  2.40513  3.72494  3.29354  2.67741  2.69355  4.24690  2.90347  2.73739  3.18146  2.89801  2.37887  2.77519  2.98518  4.58477  3.61503
          0.03290  3.82654  4.54889  0.61958  0.77255  0.48576  0.95510
    717   2.76495  5.11876  1.88621  2.13723  4.44822  3.15323  3.70934  3.99328  2.68155  3.55948  4.41952  1.72555  3.76459  2.89149  3.21031  2.71247  3.07211  3.59176  5.68967  4.24063   1581 n - - -
          2.68618  4.42225  2.77519  2.73123  3.46354  2.40513  3.72494  3.29354  2.67741  2.69355  4.24690  2.90347  2.73739  3.18146  2.89801  2.37887  2.77519  2.98518  4.58477  3.61503
          0.03290  3.82654  4.54889  0.61958  0.77255  0.48576  0.95510
    718   2.61010  4.38912  3.27437  3.16844  4.30977  0.80364  4.29074  3.89894  3.34336  3.55868  4.53471  3.43889  3.77877  3.67130  3.58368  2.78085  3.08780  3.43620  5.41626  4.41041   1582 g - - -
          2.68618  4.42225  2.77519  2.73123  3.46354  2.40513  3.72494  3.29354  2.67741  2.69355  4.24690  2.90347  2.73739  3.18146  2.89801  2.37887  2.77519  2.98518  4.58477  3.61503
          0.03290  3.82654  4.54889  0.61958  0.77255  0.48576  0.95510
    719   2.94164  5.06049  0.98623  2.30919  4.43170  3.17710  3.89276  4.00972  2.96855  3.62665  4.60457  2.86289  3.82675  3.13244  3.47783  2.90979  3.27954  3.65410  5.60917  4.31327   1583 d - - -
          2.68618  4.42225  2.77519  2.73123  3.46354  2.40513  3.72494  3.29354  2.67741  2.69355  4.24690  2.90347  2.73739  3.18146  2.89801  2.37887  2.77519  2.98518  4.58477  3.61503
          0.03290  3.82654  4.54889  0.61958  0.77255  0.48576  0.95510
    720   3.20113  4.61672  4.17548  3.88195  1.09002  3.90023  3.85896  2.73129  3.79031  2.11236  3.46879  3.96793  4.36044  3.97118  3.92136  3.47297  3.50255  2.71846  4.12301  2.49633   1584 f - - -
          2.68618  4.42225  2.77519  2.73123  3.46354  2.40513  3.72494  3.29354  2.67741  2.69355  4.24690  2.90347  2.73739  3.18146  2.89801  2.37887  2.77519  2.98518  4.58477  3.61503
          0.03290  3.82654  4.54889  0.61958  0.77255  0.48576  0.95510
    721   2.69325  4.45730  3.29562  3.12870  4.12632  3.14746  4.20929  3.66068  3.18221  3.29222  4.34070  3.43962  0.91761  3.57242  3.43226  2.85949  3.13139  3.31121  5.32473  4.24664   1585 p - - -
          2.68618  4.42225  2.77519  2.73123  3.46354  2.40513  3.72494  3.29354  2.67741  2.69355  4.24690  2.90347  2.73739  3.18146  2.89801  2.37887  2.77519  2.98518  4.58477  3.61503
          0.03290  3.82654  4.54889  0.61958  0.77255  0.48576  0.95510
    722   2.84607  4.82876  2.87443  2.62942  3.99096  3.33666  3.78699  3.61554  2.45364  3.12237  4.15248  3.08839  3.89007  1.31808  2.73832  2.89621  3.14352  3.34837  5.27161  3.96260   1586 q - - -
          2.68618  4.42225  2.77519  2.73123  3.46354  2.40513  3.72494  3.29354  2.67741  2.69355  4.24690  2.90347  2.73739  3.18146  2.89801  2.37887  2.77519  2.98518  4.58477  3.61503
          0.03290  3.82654  4.54889  0.61958  0.77255  0.48576  0.95510
    723   2.79361  5.13152  2.46620  1.64162  4.43389  3.29549  3.61465  3.87052  2.16564  3.39619  4.24037  2.78440  3.80771  2.48406  2.70504  2.74705  3.03686  3.51265  5.55673  4.19776   1608 e - - -
          2.68618  4.42225  2.77519  2.73123  3.46354  2.40513  3.72494  3.29354  2.67741  2.69355  4.24690  2.90347  2.73739  3.18146  2.89801  2.37887  2.77519  2.98518  4.58477  3.61503
          0.03290  3.82654  4.54889  0.61958  0.77255  0.48576  0.95510
    724   2.83925  5.25154  1.99868  1.35528  4.54763  3.17769  3.70113  4.01956  2.66305  3.58467  4.45554  2.67893  3.78101  2.87627  3.19446  2.76002  3.12598  3.63869  5.74629  4.30943   1619 e - - -
          2.68618  4.42225  2.77519  2.73123  3.46354  2.40513  3.72494  3.29354  2.67741  2.69355  4.24690  2.90347  2.73739  3.18146  2.89801  2.37887  2.77519  2.98518  4.58477  3.61503
          0.03290  3.82654  4.54889  0.61958  0.77255  0.48576  0.95510
    725   2.99543  4.42804  4.26873  3.88348  3.34415  4.01554  4.62071  1.13671  3.71066  1.94058  3.28767  4.13531  4.45193  4.06420  3.91254  3.50710  3.29575  1.84713  5.22486  3.95860   1620 i - - -
          2.68618  4.42225  2.77519  2.73123  3.46354  2.40513  3.72494  3.29354  2.67741  2.69355  4.24690  2.90347  2.73739  3.18146  2.89801  2.37887  2.77519  2.98518  4.58477  3.61503
          0.03290  3.82654  4.54889  0.61958  0.77255  0.48576  0.95510
    726   2.69875  4.34376  3.79520  3.33521  3.33180  3.62257  4.17459  2.37518  3.14220  1.99094  1.83934  3.63122  4.10434  3.52547  3.39661  3.00336  2.69588  2.28777  5.06586  3.84785   1621 m - - -
          2.68618  4.42225  2.77519  2.73123  3.46354  2.40513  3.72494  3.29354  2.67741  2.69355  4.24690  2.90347  2.73739  3.18146  2.89801  2.37887  2.77519  2.98518  4.58477  3.61503
          0.03290  3.82654  4.54889  0.61958  0.77255  0.48576  0.95510
    727   2.61010  4.38912  3.27437  3.16844  4.30977  0.80364  4.29074  3.89894  3.34336  3.55868  4.53471  3.43889  3.77877  3.67130  3.58368  2.78085  3.08780  3.43620  5.41626  4.41041   1622 g - - -
          2.68618  4.42225  2.77519  2.73123  3.46354  2.40513  3.72494  3.29354  2.67741  2.69355  4.24690  2.90347  2.73739  3.18146  2.89801  2.37887  2.77519  2.98518  4.58477  3.61503
          0.03290  3.82654  4.54889  0.61958  0.77255  0.48576  0.95510
    728   2.28447  4.21970  3.90773  3.52894  3.63382  3.49091  4.40781  2.12241  3.43044  2.35572  3.53501  3.71995  4.08685  3.77067  3.68224  2.92264  2.95263  1.30056  5.34275  4.10486   1623 v - - -
          2.68618  4.42225  2.77519  2.73123  3.46354  2.40513  3.72494  3.29354  2.67741  2.69355  4.24690  2.90347  2.73739  3.18146  2.89801  2.37887  2.77519  2.98518  4.58477  3.61503
          0.03290  3.82654  4.54889  0.61958  0.77255  0.48576  0.95510
    729   3.20113  4.61672  4.17548  3.88195  1.09002  3.90023  3.85896  2.73129  3.79031  2.11236  3.46879  3.96793  4.36044  3.97118  3.92136  3.47297  3.50255  2.71846  4.12301  2.49633   1624 f - - -
          2.68618  4.42225  2.77519  2.73123  3.46354  2.40513  3.72494  3.29354  2.67741  2.69355  4.24690  2.90347  2.73739  3.18146  2.89801  2.37887  2.77519  2.98518  4.58477  3.61503
          0.03290  3.82654  4.54889  0.61958  0.77255  0.48576  0.95510
    730   2.68674  4.68040  2.68549  2.56676  4.03685  3.15423  3.88629  3.73814  2.78659  3.39050  4.34667  1.24207  3.80424  3.15966  3.13908  2.75614  3.06752  3.36500  5.34817  3.98903   1625 n - - -
          2.68618  4.42225  2.77519  2.73123  3.46354  2.40513  3.72494  3.29354  2.67741  2.69355  4.24690  2.90347  2.73739  3.18146  2.89801  2.37887  2.77519  2.98518  4.58477  3.61503
          0.03290  3.82654  4.54889  0.61958  0.77255  0.48576  0.95510
    731   2.91071  4.99123  3.21867  2.67636  4.38416  3.52110  3.58285  3.76506  1.33284  3.26618  4.15260  3.09684  3.93387  2.73433  1.97071  2.92581  3.10959  3.45625  5.35280  4.15023   1626 k - - -
          2.68618  4.42225  2.77519  2.73123  3.46354  2.40513  3.72494  3.29354  2.67741  2.69355  4.24690  2.90347  2.73739  3.18146  2.89801  2.37887  2.77519  2.98518  4.58477  3.61503
          0.03290  3.82654  4.54889  0.61958  0.77255  0.48576  0.95510
    732   2.68674  4.68040  2.68549  2.56676  4.03685  3.15423  3.88629  3.73814  2.78659  3.39050  4.34667  1.24207  3.80424  3.15966  3.13908  2.75614  3.06752  3.36500  5.34817  3.98903   1627 n - - -
          2.68618  4.42225  2.77519  2.73123  3.46354  2.40513  3.72494  3.29354  2.67741  2.69355  4.24690  2.90347  2.73739  3.18146  2.89801  2.37887  2.77519  2.98518  4.58477  3.61503
          0.03290  3.82654  4.54889  0.61958  0.77255  0.48576  0.95510
    733   2.58326  1.88221  4.04810  3.58290  2.63436  3.49042  4.11985  2.42784  3.44765  2.23545  3.37563  3.71200  4.03562  3.71168  3.64761  2.90903  2.92881  2.26713  4.74975  3.36864   1628 c - - -
          2.68618  4.42225  2.77519  2.73123  3.46354  2.40513  3.72494  3.29354  2.67741  2.69355  4.24690  2.90347  2.73739  3.18146  2.89801  2.37887  2.77519  2.98518  4.58477  3.61503
          0.03290  3.82654  4.54889  0.61958  0.77255  0.48576  0.95510
    734   2.93418  4.49055  4.00053  3.59122  3.18938  3.79985  4.33704  2.36047  3.36154  1.79165  1.46891  3.87417  4.26082  3.74683  3.57211  3.27817  3.23891  2.36107  5.02366  3.78098   1629 m - - -
          2.68618  4.42225  2.77519  2.73123  3.46354  2.40513  3.72494  3.29354  2.67741  2.69355  4.24690  2.90347  2.73739  3.18146  2.89801  2.37887  2.77519  2.98518  4.58477  3.61503
          0.03290  3.82654  4.54889  0.61958  0.77255  0.48576  0.95510
    735   2.66383  4.31815  3.54789  3.15166  3.42058  3.56767  4.04911  1.56397  3.02912  2.38497  3.48376  2.98857  4.05577  3.42437  3.30863  2.95478  2.96217  2.16588  5.01750  3.69914   1630 i - - -
          2.68618  4.42225  2.77519  2.73123  3.46354  2.40513  3.72494  3.29354  2.67741  2.69355  4.24690  2.90347  2.73739  3.18146  2.89801  2.37887  2.77519  2.98518  4.58477  3.61503
          0.03290  3.82654  4.54889  0.61958  0.77255  0.48576  0.95510
    736   2.20645  4.14659  3.21539  2.95580  4.10785  2.91494  4.05859  3.45411  2.98602  3.20866  4.08937  3.17618  3.64109  3.32965  3.29344  1.40363  2.31029  2.99450  5.47740  4.22330   1631 s - - -
          2.68618  4.42225  2.77519  2.73123  3.46354  2.40513  3.72494  3.29354  2.67741  2.69355  4.24690  2.90347  2.73739  3.18146  2.89801  2.37887  2.77519  2.98518  4.58477  3.61503
          0.03290  3.82654  4.54889  0.61958  0.77255  0.48576  0.95510
    737   3.18232  4.68991  3.77110  3.49262  2.29692  3.77715  3.59953  3.19809  3.35146  2.66369  3.87813  3.66800  4.25245  3.66852  3.54427  3.32332  3.46900  3.06659  3.93866  1.04573   1632 y - - -
          2.68618  4.42225  2.77519  2.73123  3.46354  2.40513  3.72494  3.29354  2.67741  2.69355  4.24690  2.90347  2.73739  3.18146  2.89801  2.37887  2.77519  2.98518  4.58477  3.61503
          0.03290  3.82654  4.54889  0.61958  0.77255  0.48576  0.95510
    738   1.97984  4.13100  3.20498  2.97514  4.13278  2.89091  4.09032  3.48846  3.04239  3.24704  4.12906  3.18060  3.63135  3.36881  3.34659  1.35363  2.67065  3.01199  5.50645  4.25107   1633 s - - -
          2.68618  4.42225  2.77519  2.73123  3.46354  2.40513  3.72494  3.29354  2.67741  2.69355  4.24690  2.90347  2.73739  3.18146  2.89801  2.37887  2.77519  2.98518  4.58477  3.61503
          0.03290  3.82654  4.54889  0.61958  0.77255  0.48576  0.95510
    739   1.08207  4.17062  3.41714  3.20728  4.00773  2.99619  4.23459  3.12648  3.22237  3.01009  4.04772  3.36813  3.73116  3.56797  3.47554  2.52169  2.79591  2.78889  5.43952  4.23484   1634 a - - -
          2.68618  4.42225  2.77519  2.73123  3.46354  2.40513  3.72494  3.29354  2.67741  2.69355  4.24690  2.90347  2.73739  3.18146  2.89801  2.37887  2.77519  2.98518  4.58477  3.61503
          0.03290  3.82654  4.54889  0.61958  0.77255  0.48576  0.95510
    740   3.18232  4.68991  3.77110  3.49262  2.29692  3.77715  3.59953  3.19809  3.35146  2.66369  3.87813  3.66800  4.25245  3.66852  3.54427  3.32332  3.46900  3.06659  3.93866  1.04573   1635 y - - -
          2.68618  4.42225  2.77519  2.73123  3.46354  2.40513  3.72494  3.29354  2.67741  2.69355  4.24690  2.90347  2.73739  3.18146  2.89801  2.37887  2.77519  2.98518  4.58477  3.61503
          0.03290  3.82654  4.54889  0.61958  0.77255  0.48576  0.95510
    741   2.95513  4.79586  3.44126  2.96305  4.13882  3.45086  3.79356  3.67805  2.22259  3.20241  4.20459  3.32589  3.95640  3.01687  1.05099  3.04200  3.22470  3.40418  5.24098  4.07697   1636 r - - -
          2.68618  4.42225  2.77519  2.73123  3.46354  2.40513  3.72494  3.29354  2.67741  2.69355  4.24690  2.90347  2.73739  3.18146  2.89801  2.37887  2.77519  2.98518  4.58477  3.61503
          0.03290  3.82654  4.54889  0.61958  0.77255  0.48576  0.95510
    742   2.68674  4.68040  2.68549  2.56676  4.03685  3.15423  3.88629  3.73814  2.78659  3.39050  4.34667  1.24207  3.80424  3.15966  3.13908  2.75614  3.06752  3.36500  5.34817  3.98903   1637 n - - -
          2.68618  4.42225  2.77519  2.73123  3.46354  2.40513  3.72494  3.29354  2.67741  2.69355  4.24690  2.90347  2.73739  3.18146  2.89801  2.37887  2.77519  2.98518  4.58477  3.61503
          0.03290  3.82654  4.54889  0.61958  0.77255  0.48576  0.95510
    743   2.99543  4.42804  4.26873  3.88348  3.34415  4.01554  4.62071  1.13671  3.71066  1.94058  3.28767  4.13531  4.45193  4.06420  3.91254  3.50710  3.29575  1.84713  5.22486  3.95860   1638 i - - -
          2.68618  4.42225  2.77519  2.73123  3.46354  2.40513  3.72494  3.29354  2.67741  2.69355  4.24690  2.90347  2.73739  3.18146  2.89801  2.37887  2.77519  2.98518  4.58477  3.61503
          0.03290  3.82654  4.54889  0.61958  0.77255  0.48576  0.95510
    744   3.20113  4.61672  4.17548  3.88195  1.09002  3.90023  3.85896  2.73129  3.79031  2.11236  3.46879  3.96793  4.36044  3.97118  3.92136  3.47297  3.50255  2.71846  4.12301  2.49633   1639 f - - -
          2.68618  4.42225  2.77519  2.73123  3.46354  2.40513  3.72494  3.29354  2.67741  2.69355  4.24690  2.90347  2.73739  3.18146  2.89801  2.37887  2.77519  2.98518  4.58477  3.61503
          0.03290  3.82654  4.54889  0.61958  0.77255  0.48576  0.95510
    745   2.69325  4.45730  3.29562  3.12870  4.12632  3.14746  4.20929  3.66068  3.18221  3.29222  4.34070  3.43962  0.91761  3.57242  3.43226  2.85949  3.13139  3.31121  5.32473  4.24664   1640 p - - -
          2.68618  4.42225  2.77519  2.73123  3.46354  2.40513  3.72494  3.29354  2.67741  2.69355  4.24690  2.90347  2.73739  3.18146  2.89801  2.37887  2.77519  2.98518  4.58477  3.61503
          0.03290  3.82654  4.54889  0.61958  0.77255  0.48576  0.95510
    746   2.99543  4.42804  4.26873  3.88348  3.34415  4.01554  4.62071  1.13671  3.71066  1.94058  3.28767  4.13531  4.45193  4.06420  3.91254  3.50710  3.29575  1.84713  5.22486  3.95860   1641 i - - -
          2.68618  4.42225  2.77519  2.73123  3.46354  2.40513  3.72494  3.29354  2.67741  2.69355  4.24690  2.90347  2.73739  3.18146  2.89801  2.37887  2.77519  2.98518  4.58477  3.61503
          0.03290  3.82654  4.54889  0.61958  0.77255  0.48576  0.95510
    747   3.26182  4.65242  4.02254  3.71787  2.62280  3.68001  3.84614  3.28421  3.44136  2.68668  3.92006  3.87638  4.19412  3.83144  3.57755  3.46590  3.56008  3.17327  0.98328  2.62744   1642 w - - -
          2.68618  4.42225  2.77519  2.73123  3.46354  2.40513  3.72494  3.29354  2.67741  2.69355  4.24690  2.90347  2.73739  3.18146  2.89801  2.37887  2.77519  2.98518  4.58477  3.61503
          0.03290  3.82654  4.54889  0.61958  0.77255  0.48576  0.95510
    748   1.08207  4.17062  3.41714  3.20728  4.00773  2.99619  4.23459  3.12648  3.22237  3.01009  4.04772  3.36813  3.73116  3.56797  3.47554  2.52169  2.79591  2.78889  5.43952  4.23484   1643 a - - -
          2.68618  4.42225  2.77519  2.73123  3.46354  2.40513  3.72494  3.29354  2.67741  2.69355  4.24690  2.90347  2.73739  3.18146  2.89801  2.37887  2.77519  2.98518  4.58477  3.61503
          0.03290  3.82654  4.54889  0.61958  0.77255  0.48576  0.95510
    749   3.10454  4.58091  4.11534  3.75585  3.11967  3.92305  4.42603  2.32226  3.52402  0.93394  3.15856  4.03568  4.36690  3.90337  3.70725  3.48981  3.40122  2.34750  4.98142  3.69385   1644 l - - -
          2.68618  4.42225  2.77519  2.73123  3.46354  2.40513  3.72494  3.29354  2.67741  2.69355  4.24690  2.90347  2.73739  3.18146  2.89801  2.37887  2.77519  2.98518  4.58477  3.61503
          0.03290  3.82654  4.54889  0.61958  0.77255  0.48576  0.95510
    750   2.61010  4.38912  3.27437  3.16844  4.30977  0.80364  4.29074  3.89894  3.34336  3.55868  4.53471  3.43889  3.77877  3.67130  3.58368  2.78085  3.08780  3.43620  5.41626  4.41041   1645 g - - -
          2.68618  4.42225  2.77519  2.73123  3.46354  2.40513  3.72494  3.29354  2.67741  2.69355  4.24690  2.90347  2.73739  3.18146  2.89801  2.37887  2.77519  2.98518  4.58477  3.61503
          0.03290  3.82654  4.54889  0.61958  0.77255  0.48576  0.95510
    751   2.43252  4.90344  2.44546  1.46822  4.30084  3.21066  3.73492  3.61070  2.58662  3.29616  4.20901  2.82238  3.79402  2.92027  3.01644  2.72077  3.02045  3.28300  5.56278  4.20199   1647 e - - -
          2.68618  4.42225  2.77519  2.73123  3.46354  2.40513  3.72494  3.29354  2.67741  2.69355  4.24690  2.90347  2.73739  3.18146  2.89801  2.37887  2.77519  2.98518  4.58477  3.61503
          0.03290  3.82654  4.54889  0.61958  0.77255  0.48576  0.95510
    752   3.18232  4.68991  3.77110  3.49262  2.29692  3.77715  3.59953  3.19809  3.35146  2.66369  3.87813  3.66800  4.25245  3.66852  3.54427  3.32332  3.46900  3.06659  3.93866  1.04573   1648 y - - -
          2.68618  4.42225  2.77519  2.73123  3.46354  2.40513  3.72494  3.29354  2.67741  2.69355  4.24690  2.90347  2.73739  3.18146  2.89801  2.37887  2.77519  2.98518  4.58477  3.61503
          0.03290  3.82654  4.54889  0.61958  0.77255  0.48576  0.95510
    753   2.63074  3.70087  3.26000  2.67760  3.78970  3.43381  3.19471  3.25948  2.26455  2.88545  3.76344  3.10295  3.85369  2.84809  1.87178  2.73193  2.87350  2.97958  5.08452  3.79556   1649 r - - -
          2.68618  4.42225  2.77519  2.73123  3.46354  2.40513  3.72494  3.29354  2.67741  2.69355  4.24690  2.90347  2.73739  3.18146  2.89801  2.37887  2.77519  2.98518  4.58477  3.61503
          0.03290  3.82654  4.54889  0.61958  0.77255  0.48576  0.95510
    754   2.18453  1.68653  3.81879  3.47142  3.75945  2.95957  4.22697  2.99118  3.31849  2.87885  3.82861  3.45256  3.69260  3.63993  3.51879  2.13911  2.65823  2.64108  5.23666  4.00206   1650 c - - -
          2.68618  4.42225  2.77519  2.73123  3.46354  2.40513  3.72494  3.29354  2.67741  2.69355  4.24690  2.90347  2.73739  3.18146  2.89801  2.37887  2.77519  2.98518  4.58477  3.61503
          0.03290  3.82654  4.54889  0.61958  0.77255  0.48576  0.95510
    755   2.62682  3.61962  3.21800  2.64011  3.90470  3.42307  3.63232  3.29200  2.24060  2.91249  3.78772  3.07649  3.84312  2.44467  1.98633  2.71696  2.86908  3.00703  5.16085  3.90047   1651 r - - -
          2.68618  4.42225  2.77519  2.73123  3.46354  2.40513  3.72494  3.29354  2.67741  2.69355  4.24690  2.90347  2.73739  3.18146  2.89801  2.37887  2.77519  2.98518  4.58477  3.61503
          0.03290  3.82654  4.54889  0.61958  0.77255  0.48576  0.95510
    756   2.77205  4.32826  4.06102  3.72356  3.51746  3.67547  4.53350  2.05556  3.59060  2.21309  3.49045  3.92051  4.23914  3.95410  3.80737  3.17678  3.13510  1.08499  5.29384  4.02222   1652 v - - -
          2.68618  4.42225  2.77519  2.73123  3.46354  2.40513  3.72494  3.29354  2.67741  2.69355  4.24690  2.90347  2.73739  3.18146  2.89801  2.37887  2.77519  2.98518  4.58477  3.61503
          0.03290  3.82654  4.54889  0.61958  0.77255  0.48576  0.95510
    757   3.10454  4.58091  4.11534  3.75585  3.11967  3.92305  4.42603  2.32226  3.52402  0.93394  3.15856  4.03568  4.36690  3.90337  3.70725  3.48981  3.40122  2.34750  4.98142  3.69385   1653 l - - -
          2.68618  4.42225  2.77519  2.73123  3.46354  2.40513  3.72494  3.29354  2.67741  2.69355  4.24690  2.90347  2.73739  3.18146  2.89801  2.37887  2.77519  2.98518  4.58477  3.61503
          0.03290  3.82654  4.54889  0.61958  0.77255  0.48576  0.95510
    758   2.76401  5.01247  2.65065  2.19320  4.23059  3.35137  3.10674  3.73391  2.24874  3.26885  4.11744  2.85939  3.82389  1.91589  2.60052  2.74672  2.99640  3.39810  5.39945  4.05153   1654 q - - -
          2.68618  4.42225  2.77519  2.73123  3.46354  2.40513  3.72494  3.29354  2.67741  2.69355  4.24690  2.90347  2.73739  3.18146  2.89801  2.37887  2.77519  2.98518  4.58477  3.61503
          0.04380  3.54583  4.26818  0.61958  0.77255  0.48576  0.95510
    759   1.90133  4.05214  3.01668  2.82126  3.86274  2.82734  3.93633  3.11557  2.85973  2.96130  3.92190  3.05940  3.55238  3.23246  3.14470  2.02839  2.60500  2.73476  5.28797  3.99896   1685 a - - -
          2.68618  4.42225  2.77519  2.73123  3.46354  2.40513  3.72494  3.29354  2.67741  2.69355  4.24690  2.90347  2.73739  3.18146  2.89801  2.37887  2.77519  2.98518  4.58477  3.61503
          0.03442  3.38634        *  0.61958  0.77255  0.00000        *
//
