# Supplementary material for: Large-scale mining of plant genomes unlocks the diversity of oxidosqualene cyclases
Source: Nat Chem Biol. Author manuscript; Available in PMC 2026 Feb 3. (PMC12858397; doi:10.1038/s41589-025-02034-8)
Supplement: SI Data S3 [file EMS212204-supplement-SI_Data_S3.zip › SIdata_S3/E__Triterpenoid_monocot.hmm]

HMMER3/f [3.2 | June 2018]
NAME  E__Triterpenoid_monocot
LENG  754
ALPH  amino
RF    no
MM    no
CONS  yes
CS    no
MAP   yes
DATE  Wed Nov  6 11:05:37 2019
NSEQ  9
EFFN  0.531738
CKSUM 1052531845
STATS LOCAL MSV      -12.3238  0.69640
STATS LOCAL VITERBI  -13.3067  0.69640
STATS LOCAL FORWARD   -6.6939  0.69640
HMM          A        C        D        E        F        G        H        I        K        L        M        N        P        Q        R        S        T        V        W        Y   
            m->m     m->i     m->d     i->m     i->i     d->m     d->d
  COMPO   2.54099  4.03527  2.99732  2.71632  3.21224  2.89498  3.75762  2.77481  2.76950  2.39934  3.60513  3.07731  3.39561  3.14952  2.97898  2.65230  2.86833  2.65495  4.02357  3.30291
          2.68618  4.42225  2.77519  2.73123  3.46354  2.40513  3.72494  3.29354  2.67741  2.69355  4.24690  2.90347  2.73739  3.18146  2.89801  2.37887  2.77519  2.98518  4.58477  3.61503
          0.05071  3.40264  4.12498  0.61958  0.77255  0.00000        *
      1   2.98695  4.53207  4.07379  3.66884  3.21743  3.85105  4.39869  2.39529  3.43572  1.80855  1.33488  3.94356  4.31167  3.81603  3.63839  3.33850  3.29264  2.40408  5.06137  3.82522     20 m - - -
          2.68618  4.42225  2.77519  2.73123  3.46354  2.40513  3.72494  3.29354  2.67741  2.69355  4.24690  2.90347  2.73739  3.18146  2.89801  2.37887  2.77519  2.98518  4.58477  3.61503
          0.03068  3.89529  4.61764  0.61958  0.77255  0.48576  0.95510
      2   3.37314  4.73978  4.12582  3.83740  2.68913  3.75551  3.92749  3.39750  3.55903  2.78854  4.03027  3.98181  4.27510  3.94546  3.68344  3.57663  3.67464  3.28847  0.84051  2.69000     25 w - - -
          2.68618  4.42225  2.77519  2.73123  3.46354  2.40513  3.72494  3.29354  2.67741  2.69355  4.24690  2.90347  2.73739  3.18146  2.89801  2.37887  2.77519  2.98518  4.58477  3.61503
          0.03068  3.89529  4.61764  0.61958  0.77255  0.48576  0.95510
      3   2.98584  5.04717  3.39018  2.76908  4.46464  3.59937  3.59557  3.82922  1.67255  3.30851  4.19470  3.16718  3.98897  2.74262  1.37361  3.00021  3.16767  3.52401  5.37573  4.19972     26 r - - -
          2.68618  4.42225  2.77519  2.73123  3.46354  2.40513  3.72494  3.29354  2.67741  2.69355  4.24690  2.90347  2.73739  3.18146  2.89801  2.37887  2.77519  2.98518  4.58477  3.61503
          0.03068  3.89529  4.61764  0.61958  0.77255  0.48576  0.95510
      4   3.18067  4.63606  4.22618  3.86594  3.14410  4.01124  4.51451  2.34918  3.63347  0.84761  3.15957  4.13922  4.44255  3.99635  3.80589  3.58448  3.47381  2.39247  5.03187  3.76052     27 l - - -
          2.68618  4.42225  2.77519  2.73123  3.46354  2.40513  3.72494  3.29354  2.67741  2.69355  4.24690  2.90347  2.73739  3.18146  2.89801  2.37887  2.77519  2.98518  4.58477  3.61503
          0.03068  3.89529  4.61764  0.61958  0.77255  0.48576  0.95510
      5   2.77451  4.84350  3.06457  2.64055  4.29048  3.41159  3.68371  3.59469  1.34743  3.21560  4.11904  3.07619  3.89716  2.84959  2.42819  2.82274  2.70921  3.28194  5.40818  4.16082     28 k - - -
          2.68618  4.42225  2.77519  2.73123  3.46354  2.40513  3.72494  3.29354  2.67741  2.69355  4.24690  2.90347  2.73739  3.18146  2.89801  2.37887  2.77519  2.98518  4.58477  3.61503
          0.03068  3.89529  4.61764  0.61958  0.77255  0.48576  0.95510
      6   3.00074  4.35526  4.57818  4.04209  2.91927  4.27212  4.66738  1.47288  3.94156  1.86388  3.16578  4.28074  4.56673  4.15546  4.13497  3.61649  3.24834  1.42695  5.17915  3.96189     29 v - - -
          2.68618  4.42225  2.77519  2.73123  3.46354  2.40513  3.72494  3.29354  2.67741  2.69355  4.24690  2.90347  2.73739  3.18146  2.89801  2.37887  2.77519  2.98518  4.58477  3.61503
          0.03068  3.89529  4.61764  0.61958  0.77255  0.48576  0.95510
      7   1.82159  4.13689  3.23555  2.98576  4.26892  1.72506  4.12422  3.67928  3.10607  3.36858  4.19275  3.18826  3.63011  3.38562  3.43702  1.95894  2.66174  3.13081  5.60287  4.37835     31 g - - -
          2.68610  4.42225  2.77520  2.73124  3.46354  2.40513  3.72495  3.29354  2.67741  2.69355  4.24690  2.90347  2.73740  3.18147  2.89801  2.37887  2.77520  2.98519  4.58477  3.61503
          0.07596  2.76035  4.61764  0.48402  0.95790  0.48576  0.95510
      8   2.97155  5.08778  2.49669  0.99337  4.43680  3.28851  3.87702  3.89521  2.76039  3.50857  4.48138  2.94533  3.89411  3.09206  3.17176  2.95150  3.27589  3.57662  5.60406  4.32607     34 e - - -
          2.68619  4.42226  2.77521  2.73124  3.46355  2.40507  3.72496  3.29355  2.67742  2.69356  4.24691  2.90348  2.73741  3.18147  2.89802  2.37881  2.77521  2.98519  4.58478  3.61504
          0.07596  2.76035  4.61764  0.64032  0.74892  0.48576  0.95510
      9   2.64997  4.76348  2.70954  2.25562  4.22594  1.79473  3.73271  3.65001  2.48989  3.25341  4.10838  2.93452  3.80652  2.91777  2.60171  2.69376  2.95257  3.29161  5.45021  4.14565     46 g - - -
          2.68610  4.42226  2.77521  2.73124  3.46355  2.40514  3.72495  3.29355  2.67742  2.69356  4.24691  2.90348  2.73732  3.18147  2.89802  2.37888  2.77521  2.98519  4.58478  3.61504
          0.12019  2.26944  4.61764  0.40248  1.10460  0.48576  0.95510
     10   1.99184  4.15227  3.19591  2.95860  4.28512  1.71477  4.11615  3.70541  3.09290  3.38813  4.21175  3.17461  3.63241  3.37418  3.42752  1.81223  2.67075  3.15168  5.61427  4.38383     55 g - - -
          2.68620  4.42227  2.77522  2.73125  3.46356  2.40508  3.72497  3.29356  2.67743  2.69357  4.24692  2.90349  2.73742  3.18148  2.89803  2.37876  2.77513  2.98520  4.58479  3.61505
          0.11939  2.27628  4.61764  0.66055  0.72684  0.48576  0.95510
     11   2.17226  4.38885  2.88317  2.62622  4.26238  2.02754  3.90303  3.70091  2.81561  3.33187  4.15298  2.43714  3.68584  3.11044  3.22473  2.07686  2.75962  3.21968  5.55331  4.26178     61 g - - -
          2.68619  4.42226  2.77501  2.73124  3.46355  2.40514  3.72496  3.29355  2.67742  2.69356  4.24691  2.90348  2.73741  3.18147  2.89802  2.37888  2.77521  2.98519  4.58478  3.61504
          0.07660  2.75103  4.61764  0.64053  0.74869  0.48576  0.95510
     12   2.13850  4.29610  3.17473  2.95141  4.13195  3.03652  4.09538  3.45864  3.00929  3.18710  4.13683  3.23032  1.41997  3.36961  3.31728  2.53568  2.82374  3.05966  5.49148  4.25646     66 p - - -
          2.68618  4.42225  2.77519  2.73123  3.46354  2.40513  3.72494  3.29354  2.67741  2.69355  4.24690  2.90347  2.73739  3.18146  2.89801  2.37887  2.77519  2.98518  4.58477  3.61503
          0.03068  3.89529  4.61764  0.61958  0.77255  0.48576  0.95510
     13   2.69753  4.29475  3.74694  3.22350  2.88361  3.19520  3.78986  2.72555  3.02629  1.95186  3.38086  3.50429  4.04778  3.37663  3.27422  2.96342  2.94903  2.55290  2.35509  3.00077     69 l - - -
          2.68618  4.42225  2.77519  2.73123  3.46354  2.40513  3.72494  3.29354  2.67741  2.69355  4.24690  2.90347  2.73739  3.18146  2.89801  2.37887  2.77519  2.98518  4.58477  3.61503
          0.03068  3.89529  4.61764  0.61958  0.77255  0.48576  0.95510
     14   3.17278  4.58775  4.48929  3.95193  3.04258  4.30831  4.60010  2.17060  3.74680  1.02546  2.32001  4.25472  4.56308  3.99517  3.93148  3.66175  3.40804  2.26350  5.06483  3.91571     79 l - - -
          2.68618  4.42225  2.77519  2.73123  3.46354  2.40513  3.72494  3.29354  2.67741  2.69355  4.24690  2.90347  2.73739  3.18146  2.89801  2.37887  2.77519  2.98518  4.58477  3.61503
          0.03068  3.89529  4.61764  0.61958  0.77255  0.48576  0.95510
     15   2.76709  4.99227  3.06858  2.50667  4.32798  3.47993  3.18138  3.72928  1.95544  3.24253  4.06777  2.98742  3.86641  2.32880  1.93764  2.57451  2.97042  3.39144  5.37415  4.10202     80 r - - -
          2.68618  4.42225  2.77519  2.73123  3.46354  2.40513  3.72494  3.29354  2.67741  2.69355  4.24690  2.90347  2.73739  3.18146  2.89801  2.37887  2.77519  2.98518  4.58477  3.61503
          0.03068  3.89529  4.61764  0.61958  0.77255  0.48576  0.95510
     16   2.22830  4.16980  3.28572  2.99961  4.14825  2.94689  4.09018  3.49411  3.02133  3.24034  4.10833  3.21465  3.66964  3.35696  3.33463  1.39473  2.12544  3.02803  5.51090  4.26671     81 s - - -
          2.68618  4.42225  2.77519  2.73123  3.46354  2.40513  3.72494  3.29354  2.67741  2.69355  4.24690  2.90347  2.73739  3.18146  2.89801  2.37887  2.77519  2.98518  4.58477  3.61503
          0.03068  3.89529  4.61764  0.61958  0.77255  0.48576  0.95510
     17   2.36152  4.50191  3.04517  2.55854  3.83557  3.03581  3.69645  3.22262  2.40855  2.88121  3.72937  2.79958  3.38554  2.90180  2.96745  2.45521  2.77364  2.41013  5.17253  3.88661     82 a - - -
          2.68618  4.42225  2.77519  2.73123  3.46354  2.40513  3.72494  3.29354  2.67741  2.69355  4.24690  2.90347  2.73739  3.18146  2.89801  2.37887  2.77519  2.98518  4.58477  3.61503
          0.03068  3.89529  4.61764  0.61958  0.77255  0.48576  0.95510
     18   2.61790  4.70124  2.78090  2.46667  3.77747  3.29759  3.68713  3.47600  2.55431  3.09681  3.96552  1.86317  3.81294  2.91939  2.96080  2.43211  2.90606  3.15053  5.15919  3.23753     84 n - - -
          2.68618  4.42225  2.77519  2.73123  3.46354  2.40513  3.72494  3.29354  2.67741  2.69355  4.24690  2.90347  2.73739  3.18146  2.89801  2.37887  2.77519  2.98518  4.58477  3.61503
          0.03068  3.89529  4.61764  0.61958  0.77255  0.48576  0.95510
     19   2.46319  4.48844  2.75483  2.61277  4.30150  1.48285  3.95684  3.82729  2.88656  3.46374  4.32126  2.33820  3.73391  3.19265  3.26947  2.56585  2.88844  3.34591  5.58159  4.27914     85 g - - -
          2.68618  4.42225  2.77519  2.73123  3.46354  2.40513  3.72494  3.29354  2.67741  2.69355  4.24690  2.90347  2.73739  3.18146  2.89801  2.37887  2.77519  2.98518  4.58477  3.61503
          0.03068  3.89529  4.61764  0.61958  0.77255  0.48576  0.95510
     20   3.28713  4.68214  4.27002  3.98869  0.97511  3.97189  3.88697  2.80783  3.89511  2.17254  3.53450  4.04478  4.42984  4.05675  4.00920  3.55600  3.58821  2.80023  4.12898  2.49301     86 f - - -
          2.68618  4.42225  2.77519  2.73123  3.46354  2.40513  3.72494  3.29354  2.67741  2.69355  4.24690  2.90347  2.73739  3.18146  2.89801  2.37887  2.77519  2.98518  4.58477  3.61503
          0.03068  3.89529  4.61764  0.61958  0.77255  0.48576  0.95510
     21   2.73927  4.38864  3.64461  3.13170  3.11574  3.68102  3.24599  2.61776  2.92038  1.52874  3.30950  3.48049  4.07595  3.31915  3.19351  2.99420  2.98597  2.34886  4.73420  3.36160     87 l - - -
          2.68618  4.42225  2.77519  2.73123  3.46354  2.40513  3.72494  3.29354  2.67741  2.69355  4.24690  2.90347  2.73739  3.18146  2.89801  2.37887  2.77519  2.98518  4.58477  3.61503
          0.03068  3.89529  4.61764  0.61958  0.77255  0.48576  0.95510
     22   2.69296  4.46637  3.37143  3.27361  4.41594  0.69475  4.39269  4.02092  3.45801  3.67224  4.64801  3.53567  3.85825  3.78033  3.69175  2.86549  3.17597  3.54482  5.50527  4.51854     88 g - - -
          2.68618  4.42225  2.77519  2.73123  3.46354  2.40513  3.72494  3.29354  2.67741  2.69355  4.24690  2.90347  2.73739  3.18146  2.89801  2.37887  2.77519  2.98518  4.58477  3.61503
          0.03068  3.89529  4.61764  0.61958  0.77255  0.48576  0.95510
     23   3.03085  4.86879  3.52379  3.02984  4.22914  3.51474  3.84027  3.77226  2.24583  3.28403  4.28342  3.38794  4.01604  3.05929  0.94410  3.11381  3.29514  3.49517  5.30282  4.15134     89 r - - -
          2.68618  4.42225  2.77519  2.73123  3.46354  2.40513  3.72494  3.29354  2.67741  2.69355  4.24690  2.90347  2.73739  3.18146  2.89801  2.37887  2.77519  2.98518  4.58477  3.61503
          0.03068  3.89529  4.61764  0.61958  0.77255  0.48576  0.95510
     24   2.09741  4.91326  2.61387  1.96490  4.23452  3.30193  3.65192  3.64126  2.43408  3.23255  4.07347  2.84922  3.79873  2.38321  2.85984  2.68146  2.93820  3.29968  5.45705  4.10814     90 e - - -
          2.68618  4.42225  2.77519  2.73123  3.46354  2.40513  3.72494  3.29354  2.67741  2.69355  4.24690  2.90347  2.73739  3.18146  2.89801  2.37887  2.77519  2.98518  4.58477  3.61503
          0.03068  3.89529  4.61764  0.61958  0.77255  0.48576  0.95510
     25   2.61666  4.33479  3.42348  2.73359  3.64165  3.51296  4.02262  2.42624  2.95181  2.52887  3.55707  3.38845  4.00381  3.32443  3.27195  2.87435  2.66689  1.53142  5.17139  3.92725    101 v - - -
          2.68618  4.42225  2.77519  2.73123  3.46354  2.40513  3.72494  3.29354  2.67741  2.69355  4.24690  2.90347  2.73739  3.18146  2.89801  2.37887  2.77519  2.98518  4.58477  3.61503
          0.03068  3.89529  4.61764  0.61958  0.77255  0.48576  0.95510
     26   3.37314  4.73978  4.12582  3.83740  2.68913  3.75551  3.92749  3.39750  3.55903  2.78854  4.03027  3.98181  4.27510  3.94546  3.68344  3.57663  3.67464  3.28847  0.84051  2.69000    102 w - - -
          2.68618  4.42225  2.77519  2.73123  3.46354  2.40513  3.72494  3.29354  2.67741  2.69355  4.24690  2.90347  2.73739  3.18146  2.89801  2.37887  2.77519  2.98518  4.58477  3.61503
          0.03068  3.89529  4.61764  0.61958  0.77255  0.48576  0.95510
     27   2.72056  4.84570  2.65403  1.47141  4.12016  3.31721  3.75483  3.35386  2.57014  3.09091  4.04849  2.93062  3.85098  2.94198  2.98052  2.75649  3.00559  2.74923  5.45036  4.09827    104 e - - -
          2.68618  4.42225  2.77519  2.73123  3.46354  2.40513  3.72494  3.29354  2.67741  2.69355  4.24690  2.90347  2.73739  3.18146  2.89801  2.37887  2.77519  2.98518  4.58477  3.61503
          0.03068  3.89529  4.61764  0.61958  0.77255  0.48576  0.95510
     28   3.38445  4.70940  4.38502  4.01790  1.19183  4.19928  3.48221  3.06481  3.88002  2.42916  3.68548  3.92980  4.52705  3.94112  3.97931  3.56044  3.61488  2.99734  3.66437  1.62329    105 f - - -
          2.68618  4.42225  2.77519  2.73123  3.46354  2.40513  3.72494  3.29354  2.67741  2.69355  4.24690  2.90347  2.73739  3.18146  2.89801  2.37887  2.77519  2.98518  4.58477  3.61503
          0.03068  3.89529  4.61764  0.61958  0.77255  0.48576  0.95510
     29   3.01381  5.14608  0.88588  2.34868  4.52608  3.22768  3.95071  4.11938  3.03908  3.72356  4.70198  2.90627  3.88207  3.18976  3.55855  2.97346  3.35280  3.75607  5.69028  4.39497    108 d - - -
          2.68618  4.42225  2.77519  2.73123  3.46354  2.40513  3.72494  3.29354  2.67741  2.69355  4.24690  2.90347  2.73739  3.18146  2.89801  2.37887  2.77519  2.98518  4.58477  3.61503
          0.03068  3.89529  4.61764  0.61958  0.77255  0.48576  0.95510
     30   2.10992  4.28935  3.17736  2.94979  4.13270  3.03239  4.09266  3.45491  3.00734  3.18597  4.13107  3.22707  1.44411  3.36534  3.31698  2.52751  2.81526  3.05377  5.49297  4.25763    109 p - - -
          2.68618  4.42225  2.77519  2.73123  3.46354  2.40513  3.72494  3.29354  2.67741  2.69355  4.24690  2.90347  2.73739  3.18146  2.89801  2.37887  2.77519  2.98518  4.58477  3.61503
          0.03068  3.89529  4.61764  0.61958  0.77255  0.48576  0.95510
     31   2.56752  5.29176  1.61259  1.97818  4.60078  3.19937  3.68635  4.08658  2.64411  3.61217  4.44247  2.26601  3.78327  2.84471  3.20391  2.72477  3.08603  3.67785  5.79098  4.32559    111 d - - -
          2.68618  4.42225  2.77519  2.73123  3.46354  2.40513  3.72494  3.29354  2.67741  2.69355  4.24690  2.90347  2.73739  3.18146  2.89801  2.37887  2.77519  2.98518  4.58477  3.61503
          0.03068  3.89529  4.61764  0.61958  0.77255  0.48576  0.95510
     32   1.90070  4.39213  3.17423  2.70909  3.66292  3.02501  3.35386  3.05716  2.65170  2.40051  3.64031  3.12633  3.82181  3.02243  3.01500  2.65504  2.79265  2.78259  5.06089  3.77935    126 a - - -
          2.68618  4.42225  2.77519  2.73123  3.46354  2.40513  3.72494  3.29354  2.67741  2.69355  4.24690  2.90347  2.73739  3.18146  2.89801  2.37887  2.77519  2.98518  4.58477  3.61503
          0.03068  3.89529  4.61764  0.61958  0.77255  0.48576  0.95510
     33   2.69296  4.46637  3.37143  3.27361  4.41594  0.69475  4.39269  4.02092  3.45801  3.67224  4.64801  3.53567  3.85825  3.78033  3.69175  2.86549  3.17597  3.54482  5.50527  4.51854    128 g - - -
          2.68618  4.42225  2.77519  2.73123  3.46354  2.40513  3.72494  3.29354  2.67741  2.69355  4.24690  2.90347  2.73739  3.18146  2.89801  2.37887  2.77519  2.98518  4.58477  3.61503
          0.03068  3.89529  4.61764  0.61958  0.77255  0.48576  0.95510
     34   2.26532  4.17577  3.33092  3.05124  4.05855  2.99001  4.10682  3.31490  3.03181  3.13160  4.04161  3.25800  3.70567  3.39254  3.32314  2.21427  1.37643  2.91087  5.45595  4.20966    131 t - - -
          2.68618  4.42225  2.77519  2.73123  3.46354  2.40513  3.72494  3.29354  2.67741  2.69355  4.24690  2.90347  2.73739  3.18146  2.89801  2.37887  2.77519  2.98518  4.58477  3.61503
          0.03068  3.89529  4.61764  0.61958  0.77255  0.48576  0.95510
     35   2.53675  4.65004  2.39500  2.43080  4.19987  3.16790  3.78192  3.59156  2.67763  3.24538  4.09946  2.91314  1.94798  2.97292  3.12454  2.59831  2.60271  3.21258  5.49132  4.15626    132 p - - -
          2.68618  4.42225  2.77519  2.73123  3.46354  2.40513  3.72494  3.29354  2.67741  2.69355  4.24690  2.90347  2.73739  3.18146  2.89801  2.37887  2.77519  2.98518  4.58477  3.61503
          0.03068  3.89529  4.61764  0.61958  0.77255  0.48576  0.95510
     36   2.47433  4.91494  2.46699  1.49845  4.35516  3.21482  3.72374  3.74532  2.58292  3.37221  4.22690  2.81657  3.78811  2.89730  3.03558  2.45278  2.98567  3.37501  5.59372  4.21840    133 e - - -
          2.68618  4.42225  2.77519  2.73123  3.46354  2.40513  3.72494  3.29354  2.67741  2.69355  4.24690  2.90347  2.73739  3.18146  2.89801  2.37887  2.77519  2.98518  4.58477  3.61503
          0.03068  3.89529  4.61764  0.61958  0.77255  0.48576  0.95510
     37   2.97155  5.08778  2.49669  0.99337  4.43680  3.28851  3.87702  3.89521  2.76039  3.50857  4.48138  2.94533  3.89411  3.09206  3.17176  2.95150  3.27589  3.57662  5.60406  4.32607    141 e - - -
          2.68618  4.42225  2.77519  2.73123  3.46354  2.40513  3.72494  3.29354  2.67741  2.69355  4.24690  2.90347  2.73739  3.18146  2.89801  2.37887  2.77519  2.98518  4.58477  3.61503
          0.03068  3.89529  4.61764  0.61958  0.77255  0.48576  0.95510
     38   2.66006  3.77662  3.24379  2.65721  3.84614  3.46084  2.93757  3.32244  2.25943  2.93763  3.80665  3.09649  3.86963  2.83747  1.85260  2.74645  2.89508  3.03734  5.12485  3.82987    143 r - - -
          2.68618  4.42225  2.77519  2.73123  3.46354  2.40513  3.72494  3.29354  2.67741  2.69355  4.24690  2.90347  2.73739  3.18146  2.89801  2.37887  2.77519  2.98518  4.58477  3.61503
          0.03068  3.89529  4.61764  0.61958  0.77255  0.48576  0.95510
     39   1.38821  4.35133  3.25521  2.88137  3.99087  3.15763  3.92705  3.29431  2.70198  3.02109  3.94242  3.20227  3.78106  3.17204  2.58222  2.58484  2.81693  2.95203  5.33937  4.09188    153 a - - -
          2.68618  4.42225  2.77519  2.73123  3.46354  2.40513  3.72494  3.29354  2.67741  2.69355  4.24690  2.90347  2.73739  3.18146  2.89801  2.37887  2.77519  2.98518  4.58477  3.61503
          0.03068  3.89529  4.61764  0.61958  0.77255  0.48576  0.95510
     40   2.68005  4.93693  2.73152  1.77561  4.19848  3.36012  3.25244  3.63094  2.17429  3.19994  4.02580  2.87108  3.80517  2.75245  2.72491  2.67851  2.91431  3.00686  5.39353  4.04993    154 e - - -
          2.68618  4.42225  2.77519  2.73123  3.46354  2.40513  3.72494  3.29354  2.67741  2.69355  4.24690  2.90347  2.73739  3.18146  2.89801  2.37887  2.77519  2.98518  4.58477  3.61503
          0.03068  3.89529  4.61764  0.61958  0.77255  0.48576  0.95510
     41   2.82602  4.36210  4.15703  3.82067  3.56655  3.74764  4.61838  2.04862  3.68880  2.24949  3.52804  4.00689  4.30674  4.04688  3.89914  3.25246  3.18692  0.99661  5.35491  4.08803    155 v - - -
          2.68618  4.42225  2.77519  2.73123  3.46354  2.40513  3.72494  3.29354  2.67741  2.69355  4.24690  2.90347  2.73739  3.18146  2.89801  2.37887  2.77519  2.98518  4.58477  3.61503
          0.03068  3.89529  4.61764  0.61958  0.77255  0.48576  0.95510
     42   2.54910  5.24690  1.97933  1.48098  4.55947  3.20902  3.68980  4.01225  2.63197  3.56758  4.40628  2.69533  3.78799  2.84979  3.17532  2.72672  3.07793  3.61927  5.75811  4.30744    156 e - - -
          2.68618  4.42225  2.77519  2.73123  3.46354  2.40513  3.72494  3.29354  2.67741  2.69355  4.24690  2.90347  2.73739  3.18146  2.89801  2.37887  2.77519  2.98518  4.58477  3.61503
          0.03068  3.89529  4.61764  0.61958  0.77255  0.48576  0.95510
     43   2.93299  4.98683  3.28662  2.73555  4.31953  3.55142  3.61881  3.76379  1.97242  3.24691  4.15247  3.14567  3.96780  2.46178  1.35818  2.95800  3.13728  3.46505  5.34183  4.12213    157 r - - -
          2.68618  4.42225  2.77519  2.73123  3.46354  2.40513  3.72494  3.29354  2.67741  2.69355  4.24690  2.90347  2.73739  3.18146  2.89801  2.37887  2.77519  2.98518  4.58477  3.61503
          0.03068  3.89529  4.61764  0.61958  0.77255  0.48576  0.95510
     44   3.03235  4.46782  4.40522  3.90787  3.21461  4.16029  4.60492  2.01966  3.73429  1.22700  3.08756  4.17749  4.50678  4.01819  3.94113  3.53714  3.30118  1.64863  5.16363  3.95680    158 l - - -
          2.68618  4.42225  2.77519  2.73123  3.46354  2.40513  3.72494  3.29354  2.67741  2.69355  4.24690  2.90347  2.73739  3.18146  2.89801  2.37887  2.77519  2.98518  4.58477  3.61503
          0.03068  3.89529  4.61764  0.61958  0.77255  0.48576  0.95510
     45   3.03085  4.86879  3.52379  3.02984  4.22914  3.51474  3.84027  3.77226  2.24583  3.28403  4.28342  3.38794  4.01604  3.05929  0.94410  3.11381  3.29514  3.49517  5.30282  4.15134    163 r - - -
          2.68618  4.42225  2.77519  2.73123  3.46354  2.40513  3.72494  3.29354  2.67741  2.69355  4.24690  2.90347  2.73739  3.18146  2.89801  2.37887  2.77519  2.98518  4.58477  3.61503
          0.03068  3.89529  4.61764  0.61958  0.77255  0.48576  0.95510
     46   2.59223  4.97662  3.14161  2.57691  4.34068  3.50585  3.57594  3.71739  1.91453  3.23406  4.07772  3.03583  3.89775  2.35862  1.74806  2.82280  3.01434  3.39286  5.36735  4.12530    164 r - - -
          2.68618  4.42225  2.77519  2.73123  3.46354  2.40513  3.72494  3.29354  2.67741  2.69355  4.24690  2.90347  2.73739  3.18146  2.89801  2.37887  2.77519  2.98518  4.58477  3.61503
          0.03068  3.89529  4.61764  0.61958  0.77255  0.48576  0.95510
     47   2.49304  5.23294  1.97337  1.52155  4.54699  3.21158  3.68569  3.99873  2.62309  3.55427  4.38997  2.69882  3.78594  2.84439  3.16511  2.71981  3.06701  3.60608  5.74569  4.29797    165 e - - -
          2.68618  4.42225  2.77519  2.73123  3.46354  2.40513  3.72494  3.29354  2.67741  2.69355  4.24690  2.90347  2.73739  3.18146  2.89801  2.37887  2.77519  2.98518  4.58477  3.61503
          0.03068  3.89529  4.61764  0.61958  0.77255  0.48576  0.95510
     48   3.33687  4.69128  4.33352  3.96533  1.12864  4.16501  3.55342  2.95698  3.83053  2.31142  3.59512  3.93132  4.50567  3.92669  3.94741  3.53929  3.57572  2.91263  3.75317  1.89159    166 f - - -
          2.68618  4.42225  2.77519  2.73123  3.46354  2.40513  3.72494  3.29354  2.67741  2.69355  4.24690  2.90347  2.73739  3.18146  2.89801  2.37887  2.77519  2.98518  4.58477  3.61503
          0.03068  3.89529  4.61764  0.61958  0.77255  0.48576  0.95510
     49   2.42468  4.26986  3.44801  3.20084  3.98869  3.10844  4.21647  3.11859  3.14427  2.98128  4.03018  3.40671  3.81392  3.53790  3.40198  2.62618  1.13382  2.81114  5.42449  4.20527    167 t - - -
          2.68618  4.42225  2.77519  2.73123  3.46354  2.40513  3.72494  3.29354  2.67741  2.69355  4.24690  2.90347  2.73739  3.18146  2.89801  2.37887  2.77519  2.98518  4.58477  3.61503
          0.03068  3.89529  4.61764  0.61958  0.77255  0.48576  0.95510
     50   2.68798  5.07316  2.56327  2.07749  4.39981  3.36142  3.56445  3.84174  2.02114  3.34497  4.13718  2.84153  3.79160  2.54278  2.23219  2.65607  2.91459  3.45795  5.48816  4.13272    168 k - - -
          2.68618  4.42225  2.77519  2.73123  3.46354  2.40513  3.72494  3.29354  2.67741  2.69355  4.24690  2.90347  2.73739  3.18146  2.89801  2.37887  2.77519  2.98518  4.58477  3.61503
          0.03068  3.89529  4.61764  0.61958  0.77255  0.48576  0.95510
     51   2.72540  4.94073  2.84272  2.42860  4.13882  3.39533  2.89653  3.68875  2.23400  3.23092  4.06698  2.07128  3.83844  2.76162  2.29405  2.72904  2.95833  3.34901  5.33053  3.97819    170 n - - -
          2.68618  4.42225  2.77519  2.73123  3.46354  2.40513  3.72494  3.29354  2.67741  2.69355  4.24690  2.90347  2.73739  3.18146  2.89801  2.37887  2.77519  2.98518  4.58477  3.61503
          0.03068  3.89529  4.61764  0.61958  0.77255  0.48576  0.95510
     52   3.03085  4.86879  3.52379  3.02984  4.22914  3.51474  3.84027  3.77226  2.24583  3.28403  4.28342  3.38794  4.01604  3.05929  0.94410  3.11381  3.29514  3.49517  5.30282  4.15134    175 r - - -
          2.68618  4.42225  2.77519  2.73123  3.46354  2.40513  3.72494  3.29354  2.67741  2.69355  4.24690  2.90347  2.73739  3.18146  2.89801  2.37887  2.77519  2.98518  4.58477  3.61503
          0.03068  3.89529  4.61764  0.61958  0.77255  0.48576  0.95510
     53   3.28713  4.68214  4.27002  3.98869  0.97511  3.97189  3.88697  2.80783  3.89511  2.17254  3.53450  4.04478  4.42984  4.05675  4.00920  3.55600  3.58821  2.80023  4.12898  2.49301    176 f - - -
          2.68618  4.42225  2.77519  2.73123  3.46354  2.40513  3.72494  3.29354  2.67741  2.69355  4.24690  2.90347  2.73739  3.18146  2.89801  2.37887  2.77519  2.98518  4.58477  3.61503
          0.03068  3.89529  4.61764  0.61958  0.77255  0.48576  0.95510
     54   2.67898  4.83927  2.86982  2.44799  4.06823  3.38282  2.95056  3.55447  2.29695  3.12846  3.97652  2.94482  3.82877  2.03479  2.65540  2.70555  2.53022  3.23244  5.30003  3.96564    178 q - - -
          2.68618  4.42225  2.77519  2.73123  3.46354  2.40513  3.72494  3.29354  2.67741  2.69355  4.24690  2.90347  2.73739  3.18146  2.89801  2.37887  2.77519  2.98518  4.58477  3.61503
          0.03068  3.89529  4.61764  0.61958  0.77255  0.48576  0.95510
     55   2.95869  5.10636  3.31806  2.68514  4.52716  3.59683  3.55938  3.88218  1.53000  3.33619  4.19400  3.10884  3.96504  2.47901  1.65070  2.95140  3.12934  3.56049  5.40142  4.21092    181 k - - -
          2.68618  4.42225  2.77519  2.73123  3.46354  2.40513  3.72494  3.29354  2.67741  2.69355  4.24690  2.90347  2.73739  3.18146  2.89801  2.37887  2.77519  2.98518  4.58477  3.61503
          0.03068  3.89529  4.61764  0.61958  0.77255  0.48576  0.95510
     56   2.98788  5.06840  3.39126  2.75714  4.49369  3.60522  3.58527  3.85202  1.56918  3.32185  4.20164  3.15867  3.98721  2.72811  1.45841  2.99598  3.16471  3.54288  5.38416  4.20908    183 r - - -
          2.68618  4.42225  2.77519  2.73123  3.46354  2.40513  3.72494  3.29354  2.67741  2.69355  4.24690  2.90347  2.73739  3.18146  2.89801  2.37887  2.77519  2.98518  4.58477  3.61503
          0.03068  3.89529  4.61764  0.61958  0.77255  0.48576  0.95510
     57   2.85377  5.18324  2.36803  1.33981  4.45622  3.26961  3.70103  3.93030  2.50733  3.46982  4.35606  2.78333  3.83508  2.59617  2.93121  2.80039  3.12379  3.57822  5.64305  4.25205    185 e - - -
          2.68618  4.42225  2.77519  2.73123  3.46354  2.40513  3.72494  3.29354  2.67741  2.69355  4.24690  2.90347  2.73739  3.18146  2.89801  2.37887  2.77519  2.98518  4.58477  3.61503
          0.03068  3.89529  4.61764  0.61958  0.77255  0.48576  0.95510
     58   1.98671  2.78181  3.70249  3.30390  3.96395  2.92844  4.18597  3.26254  3.22720  3.05258  3.92501  3.36150  3.65923  3.51817  3.49286  1.44633  2.62538  2.83595  5.37922  4.18066    186 s - - -
          2.68618  4.42225  2.77519  2.73123  3.46354  2.40513  3.72494  3.29354  2.67741  2.69355  4.24690  2.90347  2.73739  3.18146  2.89801  2.37887  2.77519  2.98518  4.58477  3.61503
          0.03068  3.89529  4.61764  0.61958  0.77255  0.48576  0.95510
     59   2.71720  4.95541  2.62049  2.20466  4.29317  3.30971  3.65206  3.73281  2.37486  3.29641  4.13833  2.86107  3.81455  1.86721  2.76240  2.34620  2.97771  3.38055  5.47928  4.13493    187 q - - -
          2.68618  4.42225  2.77519  2.73123  3.46354  2.40513  3.72494  3.29354  2.67741  2.69355  4.24690  2.90347  2.73739  3.18146  2.89801  2.37887  2.77519  2.98518  4.58477  3.61503
          0.03068  3.89529  4.61764  0.61958  0.77255  0.48576  0.95510
     60   3.01381  5.14608  0.88588  2.34868  4.52608  3.22768  3.95071  4.11938  3.03908  3.72356  4.70198  2.90627  3.88207  3.18976  3.55855  2.97346  3.35280  3.75607  5.69028  4.39497    188 d - - -
          2.68618  4.42225  2.77519  2.73123  3.46354  2.40513  3.72494  3.29354  2.67741  2.69355  4.24690  2.90347  2.73739  3.18146  2.89801  2.37887  2.77519  2.98518  4.58477  3.61503
          0.03068  3.89529  4.61764  0.61958  0.77255  0.48576  0.95510
     61   3.18067  4.63606  4.22618  3.86594  3.14410  4.01124  4.51451  2.34918  3.63347  0.84761  3.15957  4.13922  4.44255  3.99635  3.80589  3.58448  3.47381  2.39247  5.03187  3.76052    190 l - - -
          2.68618  4.42225  2.77519  2.73123  3.46354  2.40513  3.72494  3.29354  2.67741  2.69355  4.24690  2.90347  2.73739  3.18146  2.89801  2.37887  2.77519  2.98518  4.58477  3.61503
          0.03068  3.89529  4.61764  0.61958  0.77255  0.48576  0.95510
     62   3.18067  4.63606  4.22618  3.86594  3.14410  4.01124  4.51451  2.34918  3.63347  0.84761  3.15957  4.13922  4.44255  3.99635  3.80589  3.58448  3.47381  2.39247  5.03187  3.76052    191 l - - -
          2.68618  4.42225  2.77519  2.73123  3.46354  2.40513  3.72494  3.29354  2.67741  2.69355  4.24690  2.90347  2.73739  3.18146  2.89801  2.37887  2.77519  2.98518  4.58477  3.61503
          0.03068  3.89529  4.61764  0.61958  0.77255  0.48576  0.95510
     63   3.08932  4.54698  4.34130  3.81423  3.07448  4.17712  4.48891  2.20672  3.59611  1.38419  1.70804  4.11774  4.47802  3.88949  3.79878  3.53242  3.33439  2.26690  5.03603  3.85031    192 l - - -
          2.68618  4.42225  2.77519  2.73123  3.46354  2.40513  3.72494  3.29354  2.67741  2.69355  4.24690  2.90347  2.73739  3.18146  2.89801  2.37887  2.77519  2.98518  4.58477  3.61503
          0.03068  3.89529  4.61764  0.61958  0.77255  0.48576  0.95510
     64   3.03085  4.86879  3.52379  3.02984  4.22914  3.51474  3.84027  3.77226  2.24583  3.28403  4.28342  3.38794  4.01604  3.05929  0.94410  3.11381  3.29514  3.49517  5.30282  4.15134    193 r - - -
          2.68618  4.42225  2.77519  2.73123  3.46354  2.40513  3.72494  3.29354  2.67741  2.69355  4.24690  2.90347  2.73739  3.18146  2.89801  2.37887  2.77519  2.98518  4.58477  3.61503
          0.03068  3.89529  4.61764  0.61958  0.77255  0.48576  0.95510
     65   3.08601  4.54619  4.33376  3.80807  3.07643  4.17035  4.48415  2.20888  3.58828  1.39692  1.69681  4.11147  4.47424  3.88484  3.79169  3.52665  3.33198  2.26742  5.03528  3.84686    194 l - - -
          2.68618  4.42225  2.77519  2.73123  3.46354  2.40513  3.72494  3.29354  2.67741  2.69355  4.24690  2.90347  2.73739  3.18146  2.89801  2.37887  2.77519  2.98518  4.58477  3.61503
          0.03068  3.89529  4.61764  0.61958  0.77255  0.48576  0.95510
     66   2.89847  4.88526  2.91761  2.67245  4.05690  3.38086  3.83104  3.69093  2.49161  3.19104  4.21802  3.13248  3.93450  1.19403  2.77544  2.94515  3.19531  3.41911  5.32476  4.01994    209 q - - -
          2.68618  4.42225  2.77519  2.73123  3.46354  2.40513  3.72494  3.29354  2.67741  2.69355  4.24690  2.90347  2.73739  3.18146  2.89801  2.37887  2.77519  2.98518  4.58477  3.61503
          0.03068  3.89529  4.61764  0.61958  0.77255  0.48576  0.95510
     67   3.42073  4.73990  4.37794  4.01632  1.50698  4.20994  3.44238  3.15059  3.87987  2.52281  3.76662  3.91525  4.53690  3.93513  3.98101  3.56861  3.64920  3.06700  3.61973  1.21627    237 y - - -
          2.68618  4.42225  2.77519  2.73123  3.46354  2.40513  3.72494  3.29354  2.67741  2.69355  4.24690  2.90347  2.73739  3.18146  2.89801  2.37887  2.77519  2.98518  4.58477  3.61503
          0.03068  3.89529  4.61764  0.61958  0.77255  0.48576  0.95510
     68   1.22093  4.12113  3.47548  3.19303  4.08280  2.97159  4.21205  3.15590  3.18165  3.06819  4.01984  3.33275  3.70703  3.50957  3.45928  2.43469  2.33747  2.77981  5.51825  4.30664    238 a - - -
          2.68618  4.42225  2.77519  2.73123  3.46354  2.40513  3.72494  3.29354  2.67741  2.69355  4.24690  2.90347  2.73739  3.18146  2.89801  2.37887  2.77519  2.98518  4.58477  3.61503
          0.03068  3.89529  4.61764  0.61958  0.77255  0.48576  0.95510
     69   2.73079  4.92789  2.78137  2.44149  4.36193  2.88762  3.64971  3.78775  1.53541  3.33254  4.17171  2.65826  3.83605  2.80508  2.57855  2.73978  2.99308  3.42229  5.47352  4.17219    239 k - - -
          2.68618  4.42225  2.77519  2.73123  3.46354  2.40513  3.72494  3.29354  2.67741  2.69355  4.24690  2.90347  2.73739  3.18146  2.89801  2.37887  2.77519  2.98518  4.58477  3.61503
          0.03068  3.89529  4.61764  0.61958  0.77255  0.48576  0.95510
     70   2.65772  4.90878  2.52224  2.20776  4.15067  3.34304  3.61257  3.57508  2.39059  2.70231  3.99226  2.85546  3.79412  2.09130  2.82836  2.66026  2.89654  3.24535  5.38402  4.03051    241 q - - -
          2.68618  4.42225  2.77519  2.73123  3.46354  2.40513  3.72494  3.29354  2.67741  2.69355  4.24690  2.90347  2.73739  3.18146  2.89801  2.37887  2.77519  2.98518  4.58477  3.61503
          0.03068  3.89529  4.61764  0.61958  0.77255  0.48576  0.95510
     71   2.70795  4.95551  2.63259  2.34953  4.35970  2.93942  3.65705  3.80370  1.93736  3.35446  4.18606  2.00513  3.80883  2.81334  2.74129  2.70408  2.97746  3.42960  5.51391  4.17395    242 k - - -
          2.68618  4.42225  2.77519  2.73123  3.46354  2.40513  3.72494  3.29354  2.67741  2.69355  4.24690  2.90347  2.73739  3.18146  2.89801  2.37887  2.77519  2.98518  4.58477  3.61503
          0.03068  3.89529  4.61764  0.61958  0.77255  0.48576  0.95510
     72   2.60224  4.90657  2.72986  2.34922  4.18997  3.37267  2.98444  3.62304  2.09173  2.97431  3.97101  2.87449  3.40770  2.55442  2.57162  2.60204  2.82959  3.26684  5.36363  4.01646    252 k - - -
          2.68618  4.42225  2.77519  2.73123  3.46354  2.40513  3.72494  3.29354  2.67741  2.69355  4.24690  2.90347  2.73739  3.18146  2.89801  2.37887  2.77519  2.98518  4.58477  3.61503
          0.03068  3.89529  4.61764  0.61958  0.77255  0.48576  0.95510
     73   2.57212  4.31987  3.39757  2.86191  3.39618  3.50584  3.39217  2.76519  2.75419  2.00461  3.40980  3.26195  3.15458  3.11254  3.08840  2.78228  2.81887  2.29624  4.87465  3.60123    254 l - - -
          2.68618  4.42225  2.77519  2.73123  3.46354  2.40513  3.72494  3.29354  2.67741  2.69355  4.24690  2.90347  2.73739  3.18146  2.89801  2.37887  2.77519  2.98518  4.58477  3.61503
          0.03068  3.89529  4.61764  0.61958  0.77255  0.48576  0.95510
     74   2.59765  4.87850  2.79861  2.22934  4.13889  3.09199  3.20562  3.57485  2.34450  3.14568  3.94974  2.70606  3.39744  2.36004  2.79762  2.60236  2.83079  3.22837  5.35345  3.56480    265 e - - -
          2.68618  4.42225  2.77519  2.73123  3.46354  2.40513  3.72494  3.29354  2.67741  2.69355  4.24690  2.90347  2.73739  3.18146  2.89801  2.37887  2.77519  2.98518  4.58477  3.61503
          0.03068  3.89529  4.61764  0.61958  0.77255  0.48576  0.95510
     75   1.84453  4.26485  3.31095  2.82806  3.79109  3.19037  3.86672  2.79915  2.79629  2.84033  3.71414  3.17610  2.94288  3.12464  3.16417  2.36135  2.52029  2.77501  5.18182  3.93513    269 a - - -
          2.68619  4.42226  2.77508  2.73124  3.46354  2.40513  3.72495  3.29355  2.67741  2.69355  4.24690  2.90347  2.73740  3.18147  2.89801  2.37887  2.77520  2.98519  4.58477  3.61504
          0.08741  2.60613  4.61764  0.45948  0.99863  0.48576  0.95510
     76   2.81084  5.28873  1.63355  2.11409  4.58950  3.20930  3.68159  4.09022  2.40055  3.60894  4.43964  2.11922  3.78795  2.83941  3.14619  2.72990  3.08721  3.68171  5.77067  4.31148    273 d - - -
          2.68618  4.42225  2.77519  2.73123  3.46354  2.40513  3.72494  3.29354  2.67741  2.69355  4.24690  2.90347  2.73739  3.18146  2.89801  2.37887  2.77519  2.98518  4.58477  3.61503
          0.03068  3.89529  4.61764  0.61958  0.77255  0.48576  0.95510
     77   2.67369  4.22116  3.85074  3.27719  3.17615  3.73902  3.49035  2.26260  3.16304  1.71747  2.82948  3.59759  4.09064  3.44333  3.42551  3.01657  2.90517  2.05495  4.79829  3.58597    277 l - - -
          2.68618  4.42225  2.77519  2.73123  3.46354  2.40513  3.72494  3.29354  2.67741  2.69355  4.24690  2.90347  2.73739  3.18146  2.89801  2.37887  2.77519  2.98518  4.58477  3.61503
          0.03068  3.89529  4.61764  0.61958  0.77255  0.48576  0.95510
     78   2.60950  4.74369  2.79687  2.28845  4.13283  3.29735  3.67343  3.54560  2.42113  3.14913  3.98891  2.92984  2.20701  2.84599  2.61221  2.46981  2.88658  3.20276  5.37253  4.05917    286 p - - -
          2.68618  4.42225  2.77519  2.73123  3.46354  2.40513  3.72494  3.29354  2.67741  2.69355  4.24690  2.90347  2.73739  3.18146  2.89801  2.37887  2.77519  2.98518  4.58477  3.61503
          0.03068  3.89529  4.61764  0.61958  0.77255  0.48576  0.95510
     79   1.53474  4.14791  3.65500  3.24014  3.82788  3.16512  4.17902  2.68394  3.17517  2.73779  3.73896  3.42725  3.82287  3.49361  3.46862  2.57938  2.47877  2.04575  5.33871  4.12423    297 a - - -
          2.68609  4.42227  2.77521  2.73116  3.46332  2.40515  3.72496  3.29356  2.67743  2.69357  4.24692  2.90349  2.73741  3.18148  2.89803  2.37889  2.77521  2.98520  4.58479  3.61505
          0.13683  2.13704  4.61764  0.53912  0.87530  0.48576  0.95510
     80   2.14035  4.20352  3.58473  3.07619  3.55544  3.38979  3.98642  2.13187  3.00859  2.53085  3.49743  3.38790  3.90543  3.32260  3.32880  2.22231  2.79202  2.19646  5.05357  3.82470    300 i - - -
          2.68618  4.42225  2.77519  2.73123  3.46354  2.40513  3.72494  3.29354  2.67741  2.69355  4.24690  2.90347  2.73739  3.18146  2.89801  2.37887  2.77519  2.98518  4.58477  3.61503
          0.03068  3.89529  4.61764  0.61958  0.77255  0.48576  0.95510
     81   2.73615  4.87349  3.11464  2.55094  4.17570  3.47709  3.58731  3.18171  1.61038  3.12911  3.97348  2.78530  3.86999  2.73843  2.27099  2.76507  2.94870  3.24826  5.30452  4.03613    305 k - - -
          2.68618  4.42225  2.77519  2.73123  3.46354  2.40513  3.72494  3.29354  2.67741  2.69355  4.24690  2.90347  2.73739  3.18146  2.89801  2.37887  2.77519  2.98518  4.58477  3.61503
          0.03068  3.89529  4.61764  0.61958  0.77255  0.48576  0.95510
     82   3.12424  4.48775  4.60974  4.06954  3.18921  4.36796  4.73692  1.70436  3.92604  1.19237  3.00710  4.34972  4.62308  4.14383  4.11524  3.71813  3.36557  1.80786  5.20181  4.05696    307 l - - -
          2.68618  4.42225  2.77519  2.73123  3.46354  2.40513  3.72494  3.29354  2.67741  2.69355  4.24690  2.90347  2.73739  3.18146  2.89801  2.37887  2.77519  2.98518  4.58477  3.61503
          0.03068  3.89529  4.61764  0.61958  0.77255  0.48576  0.95510
     83   2.47559  4.89171  2.52999  1.89958  4.16376  3.32352  3.61178  3.56442  2.30261  3.16915  3.98810  2.84006  3.77643  2.76135  2.89160  2.62870  2.86926  2.80398  5.39919  4.03987    310 e - - -
          2.68618  4.42225  2.77519  2.73123  3.46354  2.40513  3.72494  3.29354  2.67741  2.69355  4.24690  2.90347  2.73739  3.18146  2.89801  2.37887  2.77519  2.98518  4.58477  3.61503
          0.03068  3.89529  4.61764  0.61958  0.77255  0.48576  0.95510
     84   2.76972  5.26851  1.86467  1.88187  4.56480  3.24807  3.63396  4.04809  2.17003  3.54715  4.35367  2.70993  3.78022  2.56726  2.99470  2.69425  3.02531  3.63868  5.70435  4.26598    318 d - - -
          2.68618  4.42225  2.77520  2.73124  3.46354  2.40513  3.72495  3.29354  2.67741  2.69355  4.24690  2.90347  2.73740  3.18147  2.89801  2.37887  2.77510  2.98519  4.58477  3.61503
          0.07660  2.75103  4.61764  0.48257  0.96023  0.48576  0.95510
     85   2.63337  4.93331  2.13233  2.23870  4.40460  2.79252  3.69872  3.87335  2.60457  3.43208  4.24744  2.35661  3.75286  2.85856  3.11549  2.01242  2.93843  3.45795  5.62612  4.22621    322 s - - -
          2.68618  4.42225  2.77519  2.73123  3.46354  2.40513  3.72494  3.29354  2.67741  2.69355  4.24690  2.90347  2.73739  3.18146  2.89801  2.37887  2.77519  2.98518  4.58477  3.61503
          0.03068  3.89529  4.61764  0.61958  0.77255  0.48576  0.95510
     86   2.30264  4.85634  2.16177  2.29810  4.23811  3.25298  3.65083  3.67153  2.49953  3.25482  4.06802  2.82771  3.75672  2.60704  2.98310  2.30704  2.65614  3.29806  5.47222  4.10408    324 d - - -
          2.68618  4.42225  2.77519  2.73123  3.46354  2.40513  3.72494  3.29354  2.67741  2.69355  4.24690  2.90347  2.73739  3.18146  2.89801  2.37887  2.77519  2.98518  4.58477  3.61503
          0.03068  3.89529  4.61764  0.61958  0.77255  0.48576  0.95510
     87   2.84658  5.33740  2.04036  1.37561  4.62704  3.19995  3.69753  4.12431  2.65322  3.64753  4.49016  2.43935  3.79515  2.86108  3.20073  2.75570  3.12680  3.71889  5.81381  4.34495    325 e - - -
          2.68618  4.42225  2.77519  2.73123  3.46354  2.40513  3.72494  3.29354  2.67741  2.69355  4.24690  2.90347  2.73739  3.18146  2.89801  2.37887  2.77519  2.98518  4.58477  3.61503
          0.03068  3.89529  4.61764  0.61958  0.77255  0.48576  0.95510
     88   2.82602  4.36210  4.15703  3.82067  3.56655  3.74764  4.61838  2.04862  3.68880  2.24949  3.52804  4.00689  4.30674  4.04688  3.89914  3.25246  3.18692  0.99661  5.35491  4.08803    336 v - - -
          2.68618  4.42225  2.77519  2.73123  3.46354  2.40513  3.72494  3.29354  2.67741  2.69355  4.24690  2.90347  2.73739  3.18146  2.89801  2.37887  2.77519  2.98518  4.58477  3.61503
          0.03068  3.89529  4.61764  0.61958  0.77255  0.48576  0.95510
     89   2.42468  4.26986  3.44801  3.20084  3.98869  3.10844  4.21647  3.11859  3.14427  2.98128  4.03018  3.40671  3.81392  3.53790  3.40198  2.62618  1.13382  2.81114  5.42449  4.20527    338 t - - -
          2.68618  4.42225  2.77519  2.73123  3.46354  2.40513  3.72494  3.29354  2.67741  2.69355  4.24690  2.90347  2.73739  3.18146  2.89801  2.37887  2.77519  2.98518  4.58477  3.61503
          0.03068  3.89529  4.61764  0.61958  0.77255  0.48576  0.95510
     90   2.79332  5.13249  2.50881  1.54738  4.39786  3.32047  3.15862  3.87361  2.20115  3.40062  4.23656  2.80938  3.82409  2.78510  2.75374  2.75055  3.03593  3.51329  5.54552  4.17348    344 e - - -
          2.68618  4.42225  2.77519  2.73123  3.46354  2.40513  3.72494  3.29354  2.67741  2.69355  4.24690  2.90347  2.73739  3.18146  2.89801  2.37887  2.77519  2.98518  4.58477  3.61503
          0.03068  3.89529  4.61764  0.61958  0.77255  0.48576  0.95510
     91   2.82300  5.05869  2.39457  1.22724  4.48683  2.80498  3.78324  3.94478  2.67382  3.53507  4.41602  2.82737  3.82637  2.97070  3.12697  2.79706  3.12942  3.56804  5.66571  4.31769    345 e - - -
          2.68618  4.42225  2.77519  2.73123  3.46354  2.40513  3.72494  3.29354  2.67741  2.69355  4.24690  2.90347  2.73739  3.18146  2.89801  2.37887  2.77519  2.98518  4.58477  3.61503
          0.03068  3.89529  4.61764  0.61958  0.77255  0.48576  0.95510
     92   2.56760  4.31384  3.47300  2.92244  3.52103  3.50576  3.86108  2.32581  2.78194  2.47822  3.45269  3.30976  3.93390  3.15986  2.81283  2.79357  2.13405  2.29092  4.99903  3.76259    347 t - - -
          2.68618  4.42225  2.77519  2.73123  3.46354  2.40513  3.72494  3.29354  2.67741  2.69355  4.24690  2.90347  2.73739  3.18146  2.89801  2.37887  2.77519  2.98518  4.58477  3.61503
          0.03068  3.89529  4.61764  0.61958  0.77255  0.48576  0.95510
     93   3.08668  4.43066  4.64034  4.08634  3.23309  4.37199  4.74251  1.44981  3.96901  1.48766  2.75987  4.35557  4.61749  4.16631  4.15340  3.71038  3.32212  1.73815  5.21564  4.08973    348 i - - -
          2.68618  4.42225  2.77519  2.73123  3.46354  2.40513  3.72494  3.29354  2.67741  2.69355  4.24690  2.90347  2.73739  3.18146  2.89801  2.37887  2.77519  2.98518  4.58477  3.61503
          0.03068  3.89529  4.61764  0.61958  0.77255  0.48576  0.95510
     94   2.62960  4.42941  3.31799  2.60308  3.47440  3.52887  3.72145  2.89716  2.56141  1.92957  3.49374  3.20154  3.91494  3.00869  2.64978  2.80149  2.85679  2.68337  4.91080  3.25257    350 l - - -
          2.68618  4.42225  2.77519  2.73123  3.46354  2.40513  3.72494  3.29354  2.67741  2.69355  4.24690  2.90347  2.73739  3.18146  2.89801  2.37887  2.77519  2.98518  4.58477  3.61503
          0.03068  3.89529  4.61764  0.61958  0.77255  0.48576  0.95510
     95   2.40484  4.52026  3.02945  2.26621  3.79886  3.07096  3.68658  2.76426  2.55222  2.83972  3.69590  3.01827  3.79855  2.89464  2.97204  2.48532  2.47862  2.86654  5.14694  3.85935    351 e - - -
          2.68618  4.42225  2.77519  2.73123  3.46354  2.40513  3.72494  3.29354  2.67741  2.69355  4.24690  2.90347  2.73739  3.18146  2.89801  2.37887  2.77519  2.98518  4.58477  3.61503
          0.03068  3.89529  4.61764  0.61958  0.77255  0.48576  0.95510
     96   2.23290  4.17569  3.25300  3.00550  4.16795  2.93633  4.11173  3.53251  3.04493  3.27960  4.15792  3.21565  3.67096  3.38471  3.34953  1.25384  2.41489  3.05619  5.53538  4.28003    352 s - - -
          2.68618  4.42225  2.77519  2.73123  3.46354  2.40513  3.72494  3.29354  2.67741  2.69355  4.24690  2.90347  2.73739  3.18146  2.89801  2.37887  2.77519  2.98518  4.58477  3.61503
          0.03068  3.89529  4.61764  0.61958  0.77255  0.48576  0.95510
     97   3.18067  4.63606  4.22618  3.86594  3.14410  4.01124  4.51451  2.34918  3.63347  0.84761  3.15957  4.13922  4.44255  3.99635  3.80589  3.58448  3.47381  2.39247  5.03187  3.76052    353 l - - -
          2.68618  4.42225  2.77519  2.73123  3.46354  2.40513  3.72494  3.29354  2.67741  2.69355  4.24690  2.90347  2.73739  3.18146  2.89801  2.37887  2.77519  2.98518  4.58477  3.61503
          0.03068  3.89529  4.61764  0.61958  0.77255  0.48576  0.95510
     98   2.76263  4.85254  3.23578  2.61307  4.11970  3.52294  3.19050  3.52137  1.94953  3.08165  3.40907  3.06586  3.89424  2.73926  1.76370  2.80240  2.96315  3.22420  5.25357  3.99960    354 r - - -
          2.68618  4.42225  2.77519  2.73123  3.46354  2.40513  3.72494  3.29354  2.67741  2.69355  4.24690  2.90347  2.73739  3.18146  2.89801  2.37887  2.77519  2.98518  4.58477  3.61503
          0.03068  3.89529  4.61764  0.61958  0.77255  0.48576  0.95510
     99   3.03085  4.86879  3.52379  3.02984  4.22914  3.51474  3.84027  3.77226  2.24583  3.28403  4.28342  3.38794  4.01604  3.05929  0.94410  3.11381  3.29514  3.49517  5.30282  4.15134    357 r - - -
          2.68618  4.42225  2.77519  2.73123  3.46354  2.40513  3.72494  3.29354  2.67741  2.69355  4.24690  2.90347  2.73739  3.18146  2.89801  2.37887  2.77519  2.98518  4.58477  3.61503
          0.03068  3.89529  4.61764  0.61958  0.77255  0.48576  0.95510
    100   1.26830  4.15313  3.62635  3.29135  3.88679  3.09879  4.24582  2.80235  3.23278  2.78781  3.83804  3.43572  3.80091  3.56510  3.50442  2.54813  2.77032  2.27693  5.41955  4.18624    358 a - - -
          2.68618  4.42225  2.77519  2.73123  3.46354  2.40513  3.72494  3.29354  2.67741  2.69355  4.24690  2.90347  2.73739  3.18146  2.89801  2.37887  2.77519  2.98518  4.58477  3.61503
          0.03068  3.89529  4.61764  0.61958  0.77255  0.48576  0.95510
    101   3.17278  4.58775  4.48929  3.95193  3.04258  4.30831  4.60010  2.17060  3.74680  1.02546  2.32001  4.25472  4.56308  3.99517  3.93148  3.66175  3.40804  2.26350  5.06483  3.91571    359 l - - -
          2.68618  4.42225  2.77519  2.73123  3.46354  2.40513  3.72494  3.29354  2.67741  2.69355  4.24690  2.90347  2.73739  3.18146  2.89801  2.37887  2.77519  2.98518  4.58477  3.61503
          0.03068  3.89529  4.61764  0.61958  0.77255  0.48576  0.95510
    102   2.47486  4.93329  2.29941  2.26706  4.25028  3.28414  3.23512  3.69854  2.44384  3.26115  4.06454  2.47976  3.75862  2.75728  2.93292  2.33373  2.67591  3.32739  5.46480  4.08547    360 e - - -
          2.68618  4.42225  2.77519  2.73123  3.46354  2.40513  3.72494  3.29354  2.67741  2.69355  4.24690  2.90347  2.73739  3.18146  2.89801  2.37887  2.77519  2.98518  4.58477  3.61503
          0.03068  3.89529  4.61764  0.61958  0.77255  0.48576  0.95510
    103   2.59733  3.71140  3.31615  2.75951  3.42420  3.48121  3.70256  2.98756  2.58252  2.63383  3.55601  3.18121  3.88814  2.01872  2.92177  2.75184  2.84085  2.75237  3.77512  3.52216    361 q - - -
          2.68618  4.42225  2.77519  2.73123  3.46354  2.40513  3.72494  3.29354  2.67741  2.69355  4.24690  2.90347  2.73739  3.18146  2.89801  2.37887  2.77519  2.98518  4.58477  3.61503
          0.03068  3.89529  4.61764  0.61958  0.77255  0.48576  0.95510
    104   2.80671  4.42557  3.69292  3.16166  2.34491  3.73799  2.63536  2.91676  3.07022  2.51030  3.00868  3.45636  4.10097  3.34131  3.36492  3.00850  3.03518  2.72860  4.13896  1.95782    362 y - - -
          2.68618  4.42225  2.77519  2.73123  3.46354  2.40513  3.72494  3.29354  2.67741  2.69355  4.24690  2.90347  2.73739  3.18146  2.89801  2.37887  2.77519  2.98518  4.58477  3.61503
          0.03068  3.89529  4.61764  0.61958  0.77255  0.48576  0.95510
    105   2.01010  4.15878  3.25532  3.02673  4.19158  2.91620  4.14007  3.55875  3.09706  3.30988  4.18576  3.22193  3.66186  3.41860  3.40025  1.23750  2.70090  3.06713  5.56102  4.30899    363 s - - -
          2.68618  4.42225  2.77519  2.73123  3.46354  2.40513  3.72494  3.29354  2.67741  2.69355  4.24690  2.90347  2.73739  3.18146  2.89801  2.37887  2.77519  2.98518  4.58477  3.61503
          0.03068  3.89529  4.61764  0.61958  0.77255  0.48576  0.95510
    106   2.01260  4.22008  3.37712  2.92298  3.83703  3.14230  3.94486  2.74037  2.88364  2.87201  3.76356  3.22497  3.75158  3.21367  3.23149  1.80312  2.48473  2.73710  5.24259  4.00285    364 s - - -
          2.68618  4.42225  2.77519  2.73123  3.46354  2.40513  3.72494  3.29354  2.67741  2.69355  4.24690  2.90347  2.73739  3.18146  2.89801  2.37887  2.77519  2.98518  4.58477  3.61503
          0.03068  3.89529  4.61764  0.61958  0.77255  0.48576  0.95510
    107   3.18067  4.63606  4.22618  3.86594  3.14410  4.01124  4.51451  2.34918  3.63347  0.84761  3.15957  4.13922  4.44255  3.99635  3.80589  3.58448  3.47381  2.39247  5.03187  3.76052    365 l - - -
          2.68618  4.42225  2.77519  2.73123  3.46354  2.40513  3.72494  3.29354  2.67741  2.69355  4.24690  2.90347  2.73739  3.18146  2.89801  2.37887  2.77519  2.98518  4.58477  3.61503
          0.03068  3.89529  4.61764  0.61958  0.77255  0.48576  0.95510
    108   2.89847  4.88526  2.91761  2.67245  4.05690  3.38086  3.83104  3.69093  2.49161  3.19104  4.21802  3.13248  3.93450  1.19403  2.77544  2.94515  3.19531  3.41911  5.32476  4.01994    366 q - - -
          2.68618  4.42225  2.77519  2.73123  3.46354  2.40513  3.72494  3.29354  2.67741  2.69355  4.24690  2.90347  2.73739  3.18146  2.89801  2.37887  2.77519  2.98518  4.58477  3.61503
          0.03068  3.89529  4.61764  0.61958  0.77255  0.48576  0.95510
    109   1.11878  4.13438  3.35778  3.13251  4.19389  2.53545  4.20725  3.48106  3.20278  3.28057  4.16790  3.28848  3.67390  3.50722  3.48673  2.41136  2.71274  3.01246  5.55579  4.35663    367 a - - -
          2.68618  4.42225  2.77519  2.73123  3.46354  2.40513  3.72494  3.29354  2.67741  2.69355  4.24690  2.90347  2.73739  3.18146  2.89801  2.37887  2.77519  2.98518  4.58477  3.61503
          0.03068  3.89529  4.61764  0.61958  0.77255  0.48576  0.95510
    110   2.67708  5.04854  2.36616  1.98408  4.32152  3.28810  2.76168  3.78704  2.43956  3.33242  4.13898  2.77745  2.79629  2.75518  2.92742  2.64507  2.92506  3.41405  5.51756  4.12130    368 e - - -
          2.68618  4.42225  2.77519  2.73123  3.46354  2.40513  3.72494  3.29354  2.67741  2.69355  4.24690  2.90347  2.73739  3.18146  2.89801  2.37887  2.77519  2.98518  4.58477  3.61503
          0.03068  3.89529  4.61764  0.61958  0.77255  0.48576  0.95510
    111   2.48258  5.03714  1.27153  2.22009  4.48657  3.16009  3.80877  3.88444  2.82352  3.55108  4.45731  2.76912  3.79972  3.00208  3.35948  2.74453  3.10641  3.50579  5.75766  4.33314    369 d - - -
          2.68618  4.42225  2.77519  2.73123  3.46354  2.40513  3.72494  3.29354  2.67741  2.69355  4.24690  2.90347  2.73739  3.18146  2.89801  2.37887  2.77519  2.98518  4.58477  3.61503
          0.03068  3.89529  4.61764  0.61958  0.77255  0.48576  0.95510
    112   2.69296  4.46637  3.37143  3.27361  4.41594  0.69475  4.39269  4.02092  3.45801  3.67224  4.64801  3.53567  3.85825  3.78033  3.69175  2.86549  3.17597  3.54482  5.50527  4.51854    370 g - - -
          2.68618  4.42225  2.77519  2.73123  3.46354  2.40513  3.72494  3.29354  2.67741  2.69355  4.24690  2.90347  2.73739  3.18146  2.89801  2.37887  2.77519  2.98518  4.58477  3.61503
          0.03068  3.89529  4.61764  0.61958  0.77255  0.48576  0.95510
    113   2.94739  4.78426  3.25718  2.87848  2.68729  3.63352  1.65676  3.41942  2.69674  2.91483  3.94085  3.26280  4.07013  3.15230  2.99462  3.00968  3.19120  3.19439  4.27396  2.38719    371 h - - -
          2.68618  4.42225  2.77519  2.73123  3.46354  2.40513  3.72494  3.29354  2.67741  2.69355  4.24690  2.90347  2.73739  3.18146  2.89801  2.37887  2.77519  2.98518  4.58477  3.61503
          0.03068  3.89529  4.61764  0.61958  0.77255  0.48576  0.95510
    114   3.37314  4.73978  4.12582  3.83740  2.68913  3.75551  3.92749  3.39750  3.55903  2.78854  4.03027  3.98181  4.27510  3.94546  3.68344  3.57663  3.67464  3.28847  0.84051  2.69000    372 w - - -
          2.68618  4.42225  2.77519  2.73123  3.46354  2.40513  3.72494  3.29354  2.67741  2.69355  4.24690  2.90347  2.73739  3.18146  2.89801  2.37887  2.77519  2.98518  4.58477  3.61503
          0.03068  3.89529  4.61764  0.61958  0.77255  0.48576  0.95510
    115   2.14644  4.29806  3.17410  2.95195  4.13169  3.03775  4.09618  3.45976  3.00990  3.18744  4.13849  3.23133  1.41324  3.37088  3.31742  2.53808  2.82621  3.06140  5.49097  4.25608    373 p - - -
          2.68618  4.42225  2.77519  2.73123  3.46354  2.40513  3.72494  3.29354  2.67741  2.69355  4.24690  2.90347  2.73739  3.18146  2.89801  2.37887  2.77519  2.98518  4.58477  3.61503
          0.03068  3.89529  4.61764  0.61958  0.77255  0.48576  0.95510
    116   1.95487  2.79020  3.69285  3.32608  4.02026  1.58510  4.21880  3.32048  3.26728  3.10888  3.97782  3.36685  3.65098  3.55201  3.52634  2.35566  2.62745  2.87380  5.42465  4.23835    374 g - - -
          2.68618  4.42225  2.77519  2.73123  3.46354  2.40513  3.72494  3.29354  2.67741  2.69355  4.24690  2.90347  2.73739  3.18146  2.89801  2.37887  2.77519  2.98518  4.58477  3.61503
          0.03068  3.89529  4.61764  0.61958  0.77255  0.48576  0.95510
    117   2.86367  5.34420  1.35563  1.93427  4.67576  2.79003  3.73079  4.17497  2.74487  3.70499  4.55941  2.66436  3.79554  2.90265  3.32555  2.77027  3.15998  3.76014  5.87276  4.39614    375 d - - -
          2.68618  4.42225  2.77519  2.73123  3.46354  2.40513  3.72494  3.29354  2.67741  2.69355  4.24690  2.90347  2.73739  3.18146  2.89801  2.37887  2.77519  2.98518  4.58477  3.61503
          0.03068  3.89529  4.61764  0.61958  0.77255  0.48576  0.95510
    118   3.41995  4.74031  4.37480  4.01299  1.51886  4.20865  3.44250  3.15116  3.87674  2.52384  3.76752  3.91381  4.53603  3.93337  3.97895  3.56740  3.64857  3.06730  3.62039  1.20817    376 y - - -
          2.68618  4.42225  2.77519  2.73123  3.46354  2.40513  3.72494  3.29354  2.67741  2.69355  4.24690  2.90347  2.73739  3.18146  2.89801  2.37887  2.77519  2.98518  4.58477  3.61503
          0.03068  3.89529  4.61764  0.61958  0.77255  0.48576  0.95510
    119   2.24292  4.19901  3.15532  2.95430  4.25282  2.54357  4.11938  3.72845  3.08252  3.41423  4.25959  3.18615  3.66105  3.39174  3.40054  1.20252  2.72541  3.18853  5.58154  4.33224    377 s - - -
          2.68618  4.42225  2.77519  2.73123  3.46354  2.40513  3.72494  3.29354  2.67741  2.69355  4.24690  2.90347  2.73739  3.18146  2.89801  2.37887  2.77519  2.98518  4.58477  3.61503
          0.03068  3.89529  4.61764  0.61958  0.77255  0.48576  0.95510
    120   2.69296  4.46637  3.37143  3.27361  4.41594  0.69475  4.39269  4.02092  3.45801  3.67224  4.64801  3.53567  3.85825  3.78033  3.69175  2.86549  3.17597  3.54482  5.50527  4.51854    379 g - - -
          2.68618  4.42225  2.77519  2.73123  3.46354  2.40513  3.72494  3.29354  2.67741  2.69355  4.24690  2.90347  2.73739  3.18146  2.89801  2.37887  2.77519  2.98518  4.58477  3.61503
          0.03068  3.89529  4.61764  0.61958  0.77255  0.48576  0.95510
    121   3.07630  4.42373  4.62995  4.11185  3.35280  4.36105  4.81434  1.24012  3.96852  1.72352  3.17984  4.37292  4.65176  4.23199  4.17259  3.72830  3.33156  1.61477  5.33074  4.13759    380 i - - -
          2.68618  4.42225  2.77519  2.73123  3.46354  2.40513  3.72494  3.29354  2.67741  2.69355  4.24690  2.90347  2.73739  3.18146  2.89801  2.37887  2.77519  2.98518  4.58477  3.61503
          0.03068  3.89529  4.61764  0.61958  0.77255  0.48576  0.95510
    122   2.66153  4.28137  3.73728  3.19723  3.26752  3.65632  4.00208  2.46654  3.05555  1.72805  2.48876  3.53148  4.05941  3.38841  3.33513  2.55924  2.91848  2.34198  4.88746  3.65475    381 l - - -
          2.68618  4.42225  2.77519  2.73123  3.46354  2.40513  3.72494  3.29354  2.67741  2.69355  4.24690  2.90347  2.73739  3.18146  2.89801  2.37887  2.77519  2.98518  4.58477  3.61503
          0.03068  3.89529  4.61764  0.61958  0.77255  0.48576  0.95510
    123   3.11527  4.50768  4.29744  3.82937  1.47502  4.07496  3.64432  2.49677  3.69741  2.19570  3.41169  3.87781  4.39847  3.82350  3.84214  3.39656  3.34318  2.67314  3.90460  1.88596    383 f - - -
          2.68618  4.42225  2.77519  2.73123  3.46354  2.40513  3.72494  3.29354  2.67741  2.69355  4.24690  2.90347  2.73739  3.18146  2.89801  2.37887  2.77519  2.98518  4.58477  3.61503
          0.03068  3.89529  4.61764  0.61958  0.77255  0.48576  0.95510
    124   2.70680  4.23340  3.92732  3.37532  3.33243  3.79463  4.14005  1.63405  3.25540  2.16636  2.89935  3.28402  4.16828  3.55959  3.52192  3.09466  2.95427  1.90849  4.96178  3.74208    384 i - - -
          2.68618  4.42225  2.77519  2.73123  3.46354  2.40513  3.72494  3.29354  2.67741  2.69355  4.24690  2.90347  2.73739  3.18146  2.89801  2.37887  2.77519  2.98518  4.58477  3.61503
          0.03068  3.89529  4.61764  0.61958  0.77255  0.48576  0.95510
    125   2.87938  4.36248  4.15335  3.59031  3.19083  3.99747  4.31956  2.05519  3.45467  1.60073  2.06447  3.90244  4.31858  3.72341  3.69325  3.30291  2.81163  2.12630  5.00702  3.85043    385 l - - -
          2.68618  4.42225  2.77519  2.73123  3.46354  2.40513  3.72494  3.29354  2.67741  2.69355  4.24690  2.90347  2.73739  3.18146  2.89801  2.37887  2.77519  2.98518  4.58477  3.61503
          0.03068  3.89529  4.61764  0.61958  0.77255  0.48576  0.95510
    126   2.78127  4.53507  3.39087  3.23302  4.22662  3.22128  4.30878  3.77768  3.29223  3.40214  4.45281  3.53753  0.78628  3.68031  3.53536  2.94943  3.22458  3.42048  5.40713  4.34753    386 p - - -
          2.68618  4.42225  2.77519  2.73123  3.46354  2.40513  3.72494  3.29354  2.67741  2.69355  4.24690  2.90347  2.73739  3.18146  2.89801  2.37887  2.77519  2.98518  4.58477  3.61503
          0.03068  3.89529  4.61764  0.61958  0.77255  0.48576  0.95510
    127   3.13412  4.48435  4.64736  4.09753  2.65181  4.36699  4.61292  1.61764  3.97756  1.26019  2.93649  4.34401  4.59894  4.12766  4.13342  3.70393  3.36292  2.05644  4.99491  3.77415    387 l - - -
          2.68618  4.42225  2.77519  2.73123  3.46354  2.40513  3.72494  3.29354  2.67741  2.69355  4.24690  2.90347  2.73739  3.18146  2.89801  2.37887  2.77519  2.98518  4.58477  3.61503
          0.03068  3.89529  4.61764  0.61958  0.77255  0.48576  0.95510
    128   2.81080  4.25968  4.21826  3.63894  2.97087  3.92749  4.15369  2.19536  3.49534  1.52317  2.36490  3.87506  4.24131  3.70634  3.67493  3.22492  3.03719  2.31588  3.17199  3.47281    394 l - - -
          2.68618  4.42225  2.77519  2.73123  3.46354  2.40513  3.72494  3.29354  2.67741  2.69355  4.24690  2.90347  2.73739  3.18146  2.89801  2.37887  2.77519  2.98518  4.58477  3.61503
          0.03068  3.89529  4.61764  0.61958  0.77255  0.48576  0.95510
    129   3.02517  4.39089  4.59163  4.10453  3.44346  4.27854  4.83809  1.21430  3.97102  1.94995  3.27343  4.34456  4.62358  4.25470  4.18192  3.66706  3.29937  1.47695  5.39883  4.18748    398 i - - -
          2.68618  4.42225  2.77519  2.73123  3.46354  2.40513  3.72494  3.29354  2.67741  2.69355  4.24690  2.90347  2.73739  3.18146  2.89801  2.37887  2.77519  2.98518  4.58477  3.61503
          0.03068  3.89529  4.61764  0.61958  0.77255  0.48576  0.95510
    130   3.28713  4.68214  4.27002  3.98869  0.97511  3.97189  3.88697  2.80783  3.89511  2.17254  3.53450  4.04478  4.42984  4.05675  4.00920  3.55600  3.58821  2.80023  4.12898  2.49301    401 f - - -
          2.68618  4.42225  2.77519  2.73123  3.46354  2.40513  3.72494  3.29354  2.67741  2.69355  4.24690  2.90347  2.73739  3.18146  2.89801  2.37887  2.77519  2.98518  4.58477  3.61503
          0.03068  3.89529  4.61764  0.61958  0.77255  0.48576  0.95510
    131   1.34702  4.11185  3.36499  3.09630  4.16400  2.90682  4.16043  3.48521  3.14090  3.25657  4.12281  3.25455  3.65178  3.44583  3.43969  1.80387  2.66856  3.00358  5.53945  4.31410    402 a - - -
          2.68618  4.42225  2.77519  2.73123  3.46354  2.40513  3.72494  3.29354  2.67741  2.69355  4.24690  2.90347  2.73739  3.18146  2.89801  2.37887  2.77519  2.98518  4.58477  3.61503
          0.03068  3.89529  4.61764  0.61958  0.77255  0.48576  0.95510
    132   3.17876  4.60259  4.46595  3.94416  3.04882  4.29261  4.59290  2.16896  3.71499  0.96625  2.61229  4.24465  4.56468  3.99233  3.90203  3.66025  3.42111  2.25280  5.06666  3.88638    403 l - - -
          2.68618  4.42225  2.77519  2.73123  3.46354  2.40513  3.72494  3.29354  2.67741  2.69355  4.24690  2.90347  2.73739  3.18146  2.89801  2.37887  2.77519  2.98518  4.58477  3.61503
          0.03068  3.89529  4.61764  0.61958  0.77255  0.48576  0.95510
    133   3.01134  4.75946  3.43277  3.02542  2.44109  3.73783  1.87609  3.37440  2.86200  2.85755  3.90514  3.36020  4.14476  3.25829  3.15463  3.08321  3.24696  3.16594  4.05681  1.88057    404 h - - -
          2.68618  4.42225  2.77519  2.73123  3.46354  2.40513  3.72494  3.29354  2.67741  2.69355  4.24690  2.90347  2.73739  3.18146  2.89801  2.37887  2.77519  2.98518  4.58477  3.61503
          0.03068  3.89529  4.61764  0.61958  0.77255  0.48576  0.95510
    134   2.95677  4.36679  4.46592  3.99000  3.48759  4.14825  4.75359  1.67029  3.85337  2.04718  3.34171  4.22878  4.54265  4.16336  4.08089  3.54082  3.24582  1.10674  5.39269  4.15470    405 v - - -
          2.68618  4.42225  2.77519  2.73123  3.46354  2.40513  3.72494  3.29354  2.67741  2.69355  4.24690  2.90347  2.73739  3.18146  2.89801  2.37887  2.77519  2.98518  4.58477  3.61503
          0.03068  3.89529  4.61764  0.61958  0.77255  0.48576  0.95510
    135   2.42468  4.26986  3.44801  3.20084  3.98869  3.10844  4.21647  3.11859  3.14427  2.98128  4.03018  3.40671  3.81392  3.53790  3.40198  2.62618  1.13382  2.81114  5.42449  4.20527    409 t - - -
          2.68618  4.42225  2.77519  2.73123  3.46354  2.40513  3.72494  3.29354  2.67741  2.69355  4.24690  2.90347  2.73739  3.18146  2.89801  2.37887  2.77519  2.98518  4.58477  3.61503
          0.03068  3.89529  4.61764  0.61958  0.77255  0.48576  0.95510
    136   2.70423  4.90743  2.81533  2.28499  4.24729  2.24720  3.61714  3.65523  2.13489  3.21637  4.04876  2.92107  3.82728  2.76956  2.29432  2.71499  2.94349  3.31597  5.40066  4.09543    413 k - - -
          2.68618  4.42225  2.77519  2.73123  3.46354  2.40513  3.72494  3.29354  2.67741  2.69355  4.24690  2.90347  2.73739  3.18146  2.89801  2.37887  2.77519  2.98518  4.58477  3.61503
          0.03068  3.89529  4.61764  0.61958  0.77255  0.48576  0.95510
    137   2.34922  4.26018  3.30365  2.88866  3.87951  3.12969  3.93495  3.16422  2.83352  2.67024  3.83265  3.19979  3.74983  3.19533  3.17259  1.77913  2.08869  2.82620  5.27631  4.01546    414 s - - -
          2.68618  4.42225  2.77519  2.73123  3.46354  2.40513  3.72494  3.29354  2.67741  2.69355  4.24690  2.90347  2.73739  3.18146  2.89801  2.37887  2.77519  2.98518  4.58477  3.61503
          0.03068  3.89529  4.61764  0.61958  0.77255  0.48576  0.95510
    138   3.11399  4.52409  4.48964  3.94092  3.11322  4.28697  4.61971  2.08465  3.77669  1.08428  2.66080  4.24051  4.55142  4.00915  3.97449  3.62701  3.35292  1.94740  5.11772  3.98313    415 l - - -
          2.68618  4.42225  2.77519  2.73123  3.46354  2.40513  3.72494  3.29354  2.67741  2.69355  4.24690  2.90347  2.73739  3.18146  2.89801  2.37887  2.77519  2.98518  4.58477  3.61503
          0.03068  3.89529  4.61764  0.61958  0.77255  0.48576  0.95510
    139   2.80226  5.26732  1.63409  2.12087  4.49320  3.21505  3.20702  4.06177  2.61364  3.57894  4.41057  2.13930  3.78794  2.83844  3.15377  2.72500  3.07662  3.65866  5.70941  4.23864    416 d - - -
          2.68618  4.42225  2.77519  2.73123  3.46354  2.40513  3.72494  3.29354  2.67741  2.69355  4.24690  2.90347  2.73739  3.18146  2.89801  2.37887  2.77519  2.98518  4.58477  3.61503
          0.03068  3.89529  4.61764  0.61958  0.77255  0.48576  0.95510
    140   2.26231  4.57810  2.75811  2.36881  3.87772  3.33186  3.67430  3.23633  2.53608  2.91346  3.76023  2.97605  3.78456  2.86640  2.97552  2.46716  2.49155  2.57860  5.20682  3.90372    417 a - - -
          2.68618  4.42225  2.77519  2.73123  3.46354  2.40513  3.72494  3.29354  2.67741  2.69355  4.24690  2.90347  2.73739  3.18146  2.89801  2.37887  2.77519  2.98518  4.58477  3.61503
          0.03068  3.89529  4.61764  0.61958  0.77255  0.48576  0.95510
    141   2.96523  4.35586  4.46003  3.93237  2.89495  4.18461  4.57703  1.77795  3.82999  1.90776  3.19777  4.18183  4.50978  4.06578  4.04396  3.52935  3.22068  1.24926  5.13034  3.87028    418 v - - -
          2.68618  4.42225  2.77519  2.73123  3.46354  2.40513  3.72494  3.29354  2.67741  2.69355  4.24690  2.90347  2.73739  3.18146  2.89801  2.37887  2.77519  2.98518  4.58477  3.61503
          0.03068  3.89529  4.61764  0.61958  0.77255  0.48576  0.95510
    142   3.18067  4.63606  4.22618  3.86594  3.14410  4.01124  4.51451  2.34918  3.63347  0.84761  3.15957  4.13922  4.44255  3.99635  3.80589  3.58448  3.47381  2.39247  5.03187  3.76052    419 l - - -
          2.68618  4.42225  2.77519  2.73123  3.46354  2.40513  3.72494  3.29354  2.67741  2.69355  4.24690  2.90347  2.73739  3.18146  2.89801  2.37887  2.77519  2.98518  4.58477  3.61503
          0.03068  3.89529  4.61764  0.61958  0.77255  0.48576  0.95510
    143   2.32595  4.24676  3.22595  3.04256  4.09889  2.97620  4.15190  3.62448  3.11787  3.34287  4.26691  3.26384  3.71684  3.46536  3.40335  1.05717  2.80775  3.15460  5.46951  4.18248    420 s - - -
          2.68618  4.42225  2.77519  2.73123  3.46354  2.40513  3.72494  3.29354  2.67741  2.69355  4.24690  2.90347  2.73739  3.18146  2.89801  2.37887  2.77519  2.98518  4.58477  3.61503
          0.03068  3.89529  4.61764  0.61958  0.77255  0.48576  0.95510
    144   2.52988  4.46581  3.15576  2.61432  3.70072  3.40269  3.68856  2.86251  2.39243  2.59311  3.61155  3.07279  3.41986  2.91382  2.94085  2.40531  2.37672  2.78527  5.06689  3.79510    423 t - - -
          2.68618  4.42225  2.77519  2.73123  3.46354  2.40513  3.72494  3.29354  2.67741  2.69355  4.24690  2.90347  2.73739  3.18146  2.89801  2.37887  2.77519  2.98518  4.58477  3.61503
          0.03068  3.89529  4.61764  0.61958  0.77255  0.48576  0.95510
    145   2.97155  5.08778  2.49669  0.99337  4.43680  3.28851  3.87702  3.89521  2.76039  3.50857  4.48138  2.94533  3.89411  3.09206  3.17176  2.95150  3.27589  3.57662  5.60406  4.32607    424 e - - -
          2.68618  4.42225  2.77519  2.73123  3.46354  2.40513  3.72494  3.29354  2.67741  2.69355  4.24690  2.90347  2.73739  3.18146  2.89801  2.37887  2.77519  2.98518  4.58477  3.61503
          0.03068  3.89529  4.61764  0.61958  0.77255  0.48576  0.95510
    146   3.01940  4.83312  3.14756  2.90963  3.30036  3.46648  1.09527  3.72586  2.75204  3.21704  4.26162  3.31811  4.02017  3.27610  3.01647  3.08982  3.32346  3.46053  4.76515  3.25054    425 h - - -
          2.68618  4.42225  2.77519  2.73123  3.46354  2.40513  3.72494  3.29354  2.67741  2.69355  4.24690  2.90347  2.73739  3.18146  2.89801  2.37887  2.77519  2.98518  4.58477  3.61503
          0.03068  3.89529  4.61764  0.61958  0.77255  0.48576  0.95510
    147   2.73040  4.65164  3.33931  2.73812  3.86376  3.54196  3.66428  2.49171  2.10542  2.82576  3.74527  3.16282  3.92720  2.86464  1.88517  2.83925  2.94672  2.91387  5.14257  3.90303    426 r - - -
          2.68618  4.42225  2.77519  2.73123  3.46354  2.40513  3.72494  3.29354  2.67741  2.69355  4.24690  2.90347  2.73739  3.18146  2.89801  2.37887  2.77519  2.98518  4.58477  3.61503
          0.03068  3.89529  4.61764  0.61958  0.77255  0.48576  0.95510
    148   2.77456  4.82167  3.21020  2.63805  3.67942  3.52954  2.87578  3.48148  2.17627  3.03782  3.91774  3.08575  3.91357  2.80186  1.77950  2.82045  2.98372  3.19654  5.00337  3.17355    427 r - - -
          2.68618  4.42225  2.77519  2.73123  3.46354  2.40513  3.72494  3.29354  2.67741  2.69355  4.24690  2.90347  2.73739  3.18146  2.89801  2.37887  2.77519  2.98518  4.58477  3.61503
          0.03068  3.89529  4.61764  0.61958  0.77255  0.48576  0.95510
    149   2.97155  5.08778  2.49669  0.99337  4.43680  3.28851  3.87702  3.89521  2.76039  3.50857  4.48138  2.94533  3.89411  3.09206  3.17176  2.95150  3.27589  3.57662  5.60406  4.32607    435 e - - -
          2.68618  4.42225  2.77519  2.73123  3.46354  2.40513  3.72494  3.29354  2.67741  2.69355  4.24690  2.90347  2.73739  3.18146  2.89801  2.37887  2.77519  2.98518  4.58477  3.61503
          0.03068  3.89529  4.61764  0.61958  0.77255  0.48576  0.95510
    150   3.04882  4.46098  4.36841  3.98492  3.38938  4.09140  4.70867  1.05010  3.81351  1.97055  3.32098  4.22705  4.52026  4.15934  4.00745  3.58875  3.34751  1.84625  5.28506  4.02545    437 i - - -
          2.68618  4.42225  2.77519  2.73123  3.46354  2.40513  3.72494  3.29354  2.67741  2.69355  4.24690  2.90347  2.73739  3.18146  2.89801  2.37887  2.77519  2.98518  4.58477  3.61503
          0.03068  3.89529  4.61764  0.61958  0.77255  0.48576  0.95510
    151   2.61178  0.89531  4.13639  3.88107  3.86696  3.23011  4.52311  3.01446  3.70807  2.92901  4.05097  3.86196  3.93888  4.05321  3.82847  2.88351  3.08044  2.75755  5.27850  4.15454    438 c - - -
          2.68618  4.42225  2.77519  2.73123  3.46354  2.40513  3.72494  3.29354  2.67741  2.69355  4.24690  2.90347  2.73739  3.18146  2.89801  2.37887  2.77519  2.98518  4.58477  3.61503
          0.03068  3.89529  4.61764  0.61958  0.77255  0.48576  0.95510
    152   3.03085  4.86879  3.52379  3.02984  4.22914  3.51474  3.84027  3.77226  2.24583  3.28403  4.28342  3.38794  4.01604  3.05929  0.94410  3.11381  3.29514  3.49517  5.30282  4.15134    439 r - - -
          2.68618  4.42225  2.77519  2.73123  3.46354  2.40513  3.72494  3.29354  2.67741  2.69355  4.24690  2.90347  2.73739  3.18146  2.89801  2.37887  2.77519  2.98518  4.58477  3.61503
          0.03068  3.89529  4.61764  0.61958  0.77255  0.48576  0.95510
    153   3.18414  4.76613  3.69091  3.33097  2.18385  3.89190  2.80992  3.37166  3.16136  2.81346  3.92833  3.54754  4.29015  3.49550  3.39874  3.26794  3.42216  3.19609  3.82652  1.20369    440 y - - -
          2.68618  4.42225  2.77519  2.73123  3.46354  2.40513  3.72494  3.29354  2.67741  2.69355  4.24690  2.90347  2.73739  3.18146  2.89801  2.37887  2.77519  2.98518  4.58477  3.61503
          0.03068  3.89529  4.61764  0.61958  0.77255  0.48576  0.95510
    154   3.09296  4.46275  4.54104  4.05900  3.29244  4.30412  4.73954  1.18704  3.86927  1.69991  3.17525  4.31997  4.62254  4.17501  4.06728  3.69857  3.35552  1.79135  5.25676  4.01459    441 i - - -
          2.68618  4.42225  2.77519  2.73123  3.46354  2.40513  3.72494  3.29354  2.67741  2.69355  4.24690  2.90347  2.73739  3.18146  2.89801  2.37887  2.77519  2.98518  4.58477  3.61503
          0.03068  3.89529  4.61764  0.61958  0.77255  0.48576  0.95510
    155   3.27975  4.75951  3.87176  3.60526  2.29352  3.85659  3.62876  3.28575  3.46211  2.73384  3.95837  3.75134  4.32982  3.76269  3.64122  3.41425  3.56649  3.15735  3.93822  0.92867    442 y - - -
          2.68618  4.42225  2.77519  2.73123  3.46354  2.40513  3.72494  3.29354  2.67741  2.69355  4.24690  2.90347  2.73739  3.18146  2.89801  2.37887  2.77519  2.98518  4.58477  3.61503
          0.03068  3.89529  4.61764  0.61958  0.77255  0.48576  0.95510
    156   2.74203  4.73968  2.72043  2.60810  4.10674  3.19902  3.93892  3.82183  2.84441  3.46605  4.42101  1.11829  3.85191  3.21155  3.19998  2.80825  3.12455  3.44173  5.41001  4.05330    443 n - - -
          2.68618  4.42225  2.77519  2.73123  3.46354  2.40513  3.72494  3.29354  2.67741  2.69355  4.24690  2.90347  2.73739  3.18146  2.89801  2.37887  2.77519  2.98518  4.58477  3.61503
          0.03068  3.89529  4.61764  0.61958  0.77255  0.48576  0.95510
    157   2.62671  4.55137  3.19641  2.65015  3.55867  3.48674  2.35405  2.85871  2.47182  2.69576  3.28084  3.10662  3.87729  2.71661  2.82513  2.74291  2.85588  2.83931  4.96874  3.63077    444 h - - -
          2.68618  4.42225  2.77519  2.73123  3.46354  2.40513  3.72494  3.29354  2.67741  2.69355  4.24690  2.90347  2.73739  3.18146  2.89801  2.37887  2.77519  2.98518  4.58477  3.61503
          0.03068  3.89529  4.61764  0.61958  0.77255  0.48576  0.95510
    158   2.89847  4.88526  2.91761  2.67245  4.05690  3.38086  3.83104  3.69093  2.49161  3.19104  4.21802  3.13248  3.93450  1.19403  2.77544  2.94515  3.19531  3.41911  5.32476  4.01994    458 q - - -
          2.68618  4.42225  2.77519  2.73123  3.46354  2.40513  3.72494  3.29354  2.67741  2.69355  4.24690  2.90347  2.73739  3.18146  2.89801  2.37887  2.77519  2.98518  4.58477  3.61503
          0.03068  3.89529  4.61764  0.61958  0.77255  0.48576  0.95510
    159   2.74203  4.73968  2.72043  2.60810  4.10674  3.19902  3.93892  3.82183  2.84441  3.46605  4.42101  1.11829  3.85191  3.21155  3.19998  2.80825  3.12455  3.44173  5.41001  4.05330    471 n - - -
          2.68618  4.42225  2.77519  2.73123  3.46354  2.40513  3.72494  3.29354  2.67741  2.69355  4.24690  2.90347  2.73739  3.18146  2.89801  2.37887  2.77519  2.98518  4.58477  3.61503
          0.03068  3.89529  4.61764  0.61958  0.77255  0.48576  0.95510
    160   2.97155  5.08778  2.49669  0.99337  4.43680  3.28851  3.87702  3.89521  2.76039  3.50857  4.48138  2.94533  3.89411  3.09206  3.17176  2.95150  3.27589  3.57662  5.60406  4.32607    480 e - - -
          2.68618  4.42225  2.77519  2.73123  3.46354  2.40513  3.72494  3.29354  2.67741  2.69355  4.24690  2.90347  2.73739  3.18146  2.89801  2.37887  2.77519  2.98518  4.58477  3.61503
          0.03068  3.89529  4.61764  0.61958  0.77255  0.48576  0.95510
    161   3.01381  5.14608  0.88588  2.34868  4.52608  3.22768  3.95071  4.11938  3.03908  3.72356  4.70198  2.90627  3.88207  3.18976  3.55855  2.97346  3.35280  3.75607  5.69028  4.39497    489 d - - -
          2.68618  4.42225  2.77519  2.73123  3.46354  2.40513  3.72494  3.29354  2.67741  2.69355  4.24690  2.90347  2.73739  3.18146  2.89801  2.37887  2.77519  2.98518  4.58477  3.61503
          0.03068  3.89529  4.61764  0.61958  0.77255  0.48576  0.95510
    162   2.69296  4.46637  3.37143  3.27361  4.41594  0.69475  4.39269  4.02092  3.45801  3.67224  4.64801  3.53567  3.85825  3.78033  3.69175  2.86549  3.17597  3.54482  5.50527  4.51854    499 g - - -
          2.68618  4.42225  2.77519  2.73123  3.46354  2.40513  3.72494  3.29354  2.67741  2.69355  4.24690  2.90347  2.73739  3.18146  2.89801  2.37887  2.77519  2.98518  4.58477  3.61503
          0.03068  3.89529  4.61764  0.61958  0.77255  0.48576  0.95510
    163   2.69296  4.46637  3.37143  3.27361  4.41594  0.69475  4.39269  4.02092  3.45801  3.67224  4.64801  3.53567  3.85825  3.78033  3.69175  2.86549  3.17597  3.54482  5.50527  4.51854    500 g - - -
          2.68618  4.42225  2.77519  2.73123  3.46354  2.40513  3.72494  3.29354  2.67741  2.69355  4.24690  2.90347  2.73739  3.18146  2.89801  2.37887  2.77519  2.98518  4.58477  3.61503
          0.03068  3.89529  4.61764  0.61958  0.77255  0.48576  0.95510
    164   3.37314  4.73978  4.12582  3.83740  2.68913  3.75551  3.92749  3.39750  3.55903  2.78854  4.03027  3.98181  4.27510  3.94546  3.68344  3.57663  3.67464  3.28847  0.84051  2.69000    503 w - - -
          2.68618  4.42225  2.77519  2.73123  3.46354  2.40513  3.72494  3.29354  2.67741  2.69355  4.24690  2.90347  2.73739  3.18146  2.89801  2.37887  2.77519  2.98518  4.58477  3.61503
          0.03068  3.89529  4.61764  0.61958  0.77255  0.48576  0.95510
    165   2.24352  4.20411  3.10229  2.93094  4.29708  1.41513  4.13095  3.77288  3.11123  3.45296  4.29487  3.17091  3.65732  3.40276  3.43446  1.96237  2.73075  3.21670  5.61933  4.37450    504 g - - -
          2.68618  4.42225  2.77519  2.73123  3.46354  2.40513  3.72494  3.29354  2.67741  2.69355  4.24690  2.90347  2.73739  3.18146  2.89801  2.37887  2.77519  2.98518  4.58477  3.61503
          0.03068  3.89529  4.61764  0.61958  0.77255  0.48576  0.95510
    166   2.52708  4.47480  3.09580  2.60064  3.26129  3.37042  3.69856  3.10710  2.42505  2.78740  3.65213  2.83574  3.81292  2.92642  2.96251  2.51115  2.15134  2.82941  5.08739  3.80332    505 t - - -
          2.68618  4.42225  2.77519  2.73123  3.46354  2.40513  3.72494  3.29354  2.67741  2.69355  4.24690  2.90347  2.73739  3.18146  2.89801  2.37887  2.77519  2.98518  4.58477  3.61503
          0.03068  3.89529  4.61764  0.61958  0.77255  0.48576  0.95510
    167   2.59898  4.71696  2.99872  2.46287  3.83634  3.41476  3.05540  3.34942  2.36490  2.95839  3.41485  2.74392  3.80881  2.28085  2.77117  2.64914  2.82687  3.04887  5.14474  3.44739    506 q - - -
          2.68618  4.42225  2.77519  2.73123  3.46354  2.40513  3.72494  3.29354  2.67741  2.69355  4.24690  2.90347  2.73739  3.18146  2.89801  2.37887  2.77519  2.98518  4.58477  3.61503
          0.03068  3.89529  4.61764  0.61958  0.77255  0.48576  0.95510
    168   2.80080  4.27783  4.20104  3.68350  3.51132  3.93623  4.47792  1.68365  3.57650  2.18932  3.37040  3.95344  4.34673  3.87764  3.83501  3.28489  2.56372  1.37451  5.26100  4.04989    507 v - - -
          2.68618  4.42225  2.77519  2.73123  3.46354  2.40513  3.72494  3.29354  2.67741  2.69355  4.24690  2.90347  2.73739  3.18146  2.89801  2.37887  2.77519  2.98518  4.58477  3.61503
          0.03068  3.89529  4.61764  0.61958  0.77255  0.48576  0.95510
    169   3.17125  4.54886  4.57201  4.05461  3.11755  4.36025  4.69478  1.75642  3.86579  1.07847  2.97285  4.33780  4.62215  4.11261  4.04726  3.73022  3.41474  2.03939  5.13854  3.95570    509 l - - -
          2.68618  4.42225  2.77519  2.73123  3.46354  2.40513  3.72494  3.29354  2.67741  2.69355  4.24690  2.90347  2.73739  3.18146  2.89801  2.37887  2.77519  2.98518  4.58477  3.61503
          0.03068  3.89529  4.61764  0.61958  0.77255  0.48576  0.95510
    170   2.28765  4.57974  2.35243  2.43887  4.30787  1.85544  3.83108  3.74188  2.77303  3.36550  4.19469  2.90285  3.71839  3.02480  3.23647  2.31862  2.84560  3.29606  5.58961  4.25292    510 g - - -
          2.68618  4.42225  2.77519  2.73123  3.46354  2.40513  3.72494  3.29354  2.67741  2.69355  4.24690  2.90347  2.73739  3.18146  2.89801  2.37887  2.77519  2.98518  4.58477  3.61503
          0.03068  3.89529  4.61764  0.61958  0.77255  0.48576  0.95510
    171   2.71437  4.95307  2.55551  2.01690  4.27618  3.28983  3.66852  3.71080  2.45362  3.28423  4.13274  2.83928  2.17129  2.59968  2.87256  2.70964  2.97983  3.36421  5.49209  4.13927    512 e - - -
          2.68618  4.42225  2.77519  2.73123  3.46354  2.40513  3.72494  3.29354  2.67741  2.69355  4.24690  2.90347  2.73739  3.18146  2.89801  2.37887  2.77519  2.98518  4.58477  3.61503
          0.03068  3.89529  4.61764  0.61958  0.77255  0.48576  0.95510
    172   2.32595  4.24676  3.22595  3.04256  4.09889  2.97620  4.15190  3.62448  3.11787  3.34287  4.26691  3.26384  3.71684  3.46536  3.40335  1.05717  2.80775  3.15460  5.46951  4.18248    514 s - - -
          2.68618  4.42225  2.77519  2.73123  3.46354  2.40513  3.72494  3.29354  2.67741  2.69355  4.24690  2.90347  2.73739  3.18146  2.89801  2.37887  2.77519  2.98518  4.58477  3.61503
          0.03068  3.89529  4.61764  0.61958  0.77255  0.48576  0.95510
    173   1.99090  4.13697  3.37599  3.04015  4.08989  2.95968  4.08886  3.37686  3.04071  3.15261  4.01622  3.23990  3.67098  3.36138  3.35584  2.01402  1.61842  2.93908  5.46261  4.24154    515 t - - -
          2.68618  4.42225  2.77519  2.73123  3.46354  2.40513  3.72494  3.29354  2.67741  2.69355  4.24690  2.90347  2.73739  3.18146  2.89801  2.37887  2.77519  2.98518  4.58477  3.61503
          0.03068  3.89529  4.61764  0.61958  0.77255  0.48576  0.95510
    174   2.98695  4.53207  4.07379  3.66884  3.21743  3.85105  4.39869  2.39529  3.43572  1.80855  1.33488  3.94356  4.31167  3.81603  3.63839  3.33850  3.29264  2.40408  5.06137  3.82522    516 m - - -
          2.68618  4.42225  2.77519  2.73123  3.46354  2.40513  3.72494  3.29354  2.67741  2.69355  4.24690  2.90347  2.73739  3.18146  2.89801  2.37887  2.77519  2.98518  4.58477  3.61503
          0.03068  3.89529  4.61764  0.61958  0.77255  0.48576  0.95510
    175   3.28713  4.68214  4.27002  3.98869  0.97511  3.97189  3.88697  2.80783  3.89511  2.17254  3.53450  4.04478  4.42984  4.05675  4.00920  3.55600  3.58821  2.80023  4.12898  2.49301    517 f - - -
          2.68618  4.42225  2.77519  2.73123  3.46354  2.40513  3.72494  3.29354  2.67741  2.69355  4.24690  2.90347  2.73739  3.18146  2.89801  2.37887  2.77519  2.98518  4.58477  3.61503
          0.03068  3.89529  4.61764  0.61958  0.77255  0.48576  0.95510
    176   2.25787  4.21375  3.09269  2.93668  4.29506  1.32400  4.14114  3.77722  3.12368  3.46371  4.31367  3.17768  3.66498  3.41905  3.44066  2.09717  2.74696  3.22484  5.61720  4.37172    518 g - - -
          2.68618  4.42225  2.77519  2.73123  3.46354  2.40513  3.72494  3.29354  2.67741  2.69355  4.24690  2.90347  2.73739  3.18146  2.89801  2.37887  2.77519  2.98518  4.58477  3.61503
          0.03068  3.89529  4.61764  0.61958  0.77255  0.48576  0.95510
    177   2.22824  4.16982  3.28491  2.99988  4.14925  2.94641  4.09091  3.49548  3.02209  3.24173  4.10990  3.21468  3.66956  3.35780  3.33516  1.38884  2.13571  3.02894  5.51192  4.26754    519 s - - -
          2.68618  4.42225  2.77519  2.73123  3.46354  2.40513  3.72494  3.29354  2.67741  2.69355  4.24690  2.90347  2.73739  3.18146  2.89801  2.37887  2.77519  2.98518  4.58477  3.61503
          0.03068  3.89529  4.61764  0.61958  0.77255  0.48576  0.95510
    178   2.61178  0.89531  4.13639  3.88107  3.86696  3.23011  4.52311  3.01446  3.70807  2.92901  4.05097  3.86196  3.93888  4.05321  3.82847  2.88351  3.08044  2.75755  5.27850  4.15454    520 c - - -
          2.68618  4.42225  2.77519  2.73123  3.46354  2.40513  3.72494  3.29354  2.67741  2.69355  4.24690  2.90347  2.73739  3.18146  2.89801  2.37887  2.77519  2.98518  4.58477  3.61503
          0.03068  3.89529  4.61764  0.61958  0.77255  0.48576  0.95510
    179   3.07584  4.48070  4.47875  3.92184  3.12452  4.26255  4.59315  2.07461  3.78022  1.21117  2.42611  4.21582  4.52588  3.99525  3.97696  3.59259  3.31089  1.85134  5.10197  3.97922    521 l - - -
          2.68618  4.42225  2.77519  2.73123  3.46354  2.40513  3.72494  3.29354  2.67741  2.69355  4.24690  2.90347  2.73739  3.18146  2.89801  2.37887  2.77519  2.98518  4.58477  3.61503
          0.03068  3.89529  4.61764  0.61958  0.77255  0.48576  0.95510
    180   2.74203  4.73968  2.72043  2.60810  4.10674  3.19902  3.93892  3.82183  2.84441  3.46605  4.42101  1.11829  3.85191  3.21155  3.19998  2.80825  3.12455  3.44173  5.41001  4.05330    522 n - - -
          2.68618  4.42225  2.77519  2.73123  3.46354  2.40513  3.72494  3.29354  2.67741  2.69355  4.24690  2.90347  2.73739  3.18146  2.89801  2.37887  2.77519  2.98518  4.58477  3.61503
          0.03068  3.89529  4.61764  0.61958  0.77255  0.48576  0.95510
    181   3.27975  4.75951  3.87176  3.60526  2.29352  3.85659  3.62876  3.28575  3.46211  2.73384  3.95837  3.75134  4.32982  3.76269  3.64122  3.41425  3.56649  3.15735  3.93822  0.92867    523 y - - -
          2.68618  4.42225  2.77519  2.73123  3.46354  2.40513  3.72494  3.29354  2.67741  2.69355  4.24690  2.90347  2.73739  3.18146  2.89801  2.37887  2.77519  2.98518  4.58477  3.61503
          0.03068  3.89529  4.61764  0.61958  0.77255  0.48576  0.95510
    182   1.78919  4.15805  3.66433  3.22160  3.76741  3.22207  4.14977  2.61181  3.15540  2.68455  3.67915  3.43486  3.85095  3.47025  3.45534  2.62092  2.25248  1.91619  5.28008  4.06442    524 a - - -
          2.68618  4.42225  2.77519  2.73123  3.46354  2.40513  3.72494  3.29354  2.67741  2.69355  4.24690  2.90347  2.73739  3.18146  2.89801  2.37887  2.77519  2.98518  4.58477  3.61503
          0.03068  3.89529  4.61764  0.61958  0.77255  0.48576  0.95510
    183   2.25867  4.17268  3.32767  3.04293  4.06591  2.98460  4.10105  3.33672  3.02825  3.14157  4.04293  3.25119  3.69976  3.38421  3.32331  2.15692  1.40343  2.92496  5.45774  4.21356    527 t - - -
          2.68618  4.42225  2.77519  2.73123  3.46354  2.40513  3.72494  3.29354  2.67741  2.69355  4.24690  2.90347  2.73739  3.18146  2.89801  2.37887  2.77519  2.98518  4.58477  3.61503
          0.03068  3.89529  4.61764  0.61958  0.77255  0.48576  0.95510
    184   3.18067  4.63606  4.22618  3.86594  3.14410  4.01124  4.51451  2.34918  3.63347  0.84761  3.15957  4.13922  4.44255  3.99635  3.80589  3.58448  3.47381  2.39247  5.03187  3.76052    528 l - - -
          2.68618  4.42225  2.77519  2.73123  3.46354  2.40513  3.72494  3.29354  2.67741  2.69355  4.24690  2.90347  2.73739  3.18146  2.89801  2.37887  2.77519  2.98518  4.58477  3.61503
          0.03068  3.89529  4.61764  0.61958  0.77255  0.48576  0.95510
    185   2.80794  4.83231  3.33911  2.70520  4.10954  3.55320  3.60921  3.46323  1.94184  3.03240  3.36058  3.13031  3.93213  2.77454  1.59299  2.86515  3.01017  3.19089  5.24995  4.02118    529 r - - -
          2.68618  4.42225  2.77519  2.73123  3.46354  2.40513  3.72494  3.29354  2.67741  2.69355  4.24690  2.90347  2.73739  3.18146  2.89801  2.37887  2.77519  2.98518  4.58477  3.61503
          0.03068  3.89529  4.61764  0.61958  0.77255  0.48576  0.95510
    186   3.17254  4.55330  4.56393  4.04783  3.11256  4.35533  4.68814  1.78312  3.85623  1.06469  2.97055  4.33192  4.61903  4.10575  4.03821  3.72621  3.41649  2.05124  5.13325  3.94784    531 l - - -
          2.68618  4.42225  2.77519  2.73123  3.46354  2.40513  3.72494  3.29354  2.67741  2.69355  4.24690  2.90347  2.73739  3.18146  2.89801  2.37887  2.77519  2.98518  4.58477  3.61503
          0.03068  3.89529  4.61764  0.61958  0.77255  0.48576  0.95510
    187   3.18067  4.63606  4.22618  3.86594  3.14410  4.01124  4.51451  2.34918  3.63347  0.84761  3.15957  4.13922  4.44255  3.99635  3.80589  3.58448  3.47381  2.39247  5.03187  3.76052    532 l - - -
          2.68618  4.42225  2.77519  2.73123  3.46354  2.40513  3.72494  3.29354  2.67741  2.69355  4.24690  2.90347  2.73739  3.18146  2.89801  2.37887  2.77519  2.98518  4.58477  3.61503
          0.03068  3.89529  4.61764  0.61958  0.77255  0.48576  0.95510
    188   2.62111  4.64792  2.32857  2.54327  4.38535  1.24628  3.97488  3.88905  2.97891  3.52796  4.41020  3.00570  3.78451  3.21399  3.41091  2.69601  3.02325  3.44580  5.60818  4.34946    535 g - - -
          2.68618  4.42225  2.77519  2.73123  3.46354  2.40513  3.72494  3.29354  2.67741  2.69355  4.24690  2.90347  2.73739  3.18146  2.89801  2.37887  2.77519  2.98518  4.58477  3.61503
          0.03068  3.89529  4.61764  0.61958  0.77255  0.48576  0.95510
    189   2.83358  5.18000  2.40414  1.46196  4.46023  3.28352  3.67552  3.92864  2.45234  3.45773  4.32480  2.78581  3.82923  2.35430  2.86988  2.78070  3.09391  3.57032  5.62535  4.23972    536 e - - -
          2.68618  4.42225  2.77519  2.73123  3.46354  2.40513  3.72494  3.29354  2.67741  2.69355  4.24690  2.90347  2.73739  3.18146  2.89801  2.37887  2.77519  2.98518  4.58477  3.61503
          0.03068  3.89529  4.61764  0.61958  0.77255  0.48576  0.95510
    190   2.32420  4.63114  2.72745  2.33838  3.86773  3.37538  3.66369  3.19861  2.38197  2.89530  3.75263  2.96570  3.81019  2.85764  2.94512  2.65948  2.82875  2.31017  5.19909  3.89493    543 v - - -
          2.68618  4.42225  2.77519  2.73123  3.46354  2.40513  3.72494  3.29354  2.67741  2.69355  4.24690  2.90347  2.73739  3.18146  2.89801  2.37887  2.77519  2.98518  4.58477  3.61503
          0.07079  3.89529  3.03654  0.61958  0.77255  0.48576  0.95510
    191   2.58320  3.75513  3.31643  2.73742  3.57619  3.48770  3.69386  2.93232  2.37695  2.14363  3.51024  3.16360  3.87377  2.71838  2.63993  2.74735  2.81221  2.69575  4.96050  3.71621    547 l - - -
          2.68618  4.42225  2.77519  2.73123  3.46354  2.40513  3.72494  3.29354  2.67741  2.69355  4.24690  2.90347  2.73739  3.18146  2.89801  2.37887  2.77519  2.98518  4.58477  3.61503
          0.03191  3.85642  4.57877  0.61958  0.77255  0.46448  0.99010
    192   2.69440  5.15709  2.11420  2.07665  4.45520  3.27972  2.92444  3.92976  2.28489  3.43738  4.22686  2.55894  3.76555  2.50749  2.90317  2.64052  2.93976  3.52690  5.59744  4.18136    551 e - - -
          2.68618  4.42225  2.77519  2.73123  3.46354  2.40513  3.72494  3.29354  2.67741  2.69355  4.24690  2.90347  2.73739  3.18146  2.89801  2.37887  2.77519  2.98518  4.58477  3.61503
          0.21591  3.89529  1.74955  0.61958  0.77255  0.48576  0.95510
    193   2.62560  4.73989  2.44596  1.85355  4.24089  2.11270  3.72669  3.67023  2.60787  3.30205  4.18465  2.81372  3.72249  2.93090  3.02635  2.65503  2.95591  3.30177  5.47022  4.15964    558 e - - -
          2.68618  4.42225  2.77510  2.73124  3.46354  2.40513  3.72495  3.29354  2.67741  2.69355  4.24690  2.90347  2.73740  3.18147  2.89801  2.37887  2.77520  2.98519  4.58477  3.61503
          0.09320  2.56165  4.43854  0.48097  0.96282  0.56514  0.83998
    194   2.71485  5.01058  2.55717  1.98907  4.27687  3.30137  2.84397  3.73218  2.14241  3.27456  4.10555  2.57744  3.78036  2.72975  2.67445  2.68969  2.95151  3.38357  5.43770  4.08449    569 e - - -
          2.68618  4.42225  2.77519  2.73123  3.46354  2.40513  3.72494  3.29354  2.67741  2.69355  4.24690  2.90347  2.73739  3.18146  2.89801  2.37887  2.77519  2.98518  4.58477  3.61503
          0.03498  3.76627  4.48862  0.61958  0.77255  0.42416  1.06223
    195   2.75777  4.93486  2.56957  2.38159  4.29532  3.26562  3.72691  3.80744  2.25228  3.39611  4.27206  1.54737  3.83417  2.91458  2.82702  2.76387  3.05618  3.44395  5.50989  4.14971    570 n - - -
          2.68618  4.42225  2.77519  2.73123  3.46354  2.40513  3.72494  3.29354  2.67741  2.69355  4.24690  2.90347  2.73739  3.18146  2.89801  2.37887  2.77519  2.98518  4.58477  3.61503
          0.03068  3.89529  4.61764  0.61958  0.77255  0.48576  0.95510
    196   2.88962  5.42238  1.34046  1.93089  4.70900  3.17310  3.72300  4.22651  2.74232  3.74320  4.59963  2.39368  3.79779  2.89398  3.33040  2.78108  3.18203  3.80853  5.90650  4.40537    573 d - - -
          2.68618  4.42225  2.77519  2.73123  3.46354  2.40513  3.72494  3.29354  2.67741  2.69355  4.24690  2.90347  2.73739  3.18146  2.89801  2.37887  2.77519  2.98518  4.58477  3.61503
          0.03068  3.89529  4.61764  0.61958  0.77255  0.48576  0.95510
    197   1.24525  4.13240  3.32367  3.08914  4.21619  2.18276  4.18289  3.54339  3.17802  3.30737  4.17373  3.25855  3.65913  3.47128  3.47702  2.39004  2.69531  3.05050  5.56812  4.36471    575 a - - -
          2.68618  4.42225  2.77519  2.73123  3.46354  2.40513  3.72494  3.29354  2.67741  2.69355  4.24690  2.90347  2.73739  3.18146  2.89801  2.37887  2.77519  2.98518  4.58477  3.61503
          0.03068  3.89529  4.61764  0.61958  0.77255  0.48576  0.95510
    198   3.18067  4.63606  4.22618  3.86594  3.14410  4.01124  4.51451  2.34918  3.63347  0.84761  3.15957  4.13922  4.44255  3.99635  3.80589  3.58448  3.47381  2.39247  5.03187  3.76052    580 l - - -
          2.68618  4.42225  2.77519  2.73123  3.46354  2.40513  3.72494  3.29354  2.67741  2.69355  4.24690  2.90347  2.73739  3.18146  2.89801  2.37887  2.77519  2.98518  4.58477  3.61503
          0.03068  3.89529  4.61764  0.61958  0.77255  0.48576  0.95510
    199   1.96852  4.43240  2.99660  2.41830  3.99747  3.17565  3.80162  3.35230  2.67581  3.04066  3.88958  3.03736  3.74486  3.01236  3.07758  2.21708  2.23780  2.99558  5.32608  4.04507    581 a - - -
          2.68618  4.42225  2.77519  2.73123  3.46354  2.40513  3.72494  3.29354  2.67741  2.69355  4.24690  2.90347  2.73739  3.18146  2.89801  2.37887  2.77519  2.98518  4.58477  3.61503
          0.03068  3.89529  4.61764  0.61958  0.77255  0.48576  0.95510
    200   2.92516  5.06065  3.02889  2.60068  4.41785  3.49824  3.61891  3.83093  1.27945  3.32401  4.21335  3.05260  3.93961  2.51727  2.26764  2.92350  3.13533  3.51484  5.42175  4.18171    582 k - - -
          2.68618  4.42225  2.77519  2.73123  3.46354  2.40513  3.72494  3.29354  2.67741  2.69355  4.24690  2.90347  2.73739  3.18146  2.89801  2.37887  2.77519  2.98518  4.58477  3.61503
          0.03068  3.89529  4.61764  0.61958  0.77255  0.48576  0.95510
    201   2.69296  4.46637  3.37143  3.27361  4.41594  0.69475  4.39269  4.02092  3.45801  3.67224  4.64801  3.53567  3.85825  3.78033  3.69175  2.86549  3.17597  3.54482  5.50527  4.51854    583 g - - -
          2.68618  4.42225  2.77519  2.73123  3.46354  2.40513  3.72494  3.29354  2.67741  2.69355  4.24690  2.90347  2.73739  3.18146  2.89801  2.37887  2.77519  2.98518  4.58477  3.61503
          0.03068  3.89529  4.61764  0.61958  0.77255  0.48576  0.95510
    202   2.76002  4.69894  3.41355  2.85386  3.97545  3.47454  3.73156  3.32018  2.20800  2.94087  3.93093  3.22958  3.94255  2.93085  1.42909  2.86372  3.02848  2.75539  5.24037  3.98112    584 r - - -
          2.68618  4.42225  2.77519  2.73123  3.46354  2.40513  3.72494  3.29354  2.67741  2.69355  4.24690  2.90347  2.73739  3.18146  2.89801  2.37887  2.77519  2.98518  4.58477  3.61503
          0.03068  3.89529  4.61764  0.61958  0.77255  0.48576  0.95510
    203   1.95187  4.47056  3.07332  2.41588  3.80442  3.32270  3.73045  3.13361  2.59298  2.84059  3.29876  3.05635  3.79993  2.94937  2.99126  2.33267  2.78861  2.84455  5.16328  3.88460    585 a - - -
          2.68618  4.42225  2.77519  2.73123  3.46354  2.40513  3.72494  3.29354  2.67741  2.69355  4.24690  2.90347  2.73739  3.18146  2.89801  2.37887  2.77519  2.98518  4.58477  3.61503
          0.03068  3.89529  4.61764  0.61958  0.77255  0.48576  0.95510
    204   3.37314  4.73978  4.12582  3.83740  2.68913  3.75551  3.92749  3.39750  3.55903  2.78854  4.03027  3.98181  4.27510  3.94546  3.68344  3.57663  3.67464  3.28847  0.84051  2.69000    586 w - - -
          2.68618  4.42225  2.77519  2.73123  3.46354  2.40513  3.72494  3.29354  2.67741  2.69355  4.24690  2.90347  2.73739  3.18146  2.89801  2.37887  2.77519  2.98518  4.58477  3.61503
          0.03068  3.89529  4.61764  0.61958  0.77255  0.48576  0.95510
    205   3.04882  4.46098  4.36841  3.98492  3.38938  4.09140  4.70867  1.05010  3.81351  1.97055  3.32098  4.22705  4.52026  4.15934  4.00745  3.58875  3.34751  1.84625  5.28506  4.02545    587 i - - -
          2.68618  4.42225  2.77519  2.73123  3.46354  2.40513  3.72494  3.29354  2.67741  2.69355  4.24690  2.90347  2.73739  3.18146  2.89801  2.37887  2.77519  2.98518  4.58477  3.61503
          0.03068  3.89529  4.61764  0.61958  0.77255  0.48576  0.95510
    206   2.86709  4.44828  3.97101  3.54636  3.27450  3.80810  4.33937  2.29086  3.33407  1.16470  3.20545  3.83174  4.26774  3.71869  3.56272  3.21804  2.81657  2.24364  5.10344  3.86351    588 l - - -
          2.68618  4.42225  2.77519  2.73123  3.46354  2.40513  3.72494  3.29354  2.67741  2.69355  4.24690  2.90347  2.73739  3.18146  2.89801  2.37887  2.77519  2.98518  4.58477  3.61503
          0.03068  3.89529  4.61764  0.61958  0.77255  0.48576  0.95510
    207   2.32595  4.24676  3.22595  3.04256  4.09889  2.97620  4.15190  3.62448  3.11787  3.34287  4.26691  3.26384  3.71684  3.46536  3.40335  1.05717  2.80775  3.15460  5.46951  4.18248    589 s - - -
          2.68618  4.42225  2.77519  2.73123  3.46354  2.40513  3.72494  3.29354  2.67741  2.69355  4.24690  2.90347  2.73739  3.18146  2.89801  2.37887  2.77519  2.98518  4.58477  3.61503
          0.03068  3.89529  4.61764  0.61958  0.77255  0.48576  0.95510
    208   2.84884  4.84301  3.07503  2.68228  3.63114  3.47101  1.65635  3.60489  2.30277  3.13803  4.06559  3.11939  3.94080  2.92896  2.36154  2.89652  3.09633  3.31608  4.99409  3.55208    590 h - - -
          2.68618  4.42225  2.77519  2.73123  3.46354  2.40513  3.72494  3.29354  2.67741  2.69355  4.24690  2.90347  2.73739  3.18146  2.89801  2.37887  2.77519  2.98518  4.58477  3.61503
          0.03068  3.89529  4.61764  0.61958  0.77255  0.48576  0.95510
    209   2.69296  4.46637  3.37143  3.27361  4.41594  0.69475  4.39269  4.02092  3.45801  3.67224  4.64801  3.53567  3.85825  3.78033  3.69175  2.86549  3.17597  3.54482  5.50527  4.51854    591 g - - -
          2.68618  4.42225  2.77519  2.73123  3.46354  2.40513  3.72494  3.29354  2.67741  2.69355  4.24690  2.90347  2.73739  3.18146  2.89801  2.37887  2.77519  2.98518  4.58477  3.61503
          0.03068  3.89529  4.61764  0.61958  0.77255  0.48576  0.95510
    210   2.21584  4.16868  3.26877  2.94941  4.15672  2.59288  4.05152  3.54740  2.99393  3.24301  4.07793  3.18487  3.65519  3.30601  3.33087  1.73717  1.82235  3.06112  5.49787  4.26539    592 s - - -
          2.68618  4.42225  2.77519  2.73123  3.46354  2.40513  3.72494  3.29354  2.67741  2.69355  4.24690  2.90347  2.73739  3.18146  2.89801  2.37887  2.77519  2.98518  4.58477  3.61503
          0.03068  3.89529  4.61764  0.61958  0.77255  0.48576  0.95510
    211   1.37142  4.23283  3.60492  3.22273  3.73801  3.25537  4.17798  2.40432  3.14029  2.60587  3.69398  3.45248  3.89194  3.49450  3.42891  2.67954  2.84250  2.40098  5.30593  4.05273    593 a - - -
          2.68618  4.42225  2.77519  2.73123  3.46354  2.40513  3.72494  3.29354  2.67741  2.69355  4.24690  2.90347  2.73739  3.18146  2.89801  2.37887  2.77519  2.98518  4.58477  3.61503
          0.03068  3.89529  4.61764  0.61958  0.77255  0.48576  0.95510
    212   2.10600  4.14749  3.47739  3.06763  3.92041  3.05567  4.05848  3.08723  3.01793  2.94822  3.84842  3.28593  3.72470  3.34510  3.33320  2.25377  1.65277  2.49591  5.33545  4.11326    594 t - - -
          2.68618  4.42225  2.77519  2.73123  3.46354  2.40513  3.72494  3.29354  2.67741  2.69355  4.24690  2.90347  2.73739  3.18146  2.89801  2.37887  2.77519  2.98518  4.58477  3.61503
          0.03068  3.89529  4.61764  0.61958  0.77255  0.48576  0.95510
    213   1.26830  4.15313  3.62635  3.29135  3.88679  3.09879  4.24582  2.80235  3.23278  2.78781  3.83804  3.43572  3.80091  3.56510  3.50442  2.54813  2.77032  2.27693  5.41955  4.18624    595 a - - -
          2.68618  4.42225  2.77519  2.73123  3.46354  2.40513  3.72494  3.29354  2.67741  2.69355  4.24690  2.90347  2.73739  3.18146  2.89801  2.37887  2.77519  2.98518  4.58477  3.61503
          0.03068  3.89529  4.61764  0.61958  0.77255  0.48576  0.95510
    214   1.92895  4.28342  3.87163  3.34199  3.42339  3.72292  4.18772  1.86395  3.23769  2.16982  2.99786  3.66183  4.14916  3.55187  3.52771  3.04623  2.97123  2.04664  5.08784  3.87580    596 i - - -
          2.68618  4.42225  2.77519  2.73123  3.46354  2.40513  3.72494  3.29354  2.67741  2.69355  4.24690  2.90347  2.73739  3.18146  2.89801  2.37887  2.77519  2.98518  4.58477  3.61503
          0.03068  3.89529  4.61764  0.61958  0.77255  0.48576  0.95510
    215   2.78127  4.53507  3.39087  3.23302  4.22662  3.22128  4.30878  3.77768  3.29223  3.40214  4.45281  3.53753  0.78628  3.68031  3.53536  2.94943  3.22458  3.42048  5.40713  4.34753    597 p - - -
          2.68618  4.42225  2.77519  2.73123  3.46354  2.40513  3.72494  3.29354  2.67741  2.69355  4.24690  2.90347  2.73739  3.18146  2.89801  2.37887  2.77519  2.98518  4.58477  3.61503
          0.03068  3.89529  4.61764  0.61958  0.77255  0.48576  0.95510
    216   2.89847  4.88526  2.91761  2.67245  4.05690  3.38086  3.83104  3.69093  2.49161  3.19104  4.21802  3.13248  3.93450  1.19403  2.77544  2.94515  3.19531  3.41911  5.32476  4.01994    598 q - - -
          2.68618  4.42225  2.77519  2.73123  3.46354  2.40513  3.72494  3.29354  2.67741  2.69355  4.24690  2.90347  2.73739  3.18146  2.89801  2.37887  2.77519  2.98518  4.58477  3.61503
          0.03068  3.89529  4.61764  0.61958  0.77255  0.48576  0.95510
    217   3.37314  4.73978  4.12582  3.83740  2.68913  3.75551  3.92749  3.39750  3.55903  2.78854  4.03027  3.98181  4.27510  3.94546  3.68344  3.57663  3.67464  3.28847  0.84051  2.69000    599 w - - -
          2.68618  4.42225  2.77519  2.73123  3.46354  2.40513  3.72494  3.29354  2.67741  2.69355  4.24690  2.90347  2.73739  3.18146  2.89801  2.37887  2.77519  2.98518  4.58477  3.61503
          0.03068  3.89529  4.61764  0.61958  0.77255  0.48576  0.95510
    218   1.40613  4.13919  3.29536  3.06318  4.23504  1.86819  4.17294  3.57820  3.16559  3.32814  4.18795  3.24330  3.65521  3.45532  3.47191  2.38578  2.69425  3.07409  5.58041  4.37392    600 a - - -
          2.68618  4.42225  2.77519  2.73123  3.46354  2.40513  3.72494  3.29354  2.67741  2.69355  4.24690  2.90347  2.73739  3.18146  2.89801  2.37887  2.77519  2.98518  4.58477  3.61503
          0.03068  3.89529  4.61764  0.61958  0.77255  0.48576  0.95510
    219   2.99265  4.95774  3.17019  2.78714  4.34938  3.47987  3.77137  3.78003  1.00749  3.34003  4.30008  3.21067  3.97845  2.96142  2.43535  3.03303  3.24413  3.48646  5.39452  4.21049    601 k - - -
          2.68618  4.42225  2.77519  2.73123  3.46354  2.40513  3.72494  3.29354  2.67741  2.69355  4.24690  2.90347  2.73739  3.18146  2.89801  2.37887  2.77519  2.98518  4.58477  3.61503
          0.03068  3.89529  4.61764  0.61958  0.77255  0.48576  0.95510
    220   3.04882  4.46098  4.36841  3.98492  3.38938  4.09140  4.70867  1.05010  3.81351  1.97055  3.32098  4.22705  4.52026  4.15934  4.00745  3.58875  3.34751  1.84625  5.28506  4.02545    602 i - - -
          2.68618  4.42225  2.77519  2.73123  3.46354  2.40513  3.72494  3.29354  2.67741  2.69355  4.24690  2.90347  2.73739  3.18146  2.89801  2.37887  2.77519  2.98518  4.58477  3.61503
          0.03068  3.89529  4.61764  0.61958  0.77255  0.48576  0.95510
    221   3.18205  4.54513  4.33572  3.88414  1.89719  4.09181  3.49837  2.98625  3.73719  2.16990  3.58968  3.85270  4.41407  3.83083  3.85712  3.41095  3.40384  2.86786  2.04359  1.75795    603 y - - -
          2.68618  4.42225  2.77519  2.73123  3.46354  2.40513  3.72494  3.29354  2.67741  2.69355  4.24690  2.90347  2.73739  3.18146  2.89801  2.37887  2.77519  2.98518  4.58477  3.61503
          0.03068  3.89529  4.61764  0.61958  0.77255  0.48576  0.95510
    222   3.18067  4.63606  4.22618  3.86594  3.14410  4.01124  4.51451  2.34918  3.63347  0.84761  3.15957  4.13922  4.44255  3.99635  3.80589  3.58448  3.47381  2.39247  5.03187  3.76052    604 l - - -
          2.68618  4.42225  2.77519  2.73123  3.46354  2.40513  3.72494  3.29354  2.67741  2.69355  4.24690  2.90347  2.73739  3.18146  2.89801  2.37887  2.77519  2.98518  4.58477  3.61503
          0.03068  3.89529  4.61764  0.61958  0.77255  0.48576  0.95510
    223   2.32595  4.24676  3.22595  3.04256  4.09889  2.97620  4.15190  3.62448  3.11787  3.34287  4.26691  3.26384  3.71684  3.46536  3.40335  1.05717  2.80775  3.15460  5.46951  4.18248    605 s - - -
          2.68618  4.42225  2.77519  2.73123  3.46354  2.40513  3.72494  3.29354  2.67741  2.69355  4.24690  2.90347  2.73739  3.18146  2.89801  2.37887  2.77519  2.98518  4.58477  3.61503
          0.03068  3.89529  4.61764  0.61958  0.77255  0.48576  0.95510
    224   2.99934  4.36521  4.53742  4.00047  3.38608  4.27141  4.71586  1.61936  3.88487  1.90620  2.87537  4.26617  4.57413  4.13877  4.10194  3.61759  3.25094  1.25735  5.29651  4.11935    622 v - - -
          2.68618  4.42225  2.77519  2.73123  3.46354  2.40513  3.72494  3.29354  2.67741  2.69355  4.24690  2.90347  2.73739  3.18146  2.89801  2.37887  2.77519  2.98518  4.58477  3.61503
          0.03068  3.89529  4.61764  0.61958  0.77255  0.48576  0.95510
    225   3.04882  4.46098  4.36841  3.98492  3.38938  4.09140  4.70867  1.05010  3.81351  1.97055  3.32098  4.22705  4.52026  4.15934  4.00745  3.58875  3.34751  1.84625  5.28506  4.02545    636 i - - -
          2.68618  4.42225  2.77519  2.73123  3.46354  2.40513  3.72494  3.29354  2.67741  2.69355  4.24690  2.90347  2.73739  3.18146  2.89801  2.37887  2.77519  2.98518  4.58477  3.61503
          0.03068  3.89529  4.61764  0.61958  0.77255  0.48576  0.95510
    226   2.69296  4.46637  3.37143  3.27361  4.41594  0.69475  4.39269  4.02092  3.45801  3.67224  4.64801  3.53567  3.85825  3.78033  3.69175  2.86549  3.17597  3.54482  5.50527  4.51854    637 g - - -
          2.68618  4.42225  2.77519  2.73123  3.46354  2.40513  3.72494  3.29354  2.67741  2.69355  4.24690  2.90347  2.73739  3.18146  2.89801  2.37887  2.77519  2.98518  4.58477  3.61503
          0.03068  3.89529  4.61764  0.61958  0.77255  0.48576  0.95510
    227   2.56464  4.31803  4.16669  3.66462  3.43025  3.91378  4.45339  1.98353  3.53544  1.74909  3.30101  3.93616  4.33277  3.84666  3.78580  3.27219  3.10485  1.41044  5.21762  4.00565    638 v - - -
          2.68618  4.42225  2.77519  2.73123  3.46354  2.40513  3.72494  3.29354  2.67741  2.69355  4.24690  2.90347  2.73739  3.18146  2.89801  2.37887  2.77519  2.98518  4.58477  3.61503
          0.03068  3.89529  4.61764  0.61958  0.77255  0.48576  0.95510
    228   3.27975  4.75951  3.87176  3.60526  2.29352  3.85659  3.62876  3.28575  3.46211  2.73384  3.95837  3.75134  4.32982  3.76269  3.64122  3.41425  3.56649  3.15735  3.93822  0.92867    653 y - - -
          2.68618  4.42225  2.77519  2.73123  3.46354  2.40513  3.72494  3.29354  2.67741  2.69355  4.24690  2.90347  2.73739  3.18146  2.89801  2.37887  2.77519  2.98518  4.58477  3.61503
          0.03068  3.89529  4.61764  0.61958  0.77255  0.48576  0.95510
    229   2.91587  5.42543  1.30270  1.79439  4.71396  3.17805  3.74326  4.21816  2.77266  3.75198  4.62533  2.65780  3.80821  2.91916  3.35993  2.80667  3.21082  3.81086  5.90659  4.42093    654 d - - -
          2.68618  4.42225  2.77519  2.73123  3.46354  2.40513  3.72494  3.29354  2.67741  2.69355  4.24690  2.90347  2.73739  3.18146  2.89801  2.37887  2.77519  2.98518  4.58477  3.61503
          0.03068  3.89529  4.61764  0.61958  0.77255  0.48576  0.95510
    230   3.37314  4.73978  4.12582  3.83740  2.68913  3.75551  3.92749  3.39750  3.55903  2.78854  4.03027  3.98181  4.27510  3.94546  3.68344  3.57663  3.67464  3.28847  0.84051  2.69000    655 w - - -
          2.68618  4.42225  2.77519  2.73123  3.46354  2.40513  3.72494  3.29354  2.67741  2.69355  4.24690  2.90347  2.73739  3.18146  2.89801  2.37887  2.77519  2.98518  4.58477  3.61503
          0.03068  3.89529  4.61764  0.61958  0.77255  0.48576  0.95510
    231   2.22181  4.38909  3.11657  2.73603  4.08770  3.12288  3.85254  3.48887  2.63359  3.14735  4.00026  3.09807  3.73666  3.06671  2.60182  1.57997  2.77651  3.08819  5.38656  4.11713    656 s - - -
          2.68618  4.42225  2.77519  2.73123  3.46354  2.40513  3.72494  3.29354  2.67741  2.69355  4.24690  2.90347  2.73739  3.18146  2.89801  2.37887  2.77519  2.98518  4.58477  3.61503
          0.03068  3.89529  4.61764  0.61958  0.77255  0.48576  0.95510
    232   2.69296  4.46637  3.37143  3.27361  4.41594  0.69475  4.39269  4.02092  3.45801  3.67224  4.64801  3.53567  3.85825  3.78033  3.69175  2.86549  3.17597  3.54482  5.50527  4.51854    657 g - - -
          2.68618  4.42225  2.77519  2.73123  3.46354  2.40513  3.72494  3.29354  2.67741  2.69355  4.24690  2.90347  2.73739  3.18146  2.89801  2.37887  2.77519  2.98518  4.58477  3.61503
          0.03068  3.89529  4.61764  0.61958  0.77255  0.48576  0.95510
    233   2.74203  4.73968  2.72043  2.60810  4.10674  3.19902  3.93892  3.82183  2.84441  3.46605  4.42101  1.11829  3.85191  3.21155  3.19998  2.80825  3.12455  3.44173  5.41001  4.05330    658 n - - -
          2.68618  4.42225  2.77519  2.73123  3.46354  2.40513  3.72494  3.29354  2.67741  2.69355  4.24690  2.90347  2.73739  3.18146  2.89801  2.37887  2.77519  2.98518  4.58477  3.61503
          0.03068  3.89529  4.61764  0.61958  0.77255  0.48576  0.95510
    234   2.66096  4.82629  2.65978  2.39943  4.26223  3.26138  3.70420  3.67627  2.27238  3.28729  4.13912  1.76321  3.80434  2.87872  2.82627  2.68802  2.67210  3.31533  5.48076  4.14590    659 n - - -
          2.68618  4.42225  2.77519  2.73123  3.46354  2.40513  3.72494  3.29354  2.67741  2.69355  4.24690  2.90347  2.73739  3.18146  2.89801  2.37887  2.77519  2.98518  4.58477  3.61503
          0.03068  3.89529  4.61764  0.61958  0.77255  0.48576  0.95510
    235   1.77753  4.20823  3.20688  2.89991  4.14240  2.97391  4.02629  3.50982  2.95492  3.21815  4.06843  3.16602  1.98251  3.27574  3.29779  2.21886  2.69795  3.04922  5.48770  4.24352    660 a - - -
          2.68618  4.42225  2.77519  2.73123  3.46354  2.40513  3.72494  3.29354  2.67741  2.69355  4.24690  2.90347  2.73739  3.18146  2.89801  2.37887  2.77519  2.98518  4.58477  3.61503
          0.03068  3.89529  4.61764  0.61958  0.77255  0.48576  0.95510
    236   3.04574  4.40225  4.59470  4.05821  3.32807  4.32087  4.75292  1.28565  3.93005  1.80500  2.80165  4.32203  4.60637  4.17179  4.13260  3.67200  3.29482  1.63361  5.28330  4.12247    661 i - - -
          2.68618  4.42225  2.77519  2.73123  3.46354  2.40513  3.72494  3.29354  2.67741  2.69355  4.24690  2.90347  2.73739  3.18146  2.89801  2.37887  2.77519  2.98518  4.58477  3.61503
          0.03068  3.89529  4.61764  0.61958  0.77255  0.48576  0.95510
    237   3.02431  4.40245  4.56023  4.08350  3.42257  4.25062  4.81574  1.17370  3.93822  1.93155  3.26395  4.32286  4.60788  4.23144  4.14771  3.64578  3.30295  1.56858  5.37922  4.15985    662 i - - -
          2.68618  4.42225  2.77519  2.73123  3.46354  2.40513  3.72494  3.29354  2.67741  2.69355  4.24690  2.90347  2.73739  3.18146  2.89801  2.37887  2.77519  2.98518  4.58477  3.61503
          0.03068  3.89529  4.61764  0.61958  0.77255  0.48576  0.95510
    238   2.78127  4.53507  3.39087  3.23302  4.22662  3.22128  4.30878  3.77768  3.29223  3.40214  4.45281  3.53753  0.78628  3.68031  3.53536  2.94943  3.22458  3.42048  5.40713  4.34753    663 p - - -
          2.68618  4.42225  2.77519  2.73123  3.46354  2.40513  3.72494  3.29354  2.67741  2.69355  4.24690  2.90347  2.73739  3.18146  2.89801  2.37887  2.77519  2.98518  4.58477  3.61503
          0.03068  3.89529  4.61764  0.61958  0.77255  0.48576  0.95510
    239   2.97155  5.08778  2.49669  0.99337  4.43680  3.28851  3.87702  3.89521  2.76039  3.50857  4.48138  2.94533  3.89411  3.09206  3.17176  2.95150  3.27589  3.57662  5.60406  4.32607    664 e - - -
          2.68618  4.42225  2.77519  2.73123  3.46354  2.40513  3.72494  3.29354  2.67741  2.69355  4.24690  2.90347  2.73739  3.18146  2.89801  2.37887  2.77519  2.98518  4.58477  3.61503
          0.03068  3.89529  4.61764  0.61958  0.77255  0.48576  0.95510
    240   3.18067  4.63606  4.22618  3.86594  3.14410  4.01124  4.51451  2.34918  3.63347  0.84761  3.15957  4.13922  4.44255  3.99635  3.80589  3.58448  3.47381  2.39247  5.03187  3.76052    665 l - - -
          2.68618  4.42225  2.77519  2.73123  3.46354  2.40513  3.72494  3.29354  2.67741  2.69355  4.24690  2.90347  2.73739  3.18146  2.89801  2.37887  2.77519  2.98518  4.58477  3.61503
          0.03068  3.89529  4.61764  0.61958  0.77255  0.48576  0.95510
    241   3.37314  4.73978  4.12582  3.83740  2.68913  3.75551  3.92749  3.39750  3.55903  2.78854  4.03027  3.98181  4.27510  3.94546  3.68344  3.57663  3.67464  3.28847  0.84051  2.69000    666 w - - -
          2.68618  4.42225  2.77519  2.73123  3.46354  2.40513  3.72494  3.29354  2.67741  2.69355  4.24690  2.90347  2.73739  3.18146  2.89801  2.37887  2.77519  2.98518  4.58477  3.61503
          0.03068  3.89529  4.61764  0.61958  0.77255  0.48576  0.95510
    242   3.16329  4.54308  4.58330  4.01971  3.06048  4.36837  4.65755  1.96633  3.86890  1.12677  2.20833  4.31715  4.58901  4.05521  4.04492  3.69966  3.38827  2.17537  5.09134  3.99024    667 l - - -
          2.68618  4.42225  2.77519  2.73123  3.46354  2.40513  3.72494  3.29354  2.67741  2.69355  4.24690  2.90347  2.73739  3.18146  2.89801  2.37887  2.77519  2.98518  4.58477  3.61503
          0.03068  3.89529  4.61764  0.61958  0.77255  0.48576  0.95510
    243   3.02377  4.39431  4.53433  4.00763  3.37438  4.28424  4.73096  1.71545  3.87720  1.68992  3.20932  4.27821  4.59172  4.14692  4.09764  3.63911  3.27944  1.25179  5.30573  4.10662    668 v - - -
          2.68618  4.42225  2.77519  2.73123  3.46354  2.40513  3.72494  3.29354  2.67741  2.69355  4.24690  2.90347  2.73739  3.18146  2.89801  2.37887  2.77519  2.98518  4.58477  3.61503
          0.03068  3.89529  4.61764  0.61958  0.77255  0.48576  0.95510
    244   2.78127  4.53507  3.39087  3.23302  4.22662  3.22128  4.30878  3.77768  3.29223  3.40214  4.45281  3.53753  0.78628  3.68031  3.53536  2.94943  3.22458  3.42048  5.40713  4.34753    669 p - - -
          2.68618  4.42225  2.77519  2.73123  3.46354  2.40513  3.72494  3.29354  2.67741  2.69355  4.24690  2.90347  2.73739  3.18146  2.89801  2.37887  2.77519  2.98518  4.58477  3.61503
          0.03068  3.89529  4.61764  0.61958  0.77255  0.48576  0.95510
    245   2.64205  4.72806  3.05031  2.51221  3.86625  3.44194  2.50567  3.36274  2.30119  2.96775  3.81566  2.99798  3.83591  2.63158  2.47882  2.69688  2.68054  3.06856  5.15132  3.40432    677 k - - -
          2.68618  4.42225  2.77519  2.73123  3.46354  2.40513  3.72494  3.29354  2.67741  2.69355  4.24690  2.90347  2.73739  3.18146  2.89801  2.37887  2.77519  2.98518  4.58477  3.61503
          0.03068  3.89529  4.61764  0.61958  0.77255  0.48576  0.95510
    246   3.28713  4.68214  4.27002  3.98869  0.97511  3.97189  3.88697  2.80783  3.89511  2.17254  3.53450  4.04478  4.42984  4.05675  4.00920  3.55600  3.58821  2.80023  4.12898  2.49301    678 f - - -
          2.68618  4.42225  2.77519  2.73123  3.46354  2.40513  3.72494  3.29354  2.67741  2.69355  4.24690  2.90347  2.73739  3.18146  2.89801  2.37887  2.77519  2.98518  4.58477  3.61503
          0.03068  3.89529  4.61764  0.61958  0.77255  0.48576  0.95510
    247   3.18067  4.63606  4.22618  3.86594  3.14410  4.01124  4.51451  2.34918  3.63347  0.84761  3.15957  4.13922  4.44255  3.99635  3.80589  3.58448  3.47381  2.39247  5.03187  3.76052    679 l - - -
          2.68618  4.42225  2.77519  2.73123  3.46354  2.40513  3.72494  3.29354  2.67741  2.69355  4.24690  2.90347  2.73739  3.18146  2.89801  2.37887  2.77519  2.98518  4.58477  3.61503
          0.03068  3.89529  4.61764  0.61958  0.77255  0.48576  0.95510
    248   2.78127  4.53507  3.39087  3.23302  4.22662  3.22128  4.30878  3.77768  3.29223  3.40214  4.45281  3.53753  0.78628  3.68031  3.53536  2.94943  3.22458  3.42048  5.40713  4.34753    681 p - - -
          2.68618  4.42225  2.77519  2.73123  3.46354  2.40513  3.72494  3.29354  2.67741  2.69355  4.24690  2.90347  2.73739  3.18146  2.89801  2.37887  2.77519  2.98518  4.58477  3.61503
          0.03068  3.89529  4.61764  0.61958  0.77255  0.48576  0.95510
    249   3.06028  4.42643  4.56575  4.01811  2.83228  4.29355  4.60554  1.34210  3.89879  1.65983  2.71138  4.27276  4.55752  4.08930  4.07829  3.62921  3.29664  1.94412  5.06608  3.86395    686 i - - -
          2.68618  4.42225  2.77519  2.73123  3.46354  2.40513  3.72494  3.29354  2.67741  2.69355  4.24690  2.90347  2.73739  3.18146  2.89801  2.37887  2.77519  2.98518  4.58477  3.61503
          0.03068  3.89529  4.61764  0.61958  0.77255  0.48576  0.95510
    250   2.94862  4.78294  3.26294  2.88247  2.67809  3.63694  1.66244  3.41697  2.70148  2.91223  3.93857  3.26551  4.07218  3.15488  2.99956  3.01127  3.19198  3.19244  4.26593  2.37093    687 h - - -
          2.68618  4.42225  2.77519  2.73123  3.46354  2.40513  3.72494  3.29354  2.67741  2.69355  4.24690  2.90347  2.73739  3.18146  2.89801  2.37887  2.77519  2.98518  4.58477  3.61503
          0.03068  3.89529  4.61764  0.61958  0.77255  0.48576  0.95510
    251   2.78127  4.53507  3.39087  3.23302  4.22662  3.22128  4.30878  3.77768  3.29223  3.40214  4.45281  3.53753  0.78628  3.68031  3.53536  2.94943  3.22458  3.42048  5.40713  4.34753    688 p - - -
          2.68618  4.42225  2.77519  2.73123  3.46354  2.40513  3.72494  3.29354  2.67741  2.69355  4.24690  2.90347  2.73739  3.18146  2.89801  2.37887  2.77519  2.98518  4.58477  3.61503
          0.03068  3.89529  4.61764  0.61958  0.77255  0.48576  0.95510
    252   2.02723  4.20709  3.17790  3.01823  4.29467  1.24900  4.19142  3.67077  3.18059  3.41289  4.29701  3.23562  3.68306  3.48029  3.48078  2.44575  2.76712  3.16169  5.61537  4.40977    697 g - - -
          2.68618  4.42225  2.77519  2.73123  3.46354  2.40513  3.72494  3.29354  2.67741  2.69355  4.24690  2.90347  2.73739  3.18146  2.89801  2.37887  2.77519  2.98518  4.58477  3.61503
          0.03068  3.89529  4.61764  0.61958  0.77255  0.48576  0.95510
    253   3.03085  4.86879  3.52379  3.02984  4.22914  3.51474  3.84027  3.77226  2.24583  3.28403  4.28342  3.38794  4.01604  3.05929  0.94410  3.11381  3.29514  3.49517  5.30282  4.15134    702 r - - -
          2.68618  4.42225  2.77519  2.73123  3.46354  2.40513  3.72494  3.29354  2.67741  2.69355  4.24690  2.90347  2.73739  3.18146  2.89801  2.37887  2.77519  2.98518  4.58477  3.61503
          0.03068  3.89529  4.61764  0.61958  0.77255  0.48576  0.95510
    254   3.28713  4.68214  4.27002  3.98869  0.97511  3.97189  3.88697  2.80783  3.89511  2.17254  3.53450  4.04478  4.42984  4.05675  4.00920  3.55600  3.58821  2.80023  4.12898  2.49301    703 f - - -
          2.68618  4.42225  2.77519  2.73123  3.46354  2.40513  3.72494  3.29354  2.67741  2.69355  4.24690  2.90347  2.73739  3.18146  2.89801  2.37887  2.77519  2.98518  4.58477  3.61503
          0.03068  3.89529  4.61764  0.61958  0.77255  0.48576  0.95510
    255   3.37314  4.73978  4.12582  3.83740  2.68913  3.75551  3.92749  3.39750  3.55903  2.78854  4.03027  3.98181  4.27510  3.94546  3.68344  3.57663  3.67464  3.28847  0.84051  2.69000    704 w - - -
          2.68618  4.42225  2.77519  2.73123  3.46354  2.40513  3.72494  3.29354  2.67741  2.69355  4.24690  2.90347  2.73739  3.18146  2.89801  2.37887  2.77519  2.98518  4.58477  3.61503
          0.03068  3.89529  4.61764  0.61958  0.77255  0.48576  0.95510
    256   2.61178  0.89531  4.13639  3.88107  3.86696  3.23011  4.52311  3.01446  3.70807  2.92901  4.05097  3.86196  3.93888  4.05321  3.82847  2.88351  3.08044  2.75755  5.27850  4.15454    705 c - - -
          2.68618  4.42225  2.77519  2.73123  3.46354  2.40513  3.72494  3.29354  2.67741  2.69355  4.24690  2.90347  2.73739  3.18146  2.89801  2.37887  2.77519  2.98518  4.58477  3.61503
          0.03068  3.89529  4.61764  0.61958  0.77255  0.48576  0.95510
    257   3.34086  4.69243  4.33837  3.96960  1.13162  4.16833  3.54534  2.96788  3.83443  2.32346  3.60389  3.93045  4.50737  3.92718  3.94978  3.54068  3.57864  2.92101  3.74335  1.86832    706 f - - -
          2.68618  4.42225  2.77519  2.73123  3.46354  2.40513  3.72494  3.29354  2.67741  2.69355  4.24690  2.90347  2.73739  3.18146  2.89801  2.37887  2.77519  2.98518  4.58477  3.61503
          0.03068  3.89529  4.61764  0.61958  0.77255  0.48576  0.95510
    258   2.33986  2.22378  3.92556  3.45831  3.62820  3.21335  4.21459  2.57065  3.33135  2.58587  3.58055  3.55127  3.85535  3.62081  3.56587  2.62200  2.05869  2.14278  5.16231  3.96140    707 t - - -
          2.68618  4.42225  2.77519  2.73123  3.46354  2.40513  3.72494  3.29354  2.67741  2.69355  4.24690  2.90347  2.73739  3.18146  2.89801  2.37887  2.77519  2.98518  4.58477  3.61503
          0.03068  3.89529  4.61764  0.61958  0.77255  0.48576  0.95510
    259   3.03085  4.86879  3.52379  3.02984  4.22914  3.51474  3.84027  3.77226  2.24583  3.28403  4.28342  3.38794  4.01604  3.05929  0.94410  3.11381  3.29514  3.49517  5.30282  4.15134    708 r - - -
          2.68618  4.42225  2.77519  2.73123  3.46354  2.40513  3.72494  3.29354  2.67741  2.69355  4.24690  2.90347  2.73739  3.18146  2.89801  2.37887  2.77519  2.98518  4.58477  3.61503
          0.03068  3.89529  4.61764  0.61958  0.77255  0.48576  0.95510
    260   3.12645  4.49931  4.58600  4.02190  3.09034  4.34673  4.65195  1.79215  3.88175  1.29441  2.09994  4.30721  4.57630  4.06462  4.05583  3.67654  3.35303  2.10302  5.09736  3.99339    709 l - - -
          2.68618  4.42225  2.77519  2.73123  3.46354  2.40513  3.72494  3.29354  2.67741  2.69355  4.24690  2.90347  2.73739  3.18146  2.89801  2.37887  2.77519  2.98518  4.58477  3.61503
          0.03068  3.89529  4.61764  0.61958  0.77255  0.48576  0.95510
    261   2.83628  4.29188  4.27654  3.76556  3.52279  3.99373  4.55379  1.66363  3.65349  2.16793  3.37179  4.02662  4.39891  3.95577  3.90454  3.35060  2.73676  1.28300  5.30729  4.09589    710 v - - -
          2.68618  4.42225  2.77519  2.73123  3.46354  2.40513  3.72494  3.29354  2.67741  2.69355  4.24690  2.90347  2.73739  3.18146  2.89801  2.37887  2.77519  2.98518  4.58477  3.61503
          0.03068  3.89529  4.61764  0.61958  0.77255  0.48576  0.95510
    262   3.27975  4.75951  3.87176  3.60526  2.29352  3.85659  3.62876  3.28575  3.46211  2.73384  3.95837  3.75134  4.32982  3.76269  3.64122  3.41425  3.56649  3.15735  3.93822  0.92867    711 y - - -
          2.68618  4.42225  2.77519  2.73123  3.46354  2.40513  3.72494  3.29354  2.67741  2.69355  4.24690  2.90347  2.73739  3.18146  2.89801  2.37887  2.77519  2.98518  4.58477  3.61503
          0.03068  3.89529  4.61764  0.61958  0.77255  0.48576  0.95510
    263   2.98695  4.53207  4.07379  3.66884  3.21743  3.85105  4.39869  2.39529  3.43572  1.80855  1.33488  3.94356  4.31167  3.81603  3.63839  3.33850  3.29264  2.40408  5.06137  3.82522    712 m - - -
          2.68618  4.42225  2.77519  2.73123  3.46354  2.40513  3.72494  3.29354  2.67741  2.69355  4.24690  2.90347  2.73739  3.18146  2.89801  2.37887  2.77519  2.98518  4.58477  3.61503
          0.03068  3.89529  4.61764  0.61958  0.77255  0.48576  0.95510
    264   2.06827  4.23332  3.15969  2.85290  4.17116  2.97626  4.00206  3.56951  2.92045  3.25164  4.09166  3.13905  2.06723  3.24094  3.27481  1.83722  2.70220  3.09445  5.50206  4.24935    713 s - - -
          2.68618  4.42225  2.77519  2.73123  3.46354  2.40513  3.72494  3.29354  2.67741  2.69355  4.24690  2.90347  2.73739  3.18146  2.89801  2.37887  2.77519  2.98518  4.58477  3.61503
          0.03068  3.89529  4.61764  0.61958  0.77255  0.48576  0.95510
    265   3.03361  4.49184  4.33142  3.80615  3.13770  4.13739  4.50226  1.96828  3.61448  1.62093  1.66094  4.10040  4.45848  3.90041  3.82390  3.49042  3.28656  2.15382  5.07929  3.90279    714 l - - -
          2.68618  4.42225  2.77519  2.73123  3.46354  2.40513  3.72494  3.29354  2.67741  2.69355  4.24690  2.90347  2.73739  3.18146  2.89801  2.37887  2.77519  2.98518  4.58477  3.61503
          0.03068  3.89529  4.61764  0.61958  0.77255  0.48576  0.95510
    266   1.33232  4.11124  3.36647  3.09894  4.16282  2.90690  4.16218  3.48177  3.14322  3.25521  4.12245  3.25601  3.65225  3.44837  3.44107  1.82621  2.66898  3.00121  5.53921  4.31396    715 a - - -
          2.68618  4.42225  2.77519  2.73123  3.46354  2.40513  3.72494  3.29354  2.67741  2.69355  4.24690  2.90347  2.73739  3.18146  2.89801  2.37887  2.77519  2.98518  4.58477  3.61503
          0.03068  3.89529  4.61764  0.61958  0.77255  0.48576  0.95510
    267   3.37690  4.74377  4.26046  3.89469  1.78353  4.15210  3.45934  3.14855  3.76200  2.54004  3.78023  3.86364  4.49795  3.87095  3.89894  3.51783  3.61294  3.05770  3.66038  1.08756    716 y - - -
          2.68618  4.42225  2.77519  2.73123  3.46354  2.40513  3.72494  3.29354  2.67741  2.69355  4.24690  2.90347  2.73739  3.18146  2.89801  2.37887  2.77519  2.98518  4.58477  3.61503
          0.03068  3.89529  4.61764  0.61958  0.77255  0.48576  0.95510
    268   3.16403  4.53160  4.59637  4.07602  3.13839  4.37325  4.71604  1.65329  3.89548  1.14003  2.98677  4.35519  4.63153  4.13600  4.07565  3.74117  3.40677  1.99405  5.15784  3.98052    717 l - - -
          2.68618  4.42225  2.77519  2.73123  3.46354  2.40513  3.72494  3.29354  2.67741  2.69355  4.24690  2.90347  2.73739  3.18146  2.89801  2.37887  2.77519  2.98518  4.58477  3.61503
          0.03068  3.89529  4.61764  0.61958  0.77255  0.48576  0.95510
    269   2.78287  3.38065  3.88861  3.42264  2.61798  3.65218  3.75002  2.82202  3.25790  2.49479  3.56200  3.61045  4.11761  3.55448  3.48336  3.02895  3.07463  2.64069  4.23799  1.44047    718 y - - -
          2.68618  4.42225  2.77519  2.73123  3.46354  2.40513  3.72494  3.29354  2.67741  2.69355  4.24690  2.90347  2.73739  3.18146  2.89801  2.37887  2.77519  2.98518  4.58477  3.61503
          0.03068  3.89529  4.61764  0.61958  0.77255  0.48576  0.95510
    270   2.03003  4.20772  3.17741  3.01815  4.29482  1.24701  4.19160  3.67135  3.18077  3.41336  4.29775  3.23580  3.68341  3.48061  3.48087  2.44646  2.76788  3.16236  5.61527  4.40977    719 g - - -
          2.68618  4.42225  2.77519  2.73123  3.46354  2.40513  3.72494  3.29354  2.67741  2.69355  4.24690  2.90347  2.73739  3.18146  2.89801  2.37887  2.77519  2.98518  4.58477  3.61503
          0.03068  3.89529  4.61764  0.61958  0.77255  0.48576  0.95510
    271   2.99265  4.95774  3.17019  2.78714  4.34938  3.47987  3.77137  3.78003  1.00749  3.34003  4.30008  3.21067  3.97845  2.96142  2.43535  3.03303  3.24413  3.48646  5.39452  4.21049    720 k - - -
          2.68618  4.42225  2.77519  2.73123  3.46354  2.40513  3.72494  3.29354  2.67741  2.69355  4.24690  2.90347  2.73739  3.18146  2.89801  2.37887  2.77519  2.98518  4.58477  3.61503
          0.03068  3.89529  4.61764  0.61958  0.77255  0.48576  0.95510
    272   2.95460  5.03853  3.25387  2.71165  4.44363  3.55383  3.61201  3.82576  1.22418  3.31742  4.20508  3.13010  3.96760  2.76208  2.02059  2.96609  3.15215  3.51429  5.39233  4.19431    721 k - - -
          2.68618  4.42225  2.77519  2.73123  3.46354  2.40513  3.72494  3.29354  2.67741  2.69355  4.24690  2.90347  2.73739  3.18146  2.89801  2.37887  2.77519  2.98518  4.58477  3.61503
          0.03068  3.89529  4.61764  0.61958  0.77255  0.48576  0.95510
    273   3.28713  4.68214  4.27002  3.98869  0.97511  3.97189  3.88697  2.80783  3.89511  2.17254  3.53450  4.04478  4.42984  4.05675  4.00920  3.55600  3.58821  2.80023  4.12898  2.49301    722 f - - -
          2.68618  4.42225  2.77519  2.73123  3.46354  2.40513  3.72494  3.29354  2.67741  2.69355  4.24690  2.90347  2.73739  3.18146  2.89801  2.37887  2.77519  2.98518  4.58477  3.61503
          0.03068  3.89529  4.61764  0.61958  0.77255  0.48576  0.95510
    274   2.94300  4.36590  4.43703  3.96806  3.48822  4.11361  4.73475  1.70849  3.82698  2.05739  3.35078  4.20371  4.52221  4.14361  4.05523  3.51047  3.23737  1.09729  5.38610  4.14160    724 v - - -
          2.68618  4.42225  2.77519  2.73123  3.46354  2.40513  3.72494  3.29354  2.67741  2.69355  4.24690  2.90347  2.73739  3.18146  2.89801  2.37887  2.77519  2.98518  4.58477  3.61503
          0.03068  3.89529  4.61764  0.61958  0.77255  0.48576  0.95510
    275   2.69296  4.46637  3.37143  3.27361  4.41594  0.69475  4.39269  4.02092  3.45801  3.67224  4.64801  3.53567  3.85825  3.78033  3.69175  2.86549  3.17597  3.54482  5.50527  4.51854    725 g - - -
          2.68618  4.42225  2.77519  2.73123  3.46354  2.40513  3.72494  3.29354  2.67741  2.69355  4.24690  2.90347  2.73739  3.18146  2.89801  2.37887  2.77519  2.98518  4.58477  3.61503
          0.03068  3.89529  4.61764  0.61958  0.77255  0.48576  0.95510
    276   2.51866  4.53598  2.94704  2.61595  4.09172  3.21185  3.79608  3.44549  2.36788  3.11381  3.99059  3.04065  1.90859  3.00014  2.90268  2.61964  2.58780  3.09510  5.38102  4.10161    726 p - - -
          2.68618  4.42225  2.77519  2.73123  3.46354  2.40513  3.72494  3.29354  2.67741  2.69355  4.24690  2.90347  2.73739  3.18146  2.89801  2.37887  2.77519  2.98518  4.58477  3.61503
          0.03068  3.89529  4.61764  0.61958  0.77255  0.48576  0.95510
    277   3.09296  4.46275  4.54104  4.05900  3.29244  4.30412  4.73954  1.18704  3.86927  1.69991  3.17525  4.31997  4.62254  4.17501  4.06728  3.69857  3.35552  1.79135  5.25676  4.01459    727 i - - -
          2.68618  4.42225  2.77519  2.73123  3.46354  2.40513  3.72494  3.29354  2.67741  2.69355  4.24690  2.90347  2.73739  3.18146  2.89801  2.37887  2.77519  2.98518  4.58477  3.61503
          0.03068  3.89529  4.61764  0.61958  0.77255  0.48576  0.95510
    278   2.26412  4.17519  3.33033  3.04981  4.05986  2.98902  4.10583  3.31875  3.03121  3.13340  4.04187  3.25681  3.70461  3.39112  3.32317  2.20489  1.38069  2.91335  5.45627  4.21037    728 t - - -
          2.68618  4.42225  2.77519  2.73123  3.46354  2.40513  3.72494  3.29354  2.67741  2.69355  4.24690  2.90347  2.73739  3.18146  2.89801  2.37887  2.77519  2.98518  4.58477  3.61503
          0.03068  3.89529  4.61764  0.61958  0.77255  0.48576  0.95510
    279   2.37502  4.30315  3.17701  2.93044  4.10660  3.05121  4.06289  3.42620  2.95144  3.15237  4.09909  3.21804  1.47223  3.32941  3.26029  2.53634  2.47985  3.03765  5.47026  4.22723    730 p - - -
          2.68618  4.42225  2.77519  2.73123  3.46354  2.40513  3.72494  3.29354  2.67741  2.69355  4.24690  2.90347  2.73739  3.18146  2.89801  2.37887  2.77519  2.98518  4.58477  3.61503
          0.03068  3.89529  4.61764  0.61958  0.77255  0.48576  0.95510
    280   2.42468  4.26986  3.44801  3.20084  3.98869  3.10844  4.21647  3.11859  3.14427  2.98128  4.03018  3.40671  3.81392  3.53790  3.40198  2.62618  1.13382  2.81114  5.42449  4.20527    731 t - - -
          2.68618  4.42225  2.77519  2.73123  3.46354  2.40513  3.72494  3.29354  2.67741  2.69355  4.24690  2.90347  2.73739  3.18146  2.89801  2.37887  2.77519  2.98518  4.58477  3.61503
          0.03068  3.89529  4.61764  0.61958  0.77255  0.48576  0.95510
    281   3.04882  4.46098  4.36841  3.98492  3.38938  4.09140  4.70867  1.05010  3.81351  1.97055  3.32098  4.22705  4.52026  4.15934  4.00745  3.58875  3.34751  1.84625  5.28506  4.02545    732 i - - -
          2.68618  4.42225  2.77519  2.73123  3.46354  2.40513  3.72494  3.29354  2.67741  2.69355  4.24690  2.90347  2.73739  3.18146  2.89801  2.37887  2.77519  2.98518  4.58477  3.61503
          0.03068  3.89529  4.61764  0.61958  0.77255  0.48576  0.95510
    282   3.20802  4.60990  4.48185  3.99518  2.54600  4.28923  4.42633  2.23832  3.84287  0.97122  2.95310  4.24223  4.56847  4.03706  4.01333  3.66851  3.45081  2.32619  4.78125  3.40525    733 l - - -
          2.68618  4.42225  2.77519  2.73123  3.46354  2.40513  3.72494  3.29354  2.67741  2.69355  4.24690  2.90347  2.73739  3.18146  2.89801  2.37887  2.77519  2.98518  4.58477  3.61503
          0.03068  3.89529  4.61764  0.61958  0.77255  0.48576  0.95510
    283   1.55421  4.58412  2.77576  2.15964  4.11185  3.20431  3.83598  3.36668  2.69784  3.12230  4.02772  2.99864  3.79762  3.04844  3.08927  2.65307  2.90468  3.04094  5.44018  4.14033    734 a - - -
          2.68618  4.42225  2.77519  2.73123  3.46354  2.40513  3.72494  3.29354  2.67741  2.69355  4.24690  2.90347  2.73739  3.18146  2.89801  2.37887  2.77519  2.98518  4.58477  3.61503
          0.03068  3.89529  4.61764  0.61958  0.77255  0.48576  0.95510
    284   3.14380  4.50036  4.61497  4.09631  3.18661  4.37776  4.74177  1.46048  3.92263  1.29851  3.03343  4.36803  4.64106  4.16794  4.10485  3.74678  3.38857  1.90833  5.19419  4.01068    735 l - - -
          2.68618  4.42225  2.77519  2.73123  3.46354  2.40513  3.72494  3.29354  2.67741  2.69355  4.24690  2.90347  2.73739  3.18146  2.89801  2.37887  2.77519  2.98518  4.58477  3.61503
          0.03068  3.89529  4.61764  0.61958  0.77255  0.48576  0.95510
    285   3.03085  4.86879  3.52379  3.02984  4.22914  3.51474  3.84027  3.77226  2.24583  3.28403  4.28342  3.38794  4.01604  3.05929  0.94410  3.11381  3.29514  3.49517  5.30282  4.15134    736 r - - -
          2.68618  4.42225  2.77519  2.73123  3.46354  2.40513  3.72494  3.29354  2.67741  2.69355  4.24690  2.90347  2.73739  3.18146  2.89801  2.37887  2.77519  2.98518  4.58477  3.61503
          0.03068  3.89529  4.61764  0.61958  0.77255  0.48576  0.95510
    286   2.76875  5.28096  2.02461  1.72245  4.57536  3.24049  3.63578  4.06395  2.33326  3.56084  4.36536  2.50630  3.77657  2.55176  3.02804  2.69047  3.02607  3.65015  5.71878  4.27217    737 e - - -
          2.68618  4.42225  2.77519  2.73123  3.46354  2.40513  3.72494  3.29354  2.67741  2.69355  4.24690  2.90347  2.73739  3.18146  2.89801  2.37887  2.77519  2.98518  4.58477  3.61503
          0.03068  3.89529  4.61764  0.61958  0.77255  0.48576  0.95510
    287   2.87785  5.30808  2.02588  1.25771  4.60707  3.20612  3.73313  4.08686  2.69943  3.64279  4.51196  2.70395  3.81209  2.90706  3.23640  2.79345  3.16511  3.69950  5.79825  4.35563    738 e - - -
          2.68618  4.42225  2.77519  2.73123  3.46354  2.40513  3.72494  3.29354  2.67741  2.69355  4.24690  2.90347  2.73739  3.18146  2.89801  2.37887  2.77519  2.98518  4.58477  3.61503
          0.03068  3.89529  4.61764  0.61958  0.77255  0.48576  0.95510
    288   3.17202  4.58126  4.48719  3.98878  3.08296  4.29821  4.62780  1.96166  3.77017  0.99340  2.97226  4.27474  4.58714  4.05064  3.95592  3.68212  3.42317  2.13424  5.09099  3.87383    739 l - - -
          2.68618  4.42225  2.77519  2.73123  3.46354  2.40513  3.72494  3.29354  2.67741  2.69355  4.24690  2.90347  2.73739  3.18146  2.89801  2.37887  2.77519  2.98518  4.58477  3.61503
          0.03068  3.89529  4.61764  0.61958  0.77255  0.48576  0.95510
    289   3.37690  4.74377  4.26046  3.89469  1.78353  4.15210  3.45934  3.14855  3.76200  2.54004  3.78023  3.86364  4.49795  3.87095  3.89894  3.51783  3.61294  3.05770  3.66038  1.08756    740 y - - -
          2.68618  4.42225  2.77519  2.73123  3.46354  2.40513  3.72494  3.29354  2.67741  2.69355  4.24690  2.90347  2.73739  3.18146  2.89801  2.37887  2.77519  2.98518  4.58477  3.61503
          0.03068  3.89529  4.61764  0.61958  0.77255  0.48576  0.95510
    290   2.55960  4.74174  2.47428  2.37485  4.05615  3.30672  3.63527  3.09053  2.46813  3.08361  3.90667  2.55497  3.76581  2.79721  2.93182  2.22661  2.65884  3.12787  5.32841  3.98834    743 s - - -
          2.68618  4.42225  2.77519  2.73123  3.46354  2.40513  3.72494  3.29354  2.67741  2.69355  4.24690  2.90347  2.73739  3.18146  2.89801  2.37887  2.77519  2.98518  4.58477  3.61503
          0.03068  3.89529  4.61764  0.61958  0.77255  0.48576  0.95510
    291   2.49480  4.25321  3.66700  2.87061  3.42344  3.67793  3.99339  1.90170  3.03354  2.18732  3.34820  3.48676  4.05896  3.35077  3.35021  2.95594  2.70653  2.02038  4.97027  3.74779    745 i - - -
          2.68618  4.42225  2.77519  2.73123  3.46354  2.40513  3.72494  3.29354  2.67741  2.69355  4.24690  2.90347  2.73739  3.18146  2.89801  2.37887  2.77519  2.98518  4.58477  3.61503
          0.03068  3.89529  4.61764  0.61958  0.77255  0.48576  0.95510
    292   2.78127  4.53507  3.39087  3.23302  4.22662  3.22128  4.30878  3.77768  3.29223  3.40214  4.45281  3.53753  0.78628  3.68031  3.53536  2.94943  3.22458  3.42048  5.40713  4.34753    747 p - - -
          2.68618  4.42225  2.77519  2.73123  3.46354  2.40513  3.72494  3.29354  2.67741  2.69355  4.24690  2.90347  2.73739  3.18146  2.89801  2.37887  2.77519  2.98518  4.58477  3.61503
          0.03068  3.89529  4.61764  0.61958  0.77255  0.48576  0.95510
    293   3.27975  4.75951  3.87176  3.60526  2.29352  3.85659  3.62876  3.28575  3.46211  2.73384  3.95837  3.75134  4.32982  3.76269  3.64122  3.41425  3.56649  3.15735  3.93822  0.92867    749 y - - -
          2.68618  4.42225  2.77519  2.73123  3.46354  2.40513  3.72494  3.29354  2.67741  2.69355  4.24690  2.90347  2.73739  3.18146  2.89801  2.37887  2.77519  2.98518  4.58477  3.61503
          0.03068  3.89529  4.61764  0.61958  0.77255  0.48576  0.95510
    294   2.56448  3.53561  2.67585  2.38978  3.99369  3.35512  3.32267  3.41171  2.31529  3.02038  3.84213  2.47318  3.77402  2.76498  2.86499  2.47589  2.80501  3.09016  5.26578  3.93401    750 k - - -
          2.68618  4.42225  2.77519  2.73123  3.46354  2.40513  3.72494  3.29354  2.67741  2.69355  4.24690  2.90347  2.73739  3.18146  2.89801  2.37887  2.77519  2.98518  4.58477  3.61503
          0.03068  3.89529  4.61764  0.61958  0.77255  0.48576  0.95510
    295   2.76311  5.16300  2.52282  1.82557  4.47873  3.31720  3.60889  3.92897  2.07390  3.43450  4.24722  2.40010  3.80573  2.49959  2.73878  2.71274  3.00195  3.54655  5.58225  4.20764    751 e - - -
          2.68618  4.42225  2.77519  2.73123  3.46354  2.40513  3.72494  3.29354  2.67741  2.69355  4.24690  2.90347  2.73739  3.18146  2.89801  2.37887  2.77519  2.98518  4.58477  3.61503
          0.03068  3.89529  4.61764  0.61958  0.77255  0.48576  0.95510
    296   3.02523  4.39268  4.58749  4.10170  3.44025  4.27485  4.83512  1.20673  3.96655  1.94669  3.27162  4.34171  4.62149  4.25144  4.17726  3.66424  3.30002  1.49198  5.39610  4.18385    752 i - - -
          2.68618  4.42225  2.77519  2.73123  3.46354  2.40513  3.72494  3.29354  2.67741  2.69355  4.24690  2.90347  2.73739  3.18146  2.89801  2.37887  2.77519  2.98518  4.58477  3.61503
          0.03068  3.89529  4.61764  0.61958  0.77255  0.48576  0.95510
    297   2.82922  5.26061  1.62466  2.11905  4.58146  3.17664  3.73204  4.12973  2.72584  3.66928  4.52400  1.81886  3.79342  2.90754  3.28423  2.75296  3.13171  3.71343  5.80166  4.32830    753 d - - -
          2.68618  4.42225  2.77519  2.73123  3.46354  2.40513  3.72494  3.29354  2.67741  2.69355  4.24690  2.90347  2.73739  3.18146  2.89801  2.37887  2.77519  2.98518  4.58477  3.61503
          0.03068  3.89529  4.61764  0.61958  0.77255  0.48576  0.95510
    298   3.37314  4.73978  4.12582  3.83740  2.68913  3.75551  3.92749  3.39750  3.55903  2.78854  4.03027  3.98181  4.27510  3.94546  3.68344  3.57663  3.67464  3.28847  0.84051  2.69000    754 w - - -
          2.68618  4.42225  2.77519  2.73123  3.46354  2.40513  3.72494  3.29354  2.67741  2.69355  4.24690  2.90347  2.73739  3.18146  2.89801  2.37887  2.77519  2.98518  4.58477  3.61503
          0.03068  3.89529  4.61764  0.61958  0.77255  0.48576  0.95510
    299   2.61005  4.87826  2.56931  2.32037  4.15831  3.32936  3.59990  3.24450  2.17897  3.16839  3.97959  2.27228  3.77198  2.74590  2.84491  2.46941  2.85289  3.23972  5.38210  4.02592    755 k - - -
          2.68618  4.42225  2.77519  2.73123  3.46354  2.40513  3.72494  3.29354  2.67741  2.69355  4.24690  2.90347  2.73739  3.18146  2.89801  2.37887  2.77519  2.98518  4.58477  3.61503
          0.03068  3.89529  4.61764  0.61958  0.77255  0.48576  0.95510
    300   2.72435  4.83755  3.07109  2.55507  4.12304  3.45250  3.61379  3.50676  1.54967  3.10386  3.45702  2.77722  3.86911  2.77496  2.47280  2.76275  2.95092  3.20287  5.29733  4.01431    756 k - - -
          2.68618  4.42225  2.77519  2.73123  3.46354  2.40513  3.72494  3.29354  2.67741  2.69355  4.24690  2.90347  2.73739  3.18146  2.89801  2.37887  2.77519  2.98518  4.58477  3.61503
          0.03068  3.89529  4.61764  0.61958  0.77255  0.48576  0.95510
    301   1.22093  4.12113  3.47548  3.19303  4.08280  2.97159  4.21205  3.15590  3.18165  3.06819  4.01984  3.33275  3.70703  3.50957  3.45928  2.43469  2.33747  2.77981  5.51825  4.30664    757 a - - -
          2.68618  4.42225  2.77519  2.73123  3.46354  2.40513  3.72494  3.29354  2.67741  2.69355  4.24690  2.90347  2.73739  3.18146  2.89801  2.37887  2.77519  2.98518  4.58477  3.61503
          0.03068  3.89529  4.61764  0.61958  0.77255  0.48576  0.95510
    302   2.59747  2.98890  3.50064  2.93579  3.84484  3.36887  3.81723  3.18692  2.45545  2.88220  3.81359  3.27681  3.88013  3.06039  1.58273  2.75367  2.90607  2.90917  5.16367  3.93161    758 r - - -
          2.68618  4.42225  2.77519  2.73123  3.46354  2.40513  3.72494  3.29354  2.67741  2.69355  4.24690  2.90347  2.73739  3.18146  2.89801  2.37887  2.77519  2.98518  4.58477  3.61503
          0.03068  3.89529  4.61764  0.61958  0.77255  0.48576  0.95510
    303   2.57811  4.81117  2.40430  2.35446  4.07230  3.34722  3.59472  3.20231  2.38884  3.09052  3.90609  2.43381  3.76960  2.74324  2.68474  2.59848  2.81809  2.96083  5.32051  3.97152    759 e - - -
          2.68618  4.42225  2.77519  2.73123  3.46354  2.40513  3.72494  3.29354  2.67741  2.69355  4.24690  2.90347  2.73739  3.18146  2.89801  2.37887  2.77519  2.98518  4.58477  3.61503
          0.03068  3.89529  4.61764  0.61958  0.77255  0.48576  0.95510
    304   2.49120  3.20367  3.54969  2.99058  3.34555  3.46763  3.83408  2.67416  2.91442  2.42250  3.07891  3.33485  3.89263  3.21320  3.22731  2.45894  2.33676  2.45047  4.81351  3.23952    760 t - - -
          2.68618  4.42225  2.77519  2.73123  3.46354  2.40513  3.72494  3.29354  2.67741  2.69355  4.24690  2.90347  2.73739  3.18146  2.89801  2.37887  2.77519  2.98518  4.58477  3.61503
          0.03068  3.89529  4.61764  0.61958  0.77255  0.48576  0.95510
    305   2.61178  0.89531  4.13639  3.88107  3.86696  3.23011  4.52311  3.01446  3.70807  2.92901  4.05097  3.86196  3.93888  4.05321  3.82847  2.88351  3.08044  2.75755  5.27850  4.15454    761 c - - -
          2.68618  4.42225  2.77519  2.73123  3.46354  2.40513  3.72494  3.29354  2.67741  2.69355  4.24690  2.90347  2.73739  3.18146  2.89801  2.37887  2.77519  2.98518  4.58477  3.61503
          0.03068  3.89529  4.61764  0.61958  0.77255  0.48576  0.95510
    306   1.17599  3.17329  3.83759  3.46500  3.93688  2.98251  4.29767  2.98911  3.35998  2.93994  3.90191  3.47000  3.71991  3.65666  3.59319  2.43771  2.68282  2.64124  5.40999  4.21784    762 a - - -
          2.68618  4.42225  2.77519  2.73123  3.46354  2.40513  3.72494  3.29354  2.67741  2.69355  4.24690  2.90347  2.73739  3.18146  2.89801  2.37887  2.77519  2.98518  4.58477  3.61503
          0.03068  3.89529  4.61764  0.61958  0.77255  0.48576  0.95510
    307   2.99265  4.95774  3.17019  2.78714  4.34938  3.47987  3.77137  3.78003  1.00749  3.34003  4.30008  3.21067  3.97845  2.96142  2.43535  3.03303  3.24413  3.48646  5.39452  4.21049    785 k - - -
          2.68618  4.42225  2.77519  2.73123  3.46354  2.40513  3.72494  3.29354  2.67741  2.69355  4.24690  2.90347  2.73739  3.18146  2.89801  2.37887  2.77519  2.98518  4.58477  3.61503
          0.03068  3.89529  4.61764  0.61958  0.77255  0.48576  0.95510
    308   2.87786  5.30433  2.03403  1.25425  4.60390  3.20684  3.73400  4.08291  2.69910  3.64019  4.51009  2.70591  3.81270  2.90827  3.23445  2.79429  3.16526  3.69645  5.79539  4.35437    798 e - - -
          2.68618  4.42225  2.77519  2.73123  3.46354  2.40513  3.72494  3.29354  2.67741  2.69355  4.24690  2.90347  2.73739  3.18146  2.89801  2.37887  2.77519  2.98518  4.58477  3.61503
          0.03068  3.89529  4.61764  0.61958  0.77255  0.48576  0.95510
    309   3.01381  5.14608  0.88588  2.34868  4.52608  3.22768  3.95071  4.11938  3.03908  3.72356  4.70198  2.90627  3.88207  3.18976  3.55855  2.97346  3.35280  3.75607  5.69028  4.39497    799 d - - -
          2.68618  4.42225  2.77519  2.73123  3.46354  2.40513  3.72494  3.29354  2.67741  2.69355  4.24690  2.90347  2.73739  3.18146  2.89801  2.37887  2.77519  2.98518  4.58477  3.61503
          0.03068  3.89529  4.61764  0.61958  0.77255  0.48576  0.95510
    310   2.91257  4.38352  4.21248  3.67909  3.26523  4.03554  4.42408  1.83185  3.52346  1.36238  3.12497  3.97897  4.38043  3.82094  3.75917  3.36888  2.77151  1.99121  5.11007  3.92818    800 l - - -
          2.68618  4.42225  2.77519  2.73123  3.46354  2.40513  3.72494  3.29354  2.67741  2.69355  4.24690  2.90347  2.73739  3.18146  2.89801  2.37887  2.77519  2.98518  4.58477  3.61503
          0.03068  3.89529  4.61764  0.61958  0.77255  0.48576  0.95510
    311   2.56860  3.62726  3.39181  2.81366  3.47655  3.50220  3.35105  2.40115  2.61715  2.54864  3.45189  3.22144  3.89215  3.03243  2.35992  2.76288  2.80340  2.61244  4.89828  3.64609    801 r - - -
          2.68618  4.42225  2.77519  2.73123  3.46354  2.40513  3.72494  3.29354  2.67741  2.69355  4.24690  2.90347  2.73739  3.18146  2.89801  2.37887  2.77519  2.98518  4.58477  3.61503
          0.03068  3.89529  4.61764  0.61958  0.77255  0.48576  0.95510
    312   2.75248  4.49696  3.39901  2.91607  2.53204  3.62220  3.60189  3.03513  2.85111  2.65044  3.61209  2.88771  4.01401  2.90070  3.18788  2.90401  2.98715  2.81698  4.31938  1.88229    802 y - - -
          2.68618  4.42225  2.77519  2.73123  3.46354  2.40513  3.72494  3.29354  2.67741  2.69355  4.24690  2.90347  2.73739  3.18146  2.89801  2.37887  2.77519  2.98518  4.58477  3.61503
          0.03068  3.89529  4.61764  0.61958  0.77255  0.48576  0.95510
    313   2.64525  4.80139  2.75130  2.26946  4.15432  3.31818  3.66079  3.54526  2.22746  3.15481  3.99818  2.91095  2.24382  2.82951  2.79421  2.67733  2.70381  3.21279  5.38587  4.06909    803 k - - -
          2.68618  4.42225  2.77519  2.73123  3.46354  2.40513  3.72494  3.29354  2.67741  2.69355  4.24690  2.90347  2.73739  3.18146  2.89801  2.37887  2.77519  2.98518  4.58477  3.61503
          0.03068  3.89529  4.61764  0.61958  0.77255  0.48576  0.95510
    314   2.57494  3.86510  3.09261  2.53836  3.93459  3.38939  3.63380  3.33032  2.34989  2.95160  3.79568  3.01124  2.84485  2.50499  2.30603  2.64803  2.82167  3.02532  5.20521  3.91784    804 r - - -
          2.68618  4.42225  2.77519  2.73123  3.46354  2.40513  3.72494  3.29354  2.67741  2.69355  4.24690  2.90347  2.73739  3.18146  2.89801  2.37887  2.77519  2.98518  4.58477  3.61503
          0.03068  3.89529  4.61764  0.61958  0.77255  0.48576  0.95510
    315   2.27664  4.23960  3.14106  2.89676  4.18434  2.96260  4.05314  3.64328  2.97982  3.32138  4.18015  3.16480  3.00354  3.31210  3.30995  1.26832  2.73710  3.15021  5.52111  4.25651    805 s - - -
          2.68618  4.42225  2.77519  2.73123  3.46354  2.40513  3.72494  3.29354  2.67741  2.69355  4.24690  2.90347  2.73739  3.18146  2.89801  2.37887  2.77519  2.98518  4.58477  3.61503
          0.03068  3.89529  4.61764  0.61958  0.77255  0.48576  0.95510
    316   2.62339  4.27888  3.57502  3.00512  2.85091  3.60112  3.74344  2.74144  2.85176  2.16509  3.34793  3.36034  3.97208  2.88890  2.89813  2.86497  2.85215  2.54683  2.86219  3.20241    807 l - - -
          2.68618  4.42225  2.77519  2.73123  3.46354  2.40513  3.72494  3.29354  2.67741  2.69355  4.24690  2.90347  2.73739  3.18146  2.89801  2.37887  2.77519  2.98518  4.58477  3.61503
          0.03068  3.89529  4.61764  0.61958  0.77255  0.48576  0.95510
    317   2.62453  4.27621  4.32767  3.75829  2.87986  4.05123  4.38007  1.74228  3.65725  1.65170  2.77203  4.01440  4.35667  3.86302  3.85440  3.35790  3.09529  1.87219  4.97401  3.81582    808 l - - -
          2.68618  4.42225  2.77519  2.73123  3.46354  2.40513  3.72494  3.29354  2.67741  2.69355  4.24690  2.90347  2.73739  3.18146  2.89801  2.37887  2.77519  2.98518  4.58477  3.61503
          0.03068  3.89529  4.61764  0.61958  0.77255  0.48576  0.95510
    318   2.74634  4.68868  3.12377  2.70532  2.89404  3.49367  3.71707  3.16133  2.58238  2.65996  3.72570  3.15466  3.94393  1.72318  2.92579  2.84004  3.00431  2.97296  4.87995  3.41572    820 q - - -
          2.68618  4.42225  2.77519  2.73123  3.46354  2.40513  3.72494  3.29354  2.67741  2.69355  4.24690  2.90347  2.73739  3.18146  2.89801  2.37887  2.77519  2.98518  4.58477  3.61503
          0.03068  3.89529  4.61764  0.61958  0.77255  0.48576  0.95510
    319   2.67159  5.04416  2.20484  2.21893  4.37113  3.26429  3.62710  3.82803  2.28437  3.37210  4.17719  2.16815  3.76678  2.77004  2.95864  2.47526  2.70215  3.44190  5.55965  4.16093    821 n - - -
          2.68618  4.42225  2.77519  2.73123  3.46354  2.40513  3.72494  3.29354  2.67741  2.69355  4.24690  2.90347  2.73739  3.18146  2.89801  2.37887  2.77519  2.98518  4.58477  3.61503
          0.03068  3.89529  4.61764  0.61958  0.77255  0.48576  0.95510
    320   3.03034  4.37972  4.60403  4.05356  2.78401  4.29881  4.64038  1.46840  3.94896  1.64667  3.06953  4.29408  4.56569  4.13442  4.12532  3.63369  3.26765  1.65343  5.11091  3.91640    822 i - - -
          2.68618  4.42225  2.77519  2.73123  3.46354  2.40513  3.72494  3.29354  2.67741  2.69355  4.24690  2.90347  2.73739  3.18146  2.89801  2.37887  2.77519  2.98518  4.58477  3.61503
          0.03068  3.89529  4.61764  0.61958  0.77255  0.48576  0.95510
    321   2.03883  4.26080  4.04230  3.53311  3.51592  3.77440  4.36138  1.69802  3.44101  2.23744  3.39108  3.80742  4.22851  3.74221  3.71614  3.12553  3.01192  1.67972  5.21708  4.00336    823 v - - -
          2.68618  4.42225  2.77519  2.73123  3.46354  2.40513  3.72494  3.29354  2.67741  2.69355  4.24690  2.90347  2.73739  3.18146  2.89801  2.37887  2.77519  2.98518  4.58477  3.61503
          0.03068  3.89529  4.61764  0.61958  0.77255  0.48576  0.95510
    322   2.56240  4.26302  3.48389  2.91457  3.30396  3.52502  3.76149  2.76257  2.75467  2.45601  2.88820  3.29154  3.91479  3.12557  2.84530  2.44807  2.79919  2.54539  2.98141  3.48736    824 s - - -
          2.68618  4.42225  2.77519  2.73123  3.46354  2.40513  3.72494  3.29354  2.67741  2.69355  4.24690  2.90347  2.73739  3.18146  2.89801  2.37887  2.77519  2.98518  4.58477  3.61503
          0.03068  3.89529  4.61764  0.61958  0.77255  0.48576  0.95510
    323   1.88143  4.13492  3.36572  3.04268  4.10023  2.59058  4.09879  3.38074  3.05997  3.16068  4.02435  3.24092  3.67018  3.37334  3.37508  2.39688  1.58587  2.94107  5.47230  4.25549    825 t - - -
          2.68618  4.42225  2.77519  2.73123  3.46354  2.40513  3.72494  3.29354  2.67741  2.69355  4.24690  2.90347  2.73739  3.18146  2.89801  2.37887  2.77519  2.98518  4.58477  3.61503
          0.03068  3.89529  4.61764  0.61958  0.77255  0.48576  0.95510
    324   2.47597  2.21316  3.70364  3.20061  3.19632  3.39468  3.89828  2.72243  3.07162  2.48530  3.42746  3.44009  3.90613  3.38368  3.32978  2.53285  2.79001  2.48954  4.71987  2.74885    826 c - - -
          2.68618  4.42225  2.77519  2.73123  3.46354  2.40513  3.72494  3.29354  2.67741  2.69355  4.24690  2.90347  2.73739  3.18146  2.89801  2.37887  2.77519  2.98518  4.58477  3.61503
          0.03068  3.89529  4.61764  0.61958  0.77255  0.48576  0.95510
    325   3.17304  4.57850  4.49769  3.99634  3.08583  4.30691  4.63582  1.94236  3.78137  0.99943  2.97036  4.28260  4.59175  4.05736  3.96678  3.68862  3.42297  2.12478  5.09630  3.88389    827 l - - -
          2.68618  4.42225  2.77519  2.73123  3.46354  2.40513  3.72494  3.29354  2.67741  2.69355  4.24690  2.90347  2.73739  3.18146  2.89801  2.37887  2.77519  2.98518  4.58477  3.61503
          0.03068  3.89529  4.61764  0.61958  0.77255  0.48576  0.95510
    326   2.65587  4.81458  2.66358  2.39455  4.08388  3.27198  3.19944  3.64917  2.48266  3.24041  4.09387  1.78550  3.80439  2.88069  2.87986  2.68349  2.67305  3.29595  5.36953  3.98743    831 n - - -
          2.68618  4.42225  2.77519  2.73123  3.46354  2.40513  3.72494  3.29354  2.67741  2.69355  4.24690  2.90347  2.73739  3.18146  2.89801  2.37887  2.77519  2.98518  4.58477  3.61503
          0.03068  3.89529  4.61764  0.61958  0.77255  0.48576  0.95510
    327   2.78342  4.76861  3.23353  2.71369  3.98010  3.51812  3.69619  2.80425  1.45610  2.90629  3.88356  3.14903  3.94305  2.88087  2.49455  2.86587  3.01772  2.97012  5.25645  3.98440    832 k - - -
          2.68618  4.42225  2.77519  2.73123  3.46354  2.40513  3.72494  3.29354  2.67741  2.69355  4.24690  2.90347  2.73739  3.18146  2.89801  2.37887  2.77519  2.98518  4.58477  3.61503
          0.03068  3.89529  4.61764  0.61958  0.77255  0.48576  0.95510
    328   2.86206  4.29544  4.23305  3.68717  1.92872  3.95515  4.00252  2.06092  3.56802  1.91355  3.12145  3.87446  4.28084  3.75342  3.74514  3.26027  3.09320  2.14912  4.44546  2.71824    833 l - - -
          2.68618  4.42225  2.77519  2.73123  3.46354  2.40513  3.72494  3.29354  2.67741  2.69355  4.24690  2.90347  2.73739  3.18146  2.89801  2.37887  2.77519  2.98518  4.58477  3.61503
          0.03068  3.89529  4.61764  0.61958  0.77255  0.48576  0.95510
    329   2.99773  4.36509  4.53232  3.99494  3.38304  4.26744  4.71014  1.62989  3.87916  1.90382  2.86094  4.26118  4.57055  4.13296  4.09645  3.61303  3.24920  1.25818  5.29210  4.11532    843 v - - -
          2.68618  4.42225  2.77519  2.73123  3.46354  2.40513  3.72494  3.29354  2.67741  2.69355  4.24690  2.90347  2.73739  3.18146  2.89801  2.37887  2.77519  2.98518  4.58477  3.61503
          0.03068  3.89529  4.61764  0.61958  0.77255  0.48576  0.95510
    330   2.87785  5.30538  2.03176  1.25521  4.60479  3.20664  3.73375  4.08402  2.69919  3.64092  4.51061  2.70535  3.81253  2.90793  3.23500  2.79405  3.16521  3.69731  5.79619  4.35472    844 e - - -
          2.68618  4.42225  2.77519  2.73123  3.46354  2.40513  3.72494  3.29354  2.67741  2.69355  4.24690  2.90347  2.73739  3.18146  2.89801  2.37887  2.77519  2.98518  4.58477  3.61503
          0.03068  3.89529  4.61764  0.61958  0.77255  0.48576  0.95510
    331   2.78127  4.53507  3.39087  3.23302  4.22662  3.22128  4.30878  3.77768  3.29223  3.40214  4.45281  3.53753  0.78628  3.68031  3.53536  2.94943  3.22458  3.42048  5.40713  4.34753    845 p - - -
          2.68618  4.42225  2.77519  2.73123  3.46354  2.40513  3.72494  3.29354  2.67741  2.69355  4.24690  2.90347  2.73739  3.18146  2.89801  2.37887  2.77519  2.98518  4.58477  3.61503
          0.03068  3.89529  4.61764  0.61958  0.77255  0.48576  0.95510
    332   2.67943  4.34445  4.26554  3.69975  3.19545  4.06471  4.39620  1.96967  3.59033  1.51686  2.32201  3.99407  4.36968  3.82229  3.81422  3.37133  3.13698  1.93251  5.02939  3.88537    847 l - - -
          2.68618  4.42225  2.77519  2.73123  3.46354  2.40513  3.72494  3.29354  2.67741  2.69355  4.24690  2.90347  2.73739  3.18146  2.89801  2.37887  2.77519  2.98518  4.58477  3.61503
          0.03068  3.89529  4.61764  0.61958  0.77255  0.48576  0.95510
    333   2.79318  4.31845  3.97884  3.46833  2.08440  3.80325  3.94979  2.47089  3.35032  1.62575  3.21517  3.71139  4.18693  3.60307  3.57803  2.82633  3.04650  2.37766  4.49931  3.04290    848 l - - -
          2.68618  4.42225  2.77519  2.73123  3.46354  2.40513  3.72494  3.29354  2.67741  2.69355  4.24690  2.90347  2.73739  3.18146  2.89801  2.37887  2.77519  2.98518  4.58477  3.61503
          0.03068  3.89529  4.61764  0.61958  0.77255  0.48576  0.95510
    334   2.53946  4.60042  2.71918  2.53428  4.19148  3.13453  3.85460  3.62870  2.70356  3.32162  4.21239  1.51941  3.77330  3.07166  3.08079  2.62071  2.58248  3.23579  5.50403  4.15241    849 n - - -
          2.68618  4.42225  2.77519  2.73123  3.46354  2.40513  3.72494  3.29354  2.67741  2.69355  4.24690  2.90347  2.73739  3.18146  2.89801  2.37887  2.77519  2.98518  4.58477  3.61503
          0.03068  3.89529  4.61764  0.61958  0.77255  0.48576  0.95510
    335   2.55193  2.93721  4.02525  3.44009  3.04754  3.65678  3.94053  2.40756  3.31062  2.04450  2.88061  3.64012  4.02204  3.53003  3.48537  2.94627  2.78444  2.05138  3.83707  3.08333    850 l - - -
          2.68618  4.42225  2.77519  2.73123  3.46354  2.40513  3.72494  3.29354  2.67741  2.69355  4.24690  2.90347  2.73739  3.18146  2.89801  2.37887  2.77519  2.98518  4.58477  3.61503
          0.03068  3.89529  4.61764  0.61958  0.77255  0.48576  0.95510
    336   3.37314  4.73978  4.12582  3.83740  2.68913  3.75551  3.92749  3.39750  3.55903  2.78854  4.03027  3.98181  4.27510  3.94546  3.68344  3.57663  3.67464  3.28847  0.84051  2.69000    852 w - - -
          2.68618  4.42225  2.77519  2.73123  3.46354  2.40513  3.72494  3.29354  2.67741  2.69355  4.24690  2.90347  2.73739  3.18146  2.89801  2.37887  2.77519  2.98518  4.58477  3.61503
          0.03068  3.89529  4.61764  0.61958  0.77255  0.48576  0.95510
    337   2.78127  4.53507  3.39087  3.23302  4.22662  3.22128  4.30878  3.77768  3.29223  3.40214  4.45281  3.53753  0.78628  3.68031  3.53536  2.94943  3.22458  3.42048  5.40713  4.34753    853 p - - -
          2.68618  4.42225  2.77519  2.73123  3.46354  2.40513  3.72494  3.29354  2.67741  2.69355  4.24690  2.90347  2.73739  3.18146  2.89801  2.37887  2.77519  2.98518  4.58477  3.61503
          0.03068  3.89529  4.61764  0.61958  0.77255  0.48576  0.95510
    338   2.59356  4.25501  4.23626  3.66210  2.42416  3.96193  4.26198  2.08265  3.55696  1.67138  2.56174  3.91700  4.27700  3.75983  3.75274  3.26121  3.04481  2.02612  4.86327  3.69239    854 l - - -
          2.68618  4.42225  2.77519  2.73123  3.46354  2.40513  3.72494  3.29354  2.67741  2.69355  4.24690  2.90347  2.73739  3.18146  2.89801  2.37887  2.77519  2.98518  4.58477  3.61503
          0.03068  3.89529  4.61764  0.61958  0.77255  0.48576  0.95510
    339   2.47364  4.54926  2.74583  2.52283  4.23730  3.10558  3.83556  3.67484  2.69377  3.32551  4.17225  1.68129  3.73830  3.03811  3.09086  2.33067  2.56300  3.24834  5.52384  4.19397    855 n - - -
          2.68618  4.42225  2.77519  2.73123  3.46354  2.40513  3.72494  3.29354  2.67741  2.69355  4.24690  2.90347  2.73739  3.18146  2.89801  2.37887  2.77519  2.98518  4.58477  3.61503
          0.03068  3.89529  4.61764  0.61958  0.77255  0.48576  0.95510
    340   2.99265  4.95774  3.17019  2.78714  4.34938  3.47987  3.77137  3.78003  1.00749  3.34003  4.30008  3.21067  3.97845  2.96142  2.43535  3.03303  3.24413  3.48646  5.39452  4.21049    856 k - - -
          2.68618  4.42225  2.77519  2.73123  3.46354  2.40513  3.72494  3.29354  2.67741  2.69355  4.24690  2.90347  2.73739  3.18146  2.89801  2.37887  2.77519  2.98518  4.58477  3.61503
          0.03068  3.89529  4.61764  0.61958  0.77255  0.48576  0.95510
    341   3.17304  4.57850  4.49769  3.99634  3.08583  4.30691  4.63582  1.94236  3.78137  0.99943  2.97036  4.28260  4.59175  4.05736  3.96678  3.68862  3.42297  2.12478  5.09630  3.88389    858 l - - -
          2.68618  4.42225  2.77519  2.73123  3.46354  2.40513  3.72494  3.29354  2.67741  2.69355  4.24690  2.90347  2.73739  3.18146  2.89801  2.37887  2.77519  2.98518  4.58477  3.61503
          0.03068  3.89529  4.61764  0.61958  0.77255  0.48576  0.95510
    342   3.03085  4.86879  3.52379  3.02984  4.22914  3.51474  3.84027  3.77226  2.24583  3.28403  4.28342  3.38794  4.01604  3.05929  0.94410  3.11381  3.29514  3.49517  5.30282  4.15134    860 r - - -
          2.68618  4.42225  2.77519  2.73123  3.46354  2.40513  3.72494  3.29354  2.67741  2.69355  4.24690  2.90347  2.73739  3.18146  2.89801  2.37887  2.77519  2.98518  4.58477  3.61503
          0.03068  3.89529  4.61764  0.61958  0.77255  0.48576  0.95510
    343   2.55630  5.21148  1.94459  1.80047  4.50988  2.93832  3.64112  3.98581  2.35776  3.50595  4.31412  2.71130  3.77296  2.78529  3.05659  2.67873  3.00493  3.58396  5.68157  4.24432    869 e - - -
          2.68618  4.42225  2.77519  2.73123  3.46354  2.40513  3.72494  3.29354  2.67741  2.69355  4.24690  2.90347  2.73739  3.18146  2.89801  2.37887  2.77519  2.98518  4.58477  3.61503
          0.03068  3.89529  4.61764  0.61958  0.77255  0.48576  0.95510
    344   2.49876  4.66548  3.18077  2.60533  3.94383  3.45394  3.63644  2.99914  2.16999  2.92802  3.79322  3.06287  3.85604  2.81681  1.97665  2.72465  2.67833  2.99543  5.19599  3.93446    870 r - - -
          2.68618  4.42225  2.77519  2.73123  3.46354  2.40513  3.72494  3.29354  2.67741  2.69355  4.24690  2.90347  2.73739  3.18146  2.89801  2.37887  2.77519  2.98518  4.58477  3.61503
          0.03068  3.89529  4.61764  0.61958  0.77255  0.48576  0.95510
    345   1.16808  4.11242  3.38224  3.14043  4.13888  2.91736  4.19319  3.40051  3.17752  3.22413  4.12031  3.28305  3.66828  3.49284  3.45851  2.15041  2.68743  2.94869  5.53647  4.30676    871 a - - -
          2.68618  4.42225  2.77519  2.73123  3.46354  2.40513  3.72494  3.29354  2.67741  2.69355  4.24690  2.90347  2.73739  3.18146  2.89801  2.37887  2.77519  2.98518  4.58477  3.61503
          0.03068  3.89529  4.61764  0.61958  0.77255  0.48576  0.95510
    346   3.17839  4.60321  4.46305  3.94275  3.04929  4.28998  4.59125  2.16937  3.71163  0.96426  2.62817  4.24279  4.56395  3.99145  3.89880  3.65889  3.42144  2.25232  5.06611  3.88299    872 l - - -
          2.68618  4.42225  2.77519  2.73123  3.46354  2.40513  3.72494  3.29354  2.67741  2.69355  4.24690  2.90347  2.73739  3.18146  2.89801  2.37887  2.77519  2.98518  4.58477  3.61503
          0.03068  3.89529  4.61764  0.61958  0.77255  0.48576  0.95510
    347   2.61888  4.97160  2.53797  2.18364  4.26396  3.32276  3.57842  3.70921  2.25682  3.25517  4.04832  2.47120  3.76140  2.70981  2.65409  2.47267  2.53388  3.33776  5.44422  4.06952    873 e - - -
          2.68618  4.42225  2.77519  2.73123  3.46354  2.40513  3.72494  3.29354  2.67741  2.69355  4.24690  2.90347  2.73739  3.18146  2.89801  2.37887  2.77519  2.98518  4.58477  3.61503
          0.03068  3.89529  4.61764  0.61958  0.77255  0.48576  0.95510
    348   2.68475  5.06588  2.35803  2.10089  4.34366  3.28368  2.86931  3.80690  2.44485  3.34965  4.15601  2.17374  3.77250  2.75712  2.93484  2.64915  2.73004  3.43138  5.53510  4.13623    874 e - - -
          2.68618  4.42225  2.77519  2.73123  3.46354  2.40513  3.72494  3.29354  2.67741  2.69355  4.24690  2.90347  2.73739  3.18146  2.89801  2.37887  2.77519  2.98518  4.58477  3.61503
          0.03068  3.89529  4.61764  0.61958  0.77255  0.48576  0.95510
    349   3.17437  4.57200  4.51909  4.01225  3.09259  4.32389  4.65242  1.89911  3.80483  1.01440  2.96779  4.29864  4.60093  4.07178  3.98936  3.70151  3.42200  2.10411  5.10748  3.90454    875 l - - -
          2.68618  4.42225  2.77519  2.73123  3.46354  2.40513  3.72494  3.29354  2.67741  2.69355  4.24690  2.90347  2.73739  3.18146  2.89801  2.37887  2.77519  2.98518  4.58477  3.61503
          0.03068  3.89529  4.61764  0.61958  0.77255  0.48576  0.95510
    350   3.06168  4.54109  4.27895  3.76564  3.09134  4.11823  4.45129  2.22737  3.53329  1.48447  1.62742  4.06693  4.44593  3.85302  3.74093  3.48403  3.31540  2.27448  5.03069  3.82264    876 l - - -
          2.68618  4.42225  2.77519  2.73123  3.46354  2.40513  3.72494  3.29354  2.67741  2.69355  4.24690  2.90347  2.73739  3.18146  2.89801  2.37887  2.77519  2.98518  4.58477  3.61503
          0.03068  3.89529  4.61764  0.61958  0.77255  0.48576  0.95510
    351   2.77030  5.20576  2.25394  1.73455  4.51141  3.27634  3.63124  3.97125  1.92122  3.48666  4.30228  2.75033  3.79450  2.77392  2.88679  2.70894  3.02092  3.58073  5.64432  4.23866    877 e - - -
          2.68618  4.42225  2.77519  2.73123  3.46354  2.40513  3.72494  3.29354  2.67741  2.69355  4.24690  2.90347  2.73739  3.18146  2.89801  2.37887  2.77519  2.98518  4.58477  3.61503
          0.03068  3.89529  4.61764  0.61958  0.77255  0.48576  0.95510
    352   2.84573  4.84770  3.08321  2.67709  3.66314  3.47493  1.69130  3.60512  2.27984  3.13884  4.06076  3.11503  3.93846  2.91324  2.31724  2.89195  3.08939  3.31514  5.01295  3.58059    878 h - - -
          2.68618  4.42225  2.77519  2.73123  3.46354  2.40513  3.72494  3.29354  2.67741  2.69355  4.24690  2.90347  2.73739  3.18146  2.89801  2.37887  2.77519  2.98518  4.58477  3.61503
          0.03068  3.89529  4.61764  0.61958  0.77255  0.48576  0.95510
    353   3.06611  4.44439  4.53495  4.02300  3.28492  4.28529  4.71371  1.21074  3.84648  1.77138  2.81804  4.28967  4.59216  4.12986  4.04672  3.65593  3.32263  1.82148  5.24802  4.05442    879 i - - -
          2.68618  4.42225  2.77519  2.73123  3.46354  2.40513  3.72494  3.29354  2.67741  2.69355  4.24690  2.90347  2.73739  3.18146  2.89801  2.37887  2.77519  2.98518  4.58477  3.61503
          0.03068  3.89529  4.61764  0.61958  0.77255  0.48576  0.95510
    354   2.78125  4.74687  3.17105  2.68294  3.23437  3.53645  2.00253  3.37908  2.38882  2.94243  3.86251  3.12148  3.94261  2.91980  2.51158  2.84538  3.00634  3.11625  4.70676  2.87424    880 h - - -
          2.68618  4.42225  2.77519  2.73123  3.46354  2.40513  3.72494  3.29354  2.67741  2.69355  4.24690  2.90347  2.73739  3.18146  2.89801  2.37887  2.77519  2.98518  4.58477  3.61503
          0.03068  3.89529  4.61764  0.61958  0.77255  0.48576  0.95510
    355   3.27975  4.75951  3.87176  3.60526  2.29352  3.85659  3.62876  3.28575  3.46211  2.73384  3.95837  3.75134  4.32982  3.76269  3.64122  3.41425  3.56649  3.15735  3.93822  0.92867    881 y - - -
          2.68618  4.42225  2.77519  2.73123  3.46354  2.40513  3.72494  3.29354  2.67741  2.69355  4.24690  2.90347  2.73739  3.18146  2.89801  2.37887  2.77519  2.98518  4.58477  3.61503
          0.03068  3.89529  4.61764  0.61958  0.77255  0.48576  0.95510
    356   2.87785  5.30808  2.02588  1.25771  4.60707  3.20612  3.73313  4.08686  2.69943  3.64279  4.51196  2.70395  3.81209  2.90706  3.23640  2.79345  3.16511  3.69950  5.79825  4.35563    882 e - - -
          2.68618  4.42225  2.77519  2.73123  3.46354  2.40513  3.72494  3.29354  2.67741  2.69355  4.24690  2.90347  2.73739  3.18146  2.89801  2.37887  2.77519  2.98518  4.58477  3.61503
          0.03068  3.89529  4.61764  0.61958  0.77255  0.48576  0.95510
    357   3.01381  5.14608  0.88588  2.34868  4.52608  3.22768  3.95071  4.11938  3.03908  3.72356  4.70198  2.90627  3.88207  3.18976  3.55855  2.97346  3.35280  3.75607  5.69028  4.39497    892 d - - -
          2.68618  4.42225  2.77519  2.73123  3.46354  2.40513  3.72494  3.29354  2.67741  2.69355  4.24690  2.90347  2.73739  3.18146  2.89801  2.37887  2.77519  2.98518  4.58477  3.61503
          0.03068  3.89529  4.61764  0.61958  0.77255  0.48576  0.95510
    358   2.97155  5.08778  2.49669  0.99337  4.43680  3.28851  3.87702  3.89521  2.76039  3.50857  4.48138  2.94533  3.89411  3.09206  3.17176  2.95150  3.27589  3.57662  5.60406  4.32607    893 e - - -
          2.68618  4.42225  2.77519  2.73123  3.46354  2.40513  3.72494  3.29354  2.67741  2.69355  4.24690  2.90347  2.73739  3.18146  2.89801  2.37887  2.77519  2.98518  4.58477  3.61503
          0.03068  3.89529  4.61764  0.61958  0.77255  0.48576  0.95510
    359   2.36748  4.38034  2.99628  2.67149  4.11839  3.08100  3.87063  3.52393  2.74489  3.18920  4.02766  2.47986  3.71161  3.08515  3.12943  2.00284  1.95772  3.10359  5.43166  4.14791    894 t - - -
          2.68618  4.42225  2.77519  2.73123  3.46354  2.40513  3.72494  3.29354  2.67741  2.69355  4.24690  2.90347  2.73739  3.18146  2.89801  2.37887  2.77519  2.98518  4.58477  3.61503
          0.03068  3.89529  4.61764  0.61958  0.77255  0.48576  0.95510
    360   2.24816  4.16915  3.32200  3.02655  4.07894  2.97641  4.08982  3.37503  3.02032  3.15813  4.04520  3.23882  3.68998  3.36762  3.32315  2.02409  1.47571  2.94987  5.46107  4.21983    895 t - - -
          2.68618  4.42225  2.77519  2.73123  3.46354  2.40513  3.72494  3.29354  2.67741  2.69355  4.24690  2.90347  2.73739  3.18146  2.89801  2.37887  2.77519  2.98518  4.58477  3.61503
          0.03068  3.89529  4.61764  0.61958  0.77255  0.48576  0.95510
    361   2.78242  5.07692  2.74336  2.37835  4.41445  3.38858  3.59725  3.84787  1.85118  3.35612  4.18348  2.33103  3.84354  2.19777  2.52100  2.75717  3.00903  3.48845  5.48448  4.16610    896 k - - -
          2.68618  4.42225  2.77519  2.73123  3.46354  2.40513  3.72494  3.29354  2.67741  2.69355  4.24690  2.90347  2.73739  3.18146  2.89801  2.37887  2.77519  2.98518  4.58477  3.61503
          0.03068  3.89529  4.61764  0.61958  0.77255  0.48576  0.95510
    362   3.27975  4.75951  3.87176  3.60526  2.29352  3.85659  3.62876  3.28575  3.46211  2.73384  3.95837  3.75134  4.32982  3.76269  3.64122  3.41425  3.56649  3.15735  3.93822  0.92867    897 y - - -
          2.68618  4.42225  2.77519  2.73123  3.46354  2.40513  3.72494  3.29354  2.67741  2.69355  4.24690  2.90347  2.73739  3.18146  2.89801  2.37887  2.77519  2.98518  4.58477  3.61503
          0.03068  3.89529  4.61764  0.61958  0.77255  0.48576  0.95510
    363   3.01888  4.37494  4.61084  4.11591  3.47241  4.29515  4.85201  1.32876  3.99360  1.98667  3.29547  4.35572  4.63267  4.27207  4.20718  3.67798  3.28984  1.31254  5.41797  4.20890    898 v - - -
          2.68618  4.42225  2.77519  2.73123  3.46354  2.40513  3.72494  3.29354  2.67741  2.69355  4.24690  2.90347  2.73739  3.18146  2.89801  2.37887  2.77519  2.98518  4.58477  3.61503
          0.03068  3.89529  4.61764  0.61958  0.77255  0.48576  0.95510
    364   2.43007  4.41393  2.85761  2.72649  4.28652  1.29573  4.02976  3.82583  2.97609  3.48070  4.34760  2.64713  3.72954  3.28868  3.32904  2.55393  2.87851  3.32851  5.57226  4.29548    899 g - - -
          2.68618  4.42225  2.77519  2.73123  3.46354  2.40513  3.72494  3.29354  2.67741  2.69355  4.24690  2.90347  2.73739  3.18146  2.89801  2.37887  2.77519  2.98518  4.58477  3.61503
          0.03068  3.89529  4.61764  0.61958  0.77255  0.48576  0.95510
    365   2.66488  4.40551  4.26456  3.74004  3.25178  4.07665  4.47799  1.82336  3.58808  1.30570  3.10712  4.03488  4.41785  3.87616  3.81739  3.41831  3.20275  1.98460  5.13000  3.94950    900 l - - -
          2.68618  4.42225  2.77519  2.73123  3.46354  2.40513  3.72494  3.29354  2.67741  2.69355  4.24690  2.90347  2.73739  3.18146  2.89801  2.37887  2.77519  2.98518  4.58477  3.61503
          0.03068  3.89529  4.61764  0.61958  0.77255  0.48576  0.95510
    366   2.15300  1.64961  3.79274  3.44480  3.89959  2.54114  4.24549  3.22594  3.34151  3.02134  3.90362  3.42545  3.66966  3.63177  3.55637  2.17084  2.63474  2.80831  5.33164  4.13887    901 c - - -
          2.68618  4.42225  2.77519  2.73123  3.46354  2.40513  3.72494  3.29354  2.67741  2.69355  4.24690  2.90347  2.73739  3.18146  2.89801  2.37887  2.77519  2.98518  4.58477  3.61503
          0.03068  3.89529  4.61764  0.61958  0.77255  0.48576  0.95510
    367   2.34879  4.30202  3.08525  2.86910  4.14068  3.01064  4.03946  3.60301  2.94826  3.29072  4.18226  3.16613  1.48770  3.30640  3.26884  2.22512  2.79859  3.15073  5.48357  4.20777    902 p - - -
          2.68618  4.42225  2.77519  2.73123  3.46354  2.40513  3.72494  3.29354  2.67741  2.69355  4.24690  2.90347  2.73739  3.18146  2.89801  2.37887  2.77519  2.98518  4.58477  3.61503
          0.03068  3.89529  4.61764  0.61958  0.77255  0.48576  0.95510
    368   3.02217  4.37927  4.61043  4.11688  3.46446  4.29497  4.85160  1.28461  3.99225  1.97505  3.28822  4.35668  4.63282  4.27087  4.20468  3.67898  3.29351  1.36528  5.41399  4.20549    906 i - - -
          2.68618  4.42225  2.77519  2.73123  3.46354  2.40513  3.72494  3.29354  2.67741  2.69355  4.24690  2.90347  2.73739  3.18146  2.89801  2.37887  2.77519  2.98518  4.58477  3.61503
          0.03068  3.89529  4.61764  0.61958  0.77255  0.48576  0.95510
    369   2.51137  4.55875  2.96077  2.53769  3.95543  3.27563  3.71969  3.01957  2.54574  2.99553  3.85319  2.04715  3.22685  2.91368  2.95310  2.60097  2.60054  2.99126  5.27550  3.96942    907 n - - -
          2.68618  4.42225  2.77519  2.73123  3.46354  2.40513  3.72494  3.29354  2.67741  2.69355  4.24690  2.90347  2.73739  3.18146  2.89801  2.37887  2.77519  2.98518  4.58477  3.61503
          0.03068  3.89529  4.61764  0.61958  0.77255  0.48576  0.95510
    370   2.99265  4.95774  3.17019  2.78714  4.34938  3.47987  3.77137  3.78003  1.00749  3.34003  4.30008  3.21067  3.97845  2.96142  2.43535  3.03303  3.24413  3.48646  5.39452  4.21049    908 k - - -
          2.68618  4.42225  2.77519  2.73123  3.46354  2.40513  3.72494  3.29354  2.67741  2.69355  4.24690  2.90347  2.73739  3.18146  2.89801  2.37887  2.77519  2.98518  4.58477  3.61503
          0.03068  3.89529  4.61764  0.61958  0.77255  0.48576  0.95510
    371   1.32555  4.11426  3.48925  3.14240  3.99466  2.65279  4.13828  3.16190  3.12589  3.02995  3.93800  3.30861  3.70142  3.43712  3.42366  2.43019  2.68497  2.48059  5.41522  4.19668    913 a - - -
          2.68618  4.42225  2.77519  2.73123  3.46354  2.40513  3.72494  3.29354  2.67741  2.69355  4.24690  2.90347  2.73739  3.18146  2.89801  2.37887  2.77519  2.98518  4.58477  3.61503
          0.03068  3.89529  4.61764  0.61958  0.77255  0.48576  0.95510
    372   3.18067  4.63606  4.22618  3.86594  3.14410  4.01124  4.51451  2.34918  3.63347  0.84761  3.15957  4.13922  4.44255  3.99635  3.80589  3.58448  3.47381  2.39247  5.03187  3.76052    914 l - - -
          2.68618  4.42225  2.77519  2.73123  3.46354  2.40513  3.72494  3.29354  2.67741  2.69355  4.24690  2.90347  2.73739  3.18146  2.89801  2.37887  2.77519  2.98518  4.58477  3.61503
          0.03068  3.89529  4.61764  0.61958  0.77255  0.48576  0.95510
    373   2.76839  5.03535  2.15181  2.23636  4.39039  3.18279  3.76909  3.95780  2.72436  3.54767  4.41981  1.44931  3.80142  2.96445  3.21702  2.74281  3.09070  3.56093  5.65180  4.22438    915 n - - -
          2.68618  4.42225  2.77519  2.73123  3.46354  2.40513  3.72494  3.29354  2.67741  2.69355  4.24690  2.90347  2.73739  3.18146  2.89801  2.37887  2.77519  2.98518  4.58477  3.61503
          0.03068  3.89529  4.61764  0.61958  0.77255  0.48576  0.95510
    374   2.98695  4.53207  4.07379  3.66884  3.21743  3.85105  4.39869  2.39529  3.43572  1.80855  1.33488  3.94356  4.31167  3.81603  3.63839  3.33850  3.29264  2.40408  5.06137  3.82522    916 m - - -
          2.68618  4.42225  2.77519  2.73123  3.46354  2.40513  3.72494  3.29354  2.67741  2.69355  4.24690  2.90347  2.73739  3.18146  2.89801  2.37887  2.77519  2.98518  4.58477  3.61503
          0.03068  3.89529  4.61764  0.61958  0.77255  0.48576  0.95510
    375   3.04882  4.46098  4.36841  3.98492  3.38938  4.09140  4.70867  1.05010  3.81351  1.97055  3.32098  4.22705  4.52026  4.15934  4.00745  3.58875  3.34751  1.84625  5.28506  4.02545    917 i - - -
          2.68618  4.42225  2.77519  2.73123  3.46354  2.40513  3.72494  3.29354  2.67741  2.69355  4.24690  2.90347  2.73739  3.18146  2.89801  2.37887  2.77519  2.98518  4.58477  3.61503
          0.03068  3.89529  4.61764  0.61958  0.77255  0.48576  0.95510
    376   2.61178  0.89531  4.13639  3.88107  3.86696  3.23011  4.52311  3.01446  3.70807  2.92901  4.05097  3.86196  3.93888  4.05321  3.82847  2.88351  3.08044  2.75755  5.27850  4.15454    918 c - - -
          2.68618  4.42225  2.77519  2.73123  3.46354  2.40513  3.72494  3.29354  2.67741  2.69355  4.24690  2.90347  2.73739  3.18146  2.89801  2.37887  2.77519  2.98518  4.58477  3.61503
          0.03068  3.89529  4.61764  0.61958  0.77255  0.48576  0.95510
    377   2.47593  1.57689  3.74955  3.28805  3.66424  3.25579  4.06286  2.96123  2.95493  2.74355  3.72322  3.47861  3.86695  3.43105  2.62727  2.71044  2.85780  2.69345  5.09993  3.87818    919 c - - -
          2.68618  4.42225  2.77519  2.73123  3.46354  2.40513  3.72494  3.29354  2.67741  2.69355  4.24690  2.90347  2.73739  3.18146  2.89801  2.37887  2.77519  2.98518  4.58477  3.61503
          0.03068  3.89529  4.61764  0.61958  0.77255  0.48576  0.95510
    378   3.37314  4.73978  4.12582  3.83740  2.68913  3.75551  3.92749  3.39750  3.55903  2.78854  4.03027  3.98181  4.27510  3.94546  3.68344  3.57663  3.67464  3.28847  0.84051  2.69000    920 w - - -
          2.68618  4.42225  2.77519  2.73123  3.46354  2.40513  3.72494  3.29354  2.67741  2.69355  4.24690  2.90347  2.73739  3.18146  2.89801  2.37887  2.77519  2.98518  4.58477  3.61503
          0.03068  3.89529  4.61764  0.61958  0.77255  0.48576  0.95510
    379   3.02254  4.37999  4.60984  4.11658  3.46315  4.29447  4.85116  1.27864  3.99150  1.97326  3.28713  4.35640  4.63255  4.27027  4.20379  3.67871  3.29400  1.37324  5.41321  4.20469    922 i - - -
          2.68618  4.42225  2.77519  2.73123  3.46354  2.40513  3.72494  3.29354  2.67741  2.69355  4.24690  2.90347  2.73739  3.18146  2.89801  2.37887  2.77519  2.98518  4.58477  3.61503
          0.03068  3.89529  4.61764  0.61958  0.77255  0.48576  0.95510
    380   2.87996  5.35918  1.89287  1.31766  4.65147  3.19678  3.72381  4.14224  2.70557  3.68020  4.54096  2.68002  3.80514  2.89371  3.26321  2.78478  3.16603  3.74260  5.83748  4.37409    923 e - - -
          2.68618  4.42225  2.77519  2.73123  3.46354  2.40513  3.72494  3.29354  2.67741  2.69355  4.24690  2.90347  2.73739  3.18146  2.89801  2.37887  2.77519  2.98518  4.58477  3.61503
          0.03068  3.89529  4.61764  0.61958  0.77255  0.48576  0.95510
    381   2.78448  5.20385  2.01948  2.15307  4.51206  3.22425  3.67762  4.00204  2.38333  3.53695  4.36894  1.76467  3.79020  2.83688  3.08131  2.72110  3.05928  3.60684  5.70248  4.26729    924 n - - -
          2.68618  4.42225  2.77519  2.73123  3.46354  2.40513  3.72494  3.29354  2.67741  2.69355  4.24690  2.90347  2.73739  3.18146  2.89801  2.37887  2.77519  2.98518  4.58477  3.61503
          0.03068  3.89529  4.61764  0.61958  0.77255  0.48576  0.95510
    382   2.10911  4.28916  3.17744  2.94975  4.13272  3.03227  4.09259  3.45481  3.00729  3.18594  4.13091  3.22698  1.44479  3.36523  3.31698  2.52729  2.81503  3.05361  5.49301  4.25766    927 p - - -
          2.68618  4.42225  2.77519  2.73123  3.46354  2.40513  3.72494  3.29354  2.67741  2.69355  4.24690  2.90347  2.73739  3.18146  2.89801  2.37887  2.77519  2.98518  4.58477  3.61503
          0.03068  3.89529  4.61764  0.61958  0.77255  0.48576  0.95510
    383   2.77860  5.20641  2.01615  2.15481  4.51287  3.23067  3.66844  3.99981  2.31820  3.52990  4.35708  1.82570  3.78849  2.82413  3.05743  2.71483  3.04928  3.60371  5.69498  4.26198    928 n - - -
          2.68618  4.42225  2.77519  2.73123  3.46354  2.40513  3.72494  3.29354  2.67741  2.69355  4.24690  2.90347  2.73739  3.18146  2.89801  2.37887  2.77519  2.98518  4.58477  3.61503
          0.03068  3.89529  4.61764  0.61958  0.77255  0.48576  0.95510
    384   2.32595  4.24676  3.22595  3.04256  4.09889  2.97620  4.15190  3.62448  3.11787  3.34287  4.26691  3.26384  3.71684  3.46536  3.40335  1.05717  2.80775  3.15460  5.46951  4.18248    931 s - - -
          2.68618  4.42225  2.77519  2.73123  3.46354  2.40513  3.72494  3.29354  2.67741  2.69355  4.24690  2.90347  2.73739  3.18146  2.89801  2.37887  2.77519  2.98518  4.58477  3.61503
          0.03068  3.89529  4.61764  0.61958  0.77255  0.48576  0.95510
    385   2.77431  5.19751  1.53507  2.13258  4.55989  3.18585  3.70524  4.06449  2.66442  3.59887  4.43235  2.28433  3.18737  2.86921  3.21378  2.71067  3.06859  3.64792  5.76528  4.31074    932 d - - -
          2.68618  4.42225  2.77519  2.73123  3.46354  2.40513  3.72494  3.29354  2.67741  2.69355  4.24690  2.90347  2.73739  3.18146  2.89801  2.37887  2.77519  2.98518  4.58477  3.61503
          0.03068  3.89529  4.61764  0.61958  0.77255  0.48576  0.95510
    386   1.55840  4.58704  2.77287  2.15354  4.11321  3.20500  3.83438  3.36893  2.69600  3.12359  4.02857  2.99680  3.79767  3.04634  3.08813  2.65353  2.90533  3.04313  5.44081  4.14038    938 a - - -
          2.68618  4.42225  2.77519  2.73123  3.46354  2.40513  3.72494  3.29354  2.67741  2.69355  4.24690  2.90347  2.73739  3.18146  2.89801  2.37887  2.77519  2.98518  4.58477  3.61503
          0.03068  3.89529  4.61764  0.61958  0.77255  0.48576  0.95510
    387   3.21294  4.60008  4.44326  3.99278  1.47477  4.21444  4.02816  2.43106  3.84557  1.51974  3.13484  4.11637  4.52464  3.99716  3.98918  3.58945  3.45706  2.47784  4.29579  2.72142    939 f - - -
          2.68618  4.42225  2.77519  2.73123  3.46354  2.40513  3.72494  3.29354  2.67741  2.69355  4.24690  2.90347  2.73739  3.18146  2.89801  2.37887  2.77519  2.98518  4.58477  3.61503
          0.03068  3.89529  4.61764  0.61958  0.77255  0.48576  0.95510
    388   2.94388  5.10033  3.26248  2.66065  4.51203  3.57911  3.56354  3.87463  1.38893  3.33419  4.19121  3.09228  3.95579  2.47643  1.89024  2.93604  3.12002  3.55102  5.40545  4.20513    940 k - - -
          2.68618  4.42225  2.77519  2.73123  3.46354  2.40513  3.72494  3.29354  2.67741  2.69355  4.24690  2.90347  2.73739  3.18146  2.89801  2.37887  2.77519  2.98518  4.58477  3.61503
          0.03068  3.89529  4.61764  0.61958  0.77255  0.48576  0.95510
    389   2.79872  4.92319  3.22702  2.60759  4.23346  3.53222  3.57302  3.61209  1.83175  2.69345  3.99943  3.06066  3.90299  2.37643  1.92867  2.82298  2.99357  3.30685  5.30682  4.06593    941 k - - -
          2.68618  4.42225  2.77519  2.73123  3.46354  2.40513  3.72494  3.29354  2.67741  2.69355  4.24690  2.90347  2.73739  3.18146  2.89801  2.37887  2.77519  2.98518  4.58477  3.61503
          0.03068  3.89529  4.61764  0.61958  0.77255  0.48576  0.95510
    390   3.01940  4.83312  3.14756  2.90963  3.30036  3.46648  1.09527  3.72586  2.75204  3.21704  4.26162  3.31811  4.02017  3.27610  3.01647  3.08982  3.32346  3.46053  4.76515  3.25054    958 h - - -
          2.68618  4.42225  2.77519  2.73123  3.46354  2.40513  3.72494  3.29354  2.67741  2.69355  4.24690  2.90347  2.73739  3.18146  2.89801  2.37887  2.77519  2.98518  4.58477  3.61503
          0.03068  3.89529  4.61764  0.61958  0.77255  0.48576  0.95510
    391   3.09379  4.45093  4.60973  4.06824  3.23839  4.35687  4.74394  1.67730  3.93873  1.30075  3.05295  4.34285  4.61861  4.15766  4.13263  3.70449  3.33622  1.64858  5.22941  4.08179    959 l - - -
          2.68618  4.42225  2.77519  2.73123  3.46354  2.40513  3.72494  3.29354  2.67741  2.69355  4.24690  2.90347  2.73739  3.18146  2.89801  2.37887  2.77519  2.98518  4.58477  3.61503
          0.03068  3.89529  4.61764  0.61958  0.77255  0.48576  0.95510
    392   2.59557  4.44482  3.30810  2.96714  3.70707  3.30253  3.99231  3.07074  2.87169  2.34856  3.81224  3.31536  1.55748  3.29375  3.17388  2.76571  2.95971  2.84170  5.18557  3.88258    963 p - - -
          2.68618  4.42225  2.77519  2.73123  3.46354  2.40513  3.72494  3.29354  2.67741  2.69355  4.24690  2.90347  2.73739  3.18146  2.89801  2.37887  2.77519  2.98518  4.58477  3.61503
          0.03068  3.89529  4.61764  0.61958  0.77255  0.48576  0.95510
    393   3.03085  4.86879  3.52379  3.02984  4.22914  3.51474  3.84027  3.77226  2.24583  3.28403  4.28342  3.38794  4.01604  3.05929  0.94410  3.11381  3.29514  3.49517  5.30282  4.15134    964 r - - -
          2.68618  4.42225  2.77519  2.73123  3.46354  2.40513  3.72494  3.29354  2.67741  2.69355  4.24690  2.90347  2.73739  3.18146  2.89801  2.37887  2.77519  2.98518  4.58477  3.61503
          0.03068  3.89529  4.61764  0.61958  0.77255  0.48576  0.95510
    394   3.06958  4.44378  4.52557  4.03066  2.75735  4.25973  4.57193  1.24026  3.90721  1.76999  3.12340  4.26374  4.56964  4.12717  4.09317  3.63117  3.32423  1.89617  5.01297  3.68808    965 i - - -
          2.68618  4.42225  2.77519  2.73123  3.46354  2.40513  3.72494  3.29354  2.67741  2.69355  4.24690  2.90347  2.73739  3.18146  2.89801  2.37887  2.77519  2.98518  4.58477  3.61503
          0.03068  3.89529  4.61764  0.61958  0.77255  0.48576  0.95510
    395   3.12080  4.69365  3.82157  3.36115  1.97724  3.92950  2.12116  3.25931  3.25663  2.72845  3.81892  3.56654  4.28474  3.49734  3.52290  3.22835  3.34665  3.08413  3.79198  1.59471    966 y - - -
          2.68618  4.42225  2.77519  2.73123  3.46354  2.40513  3.72494  3.29354  2.67741  2.69355  4.24690  2.90347  2.73739  3.18146  2.89801  2.37887  2.77519  2.98518  4.58477  3.61503
          0.03068  3.89529  4.61764  0.61958  0.77255  0.48576  0.95510
    396   3.01381  5.14608  0.88588  2.34868  4.52608  3.22768  3.95071  4.11938  3.03908  3.72356  4.70198  2.90627  3.88207  3.18976  3.55855  2.97346  3.35280  3.75607  5.69028  4.39497    967 d - - -
          2.68618  4.42225  2.77519  2.73123  3.46354  2.40513  3.72494  3.29354  2.67741  2.69355  4.24690  2.90347  2.73739  3.18146  2.89801  2.37887  2.77519  2.98518  4.58477  3.61503
          0.03068  3.89529  4.61764  0.61958  0.77255  0.48576  0.95510
    397   3.42313  4.73645  4.39431  4.03348  1.43018  4.21598  3.44319  3.14454  3.89587  2.51430  3.75907  3.92310  4.54086  3.94432  3.99135  3.57434  3.65090  3.06278  3.61795  1.27634    968 y - - -
          2.68618  4.42225  2.77519  2.73123  3.46354  2.40513  3.72494  3.29354  2.67741  2.69355  4.24690  2.90347  2.73739  3.18146  2.89801  2.37887  2.77519  2.98518  4.58477  3.61503
          0.03068  3.89529  4.61764  0.61958  0.77255  0.48576  0.95510
    398   3.20629  4.61182  4.47170  3.98822  2.59373  4.28291  4.43692  2.23472  3.83265  0.96306  2.95654  4.23941  4.56671  4.03472  4.00547  3.66611  3.45096  2.32066  4.79966  3.43018    969 l - - -
          2.68618  4.42225  2.77519  2.73123  3.46354  2.40513  3.72494  3.29354  2.67741  2.69355  4.24690  2.90347  2.73739  3.18146  2.89801  2.37887  2.77519  2.98518  4.58477  3.61503
          0.03068  3.89529  4.61764  0.61958  0.77255  0.48576  0.95510
    399   3.37314  4.73978  4.12582  3.83740  2.68913  3.75551  3.92749  3.39750  3.55903  2.78854  4.03027  3.98181  4.27510  3.94546  3.68344  3.57663  3.67464  3.28847  0.84051  2.69000    970 w - - -
          2.68618  4.42225  2.77519  2.73123  3.46354  2.40513  3.72494  3.29354  2.67741  2.69355  4.24690  2.90347  2.73739  3.18146  2.89801  2.37887  2.77519  2.98518  4.58477  3.61503
          0.03068  3.89529  4.61764  0.61958  0.77255  0.48576  0.95510
    400   3.11932  4.47621  4.62441  4.06321  3.14770  4.37369  4.70917  1.73291  3.94300  1.22136  2.65255  4.34459  4.60399  4.12015  4.12083  3.70639  3.34898  1.87626  5.15671  4.05505    971 l - - -
          2.68618  4.42225  2.77519  2.73123  3.46354  2.40513  3.72494  3.29354  2.67741  2.69355  4.24690  2.90347  2.73739  3.18146  2.89801  2.37887  2.77519  2.98518  4.58477  3.61503
          0.03068  3.89529  4.61764  0.61958  0.77255  0.48576  0.95510
    401   1.25419  4.10324  3.33394  3.07568  4.20354  2.54446  4.15822  3.56939  3.15104  3.30239  4.14333  3.23660  3.63687  3.44019  3.45601  2.11859  2.65598  3.05419  5.56104  4.34737    972 a - - -
          2.68618  4.42225  2.77519  2.73123  3.46354  2.40513  3.72494  3.29354  2.67741  2.69355  4.24690  2.90347  2.73739  3.18146  2.89801  2.37887  2.77519  2.98518  4.58477  3.61503
          0.03068  3.89529  4.61764  0.61958  0.77255  0.48576  0.95510
    402   2.97155  5.08778  2.49669  0.99337  4.43680  3.28851  3.87702  3.89521  2.76039  3.50857  4.48138  2.94533  3.89411  3.09206  3.17176  2.95150  3.27589  3.57662  5.60406  4.32607    973 e - - -
          2.68618  4.42225  2.77519  2.73123  3.46354  2.40513  3.72494  3.29354  2.67741  2.69355  4.24690  2.90347  2.73739  3.18146  2.89801  2.37887  2.77519  2.98518  4.58477  3.61503
          0.03068  3.89529  4.61764  0.61958  0.77255  0.48576  0.95510
    403   3.01381  5.14608  0.88588  2.34868  4.52608  3.22768  3.95071  4.11938  3.03908  3.72356  4.70198  2.90627  3.88207  3.18976  3.55855  2.97346  3.35280  3.75607  5.69028  4.39497    974 d - - -
          2.68618  4.42225  2.77519  2.73123  3.46354  2.40513  3.72494  3.29354  2.67741  2.69355  4.24690  2.90347  2.73739  3.18146  2.89801  2.37887  2.77519  2.98518  4.58477  3.61503
          0.03068  3.89529  4.61764  0.61958  0.77255  0.48576  0.95510
    404   2.69296  4.46637  3.37143  3.27361  4.41594  0.69475  4.39269  4.02092  3.45801  3.67224  4.64801  3.53567  3.85825  3.78033  3.69175  2.86549  3.17597  3.54482  5.50527  4.51854    975 g - - -
          2.68618  4.42225  2.77519  2.73123  3.46354  2.40513  3.72494  3.29354  2.67741  2.69355  4.24690  2.90347  2.73739  3.18146  2.89801  2.37887  2.77519  2.98518  4.58477  3.61503
          0.03068  3.89529  4.61764  0.61958  0.77255  0.48576  0.95510
    405   2.98695  4.53207  4.07379  3.66884  3.21743  3.85105  4.39869  2.39529  3.43572  1.80855  1.33488  3.94356  4.31167  3.81603  3.63839  3.33850  3.29264  2.40408  5.06137  3.82522    976 m - - -
          2.68618  4.42225  2.77519  2.73123  3.46354  2.40513  3.72494  3.29354  2.67741  2.69355  4.24690  2.90347  2.73739  3.18146  2.89801  2.37887  2.77519  2.98518  4.58477  3.61503
          0.03068  3.89529  4.61764  0.61958  0.77255  0.48576  0.95510
    406   2.78328  4.85126  3.06637  2.64426  4.29689  3.41526  3.68398  3.60233  1.33128  3.22067  4.12657  3.07903  3.90093  2.84992  2.41965  2.83048  2.74318  3.29043  5.41013  4.16408    977 k - - -
          2.68618  4.42225  2.77519  2.73123  3.46354  2.40513  3.72494  3.29354  2.67741  2.69355  4.24690  2.90347  2.73739  3.18146  2.89801  2.37887  2.77519  2.98518  4.58477  3.61503
          0.03068  3.89529  4.61764  0.61958  0.77255  0.48576  0.95510
    407   1.50227  4.11036  3.40503  3.07417  4.13442  2.92413  4.11902  3.44686  3.08853  3.20618  4.05742  3.24674  3.65063  3.39289  3.40229  1.82591  2.31576  2.97688  5.50063  4.28627    978 a - - -
          2.68618  4.42225  2.77519  2.73123  3.46354  2.40513  3.72494  3.29354  2.67741  2.69355  4.24690  2.90347  2.73739  3.18146  2.89801  2.37887  2.77519  2.98518  4.58477  3.61503
          0.03068  3.89529  4.61764  0.61958  0.77255  0.48576  0.95510
    408   2.88488  5.07447  2.97723  2.54075  4.42904  3.48188  3.60043  3.84041  1.52736  3.32988  4.19627  3.01024  3.91382  2.05428  2.30356  2.87406  3.09292  3.51171  5.43372  4.17793    990 k - - -
          2.68618  4.42225  2.77519  2.73123  3.46354  2.40513  3.72494  3.29354  2.67741  2.69355  4.24690  2.90347  2.73739  3.18146  2.89801  2.37887  2.77519  2.98518  4.58477  3.61503
          0.03068  3.89529  4.61764  0.61958  0.77255  0.48576  0.95510
    409   2.57179  4.29869  4.27685  3.78569  3.54845  3.96265  4.58838  1.73135  3.67493  2.17981  3.39643  4.03390  4.39523  3.98231  3.92574  3.33506  3.12499  1.21145  5.34967  4.13176    996 v - - -
          2.68618  4.42225  2.77519  2.73123  3.46354  2.40513  3.72494  3.29354  2.67741  2.69355  4.24690  2.90347  2.73739  3.18146  2.89801  2.37887  2.77519  2.98518  4.58477  3.61503
          0.03068  3.89529  4.61764  0.61958  0.77255  0.48576  0.95510
    410   2.95513  4.53136  3.83510  3.42421  2.46161  3.79658  3.68843  2.83745  3.26452  2.43021  3.59752  3.63260  4.22923  3.57461  3.49587  3.16832  3.22989  2.42343  4.11604  1.37789   1004 y - - -
          2.68618  4.42225  2.77519  2.73123  3.46354  2.40513  3.72494  3.29354  2.67741  2.69355  4.24690  2.90347  2.73739  3.18146  2.89801  2.37887  2.77519  2.98518  4.58477  3.61503
          0.03068  3.89529  4.61764  0.61958  0.77255  0.48576  0.95510
    411   2.67756  4.80121  1.59533  2.39054  4.10188  3.26732  3.79090  3.31184  2.72078  3.12072  4.07217  2.90931  3.82985  2.98811  3.19545  2.72041  2.98459  2.48799  5.47314  4.09096   1007 d - - -
          2.68618  4.42225  2.77519  2.73123  3.46354  2.40513  3.72494  3.29354  2.67741  2.69355  4.24690  2.90347  2.73739  3.18146  2.89801  2.37887  2.77519  2.98518  4.58477  3.61503
          0.03068  3.89529  4.61764  0.61958  0.77255  0.48576  0.95510
    412   2.69296  4.46637  3.37143  3.27361  4.41594  0.69475  4.39269  4.02092  3.45801  3.67224  4.64801  3.53567  3.85825  3.78033  3.69175  2.86549  3.17597  3.54482  5.50527  4.51854   1008 g - - -
          2.68618  4.42225  2.77519  2.73123  3.46354  2.40513  3.72494  3.29354  2.67741  2.69355  4.24690  2.90347  2.73739  3.18146  2.89801  2.37887  2.77519  2.98518  4.58477  3.61503
          0.03068  3.89529  4.61764  0.61958  0.77255  0.48576  0.95510
    413   2.25593  2.18705  3.80877  3.34410  3.67046  3.09900  4.13047  2.85272  3.23891  2.72267  3.63858  3.44224  3.75996  3.52105  3.48802  2.13405  2.37445  2.32333  5.14127  3.94428   1009 s - - -
          2.68618  4.42225  2.77519  2.73123  3.46354  2.40513  3.72494  3.29354  2.67741  2.69355  4.24690  2.90347  2.73739  3.18146  2.89801  2.37887  2.77519  2.98518  4.58477  3.61503
          0.03068  3.89529  4.61764  0.61958  0.77255  0.48576  0.95510
    414   2.77979  4.96911  2.97879  2.49941  4.15929  3.46027  2.61395  3.69521  2.12599  3.21878  4.06516  2.98267  3.87370  2.01735  2.28197  2.78416  2.99326  3.36945  5.30780  3.98410   1010 q - - -
          2.68618  4.42225  2.77519  2.73123  3.46354  2.40513  3.72494  3.29354  2.67741  2.69355  4.24690  2.90347  2.73739  3.18146  2.89801  2.37887  2.77519  2.98518  4.58477  3.61503
          0.03068  3.89529  4.61764  0.61958  0.77255  0.48576  0.95510
    415   2.26933  2.64769  3.47426  3.01227  3.81029  3.07783  3.97656  3.16922  2.95746  2.89255  3.75691  2.79520  3.71497  3.27275  3.28343  1.98866  2.26511  2.80776  5.21096  3.98694   1011 s - - -
          2.68618  4.42225  2.77519  2.73123  3.46354  2.40513  3.72494  3.29354  2.67741  2.69355  4.24690  2.90347  2.73739  3.18146  2.89801  2.37887  2.77519  2.98518  4.58477  3.61503
          0.03068  3.89529  4.61764  0.61958  0.77255  0.48576  0.95510
    416   3.37314  4.73978  4.12582  3.83740  2.68913  3.75551  3.92749  3.39750  3.55903  2.78854  4.03027  3.98181  4.27510  3.94546  3.68344  3.57663  3.67464  3.28847  0.84051  2.69000   1012 w - - -
          2.68618  4.42225  2.77519  2.73123  3.46354  2.40513  3.72494  3.29354  2.67741  2.69355  4.24690  2.90347  2.73739  3.18146  2.89801  2.37887  2.77519  2.98518  4.58477  3.61503
          0.03068  3.89529  4.61764  0.61958  0.77255  0.48576  0.95510
    417   2.83398  5.31106  2.07863  1.40281  4.58859  3.22005  3.68148  4.07696  2.59805  3.59690  4.43659  2.69035  3.79703  2.59755  3.12157  2.74913  3.10491  3.68100  5.76683  4.31455   1013 e - - -
          2.68618  4.42225  2.77519  2.73123  3.46354  2.40513  3.72494  3.29354  2.67741  2.69355  4.24690  2.90347  2.73739  3.18146  2.89801  2.37887  2.77519  2.98518  4.58477  3.61503
          0.03068  3.89529  4.61764  0.61958  0.77255  0.48576  0.95510
    418   2.43869  4.26623  3.71465  3.17663  3.50385  3.61174  4.07507  2.17466  3.09003  2.20781  3.40838  3.51978  4.05429  3.41141  3.40878  2.92281  2.09148  1.97506  5.08324  3.85994   1014 v - - -
          2.68618  4.42225  2.77519  2.73123  3.46354  2.40513  3.72494  3.29354  2.67741  2.69355  4.24690  2.90347  2.73739  3.18146  2.89801  2.37887  2.77519  2.98518  4.58477  3.61503
          0.03068  3.89529  4.61764  0.61958  0.77255  0.48576  0.95510
    419   1.25321  4.10902  3.37396  3.11547  4.15519  2.90852  4.17391  3.45682  3.15766  3.24604  4.12145  3.26563  3.65638  3.46528  3.44913  1.96183  2.67343  2.98453  5.53835  4.31283   1015 a - - -
          2.68618  4.42225  2.77519  2.73123  3.46354  2.40513  3.72494  3.29354  2.67741  2.69355  4.24690  2.90347  2.73739  3.18146  2.89801  2.37887  2.77519  2.98518  4.58477  3.61503
          0.03068  3.89529  4.61764  0.61958  0.77255  0.48576  0.95510
    420   3.20146  4.58317  4.49677  4.01483  1.76997  4.26086  4.17935  2.34169  3.87210  1.26863  3.02542  4.18091  4.54251  4.01965  4.01757  3.62370  3.43808  2.41347  4.46791  2.96188   1020 l - - -
          2.68618  4.42225  2.77519  2.73123  3.46354  2.40513  3.72494  3.29354  2.67741  2.69355  4.24690  2.90347  2.73739  3.18146  2.89801  2.37887  2.77519  2.98518  4.58477  3.61503
          0.03068  3.89529  4.61764  0.61958  0.77255  0.48576  0.95510
    421   3.04882  4.46098  4.36841  3.98492  3.38938  4.09140  4.70867  1.05010  3.81351  1.97055  3.32098  4.22705  4.52026  4.15934  4.00745  3.58875  3.34751  1.84625  5.28506  4.02545   1021 i - - -
          2.68618  4.42225  2.77519  2.73123  3.46354  2.40513  3.72494  3.29354  2.67741  2.69355  4.24690  2.90347  2.73739  3.18146  2.89801  2.37887  2.77519  2.98518  4.58477  3.61503
          0.03068  3.89529  4.61764  0.61958  0.77255  0.48576  0.95510
    422   3.03106  4.38499  4.58294  4.05763  3.40850  4.31983  4.78139  1.59973  3.93512  1.78349  3.23398  4.32218  4.62109  4.20076  4.15317  3.67737  3.28628  1.23448  5.34557  4.14849   1022 v - - -
          2.68618  4.42225  2.77519  2.73123  3.46354  2.40513  3.72494  3.29354  2.67741  2.69355  4.24690  2.90347  2.73739  3.18146  2.89801  2.37887  2.77519  2.98518  4.58477  3.61503
          0.03068  3.89529  4.61764  0.61958  0.77255  0.48576  0.95510
    423   2.80547  4.98200  2.97686  2.51493  4.18948  3.46502  3.15003  3.71618  2.11171  3.23373  4.08795  2.99311  3.88572  1.78326  2.24861  2.80947  3.01904  3.39282  5.32265  4.00943   1023 q - - -
          2.68618  4.42225  2.77519  2.73123  3.46354  2.40513  3.72494  3.29354  2.67741  2.69355  4.24690  2.90347  2.73739  3.18146  2.89801  2.37887  2.77519  2.98518  4.58477  3.61503
          0.03068  3.89529  4.61764  0.61958  0.77255  0.48576  0.95510
    424   1.15819  4.11384  3.38364  3.14437  4.13538  2.91973  4.19627  3.38921  3.18034  3.21915  4.11971  3.28625  3.67092  3.49722  3.45973  2.17679  2.69053  2.94163  5.53580  4.30501   1024 a - - -
          2.68618  4.42225  2.77519  2.73123  3.46354  2.40513  3.72494  3.29354  2.67741  2.69355  4.24690  2.90347  2.73739  3.18146  2.89801  2.37887  2.77519  2.98518  4.58477  3.61503
          0.03068  3.89529  4.61764  0.61958  0.77255  0.48576  0.95510
    425   2.83418  4.29836  4.10544  3.56083  2.27641  3.88510  3.85566  2.33921  3.44684  2.02615  2.79737  3.75839  4.22010  3.64400  3.64442  3.17976  3.06260  2.42807  4.30368  1.98824   1025 y - - -
          2.68618  4.42225  2.77519  2.73123  3.46354  2.40513  3.72494  3.29354  2.67741  2.69355  4.24690  2.90347  2.73739  3.18146  2.89801  2.37887  2.77519  2.98518  4.58477  3.61503
          0.03068  3.89529  4.61764  0.61958  0.77255  0.48576  0.95510
    426   2.58248  1.63959  4.09057  3.64816  3.41496  3.45530  4.29596  2.41824  3.43031  2.07377  3.49239  3.75930  4.04803  3.77543  3.62600  2.90563  2.95922  2.24714  5.05549  3.77412   1026 c - - -
          2.68618  4.42225  2.77519  2.73123  3.46354  2.40513  3.72494  3.29354  2.67741  2.69355  4.24690  2.90347  2.73739  3.18146  2.89801  2.37887  2.77519  2.98518  4.58477  3.61503
          0.03068  3.89529  4.61764  0.61958  0.77255  0.48576  0.95510
    427   2.32595  4.24676  3.22595  3.04256  4.09889  2.97620  4.15190  3.62448  3.11787  3.34287  4.26691  3.26384  3.71684  3.46536  3.40335  1.05717  2.80775  3.15460  5.46951  4.18248   1027 s - - -
          2.68618  4.42225  2.77519  2.73123  3.46354  2.40513  3.72494  3.29354  2.67741  2.69355  4.24690  2.90347  2.73739  3.18146  2.89801  2.37887  2.77519  2.98518  4.58477  3.61503
          0.03068  3.89529  4.61764  0.61958  0.77255  0.48576  0.95510
    428   2.03045  4.16361  3.43203  3.13522  4.03525  3.02147  4.16511  3.09940  3.10292  3.00900  3.97455  3.31944  3.73510  3.45487  3.38803  2.47874  1.40349  2.75079  5.47454  4.25221   1029 t - - -
          2.68618  4.42225  2.77519  2.73123  3.46354  2.40513  3.72494  3.29354  2.67741  2.69355  4.24690  2.90347  2.73739  3.18146  2.89801  2.37887  2.77519  2.98518  4.58477  3.61503
          0.03068  3.89529  4.61764  0.61958  0.77255  0.48576  0.95510
    429   2.80629  5.29103  1.70392  1.96274  4.61108  2.38286  3.69026  4.10588  2.65568  3.62401  4.45359  2.44195  3.78175  2.84939  3.22025  2.72394  3.08831  3.69174  5.80098  4.33393   1037 d - - -
          2.68618  4.42225  2.77519  2.73123  3.46354  2.40513  3.72494  3.29354  2.67741  2.69355  4.24690  2.90347  2.73739  3.18146  2.89801  2.37887  2.77519  2.98518  4.58477  3.61503
          0.03068  3.89529  4.61764  0.61958  0.77255  0.48576  0.95510
    430   2.82685  4.42320  3.92886  3.49632  3.30275  3.76564  4.30392  2.30580  3.29296  1.22194  3.23202  3.78457  4.23219  3.67689  3.52944  3.16729  2.69879  2.24282  5.10400  3.86684   1038 l - - -
          2.68618  4.42225  2.77519  2.73123  3.46354  2.40513  3.72494  3.29354  2.67741  2.69355  4.24690  2.90347  2.73739  3.18146  2.89801  2.37887  2.77519  2.98518  4.58477  3.61503
          0.03068  3.89529  4.61764  0.61958  0.77255  0.48576  0.95510
    431   2.33483  4.37224  2.83978  2.74463  3.75683  3.33115  3.84624  2.84129  2.77478  2.75204  3.66800  3.16029  3.83881  3.09391  3.16802  2.65879  2.28451  2.05163  5.17889  3.91347   1040 v - - -
          2.68618  4.42225  2.77519  2.73123  3.46354  2.40513  3.72494  3.29354  2.67741  2.69355  4.24690  2.90347  2.73739  3.18146  2.89801  2.37887  2.77519  2.98518  4.58477  3.61503
          0.03068  3.89529  4.61764  0.61958  0.77255  0.48576  0.95510
    432   2.71690  5.15668  2.28413  2.07197  4.45077  3.26985  3.61742  3.91907  2.29896  3.43877  4.24072  2.11374  3.77360  2.56117  2.94509  2.47756  2.96711  3.52585  5.61072  4.19630   1042 e - - -
          2.68618  4.42225  2.77519  2.73123  3.46354  2.40513  3.72494  3.29354  2.67741  2.69355  4.24690  2.90347  2.73739  3.18146  2.89801  2.37887  2.77519  2.98518  4.58477  3.61503
          0.03068  3.89529  4.61764  0.61958  0.77255  0.48576  0.95510
    433   2.97155  5.08778  2.49669  0.99337  4.43680  3.28851  3.87702  3.89521  2.76039  3.50857  4.48138  2.94533  3.89411  3.09206  3.17176  2.95150  3.27589  3.57662  5.60406  4.32607   1043 e - - -
          2.68618  4.42225  2.77519  2.73123  3.46354  2.40513  3.72494  3.29354  2.67741  2.69355  4.24690  2.90347  2.73739  3.18146  2.89801  2.37887  2.77519  2.98518  4.58477  3.61503
          0.03068  3.89529  4.61764  0.61958  0.77255  0.48576  0.95510
    434   3.34996  4.69535  4.34917  3.97968  1.13967  4.17549  3.52875  2.99123  3.84380  2.34924  3.62299  3.92920  4.51133  3.92908  3.95563  3.54422  3.58565  2.93907  3.72297  1.81638   1045 f - - -
          2.68618  4.42225  2.77519  2.73123  3.46354  2.40513  3.72494  3.29354  2.67741  2.69355  4.24690  2.90347  2.73739  3.18146  2.89801  2.37887  2.77519  2.98518  4.58477  3.61503
          0.03068  3.89529  4.61764  0.61958  0.77255  0.48576  0.95510
    435   2.47109  3.70453  3.32636  2.78662  3.54157  2.80852  3.39255  2.57170  2.73396  2.61921  3.49998  3.18479  3.82789  3.06083  3.09976  2.25370  2.74676  2.65436  4.95996  3.70991   1046 s - - -
          2.68618  4.42225  2.77519  2.73123  3.46354  2.40513  3.72494  3.29354  2.67741  2.69355  4.24690  2.90347  2.73739  3.18146  2.89801  2.37887  2.77519  2.98518  4.58477  3.61503
          0.03068  3.89529  4.61764  0.61958  0.77255  0.48576  0.95510
    436   2.54695  4.69025  2.74537  2.14650  4.14447  3.23499  3.70094  3.55333  2.53315  3.17097  4.00218  2.90647  2.48763  2.87461  2.96980  2.27477  2.62659  3.19012  5.41015  4.08175   1047 e - - -
          2.68618  4.42225  2.77519  2.73123  3.46354  2.40513  3.72494  3.29354  2.67741  2.69355  4.24690  2.90347  2.73739  3.18146  2.89801  2.37887  2.77519  2.98518  4.58477  3.61503
          0.03068  3.89529  4.61764  0.61958  0.77255  0.48576  0.95510
    437   2.42468  4.26986  3.44801  3.20084  3.98869  3.10844  4.21647  3.11859  3.14427  2.98128  4.03018  3.40671  3.81392  3.53790  3.40198  2.62618  1.13382  2.81114  5.42449  4.20527   1048 t - - -
          2.68618  4.42225  2.77519  2.73123  3.46354  2.40513  3.72494  3.29354  2.67741  2.69355  4.24690  2.90347  2.73739  3.18146  2.89801  2.37887  2.77519  2.98518  4.58477  3.61503
          0.03068  3.89529  4.61764  0.61958  0.77255  0.48576  0.95510
    438   3.17071  4.54722  4.57478  4.05696  3.11941  4.36188  4.69709  1.74663  3.86910  1.08373  2.97384  4.33981  4.62321  4.11504  4.05039  3.73155  3.41406  2.03507  5.14044  3.95841   1049 l - - -
          2.68618  4.42225  2.77519  2.73123  3.46354  2.40513  3.72494  3.29354  2.67741  2.69355  4.24690  2.90347  2.73739  3.18146  2.89801  2.37887  2.77519  2.98518  4.58477  3.61503
          0.03068  3.89529  4.61764  0.61958  0.77255  0.48576  0.95510
    439   2.74633  5.03524  2.90298  2.28484  4.37668  3.42926  3.56630  3.78699  1.84681  3.29463  4.10946  2.92502  3.83963  2.21396  2.32147  2.54666  2.95973  3.43160  5.43053  4.12964   1050 k - - -
          2.68618  4.42225  2.77519  2.73123  3.46354  2.40513  3.72494  3.29354  2.67741  2.69355  4.24690  2.90347  2.73739  3.18146  2.89801  2.37887  2.77519  2.98518  4.58477  3.61503
          0.03068  3.89529  4.61764  0.61958  0.77255  0.48576  0.95510
    440   2.95828  5.04714  3.27493  2.71464  4.45631  3.56320  3.60416  3.83330  1.24134  3.31947  4.20348  3.13156  3.96950  2.75186  1.97332  2.96786  3.15121  3.52113  5.39212  4.19745   1051 k - - -
          2.68618  4.42225  2.77519  2.73123  3.46354  2.40513  3.72494  3.29354  2.67741  2.69355  4.24690  2.90347  2.73739  3.18146  2.89801  2.37887  2.77519  2.98518  4.58477  3.61503
          0.03068  3.89529  4.61764  0.61958  0.77255  0.48576  0.95510
    441   1.27221  4.15350  3.62832  3.29190  3.88443  3.10118  4.24570  2.79692  3.23296  2.78422  3.83490  3.43691  3.80240  3.56507  3.50482  2.54997  2.77100  2.26853  5.41802  4.18489   1052 a - - -
          2.68618  4.42225  2.77519  2.73123  3.46354  2.40513  3.72494  3.29354  2.67741  2.69355  4.24690  2.90347  2.73739  3.18146  2.89801  2.37887  2.77519  2.98518  4.58477  3.61503
          0.03068  3.89529  4.61764  0.61958  0.77255  0.48576  0.95510
    442   2.74157  4.53058  3.39479  2.86920  2.86957  3.61078  2.21250  3.05127  2.71789  2.64252  3.10825  3.26181  3.99407  3.10305  3.04888  2.88088  2.97169  2.83781  4.42967  2.46196   1053 h - - -
          2.68618  4.42225  2.77519  2.73123  3.46354  2.40513  3.72494  3.29354  2.67741  2.69355  4.24690  2.90347  2.73739  3.18146  2.89801  2.37887  2.77519  2.98518  4.58477  3.61503
          0.03068  3.89529  4.61764  0.61958  0.77255  0.48576  0.95510
    443   2.65895  5.02883  2.40214  1.94895  4.30909  2.73748  3.60450  3.76151  2.43002  3.01188  4.11214  2.59829  3.76653  2.57814  2.92198  2.63048  2.90474  3.38943  5.50413  4.11243   1054 e - - -
          2.68618  4.42225  2.77519  2.73123  3.46354  2.40513  3.72494  3.29354  2.67741  2.69355  4.24690  2.90347  2.73739  3.18146  2.89801  2.37887  2.77519  2.98518  4.58477  3.61503
          0.03068  3.89529  4.61764  0.61958  0.77255  0.48576  0.95510
    444   3.34996  4.69535  4.34917  3.97968  1.13967  4.17549  3.52875  2.99123  3.84380  2.34924  3.62299  3.92920  4.51133  3.92908  3.95563  3.54422  3.58565  2.93907  3.72297  1.81638   1055 f - - -
          2.68618  4.42225  2.77519  2.73123  3.46354  2.40513  3.72494  3.29354  2.67741  2.69355  4.24690  2.90347  2.73739  3.18146  2.89801  2.37887  2.77519  2.98518  4.58477  3.61503
          0.03068  3.89529  4.61764  0.61958  0.77255  0.48576  0.95510
    445   3.16210  4.51754  4.64751  4.08869  3.11140  4.40733  4.72224  1.68434  3.94416  1.16505  2.62417  4.37401  4.62657  4.12834  4.11576  3.74561  3.39025  2.04170  5.14410  4.03626   1056 l - - -
          2.68618  4.42225  2.77519  2.73123  3.46354  2.40513  3.72494  3.29354  2.67741  2.69355  4.24690  2.90347  2.73739  3.18146  2.89801  2.37887  2.77519  2.98518  4.58477  3.61503
          0.03068  3.89529  4.61764  0.61958  0.77255  0.48576  0.95510
    446   2.95525  5.04014  3.25775  2.71215  4.44598  3.55559  3.61048  3.82713  1.22721  3.31776  4.20470  3.13033  3.96794  2.76010  2.01211  2.96638  3.15192  3.51553  5.39228  4.19487   1057 k - - -
          2.68618  4.42225  2.77519  2.73123  3.46354  2.40513  3.72494  3.29354  2.67741  2.69355  4.24690  2.90347  2.73739  3.18146  2.89801  2.37887  2.77519  2.98518  4.58477  3.61503
          0.03068  3.89529  4.61764  0.61958  0.77255  0.48576  0.95510
    447   2.69876  4.91671  2.77682  2.40503  4.27809  3.34922  3.62561  3.70793  2.15468  3.26159  4.09178  1.96409  3.82036  2.77813  2.40979  2.53244  2.94847  3.35475  5.42926  4.11118   1058 n - - -
          2.68618  4.42225  2.77519  2.73123  3.46354  2.40513  3.72494  3.29354  2.67741  2.69355  4.24690  2.90347  2.73739  3.18146  2.89801  2.37887  2.77519  2.98518  4.58477  3.61503
          0.03068  3.89529  4.61764  0.61958  0.77255  0.48576  0.95510
    448   1.67016  4.12820  3.32471  3.05772  4.18617  2.90768  4.14270  3.53014  3.11186  3.28322  4.14362  3.23449  3.65015  3.41911  3.41949  1.44920  2.67271  3.03709  5.55182  4.31993   1059 s - - -
          2.68618  4.42225  2.77519  2.73123  3.46354  2.40513  3.72494  3.29354  2.67741  2.69355  4.24690  2.90347  2.73739  3.18146  2.89801  2.37887  2.77519  2.98518  4.58477  3.61503
          0.03068  3.89529  4.61764  0.61958  0.77255  0.48576  0.95510
    449   2.89847  4.88526  2.91761  2.67245  4.05690  3.38086  3.83104  3.69093  2.49161  3.19104  4.21802  3.13248  3.93450  1.19403  2.77544  2.94515  3.19531  3.41911  5.32476  4.01994   1060 q - - -
          2.68618  4.42225  2.77519  2.73123  3.46354  2.40513  3.72494  3.29354  2.67741  2.69355  4.24690  2.90347  2.73739  3.18146  2.89801  2.37887  2.77519  2.98518  4.58477  3.61503
          0.03068  3.89529  4.61764  0.61958  0.77255  0.48576  0.95510
    450   2.94451  4.36602  4.44011  3.97035  3.48814  4.11739  4.73673  1.70454  3.82974  2.05625  3.34976  4.20639  4.52444  4.14567  4.05795  3.51376  3.23829  1.09819  5.38680  4.14301   1074 v - - -
          2.68618  4.42225  2.77519  2.73123  3.46354  2.40513  3.72494  3.29354  2.67741  2.69355  4.24690  2.90347  2.73739  3.18146  2.89801  2.37887  2.77519  2.98518  4.58477  3.61503
          0.03068  3.89529  4.61764  0.61958  0.77255  0.48576  0.95510
    451   2.62530  4.27357  3.62957  3.06306  3.37100  3.62934  3.92578  2.34482  2.92661  1.89283  3.30300  3.43288  4.01336  3.27373  2.96195  2.90536  2.47800  2.18716  4.91677  3.69871   1076 l - - -
          2.68618  4.42225  2.77519  2.73123  3.46354  2.40513  3.72494  3.29354  2.67741  2.69355  4.24690  2.90347  2.73739  3.18146  2.89801  2.37887  2.77519  2.98518  4.58477  3.61503
          0.03068  3.89529  4.61764  0.61958  0.77255  0.48576  0.95510
    452   2.59744  4.79347  2.87799  2.03231  3.56420  3.37723  3.27719  3.45200  2.16767  3.04949  3.87212  2.90592  3.78666  2.74723  2.78665  2.62510  2.63442  3.13103  5.27744  3.94355   1079 e - - -
          2.68618  4.42225  2.77519  2.73123  3.46354  2.40513  3.72494  3.29354  2.67741  2.69355  4.24690  2.90347  2.73739  3.18146  2.89801  2.37887  2.77519  2.98518  4.58477  3.61503
          0.03068  3.89529  4.61764  0.61958  0.77255  0.48576  0.95510
    453   2.80022  5.16346  1.92384  2.16316  4.49764  3.18197  3.74100  4.04798  2.71523  3.60821  4.46722  1.57751  3.79525  2.92229  3.24688  2.74475  3.10805  3.64170  5.73421  4.28216   1080 n - - -
          2.68618  4.42225  2.77519  2.73123  3.46354  2.40513  3.72494  3.29354  2.67741  2.69355  4.24690  2.90347  2.73739  3.18146  2.89801  2.37887  2.77519  2.98518  4.58477  3.61503
          0.03068  3.89529  4.61764  0.61958  0.77255  0.48576  0.95510
    454   2.53803  3.76499  3.30286  2.74439  3.48411  3.46303  2.74654  2.71398  2.66695  2.44686  3.47168  3.17231  3.10736  3.01379  3.03514  2.71484  2.78037  2.63740  4.91278  3.63877   1081 l - - -
          2.68618  4.42225  2.77519  2.73123  3.46354  2.40513  3.72494  3.29354  2.67741  2.69355  4.24690  2.90347  2.73739  3.18146  2.89801  2.37887  2.77519  2.98518  4.58477  3.61503
          0.03068  3.89529  4.61764  0.61958  0.77255  0.48576  0.95510
    455   2.78127  4.53507  3.39087  3.23302  4.22662  3.22128  4.30878  3.77768  3.29223  3.40214  4.45281  3.53753  0.78628  3.68031  3.53536  2.94943  3.22458  3.42048  5.40713  4.34753   1082 p - - -
          2.68619  4.42226  2.77521  2.73124  3.46355  2.40499  3.72496  3.29355  2.67742  2.69356  4.24691  2.90348  2.73741  3.18148  2.89802  2.37888  2.77521  2.98520  4.58478  3.61504
          0.13699  2.13585  4.61764  0.37904  1.15366  0.48576  0.95510
    456   2.86499  5.40170  1.54081  1.93916  4.68964  3.18310  3.70522  4.20336  2.69906  3.71211  4.55531  2.06351  3.79202  2.86944  3.27846  2.76111  3.15012  3.78369  5.87570  4.38252   1088 d - - -
          2.68618  4.42225  2.77519  2.73123  3.46354  2.40513  3.72494  3.29354  2.67741  2.69355  4.24690  2.90347  2.73739  3.18146  2.89801  2.37887  2.77519  2.98518  4.58477  3.61503
          0.03068  3.89529  4.61764  0.61958  0.77255  0.48576  0.95510
    457   2.56940  4.62433  2.97420  2.47829  3.80316  3.12734  3.29750  3.24279  2.46577  2.88137  3.72769  2.97469  3.35228  2.66338  2.88999  2.41301  2.80698  2.95383  5.13539  2.95449   1089 s - - -
          2.68618  4.42225  2.77519  2.73123  3.46354  2.40513  3.72494  3.29354  2.67741  2.69355  4.24690  2.90347  2.73739  3.18146  2.89801  2.37887  2.77519  2.98518  4.58477  3.61503
          0.03068  3.89529  4.61764  0.61958  0.77255  0.48576  0.95510
    458   2.66644  4.99808  2.74670  2.11493  4.31466  3.08337  3.57786  3.74885  1.97793  3.28005  4.08129  2.66036  3.78935  2.70950  2.51492  2.45961  2.89857  3.38075  5.44865  4.09962   1090 k - - -
          2.68618  4.42225  2.77519  2.73123  3.46354  2.40513  3.72494  3.29354  2.67741  2.69355  4.24690  2.90347  2.73739  3.18146  2.89801  2.37887  2.77519  2.98518  4.58477  3.61503
          0.03068  3.89529  4.61764  0.61958  0.77255  0.48576  0.95510
    459   2.43836  4.60954  2.80880  2.47575  3.84296  3.37273  3.63889  3.24675  2.47784  2.88956  3.73206  2.97088  3.79190  2.82763  2.74176  2.27508  2.63679  2.95171  5.16591  3.11840   1091 s - - -
          2.68618  4.42225  2.77519  2.73123  3.46354  2.40513  3.72494  3.29354  2.67741  2.69355  4.24690  2.90347  2.73739  3.18146  2.89801  2.37887  2.77519  2.98518  4.58477  3.61503
          0.03068  3.89529  4.61764  0.61958  0.77255  0.48576  0.95510
    460   3.46597  4.73834  4.48912  4.12099  1.71840  4.25477  3.37942  3.26973  3.96179  2.65136  3.84987  3.93238  4.56209  3.96798  4.02653  3.59649  3.68241  3.15447  2.45171  1.17807   1092 y - - -
          2.68618  4.42225  2.77519  2.73123  3.46354  2.40513  3.72494  3.29354  2.67741  2.69355  4.24690  2.90347  2.73739  3.18146  2.89801  2.37887  2.77519  2.98518  4.58477  3.61503
          0.03068  3.89529  4.61764  0.61958  0.77255  0.48576  0.95510
    461   3.28423  4.72081  4.08516  3.66983  1.80301  4.07455  2.86492  3.27854  3.54676  2.70803  3.85145  3.73048  4.41491  3.70840  3.73882  3.39818  3.50823  3.12924  3.65379  1.20161   1094 y - - -
          2.68618  4.42225  2.77519  2.73123  3.46354  2.40513  3.72494  3.29354  2.67741  2.69355  4.24690  2.90347  2.73739  3.18146  2.89801  2.37887  2.77519  2.98518  4.58477  3.61503
          0.03068  3.89529  4.61764  0.61958  0.77255  0.48576  0.95510
    462   3.03085  4.86879  3.52379  3.02984  4.22914  3.51474  3.84027  3.77226  2.24583  3.28403  4.28342  3.38794  4.01604  3.05929  0.94410  3.11381  3.29514  3.49517  5.30282  4.15134   1095 r - - -
          2.68618  4.42225  2.77519  2.73123  3.46354  2.40513  3.72494  3.29354  2.67741  2.69355  4.24690  2.90347  2.73739  3.18146  2.89801  2.37887  2.77519  2.98518  4.58477  3.61503
          0.03068  3.89529  4.61764  0.61958  0.77255  0.48576  0.95510
    463   2.81612  4.99284  2.62626  2.06378  4.02306  3.35488  1.86835  3.71979  2.41425  3.27581  4.15951  2.90361  3.86468  2.87243  2.77808  2.80963  3.06799  3.39947  5.30941  3.90217   1096 h - - -
          2.68618  4.42225  2.77519  2.73123  3.46354  2.40513  3.72494  3.29354  2.67741  2.69355  4.24690  2.90347  2.73739  3.18146  2.89801  2.37887  2.77519  2.98518  4.58477  3.61503
          0.03068  3.89529  4.61764  0.61958  0.77255  0.48576  0.95510
    464   2.79959  4.71553  3.43655  2.84914  3.86992  3.54538  3.71847  2.83314  2.21192  2.82149  3.83652  3.24043  3.97202  2.92358  1.48611  2.90712  3.04029  2.98198  5.18109  3.91178   1097 r - - -
          2.68618  4.42225  2.77519  2.73123  3.46354  2.40513  3.72494  3.29354  2.67741  2.69355  4.24690  2.90347  2.73739  3.18146  2.89801  2.37887  2.77519  2.98518  4.58477  3.61503
          0.03068  3.89529  4.61764  0.61958  0.77255  0.48576  0.95510
    465   2.23290  4.17569  3.25300  3.00550  4.16795  2.93633  4.11173  3.53251  3.04493  3.27960  4.15792  3.21565  3.67096  3.38471  3.34953  1.25384  2.41489  3.05619  5.53538  4.28003   1098 s - - -
          2.68618  4.42225  2.77519  2.73123  3.46354  2.40513  3.72494  3.29354  2.67741  2.69355  4.24690  2.90347  2.73739  3.18146  2.89801  2.37887  2.77519  2.98518  4.58477  3.61503
          0.03068  3.89529  4.61764  0.61958  0.77255  0.48576  0.95510
    466   2.95525  5.04014  3.25775  2.71215  4.44598  3.55559  3.61048  3.82713  1.22721  3.31776  4.20470  3.13033  3.96794  2.76010  2.01211  2.96638  3.15192  3.51553  5.39228  4.19487   1099 k - - -
          2.68618  4.42225  2.77519  2.73123  3.46354  2.40513  3.72494  3.29354  2.67741  2.69355  4.24690  2.90347  2.73739  3.18146  2.89801  2.37887  2.77519  2.98518  4.58477  3.61503
          0.03068  3.89529  4.61764  0.61958  0.77255  0.48576  0.95510
    467   2.69296  4.46637  3.37143  3.27361  4.41594  0.69475  4.39269  4.02092  3.45801  3.67224  4.64801  3.53567  3.85825  3.78033  3.69175  2.86549  3.17597  3.54482  5.50527  4.51854   1100 g - - -
          2.68618  4.42225  2.77519  2.73123  3.46354  2.40513  3.72494  3.29354  2.67741  2.69355  4.24690  2.90347  2.73739  3.18146  2.89801  2.37887  2.77519  2.98518  4.58477  3.61503
          0.03068  3.89529  4.61764  0.61958  0.77255  0.48576  0.95510
    468   2.32595  4.24676  3.22595  3.04256  4.09889  2.97620  4.15190  3.62448  3.11787  3.34287  4.26691  3.26384  3.71684  3.46536  3.40335  1.05717  2.80775  3.15460  5.46951  4.18248   1101 s - - -
          2.68618  4.42225  2.77519  2.73123  3.46354  2.40513  3.72494  3.29354  2.67741  2.69355  4.24690  2.90347  2.73739  3.18146  2.89801  2.37887  2.77519  2.98518  4.58477  3.61503
          0.03068  3.89529  4.61764  0.61958  0.77255  0.48576  0.95510
    469   3.37314  4.73978  4.12582  3.83740  2.68913  3.75551  3.92749  3.39750  3.55903  2.78854  4.03027  3.98181  4.27510  3.94546  3.68344  3.57663  3.67464  3.28847  0.84051  2.69000   1102 w - - -
          2.68618  4.42225  2.77519  2.73123  3.46354  2.40513  3.72494  3.29354  2.67741  2.69355  4.24690  2.90347  2.73739  3.18146  2.89801  2.37887  2.77519  2.98518  4.58477  3.61503
          0.03068  3.89529  4.61764  0.61958  0.77255  0.48576  0.95510
    470   2.32542  4.23969  3.28262  2.97086  4.03773  3.04862  4.04888  3.30901  2.95351  3.07258  3.99335  3.23465  2.94864  3.31784  3.26593  2.49936  1.41975  2.93106  5.41769  4.18396   1103 t - - -
          2.68618  4.42225  2.77519  2.73123  3.46354  2.40513  3.72494  3.29354  2.67741  2.69355  4.24690  2.90347  2.73739  3.18146  2.89801  2.37887  2.77519  2.98518  4.58477  3.61503
          0.03068  3.89529  4.61764  0.61958  0.77255  0.48576  0.95510
    471   3.07541  4.53498  4.36987  3.89683  3.13619  4.14277  4.57540  2.12270  3.68859  1.04091  3.03573  4.16749  4.50082  3.99100  3.88594  3.53989  3.35100  1.97843  5.10776  3.88129   1104 l - - -
          2.68618  4.42225  2.77519  2.73123  3.46354  2.40513  3.72494  3.29354  2.67741  2.69355  4.24690  2.90347  2.73739  3.18146  2.89801  2.37887  2.77519  2.98518  4.58477  3.61503
          0.03068  3.89529  4.61764  0.61958  0.77255  0.48576  0.95510
    472   2.32595  4.24676  3.22595  3.04256  4.09889  2.97620  4.15190  3.62448  3.11787  3.34287  4.26691  3.26384  3.71684  3.46536  3.40335  1.05717  2.80775  3.15460  5.46951  4.18248   1105 s - - -
          2.68618  4.42225  2.77519  2.73123  3.46354  2.40513  3.72494  3.29354  2.67741  2.69355  4.24690  2.90347  2.73739  3.18146  2.89801  2.37887  2.77519  2.98518  4.58477  3.61503
          0.03068  3.89529  4.61764  0.61958  0.77255  0.48576  0.95510
    473   2.37672  4.37252  2.99802  2.69359  4.09746  3.08415  3.88682  3.48809  2.75970  3.17493  4.02448  2.48859  3.72121  3.11100  3.12987  2.29169  1.72812  3.07912  5.42204  4.13983   1106 t - - -
          2.68618  4.42225  2.77519  2.73123  3.46354  2.40513  3.72494  3.29354  2.67741  2.69355  4.24690  2.90347  2.73739  3.18146  2.89801  2.37887  2.77519  2.98518  4.58477  3.61503
          0.03068  3.89529  4.61764  0.61958  0.77255  0.48576  0.95510
    474   1.85320  4.14704  3.44118  3.00015  3.87733  2.48778  3.99768  3.18059  2.97902  2.94237  3.80758  3.24501  3.70653  3.28166  3.31608  2.25140  2.42583  2.27742  5.27359  4.05009   1107 a - - -
          2.68618  4.42225  2.77519  2.73123  3.46354  2.40513  3.72494  3.29354  2.67741  2.69355  4.24690  2.90347  2.73739  3.18146  2.89801  2.37887  2.77519  2.98518  4.58477  3.61503
          0.03068  3.89529  4.61764  0.61958  0.77255  0.48576  0.95510
    475   2.91573  5.42575  1.30432  1.79228  4.71419  3.17807  3.74303  4.21844  2.77227  3.75203  4.62522  2.65766  3.80813  2.91884  3.35958  2.80648  3.21060  3.81103  5.90670  4.42090   1108 d - - -
          2.68618  4.42225  2.77519  2.73123  3.46354  2.40513  3.72494  3.29354  2.67741  2.69355  4.24690  2.90347  2.73739  3.18146  2.89801  2.37887  2.77519  2.98518  4.58477  3.61503
          0.03068  3.89529  4.61764  0.61958  0.77255  0.48576  0.95510
    476   2.54730  4.63558  2.63235  2.48282  4.20822  3.11019  3.84696  3.78644  2.72793  3.42219  4.29228  1.49503  3.76267  3.06865  3.12045  2.35206  2.93344  3.35330  5.52083  4.13572   1109 n - - -
          2.68618  4.42225  2.77519  2.73123  3.46354  2.40513  3.72494  3.29354  2.67741  2.69355  4.24690  2.90347  2.73739  3.18146  2.89801  2.37887  2.77519  2.98518  4.58477  3.61503
          0.03068  3.89529  4.61764  0.61958  0.77255  0.48576  0.95510
    477   2.49940  4.34670  3.31658  3.01551  2.95052  1.35320  4.01002  3.24915  3.06579  2.94719  3.93361  3.31680  3.83237  3.38449  3.38414  2.67431  2.89997  2.94148  5.07740  3.70722   1110 g - - -
          2.68618  4.42225  2.77519  2.73123  3.46354  2.40513  3.72494  3.29354  2.67741  2.69355  4.24690  2.90347  2.73739  3.18146  2.89801  2.37887  2.77519  2.98518  4.58477  3.61503
          0.03068  3.89529  4.61764  0.61958  0.77255  0.48576  0.95510
    478   3.37314  4.73978  4.12582  3.83740  2.68913  3.75551  3.92749  3.39750  3.55903  2.78854  4.03027  3.98181  4.27510  3.94546  3.68344  3.57663  3.67464  3.28847  0.84051  2.69000   1112 w - - -
          2.68618  4.42225  2.77519  2.73123  3.46354  2.40513  3.72494  3.29354  2.67741  2.69355  4.24690  2.90347  2.73739  3.18146  2.89801  2.37887  2.77519  2.98518  4.58477  3.61503
          0.03068  3.89529  4.61764  0.61958  0.77255  0.48576  0.95510
    479   2.07915  4.22859  3.15588  2.83267  4.20780  2.55343  3.99273  3.63162  2.92078  3.28636  4.10583  3.12291  2.71298  3.22193  3.29240  1.62872  2.68381  3.12964  5.52340  4.27290   1113 s - - -
          2.68618  4.42225  2.77519  2.73123  3.46354  2.40513  3.72494  3.29354  2.67741  2.69355  4.24690  2.90347  2.73739  3.18146  2.89801  2.37887  2.77519  2.98518  4.58477  3.61503
          0.03068  3.89529  4.61764  0.61958  0.77255  0.48576  0.95510
    480   2.67931  4.23048  3.99004  3.48453  3.47134  3.72633  4.27687  1.86175  3.37349  2.28910  3.39639  3.75158  4.18191  3.68526  3.63705  2.72340  2.97324  1.42416  5.12238  3.88828   1114 v - - -
          2.68618  4.42225  2.77519  2.73123  3.46354  2.40513  3.72494  3.29354  2.67741  2.69355  4.24690  2.90347  2.73739  3.18146  2.89801  2.37887  2.77519  2.98518  4.58477  3.61503
          0.03068  3.89529  4.61764  0.61958  0.77255  0.48576  0.95510
    481   1.91093  4.18478  3.28630  2.91632  4.12437  2.97045  4.01049  3.50616  2.94212  3.19630  4.02919  3.17300  3.07117  3.25378  3.29541  1.64787  2.35262  3.03807  5.46312  4.22738   1115 s - - -
          2.68618  4.42225  2.77519  2.73123  3.46354  2.40513  3.72494  3.29354  2.67741  2.69355  4.24690  2.90347  2.73739  3.18146  2.89801  2.37887  2.77519  2.98518  4.58477  3.61503
          0.03068  3.89529  4.61764  0.61958  0.77255  0.48576  0.95510
    482   3.01381  5.14608  0.88588  2.34868  4.52608  3.22768  3.95071  4.11938  3.03908  3.72356  4.70198  2.90627  3.88207  3.18976  3.55855  2.97346  3.35280  3.75607  5.69028  4.39497   1116 d - - -
          2.68618  4.42225  2.77519  2.73123  3.46354  2.40513  3.72494  3.29354  2.67741  2.69355  4.24690  2.90347  2.73739  3.18146  2.89801  2.37887  2.77519  2.98518  4.58477  3.61503
          0.03068  3.89529  4.61764  0.61958  0.77255  0.48576  0.95510
    483   2.26510  1.88018  3.90912  3.50855  3.77006  3.07487  4.27040  2.80746  3.35838  2.76661  3.74869  3.52508  3.77917  3.66855  3.57174  2.52093  1.97208  2.51023  5.27275  4.07572   1117 c - - -
          2.68618  4.42225  2.77519  2.73123  3.46354  2.40513  3.72494  3.29354  2.67741  2.69355  4.24690  2.90347  2.73739  3.18146  2.89801  2.37887  2.77519  2.98518  4.58477  3.61503
          0.03068  3.89529  4.61764  0.61958  0.77255  0.48576  0.95510
    484   2.38440  4.25510  3.36276  2.95133  3.80181  3.17768  3.96136  3.01143  2.86318  2.56966  3.77222  3.25157  3.78925  3.24161  3.18185  2.31342  1.67989  2.71176  5.23345  3.97255   1118 t - - -
          2.68618  4.42225  2.77519  2.73123  3.46354  2.40513  3.72494  3.29354  2.67741  2.69355  4.24690  2.90347  2.73739  3.18146  2.89801  2.37887  2.77519  2.98518  4.58477  3.61503
          0.03068  3.89529  4.61764  0.61958  0.77255  0.48576  0.95510
    485   1.24632  4.13243  3.32345  3.08889  4.21633  2.18023  4.18277  3.54371  3.17788  3.30752  4.17380  3.25839  3.65907  3.47109  3.47696  2.38996  2.69526  3.05070  5.56821  4.36476   1119 a - - -
          2.68618  4.42225  2.77519  2.73123  3.46354  2.40513  3.72494  3.29354  2.67741  2.69355  4.24690  2.90347  2.73739  3.18146  2.89801  2.37887  2.77519  2.98518  4.58477  3.61503
          0.03068  3.89529  4.61764  0.61958  0.77255  0.48576  0.95510
    486   2.97155  5.08778  2.49669  0.99337  4.43680  3.28851  3.87702  3.89521  2.76039  3.50857  4.48138  2.94533  3.89411  3.09206  3.17176  2.95150  3.27589  3.57662  5.60406  4.32607   1120 e - - -
          2.68618  4.42225  2.77519  2.73123  3.46354  2.40513  3.72494  3.29354  2.67741  2.69355  4.24690  2.90347  2.73739  3.18146  2.89801  2.37887  2.77519  2.98518  4.58477  3.61503
          0.03068  3.89529  4.61764  0.61958  0.77255  0.48576  0.95510
    487   1.30619  3.21990  3.79138  3.38249  3.92132  2.98215  4.23494  3.00286  3.28859  2.93543  3.85960  3.42466  3.70519  3.57901  3.54254  2.41793  2.37789  2.64627  5.37775  4.18890   1121 a - - -
          2.68618  4.42225  2.77519  2.73123  3.46354  2.40513  3.72494  3.29354  2.67741  2.69355  4.24690  2.90347  2.73739  3.18146  2.89801  2.37887  2.77519  2.98518  4.58477  3.61503
          0.03068  3.89529  4.61764  0.61958  0.77255  0.48576  0.95510
    488   2.81959  4.37049  4.05741  3.55583  3.31496  3.84941  4.34603  2.17128  3.38977  1.33543  3.19424  3.84531  4.27087  3.72060  3.63728  3.20606  2.71893  1.95659  5.12081  3.92042   1122 l - - -
          2.68618  4.42225  2.77519  2.73123  3.46354  2.40513  3.72494  3.29354  2.67741  2.69355  4.24690  2.90347  2.73739  3.18146  2.89801  2.37887  2.77519  2.98518  4.58477  3.61503
          0.03068  3.89529  4.61764  0.61958  0.77255  0.48576  0.95510
    489   2.80911  4.93803  3.11249  2.58061  4.21092  3.50521  3.59508  3.60599  1.56016  2.79331  4.02216  3.04239  3.90383  2.37218  2.34608  2.83004  3.01486  3.30941  5.32355  4.06020   1123 k - - -
          2.68618  4.42225  2.77519  2.73123  3.46354  2.40513  3.72494  3.29354  2.67741  2.69355  4.24690  2.90347  2.73739  3.18146  2.89801  2.37887  2.77519  2.98518  4.58477  3.61503
          0.03068  3.89529  4.61764  0.61958  0.77255  0.48576  0.95510
    490   0.98137  4.20315  3.48550  3.27762  4.07485  3.02712  4.29701  3.20376  3.29446  3.08434  4.11350  3.42155  3.76848  3.63349  3.54355  2.55316  2.83209  2.85421  5.49973  4.30246   1135 a - - -
          2.68618  4.42225  2.77519  2.73123  3.46354  2.40513  3.72494  3.29354  2.67741  2.69355  4.24690  2.90347  2.73739  3.18146  2.89801  2.37887  2.77519  2.98518  4.58477  3.61503
          0.03068  3.89529  4.61764  0.61958  0.77255  0.48576  0.95510
    491   3.12630  4.51680  4.54521  4.01125  3.15357  4.32407  4.68531  1.88746  3.84744  1.09641  2.98737  4.29905  4.59452  4.08518  4.04262  3.67774  3.37182  1.88111  5.16580  4.00536   1136 l - - -
          2.68618  4.42225  2.77519  2.73123  3.46354  2.40513  3.72494  3.29354  2.67741  2.69355  4.24690  2.90347  2.73739  3.18146  2.89801  2.37887  2.77519  2.98518  4.58477  3.61503
          0.03068  3.89529  4.61764  0.61958  0.77255  0.48576  0.95510
    492   3.20965  4.59972  4.51093  4.01660  2.33230  4.30010  4.37265  2.25882  3.87266  1.01938  2.95053  4.24305  4.56853  4.04153  4.03290  3.66818  3.44710  2.35039  4.70089  3.29420   1139 l - - -
          2.68618  4.42225  2.77519  2.73123  3.46354  2.40513  3.72494  3.29354  2.67741  2.69355  4.24690  2.90347  2.73739  3.18146  2.89801  2.37887  2.77519  2.98518  4.58477  3.61503
          0.03068  3.89529  4.61764  0.61958  0.77255  0.48576  0.95510
    493   2.71098  4.38341  3.62740  3.25674  3.41156  2.93807  4.11219  2.64660  3.11094  1.25133  3.48861  3.55834  4.04668  3.50821  3.36245  2.97201  3.03784  2.50869  5.01948  3.73764   1140 l - - -
          2.68618  4.42225  2.77519  2.73123  3.46354  2.40513  3.72494  3.29354  2.67741  2.69355  4.24690  2.90347  2.73739  3.18146  2.89801  2.37887  2.77519  2.98518  4.58477  3.61503
          0.03068  3.89529  4.61764  0.61958  0.77255  0.48576  0.95510
    494   3.18067  4.63606  4.22618  3.86594  3.14410  4.01124  4.51451  2.34918  3.63347  0.84761  3.15957  4.13922  4.44255  3.99635  3.80589  3.58448  3.47381  2.39247  5.03187  3.76052   1141 l - - -
          2.68618  4.42225  2.77519  2.73123  3.46354  2.40513  3.72494  3.29354  2.67741  2.69355  4.24690  2.90347  2.73739  3.18146  2.89801  2.37887  2.77519  2.98518  4.58477  3.61503
          0.03068  3.89529  4.61764  0.61958  0.77255  0.48576  0.95510
    495   2.19132  3.13711  3.54501  3.12555  3.97325  2.96430  4.08376  3.34763  3.06685  3.07101  3.92741  3.28437  3.04269  3.37817  3.37292  1.43777  2.64350  2.91404  5.36063  4.14191   1142 s - - -
          2.68618  4.42225  2.77519  2.73123  3.46354  2.40513  3.72494  3.29354  2.67741  2.69355  4.24690  2.90347  2.73739  3.18146  2.89801  2.37887  2.77519  2.98518  4.58477  3.61503
          0.03068  3.89529  4.61764  0.61958  0.77255  0.48576  0.95510
    496   2.85231  4.99468  2.91162  2.54953  4.38117  3.42016  3.64927  3.82052  1.31238  3.35768  4.23061  2.70845  3.90231  2.81063  2.39533  2.85942  3.09513  3.48056  5.44019  4.16804   1153 k - - -
          2.68618  4.42225  2.77519  2.73123  3.46354  2.40513  3.72494  3.29354  2.67741  2.69355  4.24690  2.90347  2.73739  3.18146  2.89801  2.37887  2.77519  2.98518  4.58477  3.61503
          0.03068  3.89529  4.61764  0.61958  0.77255  0.48576  0.95510
    497   2.76664  4.25622  4.09687  3.56064  3.37800  3.88310  4.30549  1.51925  3.43506  2.01755  3.29296  3.84298  4.26916  3.73559  3.68563  2.88389  3.02871  1.75872  5.07311  3.84916   1154 i - - -
          2.68618  4.42225  2.77519  2.73123  3.46354  2.40513  3.72494  3.29354  2.67741  2.69355  4.24690  2.90347  2.73739  3.18146  2.89801  2.37887  2.77519  2.98518  4.58477  3.61503
          0.03068  3.89529  4.61764  0.61958  0.77255  0.48576  0.95510
    498   2.50801  4.45218  3.08999  2.64962  3.63434  3.30962  3.73357  3.19008  2.64403  2.85242  3.72923  3.08063  2.77004  2.99533  3.03104  2.08360  2.80406  2.89383  5.04364  2.87878   1160 s - - -
          2.68618  4.42225  2.77519  2.73123  3.46354  2.40513  3.72494  3.29354  2.67741  2.69355  4.24690  2.90347  2.73739  3.18146  2.89801  2.37887  2.77519  2.98518  4.58477  3.61503
          0.03068  3.89529  4.61764  0.61958  0.77255  0.48576  0.95510
    499   2.07340  4.23571  3.13954  2.87528  4.16676  2.97720  4.02993  3.54183  2.94698  3.25014  4.11140  3.15343  1.69973  3.28065  3.28284  2.21710  2.72436  3.08005  5.51101  4.25668   1163 p - - -
          2.68618  4.42225  2.77519  2.73123  3.46354  2.40513  3.72494  3.29354  2.67741  2.69355  4.24690  2.90347  2.73739  3.18146  2.89801  2.37887  2.77519  2.98518  4.58477  3.61503
          0.03068  3.89529  4.61764  0.61958  0.77255  0.48576  0.95510
    500   2.72441  5.18316  2.12464  1.94513  4.47900  3.25538  3.62509  3.95200  2.32541  3.47041  4.27246  2.20438  3.77085  2.76459  2.99576  2.66484  2.73524  3.55271  5.64260  4.21588   1164 e - - -
          2.68618  4.42225  2.77519  2.73123  3.46354  2.40513  3.72494  3.29354  2.67741  2.69355  4.24690  2.90347  2.73739  3.18146  2.89801  2.37887  2.77519  2.98518  4.58477  3.61503
          0.03068  3.89529  4.61764  0.61958  0.77255  0.48576  0.95510
    501   2.90247  4.55257  3.64440  3.22219  3.22411  3.76686  4.06098  2.58280  2.94628  1.23200  3.25287  3.58793  4.18319  2.97221  3.19307  3.15927  3.16166  2.56433  4.95222  3.65122   1165 l - - -
          2.68618  4.42225  2.77519  2.73123  3.46354  2.40513  3.72494  3.29354  2.67741  2.69355  4.24690  2.90347  2.73739  3.18146  2.89801  2.37887  2.77519  2.98518  4.58477  3.61503
          0.03068  3.89529  4.61764  0.61958  0.77255  0.48576  0.95510
    502   2.95677  4.36679  4.46592  3.99000  3.48759  4.14825  4.75359  1.67029  3.85337  2.04718  3.34171  4.22878  4.54265  4.16336  4.08089  3.54082  3.24582  1.10674  5.39269  4.15470   1166 v - - -
          2.68618  4.42225  2.77519  2.73123  3.46354  2.40513  3.72494  3.29354  2.67741  2.69355  4.24690  2.90347  2.73739  3.18146  2.89801  2.37887  2.77519  2.98518  4.58477  3.61503
          0.03068  3.89529  4.61764  0.61958  0.77255  0.48576  0.95510
    503   2.70183  4.82728  2.52304  1.92856  4.37769  1.60370  3.82829  3.82323  2.72515  3.44020  4.31483  2.89779  3.80406  3.03047  3.15457  2.73024  3.04187  3.43432  5.59656  4.28439   1167 g - - -
          2.68618  4.42225  2.77519  2.73123  3.46354  2.40513  3.72494  3.29354  2.67741  2.69355  4.24690  2.90347  2.73739  3.18146  2.89801  2.37887  2.77519  2.98518  4.58477  3.61503
          0.03068  3.89529  4.61764  0.61958  0.77255  0.48576  0.95510
    504   2.90750  5.43468  1.39955  1.67860  4.72054  3.17966  3.73265  4.22643  2.75317  3.75089  4.61618  2.65323  3.80438  2.90464  3.34051  2.79684  3.19888  3.81465  5.90697  4.41727   1175 d - - -
          2.68618  4.42225  2.77519  2.73123  3.46354  2.40513  3.72494  3.29354  2.67741  2.69355  4.24690  2.90347  2.73739  3.18146  2.89801  2.37887  2.77519  2.98518  4.58477  3.61503
          0.03068  3.89529  4.61764  0.61958  0.77255  0.48576  0.95510
    505   2.42073  4.35735  3.15934  2.79083  3.86396  3.16905  3.88228  3.25475  2.75012  2.65047  3.87256  3.14843  1.92039  3.13639  3.09238  2.30958  2.79301  2.92270  5.25732  3.95800   1179 p - - -
          2.68618  4.42225  2.77519  2.73123  3.46354  2.40513  3.72494  3.29354  2.67741  2.69355  4.24690  2.90347  2.73739  3.18146  2.89801  2.37887  2.77519  2.98518  4.58477  3.61503
          0.03068  3.89529  4.61764  0.61958  0.77255  0.48576  0.95510
    506   2.66846  4.27325  3.84005  3.42503  3.45737  3.62016  4.24432  1.39439  3.29235  2.31086  3.45297  3.68412  4.13351  3.65166  3.54296  2.64341  2.99123  2.04742  5.11413  3.83483   1180 i - - -
          2.68618  4.42225  2.77519  2.73123  3.46354  2.40513  3.72494  3.29354  2.67741  2.69355  4.24690  2.90347  2.73739  3.18146  2.89801  2.37887  2.77519  2.98518  4.58477  3.61503
          0.03068  3.89529  4.61764  0.61958  0.77255  0.48576  0.95510
    507   2.74705  5.08717  2.67344  2.05625  4.41598  3.01773  3.59304  3.84605  1.83607  3.35888  4.17342  2.84991  3.81794  2.37681  2.61702  2.71523  2.97682  3.47797  5.50670  4.16639   1181 k - - -
          2.68618  4.42225  2.77519  2.73123  3.46354  2.40513  3.72494  3.29354  2.67741  2.69355  4.24690  2.90347  2.73739  3.18146  2.89801  2.37887  2.77519  2.98518  4.58477  3.61503
          0.03068  3.89529  4.61764  0.61958  0.77255  0.48576  0.95510
    508   2.75123  5.20400  2.15506  1.81567  4.50018  2.50053  3.64559  3.97648  2.52896  3.49877  4.31161  2.71583  3.77726  2.39354  3.04978  2.68732  3.01242  3.57923  5.67545  4.24305   1182 e - - -
          2.68618  4.42225  2.77519  2.73123  3.46354  2.40513  3.72494  3.29354  2.67741  2.69355  4.24690  2.90347  2.73739  3.18146  2.89801  2.37887  2.77519  2.98518  4.58477  3.61503
          0.03068  3.89529  4.61764  0.61958  0.77255  0.48576  0.95510
    509   2.71704  5.16642  2.28789  1.88069  4.46452  2.90049  3.61292  3.93385  2.28872  3.44778  4.24694  2.74400  3.77338  2.26657  2.92560  2.66159  2.96584  3.53692  5.61420  4.19960   1184 e - - -
          2.68618  4.42225  2.77519  2.73123  3.46354  2.40513  3.72494  3.29354  2.67741  2.69355  4.24690  2.90347  2.73739  3.18146  2.89801  2.37887  2.77519  2.98518  4.58477  3.61503
          0.03068  3.89529  4.61764  0.61958  0.77255  0.48576  0.95510
    510   2.69813  4.62982  3.32533  2.73288  3.66457  3.50368  3.64092  3.26798  2.27032  2.87971  3.77206  3.15089  3.90603  2.87790  1.75566  2.59498  2.92796  3.00195  3.72947  3.66355   1186 r - - -
          2.68618  4.42225  2.77519  2.73123  3.46354  2.40513  3.72494  3.29354  2.67741  2.69355  4.24690  2.90347  2.73739  3.18146  2.89801  2.37887  2.77519  2.98518  4.58477  3.61503
          0.03068  3.89529  4.61764  0.61958  0.77255  0.48576  0.95510
    511   3.17938  4.59972  4.47600  3.94894  3.04691  4.30120  4.59816  2.16806  3.72719  0.97586  2.54572  4.25078  4.56663  3.99520  3.91358  3.66426  3.41927  2.25519  5.06798  3.89813   1187 l - - -
          2.68618  4.42225  2.77519  2.73123  3.46354  2.40513  3.72494  3.29354  2.67741  2.69355  4.24690  2.90347  2.73739  3.18146  2.89801  2.37887  2.77519  2.98518  4.58477  3.61503
          0.03068  3.89529  4.61764  0.61958  0.77255  0.48576  0.95510
    512   3.07853  4.58472  3.97472  3.53506  2.36133  3.94569  3.66362  2.82323  3.33600  1.91137  3.52129  3.71882  4.31827  3.63197  3.54737  3.29978  3.32139  2.73434  4.03101  1.44568   1188 y - - -
          2.68618  4.42225  2.77519  2.73123  3.46354  2.40513  3.72494  3.29354  2.67741  2.69355  4.24690  2.90347  2.73739  3.18146  2.89801  2.37887  2.77519  2.98518  4.58477  3.61503
          0.03068  3.89529  4.61764  0.61958  0.77255  0.48576  0.95510
    513   2.86142  5.27943  1.26052  2.11481  4.59870  3.16284  3.76210  4.16637  2.79562  3.71859  4.59353  2.35698  3.80191  2.94867  3.36669  2.78104  3.17651  3.74974  5.83461  4.35228   1189 d - - -
          2.68618  4.42225  2.77519  2.73123  3.46354  2.40513  3.72494  3.29354  2.67741  2.69355  4.24690  2.90347  2.73739  3.18146  2.89801  2.37887  2.77519  2.98518  4.58477  3.61503
          0.03068  3.89529  4.61764  0.61958  0.77255  0.48576  0.95510
    514   0.98137  4.20315  3.48550  3.27762  4.07485  3.02712  4.29701  3.20376  3.29446  3.08434  4.11350  3.42155  3.76848  3.63349  3.54355  2.55316  2.83209  2.85421  5.49973  4.30246   1190 a - - -
          2.68618  4.42225  2.77519  2.73123  3.46354  2.40513  3.72494  3.29354  2.67741  2.69355  4.24690  2.90347  2.73739  3.18146  2.89801  2.37887  2.77519  2.98518  4.58477  3.61503
          0.03068  3.89529  4.61764  0.61958  0.77255  0.48576  0.95510
    515   2.63373  4.31141  4.35996  3.82875  3.46911  4.11633  4.59131  1.64206  3.72286  1.96802  3.30982  4.10351  4.46734  4.00558  3.96766  3.45724  3.16009  1.31780  5.28635  4.08492   1191 v - - -
          2.68618  4.42225  2.77519  2.73123  3.46354  2.40513  3.72494  3.29354  2.67741  2.69355  4.24690  2.90347  2.73739  3.18146  2.89801  2.37887  2.77519  2.98518  4.58477  3.61503
          0.03068  3.89529  4.61764  0.61958  0.77255  0.48576  0.95510
    516   3.01381  5.14608  0.88588  2.34868  4.52608  3.22768  3.95071  4.11938  3.03908  3.72356  4.70198  2.90627  3.88207  3.18976  3.55855  2.97346  3.35280  3.75607  5.69028  4.39497   1192 d - - -
          2.68618  4.42225  2.77519  2.73123  3.46354  2.40513  3.72494  3.29354  2.67741  2.69355  4.24690  2.90347  2.73739  3.18146  2.89801  2.37887  2.77519  2.98518  4.58477  3.61503
          0.03068  3.89529  4.61764  0.61958  0.77255  0.48576  0.95510
    517   2.61178  0.89531  4.13639  3.88107  3.86696  3.23011  4.52311  3.01446  3.70807  2.92901  4.05097  3.86196  3.93888  4.05321  3.82847  2.88351  3.08044  2.75755  5.27850  4.15454   1193 c - - -
          2.68618  4.42225  2.77519  2.73123  3.46354  2.40513  3.72494  3.29354  2.67741  2.69355  4.24690  2.90347  2.73739  3.18146  2.89801  2.37887  2.77519  2.98518  4.58477  3.61503
          0.03068  3.89529  4.61764  0.61958  0.77255  0.48576  0.95510
    518   3.17318  4.57806  4.49927  3.99749  3.08629  4.30820  4.63703  1.93936  3.78307  1.00041  2.97011  4.28378  4.59244  4.05839  3.96843  3.68959  3.42292  2.12332  5.09711  3.88541   1196 l - - -
          2.68618  4.42225  2.77519  2.73123  3.46354  2.40513  3.72494  3.29354  2.67741  2.69355  4.24690  2.90347  2.73739  3.18146  2.89801  2.37887  2.77519  2.98518  4.58477  3.61503
          0.03068  3.89529  4.61764  0.61958  0.77255  0.48576  0.95510
    519   3.18067  4.63606  4.22618  3.86594  3.14410  4.01124  4.51451  2.34918  3.63347  0.84761  3.15957  4.13922  4.44255  3.99635  3.80589  3.58448  3.47381  2.39247  5.03187  3.76052   1197 l - - -
          2.68618  4.42225  2.77519  2.73123  3.46354  2.40513  3.72494  3.29354  2.67741  2.69355  4.24690  2.90347  2.73739  3.18146  2.89801  2.37887  2.77519  2.98518  4.58477  3.61503
          0.03068  3.89529  4.61764  0.61958  0.77255  0.48576  0.95510
    520   2.32595  4.24676  3.22595  3.04256  4.09889  2.97620  4.15190  3.62448  3.11787  3.34287  4.26691  3.26384  3.71684  3.46536  3.40335  1.05717  2.80775  3.15460  5.46951  4.18248   1200 s - - -
          2.68618  4.42225  2.77519  2.73123  3.46354  2.40513  3.72494  3.29354  2.67741  2.69355  4.24690  2.90347  2.73739  3.18146  2.89801  2.37887  2.77519  2.98518  4.58477  3.61503
          0.03068  3.89529  4.61764  0.61958  0.77255  0.48576  0.95510
    521   3.33889  4.69185  4.33598  3.96747  1.13011  4.16671  3.54927  2.96255  3.83248  2.31757  3.59959  3.93086  4.50653  3.92691  3.94859  3.53998  3.57719  2.91691  3.74813  1.87977   1206 f - - -
          2.68618  4.42225  2.77519  2.73123  3.46354  2.40513  3.72494  3.29354  2.67741  2.69355  4.24690  2.90347  2.73739  3.18146  2.89801  2.37887  2.77519  2.98518  4.58477  3.61503
          0.03068  3.89529  4.61764  0.61958  0.77255  0.48576  0.95510
    522   2.55480  4.20390  3.70316  3.17168  3.39788  3.52810  4.00151  2.46223  3.06042  2.31016  2.23134  3.48097  3.98525  3.37936  3.34840  2.63537  2.65012  2.04784  4.94809  3.73307   1221 v - - -
          2.68618  4.42225  2.77519  2.73123  3.46354  2.40513  3.72494  3.29354  2.67741  2.69355  4.24690  2.90347  2.73739  3.18146  2.89801  2.37887  2.77519  2.98518  4.58477  3.61503
          0.03068  3.89529  4.61764  0.61958  0.77255  0.48576  0.95510
    523   2.74203  4.73968  2.72043  2.60810  4.10674  3.19902  3.93892  3.82183  2.84441  3.46605  4.42101  1.11829  3.85191  3.21155  3.19998  2.80825  3.12455  3.44173  5.41001  4.05330   1248 n - - -
          2.68618  4.42225  2.77519  2.73123  3.46354  2.40513  3.72494  3.29354  2.67741  2.69355  4.24690  2.90347  2.73739  3.18146  2.89801  2.37887  2.77519  2.98518  4.58477  3.61503
          0.03068  3.89529  4.61764  0.61958  0.77255  0.48576  0.95510
    524   2.73889  4.89735  2.90705  2.50614  4.31701  3.38222  3.63909  3.70086  1.50341  3.27045  4.12013  2.70661  3.85558  2.79430  2.49047  2.76015  2.71150  3.35670  5.42547  4.14427   1261 k - - -
          2.68618  4.42225  2.77519  2.73123  3.46354  2.40513  3.72494  3.29354  2.67741  2.69355  4.24690  2.90347  2.73739  3.18146  2.89801  2.37887  2.77519  2.98518  4.58477  3.61503
          0.03068  3.89529  4.61764  0.61958  0.77255  0.48576  0.95510
    525   3.01381  5.14608  0.88588  2.34868  4.52608  3.22768  3.95071  4.11938  3.03908  3.72356  4.70198  2.90627  3.88207  3.18976  3.55855  2.97346  3.35280  3.75607  5.69028  4.39497   1262 d - - -
          2.68618  4.42225  2.77519  2.73123  3.46354  2.40513  3.72494  3.29354  2.67741  2.69355  4.24690  2.90347  2.73739  3.18146  2.89801  2.37887  2.77519  2.98518  4.58477  3.61503
          0.03068  3.89529  4.61764  0.61958  0.77255  0.48576  0.95510
    526   2.69296  4.46637  3.37143  3.27361  4.41594  0.69475  4.39269  4.02092  3.45801  3.67224  4.64801  3.53567  3.85825  3.78033  3.69175  2.86549  3.17597  3.54482  5.50527  4.51854   1263 g - - -
          2.68618  4.42225  2.77519  2.73123  3.46354  2.40513  3.72494  3.29354  2.67741  2.69355  4.24690  2.90347  2.73739  3.18146  2.89801  2.37887  2.77519  2.98518  4.58477  3.61503
          0.03068  3.89529  4.61764  0.61958  0.77255  0.48576  0.95510
    527   2.24499  4.16869  3.31973  3.02028  4.08384  2.97396  4.08569  3.38830  3.01692  3.16397  4.04648  3.23439  3.68684  3.36136  3.32275  1.96552  1.51244  2.95859  5.46264  4.22204   1264 t - - -
          2.68618  4.42225  2.77519  2.73123  3.46354  2.40513  3.72494  3.29354  2.67741  2.69355  4.24690  2.90347  2.73739  3.18146  2.89801  2.37887  2.77519  2.98518  4.58477  3.61503
          0.03068  3.89529  4.61764  0.61958  0.77255  0.48576  0.95510
    528   3.06144  4.47000  4.42765  3.90763  1.77886  4.16817  4.23745  2.24317  3.78071  1.50926  3.03523  4.10803  4.46739  3.95234  3.95159  3.50366  3.30166  2.05703  4.61177  3.17359   1265 l - - -
          2.68618  4.42225  2.77519  2.73123  3.46354  2.40513  3.72494  3.29354  2.67741  2.69355  4.24690  2.90347  2.73739  3.18146  2.89801  2.37887  2.77519  2.98518  4.58477  3.61503
          0.03068  3.89529  4.61764  0.61958  0.77255  0.48576  0.95510
    529   2.32595  4.24676  3.22595  3.04256  4.09889  2.97620  4.15190  3.62448  3.11787  3.34287  4.26691  3.26384  3.71684  3.46536  3.40335  1.05717  2.80775  3.15460  5.46951  4.18248   1266 s - - -
          2.68618  4.42225  2.77519  2.73123  3.46354  2.40513  3.72494  3.29354  2.67741  2.69355  4.24690  2.90347  2.73739  3.18146  2.89801  2.37887  2.77519  2.98518  4.58477  3.61503
          0.03068  3.89529  4.61764  0.61958  0.77255  0.48576  0.95510
    530   2.24078  4.16880  3.31568  3.01074  4.09215  2.97046  4.07984  3.40830  3.01157  3.17351  4.04985  3.22779  3.68243  3.35214  3.32186  1.86386  1.58436  2.97181  5.46609  4.22597   1267 t - - -
          2.68618  4.42225  2.77519  2.73123  3.46354  2.40513  3.72494  3.29354  2.67741  2.69355  4.24690  2.90347  2.73739  3.18146  2.89801  2.37887  2.77519  2.98518  4.58477  3.61503
          0.03068  3.89529  4.61764  0.61958  0.77255  0.48576  0.95510
    531   2.36662  4.37941  3.75426  3.26492  2.35316  3.71726  3.69385  2.77893  3.18238  2.40841  3.46414  3.52783  4.11688  3.44293  3.45181  3.02535  3.03850  2.61090  4.22036  1.77770   1268 y - - -
          2.68618  4.42225  2.77519  2.73123  3.46354  2.40513  3.72494  3.29354  2.67741  2.69355  4.24690  2.90347  2.73739  3.18146  2.89801  2.37887  2.77519  2.98518  4.58477  3.61503
          0.03068  3.89529  4.61764  0.61958  0.77255  0.48576  0.95510
    532   2.97155  5.08778  2.49669  0.99337  4.43680  3.28851  3.87702  3.89521  2.76039  3.50857  4.48138  2.94533  3.89411  3.09206  3.17176  2.95150  3.27589  3.57662  5.60406  4.32607   1269 e - - -
          2.68618  4.42225  2.77519  2.73123  3.46354  2.40513  3.72494  3.29354  2.67741  2.69355  4.24690  2.90347  2.73739  3.18146  2.89801  2.37887  2.77519  2.98518  4.58477  3.61503
          0.03068  3.89529  4.61764  0.61958  0.77255  0.48576  0.95510
    533   2.33774  1.90275  3.63368  3.16482  3.67623  3.15773  3.99846  3.01147  2.92763  2.77427  3.68227  3.35969  3.78159  3.34289  2.79574  2.34339  2.72847  2.70053  5.10772  3.87812   1275 c - - -
          2.68618  4.42225  2.77519  2.73123  3.46354  2.40513  3.72494  3.29354  2.67741  2.69355  4.24690  2.90347  2.73739  3.18146  2.89801  2.37887  2.77519  2.98518  4.58477  3.61503
          0.03068  3.89529  4.61764  0.61958  0.77255  0.48576  0.95510
    534   2.80633  4.96980  2.99556  2.53825  4.34433  3.45427  3.60759  3.72048  1.47492  3.25465  4.11326  3.00681  3.88843  2.49165  2.36759  2.81643  2.75160  3.39429  5.40506  4.14586   1276 k - - -
          2.68618  4.42225  2.77519  2.73123  3.46354  2.40513  3.72494  3.29354  2.67741  2.69355  4.24690  2.90347  2.73739  3.18146  2.89801  2.37887  2.77519  2.98518  4.58477  3.61503
          0.03068  3.89529  4.61764  0.61958  0.77255  0.48576  0.95510
    535   3.03085  4.86879  3.52379  3.02984  4.22914  3.51474  3.84027  3.77226  2.24583  3.28403  4.28342  3.38794  4.01604  3.05929  0.94410  3.11381  3.29514  3.49517  5.30282  4.15134   1278 r - - -
          2.68618  4.42225  2.77519  2.73123  3.46354  2.40513  3.72494  3.29354  2.67741  2.69355  4.24690  2.90347  2.73739  3.18146  2.89801  2.37887  2.77519  2.98518  4.58477  3.61503
          0.03068  3.89529  4.61764  0.61958  0.77255  0.48576  0.95510
    536   2.42468  4.26986  3.44801  3.20084  3.98869  3.10844  4.21647  3.11859  3.14427  2.98128  4.03018  3.40671  3.81392  3.53790  3.40198  2.62618  1.13382  2.81114  5.42449  4.20527   1279 t - - -
          2.68618  4.42225  2.77519  2.73123  3.46354  2.40513  3.72494  3.29354  2.67741  2.69355  4.24690  2.90347  2.73739  3.18146  2.89801  2.37887  2.77519  2.98518  4.58477  3.61503
          0.03068  3.89529  4.61764  0.61958  0.77255  0.48576  0.95510
    537   2.36894  4.29832  3.30851  2.77465  3.18060  3.11350  3.75940  2.87616  2.74045  2.58700  3.47254  3.18399  3.84315  3.05733  3.11087  2.53119  2.25666  2.62752  4.92726  3.23862   1281 t - - -
          2.68618  4.42225  2.77519  2.73123  3.46354  2.40513  3.72494  3.29354  2.67741  2.69355  4.24690  2.90347  2.73739  3.18146  2.89801  2.37887  2.77519  2.98518  4.58477  3.61503
          0.03068  3.89529  4.61764  0.61958  0.77255  0.48576  0.95510
    538   2.05299  4.21528  3.18415  2.87668  4.18343  2.96138  4.01844  3.58529  2.94314  3.26669  4.10349  3.14876  2.70590  3.25944  3.29466  1.50061  2.69245  3.09873  5.51425  4.26549   1287 s - - -
          2.68618  4.42225  2.77519  2.73123  3.46354  2.40513  3.72494  3.29354  2.67741  2.69355  4.24690  2.90347  2.73739  3.18146  2.89801  2.37887  2.77519  2.98518  4.58477  3.61503
          0.03068  3.89529  4.61764  0.61958  0.77255  0.48576  0.95510
    539   3.03646  4.51143  4.13017  3.63811  2.51835  3.94303  3.80643  2.70397  3.35822  1.69621  3.34652  3.81174  4.30954  3.68175  3.54140  3.31872  3.27856  2.65765  1.90171  2.61605   1288 l - - -
          2.68618  4.42225  2.77519  2.73123  3.46354  2.40513  3.72494  3.29354  2.67741  2.69355  4.24690  2.90347  2.73739  3.18146  2.89801  2.37887  2.77519  2.98518  4.58477  3.61503
          0.03068  3.89529  4.61764  0.61958  0.77255  0.48576  0.95510
    540   2.88788  4.33269  4.26397  3.71841  3.34180  4.05836  4.46572  1.86607  3.59907  1.55403  3.19107  4.01032  4.39862  3.87457  3.84138  3.38393  2.82824  1.59003  5.15826  3.97744   1289 l - - -
          2.68618  4.42225  2.77519  2.73123  3.46354  2.40513  3.72494  3.29354  2.67741  2.69355  4.24690  2.90347  2.73739  3.18146  2.89801  2.37887  2.77519  2.98518  4.58477  3.61503
          0.03068  3.89529  4.61764  0.61958  0.77255  0.48576  0.95510
    541   2.97155  5.08778  2.49669  0.99337  4.43680  3.28851  3.87702  3.89521  2.76039  3.50857  4.48138  2.94533  3.89411  3.09206  3.17176  2.95150  3.27589  3.57662  5.60406  4.32607   1291 e - - -
          2.68618  4.42225  2.77519  2.73123  3.46354  2.40513  3.72494  3.29354  2.67741  2.69355  4.24690  2.90347  2.73739  3.18146  2.89801  2.37887  2.77519  2.98518  4.58477  3.61503
          0.03068  3.89529  4.61764  0.61958  0.77255  0.48576  0.95510
    542   2.99989  4.35809  4.56880  4.01400  2.60217  4.25041  4.57518  1.62264  3.90757  1.65021  3.05708  4.24620  4.52441  4.08868  4.07878  3.58005  3.23578  1.60928  5.05107  3.84860   1292 v - - -
          2.68618  4.42225  2.77519  2.73123  3.46354  2.40513  3.72494  3.29354  2.67741  2.69355  4.24690  2.90347  2.73739  3.18146  2.89801  2.37887  2.77519  2.98518  4.58477  3.61503
          0.03068  3.89529  4.61764  0.61958  0.77255  0.48576  0.95510
    543   3.17279  4.55427  4.56206  4.04628  3.11149  4.35415  4.68661  1.78896  3.85403  1.06179  2.97012  4.33055  4.61830  4.10421  4.03613  3.72526  3.41686  2.05384  5.13207  3.94603   1295 l - - -
          2.68618  4.42225  2.77519  2.73123  3.46354  2.40513  3.72494  3.29354  2.67741  2.69355  4.24690  2.90347  2.73739  3.18146  2.89801  2.37887  2.77519  2.98518  4.58477  3.61503
          0.03068  3.89529  4.61764  0.61958  0.77255  0.48576  0.95510
    544   2.74203  4.73968  2.72043  2.60810  4.10674  3.19902  3.93892  3.82183  2.84441  3.46605  4.42101  1.11829  3.85191  3.21155  3.19998  2.80825  3.12455  3.44173  5.41001  4.05330   1296 n - - -
          2.68618  4.42225  2.77519  2.73123  3.46354  2.40513  3.72494  3.29354  2.67741  2.69355  4.24690  2.90347  2.73739  3.18146  2.89801  2.37887  2.77519  2.98518  4.58477  3.61503
          0.03068  3.89529  4.61764  0.61958  0.77255  0.48576  0.95510
    545   2.78127  4.53507  3.39087  3.23302  4.22662  3.22128  4.30878  3.77768  3.29223  3.40214  4.45281  3.53753  0.78628  3.68031  3.53536  2.94943  3.22458  3.42048  5.40713  4.34753   1297 p - - -
          2.68618  4.42225  2.77519  2.73123  3.46354  2.40513  3.72494  3.29354  2.67741  2.69355  4.24690  2.90347  2.73739  3.18146  2.89801  2.37887  2.77519  2.98518  4.58477  3.61503
          0.03068  3.89529  4.61764  0.61958  0.77255  0.48576  0.95510
    546   2.33382  3.38761  3.56521  3.08797  3.67731  3.16298  3.99675  2.94981  2.98546  2.45397  3.68455  3.32597  3.77949  3.32178  3.29174  1.60667  2.72213  2.65104  5.13499  3.87736   1298 s - - -
          2.68618  4.42225  2.77519  2.73123  3.46354  2.40513  3.72494  3.29354  2.67741  2.69355  4.24690  2.90347  2.73739  3.18146  2.89801  2.37887  2.77519  2.98518  4.58477  3.61503
          0.03068  3.89529  4.61764  0.61958  0.77255  0.48576  0.95510
    547   2.97155  5.08778  2.49669  0.99337  4.43680  3.28851  3.87702  3.89521  2.76039  3.50857  4.48138  2.94533  3.89411  3.09206  3.17176  2.95150  3.27589  3.57662  5.60406  4.32607   1299 e - - -
          2.68618  4.42225  2.77519  2.73123  3.46354  2.40513  3.72494  3.29354  2.67741  2.69355  4.24690  2.90347  2.73739  3.18146  2.89801  2.37887  2.77519  2.98518  4.58477  3.61503
          0.03068  3.89529  4.61764  0.61958  0.77255  0.48576  0.95510
    548   2.22832  4.16980  3.28592  2.99954  4.14800  2.94701  4.09000  3.49377  3.02114  3.23999  4.10794  3.21464  3.66966  3.35675  3.33451  1.39622  2.12288  3.02780  5.51064  4.26650   1300 s - - -
          2.68618  4.42225  2.77519  2.73123  3.46354  2.40513  3.72494  3.29354  2.67741  2.69355  4.24690  2.90347  2.73739  3.18146  2.89801  2.37887  2.77519  2.98518  4.58477  3.61503
          0.03068  3.89529  4.61764  0.61958  0.77255  0.48576  0.95510
    549   3.28713  4.68214  4.27002  3.98869  0.97511  3.97189  3.88697  2.80783  3.89511  2.17254  3.53450  4.04478  4.42984  4.05675  4.00920  3.55600  3.58821  2.80023  4.12898  2.49301   1306 f - - -
          2.68618  4.42225  2.77519  2.73123  3.46354  2.40513  3.72494  3.29354  2.67741  2.69355  4.24690  2.90347  2.73739  3.18146  2.89801  2.37887  2.77519  2.98518  4.58477  3.61503
          0.03068  3.89529  4.61764  0.61958  0.77255  0.48576  0.95510
    550   2.49948  4.63949  3.33565  2.76683  3.86993  3.48935  3.70589  3.17136  2.27315  2.44234  3.77915  3.17808  3.91917  2.90762  1.75909  2.81516  2.95152  2.93345  5.18181  3.92462   1307 r - - -
          2.68618  4.42225  2.77519  2.73123  3.46354  2.40513  3.72494  3.29354  2.67741  2.69355  4.24690  2.90347  2.73739  3.18146  2.89801  2.37887  2.77519  2.98518  4.58477  3.61503
          0.03068  3.89529  4.61764  0.61958  0.77255  0.48576  0.95510
    551   2.74203  4.73968  2.72043  2.60810  4.10674  3.19902  3.93892  3.82183  2.84441  3.46605  4.42101  1.11829  3.85191  3.21155  3.19998  2.80825  3.12455  3.44173  5.41001  4.05330   1308 n - - -
          2.68618  4.42225  2.77519  2.73123  3.46354  2.40513  3.72494  3.29354  2.67741  2.69355  4.24690  2.90347  2.73739  3.18146  2.89801  2.37887  2.77519  2.98518  4.58477  3.61503
          0.03068  3.89529  4.61764  0.61958  0.77255  0.48576  0.95510
    552   3.04882  4.46098  4.36841  3.98492  3.38938  4.09140  4.70867  1.05010  3.81351  1.97055  3.32098  4.22705  4.52026  4.15934  4.00745  3.58875  3.34751  1.84625  5.28506  4.02545   1309 i - - -
          2.68618  4.42225  2.77519  2.73123  3.46354  2.40513  3.72494  3.29354  2.67741  2.69355  4.24690  2.90347  2.73739  3.18146  2.89801  2.37887  2.77519  2.98518  4.58477  3.61503
          0.03068  3.89529  4.61764  0.61958  0.77255  0.48576  0.95510
    553   2.98834  4.36246  4.50912  3.96374  3.32781  4.24291  4.65674  1.67558  3.84919  1.84759  2.59900  4.22971  4.53987  4.08785  4.05915  3.58056  3.23492  1.35605  5.22833  4.06549   1311 v - - -
          2.68618  4.42225  2.77519  2.73123  3.46354  2.40513  3.72494  3.29354  2.67741  2.69355  4.24690  2.90347  2.73739  3.18146  2.89801  2.37887  2.77519  2.98518  4.58477  3.61503
          0.03068  3.89529  4.61764  0.61958  0.77255  0.48576  0.95510
    554   2.38807  4.25622  4.02063  3.64481  3.65742  3.58424  4.50394  2.07921  3.54205  2.35760  3.55140  3.82418  4.17092  3.87946  3.78378  3.01975  3.01660  1.17327  5.39400  4.15640   1312 v - - -
          2.68618  4.42225  2.77519  2.73123  3.46354  2.40513  3.72494  3.29354  2.67741  2.69355  4.24690  2.90347  2.73739  3.18146  2.89801  2.37887  2.77519  2.98518  4.58477  3.61503
          0.03068  3.89529  4.61764  0.61958  0.77255  0.48576  0.95510
    555   3.01381  5.14608  0.88588  2.34868  4.52608  3.22768  3.95071  4.11938  3.03908  3.72356  4.70198  2.90627  3.88207  3.18976  3.55855  2.97346  3.35280  3.75607  5.69028  4.39497   1313 d - - -
          2.68618  4.42225  2.77519  2.73123  3.46354  2.40513  3.72494  3.29354  2.67741  2.69355  4.24690  2.90347  2.73739  3.18146  2.89801  2.37887  2.77519  2.98518  4.58477  3.61503
          0.03068  3.89529  4.61764  0.61958  0.77255  0.48576  0.95510
    556   2.93542  4.64797  3.37527  3.06400  2.51830  3.64332  3.58589  3.26428  2.99609  2.82486  3.87409  2.88339  4.11623  3.35426  3.27554  3.05147  3.21174  3.05044  4.13391  1.35590   1316 y - - -
          2.68618  4.42225  2.77519  2.73123  3.46354  2.40513  3.72494  3.29354  2.67741  2.69355  4.24690  2.90347  2.73739  3.18146  2.89801  2.37887  2.77519  2.98518  4.58477  3.61503
          0.03068  3.89529  4.61764  0.61958  0.77255  0.48576  0.95510
    557   2.78127  4.53507  3.39087  3.23302  4.22662  3.22128  4.30878  3.77768  3.29223  3.40214  4.45281  3.53753  0.78628  3.68031  3.53536  2.94943  3.22458  3.42048  5.40713  4.34753   1317 p - - -
          2.68618  4.42225  2.77519  2.73123  3.46354  2.40513  3.72494  3.29354  2.67741  2.69355  4.24690  2.90347  2.73739  3.18146  2.89801  2.37887  2.77519  2.98518  4.58477  3.61503
          0.03068  3.89529  4.61764  0.61958  0.77255  0.48576  0.95510
    558   2.51362  3.72866  3.29589  2.74942  3.48384  3.42909  3.36230  2.90494  2.69194  2.60109  3.48390  3.16895  3.84788  3.02583  3.06235  2.21433  2.57410  2.65658  4.90968  3.05380   1318 s - - -
          2.68618  4.42225  2.77519  2.73123  3.46354  2.40513  3.72494  3.29354  2.67741  2.69355  4.24690  2.90347  2.73739  3.18146  2.89801  2.37887  2.77519  2.98518  4.58477  3.61503
          0.03068  3.89529  4.61764  0.61958  0.77255  0.48576  0.95510
    559   2.56649  4.25168  3.75051  3.36785  3.61151  3.43491  4.25308  2.37839  3.27082  2.44943  3.57174  3.60134  3.29111  3.62127  3.53209  2.86500  2.93441  1.28093  5.22637  3.98391   1319 v - - -
          2.68618  4.42225  2.77519  2.73123  3.46354  2.40513  3.72494  3.29354  2.67741  2.69355  4.24690  2.90347  2.73739  3.18146  2.89801  2.37887  2.77519  2.98518  4.58477  3.61503
          0.03068  3.89529  4.61764  0.61958  0.77255  0.48576  0.95510
    560   2.97155  5.08778  2.49669  0.99337  4.43680  3.28851  3.87702  3.89521  2.76039  3.50857  4.48138  2.94533  3.89411  3.09206  3.17176  2.95150  3.27589  3.57662  5.60406  4.32607   1328 e - - -
          2.68618  4.42225  2.77519  2.73123  3.46354  2.40513  3.72494  3.29354  2.67741  2.69355  4.24690  2.90347  2.73739  3.18146  2.89801  2.37887  2.77519  2.98518  4.58477  3.61503
          0.03068  3.89529  4.61764  0.61958  0.77255  0.48576  0.95510
    561   2.61178  0.89531  4.13639  3.88107  3.86696  3.23011  4.52311  3.01446  3.70807  2.92901  4.05097  3.86196  3.93888  4.05321  3.82847  2.88351  3.08044  2.75755  5.27850  4.15454   1329 c - - -
          2.68618  4.42225  2.77519  2.73123  3.46354  2.40513  3.72494  3.29354  2.67741  2.69355  4.24690  2.90347  2.73739  3.18146  2.89801  2.37887  2.77519  2.98518  4.58477  3.61503
          0.03068  3.89529  4.61764  0.61958  0.77255  0.48576  0.95510
    562   2.42468  4.26986  3.44801  3.20084  3.98869  3.10844  4.21647  3.11859  3.14427  2.98128  4.03018  3.40671  3.81392  3.53790  3.40198  2.62618  1.13382  2.81114  5.42449  4.20527   1330 t - - -
          2.68618  4.42225  2.77519  2.73123  3.46354  2.40513  3.72494  3.29354  2.67741  2.69355  4.24690  2.90347  2.73739  3.18146  2.89801  2.37887  2.77519  2.98518  4.58477  3.61503
          0.03068  3.89529  4.61764  0.61958  0.77255  0.48576  0.95510
    563   2.32595  4.24676  3.22595  3.04256  4.09889  2.97620  4.15190  3.62448  3.11787  3.34287  4.26691  3.26384  3.71684  3.46536  3.40335  1.05717  2.80775  3.15460  5.46951  4.18248   1331 s - - -
          2.68618  4.42225  2.77519  2.73123  3.46354  2.40513  3.72494  3.29354  2.67741  2.69355  4.24690  2.90347  2.73739  3.18146  2.89801  2.37887  2.77519  2.98518  4.58477  3.61503
          0.03068  3.89529  4.61764  0.61958  0.77255  0.48576  0.95510
    564   2.32595  4.24676  3.22595  3.04256  4.09889  2.97620  4.15190  3.62448  3.11787  3.34287  4.26691  3.26384  3.71684  3.46536  3.40335  1.05717  2.80775  3.15460  5.46951  4.18248   1332 s - - -
          2.68618  4.42225  2.77519  2.73123  3.46354  2.40513  3.72494  3.29354  2.67741  2.69355  4.24690  2.90347  2.73739  3.18146  2.89801  2.37887  2.77519  2.98518  4.58477  3.61503
          0.03068  3.89529  4.61764  0.61958  0.77255  0.48576  0.95510
    565   2.56076  4.31299  4.16354  3.67100  3.46729  3.89654  4.47015  1.96660  3.54082  1.87274  3.34009  3.93635  4.33063  3.86010  3.79280  3.26254  3.10195  1.32885  5.24983  4.02967   1333 v - - -
          2.68618  4.42225  2.77519  2.73123  3.46354  2.40513  3.72494  3.29354  2.67741  2.69355  4.24690  2.90347  2.73739  3.18146  2.89801  2.37887  2.77519  2.98518  4.58477  3.61503
          0.03068  3.89529  4.61764  0.61958  0.77255  0.48576  0.95510
    566   3.10909  4.45627  4.64559  4.10740  3.24305  4.38458  4.77558  1.50445  3.97237  1.35562  3.05746  4.37746  4.64146  4.19186  4.16108  3.73710  3.35185  1.72436  5.24459  4.09397   1334 l - - -
          2.68618  4.42225  2.77519  2.73123  3.46354  2.40513  3.72494  3.29354  2.67741  2.69355  4.24690  2.90347  2.73739  3.18146  2.89801  2.37887  2.77519  2.98518  4.58477  3.61503
          0.03068  3.89529  4.61764  0.61958  0.77255  0.48576  0.95510
    567   2.78332  5.16783  2.22125  2.07844  4.45161  3.26840  3.65531  3.91946  2.47661  3.45486  4.29051  2.75700  3.80329  1.74200  2.93616  2.72965  3.04155  3.54605  5.62581  4.22278   1335 q - - -
          2.68618  4.42225  2.77519  2.73123  3.46354  2.40513  3.72494  3.29354  2.67741  2.69355  4.24690  2.90347  2.73739  3.18146  2.89801  2.37887  2.77519  2.98518  4.58477  3.61503
          0.03068  3.89529  4.61764  0.61958  0.77255  0.48576  0.95510
    568   1.12450  4.13381  3.35560  3.12966  4.19539  2.51703  4.20557  3.48568  3.20124  3.28250  4.16810  3.28633  3.67264  3.50478  3.48617  2.40949  2.71114  3.01519  5.55660  4.35723   1336 a - - -
          2.68618  4.42225  2.77519  2.73123  3.46354  2.40513  3.72494  3.29354  2.67741  2.69355  4.24690  2.90347  2.73739  3.18146  2.89801  2.37887  2.77519  2.98518  4.58477  3.61503
          0.03068  3.89529  4.61764  0.61958  0.77255  0.48576  0.95510
    569   3.18067  4.63606  4.22618  3.86594  3.14410  4.01124  4.51451  2.34918  3.63347  0.84761  3.15957  4.13922  4.44255  3.99635  3.80589  3.58448  3.47381  2.39247  5.03187  3.76052   1337 l - - -
          2.68618  4.42225  2.77519  2.73123  3.46354  2.40513  3.72494  3.29354  2.67741  2.69355  4.24690  2.90347  2.73739  3.18146  2.89801  2.37887  2.77519  2.98518  4.58477  3.61503
          0.03068  3.89529  4.61764  0.61958  0.77255  0.48576  0.95510
    570   3.01749  4.37374  4.60950  4.11434  3.47463  4.29392  4.85112  1.34475  3.99252  1.99029  3.29779  4.35422  4.63183  4.27127  4.20658  3.67649  3.28848  1.29574  5.41875  4.20926   1338 v - - -
          2.68618  4.42225  2.77519  2.73123  3.46354  2.40513  3.72494  3.29354  2.67741  2.69355  4.24690  2.90347  2.73739  3.18146  2.89801  2.37887  2.77519  2.98518  4.58477  3.61503
          0.03068  3.89529  4.61764  0.61958  0.77255  0.48576  0.95510
    571   2.62693  4.25073  3.71345  3.16774  3.31840  3.62589  3.98645  2.45480  3.03376  1.70033  2.77789  3.50297  4.03349  3.36486  3.31843  2.70617  2.67002  2.30592  4.90399  3.68797   1339 l - - -
          2.68618  4.42225  2.77519  2.73123  3.46354  2.40513  3.72494  3.29354  2.67741  2.69355  4.24690  2.90347  2.73739  3.18146  2.89801  2.37887  2.77519  2.98518  4.58477  3.61503
          0.03068  3.89529  4.61764  0.61958  0.77255  0.48576  0.95510
    572   3.14129  4.55136  4.39309  3.94742  1.39248  4.14279  4.03012  2.20325  3.81129  1.82523  3.18356  4.07285  4.48420  3.97655  3.96563  3.51822  3.39823  2.39833  4.32220  2.74862   1340 f - - -
          2.68618  4.42225  2.77519  2.73123  3.46354  2.40513  3.72494  3.29354  2.67741  2.69355  4.24690  2.90347  2.73739  3.18146  2.89801  2.37887  2.77519  2.98518  4.58477  3.61503
          0.03068  3.89529  4.61764  0.61958  0.77255  0.48576  0.95510
    573   2.65543  4.82238  3.02155  2.49737  4.19091  3.01042  3.60304  3.58944  1.99316  3.15459  3.98117  2.97729  3.82372  2.75149  2.04901  2.53328  2.68743  3.25045  5.34070  4.05481   1341 k - - -
          2.68618  4.42225  2.77519  2.73123  3.46354  2.40513  3.72494  3.29354  2.67741  2.69355  4.24690  2.90347  2.73739  3.18146  2.89801  2.37887  2.77519  2.98518  4.58477  3.61503
          0.03068  3.89529  4.61764  0.61958  0.77255  0.48576  0.95510
    574   2.81708  5.30323  1.89099  1.56388  4.61982  2.58506  3.69308  4.11188  2.65525  3.63222  4.46453  2.67718  3.78551  2.85260  3.21622  2.73263  3.09806  3.69958  5.80369  4.33959   1342 e - - -
          2.68618  4.42225  2.77519  2.73123  3.46354  2.40513  3.72494  3.29354  2.67741  2.69355  4.24690  2.90347  2.73739  3.18146  2.89801  2.37887  2.77519  2.98518  4.58477  3.61503
          0.03068  3.89529  4.61764  0.61958  0.77255  0.48576  0.95510
    575   2.55354  4.18865  3.58097  3.01313  2.99864  3.56976  3.84740  2.44238  2.76201  2.05888  3.28123  3.37501  3.94900  3.23295  3.24520  2.66267  2.62604  2.25307  4.79797  3.57382   1343 l - - -
          2.68618  4.42225  2.77519  2.73123  3.46354  2.40513  3.72494  3.29354  2.67741  2.69355  4.24690  2.90347  2.73739  3.18146  2.89801  2.37887  2.77519  2.98518  4.58477  3.61503
          0.03068  3.89529  4.61764  0.61958  0.77255  0.48576  0.95510
    576   2.79113  4.70438  3.11904  2.70536  2.89042  3.54981  2.84146  3.32417  2.65027  2.89222  3.83367  2.54334  3.96990  3.03252  3.01000  2.86155  3.02784  3.07122  4.44449  2.01340   1344 y - - -
          2.68618  4.42225  2.77519  2.73123  3.46354  2.40513  3.72494  3.29354  2.67741  2.69355  4.24690  2.90347  2.73739  3.18146  2.89801  2.37887  2.77519  2.98518  4.58477  3.61503
          0.03068  3.89529  4.61764  0.61958  0.77255  0.48576  0.95510
    577   2.33967  4.29640  3.08501  2.86296  4.14647  3.00608  4.03434  3.60644  2.94374  3.29167  4.17648  3.16017  1.52600  3.29806  3.26789  2.17442  2.78897  3.14974  5.48758  4.21272   1345 p - - -
          2.68618  4.42225  2.77519  2.73123  3.46354  2.40513  3.72494  3.29354  2.67741  2.69355  4.24690  2.90347  2.73739  3.18146  2.89801  2.37887  2.77519  2.98518  4.58477  3.61503
          0.03068  3.89529  4.61764  0.61958  0.77255  0.48576  0.95510
    578   2.55064  4.68714  2.70639  2.42302  3.95311  2.59638  3.62043  3.11330  2.43623  2.98298  3.81161  2.75052  3.77678  2.78831  2.71092  2.60248  2.79688  2.86333  5.24111  3.91888   1346 e - - -
          2.68618  4.42225  2.77519  2.73123  3.46354  2.40513  3.72494  3.29354  2.67741  2.69355  4.24690  2.90347  2.73739  3.18146  2.89801  2.37887  2.77519  2.98518  4.58477  3.61503
          0.03068  3.89529  4.61764  0.61958  0.77255  0.48576  0.95510
    579   3.27975  4.75951  3.87176  3.60526  2.29352  3.85659  3.62876  3.28575  3.46211  2.73384  3.95837  3.75134  4.32982  3.76269  3.64122  3.41425  3.56649  3.15735  3.93822  0.92867   1348 y - - -
          2.68618  4.42225  2.77519  2.73123  3.46354  2.40513  3.72494  3.29354  2.67741  2.69355  4.24690  2.90347  2.73739  3.18146  2.89801  2.37887  2.77519  2.98518  4.58477  3.61503
          0.03068  3.89529  4.61764  0.61958  0.77255  0.48576  0.95510
    580   3.03085  4.86879  3.52379  3.02984  4.22914  3.51474  3.84027  3.77226  2.24583  3.28403  4.28342  3.38794  4.01604  3.05929  0.94410  3.11381  3.29514  3.49517  5.30282  4.15134   1350 r - - -
          2.68618  4.42225  2.77519  2.73123  3.46354  2.40513  3.72494  3.29354  2.67741  2.69355  4.24690  2.90347  2.73739  3.18146  2.89801  2.37887  2.77519  2.98518  4.58477  3.61503
          0.03068  3.89529  4.61764  0.61958  0.77255  0.48576  0.95510
    581   2.65020  4.81911  2.98116  2.48750  4.20351  3.05269  3.61328  3.60928  2.01716  3.17358  4.00019  2.96854  3.81864  2.76345  2.15494  2.20340  2.89673  3.26415  5.35726  4.06659   1352 k - - -
          2.68618  4.42225  2.77519  2.73123  3.46354  2.40513  3.72494  3.29354  2.67741  2.69355  4.24690  2.90347  2.73739  3.18146  2.89801  2.37887  2.77519  2.98518  4.58477  3.61503
          0.03068  3.89529  4.61764  0.61958  0.77255  0.48576  0.95510
    582   2.35807  4.93271  2.40047  2.17593  4.21724  3.06909  3.59133  3.65703  2.26031  3.22095  4.02079  2.64467  3.75943  2.72950  2.88396  2.60019  2.85201  3.03601  5.42716  4.05332   1353 e - - -
          2.68618  4.42225  2.77519  2.73123  3.46354  2.40513  3.72494  3.29354  2.67741  2.69355  4.24690  2.90347  2.73739  3.18146  2.89801  2.37887  2.77519  2.98518  4.58477  3.61503
          0.03068  3.89529  4.61764  0.61958  0.77255  0.48576  0.95510
    583   2.87785  5.30838  2.02523  1.25798  4.60732  3.20606  3.73307  4.08718  2.69945  3.64300  4.51211  2.70379  3.81205  2.90697  3.23655  2.79339  3.16510  3.69975  5.79848  4.35573   1354 e - - -
          2.68618  4.42225  2.77519  2.73123  3.46354  2.40513  3.72494  3.29354  2.67741  2.69355  4.24690  2.90347  2.73739  3.18146  2.89801  2.37887  2.77519  2.98518  4.58477  3.61503
          0.03068  3.89529  4.61764  0.61958  0.77255  0.48576  0.95510
    584   3.04882  4.46098  4.36841  3.98492  3.38938  4.09140  4.70867  1.05010  3.81351  1.97055  3.32098  4.22705  4.52026  4.15934  4.00745  3.58875  3.34751  1.84625  5.28506  4.02545   1356 i - - -
          2.68618  4.42225  2.77519  2.73123  3.46354  2.40513  3.72494  3.29354  2.67741  2.69355  4.24690  2.90347  2.73739  3.18146  2.89801  2.37887  2.77519  2.98518  4.58477  3.61503
          0.03068  3.89529  4.61764  0.61958  0.77255  0.48576  0.95510
    585   2.61762  3.98157  2.27916  1.93037  4.22974  3.31569  3.59248  3.66224  2.25054  3.23067  4.03244  2.81993  3.76333  2.73025  2.86901  2.60724  2.86018  3.30080  5.43427  4.06051   1357 e - - -
          2.68618  4.42225  2.77519  2.73123  3.46354  2.40513  3.72494  3.29354  2.67741  2.69355  4.24690  2.90347  2.73739  3.18146  2.89801  2.37887  2.77519  2.98518  4.58477  3.61503
          0.03068  3.89529  4.61764  0.61958  0.77255  0.48576  0.95510
    586   2.71727  5.03891  2.78191  2.08953  4.37045  3.38344  3.57661  3.79557  1.83821  3.31134  4.12005  2.67059  3.81524  2.70818  2.41518  2.52251  2.94197  3.43050  5.45974  4.13063   1358 k - - -
          2.68618  4.42225  2.77519  2.73123  3.46354  2.40513  3.72494  3.29354  2.67741  2.69355  4.24690  2.90347  2.73739  3.18146  2.89801  2.37887  2.77519  2.98518  4.58477  3.61503
          0.03068  3.89529  4.61764  0.61958  0.77255  0.48576  0.95510
    587   2.48477  2.25644  3.74735  3.23711  3.40850  3.42531  4.01335  2.20696  3.10455  2.45012  3.42274  3.00731  3.93795  3.42775  3.36845  2.77638  2.80129  2.29845  4.92850  3.68390   1359 i - - -
          2.68618  4.42225  2.77519  2.73123  3.46354  2.40513  3.72494  3.29354  2.67741  2.69355  4.24690  2.90347  2.73739  3.18146  2.89801  2.37887  2.77519  2.98518  4.58477  3.61503
          0.03068  3.89529  4.61764  0.61958  0.77255  0.48576  0.95510
    588   3.02217  4.37927  4.61043  4.11688  3.46446  4.29497  4.85160  1.28461  3.99225  1.97505  3.28822  4.35668  4.63282  4.27087  4.20468  3.67898  3.29351  1.36528  5.41399  4.20549   1360 i - - -
          2.68618  4.42225  2.77519  2.73123  3.46354  2.40513  3.72494  3.29354  2.67741  2.69355  4.24690  2.90347  2.73739  3.18146  2.89801  2.37887  2.77519  2.98518  4.58477  3.61503
          0.03068  3.89529  4.61764  0.61958  0.77255  0.48576  0.95510
    589   2.82824  5.10239  2.71347  2.22535  4.45845  3.39163  3.61310  3.87126  1.51029  3.38468  4.22508  2.59261  3.86239  2.75828  2.49721  2.80020  3.05581  3.51820  5.50952  4.20421   1361 k - - -
          2.68618  4.42225  2.77519  2.73123  3.46354  2.40513  3.72494  3.29354  2.67741  2.69355  4.24690  2.90347  2.73739  3.18146  2.89801  2.37887  2.77519  2.98518  4.58477  3.61503
          0.03068  3.89529  4.61764  0.61958  0.77255  0.48576  0.95510
    590   2.71064  5.03105  2.57625  2.14921  4.35872  3.30796  3.62340  3.79835  2.07375  3.34102  4.15960  2.16861  3.79712  2.76976  2.78841  2.36160  2.96003  3.43030  5.51782  4.15546   1362 k - - -
          2.68618  4.42225  2.77519  2.73123  3.46354  2.40513  3.72494  3.29354  2.67741  2.69355  4.24690  2.90347  2.73739  3.18146  2.89801  2.37887  2.77519  2.98518  4.58477  3.61503
          0.03068  3.89529  4.61764  0.61958  0.77255  0.48576  0.95510
    591   1.21638  4.13170  3.32978  3.09634  4.21226  2.25355  4.18663  3.53399  3.18221  3.30293  4.17197  3.26311  3.66091  3.47689  3.47879  2.39248  2.69710  3.04451  5.56585  4.36327   1372 a - - -
          2.68618  4.42225  2.77519  2.73123  3.46354  2.40513  3.72494  3.29354  2.67741  2.69355  4.24690  2.90347  2.73739  3.18146  2.89801  2.37887  2.77519  2.98518  4.58477  3.61503
          0.03068  3.89529  4.61764  0.61958  0.77255  0.48576  0.95510
    592   1.83294  4.13646  3.54167  3.09636  3.79955  3.11956  4.04792  2.92257  3.04919  2.82285  3.73305  3.32201  3.75953  3.35691  3.36447  2.16879  2.45627  2.04603  5.23997  4.02182   1373 a - - -
          2.68618  4.42225  2.77519  2.73123  3.46354  2.40513  3.72494  3.29354  2.67741  2.69355  4.24690  2.90347  2.73739  3.18146  2.89801  2.37887  2.77519  2.98518  4.58477  3.61503
          0.03068  3.89529  4.61764  0.61958  0.77255  0.48576  0.95510
    593   2.55418  4.34150  3.33518  2.76298  3.49097  3.49916  3.73103  2.63013  2.41224  2.41689  2.97445  3.19113  3.87966  3.01690  2.82011  2.60606  2.78470  2.46300  4.91410  3.67040   1374 k - - -
          2.68618  4.42225  2.77519  2.73123  3.46354  2.40513  3.72494  3.29354  2.67741  2.69355  4.24690  2.90347  2.73739  3.18146  2.89801  2.37887  2.77519  2.98518  4.58477  3.61503
          0.03068  3.89529  4.61764  0.61958  0.77255  0.48576  0.95510
    594   3.34996  4.69535  4.34917  3.97968  1.13967  4.17549  3.52875  2.99123  3.84380  2.34924  3.62299  3.92920  4.51133  3.92908  3.95563  3.54422  3.58565  2.93907  3.72297  1.81638   1375 f - - -
          2.68618  4.42225  2.77519  2.73123  3.46354  2.40513  3.72494  3.29354  2.67741  2.69355  4.24690  2.90347  2.73739  3.18146  2.89801  2.37887  2.77519  2.98518  4.58477  3.61503
          0.03068  3.89529  4.61764  0.61958  0.77255  0.48576  0.95510
    595   3.04882  4.46098  4.36841  3.98492  3.38938  4.09140  4.70867  1.05010  3.81351  1.97055  3.32098  4.22705  4.52026  4.15934  4.00745  3.58875  3.34751  1.84625  5.28506  4.02545   1376 i - - -
          2.68618  4.42225  2.77519  2.73123  3.46354  2.40513  3.72494  3.29354  2.67741  2.69355  4.24690  2.90347  2.73739  3.18146  2.89801  2.37887  2.77519  2.98518  4.58477  3.61503
          0.03068  3.89529  4.61764  0.61958  0.77255  0.48576  0.95510
    596   2.97155  5.08778  2.49669  0.99337  4.43680  3.28851  3.87702  3.89521  2.76039  3.50857  4.48138  2.94533  3.89411  3.09206  3.17176  2.95150  3.27589  3.57662  5.60406  4.32607   1377 e - - -
          2.68618  4.42225  2.77519  2.73123  3.46354  2.40513  3.72494  3.29354  2.67741  2.69355  4.24690  2.90347  2.73739  3.18146  2.89801  2.37887  2.77519  2.98518  4.58477  3.61503
          0.03068  3.89529  4.61764  0.61958  0.77255  0.48576  0.95510
    597   2.70675  5.06059  2.44624  2.27421  4.37321  3.31845  3.60556  3.82290  2.09993  3.35265  4.16251  2.02888  3.79306  2.74488  2.58432  2.67623  2.94912  3.44874  5.51680  4.14763   1378 n - - -
          2.68618  4.42225  2.77519  2.73123  3.46354  2.40513  3.72494  3.29354  2.67741  2.69355  4.24690  2.90347  2.73739  3.18146  2.89801  2.37887  2.77519  2.98518  4.58477  3.61503
          0.03068  3.89529  4.61764  0.61958  0.77255  0.48576  0.95510
    598   2.62118  4.83755  2.81660  2.27056  4.13962  3.35086  3.60711  3.55359  2.03160  3.13906  3.95934  2.66202  3.78975  2.75824  2.75441  2.24669  2.86369  2.97298  5.35370  4.02363   1379 k - - -
          2.68618  4.42225  2.77519  2.73123  3.46354  2.40513  3.72494  3.29354  2.67741  2.69355  4.24690  2.90347  2.73739  3.18146  2.89801  2.37887  2.77519  2.98518  4.58477  3.61503
          0.03068  3.89529  4.61764  0.61958  0.77255  0.48576  0.95510
    599   2.89847  4.88526  2.91761  2.67245  4.05690  3.38086  3.83104  3.69093  2.49161  3.19104  4.21802  3.13248  3.93450  1.19403  2.77544  2.94515  3.19531  3.41911  5.32476  4.01994   1380 q - - -
          2.68618  4.42225  2.77519  2.73123  3.46354  2.40513  3.72494  3.29354  2.67741  2.69355  4.24690  2.90347  2.73739  3.18146  2.89801  2.37887  2.77519  2.98518  4.58477  3.61503
          0.03068  3.89529  4.61764  0.61958  0.77255  0.48576  0.95510
    600   2.76643  5.03002  3.01828  2.47566  4.37123  3.46741  3.10548  3.78063  1.96373  3.28100  4.09951  2.73318  3.85824  2.22644  2.04283  2.75550  2.97069  3.43178  5.40200  4.11909   1381 k - - -
          2.68618  4.42225  2.77519  2.73123  3.46354  2.40513  3.72494  3.29354  2.67741  2.69355  4.24690  2.90347  2.73739  3.18146  2.89801  2.37887  2.77519  2.98518  4.58477  3.61503
          0.03068  3.89529  4.61764  0.61958  0.77255  0.48576  0.95510
    601   2.63304  4.80027  2.93904  2.44910  4.09363  3.38777  3.60738  3.15525  1.82817  3.09131  3.92386  2.57746  3.37875  2.76326  2.66287  2.66591  2.87021  3.16907  5.30681  3.99628   1382 k - - -
          2.68618  4.42225  2.77519  2.73123  3.46354  2.40513  3.72494  3.29354  2.67741  2.69355  4.24690  2.90347  2.73739  3.18146  2.89801  2.37887  2.77519  2.98518  4.58477  3.61503
          0.03068  3.89529  4.61764  0.61958  0.77255  0.48576  0.95510
    602   3.01381  5.14608  0.88588  2.34868  4.52608  3.22768  3.95071  4.11938  3.03908  3.72356  4.70198  2.90627  3.88207  3.18976  3.55855  2.97346  3.35280  3.75607  5.69028  4.39497   1383 d - - -
          2.68618  4.42225  2.77519  2.73123  3.46354  2.40513  3.72494  3.29354  2.67741  2.69355  4.24690  2.90347  2.73739  3.18146  2.89801  2.37887  2.77519  2.98518  4.58477  3.61503
          0.03068  3.89529  4.61764  0.61958  0.77255  0.48576  0.95510
    603   2.69296  4.46637  3.37143  3.27361  4.41594  0.69475  4.39269  4.02092  3.45801  3.67224  4.64801  3.53567  3.85825  3.78033  3.69175  2.86549  3.17597  3.54482  5.50527  4.51854   1384 g - - -
          2.68618  4.42225  2.77519  2.73123  3.46354  2.40513  3.72494  3.29354  2.67741  2.69355  4.24690  2.90347  2.73739  3.18146  2.89801  2.37887  2.77519  2.98518  4.58477  3.61503
          0.03068  3.89529  4.61764  0.61958  0.77255  0.48576  0.95510
    604   2.32595  4.24676  3.22595  3.04256  4.09889  2.97620  4.15190  3.62448  3.11787  3.34287  4.26691  3.26384  3.71684  3.46536  3.40335  1.05717  2.80775  3.15460  5.46951  4.18248   1385 s - - -
          2.68618  4.42225  2.77519  2.73123  3.46354  2.40513  3.72494  3.29354  2.67741  2.69355  4.24690  2.90347  2.73739  3.18146  2.89801  2.37887  2.77519  2.98518  4.58477  3.61503
          0.03068  3.89529  4.61764  0.61958  0.77255  0.48576  0.95510
    605   3.37314  4.73978  4.12582  3.83740  2.68913  3.75551  3.92749  3.39750  3.55903  2.78854  4.03027  3.98181  4.27510  3.94546  3.68344  3.57663  3.67464  3.28847  0.84051  2.69000   1386 w - - -
          2.68618  4.42225  2.77519  2.73123  3.46354  2.40513  3.72494  3.29354  2.67741  2.69355  4.24690  2.90347  2.73739  3.18146  2.89801  2.37887  2.77519  2.98518  4.58477  3.61503
          0.03068  3.89529  4.61764  0.61958  0.77255  0.48576  0.95510
    606   3.41767  4.74117  4.36670  4.00439  1.54705  4.20519  3.44300  3.15216  3.86863  2.52605  3.76942  3.91012  4.53368  3.92883  3.97357  3.56418  3.64672  3.06769  3.62234  1.19004   1390 y - - -
          2.68618  4.42225  2.77519  2.73123  3.46354  2.40513  3.72494  3.29354  2.67741  2.69355  4.24690  2.90347  2.73739  3.18146  2.89801  2.37887  2.77519  2.98518  4.58477  3.61503
          0.03068  3.89529  4.61764  0.61958  0.77255  0.48576  0.95510
    607   2.69296  4.46637  3.37143  3.27361  4.41594  0.69475  4.39269  4.02092  3.45801  3.67224  4.64801  3.53567  3.85825  3.78033  3.69175  2.86549  3.17597  3.54482  5.50527  4.51854   1397 g - - -
          2.68618  4.42225  2.77519  2.73123  3.46354  2.40513  3.72494  3.29354  2.67741  2.69355  4.24690  2.90347  2.73739  3.18146  2.89801  2.37887  2.77519  2.98518  4.58477  3.61503
          0.03068  3.89529  4.61764  0.61958  0.77255  0.48576  0.95510
    608   2.24062  4.16882  3.31551  3.01038  4.09251  2.97032  4.07964  3.40908  3.01137  3.17392  4.05003  3.22754  3.68226  3.35181  3.32183  1.85959  1.58763  2.97232  5.46626  4.22615   1404 t - - -
          2.68618  4.42225  2.77519  2.73123  3.46354  2.40513  3.72494  3.29354  2.67741  2.69355  4.24690  2.90347  2.73739  3.18146  2.89801  2.37887  2.77519  2.98518  4.58477  3.61503
          0.03068  3.89529  4.61764  0.61958  0.77255  0.48576  0.95510
    609   3.37314  4.73978  4.12582  3.83740  2.68913  3.75551  3.92749  3.39750  3.55903  2.78854  4.03027  3.98181  4.27510  3.94546  3.68344  3.57663  3.67464  3.28847  0.84051  2.69000   1405 w - - -
          2.68618  4.42225  2.77519  2.73123  3.46354  2.40513  3.72494  3.29354  2.67741  2.69355  4.24690  2.90347  2.73739  3.18146  2.89801  2.37887  2.77519  2.98518  4.58477  3.61503
          0.03068  3.89529  4.61764  0.61958  0.77255  0.48576  0.95510
    610   1.83528  4.17330  3.21711  3.02954  4.28019  1.39021  4.18185  3.63831  3.17214  3.38372  4.25311  3.23121  3.66595  3.46495  3.47724  2.41068  2.72825  3.12548  5.61234  4.40421   1406 g - - -
          2.68618  4.42225  2.77519  2.73123  3.46354  2.40513  3.72494  3.29354  2.67741  2.69355  4.24690  2.90347  2.73739  3.18146  2.89801  2.37887  2.77519  2.98518  4.58477  3.61503
          0.03068  3.89529  4.61764  0.61958  0.77255  0.48576  0.95510
    611   3.02522  4.39227  4.58846  4.10236  3.44098  4.27572  4.83582  1.20841  3.96760  1.94742  3.27202  4.34238  4.62198  4.25220  4.17835  3.66490  3.29988  1.48858  5.39674  4.18470   1407 i - - -
          2.68618  4.42225  2.77519  2.73123  3.46354  2.40513  3.72494  3.29354  2.67741  2.69355  4.24690  2.90347  2.73739  3.18146  2.89801  2.37887  2.77519  2.98518  4.58477  3.61503
          0.03068  3.89529  4.61764  0.61958  0.77255  0.48576  0.95510
    612   2.61178  0.89531  4.13639  3.88107  3.86696  3.23011  4.52311  3.01446  3.70807  2.92901  4.05097  3.86196  3.93888  4.05321  3.82847  2.88351  3.08044  2.75755  5.27850  4.15454   1408 c - - -
          2.68618  4.42225  2.77519  2.73123  3.46354  2.40513  3.72494  3.29354  2.67741  2.69355  4.24690  2.90347  2.73739  3.18146  2.89801  2.37887  2.77519  2.98518  4.58477  3.61503
          0.03068  3.89529  4.61764  0.61958  0.77255  0.48576  0.95510
    613   3.28713  4.68214  4.27002  3.98869  0.97511  3.97189  3.88697  2.80783  3.89511  2.17254  3.53450  4.04478  4.42984  4.05675  4.00920  3.55600  3.58821  2.80023  4.12898  2.49301   1409 f - - -
          2.68618  4.42225  2.77519  2.73123  3.46354  2.40513  3.72494  3.29354  2.67741  2.69355  4.24690  2.90347  2.73739  3.18146  2.89801  2.37887  2.77519  2.98518  4.58477  3.61503
          0.03068  3.89529  4.61764  0.61958  0.77255  0.48576  0.95510
    614   2.34119  4.23904  3.67725  3.17299  3.61386  3.45252  4.09599  2.23576  3.08852  2.47807  3.51787  3.47668  3.97550  3.41644  3.40547  2.80158  1.90908  2.03104  5.16908  3.94376   1410 t - - -
          2.68618  4.42225  2.77519  2.73123  3.46354  2.40513  3.72494  3.29354  2.67741  2.69355  4.24690  2.90347  2.73739  3.18146  2.89801  2.37887  2.77519  2.98518  4.58477  3.61503
          0.03068  3.89529  4.61764  0.61958  0.77255  0.48576  0.95510
    615   3.27975  4.75951  3.87176  3.60526  2.29352  3.85659  3.62876  3.28575  3.46211  2.73384  3.95837  3.75134  4.32982  3.76269  3.64122  3.41425  3.56649  3.15735  3.93822  0.92867   1411 y - - -
          2.68618  4.42225  2.77519  2.73123  3.46354  2.40513  3.72494  3.29354  2.67741  2.69355  4.24690  2.90347  2.73739  3.18146  2.89801  2.37887  2.77519  2.98518  4.58477  3.61503
          0.03068  3.89529  4.61764  0.61958  0.77255  0.48576  0.95510
    616   1.83528  4.17330  3.21711  3.02954  4.28019  1.39021  4.18185  3.63831  3.17214  3.38372  4.25311  3.23121  3.66595  3.46495  3.47724  2.41068  2.72825  3.12548  5.61234  4.40421   1412 g - - -
          2.68618  4.42225  2.77519  2.73123  3.46354  2.40513  3.72494  3.29354  2.67741  2.69355  4.24690  2.90347  2.73739  3.18146  2.89801  2.37887  2.77519  2.98518  4.58477  3.61503
          0.03068  3.89529  4.61764  0.61958  0.77255  0.48576  0.95510
    617   2.04835  3.23956  3.74815  3.32005  3.86441  3.03413  4.18647  2.93880  3.21790  2.87079  3.80401  3.41382  3.73261  3.52469  3.48359  2.45950  1.51988  2.60703  5.32550  4.12743   1413 t - - -
          2.68618  4.42225  2.77519  2.73123  3.46354  2.40513  3.72494  3.29354  2.67741  2.69355  4.24690  2.90347  2.73739  3.18146  2.89801  2.37887  2.77519  2.98518  4.58477  3.61503
          0.03068  3.89529  4.61764  0.61958  0.77255  0.48576  0.95510
    618   3.11985  4.51214  4.49275  3.95268  1.79024  4.24600  4.29488  2.27832  3.81899  1.37507  2.63280  4.16990  4.50286  3.96980  3.97758  3.57195  3.34567  2.35369  4.64963  3.25907   1414 l - - -
          2.68618  4.42225  2.77519  2.73123  3.46354  2.40513  3.72494  3.29354  2.67741  2.69355  4.24690  2.90347  2.73739  3.18146  2.89801  2.37887  2.77519  2.98518  4.58477  3.61503
          0.03068  3.89529  4.61764  0.61958  0.77255  0.48576  0.95510
    619   3.28713  4.68214  4.27002  3.98869  0.97511  3.97189  3.88697  2.80783  3.89511  2.17254  3.53450  4.04478  4.42984  4.05675  4.00920  3.55600  3.58821  2.80023  4.12898  2.49301   1415 f - - -
          2.68618  4.42225  2.77519  2.73123  3.46354  2.40513  3.72494  3.29354  2.67741  2.69355  4.24690  2.90347  2.73739  3.18146  2.89801  2.37887  2.77519  2.98518  4.58477  3.61503
          0.03068  3.89529  4.61764  0.61958  0.77255  0.48576  0.95510
    620   0.98137  4.20315  3.48550  3.27762  4.07485  3.02712  4.29701  3.20376  3.29446  3.08434  4.11350  3.42155  3.76848  3.63349  3.54355  2.55316  2.83209  2.85421  5.49973  4.30246   1416 a - - -
          2.68618  4.42225  2.77519  2.73123  3.46354  2.40513  3.72494  3.29354  2.67741  2.69355  4.24690  2.90347  2.73739  3.18146  2.89801  2.37887  2.77519  2.98518  4.58477  3.61503
          0.03068  3.89529  4.61764  0.61958  0.77255  0.48576  0.95510
    621   3.01906  4.37511  4.61096  4.11607  3.47209  4.29527  4.85209  1.32666  3.99369  1.98617  3.29516  4.35587  4.63275  4.27213  4.20721  3.67814  3.29002  1.31483  5.41785  4.20883   1417 v - - -
          2.68618  4.42225  2.77519  2.73123  3.46354  2.40513  3.72494  3.29354  2.67741  2.69355  4.24690  2.90347  2.73739  3.18146  2.89801  2.37887  2.77519  2.98518  4.58477  3.61503
          0.03068  3.89529  4.61764  0.61958  0.77255  0.48576  0.95510
    622   2.96742  5.06464  3.31939  2.72308  4.48289  3.58171  3.59046  3.85009  1.28936  3.32531  4.20333  3.13636  3.97409  2.73385  1.85565  2.97338  3.15171  3.53665  5.39234  4.20477   1418 k - - -
          2.68618  4.42225  2.77519  2.73123  3.46354  2.40513  3.72494  3.29354  2.67741  2.69355  4.24690  2.90347  2.73739  3.18146  2.89801  2.37887  2.77519  2.98518  4.58477  3.61503
          0.03068  3.89529  4.61764  0.61958  0.77255  0.48576  0.95510
    623   2.02000  4.20546  3.17918  3.01846  4.29428  1.25414  4.19095  3.66930  3.18013  3.41169  4.29509  3.23517  3.68218  3.47950  3.48057  2.44395  2.76520  3.15996  5.61559  4.40977   1421 g - - -
          2.68618  4.42225  2.77519  2.73123  3.46354  2.40513  3.72494  3.29354  2.67741  2.69355  4.24690  2.90347  2.73739  3.18146  2.89801  2.37887  2.77519  2.98518  4.58477  3.61503
          0.03068  3.89529  4.61764  0.61958  0.77255  0.48576  0.95510
    624   3.18067  4.63606  4.22618  3.86594  3.14410  4.01124  4.51451  2.34918  3.63347  0.84761  3.15957  4.13922  4.44255  3.99635  3.80589  3.58448  3.47381  2.39247  5.03187  3.76052   1422 l - - -
          2.68618  4.42225  2.77519  2.73123  3.46354  2.40513  3.72494  3.29354  2.67741  2.69355  4.24690  2.90347  2.73739  3.18146  2.89801  2.37887  2.77519  2.98518  4.58477  3.61503
          0.03068  3.89529  4.61764  0.61958  0.77255  0.48576  0.95510
    625   3.02708  4.38312  4.57745  4.05476  3.41938  4.31303  4.78317  1.59820  3.93094  1.81906  3.24652  4.31852  4.61955  4.20147  4.15084  3.67255  3.28419  1.21494  5.35398  4.15234   1423 v - - -
          2.68618  4.42225  2.77519  2.73123  3.46354  2.40513  3.72494  3.29354  2.67741  2.69355  4.24690  2.90347  2.73739  3.18146  2.89801  2.37887  2.77519  2.98518  4.58477  3.61503
          0.03068  3.89529  4.61764  0.61958  0.77255  0.48576  0.95510
    626   1.16080  4.11343  3.38325  3.14329  4.13637  2.91905  4.19543  3.39236  3.17957  3.22056  4.11989  3.28536  3.67018  3.49602  3.45940  2.16969  2.68966  2.94359  5.53600  4.30551   1424 a - - -
          2.68618  4.42225  2.77519  2.73123  3.46354  2.40513  3.72494  3.29354  2.67741  2.69355  4.24690  2.90347  2.73739  3.18146  2.89801  2.37887  2.77519  2.98518  4.58477  3.61503
          0.03068  3.89529  4.61764  0.61958  0.77255  0.48576  0.95510
    627   1.27496  4.09862  3.43053  3.13139  4.12761  2.92399  4.16288  3.36780  3.13988  3.18625  4.06087  3.27796  3.66131  3.45104  3.43307  2.17544  2.36685  2.92021  5.51349  4.30319   1425 a - - -
          2.68618  4.42225  2.77519  2.73123  3.46354  2.40513  3.72494  3.29354  2.67741  2.69355  4.24690  2.90347  2.73739  3.18146  2.89801  2.37887  2.77519  2.98518  4.58477  3.61503
          0.03068  3.89529  4.61764  0.61958  0.77255  0.48576  0.95510
    628   2.69296  4.46637  3.37143  3.27361  4.41594  0.69475  4.39269  4.02092  3.45801  3.67224  4.64801  3.53567  3.85825  3.78033  3.69175  2.86549  3.17597  3.54482  5.50527  4.51854   1426 g - - -
          2.68618  4.42225  2.77519  2.73123  3.46354  2.40513  3.72494  3.29354  2.67741  2.69355  4.24690  2.90347  2.73739  3.18146  2.89801  2.37887  2.77519  2.98518  4.58477  3.61503
          0.03068  3.89529  4.61764  0.61958  0.77255  0.48576  0.95510
    629   2.86026  4.97298  3.23757  2.66040  4.38340  3.52571  3.59012  3.75583  1.76073  3.26563  4.12305  3.09012  3.92871  2.73563  1.57134  2.65374  3.06453  3.43281  5.37189  4.15554   1427 r - - -
          2.68618  4.42225  2.77519  2.73123  3.46354  2.40513  3.72494  3.29354  2.67741  2.69355  4.24690  2.90347  2.73739  3.18146  2.89801  2.37887  2.77519  2.98518  4.58477  3.61503
          0.03068  3.89529  4.61764  0.61958  0.77255  0.48576  0.95510
    630   2.42461  4.40777  2.97798  2.70357  4.07129  3.11268  3.89984  3.42668  2.75826  3.16019  4.04185  2.40161  3.75064  3.13297  3.11245  2.55295  1.63208  3.04704  5.41276  4.11690   1429 t - - -
          2.68618  4.42225  2.77519  2.73123  3.46354  2.40513  3.72494  3.29354  2.67741  2.69355  4.24690  2.90347  2.73739  3.18146  2.89801  2.37887  2.77519  2.98518  4.58477  3.61503
          0.03068  3.89529  4.61764  0.61958  0.77255  0.48576  0.95510
    631   3.36300  4.74353  4.22719  3.86235  1.83468  4.13343  3.46607  3.14678  3.72938  2.54433  3.78350  3.84947  4.48587  3.85387  3.87469  3.50297  3.60178  3.05382  3.67454  1.07467   1431 y - - -
          2.68618  4.42225  2.77519  2.73123  3.46354  2.40513  3.72494  3.29354  2.67741  2.69355  4.24690  2.90347  2.73739  3.18146  2.89801  2.37887  2.77519  2.98518  4.58477  3.61503
          0.03068  3.89529  4.61764  0.61958  0.77255  0.48576  0.95510
    632   2.70931  5.13565  2.37469  1.74406  4.44241  3.30421  3.59556  3.90169  2.22332  3.41127  4.20841  2.77744  3.78080  2.54598  2.62051  2.66174  2.94964  3.51020  5.56833  4.17607   1432 e - - -
          2.68618  4.42225  2.77519  2.73123  3.46354  2.40513  3.72494  3.29354  2.67741  2.69355  4.24690  2.90347  2.73739  3.18146  2.89801  2.37887  2.77519  2.98518  4.58477  3.61503
          0.03068  3.89529  4.61764  0.61958  0.77255  0.48576  0.95510
    633   2.74203  4.73968  2.72043  2.60810  4.10674  3.19902  3.93892  3.82183  2.84441  3.46605  4.42101  1.11829  3.85191  3.21155  3.19998  2.80825  3.12455  3.44173  5.41001  4.05330   1433 n - - -
          2.68618  4.42225  2.77519  2.73123  3.46354  2.40513  3.72494  3.29354  2.67741  2.69355  4.24690  2.90347  2.73739  3.18146  2.89801  2.37887  2.77519  2.98518  4.58477  3.61503
          0.03068  3.89529  4.61764  0.61958  0.77255  0.48576  0.95510
    634   2.17207  3.16308  3.65788  3.28889  3.99041  2.92785  4.19090  3.33448  3.20278  3.12064  4.00700  3.35750  3.66575  3.51899  3.46712  1.24470  2.65248  2.89484  5.40363  4.17404   1434 s - - -
          2.68618  4.42225  2.77519  2.73123  3.46354  2.40513  3.72494  3.29354  2.67741  2.69355  4.24690  2.90347  2.73739  3.18146  2.89801  2.37887  2.77519  2.98518  4.58477  3.61503
          0.03068  3.89529  4.61764  0.61958  0.77255  0.48576  0.95510
    635   2.41995  4.29067  3.37430  2.81769  3.39816  3.50271  3.75208  2.58860  2.74371  2.27180  3.39131  3.22891  3.88948  2.87516  3.09411  2.50086  2.78038  2.55138  4.84790  3.02621   1435 l - - -
          2.68618  4.42225  2.77519  2.73123  3.46354  2.40513  3.72494  3.29354  2.67741  2.69355  4.24690  2.90347  2.73739  3.18146  2.89801  2.37887  2.77519  2.98518  4.58477  3.61503
          0.03068  3.89529  4.61764  0.61958  0.77255  0.48576  0.95510
    636   2.05207  3.31815  3.57344  3.06935  3.17673  3.19429  3.96075  2.90559  3.00998  2.68040  3.58114  3.32140  3.78074  3.30363  3.32562  1.84475  2.69848  2.61408  5.04940  3.81593   1436 s - - -
          2.68618  4.42225  2.77519  2.73123  3.46354  2.40513  3.72494  3.29354  2.67741  2.69355  4.24690  2.90347  2.73739  3.18146  2.89801  2.37887  2.77519  2.98518  4.58477  3.61503
          0.03068  3.89529  4.61764  0.61958  0.77255  0.48576  0.95510
    637   3.04882  4.46098  4.36841  3.98492  3.38938  4.09140  4.70867  1.05010  3.81351  1.97055  3.32098  4.22705  4.52026  4.15934  4.00745  3.58875  3.34751  1.84625  5.28506  4.02545   1440 i - - -
          2.68618  4.42225  2.77519  2.73123  3.46354  2.40513  3.72494  3.29354  2.67741  2.69355  4.24690  2.90347  2.73739  3.18146  2.89801  2.37887  2.77519  2.98518  4.58477  3.61503
          0.03068  3.89529  4.61764  0.61958  0.77255  0.48576  0.95510
    638   2.84347  4.92763  3.23211  2.67724  4.34176  3.50665  3.60775  3.72121  1.88110  3.24692  4.11126  3.10005  3.92633  2.76038  1.49462  2.64409  3.05991  3.40015  5.36121  4.14233   1441 r - - -
          2.68618  4.42225  2.77519  2.73123  3.46354  2.40513  3.72494  3.29354  2.67741  2.69355  4.24690  2.90347  2.73739  3.18146  2.89801  2.37887  2.77519  2.98518  4.58477  3.61503
          0.03068  3.89529  4.61764  0.61958  0.77255  0.48576  0.95510
    639   2.85026  4.99590  2.90573  2.54478  4.38198  3.41859  3.64842  3.82145  1.31966  3.35806  4.22989  2.69210  3.90069  2.80941  2.39897  2.85666  3.09305  3.48083  5.44165  4.16829   1442 k - - -
          2.68618  4.42225  2.77519  2.73123  3.46354  2.40513  3.72494  3.29354  2.67741  2.69355  4.24690  2.90347  2.73739  3.18146  2.89801  2.37887  2.77519  2.98518  4.58477  3.61503
          0.03068  3.89529  4.61764  0.61958  0.77255  0.48576  0.95510
    640   1.25896  4.10358  3.33267  3.07384  4.20450  2.52786  4.15724  3.57192  3.15008  3.30330  4.14361  3.23557  3.63650  3.43870  3.45582  2.11906  2.65565  3.05586  5.56143  4.34774   1443 a - - -
          2.68618  4.42225  2.77519  2.73123  3.46354  2.40513  3.72494  3.29354  2.67741  2.69355  4.24690  2.90347  2.73739  3.18146  2.89801  2.37887  2.77519  2.98518  4.58477  3.61503
          0.03068  3.89529  4.61764  0.61958  0.77255  0.48576  0.95510
    641   2.61178  0.89531  4.13639  3.88107  3.86696  3.23011  4.52311  3.01446  3.70807  2.92901  4.05097  3.86196  3.93888  4.05321  3.82847  2.88351  3.08044  2.75755  5.27850  4.15454   1444 c - - -
          2.68618  4.42225  2.77519  2.73123  3.46354  2.40513  3.72494  3.29354  2.67741  2.69355  4.24690  2.90347  2.73739  3.18146  2.89801  2.37887  2.77519  2.98518  4.58477  3.61503
          0.03068  3.89529  4.61764  0.61958  0.77255  0.48576  0.95510
    642   2.74562  5.12759  2.28177  2.22043  4.44372  3.27486  3.63898  3.91095  1.98380  3.44163  4.26129  2.00416  3.79368  2.78692  2.88430  2.70010  3.00270  3.52647  5.60152  4.20543   1445 k - - -
          2.68618  4.42225  2.77519  2.73123  3.46354  2.40513  3.72494  3.29354  2.67741  2.69355  4.24690  2.90347  2.73739  3.18146  2.89801  2.37887  2.77519  2.98518  4.58477  3.61503
          0.03068  3.89529  4.61764  0.61958  0.77255  0.48576  0.95510
    643   3.28713  4.68214  4.27002  3.98869  0.97511  3.97189  3.88697  2.80783  3.89511  2.17254  3.53450  4.04478  4.42984  4.05675  4.00920  3.55600  3.58821  2.80023  4.12898  2.49301   1446 f - - -
          2.68618  4.42225  2.77519  2.73123  3.46354  2.40513  3.72494  3.29354  2.67741  2.69355  4.24690  2.90347  2.73739  3.18146  2.89801  2.37887  2.77519  2.98518  4.58477  3.61503
          0.03068  3.89529  4.61764  0.61958  0.77255  0.48576  0.95510
    644   3.07501  4.53425  4.37064  3.89711  3.13694  4.14327  4.57596  2.12148  3.68938  1.04239  3.03589  4.16782  4.50101  3.99136  3.88685  3.54001  3.35047  1.97492  5.10849  3.88254   1447 l - - -
          2.68618  4.42225  2.77519  2.73123  3.46354  2.40513  3.72494  3.29354  2.67741  2.69355  4.24690  2.90347  2.73739  3.18146  2.89801  2.37887  2.77519  2.98518  4.58477  3.61503
          0.03068  3.89529  4.61764  0.61958  0.77255  0.48576  0.95510
    645   3.18067  4.63606  4.22618  3.86594  3.14410  4.01124  4.51451  2.34918  3.63347  0.84761  3.15957  4.13922  4.44255  3.99635  3.80589  3.58448  3.47381  2.39247  5.03187  3.76052   1448 l - - -
          2.68618  4.42225  2.77519  2.73123  3.46354  2.40513  3.72494  3.29354  2.67741  2.69355  4.24690  2.90347  2.73739  3.18146  2.89801  2.37887  2.77519  2.98518  4.58477  3.61503
          0.03068  3.89529  4.61764  0.61958  0.77255  0.48576  0.95510
    646   2.40056  4.30541  3.27101  2.93959  3.78242  3.13491  3.97517  3.20276  2.88211  2.60102  3.91663  3.23518  3.78318  3.27259  3.19378  1.40285  2.80873  2.87799  5.23459  3.89316   1449 s - - -
          2.68618  4.42225  2.77519  2.73123  3.46354  2.40513  3.72494  3.29354  2.67741  2.69355  4.24690  2.90347  2.73739  3.18146  2.89801  2.37887  2.77519  2.98518  4.58477  3.61503
          0.03068  3.89529  4.61764  0.61958  0.77255  0.48576  0.95510
    647   2.71534  4.79796  3.06505  2.56662  4.06885  3.44896  3.63161  2.99764  1.58566  3.06341  3.93652  2.79943  3.87251  2.80143  2.51806  2.76538  2.94690  3.12855  5.27765  3.99081   1450 k - - -
          2.68618  4.42225  2.77519  2.73123  3.46354  2.40513  3.72494  3.29354  2.67741  2.69355  4.24690  2.90347  2.73739  3.18146  2.89801  2.37887  2.77519  2.98518  4.58477  3.61503
          0.03068  3.89529  4.61764  0.61958  0.77255  0.48576  0.95510
    648   2.89847  4.88526  2.91761  2.67245  4.05690  3.38086  3.83104  3.69093  2.49161  3.19104  4.21802  3.13248  3.93450  1.19403  2.77544  2.94515  3.19531  3.41911  5.32476  4.01994   1451 q - - -
          2.68618  4.42225  2.77519  2.73123  3.46354  2.40513  3.72494  3.29354  2.67741  2.69355  4.24690  2.90347  2.73739  3.18146  2.89801  2.37887  2.77519  2.98518  4.58477  3.61503
          0.03068  3.89529  4.61764  0.61958  0.77255  0.48576  0.95510
    649   2.89878  4.55251  3.63504  3.21190  3.22913  3.76203  4.05420  2.58907  2.93572  1.24080  3.25780  3.57931  4.17839  2.95350  3.18367  3.15305  3.15742  2.56842  4.95300  3.65211   1453 l - - -
          2.68618  4.42225  2.77519  2.73123  3.46354  2.40513  3.72494  3.29354  2.67741  2.69355  4.24690  2.90347  2.73739  3.18146  2.89801  2.37887  2.77519  2.98518  4.58477  3.61503
          0.03068  3.89529  4.61764  0.61958  0.77255  0.48576  0.95510
    650   2.51050  4.62894  2.83410  2.46791  4.14266  2.92199  3.71343  3.56144  2.31521  3.17037  3.99642  2.68947  3.75297  2.88820  2.93405  1.92095  2.59755  3.18430  5.40056  4.08684   1457 s - - -
          2.68618  4.42225  2.77519  2.73123  3.46354  2.40513  3.72494  3.29354  2.67741  2.69355  4.24690  2.90347  2.73739  3.18146  2.89801  2.37887  2.77519  2.98518  4.58477  3.61503
          0.03068  3.89529  4.61764  0.61958  0.77255  0.48576  0.95510
    651   2.03290  4.14018  3.36792  3.03617  4.09266  2.96038  4.08809  3.38020  3.03730  3.15562  4.02026  3.23799  3.67192  3.36015  3.35195  1.99632  1.60335  2.94234  5.46500  4.24273   1459 t - - -
          2.68618  4.42225  2.77519  2.73123  3.46354  2.40513  3.72494  3.29354  2.67741  2.69355  4.24690  2.90347  2.73739  3.18146  2.89801  2.37887  2.77519  2.98518  4.58477  3.61503
          0.03068  3.89529  4.61764  0.61958  0.77255  0.48576  0.95510
    652   2.69296  4.46637  3.37143  3.27361  4.41594  0.69475  4.39269  4.02092  3.45801  3.67224  4.64801  3.53567  3.85825  3.78033  3.69175  2.86549  3.17597  3.54482  5.50527  4.51854   1463 g - - -
          2.68618  4.42225  2.77519  2.73123  3.46354  2.40513  3.72494  3.29354  2.67741  2.69355  4.24690  2.90347  2.73739  3.18146  2.89801  2.37887  2.77519  2.98518  4.58477  3.61503
          0.03068  3.89529  4.61764  0.61958  0.77255  0.48576  0.95510
    653   2.69296  4.46637  3.37143  3.27361  4.41594  0.69475  4.39269  4.02092  3.45801  3.67224  4.64801  3.53567  3.85825  3.78033  3.69175  2.86549  3.17597  3.54482  5.50527  4.51854   1464 g - - -
          2.68618  4.42225  2.77519  2.73123  3.46354  2.40513  3.72494  3.29354  2.67741  2.69355  4.24690  2.90347  2.73739  3.18146  2.89801  2.37887  2.77519  2.98518  4.58477  3.61503
          0.03068  3.89529  4.61764  0.61958  0.77255  0.48576  0.95510
    654   3.37314  4.73978  4.12582  3.83740  2.68913  3.75551  3.92749  3.39750  3.55903  2.78854  4.03027  3.98181  4.27510  3.94546  3.68344  3.57663  3.67464  3.28847  0.84051  2.69000   1465 w - - -
          2.68618  4.42225  2.77519  2.73123  3.46354  2.40513  3.72494  3.29354  2.67741  2.69355  4.24690  2.90347  2.73739  3.18146  2.89801  2.37887  2.77519  2.98518  4.58477  3.61503
          0.03068  3.89529  4.61764  0.61958  0.77255  0.48576  0.95510
    655   1.96959  4.19497  3.18883  3.02072  4.29118  1.29003  4.18803  3.65972  3.17742  3.40359  4.28241  3.23285  3.67663  3.47461  3.47940  2.43259  2.75293  3.14889  5.61627  4.40928   1466 g - - -
          2.68618  4.42225  2.77519  2.73123  3.46354  2.40513  3.72494  3.29354  2.67741  2.69355  4.24690  2.90347  2.73739  3.18146  2.89801  2.37887  2.77519  2.98518  4.58477  3.61503
          0.03068  3.89529  4.61764  0.61958  0.77255  0.48576  0.95510
    656   2.97155  5.08778  2.49669  0.99337  4.43680  3.28851  3.87702  3.89521  2.76039  3.50857  4.48138  2.94533  3.89411  3.09206  3.17176  2.95150  3.27589  3.57662  5.60406  4.32607   1467 e - - -
          2.68618  4.42225  2.77519  2.73123  3.46354  2.40513  3.72494  3.29354  2.67741  2.69355  4.24690  2.90347  2.73739  3.18146  2.89801  2.37887  2.77519  2.98518  4.58477  3.61503
          0.03068  3.89529  4.61764  0.61958  0.77255  0.48576  0.95510
    657   2.61202  4.89667  2.33023  2.28525  4.21482  3.28258  3.24457  3.66262  2.45902  3.23536  4.04541  2.64274  3.76225  2.77445  2.94128  2.18184  2.52485  3.29825  5.44437  4.07192   1468 s - - -
          2.68618  4.42225  2.77519  2.73123  3.46354  2.40513  3.72494  3.29354  2.67741  2.69355  4.24690  2.90347  2.73739  3.18146  2.89801  2.37887  2.77519  2.98518  4.58477  3.61503
          0.03068  3.89529  4.61764  0.61958  0.77255  0.48576  0.95510
    658   3.27975  4.75951  3.87176  3.60526  2.29352  3.85659  3.62876  3.28575  3.46211  2.73384  3.95837  3.75134  4.32982  3.76269  3.64122  3.41425  3.56649  3.15735  3.93822  0.92867   1469 y - - -
          2.68618  4.42225  2.77519  2.73123  3.46354  2.40513  3.72494  3.29354  2.67741  2.69355  4.24690  2.90347  2.73739  3.18146  2.89801  2.37887  2.77519  2.98518  4.58477  3.61503
          0.03068  3.89529  4.61764  0.61958  0.77255  0.48576  0.95510
    659   2.62957  4.46041  3.29528  2.76119  3.53471  3.49414  3.33197  3.00770  2.48425  1.94458  3.57772  3.17919  3.89993  2.97790  2.56345  2.60157  2.86512  2.77047  4.93764  3.63909   1470 l - - -
          2.68618  4.42225  2.77519  2.73123  3.46354  2.40513  3.72494  3.29354  2.67741  2.69355  4.24690  2.90347  2.73739  3.18146  2.89801  2.37887  2.77519  2.98518  4.58477  3.61503
          0.03068  3.89529  4.61764  0.61958  0.77255  0.48576  0.95510
    660   2.23217  4.19588  3.14403  2.93399  4.27278  2.27035  4.10908  3.74154  3.07484  3.41699  4.25267  3.17186  3.65306  3.37324  3.40367  1.30417  2.71300  3.19309  5.59615  4.35031   1471 s - - -
          2.68618  4.42225  2.77519  2.73123  3.46354  2.40513  3.72494  3.29354  2.67741  2.69355  4.24690  2.90347  2.73739  3.18146  2.89801  2.37887  2.77519  2.98518  4.58477  3.61503
          0.03068  3.89529  4.61764  0.61958  0.77255  0.48576  0.95510
    661   2.23020  2.27624  3.54019  3.12971  3.84111  3.01715  4.05793  3.21875  3.06163  2.95877  3.82834  2.89038  3.69830  3.38021  3.35383  1.78400  2.66435  2.83153  5.25344  4.02444   1472 s - - -
          2.68618  4.42225  2.77519  2.73123  3.46354  2.40513  3.72494  3.29354  2.67741  2.69355  4.24690  2.90347  2.73739  3.18146  2.89801  2.37887  2.77519  2.98518  4.58477  3.61503
          0.03068  3.89529  4.61764  0.61958  0.77255  0.48576  0.95510
    662   2.68190  5.04666  2.36820  1.75238  4.32531  3.29154  3.61539  3.76823  2.43631  3.32382  4.13630  2.78164  3.77589  2.42459  2.91843  2.65110  2.92966  3.06307  5.52078  4.12899   1473 e - - -
          2.68618  4.42225  2.77519  2.73123  3.46354  2.40513  3.72494  3.29354  2.67741  2.69355  4.24690  2.90347  2.73739  3.18146  2.89801  2.37887  2.77519  2.98518  4.58477  3.61503
          0.03068  3.89529  4.61764  0.61958  0.77255  0.48576  0.95510
    663   2.54934  4.42808  3.24179  2.68668  3.64332  3.44148  3.71378  2.60955  2.56462  2.67868  3.56535  2.90242  3.85162  2.95696  2.55147  2.69896  2.39057  2.54909  5.02915  3.76902   1474 t - - -
          2.68618  4.42225  2.77519  2.73123  3.46354  2.40513  3.72494  3.29354  2.67741  2.69355  4.24690  2.90347  2.73739  3.18146  2.89801  2.37887  2.77519  2.98518  4.58477  3.61503
          0.03068  3.89529  4.61764  0.61958  0.77255  0.48576  0.95510
    664   2.61142  4.80194  2.84598  2.01473  4.03137  2.87330  3.60097  3.46950  2.36727  3.06431  3.89079  2.90411  3.79172  2.43090  2.79243  2.63812  2.84597  3.14832  4.19877  3.94855   1475 e - - -
          2.68618  4.42225  2.77519  2.73123  3.46354  2.40513  3.72494  3.29354  2.67741  2.69355  4.24690  2.90347  2.73739  3.18146  2.89801  2.37887  2.77519  2.98518  4.58477  3.61503
          0.03068  3.89529  4.61764  0.61958  0.77255  0.48576  0.95510
    665   2.49156  4.37902  3.38806  2.38169  3.58168  3.58272  3.89789  2.18799  2.83071  2.48952  3.48699  3.30762  3.98733  3.17433  3.19695  2.86157  2.88061  1.97351  5.08392  3.83325   1490 v - - -
          2.68618  4.42225  2.77519  2.73123  3.46354  2.40513  3.72494  3.29354  2.67741  2.69355  4.24690  2.90347  2.73739  3.18146  2.89801  2.37887  2.77519  2.98518  4.58477  3.61503
          0.03068  3.89529  4.61764  0.61958  0.77255  0.48576  0.95510
    666   3.27975  4.75951  3.87176  3.60526  2.29352  3.85659  3.62876  3.28575  3.46211  2.73384  3.95837  3.75134  4.32982  3.76269  3.64122  3.41425  3.56649  3.15735  3.93822  0.92867   1496 y - - -
          2.68618  4.42225  2.77519  2.73123  3.46354  2.40513  3.72494  3.29354  2.67741  2.69355  4.24690  2.90347  2.73739  3.18146  2.89801  2.37887  2.77519  2.98518  4.58477  3.61503
          0.03068  3.89529  4.61764  0.61958  0.77255  0.48576  0.95510
    667   2.59695  4.30104  4.33077  3.82978  3.53617  4.02682  4.61781  1.63636  3.72316  2.15700  3.37764  4.08117  4.43437  4.02096  3.96987  3.39275  3.14358  1.24287  5.34882  4.13624   1497 v - - -
          2.68618  4.42225  2.77519  2.73123  3.46354  2.40513  3.72494  3.29354  2.67741  2.69355  4.24690  2.90347  2.73739  3.18146  2.89801  2.37887  2.77519  2.98518  4.58477  3.61503
          0.03068  3.89529  4.61764  0.61958  0.77255  0.48576  0.95510
    668   2.70744  5.14526  1.94076  1.93233  4.43164  3.26192  3.62108  3.90052  2.47830  3.42955  4.23211  2.55926  3.76873  2.55886  2.99233  2.65516  2.96020  3.16749  5.60863  4.18787   1507 e - - -
          2.68618  4.42225  2.77519  2.73123  3.46354  2.40513  3.72494  3.29354  2.67741  2.69355  4.24690  2.90347  2.73739  3.18146  2.89801  2.37887  2.77519  2.98518  4.58477  3.61503
          0.03068  3.89529  4.61764  0.61958  0.77255  0.48576  0.95510
    669   1.71898  4.13325  3.27604  2.99174  4.24077  2.22164  4.10862  3.65111  3.08360  3.33636  4.15858  3.19335  3.63011  3.36684  3.41851  1.67063  2.65322  3.11234  5.57548  4.35168   1508 s - - -
          2.68618  4.42225  2.77519  2.73123  3.46354  2.40513  3.72494  3.29354  2.67741  2.69355  4.24690  2.90347  2.73739  3.18146  2.89801  2.37887  2.77519  2.98518  4.58477  3.61503
          0.03068  3.89529  4.61764  0.61958  0.77255  0.48576  0.95510
    670   2.53069  4.73294  2.47186  2.35639  4.24054  2.32068  3.69776  3.68125  2.56387  3.26848  4.08051  2.65309  3.17438  2.85983  3.04070  2.39066  2.64174  3.28201  5.48716  4.13349   1510 g - - -
          2.68618  4.42225  2.77519  2.73123  3.46354  2.40513  3.72494  3.29354  2.67741  2.69355  4.24690  2.90347  2.73739  3.18146  2.89801  2.37887  2.77519  2.98518  4.58477  3.61503
          0.03068  3.89529  4.61764  0.61958  0.77255  0.48576  0.95510
    671   2.41600  3.55105  3.30222  2.78136  3.86911  3.22111  3.80092  3.25336  2.59572  2.93072  3.79202  3.14632  3.76772  3.02990  2.31820  1.86042  2.75439  2.91710  5.20713  3.94862   1512 s - - -
          2.68618  4.42225  2.77519  2.73123  3.46354  2.40513  3.72494  3.29354  2.67741  2.69355  4.24690  2.90347  2.73739  3.18146  2.89801  2.37887  2.77519  2.98518  4.58477  3.61503
          0.03068  3.89529  4.61764  0.61958  0.77255  0.48576  0.95510
    672   2.08923  4.23068  3.21967  2.91103  4.10843  3.01150  4.02779  3.38542  2.93270  3.13859  4.02854  3.18468  1.77180  3.27796  3.26478  2.45106  2.38361  2.97411  5.47281  4.23217   1514 p - - -
          2.68618  4.42225  2.77519  2.73123  3.46354  2.40513  3.72494  3.29354  2.67741  2.69355  4.24690  2.90347  2.73739  3.18146  2.89801  2.37887  2.77519  2.98518  4.58477  3.61503
          0.03068  3.89529  4.61764  0.61958  0.77255  0.48576  0.95510
    673   2.79601  4.85111  2.79321  2.54062  3.55853  3.36731  1.68977  3.67089  2.48676  3.22186  4.13953  2.66419  3.89669  2.97200  2.81505  2.82715  3.07818  3.35242  4.98505  3.47423   1515 h - - -
          2.68618  4.42225  2.77519  2.73123  3.46354  2.40513  3.72494  3.29354  2.67741  2.69355  4.24690  2.90347  2.73739  3.18146  2.89801  2.37887  2.77519  2.98518  4.58477  3.61503
          0.03068  3.89529  4.61764  0.61958  0.77255  0.48576  0.95510
    674   1.32792  4.11429  3.48784  3.14073  3.99547  2.64389  4.13723  3.16535  3.12479  3.03150  3.93859  3.30745  3.70074  3.43574  3.42300  2.42940  2.68442  2.48258  5.41527  4.19677   1516 a - - -
          2.68618  4.42225  2.77519  2.73123  3.46354  2.40513  3.72494  3.29354  2.67741  2.69355  4.24690  2.90347  2.73739  3.18146  2.89801  2.37887  2.77519  2.98518  4.58477  3.61503
          0.03068  3.89529  4.61764  0.61958  0.77255  0.48576  0.95510
    675   2.82602  4.36210  4.15703  3.82067  3.56655  3.74764  4.61838  2.04862  3.68880  2.24949  3.52804  4.00689  4.30674  4.04688  3.89914  3.25246  3.18692  0.99661  5.35491  4.08803   1517 v - - -
          2.68618  4.42225  2.77519  2.73123  3.46354  2.40513  3.72494  3.29354  2.67741  2.69355  4.24690  2.90347  2.73739  3.18146  2.89801  2.37887  2.77519  2.98518  4.58477  3.61503
          0.03068  3.89529  4.61764  0.61958  0.77255  0.48576  0.95510
    676   2.64459  4.88441  2.70007  2.33952  4.18122  3.32030  3.23547  3.63051  2.38792  3.20390  4.02616  2.13511  3.78872  2.55039  2.81297  2.48326  2.68237  3.28207  5.40044  4.04990   1518 n - - -
          2.68618  4.42225  2.77519  2.73123  3.46354  2.40513  3.72494  3.29354  2.67741  2.69355  4.24690  2.90347  2.73739  3.18146  2.89801  2.37887  2.77519  2.98518  4.58477  3.61503
          0.03068  3.89529  4.61764  0.61958  0.77255  0.48576  0.95510
    677   2.42468  4.26986  3.44801  3.20084  3.98869  3.10844  4.21647  3.11859  3.14427  2.98128  4.03018  3.40671  3.81392  3.53790  3.40198  2.62618  1.13382  2.81114  5.42449  4.20527   1519 t - - -
          2.68618  4.42225  2.77519  2.73123  3.46354  2.40513  3.72494  3.29354  2.67741  2.69355  4.24690  2.90347  2.73739  3.18146  2.89801  2.37887  2.77519  2.98518  4.58477  3.61503
          0.03068  3.89529  4.61764  0.61958  0.77255  0.48576  0.95510
    678   1.26047  4.10911  3.37330  3.11376  4.15603  2.90824  4.17265  3.45975  3.15619  3.24709  4.12149  3.26459  3.65584  3.46347  3.44835  1.94813  2.67282  2.98645  5.53841  4.31300   1520 a - - -
          2.68618  4.42225  2.77519  2.73123  3.46354  2.40513  3.72494  3.29354  2.67741  2.69355  4.24690  2.90347  2.73739  3.18146  2.89801  2.37887  2.77519  2.98518  4.58477  3.61503
          0.03068  3.89529  4.61764  0.61958  0.77255  0.48576  0.95510
    679   2.84531  4.47580  3.70506  3.18816  2.72824  3.72957  3.69315  2.89043  2.86690  2.22320  3.48725  3.48519  4.11488  2.94396  3.10945  3.05380  3.08072  2.74638  1.99674  2.78304   1521 w - - -
          2.68618  4.42225  2.77519  2.73123  3.46354  2.40513  3.72494  3.29354  2.67741  2.69355  4.24690  2.90347  2.73739  3.18146  2.89801  2.37887  2.77519  2.98518  4.58477  3.61503
          0.03068  3.89529  4.61764  0.61958  0.77255  0.48576  0.95510
    680   1.12334  4.13392  3.35604  3.13023  4.19509  2.52074  4.20590  3.48477  3.20155  3.28212  4.16806  3.28675  3.67289  3.50526  3.48628  2.40985  2.71146  3.01465  5.55644  4.35711   1522 a - - -
          2.68618  4.42225  2.77519  2.73123  3.46354  2.40513  3.72494  3.29354  2.67741  2.69355  4.24690  2.90347  2.73739  3.18146  2.89801  2.37887  2.77519  2.98518  4.58477  3.61503
          0.03068  3.89529  4.61764  0.61958  0.77255  0.48576  0.95510
    681   2.98695  4.53207  4.07379  3.66884  3.21743  3.85105  4.39869  2.39529  3.43572  1.80855  1.33488  3.94356  4.31167  3.81603  3.63839  3.33850  3.29264  2.40408  5.06137  3.82522   1523 m - - -
          2.68618  4.42225  2.77519  2.73123  3.46354  2.40513  3.72494  3.29354  2.67741  2.69355  4.24690  2.90347  2.73739  3.18146  2.89801  2.37887  2.77519  2.98518  4.58477  3.61503
          0.03068  3.89529  4.61764  0.61958  0.77255  0.48576  0.95510
    682   3.18067  4.63606  4.22618  3.86594  3.14410  4.01124  4.51451  2.34918  3.63347  0.84761  3.15957  4.13922  4.44255  3.99635  3.80589  3.58448  3.47381  2.39247  5.03187  3.76052   1526 l - - -
          2.68618  4.42225  2.77519  2.73123  3.46354  2.40513  3.72494  3.29354  2.67741  2.69355  4.24690  2.90347  2.73739  3.18146  2.89801  2.37887  2.77519  2.98518  4.58477  3.61503
          0.03068  3.89529  4.61764  0.61958  0.77255  0.48576  0.95510
    683   1.12334  4.13392  3.35604  3.13023  4.19509  2.52074  4.20590  3.48477  3.20155  3.28212  4.16806  3.28675  3.67289  3.50526  3.48628  2.40985  2.71146  3.01465  5.55644  4.35711   1527 a - - -
          2.68618  4.42225  2.77519  2.73123  3.46354  2.40513  3.72494  3.29354  2.67741  2.69355  4.24690  2.90347  2.73739  3.18146  2.89801  2.37887  2.77519  2.98518  4.58477  3.61503
          0.03068  3.89529  4.61764  0.61958  0.77255  0.48576  0.95510
    684   3.18067  4.63606  4.22618  3.86594  3.14410  4.01124  4.51451  2.34918  3.63347  0.84761  3.15957  4.13922  4.44255  3.99635  3.80589  3.58448  3.47381  2.39247  5.03187  3.76052   1528 l - - -
          2.68618  4.42225  2.77519  2.73123  3.46354  2.40513  3.72494  3.29354  2.67741  2.69355  4.24690  2.90347  2.73739  3.18146  2.89801  2.37887  2.77519  2.98518  4.58477  3.61503
          0.03068  3.89529  4.61764  0.61958  0.77255  0.48576  0.95510
    685   3.14041  4.49623  4.61462  4.09697  3.19461  4.37648  4.74416  1.43362  3.92340  1.32634  3.04233  4.36783  4.64170  4.17120  4.10649  3.74618  3.38583  1.89612  5.19971  4.01362   1531 l - - -
          2.68618  4.42225  2.77519  2.73123  3.46354  2.40513  3.72494  3.29354  2.67741  2.69355  4.24690  2.90347  2.73739  3.18146  2.89801  2.37887  2.77519  2.98518  4.58477  3.61503
          0.03068  3.89529  4.61764  0.61958  0.77255  0.48576  0.95510
    686   3.13694  4.64173  3.96194  3.55465  2.28085  3.95166  3.60796  2.93766  3.34943  2.14391  3.63338  3.71564  4.33811  3.64874  3.55430  3.32570  3.38574  2.83757  3.94664  1.27522   1532 y - - -
          2.68618  4.42225  2.77519  2.73123  3.46354  2.40513  3.72494  3.29354  2.67741  2.69355  4.24690  2.90347  2.73739  3.18146  2.89801  2.37887  2.77519  2.98518  4.58477  3.61503
          0.03068  3.89529  4.61764  0.61958  0.77255  0.48576  0.95510
    687   1.16808  4.11242  3.38224  3.14043  4.13888  2.91736  4.19319  3.40051  3.17752  3.22413  4.12031  3.28305  3.66828  3.49284  3.45851  2.15041  2.68743  2.94869  5.53647  4.30676   1533 a - - -
          2.68618  4.42225  2.77519  2.73123  3.46354  2.40513  3.72494  3.29354  2.67741  2.69355  4.24690  2.90347  2.73739  3.18146  2.89801  2.37887  2.77519  2.98518  4.58477  3.61503
          0.03068  3.89529  4.61764  0.61958  0.77255  0.48576  0.95510
    688   2.69296  4.46637  3.37143  3.27361  4.41594  0.69475  4.39269  4.02092  3.45801  3.67224  4.64801  3.53567  3.85825  3.78033  3.69175  2.86549  3.17597  3.54482  5.50527  4.51854   1534 g - - -
          2.68618  4.42225  2.77519  2.73123  3.46354  2.40513  3.72494  3.29354  2.67741  2.69355  4.24690  2.90347  2.73739  3.18146  2.89801  2.37887  2.77519  2.98518  4.58477  3.61503
          0.03068  3.89529  4.61764  0.61958  0.77255  0.48576  0.95510
    689   2.89847  4.88526  2.91761  2.67245  4.05690  3.38086  3.83104  3.69093  2.49161  3.19104  4.21802  3.13248  3.93450  1.19403  2.77544  2.94515  3.19531  3.41911  5.32476  4.01994   1538 q - - -
          2.68618  4.42225  2.77519  2.73123  3.46354  2.40513  3.72494  3.29354  2.67741  2.69355  4.24690  2.90347  2.73739  3.18146  2.89801  2.37887  2.77519  2.98518  4.58477  3.61503
          0.03068  3.89529  4.61764  0.61958  0.77255  0.48576  0.95510
    690   2.64760  4.29218  4.32086  3.77424  3.39788  4.08015  4.50522  1.69668  3.67190  2.02597  2.84182  4.04974  4.41898  3.93585  3.90919  3.40625  3.12537  1.39041  5.18864  4.00317   1545 v - - -
          2.68618  4.42225  2.77519  2.73123  3.46354  2.40513  3.72494  3.29354  2.67741  2.69355  4.24690  2.90347  2.73739  3.18146  2.89801  2.37887  2.77519  2.98518  4.58477  3.61503
          0.03068  3.89529  4.61764  0.61958  0.77255  0.48576  0.95510
    691   2.87785  5.30838  2.02523  1.25798  4.60732  3.20606  3.73307  4.08718  2.69945  3.64300  4.51211  2.70379  3.81205  2.90697  3.23655  2.79339  3.16510  3.69975  5.79848  4.35573   1547 e - - -
          2.68618  4.42225  2.77519  2.73123  3.46354  2.40513  3.72494  3.29354  2.67741  2.69355  4.24690  2.90347  2.73739  3.18146  2.89801  2.37887  2.77519  2.98518  4.58477  3.61503
          0.03068  3.89529  4.61764  0.61958  0.77255  0.48576  0.95510
    692   2.85514  4.88280  3.32898  2.72423  4.10565  3.56158  3.61285  3.53508  2.02781  2.77058  3.97936  3.14229  3.95142  2.56571  1.52887  2.90343  3.05751  3.26790  5.25045  4.00246   1549 r - - -
          2.68618  4.42225  2.77519  2.73123  3.46354  2.40513  3.72494  3.29354  2.67741  2.69355  4.24690  2.90347  2.73739  3.18146  2.89801  2.37887  2.77519  2.98518  4.58477  3.61503
          0.03068  3.89529  4.61764  0.61958  0.77255  0.48576  0.95510
    693   3.01381  5.14608  0.88588  2.34868  4.52608  3.22768  3.95071  4.11938  3.03908  3.72356  4.70198  2.90627  3.88207  3.18976  3.55855  2.97346  3.35280  3.75607  5.69028  4.39497   1550 d - - -
          2.68618  4.42225  2.77519  2.73123  3.46354  2.40513  3.72494  3.29354  2.67741  2.69355  4.24690  2.90347  2.73739  3.18146  2.89801  2.37887  2.77519  2.98518  4.58477  3.61503
          0.03068  3.89529  4.61764  0.61958  0.77255  0.48576  0.95510
    694   2.58817  4.44462  3.29078  2.97279  3.75639  3.27223  4.00963  3.14169  2.88881  2.47384  3.87785  3.31404  1.46279  3.31232  3.18741  2.75468  2.96508  2.89552  5.21526  3.91608   1551 p - - -
          2.68618  4.42225  2.77519  2.73123  3.46354  2.40513  3.72494  3.29354  2.67741  2.69355  4.24690  2.90347  2.73739  3.18146  2.89801  2.37887  2.77519  2.98518  4.58477  3.61503
          0.03068  3.89529  4.61764  0.61958  0.77255  0.48576  0.95510
    695   1.84371  4.15195  3.57102  3.15291  3.87268  3.11515  4.11934  2.85119  3.09167  2.82551  3.78798  3.35829  3.77703  3.41652  3.39795  2.52621  1.79830  2.32126  5.34120  4.12301   1552 t - - -
          2.68618  4.42225  2.77519  2.73123  3.46354  2.40513  3.72494  3.29354  2.67741  2.69355  4.24690  2.90347  2.73739  3.18146  2.89801  2.37887  2.77519  2.98518  4.58477  3.61503
          0.03068  3.89529  4.61764  0.61958  0.77255  0.48576  0.95510
    696   2.78127  4.53507  3.39087  3.23302  4.22662  3.22128  4.30878  3.77768  3.29223  3.40214  4.45281  3.53753  0.78628  3.68031  3.53536  2.94943  3.22458  3.42048  5.40713  4.34753   1553 p - - -
          2.68618  4.42225  2.77519  2.73123  3.46354  2.40513  3.72494  3.29354  2.67741  2.69355  4.24690  2.90347  2.73739  3.18146  2.89801  2.37887  2.77519  2.98518  4.58477  3.61503
          0.03068  3.89529  4.61764  0.61958  0.77255  0.48576  0.95510
    697   3.18067  4.63606  4.22618  3.86594  3.14410  4.01124  4.51451  2.34918  3.63347  0.84761  3.15957  4.13922  4.44255  3.99635  3.80589  3.58448  3.47381  2.39247  5.03187  3.76052   1554 l - - -
          2.68618  4.42225  2.77519  2.73123  3.46354  2.40513  3.72494  3.29354  2.67741  2.69355  4.24690  2.90347  2.73739  3.18146  2.89801  2.37887  2.77519  2.98518  4.58477  3.61503
          0.03068  3.89529  4.61764  0.61958  0.77255  0.48576  0.95510
    698   3.13834  4.76216  3.63340  3.24984  2.23086  3.85987  2.50368  3.36949  3.08391  2.82297  3.91759  3.49951  4.25456  3.43042  3.33985  3.21866  3.37308  3.18478  3.86841  1.33068   1555 y - - -
          2.68618  4.42225  2.77519  2.73123  3.46354  2.40513  3.72494  3.29354  2.67741  2.69355  4.24690  2.90347  2.73739  3.18146  2.89801  2.37887  2.77519  2.98518  4.58477  3.61503
          0.03068  3.89529  4.61764  0.61958  0.77255  0.48576  0.95510
    699   2.67462  4.96805  2.62199  2.35432  4.23023  3.37079  2.76019  3.70399  2.26174  3.24373  4.05497  2.67710  3.80128  2.72130  2.11425  2.66569  2.90500  3.34848  5.39430  4.04236   1557 r - - -
          2.68618  4.42225  2.77519  2.73123  3.46354  2.40513  3.72494  3.29354  2.67741  2.69355  4.24690  2.90347  2.73739  3.18146  2.89801  2.37887  2.77519  2.98518  4.58477  3.61503
          0.03068  3.89529  4.61764  0.61958  0.77255  0.48576  0.95510
    700   0.98137  4.20315  3.48550  3.27762  4.07485  3.02712  4.29701  3.20376  3.29446  3.08434  4.11350  3.42155  3.76848  3.63349  3.54355  2.55316  2.83209  2.85421  5.49973  4.30246   1558 a - - -
          2.68618  4.42225  2.77519  2.73123  3.46354  2.40513  3.72494  3.29354  2.67741  2.69355  4.24690  2.90347  2.73739  3.18146  2.89801  2.37887  2.77519  2.98518  4.58477  3.61503
          0.03068  3.89529  4.61764  0.61958  0.77255  0.48576  0.95510
    701   0.98137  4.20315  3.48550  3.27762  4.07485  3.02712  4.29701  3.20376  3.29446  3.08434  4.11350  3.42155  3.76848  3.63349  3.54355  2.55316  2.83209  2.85421  5.49973  4.30246   1559 a - - -
          2.68618  4.42225  2.77519  2.73123  3.46354  2.40513  3.72494  3.29354  2.67741  2.69355  4.24690  2.90347  2.73739  3.18146  2.89801  2.37887  2.77519  2.98518  4.58477  3.61503
          0.03068  3.89529  4.61764  0.61958  0.77255  0.48576  0.95510
    702   2.95520  5.04002  3.25747  2.71212  4.44581  3.55546  3.61059  3.82703  1.22698  3.31773  4.20473  3.13031  3.96791  2.76024  2.01274  2.96636  3.15193  3.51544  5.39228  4.19483   1560 k - - -
          2.68618  4.42225  2.77519  2.73123  3.46354  2.40513  3.72494  3.29354  2.67741  2.69355  4.24690  2.90347  2.73739  3.18146  2.89801  2.37887  2.77519  2.98518  4.58477  3.61503
          0.03068  3.89529  4.61764  0.61958  0.77255  0.48576  0.95510
    703   2.68986  4.92380  2.67183  1.74674  4.18640  3.33930  3.63677  3.57956  2.39135  3.17395  4.03233  2.86816  3.81123  2.42457  2.80550  2.69327  2.93647  2.89560  5.41825  4.07001   1561 e - - -
          2.68618  4.42225  2.77519  2.73123  3.46354  2.40513  3.72494  3.29354  2.67741  2.69355  4.24690  2.90347  2.73739  3.18146  2.89801  2.37887  2.77519  2.98518  4.58477  3.61503
          0.03068  3.89529  4.61764  0.61958  0.77255  0.48576  0.95510
    704   3.18067  4.63606  4.22618  3.86594  3.14410  4.01124  4.51451  2.34918  3.63347  0.84761  3.15957  4.13922  4.44255  3.99635  3.80589  3.58448  3.47381  2.39247  5.03187  3.76052   1562 l - - -
          2.68618  4.42225  2.77519  2.73123  3.46354  2.40513  3.72494  3.29354  2.67741  2.69355  4.24690  2.90347  2.73739  3.18146  2.89801  2.37887  2.77519  2.98518  4.58477  3.61503
          0.03068  3.89529  4.61764  0.61958  0.77255  0.48576  0.95510
    705   3.06370  4.44210  4.53617  4.00729  3.23816  4.28419  4.68033  1.30558  3.84397  1.71102  2.52303  4.27672  4.57380  4.09970  4.03827  3.64063  3.31198  1.87943  5.19999  4.03344   1563 i - - -
          2.68618  4.42225  2.77519  2.73123  3.46354  2.40513  3.72494  3.29354  2.67741  2.69355  4.24690  2.90347  2.73739  3.18146  2.89801  2.37887  2.77519  2.98518  4.58477  3.61503
          0.03068  3.89529  4.61764  0.61958  0.77255  0.48576  0.95510
    706   2.54889  4.63703  2.63132  2.48270  4.20677  3.11073  3.84714  3.78668  2.72809  3.42285  4.29368  1.49063  3.76338  3.06925  3.12022  2.36004  2.93503  3.35401  5.51999  4.13409   1564 n - - -
          2.68618  4.42225  2.77519  2.73123  3.46354  2.40513  3.72494  3.29354  2.67741  2.69355  4.24690  2.90347  2.73739  3.18146  2.89801  2.37887  2.77519  2.98518  4.58477  3.61503
          0.03068  3.89529  4.61764  0.61958  0.77255  0.48576  0.95510
    707   3.02866  4.49605  4.31005  3.78903  3.13693  4.11919  4.48881  2.00837  3.59088  1.62590  1.63754  4.08368  4.44822  3.88560  3.80187  3.47545  3.28438  2.17117  5.07477  3.89138   1565 l - - -
          2.68618  4.42225  2.77519  2.73123  3.46354  2.40513  3.72494  3.29354  2.67741  2.69355  4.24690  2.90347  2.73739  3.18146  2.89801  2.37887  2.77519  2.98518  4.58477  3.61503
          0.03068  3.89529  4.61764  0.61958  0.77255  0.48576  0.95510
    708   2.89847  4.88526  2.91761  2.67245  4.05690  3.38086  3.83104  3.69093  2.49161  3.19104  4.21802  3.13248  3.93450  1.19403  2.77544  2.94515  3.19531  3.41911  5.32476  4.01994   1566 q - - -
          2.68618  4.42225  2.77519  2.73123  3.46354  2.40513  3.72494  3.29354  2.67741  2.69355  4.24690  2.90347  2.73739  3.18146  2.89801  2.37887  2.77519  2.98518  4.58477  3.61503
          0.03068  3.89529  4.61764  0.61958  0.77255  0.48576  0.95510
    709   3.17562  4.59114  4.48863  3.95312  3.04327  4.30916  4.60166  2.16941  3.74480  1.00978  2.37897  4.25599  4.56527  3.99662  3.92974  3.66447  3.41166  2.26161  5.06643  3.91376   1578 l - - -
          2.68618  4.42225  2.77519  2.73123  3.46354  2.40513  3.72494  3.29354  2.67741  2.69355  4.24690  2.90347  2.73739  3.18146  2.89801  2.37887  2.77519  2.98518  4.58477  3.61503
          0.03068  3.89529  4.61764  0.61958  0.77255  0.48576  0.95510
    710   2.83414  5.34753  1.94309  1.47197  4.62604  3.21211  3.67819  4.12255  2.61060  3.63089  4.46363  2.67535  3.79118  2.56755  3.15298  2.74195  3.10533  3.71510  5.79709  4.33095   1580 e - - -
          2.68618  4.42225  2.77519  2.73123  3.46354  2.40513  3.72494  3.29354  2.67741  2.69355  4.24690  2.90347  2.73739  3.18146  2.89801  2.37887  2.77519  2.98518  4.58477  3.61503
          0.03068  3.89529  4.61764  0.61958  0.77255  0.48576  0.95510
    711   2.32576  4.29682  3.09582  2.78193  4.08653  3.04587  3.93631  3.47344  2.82747  3.16967  4.01884  2.76328  3.70481  3.17375  3.18283  2.09905  1.67930  3.05045  5.42320  4.15705   1581 t - - -
          2.68618  4.42225  2.77519  2.73123  3.46354  2.40513  3.72494  3.29354  2.67741  2.69355  4.24690  2.90347  2.73739  3.18146  2.89801  2.37887  2.77519  2.98518  4.58477  3.61503
          0.03068  3.89529  4.61764  0.61958  0.77255  0.48576  0.95510
    712   2.69296  4.46637  3.37143  3.27361  4.41594  0.69475  4.39269  4.02092  3.45801  3.67224  4.64801  3.53567  3.85825  3.78033  3.69175  2.86549  3.17597  3.54482  5.50527  4.51854   1582 g - - -
          2.68618  4.42225  2.77519  2.73123  3.46354  2.40513  3.72494  3.29354  2.67741  2.69355  4.24690  2.90347  2.73739  3.18146  2.89801  2.37887  2.77519  2.98518  4.58477  3.61503
          0.03068  3.89529  4.61764  0.61958  0.77255  0.48576  0.95510
    713   2.88769  5.40630  1.69687  1.42784  4.69404  3.18820  3.72076  4.19503  2.71819  3.71873  4.57563  2.66174  3.80137  2.88877  3.29316  2.78306  3.17423  3.78490  5.87556  4.39470   1583 e - - -
          2.68618  4.42225  2.77519  2.73123  3.46354  2.40513  3.72494  3.29354  2.67741  2.69355  4.24690  2.90347  2.73739  3.18146  2.89801  2.37887  2.77519  2.98518  4.58477  3.61503
          0.03068  3.89529  4.61764  0.61958  0.77255  0.48576  0.95510
    714   3.34996  4.69535  4.34917  3.97968  1.13967  4.17549  3.52875  2.99123  3.84380  2.34924  3.62299  3.92920  4.51133  3.92908  3.95563  3.54422  3.58565  2.93907  3.72297  1.81638   1584 f - - -
          2.68618  4.42225  2.77519  2.73123  3.46354  2.40513  3.72494  3.29354  2.67741  2.69355  4.24690  2.90347  2.73739  3.18146  2.89801  2.37887  2.77519  2.98518  4.58477  3.61503
          0.03068  3.89529  4.61764  0.61958  0.77255  0.48576  0.95510
    715   2.78127  4.53507  3.39087  3.23302  4.22662  3.22128  4.30878  3.77768  3.29223  3.40214  4.45281  3.53753  0.78628  3.68031  3.53536  2.94943  3.22458  3.42048  5.40713  4.34753   1585 p - - -
          2.68618  4.42225  2.77519  2.73123  3.46354  2.40513  3.72494  3.29354  2.67741  2.69355  4.24690  2.90347  2.73739  3.18146  2.89801  2.37887  2.77519  2.98518  4.58477  3.61503
          0.03068  3.89529  4.61764  0.61958  0.77255  0.48576  0.95510
    716   2.89847  4.88526  2.91761  2.67245  4.05690  3.38086  3.83104  3.69093  2.49161  3.19104  4.21802  3.13248  3.93450  1.19403  2.77544  2.94515  3.19531  3.41911  5.32476  4.01994   1586 q - - -
          2.68618  4.42225  2.77519  2.73123  3.46354  2.40513  3.72494  3.29354  2.67741  2.69355  4.24690  2.90347  2.73739  3.18146  2.89801  2.37887  2.77519  2.98518  4.58477  3.61503
          0.03068  3.89529  4.61764  0.61958  0.77255  0.48576  0.95510
    717   2.89847  4.88526  2.91761  2.67245  4.05690  3.38086  3.83104  3.69093  2.49161  3.19104  4.21802  3.13248  3.93450  1.19403  2.77544  2.94515  3.19531  3.41911  5.32476  4.01994   1608 q - - -
          2.68618  4.42225  2.77519  2.73123  3.46354  2.40513  3.72494  3.29354  2.67741  2.69355  4.24690  2.90347  2.73739  3.18146  2.89801  2.37887  2.77519  2.98518  4.58477  3.61503
          0.03068  3.89529  4.61764  0.61958  0.77255  0.48576  0.95510
    718   2.81465  5.05394  2.39360  1.24735  4.48498  2.75481  3.77935  3.94293  2.67074  3.53146  4.40908  2.82382  3.82309  2.96564  3.12619  2.78929  3.12116  3.56420  5.66583  4.31511   1619 e - - -
          2.68618  4.42225  2.77519  2.73123  3.46354  2.40513  3.72494  3.29354  2.67741  2.69355  4.24690  2.90347  2.73739  3.18146  2.89801  2.37887  2.77519  2.98518  4.58477  3.61503
          0.03068  3.89529  4.61764  0.61958  0.77255  0.48576  0.95510
    719   2.74219  4.56720  3.30002  2.84663  3.18566  3.54372  1.95929  2.51288  2.63775  2.63873  3.66572  3.25067  3.98136  3.10170  2.94398  2.88312  2.99725  2.80942  4.71792  3.23501   1620 h - - -
          2.68618  4.42225  2.77519  2.73123  3.46354  2.40513  3.72494  3.29354  2.67741  2.69355  4.24690  2.90347  2.73739  3.18146  2.89801  2.37887  2.77519  2.98518  4.58477  3.61503
          0.03068  3.89529  4.61764  0.61958  0.77255  0.48576  0.95510
    720   2.53271  4.29736  4.13585  3.59524  3.39536  3.93633  4.37453  1.99943  3.47919  1.94495  2.91582  3.89122  4.31316  3.77361  3.73861  3.26194  3.07245  1.40995  5.14534  3.94775   1621 v - - -
          2.68618  4.42225  2.77519  2.73123  3.46354  2.40513  3.72494  3.29354  2.67741  2.69355  4.24690  2.90347  2.73739  3.18146  2.89801  2.37887  2.77519  2.98518  4.58477  3.61503
          0.03068  3.89529  4.61764  0.61958  0.77255  0.48576  0.95510
    721   2.69296  4.46637  3.37143  3.27361  4.41594  0.69475  4.39269  4.02092  3.45801  3.67224  4.64801  3.53567  3.85825  3.78033  3.69175  2.86549  3.17597  3.54482  5.50527  4.51854   1622 g - - -
          2.68618  4.42225  2.77519  2.73123  3.46354  2.40513  3.72494  3.29354  2.67741  2.69355  4.24690  2.90347  2.73739  3.18146  2.89801  2.37887  2.77519  2.98518  4.58477  3.61503
          0.03068  3.89529  4.61764  0.61958  0.77255  0.48576  0.95510
    722   2.34629  2.55797  3.44893  2.96880  3.68566  3.18354  3.92336  3.00536  2.90282  2.76995  3.65523  2.39981  3.76933  3.22989  3.23184  2.36065  2.71096  2.47887  5.10877  3.86788   1623 a - - -
          2.68618  4.42225  2.77519  2.73123  3.46354  2.40513  3.72494  3.29354  2.67741  2.69355  4.24690  2.90347  2.73739  3.18146  2.89801  2.37887  2.77519  2.98518  4.58477  3.61503
          0.03068  3.89529  4.61764  0.61958  0.77255  0.48576  0.95510
    723   2.54506  4.22689  3.64102  3.20362  1.84201  3.43485  3.90979  2.71180  3.13776  2.43741  3.46286  3.45814  3.95635  3.43030  3.40837  2.55522  2.55572  2.50793  4.67688  3.25330   1624 f - - -
          2.68618  4.42225  2.77519  2.73123  3.46354  2.40513  3.72494  3.29354  2.67741  2.69355  4.24690  2.90347  2.73739  3.18146  2.89801  2.37887  2.77519  2.98518  4.58477  3.61503
          0.03068  3.89529  4.61764  0.61958  0.77255  0.48576  0.95510
    724   2.74203  4.73968  2.72043  2.60810  4.10674  3.19902  3.93892  3.82183  2.84441  3.46605  4.42101  1.11829  3.85191  3.21155  3.19998  2.80825  3.12455  3.44173  5.41001  4.05330   1625 n - - -
          2.68618  4.42225  2.77519  2.73123  3.46354  2.40513  3.72494  3.29354  2.67741  2.69355  4.24690  2.90347  2.73739  3.18146  2.89801  2.37887  2.77519  2.98518  4.58477  3.61503
          0.03068  3.89529  4.61764  0.61958  0.77255  0.48576  0.95510
    725   2.32426  2.94818  3.45179  2.96699  3.79508  3.13309  3.92530  3.16659  2.83045  2.88084  3.75487  3.24211  3.74312  3.20783  2.80007  1.68715  2.70748  2.82226  5.18597  3.94714   1626 s - - -
          2.68618  4.42225  2.77519  2.73123  3.46354  2.40513  3.72494  3.29354  2.67741  2.69355  4.24690  2.90347  2.73739  3.18146  2.89801  2.37887  2.77519  2.98518  4.58477  3.61503
          0.03068  3.89529  4.61764  0.61958  0.77255  0.48576  0.95510
    726   2.50810  4.42619  3.12837  2.78138  3.49764  3.24533  3.81070  3.27251  2.77185  2.93831  3.86684  3.15515  3.82310  3.14325  3.11664  1.51761  2.85934  2.96102  4.97247  3.03641   1627 s - - -
          2.68618  4.42225  2.77519  2.73123  3.46354  2.40513  3.72494  3.29354  2.67741  2.69355  4.24690  2.90347  2.73739  3.18146  2.89801  2.37887  2.77519  2.98518  4.58477  3.61503
          0.03068  3.89529  4.61764  0.61958  0.77255  0.48576  0.95510
    727   3.05992  4.44987  4.51820  3.94893  2.52456  4.24557  4.50464  2.16593  3.83700  1.23562  2.39541  4.21027  4.49146  3.98517  4.00106  3.56264  3.28380  2.04624  4.94469  3.78752   1628 l - - -
          2.68618  4.42225  2.77519  2.73123  3.46354  2.40513  3.72494  3.29354  2.67741  2.69355  4.24690  2.90347  2.73739  3.18146  2.89801  2.37887  2.77519  2.98518  4.58477  3.61503
          0.03068  3.89529  4.61764  0.61958  0.77255  0.48576  0.95510
    728   2.69056  3.59771  3.78276  3.24631  2.33974  3.67456  3.70067  2.73086  3.15420  2.41595  3.38342  3.10388  4.05745  3.40508  3.41353  2.96089  2.93069  2.53448  4.26872  1.97406   1629 y - - -
          2.68618  4.42225  2.77519  2.73123  3.46354  2.40513  3.72494  3.29354  2.67741  2.69355  4.24690  2.90347  2.73739  3.18146  2.89801  2.37887  2.77519  2.98518  4.58477  3.61503
          0.03068  3.89529  4.61764  0.61958  0.77255  0.48576  0.95510
    729   3.33558  4.69092  4.33193  3.96398  1.12774  4.16391  3.55617  2.95335  3.82929  2.30741  3.59222  3.93166  4.50513  3.92658  3.94667  3.53887  3.57480  2.90984  3.75649  1.89924   1630 f - - -
          2.68618  4.42225  2.77519  2.73123  3.46354  2.40513  3.72494  3.29354  2.67741  2.69355  4.24690  2.90347  2.73739  3.18146  2.89801  2.37887  2.77519  2.98518  4.58477  3.61503
          0.03068  3.89529  4.61764  0.61958  0.77255  0.48576  0.95510
    730   2.74203  4.73968  2.72043  2.60810  4.10674  3.19902  3.93892  3.82183  2.84441  3.46605  4.42101  1.11829  3.85191  3.21155  3.19998  2.80825  3.12455  3.44173  5.41001  4.05330   1631 n - - -
          2.68618  4.42225  2.77519  2.73123  3.46354  2.40513  3.72494  3.29354  2.67741  2.69355  4.24690  2.90347  2.73739  3.18146  2.89801  2.37887  2.77519  2.98518  4.58477  3.61503
          0.03068  3.89529  4.61764  0.61958  0.77255  0.48576  0.95510
    731   3.37690  4.74377  4.26046  3.89469  1.78353  4.15210  3.45934  3.14855  3.76200  2.54004  3.78023  3.86364  4.49795  3.87095  3.89894  3.51783  3.61294  3.05770  3.66038  1.08756   1632 y - - -
          2.68618  4.42225  2.77519  2.73123  3.46354  2.40513  3.72494  3.29354  2.67741  2.69355  4.24690  2.90347  2.73739  3.18146  2.89801  2.37887  2.77519  2.98518  4.58477  3.61503
          0.03068  3.89529  4.61764  0.61958  0.77255  0.48576  0.95510
    732   2.07460  4.23741  3.16549  2.83242  4.16306  2.22365  3.98088  3.55355  2.90170  3.23060  4.06232  3.12940  2.18949  3.21293  3.26894  2.40892  2.43159  3.08363  5.48831  4.24003   1633 a - - -
          2.68618  4.42225  2.77519  2.73123  3.46354  2.40513  3.72494  3.29354  2.67741  2.69355  4.24690  2.90347  2.73739  3.18146  2.89801  2.37887  2.77519  2.98518  4.58477  3.61503
          0.03068  3.89529  4.61764  0.61958  0.77255  0.48576  0.95510
    733   2.74203  4.73968  2.72043  2.60810  4.10674  3.19902  3.93892  3.82183  2.84441  3.46605  4.42101  1.11829  3.85191  3.21155  3.19998  2.80825  3.12455  3.44173  5.41001  4.05330   1634 n - - -
          2.68618  4.42225  2.77519  2.73123  3.46354  2.40513  3.72494  3.29354  2.67741  2.69355  4.24690  2.90347  2.73739  3.18146  2.89801  2.37887  2.77519  2.98518  4.58477  3.61503
          0.03068  3.89529  4.61764  0.61958  0.77255  0.48576  0.95510
    734   3.27975  4.75951  3.87176  3.60526  2.29352  3.85659  3.62876  3.28575  3.46211  2.73384  3.95837  3.75134  4.32982  3.76269  3.64122  3.41425  3.56649  3.15735  3.93822  0.92867   1635 y - - -
          2.68618  4.42225  2.77519  2.73123  3.46354  2.40513  3.72494  3.29354  2.67741  2.69355  4.24690  2.90347  2.73739  3.18146  2.89801  2.37887  2.77519  2.98518  4.58477  3.61503
          0.03068  3.89529  4.61764  0.61958  0.77255  0.48576  0.95510
    735   2.64896  3.54117  3.48758  2.91472  3.93817  3.38752  3.79435  3.29856  2.36501  2.96520  3.90166  3.26525  3.89293  3.01742  1.41766  2.78406  2.95110  3.01404  5.21147  3.97980   1636 r - - -
          2.68618  4.42225  2.77519  2.73123  3.46354  2.40513  3.72494  3.29354  2.67741  2.69355  4.24690  2.90347  2.73739  3.18146  2.89801  2.37887  2.77519  2.98518  4.58477  3.61503
          0.03068  3.89529  4.61764  0.61958  0.77255  0.48576  0.95510
    736   2.61449  4.58719  2.96486  2.64282  3.76649  3.32157  3.80139  2.73768  2.64496  2.92723  3.89368  1.70469  3.86132  3.04992  3.00699  2.72269  2.92868  2.87966  5.19399  3.81069   1637 n - - -
          2.68618  4.42225  2.77519  2.73123  3.46354  2.40513  3.72494  3.29354  2.67741  2.69355  4.24690  2.90347  2.73739  3.18146  2.89801  2.37887  2.77519  2.98518  4.58477  3.61503
          0.03068  3.89529  4.61764  0.61958  0.77255  0.48576  0.95510
    737   3.18067  4.63606  4.22618  3.86594  3.14410  4.01124  4.51451  2.34918  3.63347  0.84761  3.15957  4.13922  4.44255  3.99635  3.80589  3.58448  3.47381  2.39247  5.03187  3.76052   1638 l - - -
          2.68618  4.42225  2.77519  2.73123  3.46354  2.40513  3.72494  3.29354  2.67741  2.69355  4.24690  2.90347  2.73739  3.18146  2.89801  2.37887  2.77519  2.98518  4.58477  3.61503
          0.03068  3.89529  4.61764  0.61958  0.77255  0.48576  0.95510
    738   3.41813  4.72923  4.40441  4.04300  1.33087  4.21727  3.44943  3.12799  3.90442  2.49568  3.74238  3.92937  4.54112  3.95001  3.99640  3.57571  3.64577  3.04943  3.62354  1.37970   1639 f - - -
          2.68618  4.42225  2.77519  2.73123  3.46354  2.40513  3.72494  3.29354  2.67741  2.69355  4.24690  2.90347  2.73739  3.18146  2.89801  2.37887  2.77519  2.98518  4.58477  3.61503
          0.03068  3.89529  4.61764  0.61958  0.77255  0.48576  0.95510
    739   2.78127  4.53507  3.39087  3.23302  4.22662  3.22128  4.30878  3.77768  3.29223  3.40214  4.45281  3.53753  0.78628  3.68031  3.53536  2.94943  3.22458  3.42048  5.40713  4.34753   1640 p - - -
          2.68618  4.42225  2.77519  2.73123  3.46354  2.40513  3.72494  3.29354  2.67741  2.69355  4.24690  2.90347  2.73739  3.18146  2.89801  2.37887  2.77519  2.98518  4.58477  3.61503
          0.03068  3.89529  4.61764  0.61958  0.77255  0.48576  0.95510
    740   3.02431  4.40245  4.56023  4.08350  3.42257  4.25062  4.81574  1.17370  3.93822  1.93155  3.26395  4.32286  4.60788  4.23144  4.14771  3.64578  3.30295  1.56858  5.37922  4.15985   1641 i - - -
          2.68618  4.42225  2.77519  2.73123  3.46354  2.40513  3.72494  3.29354  2.67741  2.69355  4.24690  2.90347  2.73739  3.18146  2.89801  2.37887  2.77519  2.98518  4.58477  3.61503
          0.03068  3.89529  4.61764  0.61958  0.77255  0.48576  0.95510
    741   2.94080  4.46778  4.02064  3.51395  2.61637  3.85179  3.81422  2.71041  3.23249  2.13803  2.88809  3.72435  4.23806  3.58707  3.43669  3.21238  3.19136  2.64005  1.74083  2.72483   1642 w - - -
          2.68618  4.42225  2.77519  2.73123  3.46354  2.40513  3.72494  3.29354  2.67741  2.69355  4.24690  2.90347  2.73739  3.18146  2.89801  2.37887  2.77519  2.98518  4.58477  3.61503
          0.03068  3.89529  4.61764  0.61958  0.77255  0.48576  0.95510
    742   0.98137  4.20315  3.48550  3.27762  4.07485  3.02712  4.29701  3.20376  3.29446  3.08434  4.11350  3.42155  3.76848  3.63349  3.54355  2.55316  2.83209  2.85421  5.49973  4.30246   1643 a - - -
          2.68618  4.42225  2.77519  2.73123  3.46354  2.40513  3.72494  3.29354  2.67741  2.69355  4.24690  2.90347  2.73739  3.18146  2.89801  2.37887  2.77519  2.98518  4.58477  3.61503
          0.03068  3.89529  4.61764  0.61958  0.77255  0.48576  0.95510
    743   3.17163  4.58212  4.48372  3.98631  3.08207  4.29528  4.62518  1.96779  3.76651  0.99156  2.97297  4.27215  4.58560  4.04847  3.95237  3.67995  3.42320  2.13728  5.08926  3.87052   1644 l - - -
          2.68618  4.42225  2.77519  2.73123  3.46354  2.40513  3.72494  3.29354  2.67741  2.69355  4.24690  2.90347  2.73739  3.18146  2.89801  2.37887  2.77519  2.98518  4.58477  3.61503
          0.03068  3.89529  4.61764  0.61958  0.77255  0.48576  0.95510
    744   2.69296  4.46637  3.37143  3.27361  4.41594  0.69475  4.39269  4.02092  3.45801  3.67224  4.64801  3.53567  3.85825  3.78033  3.69175  2.86549  3.17597  3.54482  5.50527  4.51854   1645 g - - -
          2.68618  4.42225  2.77519  2.73123  3.46354  2.40513  3.72494  3.29354  2.67741  2.69355  4.24690  2.90347  2.73739  3.18146  2.89801  2.37887  2.77519  2.98518  4.58477  3.61503
          0.03068  3.89529  4.61764  0.61958  0.77255  0.48576  0.95510
    745   2.97155  5.08778  2.49669  0.99337  4.43680  3.28851  3.87702  3.89521  2.76039  3.50857  4.48138  2.94533  3.89411  3.09206  3.17176  2.95150  3.27589  3.57662  5.60406  4.32607   1647 e - - -
          2.68618  4.42225  2.77519  2.73123  3.46354  2.40513  3.72494  3.29354  2.67741  2.69355  4.24690  2.90347  2.73739  3.18146  2.89801  2.37887  2.77519  2.98518  4.58477  3.61503
          0.03068  3.89529  4.61764  0.61958  0.77255  0.48576  0.95510
    746   3.15656  4.53881  4.32558  3.86112  1.56325  4.10887  3.63957  2.76946  3.72440  1.84677  3.40117  3.89937  4.42341  3.84247  3.86351  3.43143  3.38142  2.71713  3.88749  1.86536   1648 f - - -
          2.68618  4.42225  2.77519  2.73123  3.46354  2.40513  3.72494  3.29354  2.67741  2.69355  4.24690  2.90347  2.73739  3.18146  2.89801  2.37887  2.77519  2.98518  4.58477  3.61503
          0.03068  3.89529  4.61764  0.61958  0.77255  0.48576  0.95510
    747   2.75013  4.73114  3.28794  2.68814  3.52309  3.54539  2.62914  3.35912  2.24243  2.93879  3.82783  3.12394  3.92109  2.84267  1.93188  2.82135  2.96114  3.08988  3.85940  3.47558   1649 r - - -
          2.68618  4.42225  2.77519  2.73123  3.46354  2.40513  3.72494  3.29354  2.67741  2.69355  4.24690  2.90347  2.73739  3.18146  2.89801  2.37887  2.77519  2.98518  4.58477  3.61503
          0.03068  3.89529  4.61764  0.61958  0.77255  0.48576  0.95510
    748   2.92433  4.95394  3.30561  2.74904  4.09025  3.55574  3.08406  3.73237  2.01387  3.22918  4.12844  3.15782  3.96943  2.80081  1.35035  2.95556  3.13016  3.43390  5.22178  3.92846   1650 r - - -
          2.68618  4.42225  2.77519  2.73123  3.46354  2.40513  3.72494  3.29354  2.67741  2.69355  4.24690  2.90347  2.73739  3.18146  2.89801  2.37887  2.77519  2.98518  4.58477  3.61503
          0.03068  3.89529  4.61764  0.61958  0.77255  0.48576  0.95510
    749   2.96169  5.07345  3.31469  2.70326  4.47646  3.59396  3.57173  3.83836  1.75882  3.30761  4.17573  3.12119  3.97118  2.48461  1.44593  2.96402  3.13667  3.52633  5.38435  4.19425   1651 r - - -
          2.68618  4.42225  2.77519  2.73123  3.46354  2.40513  3.72494  3.29354  2.67741  2.69355  4.24690  2.90347  2.73739  3.18146  2.89801  2.37887  2.77519  2.98518  4.58477  3.61503
          0.03068  3.89529  4.61764  0.61958  0.77255  0.48576  0.95510
    750   2.90853  4.36559  4.19702  3.64549  2.60294  4.00158  4.11365  2.33182  3.52972  1.33777  3.04622  3.89513  4.31237  3.73762  3.73602  3.30349  3.13789  2.12708  4.61206  2.88504   1652 l - - -
          2.68618  4.42225  2.77519  2.73123  3.46354  2.40513  3.72494  3.29354  2.67741  2.69355  4.24690  2.90347  2.73739  3.18146  2.89801  2.37887  2.77519  2.98518  4.58477  3.61503
          0.03068  3.89529  4.61764  0.61958  0.77255  0.48576  0.95510
    751   2.70300  4.26430  3.84341  3.27800  2.90442  3.75456  4.02320  2.36684  3.14701  1.78663  3.17972  3.60572  4.11457  3.45066  3.01093  3.03949  2.94016  1.85308  4.82666  3.57943   1653 l - - -
          2.68618  4.42225  2.77519  2.73123  3.46354  2.40513  3.72494  3.29354  2.67741  2.69355  4.24690  2.90347  2.73739  3.18146  2.89801  2.37887  2.77519  2.98518  4.58477  3.61503
          0.03068  3.89529  4.61764  0.61958  0.77255  0.48576  0.95510
    752   1.89151  4.57070  2.99065  2.42366  3.78800  3.38117  3.27697  3.18146  2.50929  2.65587  3.72943  3.02803  3.83066  2.90767  2.89005  2.68837  2.84487  2.90592  5.13977  3.83997   1654 a - - -
          2.68619  4.42226  2.77521  2.73124  3.46355  2.40514  3.72496  3.29339  2.67733  2.69356  4.24691  2.90348  2.73741  3.18147  2.89802  2.37888  2.77521  2.98519  4.58478  3.61504
          0.08098  2.69625  4.57314  0.64075  0.74844  0.48576  0.95510
    753   2.75056  4.89632  3.07640  2.55380  4.28421  3.44131  3.58520  3.67474  1.67447  3.21160  4.05528  3.01202  3.86315  2.73301  2.07933  2.37714  2.97471  3.34202  5.35326  4.09885   1685 k - - -
          2.68619  4.42226  2.77511  2.73124  3.46355  2.40514  3.72496  3.29355  2.67733  2.69356  4.24691  2.90348  2.73741  3.18147  2.89802  2.37888  2.77521  2.98519  4.58478  3.61504
          0.10914  2.41421  4.27150  0.80493  0.59262  0.48576  0.95510
    754   2.22970  4.09738  2.92665  2.77078  3.60660  2.83844  3.85034  3.09718  2.79150  2.87649  3.91376  3.04316  3.54700  3.20367  3.05309  1.94830  2.68345  2.75743  5.03476  3.69809   1705 s - - -
          2.68618  4.42225  2.77519  2.73123  3.46354  2.40513  3.72494  3.29354  2.67741  2.69355  4.24690  2.90347  2.73739  3.18146  2.89801  2.37887  2.77519  2.98518  4.58477  3.61503
          0.03156  3.47157        *  0.61958  0.77255  0.00000        *
//
