# Supplementary material for: Large-scale mining of plant genomes unlocks the diversity of oxidosqualene cyclases
Source: Nat Chem Biol. Author manuscript; Available in PMC 2026 Feb 3. (PMC12858397; doi:10.1038/s41589-025-02034-8)
Supplement: SI Data S3 [file EMS212204-supplement-SI_Data_S3.zip › SIdata_S3/J__Core_triterpene_BAS-like.hmm]

HMMER3/f [3.2 | June 2018]
NAME  J__Core_triterpene_BAS-like
LENG  764
ALPH  amino
RF    no
MM    no
CONS  yes
CS    no
MAP   yes
DATE  Wed Nov  6 11:05:40 2019
NSEQ  21
EFFN  0.479370
CKSUM 3808192962
STATS LOCAL MSV      -12.4379  0.69635
STATS LOCAL VITERBI  -13.5042  0.69635
STATS LOCAL FORWARD   -6.6939  0.69635
HMM          A        C        D        E        F        G        H        I        K        L        M        N        P        Q        R        S        T        V        W        Y   
            m->m     m->i     m->d     i->m     i->i     d->m     d->d
  COMPO   2.55674  4.03711  2.97618  2.70747  3.21802  2.83085  3.64106  2.81514  2.74735  2.40786  3.58395  3.12710  3.34068  3.14167  2.98409  2.70083  2.90493  2.66129  3.95101  3.32246
          2.68618  4.42225  2.77519  2.73123  3.46354  2.40513  3.72494  3.29354  2.67741  2.69355  4.24690  2.90347  2.73739  3.18146  2.89801  2.37887  2.77519  2.98518  4.58477  3.61503
          0.05071  3.40264  4.12498  0.61958  0.77255  0.00000        *
      1   2.94480  4.49878  4.01553  3.60697  3.19477  3.81039  4.34949  2.36723  3.37664  1.79459  1.44027  3.88827  4.27115  3.76082  3.58561  3.29042  3.24966  2.36956  5.03112  3.78988     20 m - - -
          2.68618  4.42225  2.77519  2.73123  3.46354  2.40513  3.72494  3.29354  2.67741  2.69355  4.24690  2.90347  2.73739  3.18146  2.89801  2.37887  2.77519  2.98518  4.58477  3.61503
          0.03243  3.84067  4.56301  0.61958  0.77255  0.48576  0.95510
      2   3.28413  4.66990  4.04341  3.74197  2.63565  3.69524  3.86225  3.30680  3.46503  2.70698  3.94203  3.89755  4.21044  3.85434  3.59884  3.48811  3.58303  3.19625  0.95196  2.63949     25 w - - -
          2.68618  4.42225  2.77519  2.73123  3.46354  2.40513  3.72494  3.29354  2.67741  2.69355  4.24690  2.90347  2.73739  3.18146  2.89801  2.37887  2.77519  2.98518  4.58477  3.61503
          0.03243  3.84067  4.56301  0.61958  0.77255  0.48576  0.95510
      3   2.94143  5.02968  3.31980  2.70917  4.44126  3.56521  3.56640  3.80517  1.48180  3.28567  4.16353  3.11967  3.95306  2.71059  1.65782  2.95098  3.12421  3.49519  5.35914  4.17292     26 k - - -
          2.68618  4.42225  2.77519  2.73123  3.46354  2.40513  3.72494  3.29354  2.67741  2.69355  4.24690  2.90347  2.73739  3.18146  2.89801  2.37887  2.77519  2.98518  4.58477  3.61503
          0.03243  3.84067  4.56301  0.61958  0.77255  0.48576  0.95510
      4   3.13278  4.56158  4.41891  3.88876  3.05171  4.26148  4.55323  2.05678  3.66109  1.03160  2.79153  4.19437  4.53667  3.95171  3.86091  3.61745  3.37595  2.15838  5.05504  3.85329     27 l - - -
          2.68618  4.42225  2.77519  2.73123  3.46354  2.40513  3.72494  3.29354  2.67741  2.69355  4.24690  2.90347  2.73739  3.18146  2.89801  2.37887  2.77519  2.98518  4.58477  3.61503
          0.03243  3.84067  4.56301  0.61958  0.77255  0.48576  0.95510
      5   2.76639  4.85197  3.08391  2.59564  4.15682  3.44640  3.61219  3.54086  1.44542  3.13909  3.74550  2.91398  3.88271  2.77796  2.37012  2.80546  2.99782  3.23967  5.30234  4.02807     28 k - - -
          2.68618  4.42225  2.77519  2.73123  3.46354  2.40513  3.72494  3.29354  2.67741  2.69355  4.24690  2.90347  2.73739  3.18146  2.89801  2.37887  2.77519  2.98518  4.58477  3.61503
          0.03243  3.84067  4.56301  0.61958  0.77255  0.48576  0.95510
      6   2.91058  4.33780  4.37030  3.88209  3.44219  4.08597  4.65609  1.29073  3.74252  1.99346  3.28103  4.13665  4.47474  4.05243  3.97410  3.46341  3.04846  1.58509  5.32813  4.11836     29 i - - -
          2.68618  4.42225  2.77519  2.73123  3.46354  2.40513  3.72494  3.29354  2.67741  2.69355  4.24690  2.90347  2.73739  3.18146  2.89801  2.37887  2.77519  2.98518  4.58477  3.61503
          0.03243  3.84067  4.56301  0.61958  0.77255  0.48576  0.95510
      7   1.28349  4.11166  3.28004  3.04902  4.16721  2.28899  4.14491  3.47794  3.13400  3.25493  4.13073  3.22736  3.63635  3.43464  3.43152  2.37313  2.67506  3.00116  5.52313  4.31692     31 a - - -
          2.68618  4.42225  2.77519  2.73123  3.46354  2.40513  3.72494  3.29354  2.67741  2.69355  4.24690  2.90347  2.73739  3.18146  2.89801  2.37887  2.77519  2.98518  4.58477  3.61503
          0.03243  3.84067  4.56301  0.61958  0.77255  0.48576  0.95510
      8   2.79201  5.27270  1.96700  1.60126  4.56021  3.20863  3.64573  4.03688  2.30351  3.55637  4.38457  2.67630  3.77101  2.79892  3.05947  2.71098  3.05747  3.63850  5.72514  4.27994     34 e - - -
          2.68618  4.42225  2.77519  2.73123  3.46354  2.40513  3.72494  3.29354  2.67741  2.69355  4.24690  2.90347  2.73739  3.18146  2.89801  2.37887  2.77519  2.98518  4.58477  3.61503
          0.03243  3.84067  4.56301  0.61958  0.77255  0.48576  0.95510
      9   2.10555  4.20539  3.11805  2.96699  4.24268  1.27659  4.14823  3.63231  3.13107  3.37215  4.27116  3.20354  3.66562  3.44105  3.42980  2.44749  2.76675  3.14010  5.55599  4.35057     46 g - - -
          2.68618  4.42225  2.77519  2.73123  3.46354  2.40513  3.72494  3.29354  2.67741  2.69355  4.24690  2.90347  2.73739  3.18146  2.89801  2.37887  2.77519  2.98518  4.58477  3.61503
          0.03243  3.84067  4.56301  0.61958  0.77255  0.48576  0.95510
     10   2.53095  4.78184  2.80127  2.32786  4.07474  2.58466  3.60321  3.48737  2.28489  3.08270  3.90823  2.71606  3.77494  2.61966  2.71497  2.62471  2.72260  3.07622  5.31323  3.98805     50 k - - -
          2.68619  4.42226  2.77520  2.73119  3.46355  2.40510  3.72495  3.29355  2.67738  2.69356  4.24690  2.90347  2.73740  3.18147  2.89801  2.37887  2.77520  2.98519  4.58478  3.61504
          0.07466  2.78862  4.56301  0.58254  0.81752  0.48576  0.95510
     11   2.68679  5.05741  2.25076  2.19269  4.38698  3.02753  3.62382  3.84733  2.16806  3.38840  4.20226  2.14343  3.75901  2.77219  2.94695  2.55024  2.94971  3.46179  5.57222  4.17244     55 n - - -
          2.68619  4.42226  2.77520  2.73124  3.46343  2.40513  3.72495  3.29355  2.67741  2.69355  4.24690  2.90347  2.73734  3.18147  2.89801  2.37887  2.77520  2.98519  4.58477  3.61504
          0.06209  3.00024  4.56301  0.63406  0.75595  0.48576  0.95510
     12   2.75286  5.13911  1.49800  2.06565  4.54114  2.76910  3.70770  4.02242  2.69566  3.57793  4.42309  2.67730  3.75780  2.88048  3.24998  2.53320  3.06010  3.60960  5.76460  4.31448     61 d - - -
          2.68618  4.42225  2.77519  2.73123  3.46354  2.40513  3.72494  3.29354  2.67741  2.69355  4.24690  2.90347  2.73739  3.18146  2.89801  2.37887  2.77519  2.98518  4.58477  3.61503
          0.03243  3.84067  4.56301  0.61958  0.77255  0.48576  0.95510
     13   2.65729  4.80374  2.74770  2.17823  4.15577  3.30815  3.65144  3.56797  2.36558  3.16160  4.01456  2.91054  2.24238  2.82275  2.51982  2.68766  2.92207  3.23556  5.37225  4.06247     66 e - - -
          2.68618  4.42225  2.77519  2.73123  3.46354  2.40513  3.72494  3.29354  2.67741  2.69355  4.24690  2.90347  2.73739  3.18146  2.89801  2.37887  2.77519  2.98518  4.58477  3.61503
          0.03243  3.84067  4.56301  0.61958  0.77255  0.48576  0.95510
     14   2.76107  4.52299  3.27516  2.93724  2.69835  3.51424  3.61114  3.16138  2.87398  2.77703  3.77019  3.04161  4.00095  3.24165  3.17115  2.73082  3.04697  2.92509  4.28935  1.61082     69 y - - -
          2.68618  4.42225  2.77519  2.73123  3.46354  2.40513  3.72494  3.29354  2.67741  2.69355  4.24690  2.90347  2.73739  3.18146  2.89801  2.37887  2.77519  2.98518  4.58477  3.61503
          0.03243  3.84067  4.56301  0.61958  0.77255  0.48576  0.95510
     15   3.12101  4.51423  4.48463  3.96994  3.11222  4.29431  4.63073  1.73784  3.77993  1.15318  2.97976  4.25970  4.57159  4.04648  3.97386  3.66223  3.36723  2.00401  5.11198  3.91231     79 l - - -
          2.68618  4.42225  2.77519  2.73123  3.46354  2.40513  3.72494  3.29354  2.67741  2.69355  4.24690  2.90347  2.73739  3.18146  2.89801  2.37887  2.77519  2.98518  4.58477  3.61503
          0.03243  3.84067  4.56301  0.61958  0.77255  0.48576  0.95510
     16   3.32490  4.68676  4.25402  3.87479  1.63459  4.12579  3.43719  3.07931  3.74523  2.47167  3.70631  3.84044  4.46351  3.84315  3.87845  3.48149  3.55722  2.99114  3.63836  1.24844     80 y - - -
          2.68618  4.42225  2.77519  2.73123  3.46354  2.40513  3.72494  3.29354  2.67741  2.69355  4.24690  2.90347  2.73739  3.18146  2.89801  2.37887  2.77519  2.98518  4.58477  3.61503
          0.03243  3.84067  4.56301  0.61958  0.77255  0.48576  0.95510
     17   2.30015  4.21987  3.17956  2.99433  4.04487  2.95038  4.10484  3.56340  3.06594  3.28627  4.21534  3.22390  3.68666  3.41785  3.35263  1.14003  2.77798  3.10548  5.42001  4.12834     81 s - - -
          2.68618  4.42225  2.77519  2.73123  3.46354  2.40513  3.72494  3.29354  2.67741  2.69355  4.24690  2.90347  2.73739  3.18146  2.89801  2.37887  2.77519  2.98518  4.58477  3.61503
          0.03243  3.84067  4.56301  0.61958  0.77255  0.48576  0.95510
     18   2.39645  4.24130  3.40069  3.15178  3.94159  3.08149  4.17142  3.06488  3.09412  2.92948  3.98243  3.36593  3.78291  3.49065  3.35405  2.59741  1.22699  2.76326  5.38222  4.15836     82 t - - -
          2.68618  4.42225  2.77519  2.73123  3.46354  2.40513  3.72494  3.29354  2.67741  2.69355  4.24690  2.90347  2.73739  3.18146  2.89801  2.37887  2.77519  2.98518  4.58477  3.61503
          0.03243  3.84067  4.56301  0.61958  0.77255  0.48576  0.95510
     19   2.69785  4.69259  2.69213  2.57464  4.05120  3.16324  3.89664  3.75518  2.79792  3.40581  4.36160  1.21563  3.81377  3.16972  3.15116  2.76650  3.07889  3.38060  5.36084  4.00212     84 n - - -
          2.68618  4.42225  2.77519  2.73123  3.46354  2.40513  3.72494  3.29354  2.67741  2.69355  4.24690  2.90347  2.73739  3.18146  2.89801  2.37887  2.77519  2.98518  4.58477  3.61503
          0.03243  3.84067  4.56301  0.61958  0.77255  0.48576  0.95510
     20   2.70304  4.86144  2.33337  2.32032  4.23124  3.15563  3.78322  3.82819  2.71126  3.45373  4.34572  1.44402  3.78301  3.00033  3.15142  2.71549  3.04539  3.44087  5.52028  4.11799     85 n - - -
          2.68618  4.42225  2.77519  2.73123  3.46354  2.40513  3.72494  3.29354  2.67741  2.69355  4.24690  2.90347  2.73739  3.18146  2.89801  2.37887  2.77519  2.98518  4.58477  3.61503
          0.03243  3.84067  4.56301  0.61958  0.77255  0.48576  0.95510
     21   3.33392  4.67760  4.30310  3.92505  1.44778  4.14552  3.43904  3.06240  3.79293  2.44613  3.68440  3.86479  4.47658  3.87120  3.91068  3.49987  3.56396  2.98004  3.63134  1.39146     86 y - - -
          2.68618  4.42225  2.77519  2.73123  3.46354  2.40513  3.72494  3.29354  2.67741  2.69355  4.24690  2.90347  2.73739  3.18146  2.89801  2.37887  2.77519  2.98518  4.58477  3.61503
          0.03243  3.84067  4.56301  0.61958  0.77255  0.48576  0.95510
     22   2.65736  4.27524  4.20212  3.70321  3.52674  3.91738  4.51851  1.71390  3.59105  2.16810  3.37319  3.96525  4.34712  3.90332  3.84935  3.28180  2.96085  1.28940  5.30858  4.09547     87 v - - -
          2.68618  4.42225  2.77519  2.73123  3.46354  2.40513  3.72494  3.29354  2.67741  2.69355  4.24690  2.90347  2.73739  3.18146  2.89801  2.37887  2.77519  2.98518  4.58477  3.61503
          0.03243  3.84067  4.56301  0.61958  0.77255  0.48576  0.95510
     23   2.62661  4.40466  3.29383  3.18947  4.33134  0.77991  4.31125  3.92364  3.36636  3.58167  4.55752  3.45825  3.79477  3.69311  3.60547  2.79770  3.10540  3.45813  5.43445  4.43233     88 g - - -
          2.68618  4.42225  2.77519  2.73123  3.46354  2.40513  3.72494  3.29354  2.67741  2.69355  4.24690  2.90347  2.73739  3.18146  2.89801  2.37887  2.77519  2.98518  4.58477  3.61503
          0.03243  3.84067  4.56301  0.61958  0.77255  0.48576  0.95510
     24   2.97042  4.81088  3.45792  2.97625  4.15742  3.46392  3.80265  3.69731  2.22661  3.21907  4.22052  3.33819  3.96845  3.02494  1.02812  3.05639  3.23881  3.42275  5.25362  4.09214     89 r - - -
          2.68618  4.42225  2.77519  2.73123  3.46354  2.40513  3.72494  3.29354  2.67741  2.69355  4.24690  2.90347  2.73739  3.18146  2.89801  2.37887  2.77519  2.98518  4.58477  3.61503
          0.03243  3.84067  4.56301  0.61958  0.77255  0.48576  0.95510
     25   2.85651  4.84036  2.88295  2.63773  4.00456  3.34558  3.79557  3.63092  2.46085  3.13639  4.16567  3.09698  3.89892  1.29170  2.74543  2.90585  3.15375  3.36274  5.28248  3.97428     90 q - - -
          2.68618  4.42225  2.77519  2.73123  3.46354  2.40513  3.72494  3.29354  2.67741  2.69355  4.24690  2.90347  2.73739  3.18146  2.89801  2.37887  2.77519  2.98518  4.58477  3.61503
          0.03243  3.84067  4.56301  0.61958  0.77255  0.48576  0.95510
     26   2.55798  4.27585  3.64523  3.19895  3.57617  3.44845  4.12636  2.08992  3.07332  2.38578  3.50836  3.49461  3.99234  3.44651  3.36680  2.83226  1.80435  2.20599  5.18634  3.93712    101 t - - -
          2.68618  4.42225  2.77519  2.73123  3.46354  2.40513  3.72494  3.29354  2.67741  2.69355  4.24690  2.90347  2.73739  3.18146  2.89801  2.37887  2.77519  2.98518  4.58477  3.61503
          0.03243  3.84067  4.56301  0.61958  0.77255  0.48576  0.95510
     27   3.28413  4.66990  4.04341  3.74197  2.63565  3.69524  3.86225  3.30680  3.46503  2.70698  3.94203  3.89755  4.21044  3.85434  3.59884  3.48811  3.58303  3.19625  0.95196  2.63949    102 w - - -
          2.68618  4.42225  2.77519  2.73123  3.46354  2.40513  3.72494  3.29354  2.67741  2.69355  4.24690  2.90347  2.73739  3.18146  2.89801  2.37887  2.77519  2.98518  4.58477  3.61503
          0.03243  3.84067  4.56301  0.61958  0.77255  0.48576  0.95510
     28   2.75588  4.91372  2.51929  1.39018  4.19116  3.26333  3.74517  3.51099  2.57034  3.19867  4.15904  2.87204  3.82927  2.93769  2.97847  2.76792  3.05038  3.05379  5.49232  4.12771    104 e - - -
          2.68618  4.42225  2.77519  2.73123  3.46354  2.40513  3.72494  3.29354  2.67741  2.69355  4.24690  2.90347  2.73739  3.18146  2.89801  2.37887  2.77519  2.98518  4.58477  3.61503
          0.03243  3.84067  4.56301  0.61958  0.77255  0.48576  0.95510
     29   3.27830  4.64721  4.26742  3.88557  1.23135  4.11436  3.51872  2.93085  3.75444  2.30101  3.56908  3.87380  4.45522  3.86278  3.88452  3.47949  3.51553  2.87594  3.72925  1.83073    105 f - - -
          2.68618  4.42225  2.77519  2.73123  3.46354  2.40513  3.72494  3.29354  2.67741  2.69355  4.24690  2.90347  2.73739  3.18146  2.89801  2.37887  2.77519  2.98518  4.58477  3.61503
          0.03243  3.84067  4.56301  0.61958  0.77255  0.48576  0.95510
     30   2.95621  5.07831  0.96475  2.31667  4.45125  3.18726  3.90423  4.03236  2.98252  3.64657  4.62443  2.87124  3.83787  3.14365  3.49405  2.92249  3.29427  3.67509  5.62600  4.33000    108 d - - -
          2.68618  4.42225  2.77519  2.73123  3.46354  2.40513  3.72494  3.29354  2.67741  2.69355  4.24690  2.90347  2.73739  3.18146  2.89801  2.37887  2.77519  2.98518  4.58477  3.61503
          0.03243  3.84067  4.56301  0.61958  0.77255  0.48576  0.95510
     31   2.39383  4.30940  3.12934  2.90788  4.05777  3.04305  4.04621  3.40805  2.93722  3.11867  4.09474  3.20530  1.44784  3.32388  3.23814  2.55331  2.64603  3.03470  5.42085  4.17742    109 p - - -
          2.68618  4.42225  2.77519  2.73123  3.46354  2.40513  3.72494  3.29354  2.67741  2.69355  4.24690  2.90347  2.73739  3.18146  2.89801  2.37887  2.77519  2.98518  4.58477  3.61503
          0.03243  3.84067  4.56301  0.61958  0.77255  0.48576  0.95510
     32   2.81023  5.33774  1.69907  1.87589  4.61681  3.18449  3.65587  4.11820  2.60261  3.62221  4.45052  2.31058  3.76567  2.58800  3.15856  2.71540  3.08225  3.70534  5.78912  4.31568    111 d - - -
          2.68618  4.42225  2.77520  2.73123  3.46354  2.40513  3.72495  3.29354  2.67741  2.69355  4.24690  2.90347  2.73740  3.18146  2.89801  2.37887  2.77520  2.98518  4.58477  3.61495
          0.04960  3.27126  4.56301  0.56213  0.84395  0.48576  0.95510
     33   1.85467  4.29515  3.23540  2.76785  3.61224  3.05952  3.79269  2.99273  2.73774  2.71274  3.60229  3.15256  3.59240  3.07516  3.09982  2.60713  2.74615  2.63878  5.03056  3.09262    126 a - - -
          2.68618  4.42225  2.77519  2.73123  3.46354  2.40513  3.72494  3.29354  2.67741  2.69355  4.24690  2.90347  2.73739  3.18146  2.89801  2.37887  2.77519  2.98518  4.58477  3.61503
          0.03243  3.84067  4.56301  0.61958  0.77255  0.48576  0.95510
     34   2.16887  4.21158  3.05850  2.88915  4.25317  1.36228  4.09282  3.66924  3.05683  3.36931  4.23961  3.15077  3.32589  3.36532  3.37587  2.42266  2.74084  3.16047  5.56425  4.34262    128 g - - -
          2.68618  4.42225  2.77519  2.73123  3.46354  2.40513  3.72494  3.29354  2.67741  2.69355  4.24690  2.90347  2.73739  3.18146  2.89801  2.37887  2.77519  2.98518  4.58477  3.61503
          0.03243  3.84067  4.56301  0.61958  0.77255  0.48576  0.95510
     35   2.23436  4.15114  3.28454  2.99674  4.03642  2.96053  4.06111  3.31235  2.98531  3.11179  4.01052  3.21404  3.67197  3.34104  3.28452  2.09087  1.52887  2.90109  5.42557  4.17988    131 t - - -
          2.68618  4.42225  2.77519  2.73123  3.46354  2.40513  3.72494  3.29354  2.67741  2.69355  4.24690  2.90347  2.73739  3.18146  2.89801  2.37887  2.77519  2.98518  4.58477  3.61503
          0.03243  3.84067  4.56301  0.61958  0.77255  0.48576  0.95510
     36   2.54439  4.61874  2.74301  2.36059  3.92301  3.30590  3.66190  3.05317  2.50815  2.95724  3.80660  2.93654  2.47102  2.85093  2.94016  2.53042  2.73810  2.98737  5.23890  3.92785    132 e - - -
          2.68618  4.42225  2.77519  2.73123  3.46354  2.40513  3.72494  3.29354  2.67741  2.69355  4.24690  2.90347  2.73739  3.18146  2.89801  2.37887  2.77519  2.98518  4.58477  3.61503
          0.03243  3.84067  4.56301  0.61958  0.77255  0.48576  0.95510
     37   2.66156  5.07485  2.39990  1.58459  4.39595  3.10250  3.64932  3.83567  2.45590  3.39219  4.23733  2.76119  3.78824  2.48729  2.89439  2.71367  3.01642  3.47201  5.58157  4.19882    133 e - - -
          2.68618  4.42225  2.77519  2.73123  3.46354  2.40513  3.72494  3.29354  2.67741  2.69355  4.24690  2.90347  2.73739  3.18146  2.89801  2.37887  2.77519  2.98518  4.58477  3.61503
          0.03243  3.84067  4.56301  0.61958  0.77255  0.48576  0.95510
     38   2.63911  4.98268  2.40768  1.33158  4.34421  3.22094  3.75286  3.68495  2.60841  3.35096  4.28447  2.82098  3.81431  2.94255  3.03526  2.77072  3.08462  3.36144  5.59516  4.23046    141 e - - -
          2.68618  4.42225  2.77519  2.73123  3.46354  2.40513  3.72494  3.29354  2.67741  2.69355  4.24690  2.90347  2.73739  3.18146  2.89801  2.37887  2.77519  2.98518  4.58477  3.61503
          0.03243  3.84067  4.56301  0.61958  0.77255  0.48576  0.95510
     39   2.72572  4.75922  3.23450  2.62111  3.98800  3.50737  3.42245  3.23701  2.05401  2.72193  3.84283  3.06904  3.88069  2.66422  1.85598  2.78665  2.93014  3.11082  5.18088  3.92506    143 r - - -
          2.68618  4.42225  2.77519  2.73123  3.46354  2.40513  3.72494  3.29354  2.67741  2.69355  4.24690  2.90347  2.73739  3.18146  2.89801  2.37887  2.77519  2.98518  4.58477  3.61503
          0.03243  3.84067  4.56301  0.61958  0.77255  0.48576  0.95510
     40   1.51973  4.44769  2.92009  2.55446  4.00778  3.17606  3.84586  3.24592  2.55581  3.02351  3.93355  3.05779  3.77721  3.07663  3.00990  2.61501  2.84623  2.92520  5.35335  4.08061    153 a - - -
          2.68618  4.42225  2.77519  2.73123  3.46354  2.40513  3.72494  3.29354  2.67741  2.69355  4.24690  2.90347  2.73739  3.18146  2.89801  2.37887  2.77519  2.98518  4.58477  3.61503
          0.03243  3.84067  4.56301  0.61958  0.77255  0.48576  0.95510
     41   2.78664  5.12828  2.50557  1.74348  4.43477  3.31015  3.60968  3.87147  2.17736  3.39206  4.22982  2.79758  3.81088  2.25491  2.68306  2.74210  3.02632  3.51101  5.54836  4.19296    154 e - - -
          2.68618  4.42225  2.77519  2.73123  3.46354  2.40513  3.72494  3.29354  2.67741  2.69355  4.24690  2.90347  2.73739  3.18146  2.89801  2.37887  2.77519  2.98518  4.58477  3.61503
          0.03243  3.84067  4.56301  0.61958  0.77255  0.48576  0.95510
     42   2.89574  4.34609  4.33843  3.87490  3.45275  4.02833  4.65332  1.74153  3.72878  2.03701  3.32958  4.11622  4.45454  4.05518  3.96281  3.42636  3.19597  1.15808  5.33479  4.08271    155 v - - -
          2.68618  4.42225  2.77519  2.73123  3.46354  2.40513  3.72494  3.29354  2.67741  2.69355  4.24690  2.90347  2.73739  3.18146  2.89801  2.37887  2.77519  2.98518  4.58477  3.61503
          0.03243  3.84067  4.56301  0.61958  0.77255  0.48576  0.95510
     43   2.82324  5.19802  2.19621  1.36603  4.47605  3.20922  3.68555  3.94767  2.57688  3.50593  4.37641  2.71052  3.79383  2.74659  3.05686  2.75826  3.10159  3.58056  5.68205  4.25955    156 e - - -
          2.68618  4.42225  2.77519  2.73123  3.46354  2.40513  3.72494  3.29354  2.67741  2.69355  4.24690  2.90347  2.73739  3.18146  2.89801  2.37887  2.77519  2.98518  4.58477  3.61503
          0.03243  3.84067  4.56301  0.61958  0.77255  0.48576  0.95510
     44   2.33424  4.97839  2.57322  1.87006  4.27830  3.30317  3.61306  3.69637  2.27267  3.26297  4.09472  2.81556  3.78882  2.47485  2.77866  2.68351  2.94464  3.34962  5.46399  4.11226    157 e - - -
          2.68618  4.42225  2.77519  2.73123  3.46354  2.40513  3.72494  3.29354  2.67741  2.69355  4.24690  2.90347  2.73739  3.18146  2.89801  2.37887  2.77519  2.98518  4.58477  3.61503
          0.03243  3.84067  4.56301  0.61958  0.77255  0.48576  0.95510
     45   1.23947  4.13013  3.50985  3.22693  3.91707  3.01968  4.21388  2.92244  3.18789  2.85682  3.90027  3.37008  3.74192  3.53109  3.45393  2.48779  2.73883  2.49893  5.42693  4.18319    158 a - - -
          2.68618  4.42225  2.77519  2.73123  3.46354  2.40513  3.72494  3.29354  2.67741  2.69355  4.24690  2.90347  2.73739  3.18146  2.89801  2.37887  2.77519  2.98518  4.58477  3.61503
          0.03243  3.84067  4.56301  0.61958  0.77255  0.48576  0.95510
     46   2.97042  4.81088  3.45792  2.97625  4.15742  3.46392  3.80265  3.69731  2.22661  3.21907  4.22052  3.33819  3.96845  3.02494  1.02812  3.05639  3.23881  3.42275  5.25362  4.09214    163 r - - -
          2.68618  4.42225  2.77519  2.73123  3.46354  2.40513  3.72494  3.29354  2.67741  2.69355  4.24690  2.90347  2.73739  3.18146  2.89801  2.37887  2.77519  2.98518  4.58477  3.61503
          0.03243  3.84067  4.56301  0.61958  0.77255  0.48576  0.95510
     47   2.58450  4.70431  3.10619  2.55298  3.93822  3.44748  3.60661  3.31482  2.20490  2.62438  3.79487  3.02318  3.84298  2.19600  2.39553  2.71847  2.87569  2.94632  5.18858  3.91446    164 q - - -
          2.68618  4.42225  2.77519  2.73123  3.46354  2.40513  3.72494  3.29354  2.67741  2.69355  4.24690  2.90347  2.73739  3.18146  2.89801  2.37887  2.77519  2.98518  4.58477  3.61503
          0.03243  3.84067  4.56301  0.61958  0.77255  0.48576  0.95510
     48   2.61896  5.09204  2.19941  2.13212  4.36462  3.26011  2.77521  3.83544  2.43841  3.37025  4.17753  2.37131  3.75830  2.60220  2.93216  2.64419  2.93789  3.45534  5.54927  4.14188    165 e - - -
          2.68618  4.42225  2.77519  2.73123  3.46354  2.40513  3.72494  3.29354  2.67741  2.69355  4.24690  2.90347  2.73739  3.18146  2.89801  2.37887  2.77519  2.98518  4.58477  3.61503
          0.03243  3.84067  4.56301  0.61958  0.77255  0.48576  0.95510
     49   3.24535  4.63957  4.22611  3.85701  1.20540  4.08181  3.60876  2.82317  3.72983  2.18284  3.48692  3.88965  4.44212  3.86870  3.87113  3.47198  3.49526  2.79348  3.83740  2.06137    166 f - - -
          2.68618  4.42225  2.77519  2.73123  3.46354  2.40513  3.72494  3.29354  2.67741  2.69355  4.24690  2.90347  2.73739  3.18146  2.89801  2.37887  2.77519  2.98518  4.58477  3.61503
          0.03243  3.84067  4.56301  0.61958  0.77255  0.48576  0.95510
     50   3.25709  4.66825  4.13526  3.70186  1.96008  4.06001  3.01501  3.23894  3.50826  2.68337  3.81210  3.72829  4.39333  3.69528  3.67798  3.38453  3.47710  3.08423  2.49875  1.32632    167 y - - -
          2.68618  4.42225  2.77519  2.73123  3.46354  2.40513  3.72494  3.29354  2.67741  2.69355  4.24690  2.90347  2.73739  3.18146  2.89801  2.37887  2.77519  2.98518  4.58477  3.61503
          0.03243  3.84067  4.56301  0.61958  0.77255  0.48576  0.95510
     51   2.75065  5.17696  1.97426  2.14185  4.48068  3.21890  3.63998  3.96255  2.21680  3.49186  4.31575  2.05555  3.76765  2.79308  3.00899  2.68899  3.01732  3.56858  5.65800  4.23030    168 d - - -
          2.68618  4.42225  2.77519  2.73123  3.46354  2.40513  3.72494  3.29354  2.67741  2.69355  4.24690  2.90347  2.73739  3.18146  2.89801  2.37887  2.77519  2.98518  4.58477  3.61503
          0.03243  3.84067  4.56301  0.61958  0.77255  0.48576  0.95510
     52   2.73277  4.97674  2.36661  2.25877  4.11240  3.23346  3.25077  3.79392  2.53892  3.35783  4.21994  1.69487  3.79382  2.87060  2.97784  2.71616  3.01787  3.43260  5.41454  3.97405    170 n - - -
          2.68618  4.42225  2.77519  2.73123  3.46354  2.40513  3.72494  3.29354  2.67741  2.69355  4.24690  2.90347  2.73739  3.18146  2.89801  2.37887  2.77519  2.98518  4.58477  3.61503
          0.03243  3.84067  4.56301  0.61958  0.77255  0.48576  0.95510
     53   2.97042  4.81088  3.45792  2.97625  4.15742  3.46392  3.80265  3.69731  2.22661  3.21907  4.22052  3.33819  3.96845  3.02494  1.02812  3.05639  3.23881  3.42275  5.25362  4.09214    175 r - - -
          2.68618  4.42225  2.77519  2.73123  3.46354  2.40513  3.72494  3.29354  2.67741  2.69355  4.24690  2.90347  2.73739  3.18146  2.89801  2.37887  2.77519  2.98518  4.58477  3.61503
          0.03243  3.84067  4.56301  0.61958  0.77255  0.48576  0.95510
     54   2.85526  4.49228  3.31815  3.12210  1.96389  3.73728  3.00346  3.02662  3.07356  2.60758  3.61135  3.41788  4.10799  3.32803  3.37986  3.01907  3.08505  2.82746  4.01649  1.89128    176 y - - -
          2.68618  4.42225  2.77519  2.73123  3.46354  2.40513  3.72494  3.29354  2.67741  2.69355  4.24690  2.90347  2.73739  3.18146  2.89801  2.37887  2.77519  2.98518  4.58477  3.61503
          0.03243  3.84067  4.56301  0.61958  0.77255  0.48576  0.95510
     55   2.69359  5.06733  2.49728  2.11904  4.36776  3.31837  3.23177  3.81528  2.07648  3.33505  4.13968  2.79917  3.77783  2.20635  2.70893  2.65861  2.92757  3.44085  5.49474  4.12744    178 k - - -
          2.68618  4.42225  2.77519  2.73123  3.46354  2.40513  3.72494  3.29354  2.67741  2.69355  4.24690  2.90347  2.73739  3.18146  2.89801  2.37887  2.77519  2.98518  4.58477  3.61503
          0.03243  3.84067  4.56301  0.61958  0.77255  0.48576  0.95510
     56   2.95718  4.36335  4.39127  3.86654  3.14809  4.16704  4.58082  1.78684  3.75315  1.84213  3.20265  4.14326  4.49790  4.02041  3.98899  3.51379  3.21632  1.25647  5.18344  3.93126    181 v - - -
          2.68618  4.42225  2.77519  2.73123  3.46354  2.40513  3.72494  3.29354  2.67741  2.69355  4.24690  2.90347  2.73739  3.18146  2.89801  2.37887  2.77519  2.98518  4.58477  3.61503
          0.03243  3.84067  4.56301  0.61958  0.77255  0.48576  0.95510
     57   2.94375  4.90532  3.11757  2.74558  4.28447  3.43614  3.74279  3.71186  1.08267  3.28413  4.24772  3.17130  3.93909  2.93640  2.42728  2.98808  3.19961  3.42160  5.35255  4.16091    183 k - - -
          2.68618  4.42225  2.77519  2.73123  3.46354  2.40513  3.72494  3.29354  2.67741  2.69355  4.24690  2.90347  2.73739  3.18146  2.89801  2.37887  2.77519  2.98518  4.58477  3.61503
          0.03243  3.84067  4.56301  0.61958  0.77255  0.48576  0.95510
     58   2.21845  4.30296  3.00151  2.74182  4.11207  3.01805  3.93049  3.46888  2.80575  3.18281  4.05536  2.92644  1.80089  3.16812  3.15003  2.46838  2.62050  3.04925  5.44912  4.17622    185 p - - -
          2.68618  4.42225  2.77519  2.73123  3.46354  2.40513  3.72494  3.29354  2.67741  2.69355  4.24690  2.90347  2.73739  3.18146  2.89801  2.37887  2.77519  2.98518  4.58477  3.61503
          0.03243  3.84067  4.56301  0.61958  0.77255  0.48576  0.95510
     59   2.18491  2.28780  3.58473  3.18488  3.81338  2.96967  4.07631  3.17715  3.09918  2.93923  3.81527  3.06268  3.66747  3.41644  3.37138  1.78230  2.63147  2.78654  5.23598  4.00912    186 s - - -
          2.68618  4.42225  2.77519  2.73123  3.46354  2.40513  3.72494  3.29354  2.67741  2.69355  4.24690  2.90347  2.73739  3.18146  2.89801  2.37887  2.77519  2.98518  4.58477  3.61503
          0.03243  3.84067  4.56301  0.61958  0.77255  0.48576  0.95510
     60   2.07039  4.14379  3.12061  2.89974  4.24853  1.78798  4.07449  3.67289  3.04482  3.35759  4.18738  3.13273  3.61159  3.33286  3.37954  1.79469  2.65784  3.12861  5.57864  4.33975    187 g - - -
          2.68618  4.42225  2.77519  2.73123  3.46354  2.40513  3.72494  3.29354  2.67741  2.69355  4.24690  2.90347  2.73739  3.18146  2.89801  2.37887  2.77519  2.98518  4.58477  3.61503
          0.03243  3.84067  4.56301  0.61958  0.77255  0.48576  0.95510
     61   2.95621  5.07831  0.96475  2.31667  4.45125  3.18726  3.90423  4.03236  2.98252  3.64657  4.62443  2.87124  3.83787  3.14365  3.49405  2.92249  3.29427  3.67509  5.62600  4.33000    188 d - - -
          2.68618  4.42225  2.77519  2.73123  3.46354  2.40513  3.72494  3.29354  2.67741  2.69355  4.24690  2.90347  2.73739  3.18146  2.89801  2.37887  2.77519  2.98518  4.58477  3.61503
          0.03243  3.84067  4.56301  0.61958  0.77255  0.48576  0.95510
     62   3.00672  4.47045  4.30960  3.82376  3.16645  4.09154  4.53214  2.05610  3.63469  1.19144  3.06016  4.10156  4.45423  3.93949  3.84721  3.47501  3.28113  1.80126  5.11092  3.88510    190 l - - -
          2.68618  4.42225  2.77519  2.73123  3.46354  2.40513  3.72494  3.29354  2.67741  2.69355  4.24690  2.90347  2.73739  3.18146  2.89801  2.37887  2.77519  2.98518  4.58477  3.61503
          0.03243  3.84067  4.56301  0.61958  0.77255  0.48576  0.95510
     63   3.12004  4.59201  4.13822  3.77841  3.12440  3.94135  4.44414  2.32729  3.54645  0.91538  3.15816  4.05692  4.38251  3.92241  3.72753  3.50920  3.41593  2.35627  4.99167  3.70748    191 l - - -
          2.68618  4.42225  2.77519  2.73123  3.46354  2.40513  3.72494  3.29354  2.67741  2.69355  4.24690  2.90347  2.73739  3.18146  2.89801  2.37887  2.77519  2.98518  4.58477  3.61503
          0.03243  3.84067  4.56301  0.61958  0.77255  0.48576  0.95510
     64   2.86376  4.44567  3.87051  3.38948  2.62546  3.73679  3.74886  2.77679  3.08687  2.16896  3.45184  3.61165  4.16097  3.48762  3.30173  3.10436  2.98238  2.66048  1.83271  2.69439    192 w - - -
          2.68618  4.42225  2.77519  2.73123  3.46354  2.40513  3.72494  3.29354  2.67741  2.69355  4.24690  2.90347  2.73739  3.18146  2.89801  2.37887  2.77519  2.98518  4.58477  3.61503
          0.03192  3.85623  4.57858  0.61958  0.77255  0.48576  0.95510
     65   2.84306  4.82983  3.27385  2.78388  4.18402  3.44831  3.67534  3.69760  2.08187  3.24440  4.15812  3.00194  3.92837  2.86280  1.29207  2.90299  3.10028  3.38125  5.29002  4.04550    193 r - - -
          2.68618  4.42225  2.77519  2.73123  3.46354  2.40513  3.72494  3.29354  2.67741  2.69355  4.24690  2.90347  2.73739  3.18146  2.89801  2.37887  2.77519  2.98518  4.58477  3.61503
          0.03192  3.85623  4.57858  0.61958  0.77255  0.48576  0.95510
     66   2.83138  4.31076  4.12054  3.55082  2.36969  3.92907  4.15000  2.27302  3.42730  1.63739  2.24526  3.83142  4.24326  3.65593  3.46228  3.22321  3.05953  2.31238  4.74890  3.49818    194 l - - -
          2.68618  4.42225  2.77519  2.73123  3.46354  2.40513  3.72494  3.29354  2.67741  2.69355  4.24690  2.90347  2.73739  3.18146  2.89801  2.37887  2.77519  2.98518  4.58477  3.61503
          0.03192  3.85623  4.57858  0.61958  0.77255  0.48576  0.95510
     67   2.86820  4.85312  2.89254  2.64720  4.01949  3.35549  3.80531  3.64792  2.46916  3.15187  4.18036  3.10673  3.90883  1.26320  2.75358  2.91671  3.16526  3.37866  5.29446  3.98720    209 q - - -
          2.68618  4.42225  2.77519  2.73123  3.46354  2.40513  3.72494  3.29354  2.67741  2.69355  4.24690  2.90347  2.73739  3.18146  2.89801  2.37887  2.77519  2.98518  4.58477  3.61503
          0.03192  3.85623  4.57858  0.61958  0.77255  0.48576  0.95510
     68   2.98633  4.39539  4.39647  3.83978  1.92655  4.14289  4.33900  2.04182  3.72604  1.59549  2.77487  4.08570  4.42330  3.90385  3.90907  3.45877  3.21701  2.03355  4.79809  3.50448    237 l - - -
          2.68618  4.42225  2.77519  2.73123  3.46354  2.40513  3.72494  3.29354  2.67741  2.69355  4.24690  2.90347  2.73739  3.18146  2.89801  2.37887  2.77519  2.98518  4.58477  3.61503
          0.03192  3.85623  4.57858  0.61958  0.77255  0.48576  0.95510
     69   3.13720  4.60438  4.16336  3.80329  3.12979  3.96139  4.46413  2.33313  3.57119  0.89545  3.15810  4.08032  4.39965  3.94341  3.74985  3.53059  3.43225  2.36622  5.00302  3.72254    238 l - - -
          2.68618  4.42225  2.77519  2.73123  3.46354  2.40513  3.72494  3.29354  2.67741  2.69355  4.24690  2.90347  2.73739  3.18146  2.89801  2.37887  2.77519  2.98518  4.58477  3.61503
          0.03192  3.85623  4.57858  0.61958  0.77255  0.48576  0.95510
     70   2.84295  4.96322  3.18791  2.62887  4.37499  3.18662  3.57969  3.74846  1.71245  3.25821  4.11361  3.06554  3.90901  2.72511  1.65690  2.85939  3.04866  3.42334  5.36479  4.14731    239 r - - -
          2.68618  4.42225  2.77519  2.73123  3.46354  2.40513  3.72494  3.29354  2.67741  2.69355  4.24690  2.90347  2.73739  3.18146  2.89801  2.37887  2.77519  2.98518  4.58477  3.61503
          0.03192  3.85623  4.57858  0.61958  0.77255  0.48576  0.95510
     71   2.86169  5.17596  2.19640  1.23111  4.49135  3.21051  3.74414  3.94768  2.67203  3.54457  4.43913  2.75184  3.81295  2.92975  3.15848  2.80388  3.15366  3.58751  5.69042  4.29772    241 e - - -
          2.68618  4.42225  2.77519  2.73123  3.46354  2.40513  3.72494  3.29354  2.67741  2.69355  4.24690  2.90347  2.73739  3.18146  2.89801  2.37887  2.77519  2.98518  4.58477  3.61503
          0.03192  3.85623  4.57858  0.61958  0.77255  0.48576  0.95510
     72   2.81286  5.02874  2.79325  2.43955  4.38266  3.39495  3.60383  3.81597  1.52805  3.33342  4.18413  2.48348  3.86202  2.66360  2.42832  2.80147  3.04322  3.47084  5.44667  4.15402    242 k - - -
          2.68619  4.42226  2.77514  2.73124  3.46354  2.40513  3.72495  3.29355  2.67736  2.69355  4.24690  2.90347  2.73740  3.18147  2.89801  2.37887  2.77520  2.98519  4.58477  3.61504
          0.06111  3.01580  4.57858  0.63406  0.75595  0.48576  0.95510
     73   2.69710  4.92830  2.64005  2.34013  4.27946  3.02713  3.63147  3.71652  2.25896  3.27520  4.10985  1.92188  3.80103  2.70309  2.58334  2.69681  2.95469  3.36211  5.45383  4.11946    252 n - - -
          2.68618  4.42225  2.77519  2.73123  3.46354  2.40513  3.72494  3.29354  2.67741  2.69355  4.24690  2.90347  2.73739  3.18146  2.89801  2.37887  2.77519  2.98518  4.58477  3.61503
          0.03192  3.85623  4.57858  0.61958  0.77255  0.48576  0.95510
     74   3.23792  4.64451  4.21641  3.92795  1.03867  3.93123  3.87041  2.76375  3.83542  2.13762  3.49640  4.00097  4.39029  4.00791  3.95915  3.50860  3.53909  2.75323  4.12453  2.49368    254 f - - -
          2.68618  4.42225  2.77519  2.73123  3.46354  2.40513  3.72494  3.29354  2.67741  2.69355  4.24690  2.90347  2.73739  3.18146  2.89801  2.37887  2.77519  2.98518  4.58477  3.61503
          0.03192  3.85623  4.57858  0.61958  0.77255  0.48576  0.95510
     75   2.69150  4.94942  2.70964  2.29465  4.25389  3.38814  3.57304  3.66174  1.66629  3.21235  3.83925  2.89739  3.81105  2.71307  2.50411  2.68878  2.91558  3.32002  5.38682  4.06974    265 k - - -
          2.68618  4.42225  2.77519  2.73123  3.46354  2.40513  3.72494  3.29354  2.67741  2.69355  4.24690  2.90347  2.73739  3.18146  2.89801  2.37887  2.77519  2.98518  4.58477  3.61503
          0.03192  3.85623  4.57858  0.61958  0.77255  0.48576  0.95510
     76   2.78583  4.79741  2.99529  2.63577  3.80483  3.42674  3.71816  3.35474  2.36087  2.67769  3.91732  3.08953  3.91463  1.61297  2.65274  2.84870  3.05124  3.13392  5.18384  3.82212    269 q - - -
          2.68618  4.42225  2.77519  2.73123  3.46354  2.40513  3.72494  3.29354  2.67741  2.69355  4.24690  2.90347  2.73739  3.18146  2.89801  2.37887  2.77519  2.98518  4.58477  3.61503
          0.03192  3.85623  4.57858  0.61958  0.77255  0.48576  0.95510
     77   2.48675  4.41020  3.18149  2.71258  3.81465  3.28844  3.76290  3.01750  2.48698  2.84993  3.73297  3.11470  3.80009  2.99466  2.76873  2.50774  1.86515  2.83630  5.16536  3.90624    273 t - - -
          2.68618  4.42225  2.77519  2.73123  3.46354  2.40513  3.72494  3.29354  2.67741  2.69355  4.24690  2.90347  2.73739  3.18146  2.89801  2.37887  2.77519  2.98518  4.58477  3.61503
          0.03192  3.85623  4.57858  0.61958  0.77255  0.48576  0.95510
     78   3.01848  4.44192  4.31232  3.92762  3.36341  4.04876  4.65886  1.09824  3.75543  1.95294  3.30147  4.17525  4.48167  4.10549  3.95387  3.54262  3.31799  1.84587  5.25077  3.98757    277 i - - -
          2.68618  4.42225  2.77519  2.73123  3.46354  2.40513  3.72494  3.29354  2.67741  2.69355  4.24690  2.90347  2.73739  3.18146  2.89801  2.37887  2.77519  2.98518  4.58477  3.61503
          0.03192  3.85623  4.57858  0.61958  0.77255  0.48576  0.95510
     79   2.52005  4.67157  2.75984  2.34353  3.99630  3.21076  3.63307  3.40840  2.43806  3.03084  3.86171  2.91278  2.33966  2.81251  2.76114  2.61855  2.82815  3.08734  5.24374  3.95656    286 p - - -
          2.68618  4.42225  2.77519  2.73123  3.46354  2.40513  3.72494  3.29354  2.67741  2.69355  4.24690  2.90347  2.73739  3.18146  2.89801  2.37887  2.77519  2.98518  4.58477  3.61503
          0.03192  3.85623  4.57858  0.61958  0.77255  0.48576  0.95510
     80   2.38105  4.71771  2.80194  2.40083  4.10947  3.08821  3.64375  3.52730  2.37607  3.12558  3.94931  2.90004  3.05390  2.29344  2.84993  2.41613  2.82844  3.17480  5.35425  4.02970    297 q - - -
          2.68618  4.42225  2.77519  2.73123  3.46354  2.40513  3.72494  3.29354  2.67741  2.69355  4.24690  2.90347  2.73739  3.18146  2.89801  2.37887  2.77519  2.98518  4.58477  3.61503
          0.03192  3.85623  4.57858  0.61958  0.77255  0.48576  0.95510
     81   2.58826  4.28277  4.03567  3.67665  3.59136  3.63742  4.52565  2.03548  3.55665  2.26851  3.50627  3.86529  4.21136  3.91034  3.78989  3.08705  3.06124  1.14325  5.36783  4.11042    300 v - - -
          2.68618  4.42225  2.77519  2.73123  3.46354  2.40513  3.72494  3.29354  2.67741  2.69355  4.24690  2.90347  2.73739  3.18146  2.89801  2.37887  2.77519  2.98518  4.58477  3.61503
          0.03192  3.85623  4.57858  0.61958  0.77255  0.48576  0.95510
     82   2.92237  4.99416  3.19188  2.68585  4.38484  3.51512  3.61190  3.77649  1.25231  3.28466  4.17999  3.10835  3.94404  2.76792  2.08235  2.93972  3.13041  3.46799  5.37014  4.16283    305 k - - -
          2.68618  4.42225  2.77519  2.73123  3.46354  2.40513  3.72494  3.29354  2.67741  2.69355  4.24690  2.90347  2.73739  3.18146  2.89801  2.37887  2.77519  2.98518  4.58477  3.61503
          0.03192  3.85623  4.57858  0.61958  0.77255  0.48576  0.95510
     83   3.03020  4.38024  4.58338  4.05716  3.37477  4.32284  4.77697  1.42346  3.93464  1.75741  3.19536  4.32336  4.61597  4.19388  4.14921  3.68033  3.28356  1.40931  5.32590  4.13692    307 v - - -
          2.68618  4.42225  2.77519  2.73123  3.46354  2.40513  3.72494  3.29354  2.67741  2.69355  4.24690  2.90347  2.73739  3.18146  2.89801  2.37887  2.77519  2.98518  4.58477  3.61503
          0.03192  3.85623  4.57858  0.61958  0.77255  0.48576  0.95510
     84   2.72246  5.11661  2.32708  1.68765  4.42132  2.89015  3.63108  3.88074  2.30995  3.41846  4.23643  2.65415  3.76976  2.78093  2.97370  2.54611  2.98186  3.49855  5.60434  4.19701    310 e - - -
          2.68619  4.42226  2.77515  2.73124  3.46355  2.40510  3.72495  3.29355  2.67742  2.69356  4.24690  2.90347  2.73740  3.18147  2.89801  2.37888  2.77520  2.98513  4.58478  3.61504
          0.05615  3.11605  4.57858  0.71573  0.67106  0.48576  0.95510
     85   2.88490  5.39035  1.41783  1.72273  4.67708  3.16428  3.71673  4.17646  2.73343  3.71083  4.57889  2.64279  3.78759  2.89028  3.31429  2.77922  3.17659  3.77122  5.86923  4.38761    318 d - - -
          2.68618  4.42225  2.77519  2.73123  3.46354  2.40513  3.72494  3.29354  2.67741  2.69355  4.24690  2.90347  2.73739  3.18146  2.89801  2.37887  2.77519  2.98518  4.58477  3.61503
          0.03192  3.85623  4.57858  0.61958  0.77255  0.48576  0.95510
     86   2.69917  4.96947  2.27728  2.01036  4.38092  1.91847  3.71110  3.83598  2.63538  3.41732  4.26297  2.59095  3.76825  2.88938  3.12844  2.68229  3.00285  3.45210  5.62302  4.22959    322 g - - -
          2.68618  4.42225  2.77519  2.73123  3.46354  2.40513  3.72494  3.29354  2.67741  2.69355  4.24690  2.90347  2.73739  3.18146  2.89801  2.37887  2.77519  2.98518  4.58477  3.61503
          0.03192  3.85623  4.57858  0.61958  0.77255  0.48576  0.95510
     87   2.83336  5.15078  2.36485  1.39960  4.42141  3.25721  3.68320  3.89144  2.48292  3.43481  4.32230  2.77327  3.81972  2.57182  2.90171  2.78369  3.10243  3.54337  5.61176  4.22511    324 e - - -
          2.68618  4.42225  2.77519  2.73123  3.46354  2.40513  3.72494  3.29354  2.67741  2.69355  4.24690  2.90347  2.73739  3.18146  2.89801  2.37887  2.77519  2.98518  4.58477  3.61503
          0.03192  3.85623  4.57858  0.61958  0.77255  0.48576  0.95510
     88   2.58998  4.93130  2.51763  1.71547  4.20558  3.18546  3.61824  3.35579  2.43606  3.21375  4.04086  2.80985  3.77479  2.64334  2.89775  2.64883  2.90487  3.28059  5.43589  4.07016    325 e - - -
          2.68618  4.42225  2.77519  2.73123  3.46354  2.40513  3.72494  3.29354  2.67741  2.69355  4.24690  2.90347  2.73739  3.18146  2.89801  2.37887  2.77519  2.98518  4.58477  3.61503
          0.03192  3.85623  4.57858  0.61958  0.77255  0.48576  0.95510
     89   2.70227  4.33111  4.32547  3.84774  3.46249  4.03282  4.63162  1.27730  3.71454  2.03127  3.30713  4.09782  4.44330  4.02688  3.94913  3.41432  3.17515  1.63905  5.32902  4.11589    336 i - - -
          2.68618  4.42225  2.77519  2.73123  3.46354  2.40513  3.72494  3.29354  2.67741  2.69355  4.24690  2.90347  2.73739  3.18146  2.89801  2.37887  2.77519  2.98518  4.58477  3.61503
          0.03192  3.85623  4.57858  0.61958  0.77255  0.48576  0.95510
     90   2.22771  4.15419  3.28775  2.98698  4.06558  2.95622  4.05792  3.37410  2.98664  3.14563  4.02654  3.20761  3.66687  3.33095  3.29563  1.89162  1.63430  2.94391  5.44215  4.19994    338 t - - -
          2.68618  4.42225  2.77519  2.73123  3.46354  2.40513  3.72494  3.29354  2.67741  2.69355  4.24690  2.90347  2.73739  3.18146  2.89801  2.37887  2.77519  2.98518  4.58477  3.61503
          0.03192  3.85623  4.57858  0.61958  0.77255  0.48576  0.95510
     91   2.70913  4.62421  2.85393  2.50246  3.17728  3.46583  3.25205  3.20372  2.62794  2.82622  3.74089  3.06300  3.90325  2.98741  3.00445  2.79902  2.94776  2.95162  4.68231  2.00323    344 y - - -
          2.68618  4.42225  2.77519  2.73123  3.46354  2.40513  3.72494  3.29354  2.67741  2.69355  4.24690  2.90347  2.73739  3.18146  2.89801  2.37887  2.77519  2.98518  4.58477  3.61503
          0.03192  3.85623  4.57858  0.61958  0.77255  0.48576  0.95510
     92   2.86114  5.17938  2.19047  1.23393  4.49405  3.20967  3.74276  3.95093  2.67201  3.54661  4.44008  2.74917  3.81212  2.92790  3.16026  2.80244  3.15287  3.58993  5.69319  4.29864    345 e - - -
          2.68618  4.42225  2.77520  2.73123  3.46354  2.40513  3.72495  3.29354  2.67741  2.69355  4.24690  2.90347  2.73740  3.18146  2.89801  2.37887  2.77515  2.98518  4.58477  3.61503
          0.05615  3.11605  4.57858  0.54071  0.87308  0.48576  0.95510
     93   2.36504  4.69759  2.84489  2.43397  3.95186  3.37586  3.60137  3.20336  1.99850  2.96719  3.65115  2.84277  3.78263  2.76557  2.79473  2.61402  2.79990  2.95076  5.22629  3.91127    347 k - - -
          2.68618  4.42225  2.77519  2.73123  3.46354  2.40513  3.72494  3.29354  2.67741  2.69355  4.24690  2.90347  2.73739  3.18146  2.89801  2.37887  2.77519  2.98518  4.58477  3.61503
          0.03192  3.85623  4.57858  0.61958  0.77255  0.48576  0.95510
     94   1.42527  4.10384  3.52964  3.15519  3.91557  3.02556  4.12560  2.96505  3.10702  2.91063  3.84875  3.32557  3.71874  3.42899  3.40072  2.33663  2.59565  2.33603  5.36479  4.14613    348 a - - -
          2.68618  4.42225  2.77519  2.73123  3.46354  2.40513  3.72494  3.29354  2.67741  2.69355  4.24690  2.90347  2.73739  3.18146  2.89801  2.37887  2.77519  2.98518  4.58477  3.61503
          0.03192  3.85623  4.57858  0.61958  0.77255  0.48576  0.95510
     95   2.25874  4.28940  3.15423  2.82093  3.98813  3.09930  3.92252  3.23083  2.64846  3.01972  3.91173  3.14782  3.73662  3.17001  3.09064  2.43529  1.62120  2.87755  5.34975  4.10078    350 t - - -
          2.68618  4.42225  2.77519  2.73123  3.46354  2.40513  3.72494  3.29354  2.67741  2.69355  4.24690  2.90347  2.73739  3.18146  2.89801  2.37887  2.77519  2.98518  4.58477  3.61503
          0.03192  3.85623  4.57858  0.61958  0.77255  0.48576  0.95510
     96   2.33402  4.32338  3.19579  2.78070  3.59381  3.40342  3.79537  2.55049  2.72986  2.60900  3.52247  3.19187  3.85341  3.06765  3.01663  2.68883  2.18387  2.41457  5.02558  3.77491    351 t - - -
          2.68618  4.42225  2.77519  2.73123  3.46354  2.40513  3.72494  3.29354  2.67741  2.69355  4.24690  2.90347  2.73739  3.18146  2.89801  2.37887  2.77519  2.98518  4.58477  3.61503
          0.03192  3.85623  4.57858  0.61958  0.77255  0.48576  0.95510
     97   1.67092  4.12196  3.43348  3.11213  4.01935  2.98417  4.13408  3.10713  3.08823  3.00897  3.94763  3.29005  3.69685  3.42175  3.38217  2.43164  1.73940  2.74348  5.44657  4.22970    352 a - - -
          2.68618  4.42225  2.77519  2.73123  3.46354  2.40513  3.72494  3.29354  2.67741  2.69355  4.24690  2.90347  2.73739  3.18146  2.89801  2.37887  2.77519  2.98518  4.58477  3.61503
          0.03192  3.85623  4.57858  0.61958  0.77255  0.48576  0.95510
     98   3.03655  4.50638  4.31348  3.83967  3.13577  4.09802  4.53330  2.10432  3.63422  1.10008  3.04165  4.11491  4.46411  3.94558  3.83944  3.49212  3.31366  1.94102  5.09211  3.85782    353 l - - -
          2.68618  4.42225  2.77519  2.73123  3.46354  2.40513  3.72494  3.29354  2.67741  2.69355  4.24690  2.90347  2.73739  3.18146  2.89801  2.37887  2.77519  2.98518  4.58477  3.61503
          0.03192  3.85623  4.57858  0.61958  0.77255  0.48576  0.95510
     99   2.90693  4.99095  3.26843  2.68038  4.29073  3.55838  3.17087  3.73716  1.84766  3.23500  4.10586  3.10237  3.94468  2.72231  1.48237  2.92313  3.09307  3.43192  5.30503  4.07434    354 r - - -
          2.68618  4.42225  2.77519  2.73123  3.46354  2.40513  3.72494  3.29354  2.67741  2.69355  4.24690  2.90347  2.73739  3.18146  2.89801  2.37887  2.77519  2.98518  4.58477  3.61503
          0.03192  3.85623  4.57858  0.61958  0.77255  0.48576  0.95510
    100   2.98742  4.82739  3.47644  2.99110  4.17786  3.47833  3.81297  3.71858  2.23150  3.23747  4.23822  3.35200  3.98184  3.03423  1.00349  3.07246  3.25457  3.44326  5.26758  4.10890    357 r - - -
          2.68618  4.42225  2.77519  2.73123  3.46354  2.40513  3.72494  3.29354  2.67741  2.69355  4.24690  2.90347  2.73739  3.18146  2.89801  2.37887  2.77519  2.98518  4.58477  3.61503
          0.03192  3.85623  4.57858  0.61958  0.77255  0.48576  0.95510
    101   1.38943  4.08718  3.33625  3.03935  4.14766  2.49807  4.10773  3.49725  3.08937  3.23109  4.07116  3.21277  3.62093  3.38333  3.40294  2.17538  2.42462  3.00217  5.50539  4.29380    358 a - - -
          2.68618  4.42225  2.77519  2.73123  3.46354  2.40513  3.72494  3.29354  2.67741  2.69355  4.24690  2.90347  2.73739  3.18146  2.89801  2.37887  2.77519  2.98518  4.58477  3.61503
          0.03192  3.85623  4.57858  0.61958  0.77255  0.48576  0.95510
    102   2.43119  4.23391  4.00063  3.53232  3.60070  3.64866  4.38641  1.98678  3.42239  2.32276  3.47065  3.77061  4.16808  3.74999  3.69083  3.03241  2.78902  1.32139  5.29668  4.07789    359 v - - -
          2.68618  4.42225  2.77519  2.73123  3.46354  2.40513  3.72494  3.29354  2.67741  2.69355  4.24690  2.90347  2.73739  3.18146  2.89801  2.37887  2.77519  2.98518  4.58477  3.61503
          0.03192  3.85623  4.57858  0.61958  0.77255  0.48576  0.95510
    103   2.73216  4.90575  2.87078  2.44967  4.06867  3.40729  2.29779  3.62459  2.20624  3.17586  4.02204  2.59409  3.84324  2.68879  2.34853  2.74430  2.95917  3.30073  5.27555  3.93002    360 k - - -
          2.68618  4.42225  2.77519  2.73123  3.46354  2.40513  3.72494  3.29354  2.67741  2.69355  4.24690  2.90347  2.73739  3.18146  2.89801  2.37887  2.77519  2.98518  4.58477  3.61503
          0.03192  3.85623  4.57858  0.61958  0.77255  0.48576  0.95510
    104   3.05421  4.56190  3.93172  3.46005  1.53119  3.92391  2.60642  3.05934  3.34057  2.45059  3.64960  3.62162  4.27263  3.55587  3.57128  3.22567  3.28028  2.90356  3.80698  2.00108    361 f - - -
          2.68618  4.42225  2.77519  2.73123  3.46354  2.40513  3.72494  3.29354  2.67741  2.69355  4.24690  2.90347  2.73739  3.18146  2.89801  2.37887  2.77519  2.98518  4.58477  3.61503
          0.03192  3.85623  4.57858  0.61958  0.77255  0.48576  0.95510
    105   2.98744  4.41922  4.25616  3.73047  1.86281  4.04795  3.97299  2.40663  3.60597  1.56041  3.09428  3.92086  4.35496  3.78561  3.78915  3.36031  3.21677  2.28088  4.35246  2.69741    362 l - - -
          2.68618  4.42225  2.77519  2.73123  3.46354  2.40513  3.72494  3.29354  2.67741  2.69355  4.24690  2.90347  2.73739  3.18146  2.89801  2.37887  2.77519  2.98518  4.58477  3.61503
          0.03192  3.85623  4.57858  0.61958  0.77255  0.48576  0.95510
    106   1.86324  4.12134  3.23629  2.98327  4.20350  2.73774  4.10080  3.58794  3.06578  3.30728  4.14773  3.18246  3.62254  3.36873  3.38337  1.40605  2.65285  3.06971  5.54958  4.31891    363 s - - -
          2.68618  4.42225  2.77519  2.73123  3.46354  2.40513  3.72494  3.29354  2.67741  2.69355  4.24690  2.90347  2.73739  3.18146  2.89801  2.37887  2.77519  2.98518  4.58477  3.61503
          0.03192  3.85623  4.57858  0.61958  0.77255  0.48576  0.95510
    107   1.25987  4.09240  3.38140  3.10896  4.11316  2.76559  4.15529  3.30715  3.12832  3.15728  4.05070  3.26255  3.65342  3.44593  3.41636  2.37678  2.40966  2.87648  5.50563  4.29541    364 a - - -
          2.68618  4.42225  2.77519  2.73123  3.46354  2.40513  3.72494  3.29354  2.67741  2.69355  4.24690  2.90347  2.73739  3.18146  2.89801  2.37887  2.77519  2.98518  4.58477  3.61503
          0.03192  3.85623  4.57858  0.61958  0.77255  0.48576  0.95510
    108   3.15353  4.56583  4.47389  3.93130  3.05557  4.30926  4.59539  2.03735  3.72471  1.02184  2.71225  4.23992  4.56258  3.98664  3.92063  3.65666  3.38996  2.16024  5.07581  3.90603    365 l - - -
          2.68618  4.42225  2.77519  2.73123  3.46354  2.40513  3.72494  3.29354  2.67741  2.69355  4.24690  2.90347  2.73739  3.18146  2.89801  2.37887  2.77519  2.98518  4.58477  3.61503
          0.03192  3.85623  4.57858  0.61958  0.77255  0.48576  0.95510
    109   2.86820  4.85312  2.89254  2.64720  4.01949  3.35549  3.80531  3.64792  2.46916  3.15187  4.18036  3.10673  3.90883  1.26320  2.75358  2.91671  3.16526  3.37866  5.29446  3.98720    366 q - - -
          2.68618  4.42225  2.77519  2.73123  3.46354  2.40513  3.72494  3.29354  2.67741  2.69355  4.24690  2.90347  2.73739  3.18146  2.89801  2.37887  2.77519  2.98518  4.58477  3.61503
          0.03192  3.85623  4.57858  0.61958  0.77255  0.48576  0.95510
    110   1.42715  4.09029  3.40280  3.08262  4.08067  2.92187  4.11447  3.32336  3.08391  3.13659  4.00944  3.24852  3.64744  3.39789  3.38554  2.17091  2.17819  2.88731  5.46505  4.25202    367 a - - -
          2.68618  4.42225  2.77519  2.73123  3.46354  2.40513  3.72494  3.29354  2.67741  2.69355  4.24690  2.90347  2.73739  3.18146  2.89801  2.37887  2.77519  2.98518  4.58477  3.61503
          0.03192  3.85623  4.57858  0.61958  0.77255  0.48576  0.95510
    111   2.59840  4.81707  2.33519  2.22717  4.23747  3.20653  3.68317  3.66994  2.56559  3.26789  4.09669  2.68907  3.75087  2.85295  3.04431  1.87177  2.68981  3.29615  5.49268  4.12821    368 s - - -
          2.68618  4.42225  2.77519  2.73123  3.46354  2.40513  3.72494  3.29354  2.67741  2.69355  4.24690  2.90347  2.73739  3.18146  2.89801  2.37887  2.77519  2.98518  4.58477  3.61503
          0.03192  3.85623  4.57858  0.61958  0.77255  0.48576  0.95510
    112   2.86592  5.20584  1.22566  2.15699  4.35637  3.18180  3.44487  4.06066  2.76892  3.60352  4.50384  2.72379  3.80523  2.95463  3.30518  2.79774  3.17171  3.67787  5.63695  4.16998    369 d - - -
          2.68618  4.42225  2.77519  2.73123  3.46354  2.40513  3.72494  3.29354  2.67741  2.69355  4.24690  2.90347  2.73739  3.18146  2.89801  2.37887  2.77519  2.98518  4.58477  3.61503
          0.03192  3.85623  4.57858  0.61958  0.77255  0.48576  0.95510
    113   2.64512  4.42198  3.31555  3.21298  4.35525  0.75461  4.33411  3.95106  3.39203  3.60719  4.58292  3.47989  3.81260  3.71750  3.62972  2.81659  3.12510  3.48252  5.45454  4.45666    370 g - - -
          2.68618  4.42225  2.77519  2.73123  3.46354  2.40513  3.72494  3.29354  2.67741  2.69355  4.24690  2.90347  2.73739  3.18146  2.89801  2.37887  2.77519  2.98518  4.58477  3.61503
          0.03192  3.85623  4.57858  0.61958  0.77255  0.48576  0.95510
    114   2.97754  4.79761  3.11029  2.86874  3.27369  3.43407  1.17722  3.67794  2.71225  3.17388  4.21568  3.27867  3.98578  3.23481  2.97886  3.04842  3.28041  3.41339  4.73893  3.22504    371 h - - -
          2.68618  4.42225  2.77519  2.73123  3.46354  2.40513  3.72494  3.29354  2.67741  2.69355  4.24690  2.90347  2.73739  3.18146  2.89801  2.37887  2.77519  2.98518  4.58477  3.61503
          0.03192  3.85623  4.57858  0.61958  0.77255  0.48576  0.95510
    115   3.30905  4.68944  4.06661  3.76880  2.65028  3.71219  3.88036  3.33210  3.49141  2.72973  3.96664  3.92117  4.22860  3.87988  3.62258  3.51290  3.60866  3.22198  0.91869  2.65325    372 w - - -
          2.68618  4.42225  2.77519  2.73123  3.46354  2.40513  3.72494  3.29354  2.67741  2.69355  4.24690  2.90347  2.73739  3.18146  2.89801  2.37887  2.77519  2.98518  4.58477  3.61503
          0.03192  3.85623  4.57858  0.61958  0.77255  0.48576  0.95510
    116   2.20564  4.29865  3.14137  2.92588  4.09300  3.03265  4.07157  3.43360  2.98127  3.15365  4.11911  3.21472  1.43294  3.35007  3.28581  2.54298  2.82909  3.04709  5.45144  4.21579    373 p - - -
          2.68618  4.42225  2.77519  2.73123  3.46354  2.40513  3.72494  3.29354  2.67741  2.69355  4.24690  2.90347  2.73739  3.18146  2.89801  2.37887  2.77519  2.98518  4.58477  3.61503
          0.03192  3.85623  4.57858  0.61958  0.77255  0.48576  0.95510
    117   1.03742  4.18421  3.44633  3.23706  4.03642  3.00915  4.26099  3.15952  3.25290  3.04186  4.07560  3.39070  3.74685  3.59559  3.50445  2.53471  2.81095  2.81674  5.46521  4.26369    374 a - - -
          2.68618  4.42225  2.77519  2.73123  3.46354  2.40513  3.72494  3.29354  2.67741  2.69355  4.24690  2.90347  2.73739  3.18146  2.89801  2.37887  2.77519  2.98518  4.58477  3.61503
          0.03192  3.85623  4.57858  0.61958  0.77255  0.48576  0.95510
    118   2.72178  5.08770  2.34238  1.65925  4.35404  3.27195  3.62183  3.80650  2.44184  3.15831  4.18441  2.75895  3.77963  2.46165  2.90986  2.68133  2.97262  3.44316  5.54708  4.15136    375 e - - -
          2.68618  4.42225  2.77519  2.73123  3.46354  2.40513  3.72494  3.29354  2.67741  2.69355  4.24690  2.90347  2.73739  3.18146  2.89801  2.37887  2.77519  2.98518  4.58477  3.61503
          0.03192  3.85623  4.57858  0.61958  0.77255  0.48576  0.95510
    119   2.54956  4.43317  3.10274  2.70705  3.66873  3.35052  3.79569  2.27340  2.67950  2.75639  3.68947  2.21662  3.85259  3.06018  3.03798  2.60307  2.84501  2.67041  5.10012  3.78413    376 n - - -
          2.68618  4.42225  2.77519  2.73123  3.46354  2.40513  3.72494  3.29354  2.67741  2.69355  4.24690  2.90347  2.73739  3.18146  2.89801  2.37887  2.77519  2.98518  4.58477  3.61503
          0.03192  3.85623  4.57858  0.61958  0.77255  0.48576  0.95510
    120   1.22043  4.09364  3.30560  3.06937  4.15865  2.63552  4.15020  3.46871  3.13584  3.25375  4.11921  3.23038  3.63312  3.44090  3.42802  2.26312  2.65702  2.98615  5.53076  4.31084    377 a - - -
          2.68618  4.42225  2.77519  2.73123  3.46354  2.40513  3.72494  3.29354  2.67741  2.69355  4.24690  2.90347  2.73739  3.18146  2.89801  2.37887  2.77519  2.98518  4.58477  3.61503
          0.03192  3.85623  4.57858  0.61958  0.77255  0.48576  0.95510
    121   2.64512  4.42198  3.31555  3.21298  4.35525  0.75461  4.33411  3.95106  3.39203  3.60719  4.58292  3.47989  3.81260  3.71750  3.62972  2.81659  3.12510  3.48252  5.45454  4.45666    379 g - - -
          2.68618  4.42225  2.77519  2.73123  3.46354  2.40513  3.72494  3.29354  2.67741  2.69355  4.24690  2.90347  2.73739  3.18146  2.89801  2.37887  2.77519  2.98518  4.58477  3.61503
          0.03192  3.85623  4.57858  0.61958  0.77255  0.48576  0.95510
    122   2.43051  4.31997  3.24148  2.98682  3.91827  3.09768  4.06462  3.28079  2.97031  2.98464  4.01289  3.27097  1.41240  3.36315  3.26314  2.60048  2.86349  2.78470  5.33888  4.06560    380 p - - -
          2.68618  4.42225  2.77519  2.73123  3.46354  2.40513  3.72494  3.29354  2.67741  2.69355  4.24690  2.90347  2.73739  3.18146  2.89801  2.37887  2.77519  2.98518  4.58477  3.61503
          0.03192  3.85623  4.57858  0.61958  0.77255  0.48576  0.95510
    123   2.88785  4.53793  3.63090  3.21355  3.20424  3.74809  4.05029  2.56073  2.94077  1.25900  3.24373  3.57698  4.16930  3.01498  3.18726  3.14527  3.15031  2.54041  4.93446  3.62581    381 l - - -
          2.68618  4.42225  2.77519  2.73123  3.46354  2.40513  3.72494  3.29354  2.67741  2.69355  4.24690  2.90347  2.73739  3.18146  2.89801  2.37887  2.77519  2.98518  4.58477  3.61503
          0.03192  3.85623  4.57858  0.61958  0.77255  0.48576  0.95510
    124   3.31733  4.66764  4.31147  3.93294  1.23217  4.14526  3.49041  2.99326  3.79943  2.36471  3.62207  3.88839  4.47938  3.88703  3.91744  3.50581  3.55063  2.92908  3.68825  1.71064    383 f - - -
          2.68618  4.42225  2.77519  2.73123  3.46354  2.40513  3.72494  3.29354  2.67741  2.69355  4.24690  2.90347  2.73739  3.18146  2.89801  2.37887  2.77519  2.98518  4.58477  3.61503
          0.03192  3.85623  4.57858  0.61958  0.77255  0.48576  0.95510
    125   3.26705  4.65290  4.25159  3.88332  1.18034  4.10197  3.60133  2.84941  3.75438  2.20628  3.50802  3.90256  4.45838  3.88475  3.89038  3.48969  3.51495  2.81828  3.82326  2.03579    384 f - - -
          2.68618  4.42225  2.77519  2.73123  3.46354  2.40513  3.72494  3.29354  2.67741  2.69355  4.24690  2.90347  2.73739  3.18146  2.89801  2.37887  2.77519  2.98518  4.58477  3.61503
          0.03192  3.85623  4.57858  0.61958  0.77255  0.48576  0.95510
    126   2.96803  4.44751  4.18800  3.62687  2.84870  4.06728  4.29921  2.28596  3.48909  1.23094  2.37426  3.94542  4.35286  3.54342  3.71466  3.37036  3.19448  2.34547  4.88768  3.68948    385 l - - -
          2.68618  4.42225  2.77519  2.73123  3.46354  2.40513  3.72494  3.29354  2.67741  2.69355  4.24690  2.90347  2.73739  3.18146  2.89801  2.37887  2.77519  2.98518  4.58477  3.61503
          0.03192  3.85623  4.57858  0.61958  0.77255  0.48576  0.95510
    127   2.59010  4.57658  2.87142  2.63601  4.04046  3.19314  3.85048  3.54509  2.65059  3.14029  4.08419  3.06200  1.59981  2.74129  2.98226  2.68715  2.94898  3.20427  5.35487  4.05862    386 p - - -
          2.68618  4.42225  2.77519  2.73123  3.46354  2.40513  3.72494  3.29354  2.67741  2.69355  4.24690  2.90347  2.73739  3.18146  2.89801  2.37887  2.77519  2.98518  4.58477  3.61503
          0.03192  3.85623  4.57858  0.61958  0.77255  0.48576  0.95510
    128   2.73040  4.49029  3.33584  3.17265  4.16897  3.17872  4.25133  3.71034  3.22859  3.33889  4.38814  3.48092  0.85838  3.61787  3.47584  2.89741  3.17072  3.35755  5.35984  4.28946    387 p - - -
          2.68618  4.42225  2.77519  2.73123  3.46354  2.40513  3.72494  3.29354  2.67741  2.69355  4.24690  2.90347  2.73739  3.18146  2.89801  2.37887  2.77519  2.98518  4.58477  3.61503
          0.03192  3.85623  4.57858  0.61958  0.77255  0.48576  0.95510
    129   3.13720  4.60438  4.16336  3.80329  3.12979  3.96139  4.46413  2.33313  3.57119  0.89545  3.15810  4.08032  4.39965  3.94341  3.74985  3.53059  3.43225  2.36622  5.00302  3.72254    394 l - - -
          2.68618  4.42225  2.77519  2.73123  3.46354  2.40513  3.72494  3.29354  2.67741  2.69355  4.24690  2.90347  2.73739  3.18146  2.89801  2.37887  2.77519  2.98518  4.58477  3.61503
          0.03192  3.85623  4.57858  0.61958  0.77255  0.48576  0.95510
    130   2.79531  4.34257  4.10272  3.76549  3.53838  3.70693  4.57008  2.05160  3.63302  2.22834  3.50614  3.95789  4.26845  3.99407  3.84707  3.20956  3.15732  1.04563  5.32003  4.05057    398 v - - -
          2.68618  4.42225  2.77519  2.73123  3.46354  2.40513  3.72494  3.29354  2.67741  2.69355  4.24690  2.90347  2.73739  3.18146  2.89801  2.37887  2.77519  2.98518  4.58477  3.61503
          0.03192  3.85623  4.57858  0.61958  0.77255  0.48576  0.95510
    131   3.02027  4.44416  4.37585  3.82836  2.15023  4.14229  4.31055  2.18408  3.70291  1.56118  2.03635  4.07793  4.42312  3.88283  3.88441  3.46328  3.25165  2.29423  4.75021  3.43797    401 l - - -
          2.68618  4.42225  2.77519  2.73123  3.46354  2.40513  3.72494  3.29354  2.67741  2.69355  4.24690  2.90347  2.73739  3.18146  2.89801  2.37887  2.77519  2.98518  4.58477  3.61503
          0.03192  3.85623  4.57858  0.61958  0.77255  0.48576  0.95510
    132   2.06654  1.62749  3.89361  3.54570  3.79511  2.98610  4.28994  2.87686  3.38692  2.83991  3.81226  3.49886  3.72245  3.70082  3.57899  2.36189  2.67101  2.55014  5.29713  4.08064    402 c - - -
          2.68618  4.42225  2.77519  2.73123  3.46354  2.40513  3.72494  3.29354  2.67741  2.69355  4.24690  2.90347  2.73739  3.18146  2.89801  2.37887  2.77519  2.98518  4.58477  3.61503
          0.03192  3.85623  4.57858  0.61958  0.77255  0.48576  0.95510
    133   2.87533  4.35219  4.16995  3.61159  3.20420  4.00185  4.34942  2.11171  3.48362  1.48812  2.45443  3.92071  4.32777  3.74907  3.72376  3.31315  2.90830  1.86987  5.03351  3.87751    403 l - - -
          2.68618  4.42225  2.77519  2.73123  3.46354  2.40513  3.72494  3.29354  2.67741  2.69355  4.24690  2.90347  2.73739  3.18146  2.89801  2.37887  2.77519  2.98518  4.58477  3.61503
          0.03192  3.85623  4.57858  0.61958  0.77255  0.48576  0.95510
    134   3.22391  4.71948  3.81439  3.54086  2.29408  3.81132  3.61137  3.23542  3.39885  2.69351  3.91218  3.70366  4.28561  3.70878  3.58583  3.36218  3.51055  3.10523  3.93717  0.99322    404 y - - -
          2.68618  4.42225  2.77519  2.73123  3.46354  2.40513  3.72494  3.29354  2.67741  2.69355  4.24690  2.90347  2.73739  3.18146  2.89801  2.37887  2.77519  2.98518  4.58477  3.61503
          0.03192  3.85623  4.57858  0.61958  0.77255  0.48576  0.95510
    135   2.99555  4.39290  4.48257  4.01240  3.38863  4.18939  4.75125  1.20672  3.85924  1.90889  3.24360  4.25721  4.56019  4.16363  4.07278  3.58665  3.27786  1.61315  5.33473  4.10619    405 i - - -
          2.68618  4.42225  2.77519  2.73123  3.46354  2.40513  3.72494  3.29354  2.67741  2.69355  4.24690  2.90347  2.73739  3.18146  2.89801  2.37887  2.77519  2.98518  4.58477  3.61503
          0.03192  3.85623  4.57858  0.61958  0.77255  0.48576  0.95510
    136   2.40425  4.24924  3.41395  3.16538  3.95480  3.08901  4.18390  3.07996  3.10803  2.94402  3.99571  3.37726  3.79154  3.50370  3.36741  2.60535  1.19974  2.77667  5.39403  4.17147    409 t - - -
          2.68618  4.42225  2.77519  2.73123  3.46354  2.40513  3.72494  3.29354  2.67741  2.69355  4.24690  2.90347  2.73739  3.18146  2.89801  2.37887  2.77519  2.98518  4.58477  3.61503
          0.03192  3.85623  4.57858  0.61958  0.77255  0.48576  0.95510
    137   2.64512  4.42198  3.31555  3.21298  4.35525  0.75461  4.33411  3.95106  3.39203  3.60719  4.58292  3.47989  3.81260  3.71750  3.62972  2.81659  3.12510  3.48252  5.45454  4.45666    413 g - - -
          2.68618  4.42225  2.77519  2.73123  3.46354  2.40513  3.72494  3.29354  2.67741  2.69355  4.24690  2.90347  2.73739  3.18146  2.89801  2.37887  2.77519  2.98518  4.58477  3.61503
          0.03192  3.85623  4.57858  0.61958  0.77255  0.48576  0.95510
    138   2.70772  4.67770  2.95828  2.65760  3.53415  3.34231  1.71303  3.45702  2.50776  3.04521  4.00249  3.08658  3.88004  3.01803  2.81146  2.78738  2.77879  3.16587  4.97025  3.50124    414 h - - -
          2.68618  4.42225  2.77519  2.73123  3.46354  2.40513  3.72494  3.29354  2.67741  2.69355  4.24690  2.90347  2.73739  3.18146  2.89801  2.37887  2.77519  2.98518  4.58477  3.61503
          0.03192  3.85623  4.57858  0.61958  0.77255  0.48576  0.95510
    139   3.13720  4.60438  4.16336  3.80329  3.12979  3.96139  4.46413  2.33313  3.57119  0.89545  3.15810  4.08032  4.39965  3.94341  3.74985  3.53059  3.43225  2.36622  5.00302  3.72254    415 l - - -
          2.68618  4.42225  2.77519  2.73123  3.46354  2.40513  3.72494  3.29354  2.67741  2.69355  4.24690  2.90347  2.73739  3.18146  2.89801  2.37887  2.77519  2.98518  4.58477  3.61503
          0.03192  3.85623  4.57858  0.61958  0.77255  0.48576  0.95510
    140   2.79549  5.19251  1.75526  2.12257  4.51664  3.16319  3.71637  4.06196  2.69921  3.61346  4.46969  1.77260  3.77631  2.89418  3.24431  2.72984  3.09926  3.65282  5.74600  4.28411    416 d - - -
          2.68618  4.42225  2.77519  2.73123  3.46354  2.40513  3.72494  3.29354  2.67741  2.69355  4.24690  2.90347  2.73739  3.18146  2.89801  2.37887  2.77519  2.98518  4.58477  3.61503
          0.03192  3.85623  4.57858  0.61958  0.77255  0.48576  0.95510
    141   2.20406  4.22426  3.15812  2.83197  4.07329  2.99782  3.95758  3.44012  2.86569  3.14920  3.99678  2.90990  3.67210  3.20263  3.21291  1.95635  1.79737  3.00668  5.41621  4.16627    417 t - - -
          2.68618  4.42225  2.77519  2.73123  3.46354  2.40513  3.72494  3.29354  2.67741  2.69355  4.24690  2.90347  2.73739  3.18146  2.89801  2.37887  2.77519  2.98518  4.58477  3.61503
          0.03192  3.85623  4.57858  0.61958  0.77255  0.48576  0.95510
    142   2.92674  4.35323  4.40112  3.92686  3.46129  4.09528  4.69845  1.68659  3.78742  2.02879  3.32317  4.17103  4.49897  4.10299  4.01938  3.48722  3.21844  1.15068  5.35684  4.11516    418 v - - -
          2.68618  4.42225  2.77519  2.73123  3.46354  2.40513  3.72494  3.29354  2.67741  2.69355  4.24690  2.90347  2.73739  3.18146  2.89801  2.37887  2.77519  2.98518  4.58477  3.61503
          0.03192  3.85623  4.57858  0.61958  0.77255  0.48576  0.95510
    143   3.23792  4.64451  4.21641  3.92795  1.03867  3.93123  3.87041  2.76375  3.83542  2.13762  3.49640  4.00097  4.39029  4.00791  3.95915  3.50860  3.53909  2.75323  4.12453  2.49368    419 f - - -
          2.68618  4.42225  2.77519  2.73123  3.46354  2.40513  3.72494  3.29354  2.67741  2.69355  4.24690  2.90347  2.73739  3.18146  2.89801  2.37887  2.77519  2.98518  4.58477  3.61503
          0.03192  3.85623  4.57858  0.61958  0.77255  0.48576  0.95510
    144   2.33473  4.33073  2.96658  2.70075  4.14036  3.02282  3.90786  3.56166  2.78564  3.23110  4.07828  2.88333  1.85403  3.13692  3.14509  2.25395  2.62632  3.11838  5.45908  4.17809    420 p - - -
          2.68614  4.42225  2.77520  2.73119  3.46354  2.40513  3.72495  3.29354  2.67741  2.69355  4.24690  2.90347  2.73740  3.18147  2.89801  2.37887  2.77520  2.98519  4.58477  3.61503
          0.05615  3.11605  4.57858  0.63204  0.75823  0.48576  0.95510
    145   2.15702  4.58776  2.97609  2.28859  3.84121  3.35897  3.63911  3.22942  2.47215  2.87856  3.72381  2.97073  3.42745  2.82958  2.84119  2.54462  2.72793  2.85328  5.16296  3.62941    423 a - - -
          2.68618  4.42225  2.77519  2.73123  3.46354  2.40513  3.72494  3.29354  2.67741  2.69355  4.24690  2.90347  2.73739  3.18146  2.89801  2.37887  2.77519  2.98518  4.58477  3.61503
          0.03192  3.85623  4.57858  0.61958  0.77255  0.48576  0.95510
    146   2.78280  5.08010  2.39985  1.42149  4.33609  3.25402  3.40600  3.84853  2.49415  3.40110  4.26315  2.77939  3.55243  2.84656  2.92762  2.74640  3.05260  3.49172  5.55140  4.15829    424 e - - -
          2.68618  4.42225  2.77519  2.73123  3.46354  2.40513  3.72494  3.29354  2.67741  2.69355  4.24690  2.90347  2.73739  3.18146  2.89801  2.37887  2.77519  2.98518  4.58477  3.61503
          0.03192  3.85623  4.57858  0.61958  0.77255  0.48576  0.95510
    147   2.94908  4.74127  3.33166  2.92935  2.53886  3.66774  1.85872  3.35883  2.76136  2.85433  3.88649  3.29120  4.08526  3.18186  3.06056  3.01943  3.18731  3.14221  4.14156  2.10645    425 h - - -
          2.68618  4.42225  2.77519  2.73123  3.46354  2.40513  3.72494  3.29354  2.67741  2.69355  4.24690  2.90347  2.73739  3.18146  2.89801  2.37887  2.77519  2.98518  4.58477  3.61503
          0.03192  3.85623  4.57858  0.61958  0.77255  0.48576  0.95510
    148   2.76058  4.31698  3.28453  2.66982  4.13838  3.49833  3.59671  3.51435  1.97947  3.08187  3.95017  3.09634  3.89609  2.64870  1.61062  2.81525  2.97620  3.21689  5.25841  4.02652    426 r - - -
          2.68618  4.42225  2.77519  2.73123  3.46354  2.40513  3.72494  3.29354  2.67741  2.69355  4.24690  2.90347  2.73739  3.18146  2.89801  2.37887  2.77519  2.98518  4.58477  3.61503
          0.03192  3.85623  4.57858  0.61958  0.77255  0.48576  0.95510
    149   2.77918  4.88371  3.12743  2.50386  4.17988  3.49278  3.58803  3.36617  1.50021  3.00162  3.98143  3.04007  3.88965  2.74335  2.29972  2.81092  2.98707  3.23396  5.29988  4.04565    427 k - - -
          2.68618  4.42225  2.77519  2.73123  3.46354  2.40513  3.72494  3.29354  2.67741  2.69355  4.24690  2.90347  2.73739  3.18146  2.89801  2.37887  2.77519  2.98518  4.58477  3.61503
          0.03192  3.85623  4.57858  0.61958  0.77255  0.48576  0.95510
    150   2.93863  5.04593  2.48124  1.04869  4.39016  3.26381  3.84941  3.84085  2.72792  3.46065  4.43557  2.92416  3.86768  3.06552  3.13495  2.92279  3.24280  3.52643  5.56481  4.28723    435 e - - -
          2.68618  4.42225  2.77519  2.73123  3.46354  2.40513  3.72494  3.29354  2.67741  2.69355  4.24690  2.90347  2.73739  3.18146  2.89801  2.37887  2.77519  2.98518  4.58477  3.61503
          0.03192  3.85623  4.57858  0.61958  0.77255  0.48576  0.95510
    151   3.01848  4.44192  4.31232  3.92762  3.36341  4.04876  4.65886  1.09824  3.75543  1.95294  3.30147  4.17525  4.48167  4.10549  3.95387  3.54262  3.31799  1.84587  5.25077  3.98757    437 i - - -
          2.68618  4.42225  2.77519  2.73123  3.46354  2.40513  3.72494  3.29354  2.67741  2.69355  4.24690  2.90347  2.73739  3.18146  2.89801  2.37887  2.77519  2.98518  4.58477  3.61503
          0.03192  3.85623  4.57858  0.61958  0.77255  0.48576  0.95510
    152   3.13720  4.60438  4.16336  3.80329  3.12979  3.96139  4.46413  2.33313  3.57119  0.89545  3.15810  4.08032  4.39965  3.94341  3.74985  3.53059  3.43225  2.36622  5.00302  3.72254    438 l - - -
          2.68618  4.42225  2.77519  2.73123  3.46354  2.40513  3.72494  3.29354  2.67741  2.69355  4.24690  2.90347  2.73739  3.18146  2.89801  2.37887  2.77519  2.98518  4.58477  3.61503
          0.03192  3.85623  4.57858  0.61958  0.77255  0.48576  0.95510
    153   2.98742  4.82739  3.47644  2.99110  4.17786  3.47833  3.81297  3.71858  2.23150  3.23747  4.23822  3.35200  3.98184  3.03423  1.00349  3.07246  3.25457  3.44326  5.26758  4.10890    439 r - - -
          2.68618  4.42225  2.77519  2.73123  3.46354  2.40513  3.72494  3.29354  2.67741  2.69355  4.24690  2.90347  2.73739  3.18146  2.89801  2.37887  2.77519  2.98518  4.58477  3.61503
          0.03192  3.85623  4.57858  0.61958  0.77255  0.48576  0.95510
    154   2.93690  4.58557  3.56066  3.24394  2.40869  3.66357  3.58682  3.15109  3.12811  2.71129  3.81634  3.48358  4.14854  3.47097  3.37114  2.88524  3.23252  2.96175  4.04201  1.29278    440 y - - -
          2.68618  4.42225  2.77519  2.73123  3.46354  2.40513  3.72494  3.29354  2.67741  2.69355  4.24690  2.90347  2.73739  3.18146  2.89801  2.37887  2.77519  2.98518  4.58477  3.61503
          0.03192  3.85623  4.57858  0.61958  0.77255  0.48576  0.95510
    155   3.06109  4.43603  4.52079  3.98621  3.23407  4.29552  4.67312  1.30627  3.81921  1.67228  2.73563  4.26673  4.57554  4.08492  4.02216  3.64691  3.30684  1.83962  5.20086  4.02319    441 i - - -
          2.68618  4.42225  2.77519  2.73123  3.46354  2.40513  3.72494  3.29354  2.67741  2.69355  4.24690  2.90347  2.73739  3.18146  2.89801  2.37887  2.77519  2.98518  4.58477  3.61503
          0.03192  3.85623  4.57858  0.61958  0.77255  0.48576  0.95510
    156   3.01346  4.67893  3.47241  3.12082  2.33272  3.74339  3.17897  3.29159  2.99043  2.79884  3.85506  3.20761  4.16598  3.35206  3.25630  3.11363  3.26029  3.08955  3.95949  1.35612    442 y - - -
          2.68618  4.42225  2.77519  2.73123  3.46354  2.40513  3.72494  3.29354  2.67741  2.69355  4.24690  2.90347  2.73739  3.18146  2.89801  2.37887  2.77519  2.98518  4.58477  3.61503
          0.03192  3.85623  4.57858  0.61958  0.77255  0.48576  0.95510
    157   2.52593  2.71161  3.72043  3.17908  3.10852  3.50854  3.85395  2.58917  3.05911  2.36913  3.31611  3.30796  3.94753  3.35466  3.32051  2.81871  2.79639  2.25540  4.63904  2.55223    443 v - - -
          2.68618  4.42225  2.77519  2.73123  3.46354  2.40513  3.72494  3.29354  2.67741  2.69355  4.24690  2.90347  2.73739  3.18146  2.89801  2.37887  2.77519  2.98518  4.58477  3.61503
          0.03192  3.85623  4.57858  0.61958  0.77255  0.48576  0.95510
    158   2.97754  4.79761  3.11029  2.86874  3.27369  3.43407  1.17722  3.67794  2.71225  3.17388  4.21568  3.27867  3.98578  3.23481  2.97886  3.04842  3.28041  3.41339  4.73893  3.22504    444 h - - -
          2.68618  4.42225  2.77519  2.73123  3.46354  2.40513  3.72494  3.29354  2.67741  2.69355  4.24690  2.90347  2.73739  3.18146  2.89801  2.37887  2.77519  2.98518  4.58477  3.61503
          0.03192  3.85623  4.57858  0.61958  0.77255  0.48576  0.95510
    159   2.86820  4.85312  2.89254  2.64720  4.01949  3.35549  3.80531  3.64792  2.46916  3.15187  4.18036  3.10673  3.90883  1.26320  2.75358  2.91671  3.16526  3.37866  5.29446  3.98720    458 q - - -
          2.68618  4.42225  2.77519  2.73123  3.46354  2.40513  3.72494  3.29354  2.67741  2.69355  4.24690  2.90347  2.73739  3.18146  2.89801  2.37887  2.77519  2.98518  4.58477  3.61503
          0.03192  3.85623  4.57858  0.61958  0.77255  0.48576  0.95510
    160   2.71022  4.70600  2.69978  2.58369  4.06700  3.17328  3.90831  3.77403  2.81073  3.42279  4.37825  1.18713  3.82442  3.18116  3.16473  2.77811  3.09162  3.39788  5.37480  4.01660    471 n - - -
          2.68618  4.42225  2.77519  2.73123  3.46354  2.40513  3.72494  3.29354  2.67741  2.69355  4.24690  2.90347  2.73739  3.18146  2.89801  2.37887  2.77519  2.98518  4.58477  3.61503
          0.03192  3.85623  4.57858  0.61958  0.77255  0.48576  0.95510
    161   2.83111  5.22060  2.18168  1.34751  4.49909  3.21187  3.69084  3.97346  2.59040  3.52755  4.39500  2.70901  3.79794  2.75335  3.07844  2.76240  3.10951  3.60222  5.70260  4.27462    480 e - - -
          2.68618  4.42225  2.77519  2.73123  3.46354  2.40513  3.72494  3.29354  2.67741  2.69355  4.24690  2.90347  2.73739  3.18146  2.89801  2.37887  2.77519  2.98518  4.58477  3.61503
          0.03192  3.85623  4.57858  0.61958  0.77255  0.48576  0.95510
    162   2.97241  5.09778  0.94162  2.32530  4.47268  3.19859  3.91713  4.05721  2.99823  3.66850  4.64640  2.88079  3.85025  3.15635  3.51212  2.93671  3.31069  3.69817  5.64443  4.34845    489 d - - -
          2.68618  4.42225  2.77519  2.73123  3.46354  2.40513  3.72494  3.29354  2.67741  2.69355  4.24690  2.90347  2.73739  3.18146  2.89801  2.37887  2.77519  2.98518  4.58477  3.61503
          0.03192  3.85623  4.57858  0.61958  0.77255  0.48576  0.95510
    163   2.64512  4.42198  3.31555  3.21298  4.35525  0.75461  4.33411  3.95106  3.39203  3.60719  4.58292  3.47989  3.81260  3.71750  3.62972  2.81659  3.12510  3.48252  5.45454  4.45666    499 g - - -
          2.68618  4.42225  2.77519  2.73123  3.46354  2.40513  3.72494  3.29354  2.67741  2.69355  4.24690  2.90347  2.73739  3.18146  2.89801  2.37887  2.77519  2.98518  4.58477  3.61503
          0.03192  3.85623  4.57858  0.61958  0.77255  0.48576  0.95510
    164   2.64512  4.42198  3.31555  3.21298  4.35525  0.75461  4.33411  3.95106  3.39203  3.60719  4.58292  3.47989  3.81260  3.71750  3.62972  2.81659  3.12510  3.48252  5.45454  4.45666    500 g - - -
          2.68618  4.42225  2.77519  2.73123  3.46354  2.40513  3.72494  3.29354  2.67741  2.69355  4.24690  2.90347  2.73739  3.18146  2.89801  2.37887  2.77519  2.98518  4.58477  3.61503
          0.03192  3.85623  4.57858  0.61958  0.77255  0.48576  0.95510
    165   3.30905  4.68944  4.06661  3.76880  2.65028  3.71219  3.88036  3.33210  3.49141  2.72973  3.96664  3.92117  4.22860  3.87988  3.62258  3.51290  3.60866  3.22198  0.91869  2.65325    503 w - - -
          2.68618  4.42225  2.77519  2.73123  3.46354  2.40513  3.72494  3.29354  2.67741  2.69355  4.24690  2.90347  2.73739  3.18146  2.89801  2.37887  2.77519  2.98518  4.58477  3.61503
          0.03192  3.85623  4.57858  0.61958  0.77255  0.48576  0.95510
    166   2.64512  4.42198  3.31555  3.21298  4.35525  0.75461  4.33411  3.95106  3.39203  3.60719  4.58292  3.47989  3.81260  3.71750  3.62972  2.81659  3.12510  3.48252  5.45454  4.45666    504 g - - -
          2.68618  4.42225  2.77519  2.73123  3.46354  2.40513  3.72494  3.29354  2.67741  2.69355  4.24690  2.90347  2.73739  3.18146  2.89801  2.37887  2.77519  2.98518  4.58477  3.61503
          0.03192  3.85623  4.57858  0.61958  0.77255  0.48576  0.95510
    167   3.17309  4.57490  4.44708  3.95478  2.32334  4.25221  4.32537  2.24869  3.81170  1.06842  2.95429  4.18664  4.53115  3.99381  3.98171  3.61888  3.41253  2.32904  4.67061  3.25333    505 l - - -
          2.68618  4.42225  2.77519  2.73123  3.46354  2.40513  3.72494  3.29354  2.67741  2.69355  4.24690  2.90347  2.73739  3.18146  2.89801  2.37887  2.77519  2.98518  4.58477  3.61503
          0.03192  3.85623  4.57858  0.61958  0.77255  0.48576  0.95510
    168   2.97754  4.79761  3.11029  2.86874  3.27369  3.43407  1.17722  3.67794  2.71225  3.17388  4.21568  3.27867  3.98578  3.23481  2.97886  3.04842  3.28041  3.41339  4.73893  3.22504    506 h - - -
          2.68618  4.42225  2.77519  2.73123  3.46354  2.40513  3.72494  3.29354  2.67741  2.69355  4.24690  2.90347  2.73739  3.18146  2.89801  2.37887  2.77519  2.98518  4.58477  3.61503
          0.03192  3.85623  4.57858  0.61958  0.77255  0.48576  0.95510
    169   2.99263  4.40289  4.44138  3.98766  3.37076  4.15591  4.72360  1.18578  3.82251  1.90388  3.24442  4.23074  4.54164  4.14019  4.03370  3.56332  3.28020  1.68110  5.31140  4.06840    507 i - - -
          2.68618  4.42225  2.77519  2.73123  3.46354  2.40513  3.72494  3.29354  2.67741  2.69355  4.24690  2.90347  2.73739  3.18146  2.89801  2.37887  2.77519  2.98518  4.58477  3.61503
          0.03192  3.85623  4.57858  0.61958  0.77255  0.48576  0.95510
    170   2.93863  5.04593  2.48124  1.04869  4.39016  3.26381  3.84941  3.84085  2.72792  3.46065  4.43557  2.92416  3.86768  3.06552  3.13495  2.92279  3.24280  3.52643  5.56481  4.28723    509 e - - -
          2.68618  4.42225  2.77519  2.73123  3.46354  2.40513  3.72494  3.29354  2.67741  2.69355  4.24690  2.90347  2.73739  3.18146  2.89801  2.37887  2.77519  2.98518  4.58477  3.61503
          0.03192  3.85623  4.57858  0.61958  0.77255  0.48576  0.95510
    171   2.64512  4.42198  3.31555  3.21298  4.35525  0.75461  4.33411  3.95106  3.39203  3.60719  4.58292  3.47989  3.81260  3.71750  3.62972  2.81659  3.12510  3.48252  5.45454  4.45666    510 g - - -
          2.68618  4.42225  2.77519  2.73123  3.46354  2.40513  3.72494  3.29354  2.67741  2.69355  4.24690  2.90347  2.73739  3.18146  2.89801  2.37887  2.77519  2.98518  4.58477  3.61503
          0.03192  3.85623  4.57858  0.61958  0.77255  0.48576  0.95510
    172   2.56682  4.68995  2.94563  2.66833  3.48769  3.34086  1.64141  3.48568  2.54699  3.06464  4.03397  3.09660  3.88840  3.04749  2.85066  2.80705  3.03848  3.19500  4.93727  3.45168    512 h - - -
          2.68618  4.42225  2.77519  2.73123  3.46354  2.40513  3.72494  3.29354  2.67741  2.69355  4.24690  2.90347  2.73739  3.18146  2.89801  2.37887  2.77519  2.98518  4.58477  3.61503
          0.03192  3.85623  4.57858  0.61958  0.77255  0.48576  0.95510
    173   2.30726  4.22737  3.19256  3.00773  4.06019  2.95756  4.11796  3.58068  3.08040  3.30222  4.22977  3.23501  3.69506  3.43102  3.36683  1.11580  2.78621  3.11934  5.43402  4.14367    514 s - - -
          2.68618  4.42225  2.77519  2.73123  3.46354  2.40513  3.72494  3.29354  2.67741  2.69355  4.24690  2.90347  2.73739  3.18146  2.89801  2.37887  2.77519  2.98518  4.58477  3.61503
          0.03192  3.85623  4.57858  0.61958  0.77255  0.48576  0.95510
    174   2.49934  4.27317  3.56792  3.15084  3.65347  3.33905  4.10304  2.34401  3.02316  2.50564  3.60735  3.43159  3.92594  3.41051  3.31616  2.74226  1.63018  2.34664  5.22808  3.96790    515 t - - -
          2.68618  4.42225  2.77519  2.73123  3.46354  2.40513  3.72494  3.29354  2.67741  2.69355  4.24690  2.90347  2.73739  3.18146  2.89801  2.37887  2.77519  2.98518  4.58477  3.61503
          0.03192  3.85623  4.57858  0.61958  0.77255  0.48576  0.95510
    175   2.95663  4.50802  4.03207  3.62443  3.20093  3.82197  4.36333  2.37492  3.39334  1.79816  1.40941  3.90389  4.28259  3.77636  3.60054  3.30399  3.26167  2.37912  5.03951  3.79978    516 m - - -
          2.68618  4.42225  2.77519  2.73123  3.46354  2.40513  3.72494  3.29354  2.67741  2.69355  4.24690  2.90347  2.73739  3.18146  2.89801  2.37887  2.77519  2.98518  4.58477  3.61503
          0.03192  3.85623  4.57858  0.61958  0.77255  0.48576  0.95510
    176   3.23792  4.64451  4.21641  3.92795  1.03867  3.93123  3.87041  2.76375  3.83542  2.13762  3.49640  4.00097  4.39029  4.00791  3.95915  3.50860  3.53909  2.75323  4.12453  2.49368    517 f - - -
          2.68618  4.42225  2.77519  2.73123  3.46354  2.40513  3.72494  3.29354  2.67741  2.69355  4.24690  2.90347  2.73739  3.18146  2.89801  2.37887  2.77519  2.98518  4.58477  3.61503
          0.03192  3.85623  4.57858  0.61958  0.77255  0.48576  0.95510
    177   2.31852  1.26180  3.89965  3.59658  3.88468  2.65023  4.33602  3.12166  3.45669  3.00553  3.97297  3.57801  3.75502  3.77991  3.62889  2.56171  2.79567  2.77269  5.28033  4.13437    518 c - - -
          2.68618  4.42225  2.77519  2.73123  3.46354  2.40513  3.72494  3.29354  2.67741  2.69355  4.24690  2.90347  2.73739  3.18146  2.89801  2.37887  2.77519  2.98518  4.58477  3.61503
          0.03192  3.85623  4.57858  0.61958  0.77255  0.48576  0.95510
    178   2.40425  4.24924  3.41395  3.16538  3.95480  3.08901  4.18390  3.07996  3.10803  2.94402  3.99571  3.37726  3.79154  3.50370  3.36741  2.60535  1.19974  2.77667  5.39403  4.17147    519 t - - -
          2.68618  4.42225  2.77519  2.73123  3.46354  2.40513  3.72494  3.29354  2.67741  2.69355  4.24690  2.90347  2.73739  3.18146  2.89801  2.37887  2.77519  2.98518  4.58477  3.61503
          0.03192  3.85623  4.57858  0.61958  0.77255  0.48576  0.95510
    179   1.51477  4.12095  3.56428  3.17049  3.89236  3.06743  4.13747  2.85391  3.11177  2.83632  3.80753  3.35106  3.74851  3.43660  3.40894  2.49054  2.26379  2.33697  5.36565  4.15022    520 a - - -
          2.68618  4.42225  2.77519  2.73123  3.46354  2.40513  3.72494  3.29354  2.67741  2.69355  4.24690  2.90347  2.73739  3.18146  2.89801  2.37887  2.77519  2.98518  4.58477  3.61503
          0.03192  3.85623  4.57858  0.61958  0.77255  0.48576  0.95510
    180   3.13033  4.58198  4.35628  3.85989  3.04757  4.19734  4.51668  2.16897  3.60626  0.99653  2.79089  4.15621  4.50968  3.92858  3.80144  3.58280  3.38526  2.23004  5.03168  3.80050    521 l - - -
          2.68618  4.42225  2.77519  2.73123  3.46354  2.40513  3.72494  3.29354  2.67741  2.69355  4.24690  2.90347  2.73739  3.18146  2.89801  2.37887  2.77519  2.98518  4.58477  3.61503
          0.03192  3.85623  4.57858  0.61958  0.77255  0.48576  0.95510
    181   2.44361  4.50963  2.72882  2.52511  4.18902  3.06586  3.83993  3.70811  2.72163  3.34204  4.19023  2.00972  3.71513  3.05472  3.11700  1.79530  2.83670  3.26238  5.49362  4.14607    522 s - - -
          2.68618  4.42225  2.77519  2.73123  3.46354  2.40513  3.72494  3.29354  2.67741  2.69355  4.24690  2.90347  2.73739  3.18146  2.89801  2.37887  2.77519  2.98518  4.58477  3.61503
          0.03192  3.85623  4.57858  0.61958  0.77255  0.48576  0.95510
    182   3.22391  4.71948  3.81439  3.54086  2.29408  3.81132  3.61137  3.23542  3.39885  2.69351  3.91218  3.70366  4.28561  3.70878  3.58583  3.36218  3.51055  3.10523  3.93717  0.99322    523 y - - -
          2.68618  4.42225  2.77519  2.73123  3.46354  2.40513  3.72494  3.29354  2.67741  2.69355  4.24690  2.90347  2.73739  3.18146  2.89801  2.37887  2.77519  2.98518  4.58477  3.61503
          0.03192  3.85623  4.57858  0.61958  0.77255  0.48576  0.95510
    183   3.01848  4.44192  4.31232  3.92762  3.36341  4.04876  4.65886  1.09824  3.75543  1.95294  3.30147  4.17525  4.48167  4.10549  3.95387  3.54262  3.31799  1.84587  5.25077  3.98757    524 i - - -
          2.68618  4.42225  2.77519  2.73123  3.46354  2.40513  3.72494  3.29354  2.67741  2.69355  4.24690  2.90347  2.73739  3.18146  2.89801  2.37887  2.77519  2.98518  4.58477  3.61503
          0.03192  3.85623  4.57858  0.61958  0.77255  0.48576  0.95510
    184   2.56829  0.97399  4.08325  3.81930  3.81454  3.19454  4.46998  2.95589  3.64620  2.87203  3.99285  3.81063  3.90021  3.99298  3.77340  2.83988  3.03371  2.70153  5.23391  4.10229    527 c - - -
          2.68618  4.42225  2.77519  2.73123  3.46354  2.40513  3.72494  3.29354  2.67741  2.69355  4.24690  2.90347  2.73739  3.18146  2.89801  2.37887  2.77519  2.98518  4.58477  3.61503
          0.03192  3.85623  4.57858  0.61958  0.77255  0.48576  0.95510
    185   3.02180  4.51924  4.20733  3.70230  3.09097  4.05736  4.40330  2.22636  3.46584  1.52577  1.67223  4.00590  4.40258  3.80221  3.67981  3.42786  3.28087  2.26238  5.01252  3.79042    528 l - - -
          2.68618  4.42225  2.77519  2.73123  3.46354  2.40513  3.72494  3.29354  2.67741  2.69355  4.24690  2.90347  2.73739  3.18146  2.89801  2.37887  2.77519  2.98518  4.58477  3.61503
          0.03192  3.85623  4.57858  0.61958  0.77255  0.48576  0.95510
    186   2.98742  4.82739  3.47644  2.99110  4.17786  3.47833  3.81297  3.71858  2.23150  3.23747  4.23822  3.35200  3.98184  3.03423  1.00349  3.07246  3.25457  3.44326  5.26758  4.10890    529 r - - -
          2.68618  4.42225  2.77519  2.73123  3.46354  2.40513  3.72494  3.29354  2.67741  2.69355  4.24690  2.90347  2.73739  3.18146  2.89801  2.37887  2.77519  2.98518  4.58477  3.61503
          0.03192  3.85623  4.57858  0.61958  0.77255  0.48576  0.95510
    187   3.07527  4.44419  4.54672  3.99501  3.17474  4.31644  4.65872  1.43866  3.84774  1.52713  2.52473  4.27816  4.57051  4.07346  4.04030  3.65426  3.31093  1.91376  5.15339  4.01041    531 i - - -
          2.68618  4.42225  2.77519  2.73123  3.46354  2.40513  3.72494  3.29354  2.67741  2.69355  4.24690  2.90347  2.73739  3.18146  2.89801  2.37887  2.77519  2.98518  4.58477  3.61503
          0.03192  3.85623  4.57858  0.61958  0.77255  0.48576  0.95510
    188   3.11588  4.57282  4.31924  3.86006  3.05931  4.15315  4.50779  2.10048  3.61259  1.00450  3.01074  4.14252  4.49887  3.94671  3.80597  3.56487  3.38405  2.19347  5.02193  3.74883    532 l - - -
          2.68618  4.42225  2.77519  2.73123  3.46354  2.40513  3.72494  3.29354  2.67741  2.69355  4.24690  2.90347  2.73739  3.18146  2.89801  2.37887  2.77519  2.98518  4.58477  3.61503
          0.03192  3.85623  4.57858  0.61958  0.77255  0.48576  0.95510
    189   2.64512  4.42198  3.31555  3.21298  4.35525  0.75461  4.33411  3.95106  3.39203  3.60719  4.58292  3.47989  3.81260  3.71750  3.62972  2.81659  3.12510  3.48252  5.45454  4.45666    535 g - - -
          2.68618  4.42225  2.77519  2.73123  3.46354  2.40513  3.72494  3.29354  2.67741  2.69355  4.24690  2.90347  2.73739  3.18146  2.89801  2.37887  2.77519  2.98518  4.58477  3.61503
          0.03192  3.85623  4.57858  0.61958  0.77255  0.48576  0.95510
    190   2.71708  4.92990  2.56567  1.57093  4.18848  3.29853  3.66801  3.56881  2.45111  3.18295  4.07820  2.84757  3.81293  2.70824  2.86282  2.71945  2.98072  2.99485  5.45088  4.09059    536 e - - -
          2.68618  4.42225  2.77519  2.73123  3.46354  2.40513  3.72494  3.29354  2.67741  2.69355  4.24690  2.90347  2.73739  3.18146  2.89801  2.37887  2.77519  2.98518  4.58477  3.61503
          0.03192  3.85623  4.57858  0.61958  0.77255  0.48576  0.95510
    191   2.45814  4.44968  2.80788  2.53358  4.25789  1.41960  3.94706  3.69577  2.86066  3.35246  4.22360  3.04053  3.27523  3.18580  3.22812  2.57134  2.87350  3.25437  5.52367  4.27492    543 g - - -
          2.68618  4.42225  2.77519  2.73123  3.46354  2.40513  3.72494  3.29354  2.67741  2.69355  4.24690  2.90347  2.73739  3.18146  2.89801  2.37887  2.77519  2.98518  4.58477  3.61503
          0.03192  3.85623  4.57858  0.61958  0.77255  0.48576  0.95510
    192   2.58392  4.51383  3.09220  2.78988  4.05763  3.20222  3.89831  3.53945  2.65407  3.15710  4.09195  3.17211  1.46800  3.14434  2.62321  2.70483  2.95134  3.19021  5.32740  4.09178    547 p - - -
          2.68618  4.42225  2.77519  2.73123  3.46354  2.40513  3.72494  3.29354  2.67741  2.69355  4.24690  2.90347  2.73739  3.18146  2.89801  2.37887  2.77519  2.98518  4.58477  3.61503
          0.05615  3.85623  3.39759  0.61958  0.77255  0.48576  0.95510
    193   2.84589  5.35426  1.45505  1.92602  4.64205  3.15235  3.69066  4.15214  2.69548  3.67676  4.53044  2.34297  3.76948  2.86096  3.27229  2.74536  3.13599  3.74090  5.84354  4.35402    551 d - - -
          2.68618  4.42225  2.77519  2.73123  3.46354  2.40513  3.72494  3.29354  2.67741  2.69355  4.24690  2.90347  2.73739  3.18146  2.89801  2.37887  2.77519  2.98518  4.58477  3.61503
          0.03269  3.83277  4.55512  0.61958  0.77255  0.50638  0.92300
    194   2.56287  4.51059  2.80056  2.48296  4.26468  1.24506  3.98480  3.72208  2.90818  3.39506  4.30531  3.08285  3.75943  3.24577  3.25613  2.67260  2.97579  3.30622  5.48758  4.28227    558 g - - -
          2.68618  4.42225  2.77519  2.73123  3.46354  2.40513  3.72494  3.29354  2.67741  2.69355  4.24690  2.90347  2.73739  3.18146  2.89801  2.37887  2.77519  2.98518  4.58477  3.61503
          0.03269  3.83277  4.55512  0.61958  0.77255  0.50638  0.92300
    195   2.61735  4.39595  3.28292  3.17767  4.31927  0.79309  4.29976  3.90981  3.35347  3.56880  4.54474  3.44739  3.78581  3.68088  3.59326  2.78825  3.09553  3.44585  5.42428  4.42006    561 g - - -
          2.68618  4.42225  2.77519  2.73123  3.46354  2.40513  3.72494  3.29354  2.67741  2.69355  4.24690  2.90347  2.73739  3.18146  2.89801  2.37887  2.77519  2.98518  4.58477  3.61503
          0.03269  3.83277  4.55512  0.61958  0.77255  0.47308  0.97572
    196   2.58978  4.78216  2.80251  2.25025  4.02324  3.37209  3.40729  3.43785  2.28651  2.81987  3.85818  2.89984  3.77904  2.33750  2.76692  2.61837  2.81999  2.87622  5.26942  3.94170    569 e - - -
          2.68618  4.42225  2.77519  2.73123  3.46354  2.40513  3.72494  3.29354  2.67741  2.69355  4.24690  2.90347  2.73739  3.18146  2.89801  2.37887  2.77519  2.98518  4.58477  3.61503
          0.03192  3.85623  4.57858  0.61958  0.77255  0.48576  0.95510
    197   2.72675  5.15544  1.82247  2.08338  4.39470  3.23998  3.37022  3.90084  2.50994  3.43321  4.24867  2.29697  3.76546  2.77576  3.02912  2.66968  2.98343  3.51635  5.59929  3.86188    570 d - - -
          2.68618  4.42225  2.77519  2.73123  3.46354  2.40513  3.72494  3.29354  2.67741  2.69355  4.24690  2.90347  2.73739  3.18146  2.89801  2.37887  2.77519  2.98518  4.58477  3.61503
          0.03192  3.85623  4.57858  0.61958  0.77255  0.48576  0.95510
    198   2.61150  4.82395  2.40873  2.30292  4.17978  2.97191  3.67346  3.36735  2.54132  3.23836  4.07402  1.89829  3.76169  2.84605  3.00916  2.62790  2.89877  3.26514  5.44797  4.07603    573 n - - -
          2.68618  4.42225  2.77519  2.73123  3.46354  2.40513  3.72494  3.29354  2.67741  2.69355  4.24690  2.90347  2.73739  3.18146  2.89801  2.37887  2.77519  2.98518  4.58477  3.61503
          0.03192  3.85623  4.57858  0.61958  0.77255  0.48576  0.95510
    199   1.03742  4.18421  3.44633  3.23706  4.03642  3.00915  4.26099  3.15952  3.25290  3.04186  4.07560  3.39070  3.74685  3.59559  3.50445  2.53471  2.81095  2.81674  5.46521  4.26369    575 a - - -
          2.68618  4.42225  2.77519  2.73123  3.46354  2.40513  3.72494  3.29354  2.67741  2.69355  4.24690  2.90347  2.73739  3.18146  2.89801  2.37887  2.77519  2.98518  4.58477  3.61503
          0.03192  3.85623  4.57858  0.61958  0.77255  0.48576  0.95510
    200   2.56829  0.97399  4.08325  3.81930  3.81454  3.19454  4.46998  2.95589  3.64620  2.87203  3.99285  3.81063  3.90021  3.99298  3.77340  2.83988  3.03371  2.70153  5.23391  4.10229    580 c - - -
          2.68618  4.42225  2.77519  2.73123  3.46354  2.40513  3.72494  3.29354  2.67741  2.69355  4.24690  2.90347  2.73739  3.18146  2.89801  2.37887  2.77519  2.98518  4.58477  3.61503
          0.03192  3.85623  4.57858  0.61958  0.77255  0.48576  0.95510
    201   1.45083  4.11567  3.43859  3.04931  3.95570  2.99522  4.05353  3.17384  3.01746  2.99510  3.88117  3.25391  3.37687  3.33692  3.33266  2.33518  2.46039  2.59064  5.35683  4.13855    581 a - - -
          2.68618  4.42225  2.77519  2.73123  3.46354  2.40513  3.72494  3.29354  2.67741  2.69355  4.24690  2.90347  2.73739  3.18146  2.89801  2.37887  2.77519  2.98518  4.58477  3.61503
          0.03192  3.85623  4.57858  0.61958  0.77255  0.48576  0.95510
    202   2.84585  4.89331  3.27684  2.70903  4.30293  3.50832  3.60508  3.65126  1.88594  3.19493  4.08012  3.11807  3.92827  2.76210  1.47339  2.88686  2.88669  3.34672  5.33400  4.12717    582 r - - -
          2.68618  4.42225  2.77519  2.73123  3.46354  2.40513  3.72494  3.29354  2.67741  2.69355  4.24690  2.90347  2.73739  3.18146  2.89801  2.37887  2.77519  2.98518  4.58477  3.61503
          0.03192  3.85623  4.57858  0.61958  0.77255  0.48576  0.95510
    203   1.18252  4.11877  3.31728  3.09123  4.16353  2.50433  4.17247  3.44877  3.16300  3.24853  4.13738  3.25770  3.65343  3.47005  3.45021  2.39344  2.69325  2.98559  5.52590  4.32327    583 a - - -
          2.68618  4.42225  2.77519  2.73123  3.46354  2.40513  3.72494  3.29354  2.67741  2.69355  4.24690  2.90347  2.73739  3.18146  2.89801  2.37887  2.77519  2.98518  4.58477  3.61503
          0.03192  3.85623  4.57858  0.61958  0.77255  0.48576  0.95510
    204   2.98742  4.82739  3.47644  2.99110  4.17786  3.47833  3.81297  3.71858  2.23150  3.23747  4.23822  3.35200  3.98184  3.03423  1.00349  3.07246  3.25457  3.44326  5.26758  4.10890    584 r - - -
          2.68618  4.42225  2.77519  2.73123  3.46354  2.40513  3.72494  3.29354  2.67741  2.69355  4.24690  2.90347  2.73739  3.18146  2.89801  2.37887  2.77519  2.98518  4.58477  3.61503
          0.03192  3.85623  4.57858  0.61958  0.77255  0.48576  0.95510
    205   2.82169  4.96913  2.86444  2.51409  4.34759  3.39196  3.63510  3.78853  1.39081  3.33204  4.20302  2.63952  3.87785  2.79772  2.41077  2.82914  3.06741  3.44839  5.42386  4.14396    585 k - - -
          2.68618  4.42225  2.77519  2.73123  3.46354  2.40513  3.72494  3.29354  2.67741  2.69355  4.24690  2.90347  2.73739  3.18146  2.89801  2.37887  2.77519  2.98518  4.58477  3.61503
          0.03192  3.85623  4.57858  0.61958  0.77255  0.48576  0.95510
    206   3.30905  4.68944  4.06661  3.76880  2.65028  3.71219  3.88036  3.33210  3.49141  2.72973  3.96664  3.92117  4.22860  3.87988  3.62258  3.51290  3.60866  3.22198  0.91869  2.65325    586 w - - -
          2.68618  4.42225  2.77519  2.73123  3.46354  2.40513  3.72494  3.29354  2.67741  2.69355  4.24690  2.90347  2.73739  3.18146  2.89801  2.37887  2.77519  2.98518  4.58477  3.61503
          0.03192  3.85623  4.57858  0.61958  0.77255  0.48576  0.95510
    207   3.01848  4.44192  4.31232  3.92762  3.36341  4.04876  4.65886  1.09824  3.75543  1.95294  3.30147  4.17525  4.48167  4.10549  3.95387  3.54262  3.31799  1.84587  5.25077  3.98757    587 i - - -
          2.68618  4.42225  2.77519  2.73123  3.46354  2.40513  3.72494  3.29354  2.67741  2.69355  4.24690  2.90347  2.73739  3.18146  2.89801  2.37887  2.77519  2.98518  4.58477  3.61503
          0.03192  3.85623  4.57858  0.61958  0.77255  0.48576  0.95510
    208   2.65922  4.43689  3.40705  2.84179  3.38025  3.55423  3.23912  2.81227  2.52358  1.88689  3.48368  3.24387  3.93816  3.02340  2.58030  2.83684  2.88641  2.69310  4.84428  3.52093    588 l - - -
          2.68618  4.42225  2.77519  2.73123  3.46354  2.40513  3.72494  3.29354  2.67741  2.69355  4.24690  2.90347  2.73739  3.18146  2.89801  2.37887  2.77519  2.98518  4.58477  3.61503
          0.03192  3.85623  4.57858  0.61958  0.77255  0.48576  0.95510
    209   2.70746  5.16513  1.30819  2.13307  4.48638  3.15639  3.74414  3.98121  2.75008  3.56764  4.46527  2.69778  3.78563  2.82116  3.29452  2.74812  3.12156  3.59966  5.75372  4.29180    589 d - - -
          2.68618  4.42225  2.77519  2.73123  3.46354  2.40513  3.72494  3.29354  2.67741  2.69355  4.24690  2.90347  2.73739  3.18146  2.89801  2.37887  2.77519  2.98518  4.58477  3.61503
          0.03192  3.85623  4.57858  0.61958  0.77255  0.48576  0.95510
    210   2.82509  4.82013  3.05562  2.66078  3.61862  3.45195  1.74776  3.57639  2.28508  3.11260  4.03891  3.09874  3.92054  2.90842  2.34690  2.87372  3.07226  3.28824  4.98047  3.54132    590 h - - -
          2.68618  4.42225  2.77519  2.73123  3.46354  2.40513  3.72494  3.29354  2.67741  2.69355  4.24690  2.90347  2.73739  3.18146  2.89801  2.37887  2.77519  2.98518  4.58477  3.61503
          0.03192  3.85623  4.57858  0.61958  0.77255  0.48576  0.95510
    211   2.64512  4.42198  3.31555  3.21298  4.35525  0.75461  4.33411  3.95106  3.39203  3.60719  4.58292  3.47989  3.81260  3.71750  3.62972  2.81659  3.12510  3.48252  5.45454  4.45666    591 g - - -
          2.68618  4.42225  2.77519  2.73123  3.46354  2.40513  3.72494  3.29354  2.67741  2.69355  4.24690  2.90347  2.73739  3.18146  2.89801  2.37887  2.77519  2.98518  4.58477  3.61503
          0.03192  3.85623  4.57858  0.61958  0.77255  0.48576  0.95510
    212   2.19195  4.16073  3.13516  2.89772  4.24587  1.89672  4.06592  3.67229  3.02313  3.35187  4.18064  3.13777  3.62308  3.31975  3.36053  1.67431  2.53463  3.13428  5.57319  4.33194    592 s - - -
          2.68618  4.42225  2.77519  2.73123  3.46354  2.40513  3.72494  3.29354  2.67741  2.69355  4.24690  2.90347  2.73739  3.18146  2.89801  2.37887  2.77519  2.98518  4.58477  3.61503
          0.03192  3.85623  4.57858  0.61958  0.77255  0.48576  0.95510
    213   2.44127  4.25329  3.99076  3.62055  3.62595  3.57654  4.48394  2.06758  3.51255  2.31994  3.52694  3.80741  4.16098  3.85757  3.75434  3.01523  3.01260  1.19632  5.37148  4.12738    593 v - - -
          2.68618  4.42225  2.77519  2.73123  3.46354  2.40513  3.72494  3.29354  2.67741  2.69355  4.24690  2.90347  2.73739  3.18146  2.89801  2.37887  2.77519  2.98518  4.58477  3.61503
          0.03192  3.85623  4.57858  0.61958  0.77255  0.48576  0.95510
    214   2.44356  4.25719  3.50910  3.13193  3.72783  3.24064  4.10186  2.56127  3.00632  2.62080  3.70574  3.38951  3.86874  3.40484  3.29235  2.66720  1.51815  2.46742  5.27346  4.00545    594 t - - -
          2.68618  4.42225  2.77519  2.73123  3.46354  2.40513  3.72494  3.29354  2.67741  2.69355  4.24690  2.90347  2.73739  3.18146  2.89801  2.37887  2.77519  2.98518  4.58477  3.61503
          0.03192  3.85623  4.57858  0.61958  0.77255  0.48576  0.95510
    215   2.32789  4.40210  3.25730  2.70166  3.36483  3.47884  2.79680  2.94018  2.61993  2.54423  3.50427  3.06318  3.86423  2.97454  2.99256  2.72132  2.73505  2.69803  4.21820  3.16323    595 a - - -
          2.68618  4.42225  2.77519  2.73123  3.46354  2.40513  3.72494  3.29354  2.67741  2.69355  4.24690  2.90347  2.73739  3.18146  2.89801  2.37887  2.77519  2.98518  4.58477  3.61503
          0.03192  3.85623  4.57858  0.61958  0.77255  0.48576  0.95510
    216   2.77363  4.26943  4.05072  3.51247  3.33850  3.88299  4.26485  1.47928  3.36530  2.08885  2.98311  3.56283  4.25736  3.68477  3.61821  3.20404  3.02941  1.84884  5.04169  3.81150    596 i - - -
          2.68618  4.42225  2.77519  2.73123  3.46354  2.40513  3.72494  3.29354  2.67741  2.69355  4.24690  2.90347  2.73739  3.18146  2.89801  2.37887  2.77519  2.98518  4.58477  3.61503
          0.03192  3.85623  4.57858  0.61958  0.77255  0.48576  0.95510
    217   2.36881  4.30775  3.06892  2.86460  4.08415  3.01487  4.02749  3.55079  2.93290  3.24592  4.16590  3.16647  1.45732  3.30510  3.24344  2.35679  2.81590  3.12345  5.43314  4.15537    597 p - - -
          2.68618  4.42225  2.77519  2.73123  3.46354  2.40513  3.72494  3.29354  2.67741  2.69355  4.24690  2.90347  2.73739  3.18146  2.89801  2.37887  2.77519  2.98518  4.58477  3.61503
          0.03192  3.85623  4.57858  0.61958  0.77255  0.48576  0.95510
    218   2.30726  4.22737  3.19256  3.00773  4.06019  2.95756  4.11796  3.58068  3.08040  3.30222  4.22977  3.23501  3.69506  3.43102  3.36683  1.11580  2.78621  3.11934  5.43402  4.14367    598 s - - -
          2.68618  4.42225  2.77519  2.73123  3.46354  2.40513  3.72494  3.29354  2.67741  2.69355  4.24690  2.90347  2.73739  3.18146  2.89801  2.37887  2.77519  2.98518  4.58477  3.61503
          0.03192  3.85623  4.57858  0.61958  0.77255  0.48576  0.95510
    219   3.30905  4.68944  4.06661  3.76880  2.65028  3.71219  3.88036  3.33210  3.49141  2.72973  3.96664  3.92117  4.22860  3.87988  3.62258  3.51290  3.60866  3.22198  0.91869  2.65325    599 w - - -
          2.68618  4.42225  2.77519  2.73123  3.46354  2.40513  3.72494  3.29354  2.67741  2.69355  4.24690  2.90347  2.73739  3.18146  2.89801  2.37887  2.77519  2.98518  4.58477  3.61503
          0.03192  3.85623  4.57858  0.61958  0.77255  0.48576  0.95510
    220   2.64512  4.42198  3.31555  3.21298  4.35525  0.75461  4.33411  3.95106  3.39203  3.60719  4.58292  3.47989  3.81260  3.71750  3.62972  2.81659  3.12510  3.48252  5.45454  4.45666    600 g - - -
          2.68618  4.42225  2.77519  2.73123  3.46354  2.40513  3.72494  3.29354  2.67741  2.69355  4.24690  2.90347  2.73739  3.18146  2.89801  2.37887  2.77519  2.98518  4.58477  3.61503
          0.03192  3.85623  4.57858  0.61958  0.77255  0.48576  0.95510
    221   2.95751  4.92034  3.13240  2.75710  4.30306  3.44856  3.75060  3.73134  1.06072  3.30005  4.26251  3.18223  3.95016  2.94310  2.42910  3.00065  3.21206  3.44010  5.36450  4.17498    601 k - - -
          2.68618  4.42225  2.77519  2.73123  3.46354  2.40513  3.72494  3.29354  2.67741  2.69355  4.24690  2.90347  2.73739  3.18146  2.89801  2.37887  2.77519  2.98518  4.58477  3.61503
          0.03192  3.85623  4.57858  0.61958  0.77255  0.48576  0.95510
    222   2.45140  4.25993  3.51705  3.13334  3.71651  3.25445  4.10076  2.53004  3.00680  2.60337  3.69075  3.39466  3.87659  3.40400  3.29411  2.67739  1.53372  2.44993  5.26629  3.99915    602 t - - -
          2.68618  4.42225  2.77519  2.73123  3.46354  2.40513  3.72494  3.29354  2.67741  2.69355  4.24690  2.90347  2.73739  3.18146  2.89801  2.37887  2.77519  2.98518  4.58477  3.61503
          0.03192  3.85623  4.57858  0.61958  0.77255  0.48576  0.95510
    223   3.30905  4.68944  4.06661  3.76880  2.65028  3.71219  3.88036  3.33210  3.49141  2.72973  3.96664  3.92117  4.22860  3.87988  3.62258  3.51290  3.60866  3.22198  0.91869  2.65325    603 w - - -
          2.68618  4.42225  2.77519  2.73123  3.46354  2.40513  3.72494  3.29354  2.67741  2.69355  4.24690  2.90347  2.73739  3.18146  2.89801  2.37887  2.77519  2.98518  4.58477  3.61503
          0.03192  3.85623  4.57858  0.61958  0.77255  0.48576  0.95510
    224   3.13720  4.60438  4.16336  3.80329  3.12979  3.96139  4.46413  2.33313  3.57119  0.89545  3.15810  4.08032  4.39965  3.94341  3.74985  3.53059  3.43225  2.36622  5.00302  3.72254    604 l - - -
          2.68618  4.42225  2.77519  2.73123  3.46354  2.40513  3.72494  3.29354  2.67741  2.69355  4.24690  2.90347  2.73739  3.18146  2.89801  2.37887  2.77519  2.98518  4.58477  3.61503
          0.03192  3.85623  4.57858  0.61958  0.77255  0.48576  0.95510
    225   2.30726  4.22737  3.19256  3.00773  4.06019  2.95756  4.11796  3.58068  3.08040  3.30222  4.22977  3.23501  3.69506  3.43102  3.36683  1.11580  2.78621  3.11934  5.43402  4.14367    605 s - - -
          2.68618  4.42225  2.77519  2.73123  3.46354  2.40513  3.72494  3.29354  2.67741  2.69355  4.24690  2.90347  2.73739  3.18146  2.89801  2.37887  2.77519  2.98518  4.58477  3.61503
          0.03192  3.85623  4.57858  0.61958  0.77255  0.48576  0.95510
    226   2.99524  4.39402  4.47841  4.00983  3.38658  4.18585  4.74838  1.20401  3.85531  1.90794  3.24338  4.25445  4.55822  4.16107  4.06861  3.58410  3.27812  1.62119  5.33230  4.10233    622 i - - -
          2.68618  4.42225  2.77519  2.73123  3.46354  2.40513  3.72494  3.29354  2.67741  2.69355  4.24690  2.90347  2.73739  3.18146  2.89801  2.37887  2.77519  2.98518  4.58477  3.61503
          0.03192  3.85623  4.57858  0.61958  0.77255  0.48576  0.95510
    227   3.15041  4.59053  4.34059  3.88392  2.79338  4.17644  4.42805  2.21805  3.70399  0.98206  2.99296  4.15362  4.50561  3.96745  3.89340  3.58748  3.41020  2.27964  4.85904  3.50800    636 l - - -
          2.68618  4.42225  2.77519  2.73123  3.46354  2.40513  3.72494  3.29354  2.67741  2.69355  4.24690  2.90347  2.73739  3.18146  2.89801  2.37887  2.77519  2.98518  4.58477  3.61503
          0.03192  3.85623  4.57858  0.61958  0.77255  0.48576  0.95510
    228   2.64512  4.42198  3.31555  3.21298  4.35525  0.75461  4.33411  3.95106  3.39203  3.60719  4.58292  3.47989  3.81260  3.71750  3.62972  2.81659  3.12510  3.48252  5.45454  4.45666    637 g - - -
          2.68618  4.42225  2.77519  2.73123  3.46354  2.40513  3.72494  3.29354  2.67741  2.69355  4.24690  2.90347  2.73739  3.18146  2.89801  2.37887  2.77519  2.98518  4.58477  3.61503
          0.03192  3.85623  4.57858  0.61958  0.77255  0.48576  0.95510
    229   2.80198  4.34162  4.39112  3.85277  3.36370  4.16691  4.59557  1.68573  3.73841  1.66421  3.19596  4.13614  4.48759  4.00615  3.97254  3.50390  3.19298  1.44803  5.23574  4.05315    638 v - - -
          2.68618  4.42225  2.77519  2.73123  3.46354  2.40513  3.72494  3.29354  2.67741  2.69355  4.24690  2.90347  2.73739  3.18146  2.89801  2.37887  2.77519  2.98518  4.58477  3.61503
          0.03192  3.85623  4.57858  0.61958  0.77255  0.48576  0.95510
    230   2.86405  3.59594  4.12397  3.61774  1.63375  3.85383  3.68801  2.66054  3.49120  2.25027  3.35521  3.73524  4.22064  3.67032  3.66642  3.16996  3.10636  2.52560  4.04801  2.14891    653 f - - -
          2.68618  4.42225  2.77519  2.73123  3.46354  2.40513  3.72494  3.29354  2.67741  2.69355  4.24690  2.90347  2.73739  3.18146  2.89801  2.37887  2.77519  2.98518  4.58477  3.61503
          0.03192  3.85623  4.57858  0.61958  0.77255  0.48576  0.95510
    231   2.87480  5.38804  1.55825  1.58559  4.67402  3.16815  3.70765  4.17330  2.71264  3.70186  4.56286  2.64313  3.78492  2.87776  3.29011  2.76998  3.16307  3.76578  5.86094  4.37959    654 d - - -
          2.68618  4.42225  2.77519  2.73123  3.46354  2.40513  3.72494  3.29354  2.67741  2.69355  4.24690  2.90347  2.73739  3.18146  2.89801  2.37887  2.77519  2.98518  4.58477  3.61503
          0.03192  3.85623  4.57858  0.61958  0.77255  0.48576  0.95510
    232   3.30905  4.68944  4.06661  3.76880  2.65028  3.71219  3.88036  3.33210  3.49141  2.72973  3.96664  3.92117  4.22860  3.87988  3.62258  3.51290  3.60866  3.22198  0.91869  2.65325    655 w - - -
          2.68618  4.42225  2.77519  2.73123  3.46354  2.40513  3.72494  3.29354  2.67741  2.69355  4.24690  2.90347  2.73739  3.18146  2.89801  2.37887  2.77519  2.98518  4.58477  3.61503
          0.03192  3.85623  4.57858  0.61958  0.77255  0.48576  0.95510
    233   2.42051  3.68054  3.48247  2.93778  3.46888  3.40787  3.84783  2.41616  2.78953  2.42062  3.42961  3.29269  3.86905  3.17902  3.18318  2.10404  2.75671  2.45360  4.92906  3.69537    656 s - - -
          2.68618  4.42225  2.77519  2.73123  3.46354  2.40513  3.72494  3.29354  2.67741  2.69355  4.24690  2.90347  2.73739  3.18146  2.89801  2.37887  2.77519  2.98518  4.58477  3.61503
          0.03192  3.85623  4.57858  0.61958  0.77255  0.48576  0.95510
    234   2.14853  4.22407  3.12867  2.98399  4.25891  1.21671  4.16669  3.66071  3.15251  3.39638  4.29910  3.22149  3.68086  3.46306  3.44854  2.46940  2.78996  3.16688  5.56531  4.36496    657 g - - -
          2.68618  4.42225  2.77519  2.73123  3.46354  2.40513  3.72494  3.29354  2.67741  2.69355  4.24690  2.90347  2.73739  3.18146  2.89801  2.37887  2.77519  2.98518  4.58477  3.61503
          0.03192  3.85623  4.57858  0.61958  0.77255  0.48576  0.95510
    235   2.16060  3.14929  3.61492  3.19349  3.93151  2.94153  4.10953  3.22926  3.11517  3.01125  3.88233  3.30897  3.65194  3.42183  3.40194  1.54189  2.22391  2.81636  5.33817  4.13119    658 s - - -
          2.68618  4.42225  2.77519  2.73123  3.46354  2.40513  3.72494  3.29354  2.67741  2.69355  4.24690  2.90347  2.73739  3.18146  2.89801  2.37887  2.77519  2.98518  4.58477  3.61503
          0.03192  3.85623  4.57858  0.61958  0.77255  0.48576  0.95510
    236   2.71022  4.70600  2.69978  2.58369  4.06700  3.17328  3.90831  3.77403  2.81073  3.42279  4.37825  1.18713  3.82442  3.18116  3.16473  2.77811  3.09162  3.39788  5.37480  4.01660    659 n - - -
          2.68618  4.42225  2.77519  2.73123  3.46354  2.40513  3.72494  3.29354  2.67741  2.69355  4.24690  2.90347  2.73739  3.18146  2.89801  2.37887  2.77519  2.98518  4.58477  3.61503
          0.03192  3.85623  4.57858  0.61958  0.77255  0.48576  0.95510
    237   2.73040  4.49029  3.33584  3.17265  4.16897  3.17872  4.25133  3.71034  3.22859  3.33889  4.38814  3.48092  0.85838  3.61787  3.47584  2.89741  3.17072  3.35755  5.35984  4.28946    660 p - - -
          2.68618  4.42225  2.77519  2.73123  3.46354  2.40513  3.72494  3.29354  2.67741  2.69355  4.24690  2.90347  2.73739  3.18146  2.89801  2.37887  2.77519  2.98518  4.58477  3.61503
          0.03192  3.85623  4.57858  0.61958  0.77255  0.48576  0.95510
    238   2.95663  4.50802  4.03207  3.62443  3.20093  3.82197  4.36333  2.37492  3.39334  1.79816  1.40941  3.90389  4.28259  3.77636  3.60054  3.30399  3.26167  2.37912  5.03951  3.79978    661 m - - -
          2.68618  4.42225  2.77519  2.73123  3.46354  2.40513  3.72494  3.29354  2.67741  2.69355  4.24690  2.90347  2.73739  3.18146  2.89801  2.37887  2.77519  2.98518  4.58477  3.61503
          0.03192  3.85623  4.57858  0.61958  0.77255  0.48576  0.95510
    239   2.73040  4.49029  3.33584  3.17265  4.16897  3.17872  4.25133  3.71034  3.22859  3.33889  4.38814  3.48092  0.85838  3.61787  3.47584  2.89741  3.17072  3.35755  5.35984  4.28946    662 p - - -
          2.68618  4.42225  2.77519  2.73123  3.46354  2.40513  3.72494  3.29354  2.67741  2.69355  4.24690  2.90347  2.73739  3.18146  2.89801  2.37887  2.77519  2.98518  4.58477  3.61503
          0.03192  3.85623  4.57858  0.61958  0.77255  0.48576  0.95510
    240   2.73040  4.49029  3.33584  3.17265  4.16897  3.17872  4.25133  3.71034  3.22859  3.33889  4.38814  3.48092  0.85838  3.61787  3.47584  2.89741  3.17072  3.35755  5.35984  4.28946    663 p - - -
          2.68618  4.42225  2.77519  2.73123  3.46354  2.40513  3.72494  3.29354  2.67741  2.69355  4.24690  2.90347  2.73739  3.18146  2.89801  2.37887  2.77519  2.98518  4.58477  3.61503
          0.03192  3.85623  4.57858  0.61958  0.77255  0.48576  0.95510
    241   2.93863  5.04593  2.48124  1.04869  4.39016  3.26381  3.84941  3.84085  2.72792  3.46065  4.43557  2.92416  3.86768  3.06552  3.13495  2.92279  3.24280  3.52643  5.56481  4.28723    664 e - - -
          2.68618  4.42225  2.77519  2.73123  3.46354  2.40513  3.72494  3.29354  2.67741  2.69355  4.24690  2.90347  2.73739  3.18146  2.89801  2.37887  2.77519  2.98518  4.58477  3.61503
          0.03192  3.85623  4.57858  0.61958  0.77255  0.48576  0.95510
    242   3.23792  4.64451  4.21641  3.92795  1.03867  3.93123  3.87041  2.76375  3.83542  2.13762  3.49640  4.00097  4.39029  4.00791  3.95915  3.50860  3.53909  2.75323  4.12453  2.49368    665 f - - -
          2.68618  4.42225  2.77519  2.73123  3.46354  2.40513  3.72494  3.29354  2.67741  2.69355  4.24690  2.90347  2.73739  3.18146  2.89801  2.37887  2.77519  2.98518  4.58477  3.61503
          0.03192  3.85623  4.57858  0.61958  0.77255  0.48576  0.95510
    243   3.30905  4.68944  4.06661  3.76880  2.65028  3.71219  3.88036  3.33210  3.49141  2.72973  3.96664  3.92117  4.22860  3.87988  3.62258  3.51290  3.60866  3.22198  0.91869  2.65325    666 w - - -
          2.68618  4.42225  2.77519  2.73123  3.46354  2.40513  3.72494  3.29354  2.67741  2.69355  4.24690  2.90347  2.73739  3.18146  2.89801  2.37887  2.77519  2.98518  4.58477  3.61503
          0.03192  3.85623  4.57858  0.61958  0.77255  0.48576  0.95510
    244   3.03013  4.40510  4.52611  3.99533  3.29820  4.27493  4.70479  1.28922  3.85065  1.77695  2.82763  4.26819  4.57235  4.11230  4.06049  3.62911  3.28276  1.70831  5.25484  4.08222    667 i - - -
          2.68618  4.42225  2.77519  2.73123  3.46354  2.40513  3.72494  3.29354  2.67741  2.69355  4.24690  2.90347  2.73739  3.18146  2.89801  2.37887  2.77519  2.98518  4.58477  3.61503
          0.03192  3.85623  4.57858  0.61958  0.77255  0.48576  0.95510
    245   3.13720  4.60438  4.16336  3.80329  3.12979  3.96139  4.46413  2.33313  3.57119  0.89545  3.15810  4.08032  4.39965  3.94341  3.74985  3.53059  3.43225  2.36622  5.00302  3.72254    668 l - - -
          2.68618  4.42225  2.77519  2.73123  3.46354  2.40513  3.72494  3.29354  2.67741  2.69355  4.24690  2.90347  2.73739  3.18146  2.89801  2.37887  2.77519  2.98518  4.58477  3.61503
          0.03192  3.85623  4.57858  0.61958  0.77255  0.48576  0.95510
    246   2.73040  4.49029  3.33584  3.17265  4.16897  3.17872  4.25133  3.71034  3.22859  3.33889  4.38814  3.48092  0.85838  3.61787  3.47584  2.89741  3.17072  3.35755  5.35984  4.28946    669 p - - -
          2.68618  4.42225  2.77519  2.73123  3.46354  2.40513  3.72494  3.29354  2.67741  2.69355  4.24690  2.90347  2.73739  3.18146  2.89801  2.37887  2.77519  2.98518  4.58477  3.61503
          0.03192  3.85623  4.57858  0.61958  0.77255  0.48576  0.95510
    247   2.22763  4.18319  3.15902  2.91419  4.16366  2.92494  4.05218  3.56849  2.97648  3.27571  4.13880  3.15770  3.36563  3.31421  3.29507  1.30884  2.57675  3.08133  5.51385  4.25646    677 s - - -
          2.68618  4.42225  2.77519  2.73123  3.46354  2.40513  3.72494  3.29354  2.67741  2.69355  4.24690  2.90347  2.73739  3.18146  2.89801  2.37887  2.77519  2.98518  4.58477  3.61503
          0.03192  3.85623  4.57858  0.61958  0.77255  0.48576  0.95510
    248   3.23792  4.64451  4.21641  3.92795  1.03867  3.93123  3.87041  2.76375  3.83542  2.13762  3.49640  4.00097  4.39029  4.00791  3.95915  3.50860  3.53909  2.75323  4.12453  2.49368    678 f - - -
          2.68618  4.42225  2.77519  2.73123  3.46354  2.40513  3.72494  3.29354  2.67741  2.69355  4.24690  2.90347  2.73739  3.18146  2.89801  2.37887  2.77519  2.98518  4.58477  3.61503
          0.03192  3.85623  4.57858  0.61958  0.77255  0.48576  0.95510
    249   3.12851  4.58226  4.34957  3.85681  3.04796  4.19030  4.51267  2.17138  3.60073  0.99550  2.80858  4.15183  4.50686  3.92674  3.79576  3.57865  3.38498  2.23102  5.02933  3.79319    679 l - - -
          2.68618  4.42225  2.77519  2.73123  3.46354  2.40513  3.72494  3.29354  2.67741  2.69355  4.24690  2.90347  2.73739  3.18146  2.89801  2.37887  2.77519  2.98518  4.58477  3.61503
          0.03192  3.85623  4.57858  0.61958  0.77255  0.48576  0.95510
    250   2.55832  4.42026  3.24081  2.95922  3.81233  3.20715  4.01634  3.22758  2.90050  2.65015  3.95366  3.29161  1.40421  3.32212  3.19381  2.72073  2.95314  2.95450  5.23716  3.95215    681 p - - -
          2.68618  4.42225  2.77519  2.73123  3.46354  2.40513  3.72494  3.29354  2.67741  2.69355  4.24690  2.90347  2.73739  3.18146  2.89801  2.37887  2.77519  2.98518  4.58477  3.61503
          0.03192  3.85623  4.57858  0.61958  0.77255  0.48576  0.95510
    251   2.72387  4.30059  3.82534  3.27355  2.99661  3.75760  4.04960  2.36953  2.98153  1.95904  2.03650  3.61065  4.12346  3.45106  3.41150  3.05181  2.96628  2.17213  4.86695  3.63559    686 l - - -
          2.68618  4.42225  2.77519  2.73123  3.46354  2.40513  3.72494  3.29354  2.67741  2.69355  4.24690  2.90347  2.73739  3.18146  2.89801  2.37887  2.77519  2.98518  4.58477  3.61503
          0.03192  3.85623  4.57858  0.61958  0.77255  0.48576  0.95510
    252   2.91531  4.76631  3.20741  2.83558  2.72857  3.59458  1.71748  3.40359  2.65261  2.90412  3.92599  3.22784  4.03768  3.11747  2.95082  2.97773  3.16136  3.17576  4.30757  2.46205    687 h - - -
          2.68618  4.42225  2.77519  2.73123  3.46354  2.40513  3.72494  3.29354  2.67741  2.69355  4.24690  2.90347  2.73739  3.18146  2.89801  2.37887  2.77519  2.98518  4.58477  3.61503
          0.03192  3.85623  4.57858  0.61958  0.77255  0.48576  0.95510
    253   2.73040  4.49029  3.33584  3.17265  4.16897  3.17872  4.25133  3.71034  3.22859  3.33889  4.38814  3.48092  0.85838  3.61787  3.47584  2.89741  3.17072  3.35755  5.35984  4.28946    688 p - - -
          2.68618  4.42225  2.77519  2.73123  3.46354  2.40513  3.72494  3.29354  2.67741  2.69355  4.24690  2.90347  2.73739  3.18146  2.89801  2.37887  2.77519  2.98518  4.58477  3.61503
          0.03192  3.85623  4.57858  0.61958  0.77255  0.48576  0.95510
    254   1.12782  4.12743  3.34285  3.12307  4.14323  2.68118  4.19084  3.38965  3.17908  3.22132  4.13304  3.28330  3.66951  3.49689  3.45583  2.41768  2.71364  2.95024  5.51470  4.31343    697 a - - -
          2.68618  4.42225  2.77519  2.73123  3.46354  2.40513  3.72494  3.29354  2.67741  2.69355  4.24690  2.90347  2.73739  3.18146  2.89801  2.37887  2.77519  2.98518  4.58477  3.61503
          0.03192  3.85623  4.57858  0.61958  0.77255  0.48576  0.95510
    255   2.95751  4.92034  3.13240  2.75710  4.30306  3.44856  3.75060  3.73134  1.06072  3.30005  4.26251  3.18223  3.95016  2.94310  2.42910  3.00065  3.21206  3.44010  5.36450  4.17498    702 k - - -
          2.68618  4.42225  2.77519  2.73123  3.46354  2.40513  3.72494  3.29354  2.67741  2.69355  4.24690  2.90347  2.73739  3.18146  2.89801  2.37887  2.77519  2.98518  4.58477  3.61503
          0.03192  3.85623  4.57858  0.61958  0.77255  0.48576  0.95510
    256   2.95663  4.50802  4.03207  3.62443  3.20093  3.82197  4.36333  2.37492  3.39334  1.79816  1.40941  3.90389  4.28259  3.77636  3.60054  3.30399  3.26167  2.37912  5.03951  3.79978    703 m - - -
          2.68618  4.42225  2.77519  2.73123  3.46354  2.40513  3.72494  3.29354  2.67741  2.69355  4.24690  2.90347  2.73739  3.18146  2.89801  2.37887  2.77519  2.98518  4.58477  3.61503
          0.03192  3.85623  4.57858  0.61958  0.77255  0.48576  0.95510
    257   3.10751  4.59528  4.04411  3.62301  2.41718  3.84841  3.70378  2.95296  3.29676  2.22093  3.60128  3.76813  4.27671  3.67294  3.47069  3.32311  3.37430  2.87022  1.45643  2.43793    704 w - - -
          2.68618  4.42225  2.77519  2.73123  3.46354  2.40513  3.72494  3.29354  2.67741  2.69355  4.24690  2.90347  2.73739  3.18146  2.89801  2.37887  2.77519  2.98518  4.58477  3.61503
          0.03192  3.85623  4.57858  0.61958  0.77255  0.48576  0.95510
    258   2.56829  0.97399  4.08325  3.81930  3.81454  3.19454  4.46998  2.95589  3.64620  2.87203  3.99285  3.81063  3.90021  3.99298  3.77340  2.83988  3.03371  2.70153  5.23391  4.10229    705 c - - -
          2.68618  4.42225  2.77519  2.73123  3.46354  2.40513  3.72494  3.29354  2.67741  2.69355  4.24690  2.90347  2.73739  3.18146  2.89801  2.37887  2.77519  2.98518  4.58477  3.61503
          0.03192  3.85623  4.57858  0.61958  0.77255  0.48576  0.95510
    259   3.22391  4.71948  3.81439  3.54086  2.29408  3.81132  3.61137  3.23542  3.39885  2.69351  3.91218  3.70366  4.28561  3.70878  3.58583  3.36218  3.51055  3.10523  3.93717  0.99322    706 y - - -
          2.68618  4.42225  2.77519  2.73123  3.46354  2.40513  3.72494  3.29354  2.67741  2.69355  4.24690  2.90347  2.73739  3.18146  2.89801  2.37887  2.77519  2.98518  4.58477  3.61503
          0.03192  3.85623  4.57858  0.61958  0.77255  0.48576  0.95510
    260   2.56829  0.97399  4.08325  3.81930  3.81454  3.19454  4.46998  2.95589  3.64620  2.87203  3.99285  3.81063  3.90021  3.99298  3.77340  2.83988  3.03371  2.70153  5.23391  4.10229    707 c - - -
          2.68618  4.42225  2.77519  2.73123  3.46354  2.40513  3.72494  3.29354  2.67741  2.69355  4.24690  2.90347  2.73739  3.18146  2.89801  2.37887  2.77519  2.98518  4.58477  3.61503
          0.03192  3.85623  4.57858  0.61958  0.77255  0.48576  0.95510
    261   2.98742  4.82739  3.47644  2.99110  4.17786  3.47833  3.81297  3.71858  2.23150  3.23747  4.23822  3.35200  3.98184  3.03423  1.00349  3.07246  3.25457  3.44326  5.26758  4.10890    708 r - - -
          2.68618  4.42225  2.77519  2.73123  3.46354  2.40513  3.72494  3.29354  2.67741  2.69355  4.24690  2.90347  2.73739  3.18146  2.89801  2.37887  2.77519  2.98518  4.58477  3.61503
          0.03192  3.85623  4.57858  0.61958  0.77255  0.48576  0.95510
    262   2.93753  4.43533  4.16165  3.61936  3.14072  4.01956  4.35533  2.20181  3.43524  1.41029  2.06065  3.93514  4.34790  3.73731  3.66571  3.34729  3.00821  2.20462  5.02171  3.85713    709 l - - -
          2.68618  4.42225  2.77519  2.73123  3.46354  2.40513  3.72494  3.29354  2.67741  2.69355  4.24690  2.90347  2.73739  3.18146  2.89801  2.37887  2.77519  2.98518  4.58477  3.61503
          0.03192  3.85623  4.57858  0.61958  0.77255  0.48576  0.95510
    263   2.79531  4.34257  4.10272  3.76549  3.53838  3.70693  4.57008  2.05160  3.63302  2.22834  3.50614  3.95789  4.26845  3.99407  3.84707  3.20956  3.15732  1.04563  5.32003  4.05057    710 v - - -
          2.68618  4.42225  2.77519  2.73123  3.46354  2.40513  3.72494  3.29354  2.67741  2.69355  4.24690  2.90347  2.73739  3.18146  2.89801  2.37887  2.77519  2.98518  4.58477  3.61503
          0.03192  3.85623  4.57858  0.61958  0.77255  0.48576  0.95510
    264   3.22391  4.71948  3.81439  3.54086  2.29408  3.81132  3.61137  3.23542  3.39885  2.69351  3.91218  3.70366  4.28561  3.70878  3.58583  3.36218  3.51055  3.10523  3.93717  0.99322    711 y - - -
          2.68618  4.42225  2.77519  2.73123  3.46354  2.40513  3.72494  3.29354  2.67741  2.69355  4.24690  2.90347  2.73739  3.18146  2.89801  2.37887  2.77519  2.98518  4.58477  3.61503
          0.03192  3.85623  4.57858  0.61958  0.77255  0.48576  0.95510
    265   2.95663  4.50802  4.03207  3.62443  3.20093  3.82197  4.36333  2.37492  3.39334  1.79816  1.40941  3.90389  4.28259  3.77636  3.60054  3.30399  3.26167  2.37912  5.03951  3.79978    712 m - - -
          2.68618  4.42225  2.77519  2.73123  3.46354  2.40513  3.72494  3.29354  2.67741  2.69355  4.24690  2.90347  2.73739  3.18146  2.89801  2.37887  2.77519  2.98518  4.58477  3.61503
          0.03192  3.85623  4.57858  0.61958  0.77255  0.48576  0.95510
    266   2.73040  4.49029  3.33584  3.17265  4.16897  3.17872  4.25133  3.71034  3.22859  3.33889  4.38814  3.48092  0.85838  3.61787  3.47584  2.89741  3.17072  3.35755  5.35984  4.28946    713 p - - -
          2.68618  4.42225  2.77519  2.73123  3.46354  2.40513  3.72494  3.29354  2.67741  2.69355  4.24690  2.90347  2.73739  3.18146  2.89801  2.37887  2.77519  2.98518  4.58477  3.61503
          0.03192  3.85623  4.57858  0.61958  0.77255  0.48576  0.95510
    267   2.95663  4.50802  4.03207  3.62443  3.20093  3.82197  4.36333  2.37492  3.39334  1.79816  1.40941  3.90389  4.28259  3.77636  3.60054  3.30399  3.26167  2.37912  5.03951  3.79978    714 m - - -
          2.68618  4.42225  2.77519  2.73123  3.46354  2.40513  3.72494  3.29354  2.67741  2.69355  4.24690  2.90347  2.73739  3.18146  2.89801  2.37887  2.77519  2.98518  4.58477  3.61503
          0.03192  3.85623  4.57858  0.61958  0.77255  0.48576  0.95510
    268   2.30726  4.22737  3.19256  3.00773  4.06019  2.95756  4.11796  3.58068  3.08040  3.30222  4.22977  3.23501  3.69506  3.43102  3.36683  1.11580  2.78621  3.11934  5.43402  4.14367    715 s - - -
          2.68618  4.42225  2.77519  2.73123  3.46354  2.40513  3.72494  3.29354  2.67741  2.69355  4.24690  2.90347  2.73739  3.18146  2.89801  2.37887  2.77519  2.98518  4.58477  3.61503
          0.03192  3.85623  4.57858  0.61958  0.77255  0.48576  0.95510
    269   3.22391  4.71948  3.81439  3.54086  2.29408  3.81132  3.61137  3.23542  3.39885  2.69351  3.91218  3.70366  4.28561  3.70878  3.58583  3.36218  3.51055  3.10523  3.93717  0.99322    716 y - - -
          2.68618  4.42225  2.77519  2.73123  3.46354  2.40513  3.72494  3.29354  2.67741  2.69355  4.24690  2.90347  2.73739  3.18146  2.89801  2.37887  2.77519  2.98518  4.58477  3.61503
          0.03192  3.85623  4.57858  0.61958  0.77255  0.48576  0.95510
    270   3.13720  4.60438  4.16336  3.80329  3.12979  3.96139  4.46413  2.33313  3.57119  0.89545  3.15810  4.08032  4.39965  3.94341  3.74985  3.53059  3.43225  2.36622  5.00302  3.72254    717 l - - -
          2.68618  4.42225  2.77519  2.73123  3.46354  2.40513  3.72494  3.29354  2.67741  2.69355  4.24690  2.90347  2.73739  3.18146  2.89801  2.37887  2.77519  2.98518  4.58477  3.61503
          0.03192  3.85623  4.57858  0.61958  0.77255  0.48576  0.95510
    271   2.87649  3.89985  3.85778  3.42678  2.48340  3.68717  3.67931  2.91607  3.24762  2.53133  3.64697  3.61066  4.15318  3.55990  3.47146  3.08874  3.16951  2.74821  4.11710  1.31953    718 y - - -
          2.68618  4.42225  2.77519  2.73123  3.46354  2.40513  3.72494  3.29354  2.67741  2.69355  4.24690  2.90347  2.73739  3.18146  2.89801  2.37887  2.77519  2.98518  4.58477  3.61503
          0.03192  3.85623  4.57858  0.61958  0.77255  0.48576  0.95510
    272   2.64512  4.42198  3.31555  3.21298  4.35525  0.75461  4.33411  3.95106  3.39203  3.60719  4.58292  3.47989  3.81260  3.71750  3.62972  2.81659  3.12510  3.48252  5.45454  4.45666    719 g - - -
          2.68618  4.42225  2.77519  2.73123  3.46354  2.40513  3.72494  3.29354  2.67741  2.69355  4.24690  2.90347  2.73739  3.18146  2.89801  2.37887  2.77519  2.98518  4.58477  3.61503
          0.03192  3.85623  4.57858  0.61958  0.77255  0.48576  0.95510
    273   2.95751  4.92034  3.13240  2.75710  4.30306  3.44856  3.75060  3.73134  1.06072  3.30005  4.26251  3.18223  3.95016  2.94310  2.42910  3.00065  3.21206  3.44010  5.36450  4.17498    720 k - - -
          2.68618  4.42225  2.77519  2.73123  3.46354  2.40513  3.72494  3.29354  2.67741  2.69355  4.24690  2.90347  2.73739  3.18146  2.89801  2.37887  2.77519  2.98518  4.58477  3.61503
          0.03192  3.85623  4.57858  0.61958  0.77255  0.48576  0.95510
    274   2.98742  4.82739  3.47644  2.99110  4.17786  3.47833  3.81297  3.71858  2.23150  3.23747  4.23822  3.35200  3.98184  3.03423  1.00349  3.07246  3.25457  3.44326  5.26758  4.10890    721 r - - -
          2.68618  4.42225  2.77519  2.73123  3.46354  2.40513  3.72494  3.29354  2.67741  2.69355  4.24690  2.90347  2.73739  3.18146  2.89801  2.37887  2.77519  2.98518  4.58477  3.61503
          0.03192  3.85623  4.57858  0.61958  0.77255  0.48576  0.95510
    275   3.23792  4.64451  4.21641  3.92795  1.03867  3.93123  3.87041  2.76375  3.83542  2.13762  3.49640  4.00097  4.39029  4.00791  3.95915  3.50860  3.53909  2.75323  4.12453  2.49368    722 f - - -
          2.68618  4.42225  2.77519  2.73123  3.46354  2.40513  3.72494  3.29354  2.67741  2.69355  4.24690  2.90347  2.73739  3.18146  2.89801  2.37887  2.77519  2.98518  4.58477  3.61503
          0.03192  3.85623  4.57858  0.61958  0.77255  0.48576  0.95510
    276   2.79531  4.34257  4.10272  3.76549  3.53838  3.70693  4.57008  2.05160  3.63302  2.22834  3.50614  3.95789  4.26845  3.99407  3.84707  3.20956  3.15732  1.04563  5.32003  4.05057    724 v - - -
          2.68618  4.42225  2.77519  2.73123  3.46354  2.40513  3.72494  3.29354  2.67741  2.69355  4.24690  2.90347  2.73739  3.18146  2.89801  2.37887  2.77519  2.98518  4.58477  3.61503
          0.03192  3.85623  4.57858  0.61958  0.77255  0.48576  0.95510
    277   2.64512  4.42198  3.31555  3.21298  4.35525  0.75461  4.33411  3.95106  3.39203  3.60719  4.58292  3.47989  3.81260  3.71750  3.62972  2.81659  3.12510  3.48252  5.45454  4.45666    725 g - - -
          2.68618  4.42225  2.77519  2.73123  3.46354  2.40513  3.72494  3.29354  2.67741  2.69355  4.24690  2.90347  2.73739  3.18146  2.89801  2.37887  2.77519  2.98518  4.58477  3.61503
          0.03192  3.85623  4.57858  0.61958  0.77255  0.48576  0.95510
    278   2.24223  4.30938  3.14173  2.93129  4.09017  3.03984  4.07656  3.44130  2.98646  3.15595  4.12842  3.22227  1.39719  3.35835  3.28833  2.55760  2.84379  3.05813  5.44588  4.21224    726 p - - -
          2.68618  4.42225  2.77519  2.73123  3.46354  2.40513  3.72494  3.29354  2.67741  2.69355  4.24690  2.90347  2.73739  3.18146  2.89801  2.37887  2.77519  2.98518  4.58477  3.61503
          0.03192  3.85623  4.57858  0.61958  0.77255  0.48576  0.95510
    279   3.01848  4.44192  4.31232  3.92762  3.36341  4.04876  4.65886  1.09824  3.75543  1.95294  3.30147  4.17525  4.48167  4.10549  3.95387  3.54262  3.31799  1.84587  5.25077  3.98757    727 i - - -
          2.68618  4.42225  2.77519  2.73123  3.46354  2.40513  3.72494  3.29354  2.67741  2.69355  4.24690  2.90347  2.73739  3.18146  2.89801  2.37887  2.77519  2.98518  4.58477  3.61503
          0.03192  3.85623  4.57858  0.61958  0.77255  0.48576  0.95510
    280   2.40425  4.24924  3.41395  3.16538  3.95480  3.08901  4.18390  3.07996  3.10803  2.94402  3.99571  3.37726  3.79154  3.50370  3.36741  2.60535  1.19974  2.77667  5.39403  4.17147    728 t - - -
          2.68618  4.42225  2.77519  2.73123  3.46354  2.40513  3.72494  3.29354  2.67741  2.69355  4.24690  2.90347  2.73739  3.18146  2.89801  2.37887  2.77519  2.98518  4.58477  3.61503
          0.03192  3.85623  4.57858  0.61958  0.77255  0.48576  0.95510
    281   2.39165  4.34267  3.03497  2.70494  3.94636  2.87231  3.83601  3.39187  2.69628  3.06795  3.93193  3.07363  1.82781  3.08175  3.04332  2.52358  2.76999  3.01879  5.24866  3.99808    730 p - - -
          2.68618  4.42225  2.77519  2.73123  3.46354  2.40513  3.72494  3.29354  2.67741  2.69355  4.24690  2.90347  2.73739  3.18146  2.89801  2.37887  2.77519  2.98518  4.58477  3.61503
          0.03192  3.85623  4.57858  0.61958  0.77255  0.48576  0.95510
    282   3.15041  4.59053  4.34059  3.88392  2.79338  4.17644  4.42805  2.21805  3.70399  0.98206  2.99296  4.15362  4.50561  3.96745  3.89340  3.58748  3.41020  2.27964  4.85904  3.50800    731 l - - -
          2.68618  4.42225  2.77519  2.73123  3.46354  2.40513  3.72494  3.29354  2.67741  2.69355  4.24690  2.90347  2.73739  3.18146  2.89801  2.37887  2.77519  2.98518  4.58477  3.61503
          0.03192  3.85623  4.57858  0.61958  0.77255  0.48576  0.95510
    283   2.79130  4.26412  4.09192  3.57673  3.33004  3.88798  4.30272  1.40654  3.41721  2.06616  3.26008  3.85338  4.27008  3.73997  3.65687  3.23309  3.05577  1.78727  5.02798  3.81607    732 i - - -
          2.68618  4.42225  2.77519  2.73123  3.46354  2.40513  3.72494  3.29354  2.67741  2.69355  4.24690  2.90347  2.73739  3.18146  2.89801  2.37887  2.77519  2.98518  4.58477  3.61503
          0.03192  3.85623  4.57858  0.61958  0.77255  0.48576  0.95510
    284   2.64981  4.45030  3.28587  2.71848  3.56028  3.52314  3.74596  2.85798  2.40897  1.86345  3.50129  3.20373  3.92361  2.84569  2.82892  2.82289  2.88172  2.56777  4.99299  3.74546    733 l - - -
          2.68618  4.42225  2.77519  2.73123  3.46354  2.40513  3.72494  3.29354  2.67741  2.69355  4.24690  2.90347  2.73739  3.18146  2.89801  2.37887  2.77519  2.98518  4.58477  3.61503
          0.03192  3.85623  4.57858  0.61958  0.77255  0.48576  0.95510
    285   2.66291  4.83644  2.89318  2.30710  4.10927  3.39565  3.59352  3.49859  2.20133  3.08600  3.64572  2.93128  3.81563  2.01629  2.61784  2.68761  2.76149  3.18472  5.31040  4.00547    734 q - - -
          2.68618  4.42225  2.77519  2.73123  3.46354  2.40513  3.72494  3.29354  2.67741  2.69355  4.24690  2.90347  2.73739  3.18146  2.89801  2.37887  2.77519  2.98518  4.58477  3.61503
          0.03192  3.85623  4.57858  0.61958  0.77255  0.48576  0.95510
    286   3.13720  4.60438  4.16336  3.80329  3.12979  3.96139  4.46413  2.33313  3.57119  0.89545  3.15810  4.08032  4.39965  3.94341  3.74985  3.53059  3.43225  2.36622  5.00302  3.72254    735 l - - -
          2.68618  4.42225  2.77519  2.73123  3.46354  2.40513  3.72494  3.29354  2.67741  2.69355  4.24690  2.90347  2.73739  3.18146  2.89801  2.37887  2.77519  2.98518  4.58477  3.61503
          0.03192  3.85623  4.57858  0.61958  0.77255  0.48576  0.95510
    287   2.98742  4.82739  3.47644  2.99110  4.17786  3.47833  3.81297  3.71858  2.23150  3.23747  4.23822  3.35200  3.98184  3.03423  1.00349  3.07246  3.25457  3.44326  5.26758  4.10890    736 r - - -
          2.68618  4.42225  2.77519  2.73123  3.46354  2.40513  3.72494  3.29354  2.67741  2.69355  4.24690  2.90347  2.73739  3.18146  2.89801  2.37887  2.77519  2.98518  4.58477  3.61503
          0.03192  3.85623  4.57858  0.61958  0.77255  0.48576  0.95510
    288   2.80725  5.23874  2.19830  1.45852  4.52059  3.21955  3.66109  4.00084  2.54228  3.53035  4.37051  2.59727  3.78680  2.59426  3.03542  2.73435  3.07514  3.61556  5.70065  4.26877    737 e - - -
          2.68618  4.42225  2.77519  2.73123  3.46354  2.40513  3.72494  3.29354  2.67741  2.69355  4.24690  2.90347  2.73739  3.18146  2.89801  2.37887  2.77519  2.98518  4.58477  3.61503
          0.03192  3.85623  4.57858  0.61958  0.77255  0.48576  0.95510
    289   2.93863  5.04593  2.48124  1.04869  4.39016  3.26381  3.84941  3.84085  2.72792  3.46065  4.43557  2.92416  3.86768  3.06552  3.13495  2.92279  3.24280  3.52643  5.56481  4.28723    738 e - - -
          2.68618  4.42225  2.77519  2.73123  3.46354  2.40513  3.72494  3.29354  2.67741  2.69355  4.24690  2.90347  2.73739  3.18146  2.89801  2.37887  2.77519  2.98518  4.58477  3.61503
          0.03192  3.85623  4.57858  0.61958  0.77255  0.48576  0.95510
    290   3.12040  4.57042  4.34127  3.87311  3.06107  4.17407  4.52138  2.07377  3.62995  1.00990  3.00160  4.15749  4.50966  3.95636  3.82369  3.57854  3.38516  2.17772  5.03049  3.76575    739 l - - -
          2.68618  4.42225  2.77519  2.73123  3.46354  2.40513  3.72494  3.29354  2.67741  2.69355  4.24690  2.90347  2.73739  3.18146  2.89801  2.37887  2.77519  2.98518  4.58477  3.61503
          0.03192  3.85623  4.57858  0.61958  0.77255  0.48576  0.95510
    291   3.08858  4.58782  3.95768  3.48506  1.79578  3.94734  2.61836  3.11442  3.37423  2.46944  3.69915  3.63028  4.29141  3.57159  3.60409  3.24564  3.31278  2.95077  3.75803  1.60077    740 y - - -
          2.68618  4.42225  2.77520  2.73119  3.46354  2.40513  3.72495  3.29354  2.67741  2.69355  4.24690  2.90347  2.73735  3.18147  2.89801  2.37887  2.77520  2.98519  4.58477  3.61503
          0.05615  3.11605  4.57858  0.63204  0.75823  0.48576  0.95510
    292   2.27062  4.48780  2.79798  2.54682  3.84219  3.16944  3.71142  3.19144  2.58845  2.62034  3.74302  2.90361  3.77292  2.92161  3.00750  2.59494  2.22210  2.88794  5.18937  3.89976    743 t - - -
          2.68618  4.42225  2.77519  2.73123  3.46354  2.40513  3.72494  3.29354  2.67741  2.69355  4.24690  2.90347  2.73739  3.18146  2.89801  2.37887  2.77519  2.98518  4.58477  3.61503
          0.03192  3.85623  4.57858  0.61958  0.77255  0.48576  0.95510
    293   2.79111  5.04174  2.65569  2.12329  4.34123  3.35734  3.61647  3.77749  2.24122  3.30731  4.16382  2.87383  3.83925  1.81000  2.50901  2.77146  3.02689  3.43962  5.46634  4.14354    745 q - - -
          2.68618  4.42225  2.77519  2.73123  3.46354  2.40513  3.72494  3.29354  2.67741  2.69355  4.24690  2.90347  2.73739  3.18146  2.89801  2.37887  2.77519  2.98518  4.58477  3.61503
          0.03192  3.85623  4.57858  0.61958  0.77255  0.48576  0.95510
    294   2.23581  4.25897  3.12779  2.88223  4.09105  3.00970  4.02796  3.37618  2.91627  3.11823  4.05610  3.16862  1.61525  3.28642  3.23167  2.47974  2.59977  2.98363  5.47022  4.21487    747 p - - -
          2.68618  4.42225  2.77519  2.73123  3.46354  2.40513  3.72494  3.29354  2.67741  2.69355  4.24690  2.90347  2.73739  3.18146  2.89801  2.37887  2.77519  2.98518  4.58477  3.61503
          0.03192  3.85623  4.57858  0.61958  0.77255  0.48576  0.95510
    295   3.25175  4.70462  4.02875  3.67350  2.01054  3.99887  3.49178  3.10602  3.53621  2.53940  3.76749  3.75046  4.38917  3.74098  3.71741  3.39428  3.50600  3.00026  3.74844  1.10995    749 y - - -
          2.68618  4.42225  2.77519  2.73123  3.46354  2.40513  3.72494  3.29354  2.67741  2.69355  4.24690  2.90347  2.73739  3.18146  2.89801  2.37887  2.77519  2.98518  4.58477  3.61503
          0.03192  3.85623  4.57858  0.61958  0.77255  0.48576  0.95510
    296   2.76336  5.24992  1.87120  1.82629  4.51628  3.21944  2.90597  4.01812  2.53552  3.53035  4.34552  2.53914  3.76622  2.78414  3.06743  2.68754  3.02486  3.61558  5.69273  4.24237    750 e - - -
          2.68618  4.42225  2.77519  2.73123  3.46354  2.40513  3.72494  3.29354  2.67741  2.69355  4.24690  2.90347  2.73739  3.18146  2.89801  2.37887  2.77519  2.98518  4.58477  3.61503
          0.03192  3.85623  4.57858  0.61958  0.77255  0.48576  0.95510
    297   2.64832  4.98966  2.63391  1.91737  4.28083  3.33798  3.43079  3.72072  2.05717  3.25803  3.83573  2.82806  3.77249  2.56525  2.71333  2.62952  2.87996  3.35538  5.43395  4.07458    751 e - - -
          2.68618  4.42225  2.77519  2.73123  3.46354  2.40513  3.72494  3.29354  2.67741  2.69355  4.24690  2.90347  2.73739  3.18146  2.89801  2.37887  2.77519  2.98518  4.58477  3.61503
          0.03192  3.85623  4.57858  0.61958  0.77255  0.48576  0.95510
    298   2.99718  4.37467  4.53334  4.04474  3.42174  4.23438  4.78687  1.27177  3.91100  1.93542  3.25624  4.29150  4.58520  4.19892  4.12763  3.61980  3.27207  1.46807  5.36683  4.15327    752 i - - -
          2.68618  4.42225  2.77519  2.73123  3.46354  2.40513  3.72494  3.29354  2.67741  2.69355  4.24690  2.90347  2.73739  3.18146  2.89801  2.37887  2.77519  2.98518  4.58477  3.61503
          0.03192  3.85623  4.57858  0.61958  0.77255  0.48576  0.95510
    299   2.59311  4.25603  2.95409  2.49873  4.04646  3.33234  3.64244  3.46163  2.22760  3.07561  3.91880  1.97914  3.79780  2.81543  2.57237  2.65006  2.85849  3.13251  5.28632  3.98282    753 n - - -
          2.68618  4.42225  2.77519  2.73123  3.46354  2.40513  3.72494  3.29354  2.67741  2.69355  4.24690  2.90347  2.73739  3.18146  2.89801  2.37887  2.77519  2.98518  4.58477  3.61503
          0.03192  3.85623  4.57858  0.61958  0.77255  0.48576  0.95510
    300   3.30905  4.68944  4.06661  3.76880  2.65028  3.71219  3.88036  3.33210  3.49141  2.72973  3.96664  3.92117  4.22860  3.87988  3.62258  3.51290  3.60866  3.22198  0.91869  2.65325    754 w - - -
          2.68618  4.42225  2.77519  2.73123  3.46354  2.40513  3.72494  3.29354  2.67741  2.69355  4.24690  2.90347  2.73739  3.18146  2.89801  2.37887  2.77519  2.98518  4.58477  3.61503
          0.03192  3.85623  4.57858  0.61958  0.77255  0.48576  0.95510
    301   2.62452  4.73597  3.05367  2.50167  3.67373  3.24715  3.59503  3.40260  1.86098  3.00718  3.84741  2.98421  3.81722  2.75852  2.35569  2.67467  2.67847  3.09599  5.23341  3.94384    755 k - - -
          2.68618  4.42225  2.77519  2.73123  3.46354  2.40513  3.72494  3.29354  2.67741  2.69355  4.24690  2.90347  2.73739  3.18146  2.89801  2.37887  2.77519  2.98518  4.58477  3.61503
          0.03192  3.85623  4.57858  0.61958  0.77255  0.48576  0.95510
    302   2.70798  4.81770  2.90657  2.54150  4.30112  3.17019  3.66505  3.70376  1.44455  3.28040  4.14065  2.99481  3.84021  2.83201  2.49654  2.55061  2.98640  3.34814  5.42029  4.14801    756 k - - -
          2.68618  4.42225  2.77519  2.73123  3.46354  2.40513  3.72494  3.29354  2.67741  2.69355  4.24690  2.90347  2.73739  3.18146  2.89801  2.37887  2.77519  2.98518  4.58477  3.61503
          0.03192  3.85623  4.57858  0.61958  0.77255  0.48576  0.95510
    303   2.22775  4.18191  3.60261  3.08907  3.56184  3.37919  3.99440  2.37683  3.01757  2.53198  3.49477  3.39292  3.89885  3.33097  3.33582  2.52804  2.40862  1.90540  5.06020  3.83592    757 v - - -
          2.68618  4.42225  2.77519  2.73123  3.46354  2.40513  3.72494  3.29354  2.67741  2.69355  4.24690  2.90347  2.73739  3.18146  2.89801  2.37887  2.77519  2.98518  4.58477  3.61503
          0.03192  3.85623  4.57858  0.61958  0.77255  0.48576  0.95510
    304   2.98742  4.82739  3.47644  2.99110  4.17786  3.47833  3.81297  3.71858  2.23150  3.23747  4.23822  3.35200  3.98184  3.03423  1.00349  3.07246  3.25457  3.44326  5.26758  4.10890    758 r - - -
          2.68618  4.42225  2.77519  2.73123  3.46354  2.40513  3.72494  3.29354  2.67741  2.69355  4.24690  2.90347  2.73739  3.18146  2.89801  2.37887  2.77519  2.98518  4.58477  3.61503
          0.03192  3.85623  4.57858  0.61958  0.77255  0.48576  0.95510
    305   2.76435  4.82676  2.86349  2.53503  3.68140  3.38795  1.87422  3.59445  2.33553  3.15296  4.04827  2.80088  3.87762  2.88319  2.55736  2.79990  3.02276  3.28406  5.04739  3.59424    759 h - - -
          2.68618  4.42225  2.77519  2.73123  3.46354  2.40513  3.72494  3.29354  2.67741  2.69355  4.24690  2.90347  2.73739  3.18146  2.89801  2.37887  2.77519  2.98518  4.58477  3.61503
          0.03192  3.85623  4.57858  0.61958  0.77255  0.48576  0.95510
    306   2.46734  4.30784  3.34614  2.79527  3.27821  3.49372  3.59664  2.78528  2.70763  2.11335  3.40117  3.12151  3.88279  2.80044  3.05686  2.74984  2.78357  2.36700  4.85641  3.59214    760 l - - -
          2.68618  4.42225  2.77519  2.73123  3.46354  2.40513  3.72494  3.29354  2.67741  2.69355  4.24690  2.90347  2.73739  3.18146  2.89801  2.37887  2.77519  2.98518  4.58477  3.61503
          0.03192  3.85623  4.57858  0.61958  0.77255  0.48576  0.95510
    307   2.37537  1.50946  4.06125  3.69266  3.61177  3.18237  4.36180  2.57756  3.49366  2.56290  3.67832  3.67046  3.87823  3.82129  3.67018  2.66007  2.82402  2.24037  5.20822  3.95321    761 c - - -
          2.68618  4.42225  2.77519  2.73123  3.46354  2.40513  3.72494  3.29354  2.67741  2.69355  4.24690  2.90347  2.73739  3.18146  2.89801  2.37887  2.77519  2.98518  4.58477  3.61503
          0.03192  3.85623  4.57858  0.61958  0.77255  0.48576  0.95510
    308   1.03742  4.18421  3.44633  3.23706  4.03642  3.00915  4.26099  3.15952  3.25290  3.04186  4.07560  3.39070  3.74685  3.59559  3.50445  2.53471  2.81095  2.81674  5.46521  4.26369    762 a - - -
          2.68618  4.42225  2.77519  2.73123  3.46354  2.40513  3.72494  3.29354  2.67741  2.69355  4.24690  2.90347  2.73739  3.18146  2.89801  2.37887  2.77519  2.98518  4.58477  3.61503
          0.03192  3.85623  4.57858  0.61958  0.77255  0.48576  0.95510
    309   2.76156  4.95207  2.90213  2.46808  4.28551  3.41656  3.41556  3.70628  1.54239  3.23887  4.08010  2.95355  3.48661  2.64497  2.42942  2.68646  2.98509  3.37171  5.38076  4.09609    785 k - - -
          2.68618  4.42225  2.77519  2.73123  3.46354  2.40513  3.72494  3.29354  2.67741  2.69355  4.24690  2.90347  2.73739  3.18146  2.89801  2.37887  2.77519  2.98518  4.58477  3.61503
          0.03192  3.85623  4.57858  0.61958  0.77255  0.48576  0.95510
    310   2.76544  4.92931  2.51791  1.36428  4.20820  3.26818  3.75128  3.53248  2.57809  3.21671  4.17561  2.87458  3.83523  2.94308  2.98817  2.77499  3.05999  3.07381  5.50602  4.13998    798 e - - -
          2.68618  4.42225  2.77519  2.73123  3.46354  2.40513  3.72494  3.29354  2.67741  2.69355  4.24690  2.90347  2.73739  3.18146  2.89801  2.37887  2.77519  2.98518  4.58477  3.61503
          0.03192  3.85623  4.57858  0.61958  0.77255  0.48576  0.95510
    311   2.97241  5.09778  0.94162  2.32530  4.47268  3.19859  3.91713  4.05721  2.99823  3.66850  4.64640  2.88079  3.85025  3.15635  3.51212  2.93671  3.31069  3.69817  5.64443  4.34845    799 d - - -
          2.68618  4.42225  2.77519  2.73123  3.46354  2.40513  3.72494  3.29354  2.67741  2.69355  4.24690  2.90347  2.73739  3.18146  2.89801  2.37887  2.77519  2.98518  4.58477  3.61503
          0.03192  3.85623  4.57858  0.61958  0.77255  0.48576  0.95510
    312   2.81857  4.39365  4.38669  3.85150  3.26218  4.17493  4.57432  1.61413  3.71095  1.41970  3.09743  4.13961  4.48637  3.97804  3.93245  3.51555  3.23110  1.82518  5.17613  4.00595    800 l - - -
          2.68618  4.42225  2.77519  2.73123  3.46354  2.40513  3.72494  3.29354  2.67741  2.69355  4.24690  2.90347  2.73739  3.18146  2.89801  2.37887  2.77519  2.98518  4.58477  3.61503
          0.03192  3.85623  4.57858  0.61958  0.77255  0.48576  0.95510
    313   3.22391  4.71948  3.81439  3.54086  2.29408  3.81132  3.61137  3.23542  3.39885  2.69351  3.91218  3.70366  4.28561  3.70878  3.58583  3.36218  3.51055  3.10523  3.93717  0.99322    801 y - - -
          2.68618  4.42225  2.77519  2.73123  3.46354  2.40513  3.72494  3.29354  2.67741  2.69355  4.24690  2.90347  2.73739  3.18146  2.89801  2.37887  2.77519  2.98518  4.58477  3.61503
          0.03192  3.85623  4.57858  0.61958  0.77255  0.48576  0.95510
    314   3.22391  4.71948  3.81439  3.54086  2.29408  3.81132  3.61137  3.23542  3.39885  2.69351  3.91218  3.70366  4.28561  3.70878  3.58583  3.36218  3.51055  3.10523  3.93717  0.99322    802 y - - -
          2.68618  4.42225  2.77519  2.73123  3.46354  2.40513  3.72494  3.29354  2.67741  2.69355  4.24690  2.90347  2.73739  3.18146  2.89801  2.37887  2.77519  2.98518  4.58477  3.61503
          0.03192  3.85623  4.57858  0.61958  0.77255  0.48576  0.95510
    315   2.73040  4.49029  3.33584  3.17265  4.16897  3.17872  4.25133  3.71034  3.22859  3.33889  4.38814  3.48092  0.85838  3.61787  3.47584  2.89741  3.17072  3.35755  5.35984  4.28946    803 p - - -
          2.68618  4.42225  2.77519  2.73123  3.46354  2.40513  3.72494  3.29354  2.67741  2.69355  4.24690  2.90347  2.73739  3.18146  2.89801  2.37887  2.77519  2.98518  4.58477  3.61503
          0.03192  3.85623  4.57858  0.61958  0.77255  0.48576  0.95510
    316   2.97754  4.79761  3.11029  2.86874  3.27369  3.43407  1.17722  3.67794  2.71225  3.17388  4.21568  3.27867  3.98578  3.23481  2.97886  3.04842  3.28041  3.41339  4.73893  3.22504    804 h - - -
          2.68618  4.42225  2.77519  2.73123  3.46354  2.40513  3.72494  3.29354  2.67741  2.69355  4.24690  2.90347  2.73739  3.18146  2.89801  2.37887  2.77519  2.98518  4.58477  3.61503
          0.03192  3.85623  4.57858  0.61958  0.77255  0.48576  0.95510
    317   2.73040  4.49029  3.33584  3.17265  4.16897  3.17872  4.25133  3.71034  3.22859  3.33889  4.38814  3.48092  0.85838  3.61787  3.47584  2.89741  3.17072  3.35755  5.35984  4.28946    805 p - - -
          2.68618  4.42225  2.77519  2.73123  3.46354  2.40513  3.72494  3.29354  2.67741  2.69355  4.24690  2.90347  2.73739  3.18146  2.89801  2.37887  2.77519  2.98518  4.58477  3.61503
          0.03192  3.85623  4.57858  0.61958  0.77255  0.48576  0.95510
    318   2.99140  4.42395  4.26024  3.72831  2.39575  4.03475  3.93360  2.48316  3.57062  1.27698  3.08401  3.90709  4.34106  3.76369  3.74406  3.34914  3.21794  2.49381  3.33055  2.78857    807 l - - -
          2.68618  4.42225  2.77519  2.73123  3.46354  2.40513  3.72494  3.29354  2.67741  2.69355  4.24690  2.90347  2.73739  3.18146  2.89801  2.37887  2.77519  2.98518  4.58477  3.61503
          0.03192  3.85623  4.57858  0.61958  0.77255  0.48576  0.95510
    319   3.03632  4.38616  4.58761  4.06164  3.36449  4.32747  4.77872  1.38426  3.93657  1.74029  3.18510  4.32813  4.61870  4.19485  4.14944  3.68565  3.28942  1.46136  5.32137  4.13385    808 i - - -
          2.68618  4.42225  2.77519  2.73123  3.46354  2.40513  3.72494  3.29354  2.67741  2.69355  4.24690  2.90347  2.73739  3.18146  2.89801  2.37887  2.77519  2.98518  4.58477  3.61503
          0.03192  3.85623  4.57858  0.61958  0.77255  0.48576  0.95510
    320   2.86820  4.85312  2.89254  2.64720  4.01949  3.35549  3.80531  3.64792  2.46916  3.15187  4.18036  3.10673  3.90883  1.26320  2.75358  2.91671  3.16526  3.37866  5.29446  3.98720    820 q - - -
          2.68618  4.42225  2.77519  2.73123  3.46354  2.40513  3.72494  3.29354  2.67741  2.69355  4.24690  2.90347  2.73739  3.18146  2.89801  2.37887  2.77519  2.98518  4.58477  3.61503
          0.03192  3.85623  4.57858  0.61958  0.77255  0.48576  0.95510
    321   2.83909  5.20725  1.24356  2.12400  4.52704  3.14440  3.76155  4.10024  2.80011  3.67653  4.56440  2.50044  3.78803  2.95642  3.36030  2.77021  3.16134  3.69319  5.77730  4.30820    821 d - - -
          2.68618  4.42225  2.77519  2.73123  3.46354  2.40513  3.72494  3.29354  2.67741  2.69355  4.24690  2.90347  2.73739  3.18146  2.89801  2.37887  2.77519  2.98518  4.58477  3.61503
          0.03192  3.85623  4.57858  0.61958  0.77255  0.48576  0.95510
    322   3.14875  4.59061  4.33491  3.88059  2.80622  4.17086  4.42979  2.21875  3.69847  0.98065  2.99628  4.15082  4.50316  3.96580  3.88813  3.58467  3.40966  2.27927  4.86460  3.51535    822 l - - -
          2.68618  4.42225  2.77519  2.73123  3.46354  2.40513  3.72494  3.29354  2.67741  2.69355  4.24690  2.90347  2.73739  3.18146  2.89801  2.37887  2.77519  2.98518  4.58477  3.61503
          0.03192  3.85623  4.57858  0.61958  0.77255  0.48576  0.95510
    323   3.08315  4.46388  4.52510  3.96450  3.10925  4.30064  4.61509  1.68854  3.82323  1.40059  2.18624  4.25339  4.54455  4.02713  4.01000  3.62993  3.31300  2.03494  5.09529  3.97459    823 l - - -
          2.68618  4.42225  2.77519  2.73123  3.46354  2.40513  3.72494  3.29354  2.67741  2.69355  4.24690  2.90347  2.73739  3.18146  2.89801  2.37887  2.77519  2.98518  4.58477  3.61503
          0.03192  3.85623  4.57858  0.61958  0.77255  0.48576  0.95510
    324   3.30905  4.68944  4.06661  3.76880  2.65028  3.71219  3.88036  3.33210  3.49141  2.72973  3.96664  3.92117  4.22860  3.87988  3.62258  3.51290  3.60866  3.22198  0.91869  2.65325    824 w - - -
          2.68618  4.42225  2.77519  2.73123  3.46354  2.40513  3.72494  3.29354  2.67741  2.69355  4.24690  2.90347  2.73739  3.18146  2.89801  2.37887  2.77519  2.98518  4.58477  3.61503
          0.03192  3.85623  4.57858  0.61958  0.77255  0.48576  0.95510
    325   2.84101  5.19837  1.22695  2.13076  4.51833  3.14459  3.76738  4.09352  2.80870  3.67513  4.56700  2.53251  3.78984  2.96446  3.36720  2.77418  3.16514  3.68844  5.77057  4.30486    825 d - - -
          2.68618  4.42225  2.77519  2.73123  3.46354  2.40513  3.72494  3.29354  2.67741  2.69355  4.24690  2.90347  2.73739  3.18146  2.89801  2.37887  2.77519  2.98518  4.58477  3.61503
          0.03192  3.85623  4.57858  0.61958  0.77255  0.48576  0.95510
    326   2.28282  3.85243  3.36235  2.89609  3.84033  3.07724  3.89749  3.19824  2.82484  2.92456  3.78154  3.18326  3.69298  3.16847  3.16557  1.64540  2.34565  2.83648  5.17949  3.97384    826 s - - -
          2.68618  4.42225  2.77519  2.73123  3.46354  2.40513  3.72494  3.29354  2.67741  2.69355  4.24690  2.90347  2.73739  3.18146  2.89801  2.37887  2.77519  2.98518  4.58477  3.61503
          0.03192  3.85623  4.57858  0.61958  0.77255  0.48576  0.95510
    327   3.13720  4.60438  4.16336  3.80329  3.12979  3.96139  4.46413  2.33313  3.57119  0.89545  3.15810  4.08032  4.39965  3.94341  3.74985  3.53059  3.43225  2.36622  5.00302  3.72254    827 l - - -
          2.68618  4.42225  2.77519  2.73123  3.46354  2.40513  3.72494  3.29354  2.67741  2.69355  4.24690  2.90347  2.73739  3.18146  2.89801  2.37887  2.77519  2.98518  4.58477  3.61503
          0.03192  3.85623  4.57858  0.61958  0.77255  0.48576  0.95510
    328   2.94872  4.62971  3.43056  3.12102  2.44343  3.65345  3.56341  3.23298  3.03028  2.78865  3.85910  3.04938  4.12667  3.38755  3.29401  3.07057  3.22810  3.02825  4.06602  1.33211    831 y - - -
          2.68618  4.42225  2.77519  2.73123  3.46354  2.40513  3.72494  3.29354  2.67741  2.69355  4.24690  2.90347  2.73739  3.18146  2.89801  2.37887  2.77519  2.98518  4.58477  3.61503
          0.03192  3.85623  4.57858  0.61958  0.77255  0.48576  0.95510
    329   3.03832  4.38896  4.58724  4.06236  3.36182  4.32726  4.77940  1.36203  3.93512  1.74149  3.18330  4.32883  4.61932  4.19479  4.14770  3.68649  3.29191  1.48492  5.32092  4.13245    832 i - - -
          2.68618  4.42225  2.77519  2.73123  3.46354  2.40513  3.72494  3.29354  2.67741  2.69355  4.24690  2.90347  2.73739  3.18146  2.89801  2.37887  2.77519  2.98518  4.58477  3.61503
          0.03192  3.85623  4.57858  0.61958  0.77255  0.48576  0.95510
    330   2.74784  3.06366  4.17742  3.66327  1.79253  3.76343  4.00399  2.37873  3.52706  1.99613  3.22081  3.80897  4.18664  3.74083  3.70623  3.11378  3.02660  2.26650  4.48098  3.01959    833 f - - -
          2.68618  4.42225  2.77519  2.73123  3.46354  2.40513  3.72494  3.29354  2.67741  2.69355  4.24690  2.90347  2.73739  3.18146  2.89801  2.37887  2.77519  2.98518  4.58477  3.61503
          0.03192  3.85623  4.57858  0.61958  0.77255  0.48576  0.95510
    331   2.32299  4.19131  3.40037  2.96102  3.80633  2.89966  3.95821  2.87262  2.89092  2.84182  3.74746  3.24207  3.74842  3.23988  3.21739  2.43964  1.71172  2.55313  5.22436  3.98514    843 t - - -
          2.68618  4.42225  2.77519  2.73123  3.46354  2.40513  3.72494  3.29354  2.67741  2.69355  4.24690  2.90347  2.73739  3.18146  2.89801  2.37887  2.77519  2.98518  4.58477  3.61503
          0.03192  3.85623  4.57858  0.61958  0.77255  0.48576  0.95510
    332   2.93863  5.04593  2.48124  1.04869  4.39016  3.26381  3.84941  3.84085  2.72792  3.46065  4.43557  2.92416  3.86768  3.06552  3.13495  2.92279  3.24280  3.52643  5.56481  4.28723    844 e - - -
          2.68618  4.42225  2.77519  2.73123  3.46354  2.40513  3.72494  3.29354  2.67741  2.69355  4.24690  2.90347  2.73739  3.18146  2.89801  2.37887  2.77519  2.98518  4.58477  3.61503
          0.03192  3.85623  4.57858  0.61958  0.77255  0.48576  0.95510
    333   2.37835  4.30103  3.14237  2.90917  4.07431  3.04158  4.04604  3.40638  2.93425  3.12571  4.08813  3.20297  1.48126  3.31747  3.23931  2.53849  2.57078  3.02683  5.43931  4.19457    845 p - - -
          2.68618  4.42225  2.77519  2.73123  3.46354  2.40513  3.72494  3.29354  2.67741  2.69355  4.24690  2.90347  2.73739  3.18146  2.89801  2.37887  2.77519  2.98518  4.58477  3.61503
          0.03192  3.85623  4.57858  0.61958  0.77255  0.48576  0.95510
    334   3.08374  4.51553  4.40329  3.88753  2.90540  4.20917  4.51365  2.10278  3.73889  1.09159  2.97088  4.17058  4.50989  3.97372  3.94321  3.56367  3.33536  1.98094  4.99338  3.73520    847 l - - -
          2.68618  4.42225  2.77519  2.73123  3.46354  2.40513  3.72494  3.29354  2.67741  2.69355  4.24690  2.90347  2.73739  3.18146  2.89801  2.37887  2.77519  2.98518  4.58477  3.61503
          0.03192  3.85623  4.57858  0.61958  0.77255  0.48576  0.95510
    335   3.13720  4.60438  4.16336  3.80329  3.12979  3.96139  4.46413  2.33313  3.57119  0.89545  3.15810  4.08032  4.39965  3.94341  3.74985  3.53059  3.43225  2.36622  5.00302  3.72254    848 l - - -
          2.68618  4.42225  2.77519  2.73123  3.46354  2.40513  3.72494  3.29354  2.67741  2.69355  4.24690  2.90347  2.73739  3.18146  2.89801  2.37887  2.77519  2.98518  4.58477  3.61503
          0.03192  3.85623  4.57858  0.61958  0.77255  0.48576  0.95510
    336   2.37738  4.32609  3.05052  2.78130  4.01896  3.07367  3.93549  3.34545  2.80288  3.11475  4.01312  2.67723  3.73196  3.18799  3.13277  2.52513  1.54881  2.97065  5.38276  4.09674    849 t - - -
          2.68618  4.42225  2.77519  2.73123  3.46354  2.40513  3.72494  3.29354  2.67741  2.69355  4.24690  2.90347  2.73739  3.18146  2.89801  2.37887  2.77519  2.98518  4.58477  3.61503
          0.03192  3.85623  4.57858  0.61958  0.77255  0.48576  0.95510
    337   2.88728  4.92423  3.25856  2.71045  4.04176  3.52990  2.97798  3.69012  2.01706  3.19528  4.09093  3.12659  3.94343  2.78405  1.44970  2.91922  3.09504  3.39179  5.19344  3.88924    850 r - - -
          2.68618  4.42225  2.77519  2.73123  3.46354  2.40513  3.72494  3.29354  2.67741  2.69355  4.24690  2.90347  2.73739  3.18146  2.89801  2.37887  2.77519  2.98518  4.58477  3.61503
          0.03192  3.85623  4.57858  0.61958  0.77255  0.48576  0.95510
    338   3.30905  4.68944  4.06661  3.76880  2.65028  3.71219  3.88036  3.33210  3.49141  2.72973  3.96664  3.92117  4.22860  3.87988  3.62258  3.51290  3.60866  3.22198  0.91869  2.65325    852 w - - -
          2.68618  4.42225  2.77519  2.73123  3.46354  2.40513  3.72494  3.29354  2.67741  2.69355  4.24690  2.90347  2.73739  3.18146  2.89801  2.37887  2.77519  2.98518  4.58477  3.61503
          0.03192  3.85623  4.57858  0.61958  0.77255  0.48576  0.95510
    339   2.73040  4.49029  3.33584  3.17265  4.16897  3.17872  4.25133  3.71034  3.22859  3.33889  4.38814  3.48092  0.85838  3.61787  3.47584  2.89741  3.17072  3.35755  5.35984  4.28946    853 p - - -
          2.68618  4.42225  2.77519  2.73123  3.46354  2.40513  3.72494  3.29354  2.67741  2.69355  4.24690  2.90347  2.73739  3.18146  2.89801  2.37887  2.77519  2.98518  4.58477  3.61503
          0.03192  3.85623  4.57858  0.61958  0.77255  0.48576  0.95510
    340   3.10808  4.52527  4.36823  3.86740  1.56568  4.15893  4.08040  2.35434  3.72013  1.62371  2.82382  4.05082  4.45878  3.90051  3.89240  3.49825  3.34653  2.39440  4.41364  2.89524    854 f - - -
          2.68618  4.42225  2.77519  2.73123  3.46354  2.40513  3.72494  3.29354  2.67741  2.69355  4.24690  2.90347  2.73739  3.18146  2.89801  2.37887  2.77519  2.98518  4.58477  3.61503
          0.03192  3.85623  4.57858  0.61958  0.77255  0.48576  0.95510
    341   2.55026  4.63072  2.61139  2.47050  4.15001  3.10244  3.82998  3.75027  2.70870  3.39657  4.27987  1.50630  3.75534  3.05944  3.09281  2.44305  2.93526  3.32932  5.47524  4.07999    855 n - - -
          2.68618  4.42225  2.77519  2.73123  3.46354  2.40513  3.72494  3.29354  2.67741  2.69355  4.24690  2.90347  2.73739  3.18146  2.89801  2.37887  2.77519  2.98518  4.58477  3.61503
          0.03192  3.85623  4.57858  0.61958  0.77255  0.48576  0.95510
    342   2.83127  4.98906  2.95117  2.46086  4.38420  3.23961  3.60001  3.76482  1.40516  3.29059  4.14735  2.99487  3.88638  2.75015  2.26944  2.83544  3.05149  3.43388  5.41237  4.16427    856 k - - -
          2.68618  4.42225  2.77519  2.73123  3.46354  2.40513  3.72494  3.29354  2.67741  2.69355  4.24690  2.90347  2.73739  3.18146  2.89801  2.37887  2.77519  2.98518  4.58477  3.61503
          0.03192  3.85623  4.57858  0.61958  0.77255  0.48576  0.95510
    343   3.16179  4.55767  4.49953  3.97070  2.79074  4.32047  4.53380  2.01142  3.82189  1.03403  2.91523  4.25411  4.57071  4.02481  4.00984  3.66677  3.39718  2.16973  4.94343  3.67273    858 l - - -
          2.68618  4.42225  2.77519  2.73123  3.46354  2.40513  3.72494  3.29354  2.67741  2.69355  4.24690  2.90347  2.73739  3.18146  2.89801  2.37887  2.77519  2.98518  4.58477  3.61503
          0.19745  3.85623  1.84495  0.61958  0.77255  0.48576  0.95510
    344   2.91174  4.34359  4.28014  3.76722  3.29085  4.08779  4.54385  1.57921  3.62065  1.76794  3.15088  4.06191  4.43605  3.92906  3.86548  3.44575  3.17886  1.52708  5.20123  3.97532    859 v - - -
          2.68618  4.42225  2.77519  2.73123  3.46354  2.40513  3.72494  3.29354  2.67741  2.69355  4.24690  2.90347  2.73739  3.18146  2.89801  2.37887  2.77519  2.98518  4.58477  3.61503
          0.03756  3.69634  4.41868  0.61958  0.77255  0.41503  1.07975
    345   2.98742  4.82739  3.47644  2.99110  4.17786  3.47833  3.81297  3.71858  2.23150  3.23747  4.23822  3.35200  3.98184  3.03423  1.00349  3.07246  3.25457  3.44326  5.26758  4.10890    860 r - - -
          2.68618  4.42225  2.77519  2.73123  3.46354  2.40513  3.72494  3.29354  2.67741  2.69355  4.24690  2.90347  2.73739  3.18146  2.89801  2.37887  2.77519  2.98518  4.58477  3.61503
          0.03192  3.85623  4.57858  0.61958  0.77255  0.48576  0.95510
    346   2.76335  5.20436  2.25196  1.66598  4.50146  3.24792  3.62687  3.96824  2.13588  3.48557  4.30394  2.54186  3.77850  2.77344  2.93148  2.69851  3.01818  3.57745  5.65048  4.23470    869 e - - -
          2.68618  4.42225  2.77519  2.73123  3.46354  2.40513  3.72494  3.29354  2.67741  2.69355  4.24690  2.90347  2.73739  3.18146  2.89801  2.37887  2.77519  2.98518  4.58477  3.61503
          0.03192  3.85623  4.57858  0.61958  0.77255  0.48576  0.95510
    347   2.92655  5.00544  3.21787  2.68867  4.40084  3.52783  3.60071  3.78585  1.27178  3.28677  4.17642  3.10947  3.94651  2.75329  2.02735  2.94133  3.12823  3.47632  5.36989  4.16673    870 k - - -
          2.68618  4.42225  2.77519  2.73123  3.46354  2.40513  3.72494  3.29354  2.67741  2.69355  4.24690  2.90347  2.73739  3.18146  2.89801  2.37887  2.77519  2.98518  4.58477  3.61503
          0.03192  3.85623  4.57858  0.61958  0.77255  0.48576  0.95510
    348   1.03742  4.18421  3.44633  3.23706  4.03642  3.00915  4.26099  3.15952  3.25290  3.04186  4.07560  3.39070  3.74685  3.59559  3.50445  2.53471  2.81095  2.81674  5.46521  4.26369    871 a - - -
          2.68618  4.42225  2.77519  2.73123  3.46354  2.40513  3.72494  3.29354  2.67741  2.69355  4.24690  2.90347  2.73739  3.18146  2.89801  2.37887  2.77519  2.98518  4.58477  3.61503
          0.03192  3.85623  4.57858  0.61958  0.77255  0.48576  0.95510
    349   3.13720  4.60438  4.16336  3.80329  3.12979  3.96139  4.46413  2.33313  3.57119  0.89545  3.15810  4.08032  4.39965  3.94341  3.74985  3.53059  3.43225  2.36622  5.00302  3.72254    872 l - - -
          2.68618  4.42225  2.77519  2.73123  3.46354  2.40513  3.72494  3.29354  2.67741  2.69355  4.24690  2.90347  2.73739  3.18146  2.89801  2.37887  2.77519  2.98518  4.58477  3.61503
          0.03192  3.85623  4.57858  0.61958  0.77255  0.48576  0.95510
    350   2.77689  5.06765  2.61534  1.95947  4.37008  3.34310  3.60963  3.80810  2.26087  3.33314  4.17729  2.84688  3.82531  1.95525  2.53682  2.74888  3.01297  3.45943  5.49112  4.15498    873 q - - -
          2.68618  4.42225  2.77519  2.73123  3.46354  2.40513  3.72494  3.29354  2.67741  2.69355  4.24690  2.90347  2.73739  3.18146  2.89801  2.37887  2.77519  2.98518  4.58477  3.61503
          0.03192  3.85623  4.57858  0.61958  0.77255  0.48576  0.95510
    351   2.56832  4.22367  3.88320  3.47083  3.63705  3.49004  4.34635  2.17681  3.35597  2.39043  3.53790  3.68118  4.07127  3.70260  3.61634  2.90471  2.38381  1.36402  5.30857  4.07721    874 v - - -
          2.68618  4.42225  2.77519  2.73123  3.46354  2.40513  3.72494  3.29354  2.67741  2.69355  4.24690  2.90347  2.73739  3.18146  2.89801  2.37887  2.77519  2.98518  4.58477  3.61503
          0.03192  3.85623  4.57858  0.61958  0.77255  0.48576  0.95510
    352   2.35603  4.19649  3.51324  3.17419  3.83275  3.12738  4.15069  2.81709  3.07348  2.74513  3.80495  3.37767  3.80462  3.45549  3.34987  2.57400  1.45117  2.40909  5.35458  4.10154    875 t - - -
          2.68618  4.42225  2.77519  2.73123  3.46354  2.40513  3.72494  3.29354  2.67741  2.69355  4.24690  2.90347  2.73739  3.18146  2.89801  2.37887  2.77519  2.98518  4.58477  3.61503
          0.03192  3.85623  4.57858  0.61958  0.77255  0.48576  0.95510
    353   2.96616  4.49053  4.15289  3.66793  3.13425  3.97333  4.39007  2.17870  3.43691  1.67389  1.61280  3.95918  4.35944  3.78459  3.65466  3.35619  3.24293  2.24411  5.03622  3.80735    876 m - - -
          2.68618  4.42225  2.77519  2.73123  3.46354  2.40513  3.72494  3.29354  2.67741  2.69355  4.24690  2.90347  2.73739  3.18146  2.89801  2.37887  2.77519  2.98518  4.58477  3.61503
          0.03192  3.85623  4.57858  0.61958  0.77255  0.48576  0.95510
    354   2.75923  5.09334  2.36099  2.21721  4.41480  3.30672  3.61502  3.85194  1.61852  3.38519  4.21417  2.70590  3.80544  2.76291  2.71449  2.72219  3.00394  3.48584  5.54085  4.18202    877 k - - -
          2.68618  4.42225  2.77519  2.73123  3.46354  2.40513  3.72494  3.29354  2.67741  2.69355  4.24690  2.90347  2.73739  3.18146  2.89801  2.37887  2.77519  2.98518  4.58477  3.61503
          0.03192  3.85623  4.57858  0.61958  0.77255  0.48576  0.95510
    355   2.97754  4.79761  3.11029  2.86874  3.27369  3.43407  1.17722  3.67794  2.71225  3.17388  4.21568  3.27867  3.98578  3.23481  2.97886  3.04842  3.28041  3.41339  4.73893  3.22504    878 h - - -
          2.68618  4.42225  2.77519  2.73123  3.46354  2.40513  3.72494  3.29354  2.67741  2.69355  4.24690  2.90347  2.73739  3.18146  2.89801  2.37887  2.77519  2.98518  4.58477  3.61503
          0.03192  3.85623  4.57858  0.61958  0.77255  0.48576  0.95510
    356   2.99135  4.40890  4.41301  3.97134  3.36114  4.13484  4.70571  1.17559  3.80017  1.90488  3.24809  4.21379  4.52996  4.12632  4.00982  3.55004  3.28206  1.71736  5.29631  4.04353    879 i - - -
          2.68618  4.42225  2.77519  2.73123  3.46354  2.40513  3.72494  3.29354  2.67741  2.69355  4.24690  2.90347  2.73739  3.18146  2.89801  2.37887  2.77519  2.98518  4.58477  3.61503
          0.03192  3.85623  4.57858  0.61958  0.77255  0.48576  0.95510
    357   2.97754  4.79761  3.11029  2.86874  3.27369  3.43407  1.17722  3.67794  2.71225  3.17388  4.21568  3.27867  3.98578  3.23481  2.97886  3.04842  3.28041  3.41339  4.73893  3.22504    880 h - - -
          2.68618  4.42225  2.77519  2.73123  3.46354  2.40513  3.72494  3.29354  2.67741  2.69355  4.24690  2.90347  2.73739  3.18146  2.89801  2.37887  2.77519  2.98518  4.58477  3.61503
          0.03192  3.85623  4.57858  0.61958  0.77255  0.48576  0.95510
    358   3.22391  4.71948  3.81439  3.54086  2.29408  3.81132  3.61137  3.23542  3.39885  2.69351  3.91218  3.70366  4.28561  3.70878  3.58583  3.36218  3.51055  3.10523  3.93717  0.99322    881 y - - -
          2.68618  4.42225  2.77519  2.73123  3.46354  2.40513  3.72494  3.29354  2.67741  2.69355  4.24690  2.90347  2.73739  3.18146  2.89801  2.37887  2.77519  2.98518  4.58477  3.61503
          0.03192  3.85623  4.57858  0.61958  0.77255  0.48576  0.95510
    359   2.93863  5.04593  2.48124  1.04869  4.39016  3.26381  3.84941  3.84085  2.72792  3.46065  4.43557  2.92416  3.86768  3.06552  3.13495  2.92279  3.24280  3.52643  5.56481  4.28723    882 e - - -
          2.68618  4.42225  2.77519  2.73123  3.46354  2.40513  3.72494  3.29354  2.67741  2.69355  4.24690  2.90347  2.73739  3.18146  2.89801  2.37887  2.77519  2.98518  4.58477  3.61503
          0.03192  3.85623  4.57858  0.61958  0.77255  0.48576  0.95510
    360   2.97241  5.09778  0.94162  2.32530  4.47268  3.19859  3.91713  4.05721  2.99823  3.66850  4.64640  2.88079  3.85025  3.15635  3.51212  2.93671  3.31069  3.69817  5.64443  4.34845    892 d - - -
          2.68618  4.42225  2.77519  2.73123  3.46354  2.40513  3.72494  3.29354  2.67741  2.69355  4.24690  2.90347  2.73739  3.18146  2.89801  2.37887  2.77519  2.98518  4.58477  3.61503
          0.03192  3.85623  4.57858  0.61958  0.77255  0.48576  0.95510
    361   2.83477  5.11467  2.39246  1.34672  4.29026  3.26344  3.33883  3.87691  2.51066  3.42355  4.30991  2.79436  3.82506  2.87627  2.92953  2.79246  3.10548  3.53002  5.52315  4.11908    893 e - - -
          2.68618  4.42225  2.77519  2.73123  3.46354  2.40513  3.72494  3.29354  2.67741  2.69355  4.24690  2.90347  2.73739  3.18146  2.89801  2.37887  2.77519  2.98518  4.58477  3.61503
          0.03192  3.85623  4.57858  0.61958  0.77255  0.48576  0.95510
    362   2.52730  4.60511  2.63723  2.47931  4.18498  3.10155  3.82800  3.68993  2.68784  3.35890  4.23922  1.54593  3.74968  3.04758  3.06918  2.51090  2.79874  3.27756  5.50001  4.12548    894 n - - -
          2.68618  4.42225  2.77519  2.73123  3.46354  2.40513  3.72494  3.29354  2.67741  2.69355  4.24690  2.90347  2.73739  3.18146  2.89801  2.37887  2.77519  2.98518  4.58477  3.61503
          0.03192  3.85623  4.57858  0.61958  0.77255  0.48576  0.95510
    363   2.30726  4.22737  3.19256  3.00773  4.06019  2.95756  4.11796  3.58068  3.08040  3.30222  4.22977  3.23501  3.69506  3.43102  3.36683  1.11580  2.78621  3.11934  5.43402  4.14367    895 s - - -
          2.68618  4.42225  2.77519  2.73123  3.46354  2.40513  3.72494  3.29354  2.67741  2.69355  4.24690  2.90347  2.73739  3.18146  2.89801  2.37887  2.77519  2.98518  4.58477  3.61503
          0.03192  3.85623  4.57858  0.61958  0.77255  0.48576  0.95510
    364   2.98742  4.82739  3.47644  2.99110  4.17786  3.47833  3.81297  3.71858  2.23150  3.23747  4.23822  3.35200  3.98184  3.03423  1.00349  3.07246  3.25457  3.44326  5.26758  4.10890    896 r - - -
          2.68618  4.42225  2.77519  2.73123  3.46354  2.40513  3.72494  3.29354  2.67741  2.69355  4.24690  2.90347  2.73739  3.18146  2.89801  2.37887  2.77519  2.98518  4.58477  3.61503
          0.03192  3.85623  4.57858  0.61958  0.77255  0.48576  0.95510
    365   3.22391  4.71948  3.81439  3.54086  2.29408  3.81132  3.61137  3.23542  3.39885  2.69351  3.91218  3.70366  4.28561  3.70878  3.58583  3.36218  3.51055  3.10523  3.93717  0.99322    897 y - - -
          2.68618  4.42225  2.77519  2.73123  3.46354  2.40513  3.72494  3.29354  2.67741  2.69355  4.24690  2.90347  2.73739  3.18146  2.89801  2.37887  2.77519  2.98518  4.58477  3.61503
          0.03192  3.85623  4.57858  0.61958  0.77255  0.48576  0.95510
    366   3.06748  4.44839  4.48539  4.00219  3.26833  4.26367  4.69091  1.23833  3.81151  1.68180  3.15686  4.26959  4.58671  4.12240  4.01466  3.65511  3.33023  1.79485  5.22438  3.97871    898 i - - -
          2.68618  4.42225  2.77519  2.73123  3.46354  2.40513  3.72494  3.29354  2.67741  2.69355  4.24690  2.90347  2.73739  3.18146  2.89801  2.37887  2.77519  2.98518  4.58477  3.61503
          0.03192  3.85623  4.57858  0.61958  0.77255  0.48576  0.95510
    367   2.40425  4.24924  3.41395  3.16538  3.95480  3.08901  4.18390  3.07996  3.10803  2.94402  3.99571  3.37726  3.79154  3.50370  3.36741  2.60535  1.19974  2.77667  5.39403  4.17147    899 t - - -
          2.68618  4.42225  2.77519  2.73123  3.46354  2.40513  3.72494  3.29354  2.67741  2.69355  4.24690  2.90347  2.73739  3.18146  2.89801  2.37887  2.77519  2.98518  4.58477  3.61503
          0.03192  3.85623  4.57858  0.61958  0.77255  0.48576  0.95510
    368   3.03543  4.43080  4.46286  3.96889  3.29021  4.22496  4.67681  1.21656  3.77972  1.80089  2.96902  4.23609  4.55773  4.09075  3.98736  3.60723  3.30080  1.79954  5.24043  4.01887    900 i - - -
          2.68618  4.42225  2.77519  2.73123  3.46354  2.40513  3.72494  3.29354  2.67741  2.69355  4.24690  2.90347  2.73739  3.18146  2.89801  2.37887  2.77519  2.98518  4.58477  3.61503
          0.03192  3.85623  4.57858  0.61958  0.77255  0.48576  0.95510
    369   2.64512  4.42198  3.31555  3.21298  4.35525  0.75461  4.33411  3.95106  3.39203  3.60719  4.58292  3.47989  3.81260  3.71750  3.62972  2.81659  3.12510  3.48252  5.45454  4.45666    901 g - - -
          2.68618  4.42225  2.77519  2.73123  3.46354  2.40513  3.72494  3.29354  2.67741  2.69355  4.24690  2.90347  2.73739  3.18146  2.89801  2.37887  2.77519  2.98518  4.58477  3.61503
          0.03192  3.85623  4.57858  0.61958  0.77255  0.48576  0.95510
    370   2.21575  1.54207  3.87009  3.53446  3.76440  2.98692  4.26836  2.97495  3.36817  2.88413  3.85181  3.49750  3.72282  3.69464  3.55721  2.24362  2.69207  2.63529  5.25111  4.01092    902 c - - -
          2.68618  4.42225  2.77519  2.73123  3.46354  2.40513  3.72494  3.29354  2.67741  2.69355  4.24690  2.90347  2.73739  3.18146  2.89801  2.37887  2.77519  2.98518  4.58477  3.61503
          0.03192  3.85623  4.57858  0.61958  0.77255  0.48576  0.95510
    371   2.79531  4.34257  4.10272  3.76549  3.53838  3.70693  4.57008  2.05160  3.63302  2.22834  3.50614  3.95789  4.26845  3.99407  3.84707  3.20956  3.15732  1.04563  5.32003  4.05057    906 v - - -
          2.68618  4.42225  2.77519  2.73123  3.46354  2.40513  3.72494  3.29354  2.67741  2.69355  4.24690  2.90347  2.73739  3.18146  2.89801  2.37887  2.77519  2.98518  4.58477  3.61503
          0.03192  3.85623  4.57858  0.61958  0.77255  0.48576  0.95510
    372   2.93863  5.04593  2.48124  1.04869  4.39016  3.26381  3.84941  3.84085  2.72792  3.46065  4.43557  2.92416  3.86768  3.06552  3.13495  2.92279  3.24280  3.52643  5.56481  4.28723    907 e - - -
          2.68618  4.42225  2.77519  2.73123  3.46354  2.40513  3.72494  3.29354  2.67741  2.69355  4.24690  2.90347  2.73739  3.18146  2.89801  2.37887  2.77519  2.98518  4.58477  3.61503
          0.03192  3.85623  4.57858  0.61958  0.77255  0.48576  0.95510
    373   2.95751  4.92034  3.13240  2.75710  4.30306  3.44856  3.75060  3.73134  1.06072  3.30005  4.26251  3.18223  3.95016  2.94310  2.42910  3.00065  3.21206  3.44010  5.36450  4.17498    908 k - - -
          2.68618  4.42225  2.77519  2.73123  3.46354  2.40513  3.72494  3.29354  2.67741  2.69355  4.24690  2.90347  2.73739  3.18146  2.89801  2.37887  2.77519  2.98518  4.58477  3.61503
          0.03192  3.85623  4.57858  0.61958  0.77255  0.48576  0.95510
    374   2.29158  4.16762  3.74152  3.35896  3.67835  3.32737  4.24842  2.35681  3.27315  2.55239  3.61856  3.55207  3.94798  3.60976  3.53572  2.57318  2.84461  1.38394  5.26761  4.02846    913 v - - -
          2.68618  4.42225  2.77519  2.73123  3.46354  2.40513  3.72494  3.29354  2.67741  2.69355  4.24690  2.90347  2.73739  3.18146  2.89801  2.37887  2.77519  2.98518  4.58477  3.61503
          0.03192  3.85623  4.57858  0.61958  0.77255  0.48576  0.95510
    375   3.13720  4.60438  4.16336  3.80329  3.12979  3.96139  4.46413  2.33313  3.57119  0.89545  3.15810  4.08032  4.39965  3.94341  3.74985  3.53059  3.43225  2.36622  5.00302  3.72254    914 l - - -
          2.68618  4.42225  2.77519  2.73123  3.46354  2.40513  3.72494  3.29354  2.67741  2.69355  4.24690  2.90347  2.73739  3.18146  2.89801  2.37887  2.77519  2.98518  4.58477  3.61503
          0.03192  3.85623  4.57858  0.61958  0.77255  0.48576  0.95510
    376   2.24794  1.46930  3.90082  3.57347  3.74315  3.01413  4.28983  2.92438  3.39434  2.85730  3.85209  3.53191  3.74784  3.72898  3.57542  2.35005  2.72344  2.60311  5.24140  3.99372    915 c - - -
          2.68618  4.42225  2.77519  2.73123  3.46354  2.40513  3.72494  3.29354  2.67741  2.69355  4.24690  2.90347  2.73739  3.18146  2.89801  2.37887  2.77519  2.98518  4.58477  3.61503
          0.03192  3.85623  4.57858  0.61958  0.77255  0.48576  0.95510
    377   2.98291  4.48730  4.19989  3.69733  3.12961  4.02341  4.41556  2.11144  3.47916  1.64928  1.64904  3.99353  4.38579  3.80799  3.69744  3.39239  3.25021  2.20799  5.04457  3.83247    916 m - - -
          2.68618  4.42225  2.77519  2.73123  3.46354  2.40513  3.72494  3.29354  2.67741  2.69355  4.24690  2.90347  2.73739  3.18146  2.89801  2.37887  2.77519  2.98518  4.58477  3.61503
          0.03192  3.85623  4.57858  0.61958  0.77255  0.48576  0.95510
    378   3.13720  4.60438  4.16336  3.80329  3.12979  3.96139  4.46413  2.33313  3.57119  0.89545  3.15810  4.08032  4.39965  3.94341  3.74985  3.53059  3.43225  2.36622  5.00302  3.72254    917 l - - -
          2.68618  4.42225  2.77519  2.73123  3.46354  2.40513  3.72494  3.29354  2.67741  2.69355  4.24690  2.90347  2.73739  3.18146  2.89801  2.37887  2.77519  2.98518  4.58477  3.61503
          0.03192  3.85623  4.57858  0.61958  0.77255  0.48576  0.95510
    379   1.25325  4.09936  3.46194  3.16706  4.00056  2.95989  4.16852  3.12079  3.14309  3.02746  3.97399  3.30962  3.68935  3.47426  3.42094  2.31313  2.68464  2.62176  5.44583  4.20900    918 a - - -
          2.68618  4.42225  2.77519  2.73123  3.46354  2.40513  3.72494  3.29354  2.67741  2.69355  4.24690  2.90347  2.73739  3.18146  2.89801  2.37887  2.77519  2.98518  4.58477  3.61503
          0.03192  3.85623  4.57858  0.61958  0.77255  0.48576  0.95510
    380   2.56829  0.97399  4.08325  3.81930  3.81454  3.19454  4.46998  2.95589  3.64620  2.87203  3.99285  3.81063  3.90021  3.99298  3.77340  2.83988  3.03371  2.70153  5.23391  4.10229    919 c - - -
          2.68618  4.42225  2.77519  2.73123  3.46354  2.40513  3.72494  3.29354  2.67741  2.69355  4.24690  2.90347  2.73739  3.18146  2.89801  2.37887  2.77519  2.98518  4.58477  3.61503
          0.03192  3.85623  4.57858  0.61958  0.77255  0.48576  0.95510
    381   3.30905  4.68944  4.06661  3.76880  2.65028  3.71219  3.88036  3.33210  3.49141  2.72973  3.96664  3.92117  4.22860  3.87988  3.62258  3.51290  3.60866  3.22198  0.91869  2.65325    920 w - - -
          2.68618  4.42225  2.77519  2.73123  3.46354  2.40513  3.72494  3.29354  2.67741  2.69355  4.24690  2.90347  2.73739  3.18146  2.89801  2.37887  2.77519  2.98518  4.58477  3.61503
          0.03192  3.85623  4.57858  0.61958  0.77255  0.48576  0.95510
    382   2.47440  4.25931  4.00078  3.63299  3.61954  3.59010  4.49390  2.05887  3.52245  2.30874  3.52244  3.82018  4.17229  3.86943  3.76246  3.03078  3.02287  1.18372  5.37235  4.12579    922 v - - -
          2.68618  4.42225  2.77519  2.73123  3.46354  2.40513  3.72494  3.29354  2.67741  2.69355  4.24690  2.90347  2.73739  3.18146  2.89801  2.37887  2.77519  2.98518  4.58477  3.61503
          0.03192  3.85623  4.57858  0.61958  0.77255  0.48576  0.95510
    383   2.93863  5.04593  2.48124  1.04869  4.39016  3.26381  3.84941  3.84085  2.72792  3.46065  4.43557  2.92416  3.86768  3.06552  3.13495  2.92279  3.24280  3.52643  5.56481  4.28723    923 e - - -
          2.68618  4.42225  2.77519  2.73123  3.46354  2.40513  3.72494  3.29354  2.67741  2.69355  4.24690  2.90347  2.73739  3.18146  2.89801  2.37887  2.77519  2.98518  4.58477  3.61503
          0.03192  3.85623  4.57858  0.61958  0.77255  0.48576  0.95510
    384   2.84850  5.28627  1.34517  2.04801  4.48847  3.18277  3.35265  4.07186  2.68832  3.60632  4.47222  2.67197  3.78971  2.88243  3.23554  2.76349  3.13587  3.68221  5.73072  4.25415    924 d - - -
          2.68618  4.42225  2.77519  2.73123  3.46354  2.40513  3.72494  3.29354  2.67741  2.69355  4.24690  2.90347  2.73739  3.18146  2.89801  2.37887  2.77519  2.98518  4.58477  3.61503
          0.03192  3.85623  4.57858  0.61958  0.77255  0.48576  0.95510
    385   2.73040  4.49029  3.33584  3.17265  4.16897  3.17872  4.25133  3.71034  3.22859  3.33889  4.38814  3.48092  0.85838  3.61787  3.47584  2.89741  3.17072  3.35755  5.35984  4.28946    927 p - - -
          2.68618  4.42225  2.77519  2.73123  3.46354  2.40513  3.72494  3.29354  2.67741  2.69355  4.24690  2.90347  2.73739  3.18146  2.89801  2.37887  2.77519  2.98518  4.58477  3.61503
          0.03192  3.85623  4.57858  0.61958  0.77255  0.48576  0.95510
    386   2.77517  5.10060  2.16054  2.11010  4.43160  3.18627  3.71151  3.93009  2.63979  3.50772  4.36820  1.58951  3.78527  2.89248  3.13444  2.73076  3.07367  3.54714  5.66809  4.24152    928 n - - -
          2.68618  4.42225  2.77519  2.73123  3.46354  2.40513  3.72494  3.29354  2.67741  2.69355  4.24690  2.90347  2.73739  3.18146  2.89801  2.37887  2.77519  2.98518  4.58477  3.61503
          0.03192  3.85623  4.57858  0.61958  0.77255  0.48576  0.95510
    387   2.23846  4.19519  3.06388  2.90205  4.25876  1.41247  4.10583  3.73659  3.08337  3.42401  4.27489  3.14913  3.64340  3.38174  3.40279  2.06724  2.72408  3.19255  5.58271  4.33438    931 g - - -
          2.68618  4.42225  2.77519  2.73123  3.46354  2.40513  3.72494  3.29354  2.67741  2.69355  4.24690  2.90347  2.73739  3.18146  2.89801  2.37887  2.77519  2.98518  4.58477  3.61503
          0.03192  3.85623  4.57858  0.61958  0.77255  0.48576  0.95510
    388   2.62878  4.72648  1.80269  2.42977  3.96408  3.31475  3.74242  3.00162  2.62711  2.95324  3.91093  2.93986  3.82590  2.93297  3.08462  2.68969  2.91365  2.60715  5.35894  3.98642    932 d - - -
          2.68618  4.42225  2.77519  2.73123  3.46354  2.40513  3.72494  3.29354  2.67741  2.69355  4.24690  2.90347  2.73739  3.18146  2.89801  2.37887  2.77519  2.98518  4.58477  3.61503
          0.03192  3.85623  4.57858  0.61958  0.77255  0.48576  0.95510
    389   2.17877  3.57393  3.40418  2.85913  3.38350  3.43289  3.56398  2.78819  2.79269  2.50145  3.39572  3.24039  3.68671  3.11121  3.13301  2.62580  2.74932  2.55157  4.83388  2.80020    938 a - - -
          2.68618  4.42225  2.77519  2.73123  3.46354  2.40513  3.72494  3.29354  2.67741  2.69355  4.24690  2.90347  2.73739  3.18146  2.89801  2.37887  2.77519  2.98518  4.58477  3.61503
          0.03192  3.85623  4.57858  0.61958  0.77255  0.48576  0.95510
    390   3.29341  4.65901  4.28481  3.90695  1.19886  4.12771  3.53133  2.93393  3.77482  2.29907  3.57286  3.89052  4.46895  3.88080  3.90159  3.49600  3.53142  2.88300  3.73935  1.85801    939 f - - -
          2.68618  4.42225  2.77519  2.73123  3.46354  2.40513  3.72494  3.29354  2.67741  2.69355  4.24690  2.90347  2.73739  3.18146  2.89801  2.37887  2.77519  2.98518  4.58477  3.61503
          0.03192  3.85623  4.57858  0.61958  0.77255  0.48576  0.95510
    391   2.91728  4.97144  3.14753  2.68603  4.35385  3.49000  3.63876  3.75885  1.21528  3.28253  4.19200  3.11107  3.94045  2.80260  2.18155  2.94034  3.13897  3.45301  5.37061  4.15666    940 k - - -
          2.68618  4.42225  2.77519  2.73123  3.46354  2.40513  3.72494  3.29354  2.67741  2.69355  4.24690  2.90347  2.73739  3.18146  2.89801  2.37887  2.77519  2.98518  4.58477  3.61503
          0.03192  3.85623  4.57858  0.61958  0.77255  0.48576  0.95510
    392   2.90466  4.99284  3.02057  2.61882  4.33553  3.46501  3.63526  3.76115  1.25590  3.27860  4.19269  3.06212  3.92788  2.68877  2.29270  2.91811  3.13085  3.45560  5.38636  4.14256    941 k - - -
          2.68618  4.42225  2.77519  2.73123  3.46354  2.40513  3.72494  3.29354  2.67741  2.69355  4.24690  2.90347  2.73739  3.18146  2.89801  2.37887  2.77519  2.98518  4.58477  3.61503
          0.03192  3.85623  4.57858  0.61958  0.77255  0.48576  0.95510
    393   2.97754  4.79761  3.11029  2.86874  3.27369  3.43407  1.17722  3.67794  2.71225  3.17388  4.21568  3.27867  3.98578  3.23481  2.97886  3.04842  3.28041  3.41339  4.73893  3.22504    958 h - - -
          2.68618  4.42225  2.77519  2.73123  3.46354  2.40513  3.72494  3.29354  2.67741  2.69355  4.24690  2.90347  2.73739  3.18146  2.89801  2.37887  2.77519  2.98518  4.58477  3.61503
          0.03192  3.85623  4.57858  0.61958  0.77255  0.48576  0.95510
    394   3.13727  4.54867  4.45083  3.94705  3.08487  4.27137  4.60099  1.89934  3.73707  1.05843  2.97185  4.23784  4.56113  4.01958  3.93008  3.64841  3.38740  2.08626  5.08350  3.86658    959 l - - -
          2.68618  4.42225  2.77519  2.73123  3.46354  2.40513  3.72494  3.29354  2.67741  2.69355  4.24690  2.90347  2.73739  3.18146  2.89801  2.37887  2.77519  2.98518  4.58477  3.61503
          0.03192  3.85623  4.57858  0.61958  0.77255  0.48576  0.95510
    395   1.03742  4.18421  3.44633  3.23706  4.03642  3.00915  4.26099  3.15952  3.25290  3.04186  4.07560  3.39070  3.74685  3.59559  3.50445  2.53471  2.81095  2.81674  5.46521  4.26369    963 a - - -
          2.68618  4.42225  2.77519  2.73123  3.46354  2.40513  3.72494  3.29354  2.67741  2.69355  4.24690  2.90347  2.73739  3.18146  2.89801  2.37887  2.77519  2.98518  4.58477  3.61503
          0.03192  3.85623  4.57858  0.61958  0.77255  0.48576  0.95510
    396   2.98742  4.82739  3.47644  2.99110  4.17786  3.47833  3.81297  3.71858  2.23150  3.23747  4.23822  3.35200  3.98184  3.03423  1.00349  3.07246  3.25457  3.44326  5.26758  4.10890    964 r - - -
          2.68618  4.42225  2.77519  2.73123  3.46354  2.40513  3.72494  3.29354  2.67741  2.69355  4.24690  2.90347  2.73739  3.18146  2.89801  2.37887  2.77519  2.98518  4.58477  3.61503
          0.03192  3.85623  4.57858  0.61958  0.77255  0.48576  0.95510
    397   3.02426  4.37857  4.57828  4.06127  3.39616  4.30873  4.78918  1.34899  3.93368  1.83779  3.22015  4.32277  4.61575  4.20408  4.14997  3.67372  3.28315  1.42464  5.34703  4.14823    965 i - - -
          2.68618  4.42225  2.77519  2.73123  3.46354  2.40513  3.72494  3.29354  2.67741  2.69355  4.24690  2.90347  2.73739  3.18146  2.89801  2.37887  2.77519  2.98518  4.58477  3.61503
          0.03192  3.85623  4.57858  0.61958  0.77255  0.48576  0.95510
    398   2.59733  4.59547  2.85537  2.61325  4.04698  3.20283  3.83179  3.54748  2.62268  3.14058  4.07778  3.04690  1.64826  2.68070  2.95764  2.68871  2.94842  3.20809  5.35582  4.05662    966 p - - -
          2.68618  4.42225  2.77519  2.73123  3.46354  2.40513  3.72494  3.29354  2.67741  2.69355  4.24690  2.90347  2.73739  3.18146  2.89801  2.37887  2.77519  2.98518  4.58477  3.61503
          0.03192  3.85623  4.57858  0.61958  0.77255  0.48576  0.95510
    399   2.97241  5.09778  0.94162  2.32530  4.47268  3.19859  3.91713  4.05721  2.99823  3.66850  4.64640  2.88079  3.85025  3.15635  3.51212  2.93671  3.31069  3.69817  5.64443  4.34845    967 d - - -
          2.68618  4.42225  2.77519  2.73123  3.46354  2.40513  3.72494  3.29354  2.67741  2.69355  4.24690  2.90347  2.73739  3.18146  2.89801  2.37887  2.77519  2.98518  4.58477  3.61503
          0.03192  3.85623  4.57858  0.61958  0.77255  0.48576  0.95510
    400   3.26548  4.70488  4.06545  3.70305  1.97048  4.02363  3.48184  3.10138  3.56833  2.52838  3.75791  3.76492  4.40375  3.75592  3.74475  3.40909  3.51542  2.99876  3.72875  1.11618    968 y - - -
          2.68618  4.42225  2.77519  2.73123  3.46354  2.40513  3.72494  3.29354  2.67741  2.69355  4.24690  2.90347  2.73739  3.18146  2.89801  2.37887  2.77519  2.98518  4.58477  3.61503
          0.03192  3.85623  4.57858  0.61958  0.77255  0.48576  0.95510
    401   3.12570  4.50515  4.54741  3.99415  3.12287  4.34667  4.67085  1.81090  3.84342  1.13562  2.82389  4.29480  4.58747  4.06171  4.03875  3.68496  3.35969  1.95393  5.14328  4.01182    969 l - - -
          2.68618  4.42225  2.77519  2.73123  3.46354  2.40513  3.72494  3.29354  2.67741  2.69355  4.24690  2.90347  2.73739  3.18146  2.89801  2.37887  2.77519  2.98518  4.58477  3.61503
          0.03192  3.85623  4.57858  0.61958  0.77255  0.48576  0.95510
    402   3.30905  4.68944  4.06661  3.76880  2.65028  3.71219  3.88036  3.33210  3.49141  2.72973  3.96664  3.92117  4.22860  3.87988  3.62258  3.51290  3.60866  3.22198  0.91869  2.65325    970 w - - -
          2.68618  4.42225  2.77519  2.73123  3.46354  2.40513  3.72494  3.29354  2.67741  2.69355  4.24690  2.90347  2.73739  3.18146  2.89801  2.37887  2.77519  2.98518  4.58477  3.61503
          0.03192  3.85623  4.57858  0.61958  0.77255  0.48576  0.95510
    403   2.96747  4.36907  4.42475  3.89890  3.39406  4.19054  4.65563  1.74426  3.75831  1.89384  3.11212  4.17846  4.52569  4.05516  3.99516  3.54429  3.23022  1.20350  5.29519  4.08253    971 v - - -
          2.68618  4.42225  2.77519  2.73123  3.46354  2.40513  3.72494  3.29354  2.67741  2.69355  4.24690  2.90347  2.73739  3.18146  2.89801  2.37887  2.77519  2.98518  4.58477  3.61503
          0.03192  3.85623  4.57858  0.61958  0.77255  0.48576  0.95510
    404   1.36984  4.09118  3.30805  3.04132  4.16726  2.71433  4.12300  3.52737  3.10603  3.26480  4.10909  3.21180  3.62085  3.40251  3.41329  1.91553  2.63942  3.02281  5.52602  4.30763    972 a - - -
          2.68618  4.42225  2.77519  2.73123  3.46354  2.40513  3.72494  3.29354  2.67741  2.69355  4.24690  2.90347  2.73739  3.18146  2.89801  2.37887  2.77519  2.98518  4.58477  3.61503
          0.03192  3.85623  4.57858  0.61958  0.77255  0.48576  0.95510
    405   2.93863  5.04593  2.48124  1.04869  4.39016  3.26381  3.84941  3.84085  2.72792  3.46065  4.43557  2.92416  3.86768  3.06552  3.13495  2.92279  3.24280  3.52643  5.56481  4.28723    973 e - - -
          2.68618  4.42225  2.77519  2.73123  3.46354  2.40513  3.72494  3.29354  2.67741  2.69355  4.24690  2.90347  2.73739  3.18146  2.89801  2.37887  2.77519  2.98518  4.58477  3.61503
          0.03192  3.85623  4.57858  0.61958  0.77255  0.48576  0.95510
    406   2.97241  5.09778  0.94162  2.32530  4.47268  3.19859  3.91713  4.05721  2.99823  3.66850  4.64640  2.88079  3.85025  3.15635  3.51212  2.93671  3.31069  3.69817  5.64443  4.34845    974 d - - -
          2.68618  4.42225  2.77519  2.73123  3.46354  2.40513  3.72494  3.29354  2.67741  2.69355  4.24690  2.90347  2.73739  3.18146  2.89801  2.37887  2.77519  2.98518  4.58477  3.61503
          0.03192  3.85623  4.57858  0.61958  0.77255  0.48576  0.95510
    407   2.64512  4.42198  3.31555  3.21298  4.35525  0.75461  4.33411  3.95106  3.39203  3.60719  4.58292  3.47989  3.81260  3.71750  3.62972  2.81659  3.12510  3.48252  5.45454  4.45666    975 g - - -
          2.68618  4.42225  2.77519  2.73123  3.46354  2.40513  3.72494  3.29354  2.67741  2.69355  4.24690  2.90347  2.73739  3.18146  2.89801  2.37887  2.77519  2.98518  4.58477  3.61503
          0.03192  3.85623  4.57858  0.61958  0.77255  0.48576  0.95510
    408   3.02382  4.49871  4.27026  3.73757  3.10222  4.11397  4.44190  2.08810  3.52731  1.55934  1.70512  4.04543  4.43059  3.83328  3.74498  3.45887  3.27340  2.18787  5.03871  3.84401    976 l - - -
          2.68618  4.42225  2.77519  2.73123  3.46354  2.40513  3.72494  3.29354  2.67741  2.69355  4.24690  2.90347  2.73739  3.18146  2.89801  2.37887  2.77519  2.98518  4.58477  3.61503
          0.03192  3.85623  4.57858  0.61958  0.77255  0.48576  0.95510
    409   2.60088  4.00615  3.16849  2.60295  3.97626  3.39612  3.63990  3.32441  1.74842  2.96707  3.82486  3.05056  3.82679  2.81807  2.48939  2.68273  2.57382  3.02359  5.21777  3.95410    977 k - - -
          2.68618  4.42225  2.77519  2.73123  3.46354  2.40513  3.72494  3.29354  2.67741  2.69355  4.24690  2.90347  2.73739  3.18146  2.89801  2.37887  2.77519  2.98518  4.58477  3.61503
          0.03192  3.85623  4.57858  0.61958  0.77255  0.48576  0.95510
    410   2.97847  4.48474  4.20395  3.68842  3.12360  4.02952  4.40806  2.19803  3.47190  1.58957  1.69998  3.98794  4.38398  3.79600  3.69314  3.38659  3.24260  2.15577  5.04045  3.83399    978 l - - -
          2.68618  4.42225  2.77519  2.73123  3.46354  2.40513  3.72494  3.29354  2.67741  2.69355  4.24690  2.90347  2.73739  3.18146  2.89801  2.37887  2.77519  2.98518  4.58477  3.61503
          0.03192  3.85623  4.57858  0.61958  0.77255  0.48576  0.95510
    411   2.72250  4.82014  2.90312  2.48752  3.92938  3.40099  3.35006  3.54748  2.23842  3.10621  3.97248  2.96763  3.84139  1.78098  2.55927  2.74970  2.95705  3.24225  5.16266  3.82983    990 q - - -
          2.68618  4.42225  2.77519  2.73123  3.46354  2.40513  3.72494  3.29354  2.67741  2.69355  4.24690  2.90347  2.73739  3.18146  2.89801  2.37887  2.77519  2.98518  4.58477  3.61503
          0.03192  3.85623  4.57858  0.61958  0.77255  0.48576  0.95510
    412   2.30858  4.25143  3.11188  2.78564  3.98202  2.85053  3.89497  3.44503  2.78977  3.12837  3.97370  3.10470  3.67930  3.15199  3.13093  1.45233  2.71982  3.02857  5.28316  4.04473    996 s - - -
          2.68618  4.42225  2.77519  2.73123  3.46354  2.40513  3.72494  3.29354  2.67741  2.69355  4.24690  2.90347  2.73739  3.18146  2.89801  2.37887  2.77519  2.98518  4.58477  3.61503
          0.03192  3.85623  4.57858  0.61958  0.77255  0.48576  0.95510
    413   2.87571  3.75624  4.21068  3.76863  1.38500  3.78047  3.95191  2.52319  3.63256  2.09203  3.34415  3.86797  4.24516  3.83811  3.80066  3.19771  3.18262  2.43828  4.33007  2.76991   1004 f - - -
          2.68618  4.42225  2.77519  2.73123  3.46354  2.40513  3.72494  3.29354  2.67741  2.69355  4.24690  2.90347  2.73739  3.18146  2.89801  2.37887  2.77519  2.98518  4.58477  3.61503
          0.03192  3.85623  4.57858  0.61958  0.77255  0.48576  0.95510
    414   2.64512  4.42198  3.31555  3.21298  4.35525  0.75461  4.33411  3.95106  3.39203  3.60719  4.58292  3.47989  3.81260  3.71750  3.62972  2.81659  3.12510  3.48252  5.45454  4.45666   1008 g - - -
          2.68618  4.42225  2.77519  2.73123  3.46354  2.40513  3.72494  3.29354  2.67741  2.69355  4.24690  2.90347  2.73739  3.18146  2.89801  2.37887  2.77519  2.98518  4.58477  3.61503
          0.03192  3.85623  4.57858  0.61958  0.77255  0.48576  0.95510
    415   2.30726  4.22737  3.19256  3.00773  4.06019  2.95756  4.11796  3.58068  3.08040  3.30222  4.22977  3.23501  3.69506  3.43102  3.36683  1.11580  2.78621  3.11934  5.43402  4.14367   1009 s - - -
          2.68618  4.42225  2.77519  2.73123  3.46354  2.40513  3.72494  3.29354  2.67741  2.69355  4.24690  2.90347  2.73739  3.18146  2.89801  2.37887  2.77519  2.98518  4.58477  3.61503
          0.03192  3.85623  4.57858  0.61958  0.77255  0.48576  0.95510
    416   2.86820  4.85312  2.89254  2.64720  4.01949  3.35549  3.80531  3.64792  2.46916  3.15187  4.18036  3.10673  3.90883  1.26320  2.75358  2.91671  3.16526  3.37866  5.29446  3.98720   1010 q - - -
          2.68618  4.42225  2.77519  2.73123  3.46354  2.40513  3.72494  3.29354  2.67741  2.69355  4.24690  2.90347  2.73739  3.18146  2.89801  2.37887  2.77519  2.98518  4.58477  3.61503
          0.03192  3.85623  4.57858  0.61958  0.77255  0.48576  0.95510
    417   2.64636  4.91238  2.64266  1.81343  4.21779  3.30764  3.58866  3.65860  2.35898  3.22447  4.03245  2.69757  3.76503  2.51410  2.79579  2.55837  2.77693  3.30758  5.37981  4.05720   1011 e - - -
          2.68618  4.42225  2.77519  2.73123  3.46354  2.40513  3.72494  3.29354  2.67741  2.69355  4.24690  2.90347  2.73739  3.18146  2.89801  2.37887  2.77519  2.98518  4.58477  3.61503
          0.03192  3.85623  4.57858  0.61958  0.77255  0.48576  0.95510
    418   3.30905  4.68944  4.06661  3.76880  2.65028  3.71219  3.88036  3.33210  3.49141  2.72973  3.96664  3.92117  4.22860  3.87988  3.62258  3.51290  3.60866  3.22198  0.91869  2.65325   1012 w - - -
          2.68618  4.42225  2.77519  2.73123  3.46354  2.40513  3.72494  3.29354  2.67741  2.69355  4.24690  2.90347  2.73739  3.18146  2.89801  2.37887  2.77519  2.98518  4.58477  3.61503
          0.03192  3.85623  4.57858  0.61958  0.77255  0.48576  0.95510
    419   2.97241  5.09778  0.94162  2.32530  4.47268  3.19859  3.91713  4.05721  2.99823  3.66850  4.64640  2.88079  3.85025  3.15635  3.51212  2.93671  3.31069  3.69817  5.64443  4.34845   1013 d - - -
          2.68618  4.42225  2.77519  2.73123  3.46354  2.40513  3.72494  3.29354  2.67741  2.69355  4.24690  2.90347  2.73739  3.18146  2.89801  2.37887  2.77519  2.98518  4.58477  3.61503
          0.03192  3.85623  4.57858  0.61958  0.77255  0.48576  0.95510
    420   1.69189  3.62183  3.66667  3.24314  3.91117  2.98940  4.15082  3.00508  3.15804  2.92160  3.84049  3.35646  3.69315  3.46655  3.43984  2.41442  1.78629  2.65188  5.35286  4.15208   1014 a - - -
          2.68618  4.42225  2.77519  2.73123  3.46354  2.40513  3.72494  3.29354  2.67741  2.69355  4.24690  2.90347  2.73739  3.18146  2.89801  2.37887  2.77519  2.98518  4.58477  3.61503
          0.03192  3.85623  4.57858  0.61958  0.77255  0.48576  0.95510
    421   2.24900  4.20235  3.05959  2.90596  4.25536  1.36298  4.11137  3.73743  3.08978  3.42916  4.28590  3.15416  3.64878  3.39118  3.40539  2.13957  2.73538  3.19709  5.57873  4.33022   1015 g - - -
          2.68618  4.42225  2.77519  2.73123  3.46354  2.40513  3.72494  3.29354  2.67741  2.69355  4.24690  2.90347  2.73739  3.18146  2.89801  2.37887  2.77519  2.98518  4.58477  3.61503
          0.03192  3.85623  4.57858  0.61958  0.77255  0.48576  0.95510
    422   2.90578  4.38460  4.02246  3.53857  1.58635  3.87161  3.79610  2.56290  3.39105  1.92693  3.27225  3.73256  4.23281  3.63414  3.59867  3.20505  3.15206  2.48817  4.20876  2.65669   1020 f - - -
          2.68618  4.42225  2.77519  2.73123  3.46354  2.40513  3.72494  3.29354  2.67741  2.69355  4.24690  2.90347  2.73739  3.18146  2.89801  2.37887  2.77519  2.98518  4.58477  3.61503
          0.03192  3.85623  4.57858  0.61958  0.77255  0.48576  0.95510
    423   1.37549  4.16713  3.46111  3.10239  3.84468  3.09291  4.09207  2.71530  3.04242  2.83550  3.81709  3.32010  3.76429  3.39428  3.33830  2.43086  2.73913  2.59823  5.32108  4.06730   1021 a - - -
          2.68618  4.42225  2.77519  2.73123  3.46354  2.40513  3.72494  3.29354  2.67741  2.69355  4.24690  2.90347  2.73739  3.18146  2.89801  2.37887  2.77519  2.98518  4.58477  3.61503
          0.03192  3.85623  4.57858  0.61958  0.77255  0.48576  0.95510
    424   3.03246  4.38809  4.57735  4.05999  3.37697  4.31224  4.78383  1.31281  3.92745  1.80259  3.20268  4.32339  4.61635  4.19749  4.14194  3.67732  3.29060  1.49494  5.33452  4.13691   1022 i - - -
          2.68618  4.42225  2.77519  2.73123  3.46354  2.40513  3.72494  3.29354  2.67741  2.69355  4.24690  2.90347  2.73739  3.18146  2.89801  2.37887  2.77519  2.98518  4.58477  3.61503
          0.03192  3.85623  4.57858  0.61958  0.77255  0.48576  0.95510
    425   2.81826  4.94326  2.79206  2.48527  3.94675  3.38901  3.27274  3.70024  2.27265  3.21215  4.12453  2.96947  3.87987  1.61504  2.57683  2.82757  3.06641  3.39161  5.22579  3.82837   1023 q - - -
          2.68618  4.42225  2.77519  2.73123  3.46354  2.40513  3.72494  3.29354  2.67741  2.69355  4.24690  2.90347  2.73739  3.18146  2.89801  2.37887  2.77519  2.98518  4.58477  3.61503
          0.03192  3.85623  4.57858  0.61958  0.77255  0.48576  0.95510
    426   1.14092  4.12435  3.33541  3.11402  4.14941  2.63721  4.18558  3.40734  3.17452  3.22985  4.13445  3.27570  3.66449  3.48924  3.45409  2.41009  2.70724  2.96076  5.51809  4.31658   1024 a - - -
          2.68618  4.42225  2.77519  2.73123  3.46354  2.40513  3.72494  3.29354  2.67741  2.69355  4.24690  2.90347  2.73739  3.18146  2.89801  2.37887  2.77519  2.98518  4.58477  3.61503
          0.03192  3.85623  4.57858  0.61958  0.77255  0.48576  0.95510
    427   3.13720  4.60438  4.16336  3.80329  3.12979  3.96139  4.46413  2.33313  3.57119  0.89545  3.15810  4.08032  4.39965  3.94341  3.74985  3.53059  3.43225  2.36622  5.00302  3.72254   1025 l - - -
          2.68618  4.42225  2.77519  2.73123  3.46354  2.40513  3.72494  3.29354  2.67741  2.69355  4.24690  2.90347  2.73739  3.18146  2.89801  2.37887  2.77519  2.98518  4.58477  3.61503
          0.03192  3.85623  4.57858  0.61958  0.77255  0.48576  0.95510
    428   3.12544  4.58259  4.33834  3.85173  3.04858  4.17853  4.50613  2.17564  3.59212  0.99408  2.83545  4.14459  4.50203  3.92382  3.78684  3.57170  3.38441  2.23306  5.02540  3.78146   1026 l - - -
          2.68618  4.42225  2.77519  2.73123  3.46354  2.40513  3.72494  3.29354  2.67741  2.69355  4.24690  2.90347  2.73739  3.18146  2.89801  2.37887  2.77519  2.98518  4.58477  3.61503
          0.03192  3.85623  4.57858  0.61958  0.77255  0.48576  0.95510
    429   1.24412  4.28901  2.88043  2.84575  4.06084  3.04171  4.04231  3.26900  3.00842  3.11843  4.05362  3.16510  3.73202  3.31470  3.35214  2.52777  2.80010  2.90578  5.44801  4.18772   1027 a - - -
          2.68618  4.42225  2.77519  2.73123  3.46354  2.40513  3.72494  3.29354  2.67741  2.69355  4.24690  2.90347  2.73739  3.18146  2.89801  2.37887  2.77519  2.98518  4.58477  3.61503
          0.03192  3.85623  4.57858  0.61958  0.77255  0.48576  0.95510
    430   2.06854  4.13212  3.30330  2.98722  4.11948  2.92742  4.06429  3.43460  3.00483  3.18883  4.04653  3.19819  3.64401  3.32801  3.32500  1.57535  2.05798  2.97474  5.47962  4.25150   1029 s - - -
          2.68618  4.42225  2.77519  2.73123  3.46354  2.40513  3.72494  3.29354  2.67741  2.69355  4.24690  2.90347  2.73739  3.18146  2.89801  2.37887  2.77519  2.98518  4.58477  3.61503
          0.03192  3.85623  4.57858  0.61958  0.77255  0.48576  0.95510
    431   2.80938  5.25613  1.97191  1.98260  4.55430  3.18480  3.68514  4.04939  2.63924  3.58690  4.43127  1.73263  3.77788  2.85196  3.17975  2.73119  3.09267  3.65139  5.75822  4.30091   1037 n - - -
          2.68618  4.42225  2.77519  2.73123  3.46354  2.40513  3.72494  3.29354  2.67741  2.69355  4.24690  2.90347  2.73739  3.18146  2.89801  2.37887  2.77519  2.98518  4.58477  3.61503
          0.03192  3.85623  4.57858  0.61958  0.77255  0.48576  0.95510
    432   3.14056  4.57442  4.40926  3.88446  3.04203  4.24981  4.54832  2.15638  3.66105  1.02132  2.55916  4.19058  4.52732  3.94416  3.85611  3.61161  3.38273  2.23184  5.04674  3.86377   1038 l - - -
          2.68618  4.42225  2.77519  2.73123  3.46354  2.40513  3.72494  3.29354  2.67741  2.69355  4.24690  2.90347  2.73739  3.18146  2.89801  2.37887  2.77519  2.98518  4.58477  3.61503
          0.03192  3.85623  4.57858  0.61958  0.77255  0.48576  0.95510
    433   2.51416  4.36348  3.22969  2.69820  3.56919  3.41109  3.47155  2.62198  2.63581  2.63532  3.51795  2.88280  3.83403  2.98698  3.01038  2.61193  2.30764  2.52600  4.97440  3.71243   1040 t - - -
          2.68618  4.42225  2.77520  2.73123  3.46354  2.40513  3.72495  3.29354  2.67741  2.69351  4.24690  2.90347  2.73740  3.18146  2.89801  2.37887  2.77520  2.98518  4.58477  3.61503
          0.05181  3.21329  4.57858  0.55315  0.85599  0.48576  0.95510
    434   2.84773  5.36392  1.50488  1.77484  4.61543  3.17987  3.44256  4.14062  2.66089  3.65326  4.49929  2.64497  3.77981  2.84842  3.22543  2.74801  3.12706  3.73401  5.81111  4.32821   1042 d - - -
          2.68618  4.42225  2.77519  2.73123  3.46354  2.40513  3.72494  3.29354  2.67741  2.69355  4.24690  2.90347  2.73739  3.18146  2.89801  2.37887  2.77519  2.98518  4.58477  3.61503
          0.03192  3.85623  4.57858  0.61958  0.77255  0.48576  0.95510
    435   2.85750  5.20974  2.13783  1.25784  4.51822  3.20273  3.73185  3.98042  2.67281  3.56521  4.44995  2.72749  3.80548  2.91318  3.17641  2.79122  3.14735  3.61218  5.71735  4.30736   1043 e - - -
          2.68618  4.42225  2.77519  2.73123  3.46354  2.40513  3.72494  3.29354  2.67741  2.69355  4.24690  2.90347  2.73739  3.18146  2.89801  2.37887  2.77519  2.98518  4.58477  3.61503
          0.03192  3.85623  4.57858  0.61958  0.77255  0.48576  0.95510
    436   3.02490  4.41229  4.49865  4.01325  3.34413  4.23604  4.73448  1.21159  3.84401  1.82549  3.20612  4.26971  4.57979  4.14999  4.05565  3.62222  3.29711  1.67344  5.29877  4.06626   1045 i - - -
          2.68618  4.42225  2.77519  2.73123  3.46354  2.40513  3.72494  3.29354  2.67741  2.69355  4.24690  2.90347  2.73739  3.18146  2.89801  2.37887  2.77519  2.98518  4.58477  3.61503
          0.03192  3.85623  4.57858  0.61958  0.77255  0.48576  0.95510
    437   2.35311  4.49670  3.07192  2.52869  3.75188  2.42056  3.67327  3.14360  2.46624  2.80481  3.66400  3.03505  3.80279  2.89085  2.82402  2.56975  2.78697  2.86169  4.32574  3.81973   1046 a - - -
          2.68618  4.42225  2.77519  2.73123  3.46354  2.40513  3.72494  3.29354  2.67741  2.69355  4.24690  2.90347  2.73739  3.18146  2.89801  2.37887  2.77519  2.98518  4.58477  3.61503
          0.03192  3.85623  4.57858  0.61958  0.77255  0.48576  0.95510
    438   2.61978  4.85583  2.19180  2.27079  4.27085  3.19711  3.68954  3.72574  2.57908  3.31389  4.14723  2.79969  2.22433  2.76633  3.06056  2.46812  2.91945  3.34522  5.52415  4.14608   1047 d - - -
          2.68618  4.42225  2.77519  2.73123  3.46354  2.40513  3.72494  3.29354  2.67741  2.69355  4.24690  2.90347  2.73739  3.18146  2.89801  2.37887  2.77519  2.98518  4.58477  3.61503
          0.03192  3.85623  4.57858  0.61958  0.77255  0.48576  0.95510
    439   2.31723  4.21625  3.68701  3.19042  3.61685  3.42785  4.10924  2.27774  3.10443  2.47507  3.51864  3.48049  3.96337  3.43223  3.41642  2.78527  2.03898  1.88416  5.17778  3.95363   1048 v - - -
          2.68618  4.42225  2.77519  2.73123  3.46354  2.40513  3.72494  3.29354  2.67741  2.69355  4.24690  2.90347  2.73739  3.18146  2.89801  2.37887  2.77519  2.98518  4.58477  3.61503
          0.03192  3.85623  4.57858  0.61958  0.77255  0.48576  0.95510
    440   3.13720  4.60438  4.16336  3.80329  3.12979  3.96139  4.46413  2.33313  3.57119  0.89545  3.15810  4.08032  4.39965  3.94341  3.74985  3.53059  3.43225  2.36622  5.00302  3.72254   1049 l - - -
          2.68618  4.42225  2.77519  2.73123  3.46354  2.40513  3.72494  3.29354  2.67741  2.69355  4.24690  2.90347  2.73739  3.18146  2.89801  2.37887  2.77519  2.98518  4.58477  3.61503
          0.03192  3.85623  4.57858  0.61958  0.77255  0.48576  0.95510
    441   2.24186  4.62433  3.06635  2.52116  3.87982  3.40151  3.62222  3.25601  2.10751  2.89721  3.33876  2.87259  3.80815  2.80513  2.62701  2.65330  2.72250  2.96499  5.16711  3.88219   1050 k - - -
          2.68618  4.42225  2.77519  2.73123  3.46354  2.40513  3.72494  3.29354  2.67741  2.69355  4.24690  2.90347  2.73739  3.18146  2.89801  2.37887  2.77519  2.98518  4.58477  3.61503
          0.03192  3.85623  4.57858  0.61958  0.77255  0.48576  0.95510
    442   2.89355  5.03512  3.19789  2.63232  4.43946  3.53198  3.56380  3.81577  1.45132  3.30083  4.15759  2.91296  3.92710  2.70436  1.86645  2.89545  3.08467  3.49043  5.38147  4.16766   1051 k - - -
          2.68618  4.42225  2.77519  2.73123  3.46354  2.40513  3.72494  3.29354  2.67741  2.69355  4.24690  2.90347  2.73739  3.18146  2.89801  2.37887  2.77519  2.98518  4.58477  3.61503
          0.03192  3.85623  4.57858  0.61958  0.77255  0.48576  0.95510
    443   2.14853  4.22407  3.12867  2.98399  4.25891  1.21671  4.16669  3.66071  3.15251  3.39638  4.29910  3.22149  3.68086  3.46306  3.44854  2.46940  2.78996  3.16688  5.56531  4.36496   1052 g - - -
          2.68618  4.42225  2.77519  2.73123  3.46354  2.40513  3.72494  3.29354  2.67741  2.69355  4.24690  2.90347  2.73739  3.18146  2.89801  2.37887  2.77519  2.98518  4.58477  3.61503
          0.03192  3.85623  4.57858  0.61958  0.77255  0.48576  0.95510
    444   2.97754  4.79761  3.11029  2.86874  3.27369  3.43407  1.17722  3.67794  2.71225  3.17388  4.21568  3.27867  3.98578  3.23481  2.97886  3.04842  3.28041  3.41339  4.73893  3.22504   1053 h - - -
          2.68618  4.42225  2.77519  2.73123  3.46354  2.40513  3.72494  3.29354  2.67741  2.69355  4.24690  2.90347  2.73739  3.18146  2.89801  2.37887  2.77519  2.98518  4.58477  3.61503
          0.03192  3.85623  4.57858  0.61958  0.77255  0.48576  0.95510
    445   2.78910  5.22481  1.57054  1.88522  4.44857  3.21175  3.66435  3.95212  2.60388  3.50287  4.34686  2.68877  3.77865  2.82868  3.14207  2.71793  3.05892  3.57431  5.67465  3.81517   1054 d - - -
          2.68618  4.42225  2.77519  2.73123  3.46354  2.40513  3.72494  3.29354  2.67741  2.69355  4.24690  2.90347  2.73739  3.18146  2.89801  2.37887  2.77519  2.98518  4.58477  3.61503
          0.03192  3.85623  4.57858  0.61958  0.77255  0.48576  0.95510
    446   3.27260  4.65393  4.25862  3.88716  1.18323  4.10839  3.58378  2.86876  3.75725  2.22716  3.52218  3.89875  4.46058  3.88227  3.89154  3.49053  3.51779  2.83316  3.80258  1.99647   1055 f - - -
          2.68618  4.42225  2.77519  2.73123  3.46354  2.40513  3.72494  3.29354  2.67741  2.69355  4.24690  2.90347  2.73739  3.18146  2.89801  2.37887  2.77519  2.98518  4.58477  3.61503
          0.03192  3.85623  4.57858  0.61958  0.77255  0.48576  0.95510
    447   2.99576  4.39212  4.48539  4.01414  3.39006  4.19181  4.75319  1.20866  3.86193  1.90961  3.24380  4.25909  4.56152  4.16538  4.07563  3.58840  3.27768  1.60753  5.33639  4.10880   1056 i - - -
          2.68618  4.42225  2.77519  2.73123  3.46354  2.40513  3.72494  3.29354  2.67741  2.69355  4.24690  2.90347  2.73739  3.18146  2.89801  2.37887  2.77519  2.98518  4.58477  3.61503
          0.03192  3.85623  4.57858  0.61958  0.77255  0.48576  0.95510
    448   2.95751  4.92034  3.13240  2.75710  4.30306  3.44856  3.75060  3.73134  1.06072  3.30005  4.26251  3.18223  3.95016  2.94310  2.42910  3.00065  3.21206  3.44010  5.36450  4.17498   1057 k - - -
          2.68618  4.42225  2.77519  2.73123  3.46354  2.40513  3.72494  3.29354  2.67741  2.69355  4.24690  2.90347  2.73739  3.18146  2.89801  2.37887  2.77519  2.98518  4.58477  3.61503
          0.03192  3.85623  4.57858  0.61958  0.77255  0.48576  0.95510
    449   2.49639  4.96895  2.84527  2.36469  4.30891  3.40438  3.59012  3.69908  1.66711  3.24216  4.08265  2.92947  3.84395  2.45622  2.47102  2.75523  2.97981  3.36520  5.40605  4.11730   1058 k - - -
          2.68618  4.42225  2.77519  2.73123  3.46354  2.40513  3.72494  3.29354  2.67741  2.69355  4.24690  2.90347  2.73739  3.18146  2.89801  2.37887  2.77519  2.98518  4.58477  3.61503
          0.03192  3.85623  4.57858  0.61958  0.77255  0.48576  0.95510
    450   2.30726  4.22737  3.19256  3.00773  4.06019  2.95756  4.11796  3.58068  3.08040  3.30222  4.22977  3.23501  3.69506  3.43102  3.36683  1.11580  2.78621  3.11934  5.43402  4.14367   1059 s - - -
          2.68618  4.42225  2.77519  2.73123  3.46354  2.40513  3.72494  3.29354  2.67741  2.69355  4.24690  2.90347  2.73739  3.18146  2.89801  2.37887  2.77519  2.98518  4.58477  3.61503
          0.03192  3.85623  4.57858  0.61958  0.77255  0.48576  0.95510
    451   2.86820  4.85312  2.89254  2.64720  4.01949  3.35549  3.80531  3.64792  2.46916  3.15187  4.18036  3.10673  3.90883  1.26320  2.75358  2.91671  3.16526  3.37866  5.29446  3.98720   1060 q - - -
          2.68618  4.42225  2.77519  2.73123  3.46354  2.40513  3.72494  3.29354  2.67741  2.69355  4.24690  2.90347  2.73739  3.18146  2.89801  2.37887  2.77519  2.98518  4.58477  3.61503
          0.03192  3.85623  4.57858  0.61958  0.77255  0.48576  0.95510
    452   2.79531  4.34257  4.10272  3.76549  3.53838  3.70693  4.57008  2.05160  3.63302  2.22834  3.50614  3.95789  4.26845  3.99407  3.84707  3.20956  3.15732  1.04563  5.32003  4.05057   1074 v - - -
          2.68618  4.42225  2.77519  2.73123  3.46354  2.40513  3.72494  3.29354  2.67741  2.69355  4.24690  2.90347  2.73739  3.18146  2.89801  2.37887  2.77519  2.98518  4.58477  3.61503
          0.03192  3.85623  4.57858  0.61958  0.77255  0.48576  0.95510
    453   2.81356  4.92934  3.17576  2.61923  4.32661  3.49108  3.58427  3.68110  1.48578  3.21615  4.07714  3.05896  3.90010  2.73149  2.05435  2.83685  2.75568  3.36320  5.35418  4.12700   1076 k - - -
          2.68618  4.42225  2.77519  2.73123  3.46354  2.40513  3.72494  3.29354  2.67741  2.69355  4.24690  2.90347  2.73739  3.18146  2.89801  2.37887  2.77519  2.98518  4.58477  3.61503
          0.03192  3.85623  4.57858  0.61958  0.77255  0.48576  0.95510
    454   2.87406  5.39077  1.36847  1.86168  4.67478  3.15757  3.70940  4.18454  2.72807  3.71288  4.57410  2.53806  3.78288  2.88243  3.31152  2.76815  3.16710  3.77338  5.87762  4.38182   1079 d - - -
          2.68618  4.42225  2.77519  2.73123  3.46354  2.40513  3.72494  3.29354  2.67741  2.69355  4.24690  2.90347  2.73739  3.18146  2.89801  2.37887  2.77519  2.98518  4.58477  3.61503
          0.03192  3.85623  4.57858  0.61958  0.77255  0.48576  0.95510
    455   2.71022  4.70600  2.69978  2.58369  4.06700  3.17328  3.90831  3.77403  2.81073  3.42279  4.37825  1.18713  3.82442  3.18116  3.16473  2.77811  3.09162  3.39788  5.37480  4.01660   1080 n - - -
          2.68618  4.42225  2.77519  2.73123  3.46354  2.40513  3.72494  3.29354  2.67741  2.69355  4.24690  2.90347  2.73739  3.18146  2.89801  2.37887  2.77519  2.98518  4.58477  3.61503
          0.03192  3.85623  4.57858  0.61958  0.77255  0.48576  0.95510
    456   2.73040  4.49029  3.33584  3.17265  4.16897  3.17872  4.25133  3.71034  3.22859  3.33889  4.38814  3.48092  0.85838  3.61787  3.47584  2.89741  3.17072  3.35755  5.35984  4.28946   1081 p - - -
          2.68618  4.42225  2.77519  2.73123  3.46354  2.40513  3.72494  3.29354  2.67741  2.69355  4.24690  2.90347  2.73739  3.18146  2.89801  2.37887  2.77519  2.98518  4.58477  3.61503
          0.03192  3.85623  4.57858  0.61958  0.77255  0.48576  0.95510
    457   2.30726  4.22737  3.19256  3.00773  4.06019  2.95756  4.11796  3.58068  3.08040  3.30222  4.22977  3.23501  3.69506  3.43102  3.36683  1.11580  2.78621  3.11934  5.43402  4.14367   1082 s - - -
          2.68618  4.42225  2.77519  2.73123  3.46354  2.40513  3.72494  3.29354  2.67741  2.69355  4.24690  2.90347  2.73739  3.18146  2.89801  2.37887  2.77519  2.98518  4.58477  3.61503
          0.03192  3.85623  4.57858  0.61958  0.77255  0.48576  0.95510
    458   2.64512  4.42198  3.31555  3.21298  4.35525  0.75461  4.33411  3.95106  3.39203  3.60719  4.58292  3.47989  3.81260  3.71750  3.62972  2.81659  3.12510  3.48252  5.45454  4.45666   1087 g - - -
          2.68618  4.42225  2.77519  2.73123  3.46354  2.40513  3.72494  3.29354  2.67741  2.69355  4.24690  2.90347  2.73739  3.18146  2.89801  2.37887  2.77519  2.98518  4.58477  3.61503
          0.03192  3.85623  4.57858  0.61958  0.77255  0.48576  0.95510
    459   2.97241  5.09778  0.94162  2.32530  4.47268  3.19859  3.91713  4.05721  2.99823  3.66850  4.64640  2.88079  3.85025  3.15635  3.51212  2.93671  3.31069  3.69817  5.64443  4.34845   1088 d - - -
          2.68618  4.42225  2.77519  2.73123  3.46354  2.40513  3.72494  3.29354  2.67741  2.69355  4.24690  2.90347  2.73739  3.18146  2.89801  2.37887  2.77519  2.98518  4.58477  3.61503
          0.03192  3.85623  4.57858  0.61958  0.77255  0.48576  0.95510
    460   3.23792  4.64451  4.21641  3.92795  1.03867  3.93123  3.87041  2.76375  3.83542  2.13762  3.49640  4.00097  4.39029  4.00791  3.95915  3.50860  3.53909  2.75323  4.12453  2.49368   1089 f - - -
          2.68618  4.42225  2.77519  2.73123  3.46354  2.40513  3.72494  3.29354  2.67741  2.69355  4.24690  2.90347  2.73739  3.18146  2.89801  2.37887  2.77519  2.98518  4.58477  3.61503
          0.03192  3.85623  4.57858  0.61958  0.77255  0.48576  0.95510
    461   2.89540  5.04342  3.04914  2.47200  4.43059  3.49840  3.58356  3.79798  1.35193  3.30250  4.16916  3.03255  3.91879  2.72951  2.13327  2.89301  3.09515  3.47794  5.40509  4.17905   1090 k - - -
          2.68618  4.42225  2.77519  2.73123  3.46354  2.40513  3.72494  3.29354  2.67741  2.69355  4.24690  2.90347  2.73739  3.18146  2.89801  2.37887  2.77519  2.98518  4.58477  3.61503
          0.03192  3.85623  4.57858  0.61958  0.77255  0.48576  0.95510
    462   2.45380  4.47154  3.00149  2.60247  4.00333  3.06773  3.75283  3.41174  2.48472  3.05627  3.90175  2.93118  3.74802  2.95650  2.76971  1.73703  2.78628  2.90526  5.30152  4.01876   1091 s - - -
          2.68618  4.42225  2.77519  2.73123  3.46354  2.40513  3.72494  3.29354  2.67741  2.69355  4.24690  2.90347  2.73739  3.18146  2.89801  2.37887  2.77519  2.98518  4.58477  3.61503
          0.03192  3.85623  4.57858  0.61958  0.77255  0.48576  0.95510
    463   2.95663  4.50802  4.03207  3.62443  3.20093  3.82197  4.36333  2.37492  3.39334  1.79816  1.40941  3.90389  4.28259  3.77636  3.60054  3.30399  3.26167  2.37912  5.03951  3.79978   1092 m - - -
          2.68618  4.42225  2.77519  2.73123  3.46354  2.40513  3.72494  3.29354  2.67741  2.69355  4.24690  2.90347  2.73739  3.18146  2.89801  2.37887  2.77519  2.98518  4.58477  3.61503
          0.03192  3.85623  4.57858  0.61958  0.77255  0.48576  0.95510
    464   3.00208  4.73156  3.44372  3.03574  2.39403  3.73456  2.06172  3.34099  2.87484  2.82513  3.87659  3.36041  4.13858  3.26195  3.16412  3.07850  3.23729  3.13594  4.01301  1.77655   1094 y - - -
          2.68618  4.42225  2.77519  2.73123  3.46354  2.40513  3.72494  3.29354  2.67741  2.69355  4.24690  2.90347  2.73739  3.18146  2.89801  2.37887  2.77519  2.98518  4.58477  3.61503
          0.03192  3.85623  4.57858  0.61958  0.77255  0.48576  0.95510
    465   2.98742  4.82739  3.47644  2.99110  4.17786  3.47833  3.81297  3.71858  2.23150  3.23747  4.23822  3.35200  3.98184  3.03423  1.00349  3.07246  3.25457  3.44326  5.26758  4.10890   1095 r - - -
          2.68618  4.42225  2.77519  2.73123  3.46354  2.40513  3.72494  3.29354  2.67741  2.69355  4.24690  2.90347  2.73739  3.18146  2.89801  2.37887  2.77519  2.98518  4.58477  3.61503
          0.03192  3.85623  4.57858  0.61958  0.77255  0.48576  0.95510
    466   2.97754  4.79761  3.11029  2.86874  3.27369  3.43407  1.17722  3.67794  2.71225  3.17388  4.21568  3.27867  3.98578  3.23481  2.97886  3.04842  3.28041  3.41339  4.73893  3.22504   1096 h - - -
          2.68618  4.42225  2.77519  2.73123  3.46354  2.40513  3.72494  3.29354  2.67741  2.69355  4.24690  2.90347  2.73739  3.18146  2.89801  2.37887  2.77519  2.98518  4.58477  3.61503
          0.03192  3.85623  4.57858  0.61958  0.77255  0.48576  0.95510
    467   3.05251  4.44382  4.44964  3.98373  3.28715  4.22465  4.68107  1.20442  3.78930  1.75683  3.18872  4.24655  4.56984  4.11482  3.99388  3.62867  3.32269  1.79012  5.23123  3.97208   1097 i - - -
          2.68618  4.42225  2.77519  2.73123  3.46354  2.40513  3.72494  3.29354  2.67741  2.69355  4.24690  2.90347  2.73739  3.18146  2.89801  2.37887  2.77519  2.98518  4.58477  3.61503
          0.03192  3.85623  4.57858  0.61958  0.77255  0.48576  0.95510
    468   2.23503  4.17594  3.19159  2.97426  4.11961  2.92388  4.09290  3.51858  3.02788  3.26436  4.16151  3.19315  3.66155  3.37514  3.32660  1.24426  2.57994  3.04966  5.49948  4.22212   1098 s - - -
          2.68618  4.42225  2.77519  2.73123  3.46354  2.40513  3.72494  3.29354  2.67741  2.69355  4.24690  2.90347  2.73739  3.18146  2.89801  2.37887  2.77519  2.98518  4.58477  3.61503
          0.03192  3.85623  4.57858  0.61958  0.77255  0.48576  0.95510
    469   2.95751  4.92034  3.13240  2.75710  4.30306  3.44856  3.75060  3.73134  1.06072  3.30005  4.26251  3.18223  3.95016  2.94310  2.42910  3.00065  3.21206  3.44010  5.36450  4.17498   1099 k - - -
          2.68618  4.42225  2.77519  2.73123  3.46354  2.40513  3.72494  3.29354  2.67741  2.69355  4.24690  2.90347  2.73739  3.18146  2.89801  2.37887  2.77519  2.98518  4.58477  3.61503
          0.03192  3.85623  4.57858  0.61958  0.77255  0.48576  0.95510
    470   2.64512  4.42198  3.31555  3.21298  4.35525  0.75461  4.33411  3.95106  3.39203  3.60719  4.58292  3.47989  3.81260  3.71750  3.62972  2.81659  3.12510  3.48252  5.45454  4.45666   1100 g - - -
          2.68618  4.42225  2.77519  2.73123  3.46354  2.40513  3.72494  3.29354  2.67741  2.69355  4.24690  2.90347  2.73739  3.18146  2.89801  2.37887  2.77519  2.98518  4.58477  3.61503
          0.03192  3.85623  4.57858  0.61958  0.77255  0.48576  0.95510
    471   2.30726  4.22737  3.19256  3.00773  4.06019  2.95756  4.11796  3.58068  3.08040  3.30222  4.22977  3.23501  3.69506  3.43102  3.36683  1.11580  2.78621  3.11934  5.43402  4.14367   1101 s - - -
          2.68618  4.42225  2.77519  2.73123  3.46354  2.40513  3.72494  3.29354  2.67741  2.69355  4.24690  2.90347  2.73739  3.18146  2.89801  2.37887  2.77519  2.98518  4.58477  3.61503
          0.03192  3.85623  4.57858  0.61958  0.77255  0.48576  0.95510
    472   3.30905  4.68944  4.06661  3.76880  2.65028  3.71219  3.88036  3.33210  3.49141  2.72973  3.96664  3.92117  4.22860  3.87988  3.62258  3.51290  3.60866  3.22198  0.91869  2.65325   1102 w - - -
          2.68618  4.42225  2.77519  2.73123  3.46354  2.40513  3.72494  3.29354  2.67741  2.69355  4.24690  2.90347  2.73739  3.18146  2.89801  2.37887  2.77519  2.98518  4.58477  3.61503
          0.03192  3.85623  4.57858  0.61958  0.77255  0.48576  0.95510
    473   2.19254  4.17852  3.38465  3.11007  3.98835  3.03188  4.14770  3.04391  3.06656  2.94888  3.95133  3.30967  3.74154  3.44083  3.34408  2.50075  1.38098  2.71740  5.44419  4.21000   1103 t - - -
          2.68618  4.42225  2.77519  2.73123  3.46354  2.40513  3.72494  3.29354  2.67741  2.69355  4.24690  2.90347  2.73739  3.18146  2.89801  2.37887  2.77519  2.98518  4.58477  3.61503
          0.03192  3.85623  4.57858  0.61958  0.77255  0.48576  0.95510
    474   3.23792  4.64451  4.21641  3.92795  1.03867  3.93123  3.87041  2.76375  3.83542  2.13762  3.49640  4.00097  4.39029  4.00791  3.95915  3.50860  3.53909  2.75323  4.12453  2.49368   1104 f - - -
          2.68618  4.42225  2.77519  2.73123  3.46354  2.40513  3.72494  3.29354  2.67741  2.69355  4.24690  2.90347  2.73739  3.18146  2.89801  2.37887  2.77519  2.98518  4.58477  3.61503
          0.03192  3.85623  4.57858  0.61958  0.77255  0.48576  0.95510
    475   2.11928  4.16557  3.19333  2.98318  4.13520  2.91293  4.10674  3.52964  3.05583  3.27886  4.17265  3.19537  3.65563  3.39078  3.35559  1.24257  2.70622  3.05286  5.51414  4.24159   1105 s - - -
          2.68618  4.42225  2.77519  2.73123  3.46354  2.40513  3.72494  3.29354  2.67741  2.69355  4.24690  2.90347  2.73739  3.18146  2.89801  2.37887  2.77519  2.98518  4.58477  3.61503
          0.03192  3.85623  4.57858  0.61958  0.77255  0.48576  0.95510
    476   2.97241  5.09778  0.94162  2.32530  4.47268  3.19859  3.91713  4.05721  2.99823  3.66850  4.64640  2.88079  3.85025  3.15635  3.51212  2.93671  3.31069  3.69817  5.64443  4.34845   1106 d - - -
          2.68618  4.42225  2.77519  2.73123  3.46354  2.40513  3.72494  3.29354  2.67741  2.69355  4.24690  2.90347  2.73739  3.18146  2.89801  2.37887  2.77519  2.98518  4.58477  3.61503
          0.03192  3.85623  4.57858  0.61958  0.77255  0.48576  0.95510
    477   2.82691  4.94849  2.79372  2.49605  4.21006  3.37837  3.66649  3.69999  2.14504  3.23428  4.15469  2.97654  3.88052  1.57237  2.52548  2.83957  3.08031  3.39270  5.38518  4.07765   1107 q - - -
          2.68618  4.42225  2.77519  2.73123  3.46354  2.40513  3.72494  3.29354  2.67741  2.69355  4.24690  2.90347  2.73739  3.18146  2.89801  2.37887  2.77519  2.98518  4.58477  3.61503
          0.03192  3.85623  4.57858  0.61958  0.77255  0.48576  0.95510
    478   2.97241  5.09778  0.94162  2.32530  4.47268  3.19859  3.91713  4.05721  2.99823  3.66850  4.64640  2.88079  3.85025  3.15635  3.51212  2.93671  3.31069  3.69817  5.64443  4.34845   1108 d - - -
          2.68618  4.42225  2.77519  2.73123  3.46354  2.40513  3.72494  3.29354  2.67741  2.69355  4.24690  2.90347  2.73739  3.18146  2.89801  2.37887  2.77519  2.98518  4.58477  3.61503
          0.03192  3.85623  4.57858  0.61958  0.77255  0.48576  0.95510
    479   2.86050  4.74113  3.14945  2.80726  3.08781  3.49265  1.59701  3.39880  2.56376  2.74062  3.95950  3.20992  3.98471  3.09630  2.84285  2.93873  3.13424  3.16675  4.61490  3.05146   1109 h - - -
          2.68618  4.42225  2.77519  2.73123  3.46354  2.40513  3.72494  3.29354  2.67741  2.69355  4.24690  2.90347  2.73739  3.18146  2.89801  2.37887  2.77519  2.98518  4.58477  3.61503
          0.03192  3.85623  4.57858  0.61958  0.77255  0.48576  0.95510
    480   2.64512  4.42198  3.31555  3.21298  4.35525  0.75461  4.33411  3.95106  3.39203  3.60719  4.58292  3.47989  3.81260  3.71750  3.62972  2.81659  3.12510  3.48252  5.45454  4.45666   1110 g - - -
          2.68618  4.42225  2.77519  2.73123  3.46354  2.40513  3.72494  3.29354  2.67741  2.69355  4.24690  2.90347  2.73739  3.18146  2.89801  2.37887  2.77519  2.98518  4.58477  3.61503
          0.03192  3.85623  4.57858  0.61958  0.77255  0.48576  0.95510
    481   3.30905  4.68944  4.06661  3.76880  2.65028  3.71219  3.88036  3.33210  3.49141  2.72973  3.96664  3.92117  4.22860  3.87988  3.62258  3.51290  3.60866  3.22198  0.91869  2.65325   1112 w - - -
          2.68618  4.42225  2.77519  2.73123  3.46354  2.40513  3.72494  3.29354  2.67741  2.69355  4.24690  2.90347  2.73739  3.18146  2.89801  2.37887  2.77519  2.98518  4.58477  3.61503
          0.03192  3.85623  4.57858  0.61958  0.77255  0.48576  0.95510
    482   2.86820  4.85312  2.89254  2.64720  4.01949  3.35549  3.80531  3.64792  2.46916  3.15187  4.18036  3.10673  3.90883  1.26320  2.75358  2.91671  3.16526  3.37866  5.29446  3.98720   1113 q - - -
          2.68618  4.42225  2.77519  2.73123  3.46354  2.40513  3.72494  3.29354  2.67741  2.69355  4.24690  2.90347  2.73739  3.18146  2.89801  2.37887  2.77519  2.98518  4.58477  3.61503
          0.03192  3.85623  4.57858  0.61958  0.77255  0.48576  0.95510
    483   2.79531  4.34257  4.10272  3.76549  3.53838  3.70693  4.57008  2.05160  3.63302  2.22834  3.50614  3.95789  4.26845  3.99407  3.84707  3.20956  3.15732  1.04563  5.32003  4.05057   1114 v - - -
          2.68618  4.42225  2.77519  2.73123  3.46354  2.40513  3.72494  3.29354  2.67741  2.69355  4.24690  2.90347  2.73739  3.18146  2.89801  2.37887  2.77519  2.98518  4.58477  3.61503
          0.03192  3.85623  4.57858  0.61958  0.77255  0.48576  0.95510
    484   2.30726  4.22737  3.19256  3.00773  4.06019  2.95756  4.11796  3.58068  3.08040  3.30222  4.22977  3.23501  3.69506  3.43102  3.36683  1.11580  2.78621  3.11934  5.43402  4.14367   1115 s - - -
          2.68618  4.42225  2.77519  2.73123  3.46354  2.40513  3.72494  3.29354  2.67741  2.69355  4.24690  2.90347  2.73739  3.18146  2.89801  2.37887  2.77519  2.98518  4.58477  3.61503
          0.03192  3.85623  4.57858  0.61958  0.77255  0.48576  0.95510
    485   2.97241  5.09778  0.94162  2.32530  4.47268  3.19859  3.91713  4.05721  2.99823  3.66850  4.64640  2.88079  3.85025  3.15635  3.51212  2.93671  3.31069  3.69817  5.64443  4.34845   1116 d - - -
          2.68618  4.42225  2.77519  2.73123  3.46354  2.40513  3.72494  3.29354  2.67741  2.69355  4.24690  2.90347  2.73739  3.18146  2.89801  2.37887  2.77519  2.98518  4.58477  3.61503
          0.03192  3.85623  4.57858  0.61958  0.77255  0.48576  0.95510
    486   2.56829  0.97399  4.08325  3.81930  3.81454  3.19454  4.46998  2.95589  3.64620  2.87203  3.99285  3.81063  3.90021  3.99298  3.77340  2.83988  3.03371  2.70153  5.23391  4.10229   1117 c - - -
          2.68618  4.42225  2.77519  2.73123  3.46354  2.40513  3.72494  3.29354  2.67741  2.69355  4.24690  2.90347  2.73739  3.18146  2.89801  2.37887  2.77519  2.98518  4.58477  3.61503
          0.03192  3.85623  4.57858  0.61958  0.77255  0.48576  0.95510
    487   2.40425  4.24924  3.41395  3.16538  3.95480  3.08901  4.18390  3.07996  3.10803  2.94402  3.99571  3.37726  3.79154  3.50370  3.36741  2.60535  1.19974  2.77667  5.39403  4.17147   1118 t - - -
          2.68618  4.42225  2.77519  2.73123  3.46354  2.40513  3.72494  3.29354  2.67741  2.69355  4.24690  2.90347  2.73739  3.18146  2.89801  2.37887  2.77519  2.98518  4.58477  3.61503
          0.03192  3.85623  4.57858  0.61958  0.77255  0.48576  0.95510
    488   1.14092  4.12435  3.33541  3.11402  4.14941  2.63721  4.18558  3.40734  3.17452  3.22985  4.13445  3.27570  3.66449  3.48924  3.45409  2.41009  2.70724  2.96076  5.51809  4.31658   1119 a - - -
          2.68618  4.42225  2.77519  2.73123  3.46354  2.40513  3.72494  3.29354  2.67741  2.69355  4.24690  2.90347  2.73739  3.18146  2.89801  2.37887  2.77519  2.98518  4.58477  3.61503
          0.03192  3.85623  4.57858  0.61958  0.77255  0.48576  0.95510
    489   2.93863  5.04593  2.48124  1.04869  4.39016  3.26381  3.84941  3.84085  2.72792  3.46065  4.43557  2.92416  3.86768  3.06552  3.13495  2.92279  3.24280  3.52643  5.56481  4.28723   1120 e - - -
          2.68618  4.42225  2.77519  2.73123  3.46354  2.40513  3.72494  3.29354  2.67741  2.69355  4.24690  2.90347  2.73739  3.18146  2.89801  2.37887  2.77519  2.98518  4.58477  3.61503
          0.03192  3.85623  4.57858  0.61958  0.77255  0.48576  0.95510
    490   1.88318  4.13220  3.15895  2.95458  4.25232  1.55874  4.11673  3.64040  3.09810  3.35840  4.19923  3.16483  3.62087  3.38626  3.41774  2.21859  2.66570  3.10574  5.59353  4.36266   1121 g - - -
          2.68618  4.42225  2.77519  2.73123  3.46354  2.40513  3.72494  3.29354  2.67741  2.69355  4.24690  2.90347  2.73739  3.18146  2.89801  2.37887  2.77519  2.98518  4.58477  3.61503
          0.03192  3.85623  4.57858  0.61958  0.77255  0.48576  0.95510
    491   3.13720  4.60438  4.16336  3.80329  3.12979  3.96139  4.46413  2.33313  3.57119  0.89545  3.15810  4.08032  4.39965  3.94341  3.74985  3.53059  3.43225  2.36622  5.00302  3.72254   1122 l - - -
          2.68618  4.42225  2.77519  2.73123  3.46354  2.40513  3.72494  3.29354  2.67741  2.69355  4.24690  2.90347  2.73739  3.18146  2.89801  2.37887  2.77519  2.98518  4.58477  3.61503
          0.03192  3.85623  4.57858  0.61958  0.77255  0.48576  0.95510
    492   2.79160  4.81300  3.21149  2.68530  4.04755  3.49638  3.65369  3.35937  1.41010  2.97451  3.50768  3.11773  3.92242  2.82890  2.39717  2.85421  3.02199  3.10938  5.26690  4.00208   1123 k - - -
          2.68618  4.42225  2.77519  2.73123  3.46354  2.40513  3.72494  3.29354  2.67741  2.69355  4.24690  2.90347  2.73739  3.18146  2.89801  2.37887  2.77519  2.98518  4.58477  3.61503
          0.03192  3.85623  4.57858  0.61958  0.77255  0.48576  0.95510
    493   2.40368  1.68618  4.08935  3.68168  3.57265  3.25484  4.35808  2.43879  3.49895  2.47062  3.58826  3.69244  3.92236  3.81016  3.68726  2.70782  2.83057  2.03288  5.19437  3.94998   1135 c - - -
          2.68618  4.42225  2.77519  2.73123  3.46354  2.40513  3.72494  3.29354  2.67741  2.69355  4.24690  2.90347  2.73739  3.18146  2.89801  2.37887  2.77519  2.98518  4.58477  3.61503
          0.03192  3.85623  4.57858  0.61958  0.77255  0.48576  0.95510
    494   2.56829  0.97399  4.08325  3.81930  3.81454  3.19454  4.46998  2.95589  3.64620  2.87203  3.99285  3.81063  3.90021  3.99298  3.77340  2.83988  3.03371  2.70153  5.23391  4.10229   1136 c - - -
          2.68618  4.42225  2.77519  2.73123  3.46354  2.40513  3.72494  3.29354  2.67741  2.69355  4.24690  2.90347  2.73739  3.18146  2.89801  2.37887  2.77519  2.98518  4.58477  3.61503
          0.03192  3.85623  4.57858  0.61958  0.77255  0.48576  0.95510
    495   3.13720  4.60438  4.16336  3.80329  3.12979  3.96139  4.46413  2.33313  3.57119  0.89545  3.15810  4.08032  4.39965  3.94341  3.74985  3.53059  3.43225  2.36622  5.00302  3.72254   1139 l - - -
          2.68618  4.42225  2.77519  2.73123  3.46354  2.40513  3.72494  3.29354  2.67741  2.69355  4.24690  2.90347  2.73739  3.18146  2.89801  2.37887  2.77519  2.98518  4.58477  3.61503
          0.03192  3.85623  4.57858  0.61958  0.77255  0.48576  0.95510
    496   2.94060  4.47565  4.04294  3.52518  3.12599  3.97208  4.27247  2.20979  3.29749  1.19165  3.04714  3.85370  4.31946  3.44267  3.53499  3.31006  3.19066  2.20325  4.98017  3.74731   1140 l - - -
          2.68618  4.42225  2.77519  2.73123  3.46354  2.40513  3.72494  3.29354  2.67741  2.69355  4.24690  2.90347  2.73739  3.18146  2.89801  2.37887  2.77519  2.98518  4.58477  3.61503
          0.03192  3.85623  4.57858  0.61958  0.77255  0.48576  0.95510
    497   3.10178  4.49653  4.48434  3.93269  2.10707  4.24814  4.37465  2.22800  3.80597  1.24724  2.53036  4.17935  4.49391  3.95832  3.97100  3.57061  3.32552  2.31536  4.75820  3.44878   1141 l - - -
          2.68618  4.42225  2.77519  2.73123  3.46354  2.40513  3.72494  3.29354  2.67741  2.69355  4.24690  2.90347  2.73739  3.18146  2.89801  2.37887  2.77519  2.98518  4.58477  3.61503
          0.03192  3.85623  4.57858  0.61958  0.77255  0.48576  0.95510
    498   2.14739  4.17218  3.18685  2.98110  4.12549  2.91683  4.10554  3.53276  3.05415  3.27945  4.17758  3.19595  3.65929  3.39189  3.35265  1.22965  2.71326  3.05804  5.50666  4.22856   1142 s - - -
          2.68618  4.42225  2.77519  2.73123  3.46354  2.40513  3.72494  3.29354  2.67741  2.69355  4.24690  2.90347  2.73739  3.18146  2.89801  2.37887  2.77519  2.98518  4.58477  3.61503
          0.03192  3.85623  4.57858  0.61958  0.77255  0.48576  0.95510
    499   2.54883  4.30959  3.36584  2.80213  3.45117  3.49535  3.74606  2.69694  2.67929  2.40384  2.63179  3.11348  3.88358  2.91653  2.94537  2.75137  2.49194  2.55919  4.89045  3.65075   1153 l - - -
          2.68618  4.42225  2.77519  2.73123  3.46354  2.40513  3.72494  3.29354  2.67741  2.69355  4.24690  2.90347  2.73739  3.18146  2.89801  2.37887  2.77519  2.98518  4.58477  3.61503
          0.03192  3.85623  4.57858  0.61958  0.77255  0.48576  0.95510
    500   3.08602  4.53505  4.34759  3.81344  3.05337  4.18948  4.48987  2.17989  3.60656  1.28705  1.89857  4.12154  4.47635  3.88632  3.80943  3.53816  3.32655  2.24543  5.02600  3.85228   1154 l - - -
          2.68618  4.42225  2.77519  2.73123  3.46354  2.40513  3.72494  3.29354  2.67741  2.69355  4.24690  2.90347  2.73739  3.18146  2.89801  2.37887  2.77519  2.98518  4.58477  3.61503
          0.03192  3.85623  4.57858  0.61958  0.77255  0.48576  0.95510
    501   2.35788  4.30116  3.06473  2.85684  4.09074  3.00881  4.02213  3.55507  2.92733  3.24920  4.16148  3.15855  1.48711  3.29647  3.24081  2.32228  2.80498  3.12239  5.43903  4.16053   1160 p - - -
          2.68618  4.42225  2.77519  2.73123  3.46354  2.40513  3.72494  3.29354  2.67741  2.69355  4.24690  2.90347  2.73739  3.18146  2.89801  2.37887  2.77519  2.98518  4.58477  3.61503
          0.03192  3.85623  4.57858  0.61958  0.77255  0.48576  0.95510
    502   2.51733  4.54049  2.89570  2.48968  4.04994  3.21241  3.76276  3.41665  2.54040  3.07559  3.94938  3.00633  1.99707  2.96675  2.79390  2.61295  2.61614  3.07456  5.34571  4.06086   1163 p - - -
          2.68618  4.42225  2.77519  2.73123  3.46354  2.40513  3.72494  3.29354  2.67741  2.69355  4.24690  2.90347  2.73739  3.18146  2.89801  2.37887  2.77519  2.98518  4.58477  3.61503
          0.03192  3.85623  4.57858  0.61958  0.77255  0.48576  0.95510
    503   2.86432  5.16206  2.22057  1.21925  4.48047  3.21407  3.75012  3.93464  2.67239  3.53640  4.43564  2.76319  3.81646  2.93772  3.15144  2.81017  3.15728  3.57791  5.67903  4.29413   1164 e - - -
          2.68618  4.42225  2.77519  2.73123  3.46354  2.40513  3.72494  3.29354  2.67741  2.69355  4.24690  2.90347  2.73739  3.18146  2.89801  2.37887  2.77519  2.98518  4.58477  3.61503
          0.03192  3.85623  4.57858  0.61958  0.77255  0.48576  0.95510
    504   2.72387  4.23766  3.89261  3.35318  3.11949  3.77626  4.01774  1.60422  3.18685  2.05651  3.21793  3.64976  4.13704  3.50880  3.43247  3.08468  2.96375  2.13822  4.73676  3.19419   1165 i - - -
          2.68618  4.42225  2.77519  2.73123  3.46354  2.40513  3.72494  3.29354  2.67741  2.69355  4.24690  2.90347  2.73739  3.18146  2.89801  2.37887  2.77519  2.98518  4.58477  3.61503
          0.03192  3.85623  4.57858  0.61958  0.77255  0.48576  0.95510
    505   2.79531  4.34257  4.10272  3.76549  3.53838  3.70693  4.57008  2.05160  3.63302  2.22834  3.50614  3.95789  4.26845  3.99407  3.84707  3.20956  3.15732  1.04563  5.32003  4.05057   1166 v - - -
          2.68618  4.42225  2.77519  2.73123  3.46354  2.40513  3.72494  3.29354  2.67741  2.69355  4.24690  2.90347  2.73739  3.18146  2.89801  2.37887  2.77519  2.98518  4.58477  3.61503
          0.03192  3.85623  4.57858  0.61958  0.77255  0.48576  0.95510
    506   2.64512  4.42198  3.31555  3.21298  4.35525  0.75461  4.33411  3.95106  3.39203  3.60719  4.58292  3.47989  3.81260  3.71750  3.62972  2.81659  3.12510  3.48252  5.45454  4.45666   1167 g - - -
          2.68618  4.42225  2.77519  2.73123  3.46354  2.40513  3.72494  3.29354  2.67741  2.69355  4.24690  2.90347  2.73739  3.18146  2.89801  2.37887  2.77519  2.98518  4.58477  3.61503
          0.03192  3.85623  4.57858  0.61958  0.77255  0.48576  0.95510
    507   2.76147  5.15690  2.28135  1.51752  4.44997  3.24026  3.64405  3.90796  2.42837  3.44763  4.27828  2.72555  3.41562  2.71072  2.97899  2.70578  3.02248  3.53121  5.63213  4.22234   1175 e - - -
          2.68618  4.42225  2.77519  2.73123  3.46354  2.40513  3.72494  3.29354  2.67741  2.69355  4.24690  2.90347  2.73739  3.18146  2.89801  2.37887  2.77519  2.98518  4.58477  3.61503
          0.03192  3.85623  4.57858  0.61958  0.77255  0.48576  0.95510
    508   2.58813  4.91325  2.96304  2.52784  4.22071  3.42753  3.24775  3.66312  1.49181  3.21134  4.07371  2.99552  3.87192  2.76671  2.40213  2.79748  3.00736  3.34144  5.34268  4.05878   1179 k - - -
          2.68618  4.42225  2.77519  2.73123  3.46354  2.40513  3.72494  3.29354  2.67741  2.69355  4.24690  2.90347  2.73739  3.18146  2.89801  2.37887  2.77519  2.98518  4.58477  3.61503
          0.03192  3.85623  4.57858  0.61958  0.77255  0.48576  0.95510
    509   2.97129  4.48978  4.16709  3.67638  3.13245  3.98867  4.39733  2.15920  3.44883  1.66593  1.62353  3.96927  4.36746  3.79105  3.66687  3.36699  3.24509  2.23328  5.03849  3.81450   1180 m - - -
          2.68618  4.42225  2.77519  2.73123  3.46354  2.40513  3.72494  3.29354  2.67741  2.69355  4.24690  2.90347  2.73739  3.18146  2.89801  2.37887  2.77519  2.98518  4.58477  3.61503
          0.03192  3.85623  4.57858  0.61958  0.77255  0.48576  0.95510
    510   2.72251  5.13013  2.22213  1.67253  4.42043  3.25810  3.61955  3.86966  2.22204  3.41197  4.22835  2.73867  3.77167  2.76490  2.93450  2.67246  2.97553  3.34385  5.59377  4.18644   1181 e - - -
          2.68618  4.42225  2.77519  2.73123  3.46354  2.40513  3.72494  3.29354  2.67741  2.69355  4.24690  2.90347  2.73739  3.18146  2.89801  2.37887  2.77519  2.98518  4.58477  3.61503
          0.03192  3.85623  4.57858  0.61958  0.77255  0.48576  0.95510
    511   2.37650  4.46944  2.67974  2.61452  4.13414  3.09173  3.90643  3.52266  2.82098  3.22204  4.12301  3.02809  1.61375  3.14195  3.20330  2.58094  2.86581  3.13711  5.45905  4.16574   1182 p - - -
          2.68618  4.42225  2.77519  2.73123  3.46354  2.40513  3.72494  3.29354  2.67741  2.69355  4.24690  2.90347  2.73739  3.18146  2.89801  2.37887  2.77519  2.98518  4.58477  3.61503
          0.03192  3.85623  4.57858  0.61958  0.77255  0.48576  0.95510
    512   2.70779  4.99470  2.49048  1.60189  4.30129  3.13876  3.64211  3.73812  2.44453  3.31231  4.14927  2.70891  3.78704  2.64954  2.88367  2.68886  2.96890  3.19217  5.50971  4.13738   1184 e - - -
          2.68618  4.42225  2.77519  2.73123  3.46354  2.40513  3.72494  3.29354  2.67741  2.69355  4.24690  2.90347  2.73739  3.18146  2.89801  2.37887  2.77519  2.98518  4.58477  3.61503
          0.03192  3.85623  4.57858  0.61958  0.77255  0.48576  0.95510
    513   2.59150  4.38391  3.06544  2.49146  3.91584  3.23522  3.46146  3.32032  2.29470  2.93583  3.55809  2.97843  3.79935  2.48297  2.19133  2.65029  2.81613  3.02343  5.15253  3.88173   1186 r - - -
          2.68618  4.42225  2.77519  2.73123  3.46354  2.40513  3.72494  3.29354  2.67741  2.69355  4.24690  2.90347  2.73739  3.18146  2.89801  2.37887  2.77519  2.98518  4.58477  3.61503
          0.03192  3.85623  4.57858  0.61958  0.77255  0.48576  0.95510
    514   3.13720  4.60438  4.16336  3.80329  3.12979  3.96139  4.46413  2.33313  3.57119  0.89545  3.15810  4.08032  4.39965  3.94341  3.74985  3.53059  3.43225  2.36622  5.00302  3.72254   1187 l - - -
          2.68618  4.42225  2.77519  2.73123  3.46354  2.40513  3.72494  3.29354  2.67741  2.69355  4.24690  2.90347  2.73739  3.18146  2.89801  2.37887  2.77519  2.98518  4.58477  3.61503
          0.03192  3.85623  4.57858  0.61958  0.77255  0.48576  0.95510
    515   2.69918  4.34103  3.54540  3.02847  2.47042  3.62398  3.62507  2.85909  2.82281  2.51585  3.46883  3.21704  4.00091  3.23657  3.22951  2.90621  2.93192  2.65225  4.28528  1.92139   1188 y - - -
          2.68618  4.42225  2.77519  2.73123  3.46354  2.40513  3.72494  3.29354  2.67741  2.69355  4.24690  2.90347  2.73739  3.18146  2.89801  2.37887  2.77519  2.98518  4.58477  3.61503
          0.03192  3.85623  4.57858  0.61958  0.77255  0.48576  0.95510
    516   2.83858  5.20989  1.24875  2.12209  4.52962  3.14441  3.75986  4.10215  2.79755  3.67687  4.56357  2.49021  3.78752  2.95406  3.35820  2.76910  3.16024  3.69457  5.77919  4.30920   1189 d - - -
          2.68618  4.42225  2.77519  2.73123  3.46354  2.40513  3.72494  3.29354  2.67741  2.69355  4.24690  2.90347  2.73739  3.18146  2.89801  2.37887  2.77519  2.98518  4.58477  3.61503
          0.03192  3.85623  4.57858  0.61958  0.77255  0.48576  0.95510
    517   1.74566  4.11791  3.28072  3.02198  4.15764  2.89410  4.11501  3.49794  3.07911  3.25556  4.12183  3.20826  3.63469  3.39149  3.38654  1.45473  2.66064  3.01272  5.52574  4.28870   1190 s - - -
          2.68618  4.42225  2.77519  2.73123  3.46354  2.40513  3.72494  3.29354  2.67741  2.69355  4.24690  2.90347  2.73739  3.18146  2.89801  2.37887  2.77519  2.98518  4.58477  3.61503
          0.03192  3.85623  4.57858  0.61958  0.77255  0.48576  0.95510
    518   2.79531  4.34257  4.10272  3.76549  3.53838  3.70693  4.57008  2.05160  3.63302  2.22834  3.50614  3.95789  4.26845  3.99407  3.84707  3.20956  3.15732  1.04563  5.32003  4.05057   1191 v - - -
          2.68618  4.42225  2.77519  2.73123  3.46354  2.40513  3.72494  3.29354  2.67741  2.69355  4.24690  2.90347  2.73739  3.18146  2.89801  2.37887  2.77519  2.98518  4.58477  3.61503
          0.03192  3.85623  4.57858  0.61958  0.77255  0.48576  0.95510
    519   2.71022  4.70600  2.69978  2.58369  4.06700  3.17328  3.90831  3.77403  2.81073  3.42279  4.37825  1.18713  3.82442  3.18116  3.16473  2.77811  3.09162  3.39788  5.37480  4.01660   1192 n - - -
          2.68618  4.42225  2.77519  2.73123  3.46354  2.40513  3.72494  3.29354  2.67741  2.69355  4.24690  2.90347  2.73739  3.18146  2.89801  2.37887  2.77519  2.98518  4.58477  3.61503
          0.03192  3.85623  4.57858  0.61958  0.77255  0.48576  0.95510
    520   3.01239  4.36765  4.54977  4.01099  3.36964  4.30318  4.73331  1.52993  3.89576  1.80844  3.04732  4.28489  4.59060  4.14932  4.11491  3.64860  3.26073  1.33610  5.30100  4.12316   1193 v - - -
          2.68618  4.42225  2.77519  2.73123  3.46354  2.40513  3.72494  3.29354  2.67741  2.69355  4.24690  2.90347  2.73739  3.18146  2.89801  2.37887  2.77519  2.98518  4.58477  3.61503
          0.03192  3.85623  4.57858  0.61958  0.77255  0.48576  0.95510
    521   3.11794  4.51934  4.49219  3.96622  3.11891  4.29378  4.63895  1.85621  3.78395  1.10323  2.97140  4.25850  4.57036  4.04143  3.98174  3.65170  3.36483  1.97604  5.12679  3.94393   1196 l - - -
          2.68618  4.42225  2.77519  2.73123  3.46354  2.40513  3.72494  3.29354  2.67741  2.69355  4.24690  2.90347  2.73739  3.18146  2.89801  2.37887  2.77519  2.98518  4.58477  3.61503
          0.03192  3.85623  4.57858  0.61958  0.77255  0.48576  0.95510
    522   3.15908  4.55974  4.48717  3.96262  2.86135  4.31299  4.54745  2.00009  3.80360  1.03018  2.92475  4.24997  4.57023  4.02193  3.99473  3.66394  3.39741  2.15490  4.97105  3.70907   1197 l - - -
          2.68618  4.42225  2.77519  2.73123  3.46354  2.40513  3.72494  3.29354  2.67741  2.69355  4.24690  2.90347  2.73739  3.18146  2.89801  2.37887  2.77519  2.98518  4.58477  3.61503
          0.03192  3.85623  4.57858  0.61958  0.77255  0.48576  0.95510
    523   2.30726  4.22737  3.19256  3.00773  4.06019  2.95756  4.11796  3.58068  3.08040  3.30222  4.22977  3.23501  3.69506  3.43102  3.36683  1.11580  2.78621  3.11934  5.43402  4.14367   1200 s - - -
          2.68618  4.42225  2.77519  2.73123  3.46354  2.40513  3.72494  3.29354  2.67741  2.69355  4.24690  2.90347  2.73739  3.18146  2.89801  2.37887  2.77519  2.98518  4.58477  3.61503
          0.03192  3.85623  4.57858  0.61958  0.77255  0.48576  0.95510
    524   3.13720  4.60438  4.16336  3.80329  3.12979  3.96139  4.46413  2.33313  3.57119  0.89545  3.15810  4.08032  4.39965  3.94341  3.74985  3.53059  3.43225  2.36622  5.00302  3.72254   1206 l - - -
          2.68618  4.42225  2.77519  2.73123  3.46354  2.40513  3.72494  3.29354  2.67741  2.69355  4.24690  2.90347  2.73739  3.18146  2.89801  2.37887  2.77519  2.98518  4.58477  3.61503
          0.03192  3.85623  4.57858  0.61958  0.77255  0.48576  0.95510
    525   2.86820  4.85312  2.89254  2.64720  4.01949  3.35549  3.80531  3.64792  2.46916  3.15187  4.18036  3.10673  3.90883  1.26320  2.75358  2.91671  3.16526  3.37866  5.29446  3.98720   1221 q - - -
          2.68618  4.42225  2.77519  2.73123  3.46354  2.40513  3.72494  3.29354  2.67741  2.69355  4.24690  2.90347  2.73739  3.18146  2.89801  2.37887  2.77519  2.98518  4.58477  3.61503
          0.03192  3.85623  4.57858  0.61958  0.77255  0.48576  0.95510
    526   2.31228  4.28774  3.05677  2.78968  4.13835  2.78586  3.95031  3.60070  2.81292  3.26297  4.11371  3.10417  3.68326  3.19300  2.96870  1.38506  2.74532  3.13632  5.45585  4.18323   1248 s - - -
          2.68618  4.42225  2.77519  2.73123  3.46354  2.40513  3.72494  3.29354  2.67741  2.69355  4.24690  2.90347  2.73739  3.18146  2.89801  2.37887  2.77519  2.98518  4.58477  3.61503
          0.03192  3.85623  4.57858  0.61958  0.77255  0.48576  0.95510
    527   2.90306  5.01224  2.93109  2.45981  4.39405  3.44479  3.64482  3.76100  1.26804  3.31455  4.21383  3.03006  3.91587  2.80701  2.35014  2.90865  3.13028  3.44963  5.42619  4.19048   1261 k - - -
          2.68618  4.42225  2.77519  2.73123  3.46354  2.40513  3.72494  3.29354  2.67741  2.69355  4.24690  2.90347  2.73739  3.18146  2.89801  2.37887  2.77519  2.98518  4.58477  3.61503
          0.03192  3.85623  4.57858  0.61958  0.77255  0.48576  0.95510
    528   2.67494  4.82543  2.81509  2.43711  4.11076  3.35006  3.63382  3.29936  2.04458  3.14505  4.00237  2.00877  3.82018  2.80366  2.66442  2.70420  2.92792  3.20698  5.33632  4.00893   1262 n - - -
          2.68618  4.42225  2.77519  2.73123  3.46354  2.40513  3.72494  3.29354  2.67741  2.69355  4.24690  2.90347  2.73739  3.18146  2.89801  2.37887  2.77519  2.98518  4.58477  3.61503
          0.03192  3.85623  4.57858  0.61958  0.77255  0.48576  0.95510
    529   2.64512  4.42198  3.31555  3.21298  4.35525  0.75461  4.33411  3.95106  3.39203  3.60719  4.58292  3.47989  3.81260  3.71750  3.62972  2.81659  3.12510  3.48252  5.45454  4.45666   1263 g - - -
          2.68618  4.42225  2.77519  2.73123  3.46354  2.40513  3.72494  3.29354  2.67741  2.69355  4.24690  2.90347  2.73739  3.18146  2.89801  2.37887  2.77519  2.98518  4.58477  3.61503
          0.03192  3.85623  4.57858  0.61958  0.77255  0.48576  0.95510
    530   2.64512  4.42198  3.31555  3.21298  4.35525  0.75461  4.33411  3.95106  3.39203  3.60719  4.58292  3.47989  3.81260  3.71750  3.62972  2.81659  3.12510  3.48252  5.45454  4.45666   1264 g - - -
          2.68618  4.42225  2.77519  2.73123  3.46354  2.40513  3.72494  3.29354  2.67741  2.69355  4.24690  2.90347  2.73739  3.18146  2.89801  2.37887  2.77519  2.98518  4.58477  3.61503
          0.03192  3.85623  4.57858  0.61958  0.77255  0.48576  0.95510
    531   3.13720  4.60438  4.16336  3.80329  3.12979  3.96139  4.46413  2.33313  3.57119  0.89545  3.15810  4.08032  4.39965  3.94341  3.74985  3.53059  3.43225  2.36622  5.00302  3.72254   1265 l - - -
          2.68618  4.42225  2.77519  2.73123  3.46354  2.40513  3.72494  3.29354  2.67741  2.69355  4.24690  2.90347  2.73739  3.18146  2.89801  2.37887  2.77519  2.98518  4.58477  3.61503
          0.03192  3.85623  4.57858  0.61958  0.77255  0.48576  0.95510
    532   1.56898  4.15684  3.24432  2.91938  4.11551  2.93791  4.02277  3.49297  2.96697  3.19526  4.03727  3.16342  2.85968  3.27687  3.30803  1.93871  2.65746  3.02187  5.46296  4.22760   1266 a - - -
          2.68618  4.42225  2.77519  2.73123  3.46354  2.40513  3.72494  3.29354  2.67741  2.69355  4.24690  2.90347  2.73739  3.18146  2.89801  2.37887  2.77519  2.98518  4.58477  3.61503
          0.03192  3.85623  4.57858  0.61958  0.77255  0.48576  0.95510
    533   1.03742  4.18421  3.44633  3.23706  4.03642  3.00915  4.26099  3.15952  3.25290  3.04186  4.07560  3.39070  3.74685  3.59559  3.50445  2.53471  2.81095  2.81674  5.46521  4.26369   1267 a - - -
          2.68618  4.42225  2.77519  2.73123  3.46354  2.40513  3.72494  3.29354  2.67741  2.69355  4.24690  2.90347  2.73739  3.18146  2.89801  2.37887  2.77519  2.98518  4.58477  3.61503
          0.03192  3.85623  4.57858  0.61958  0.77255  0.48576  0.95510
    534   3.30905  4.68944  4.06661  3.76880  2.65028  3.71219  3.88036  3.33210  3.49141  2.72973  3.96664  3.92117  4.22860  3.87988  3.62258  3.51290  3.60866  3.22198  0.91869  2.65325   1268 w - - -
          2.68618  4.42225  2.77519  2.73123  3.46354  2.40513  3.72494  3.29354  2.67741  2.69355  4.24690  2.90347  2.73739  3.18146  2.89801  2.37887  2.77519  2.98518  4.58477  3.61503
          0.03192  3.85623  4.57858  0.61958  0.77255  0.48576  0.95510
    535   2.93863  5.04593  2.48124  1.04869  4.39016  3.26381  3.84941  3.84085  2.72792  3.46065  4.43557  2.92416  3.86768  3.06552  3.13495  2.92279  3.24280  3.52643  5.56481  4.28723   1269 e - - -
          2.68618  4.42225  2.77519  2.73123  3.46354  2.40513  3.72494  3.29354  2.67741  2.69355  4.24690  2.90347  2.73739  3.18146  2.89801  2.37887  2.77519  2.98518  4.58477  3.61503
          0.03192  3.85623  4.57858  0.61958  0.77255  0.48576  0.95510
    536   2.73040  4.49029  3.33584  3.17265  4.16897  3.17872  4.25133  3.71034  3.22859  3.33889  4.38814  3.48092  0.85838  3.61787  3.47584  2.89741  3.17072  3.35755  5.35984  4.28946   1275 p - - -
          2.68618  4.42225  2.77519  2.73123  3.46354  2.40513  3.72494  3.29354  2.67741  2.69355  4.24690  2.90347  2.73739  3.18146  2.89801  2.37887  2.77519  2.98518  4.58477  3.61503
          0.03192  3.85623  4.57858  0.61958  0.77255  0.48576  0.95510
    537   1.39094  4.10763  3.52552  3.16860  3.90877  3.02457  4.13949  2.95957  3.12285  2.90654  3.85966  3.33324  3.72328  3.44776  3.41136  2.33359  2.69444  2.33015  5.36953  4.14050   1276 a - - -
          2.68618  4.42225  2.77519  2.73123  3.46354  2.40513  3.72494  3.29354  2.67741  2.69355  4.24690  2.90347  2.73739  3.18146  2.89801  2.37887  2.77519  2.98518  4.58477  3.61503
          0.03192  3.85623  4.57858  0.61958  0.77255  0.48576  0.95510
    538   2.44796  4.48107  2.70129  2.40629  4.24726  1.58772  3.88967  3.67790  2.79631  3.33835  4.19889  2.96653  3.71864  3.11481  3.18196  2.38344  2.85373  3.24010  5.54344  4.24045   1278 g - - -
          2.68618  4.42225  2.77519  2.73123  3.46354  2.40513  3.72494  3.29354  2.67741  2.69355  4.24690  2.90347  2.73739  3.18146  2.89801  2.37887  2.77519  2.98518  4.58477  3.61503
          0.03192  3.85623  4.57858  0.61958  0.77255  0.48576  0.95510
    539   1.23963  4.09792  3.34425  3.09936  4.11208  2.90130  4.15838  3.37730  3.13770  3.19683  4.09177  3.25297  3.64842  3.45494  3.42276  2.10602  2.66814  2.92812  5.50794  4.27596   1279 a - - -
          2.68618  4.42225  2.77519  2.73123  3.46354  2.40513  3.72494  3.29354  2.67741  2.69355  4.24690  2.90347  2.73739  3.18146  2.89801  2.37887  2.77519  2.98518  4.58477  3.61503
          0.03192  3.85623  4.57858  0.61958  0.77255  0.48576  0.95510
    540   2.56481  4.68901  2.93175  2.42707  3.95941  3.35614  3.41144  3.38494  2.36395  2.99542  3.81982  2.92802  3.25431  2.26445  2.77829  2.41669  2.80533  2.95620  5.20214  3.90744   1281 q - - -
          2.68618  4.42225  2.77519  2.73123  3.46354  2.40513  3.72494  3.29354  2.67741  2.69355  4.24690  2.90347  2.73739  3.18146  2.89801  2.37887  2.77519  2.98518  4.58477  3.61503
          0.03192  3.85623  4.57858  0.61958  0.77255  0.48576  0.95510
    541   2.57347  5.16357  2.22071  1.57140  4.45266  3.23698  3.64138  3.90760  2.41181  3.44976  4.27688  2.71802  3.77663  2.70745  3.00377  2.69724  3.01532  3.52904  5.63800  4.22201   1287 e - - -
          2.68618  4.42225  2.77519  2.73123  3.46354  2.40513  3.72494  3.29354  2.67741  2.69355  4.24690  2.90347  2.73739  3.18146  2.89801  2.37887  2.77519  2.98518  4.58477  3.61503
          0.03192  3.85623  4.57858  0.61958  0.77255  0.48576  0.95510
    542   3.21018  4.64791  4.09511  3.67846  2.12046  3.98030  3.49866  3.12765  3.41679  2.54550  3.72605  3.75071  4.35478  3.69360  3.58363  3.37448  3.44872  3.00942  1.55692  1.93123   1288 w - - -
          2.68618  4.42225  2.77519  2.73123  3.46354  2.40513  3.72494  3.29354  2.67741  2.69355  4.24690  2.90347  2.73739  3.18146  2.89801  2.37887  2.77519  2.98518  4.58477  3.61503
          0.03192  3.85623  4.57858  0.61958  0.77255  0.48576  0.95510
    543   3.13720  4.60438  4.16336  3.80329  3.12979  3.96139  4.46413  2.33313  3.57119  0.89545  3.15810  4.08032  4.39965  3.94341  3.74985  3.53059  3.43225  2.36622  5.00302  3.72254   1289 l - - -
          2.68618  4.42225  2.77519  2.73123  3.46354  2.40513  3.72494  3.29354  2.67741  2.69355  4.24690  2.90347  2.73739  3.18146  2.89801  2.37887  2.77519  2.98518  4.58477  3.61503
          0.03192  3.85623  4.57858  0.61958  0.77255  0.48576  0.95510
    544   2.93863  5.04593  2.48124  1.04869  4.39016  3.26381  3.84941  3.84085  2.72792  3.46065  4.43557  2.92416  3.86768  3.06552  3.13495  2.92279  3.24280  3.52643  5.56481  4.28723   1291 e - - -
          2.68618  4.42225  2.77519  2.73123  3.46354  2.40513  3.72494  3.29354  2.67741  2.69355  4.24690  2.90347  2.73739  3.18146  2.89801  2.37887  2.77519  2.98518  4.58477  3.61503
          0.03192  3.85623  4.57858  0.61958  0.77255  0.48576  0.95510
    545   2.97166  4.42580  4.25513  3.68845  3.05936  4.10594  4.35952  2.13251  3.55086  1.21465  2.67093  3.99903  4.38674  3.78933  3.77232  3.41107  3.19934  2.11357  4.94239  3.50406   1292 l - - -
          2.68618  4.42225  2.77519  2.73123  3.46354  2.40513  3.72494  3.29354  2.67741  2.69355  4.24690  2.90347  2.73739  3.18146  2.89801  2.37887  2.77519  2.98518  4.58477  3.61503
          0.03192  3.85623  4.57858  0.61958  0.77255  0.48576  0.95510
    546   2.85116  4.33921  4.04419  3.49879  2.87174  3.91870  4.14254  2.18111  3.35699  1.30114  3.05576  3.79857  4.24416  3.62990  3.59473  3.22945  3.08677  2.23203  4.76839  3.49878   1295 l - - -
          2.68618  4.42225  2.77519  2.73123  3.46354  2.40513  3.72494  3.29354  2.67741  2.69355  4.24690  2.90347  2.73739  3.18146  2.89801  2.37887  2.77519  2.98518  4.58477  3.61503
          0.03192  3.85623  4.57858  0.61958  0.77255  0.48576  0.95510
    547   2.71022  4.70600  2.69978  2.58369  4.06700  3.17328  3.90831  3.77403  2.81073  3.42279  4.37825  1.18713  3.82442  3.18116  3.16473  2.77811  3.09162  3.39788  5.37480  4.01660   1296 n - - -
          2.68618  4.42225  2.77519  2.73123  3.46354  2.40513  3.72494  3.29354  2.67741  2.69355  4.24690  2.90347  2.73739  3.18146  2.89801  2.37887  2.77519  2.98518  4.58477  3.61503
          0.03192  3.85623  4.57858  0.61958  0.77255  0.48576  0.95510
    548   2.37183  4.30955  3.07023  2.86679  4.08246  3.01655  4.02898  3.54971  2.93452  3.24502  4.16708  3.16871  1.44955  3.30748  3.24429  2.36553  2.81889  3.12381  5.43154  4.15409   1297 p - - -
          2.68618  4.42225  2.77519  2.73123  3.46354  2.40513  3.72494  3.29354  2.67741  2.69355  4.24690  2.90347  2.73739  3.18146  2.89801  2.37887  2.77519  2.98518  4.58477  3.61503
          0.03192  3.85623  4.57858  0.61958  0.77255  0.48576  0.95510
    549   2.46744  4.27477  3.39246  2.92486  3.63064  3.30611  3.89024  2.66150  2.78918  2.63363  3.60805  3.26396  3.84013  3.18431  3.10662  2.66639  1.72281  2.54927  5.06625  3.82803   1298 t - - -
          2.68618  4.42225  2.77519  2.73123  3.46354  2.40513  3.72494  3.29354  2.67741  2.69355  4.24690  2.90347  2.73739  3.18146  2.89801  2.37887  2.77519  2.98518  4.58477  3.61503
          0.03192  3.85623  4.57858  0.61958  0.77255  0.48576  0.95510
    550   2.93863  5.04593  2.48124  1.04869  4.39016  3.26381  3.84941  3.84085  2.72792  3.46065  4.43557  2.92416  3.86768  3.06552  3.13495  2.92279  3.24280  3.52643  5.56481  4.28723   1299 e - - -
          2.68618  4.42225  2.77519  2.73123  3.46354  2.40513  3.72494  3.29354  2.67741  2.69355  4.24690  2.90347  2.73739  3.18146  2.89801  2.37887  2.77519  2.98518  4.58477  3.61503
          0.03192  3.85623  4.57858  0.61958  0.77255  0.48576  0.95510
    551   2.92316  4.42860  3.95138  3.53820  1.39116  3.80683  3.71777  2.70639  3.40183  2.21083  3.41559  3.69738  4.22035  3.64881  3.60332  3.17813  3.19692  2.61229  4.09380  2.49096   1300 f - - -
          2.68618  4.42225  2.77519  2.73123  3.46354  2.40513  3.72494  3.29354  2.67741  2.69355  4.24690  2.90347  2.73739  3.18146  2.89801  2.37887  2.77519  2.98518  4.58477  3.61503
          0.03192  3.85623  4.57858  0.61958  0.77255  0.48576  0.95510
    552   3.19884  4.61255  4.30519  3.92192  1.27936  4.08662  3.86567  2.56245  3.78123  1.84419  3.29385  4.00728  4.46144  3.95047  3.92635  3.50749  3.46729  2.57476  4.12280  2.49381   1306 f - - -
          2.68618  4.42225  2.77519  2.73123  3.46354  2.40513  3.72494  3.29354  2.67741  2.69355  4.24690  2.90347  2.73739  3.18146  2.89801  2.37887  2.77519  2.98518  4.58477  3.61503
          0.03192  3.85623  4.57858  0.61958  0.77255  0.48576  0.95510
    553   1.91740  4.64329  2.82987  2.21484  3.95625  3.31518  3.65366  3.34287  2.45738  2.98981  3.83932  2.93676  3.78335  2.71437  2.85859  2.64630  2.84613  3.03812  5.22202  3.94491   1307 a - - -
          2.68618  4.42225  2.77519  2.73123  3.46354  2.40513  3.72494  3.29354  2.67741  2.69355  4.24690  2.90347  2.73739  3.18146  2.89801  2.37887  2.77519  2.98518  4.58477  3.61503
          0.03192  3.85623  4.57858  0.61958  0.77255  0.48576  0.95510
    554   2.89860  5.29607  1.20198  2.01107  4.60789  3.16400  3.76396  4.10378  2.80167  3.68409  4.58530  2.68646  3.80196  2.95424  3.36798  2.81163  3.20614  3.71825  5.82004  4.37451   1308 d - - -
          2.68618  4.42225  2.77519  2.73123  3.46354  2.40513  3.72494  3.29354  2.67741  2.69355  4.24690  2.90347  2.73739  3.18146  2.89801  2.37887  2.77519  2.98518  4.58477  3.61503
          0.03192  3.85623  4.57858  0.61958  0.77255  0.48576  0.95510
    555   3.01848  4.44192  4.31232  3.92762  3.36341  4.04876  4.65886  1.09824  3.75543  1.95294  3.30147  4.17525  4.48167  4.10549  3.95387  3.54262  3.31799  1.84587  5.25077  3.98757   1309 i - - -
          2.68618  4.42225  2.77519  2.73123  3.46354  2.40513  3.72494  3.29354  2.67741  2.69355  4.24690  2.90347  2.73739  3.18146  2.89801  2.37887  2.77519  2.98518  4.58477  3.61503
          0.03192  3.85623  4.57858  0.61958  0.77255  0.48576  0.95510
    556   2.79531  4.34257  4.10272  3.76549  3.53838  3.70693  4.57008  2.05160  3.63302  2.22834  3.50614  3.95789  4.26845  3.99407  3.84707  3.20956  3.15732  1.04563  5.32003  4.05057   1311 v - - -
          2.68618  4.42225  2.77519  2.73123  3.46354  2.40513  3.72494  3.29354  2.67741  2.69355  4.24690  2.90347  2.73739  3.18146  2.89801  2.37887  2.77519  2.98518  4.58477  3.61503
          0.03192  3.85623  4.57858  0.61958  0.77255  0.48576  0.95510
    557   2.78963  4.24325  4.13321  3.60591  3.34769  3.91673  4.32521  1.49442  3.46820  2.08141  3.25902  3.88018  4.28504  3.76961  3.70765  3.25333  3.04816  1.61970  5.03973  3.84313   1312 i - - -
          2.68618  4.42225  2.77519  2.73123  3.46354  2.40513  3.72494  3.29354  2.67741  2.69355  4.24690  2.90347  2.73739  3.18146  2.89801  2.37887  2.77519  2.98518  4.58477  3.61503
          0.03192  3.85623  4.57858  0.61958  0.77255  0.48576  0.95510
    558   2.93863  5.04593  2.48124  1.04869  4.39016  3.26381  3.84941  3.84085  2.72792  3.46065  4.43557  2.92416  3.86768  3.06552  3.13495  2.92279  3.24280  3.52643  5.56481  4.28723   1313 e - - -
          2.68618  4.42225  2.77519  2.73123  3.46354  2.40513  3.72494  3.29354  2.67741  2.69355  4.24690  2.90347  2.73739  3.18146  2.89801  2.37887  2.77519  2.98518  4.58477  3.61503
          0.03192  3.85623  4.57858  0.61958  0.77255  0.48576  0.95510
    559   2.83820  4.80669  3.03358  2.68151  3.51322  3.43906  1.63215  3.58080  2.36416  3.11253  4.05969  3.11581  3.92866  2.96326  2.48741  2.89116  3.09852  3.29650  4.91514  3.44511   1316 h - - -
          2.68618  4.42225  2.77519  2.73123  3.46354  2.40513  3.72494  3.29354  2.67741  2.69355  4.24690  2.90347  2.73739  3.18146  2.89801  2.37887  2.77519  2.98518  4.58477  3.61503
          0.03192  3.85623  4.57858  0.61958  0.77255  0.48576  0.95510
    560   2.93863  5.04593  2.48124  1.04869  4.39016  3.26381  3.84941  3.84085  2.72792  3.46065  4.43557  2.92416  3.86768  3.06552  3.13495  2.92279  3.24280  3.52643  5.56481  4.28723   1317 e - - -
          2.68618  4.42225  2.77519  2.73123  3.46354  2.40513  3.72494  3.29354  2.67741  2.69355  4.24690  2.90347  2.73739  3.18146  2.89801  2.37887  2.77519  2.98518  4.58477  3.61503
          0.03192  3.85623  4.57858  0.61958  0.77255  0.48576  0.95510
    561   2.92307  4.55011  3.56979  3.13644  2.39555  3.72643  3.24276  3.13608  2.95592  2.68510  3.71111  3.41639  4.11770  3.31845  3.22088  3.06035  3.16102  2.94030  4.00044  1.44389   1318 y - - -
          2.68618  4.42225  2.77519  2.73123  3.46354  2.40513  3.72494  3.29354  2.67741  2.69355  4.24690  2.90347  2.73739  3.18146  2.89801  2.37887  2.77519  2.98518  4.58477  3.61503
          0.03192  3.85623  4.57858  0.61958  0.77255  0.48576  0.95510
    562   2.87421  4.34687  4.30305  3.85878  3.46714  3.96980  4.63873  1.80714  3.70577  2.07200  3.36160  4.08720  4.42525  4.04327  3.93715  3.38018  3.18696  1.12733  5.33627  4.07151   1319 v - - -
          2.68618  4.42225  2.77519  2.73123  3.46354  2.40513  3.72494  3.29354  2.67741  2.69355  4.24690  2.90347  2.73739  3.18146  2.89801  2.37887  2.77519  2.98518  4.58477  3.61503
          0.03192  3.85623  4.57858  0.61958  0.77255  0.48576  0.95510
    563   2.93863  5.04593  2.48124  1.04869  4.39016  3.26381  3.84941  3.84085  2.72792  3.46065  4.43557  2.92416  3.86768  3.06552  3.13495  2.92279  3.24280  3.52643  5.56481  4.28723   1328 e - - -
          2.68618  4.42225  2.77519  2.73123  3.46354  2.40513  3.72494  3.29354  2.67741  2.69355  4.24690  2.90347  2.73739  3.18146  2.89801  2.37887  2.77519  2.98518  4.58477  3.61503
          0.03192  3.85623  4.57858  0.61958  0.77255  0.48576  0.95510
    564   2.56829  0.97399  4.08325  3.81930  3.81454  3.19454  4.46998  2.95589  3.64620  2.87203  3.99285  3.81063  3.90021  3.99298  3.77340  2.83988  3.03371  2.70153  5.23391  4.10229   1329 c - - -
          2.68618  4.42225  2.77519  2.73123  3.46354  2.40513  3.72494  3.29354  2.67741  2.69355  4.24690  2.90347  2.73739  3.18146  2.89801  2.37887  2.77519  2.98518  4.58477  3.61503
          0.03192  3.85623  4.57858  0.61958  0.77255  0.48576  0.95510
    565   2.40425  4.24924  3.41395  3.16538  3.95480  3.08901  4.18390  3.07996  3.10803  2.94402  3.99571  3.37726  3.79154  3.50370  3.36741  2.60535  1.19974  2.77667  5.39403  4.17147   1330 t - - -
          2.68618  4.42225  2.77519  2.73123  3.46354  2.40513  3.72494  3.29354  2.67741  2.69355  4.24690  2.90347  2.73739  3.18146  2.89801  2.37887  2.77519  2.98518  4.58477  3.61503
          0.03192  3.85623  4.57858  0.61958  0.77255  0.48576  0.95510
    566   1.79729  4.12127  3.23098  2.95755  4.21851  2.26813  4.08365  3.62629  3.05593  3.31471  4.13999  3.16697  3.61341  3.34225  3.39028  1.64220  2.63999  3.09242  5.55386  4.32727   1331 s - - -
          2.68618  4.42225  2.77519  2.73123  3.46354  2.40513  3.72494  3.29354  2.67741  2.69355  4.24690  2.90347  2.73739  3.18146  2.89801  2.37887  2.77519  2.98518  4.58477  3.61503
          0.03192  3.85623  4.57858  0.61958  0.77255  0.48576  0.95510
    567   2.13566  4.16933  3.18945  2.98187  4.12980  2.91512  4.10603  3.53139  3.05478  3.27921  4.17547  3.19561  3.65770  3.39135  3.35383  1.23509  2.71020  3.05578  5.51002  4.23430   1332 s - - -
          2.68618  4.42225  2.77519  2.73123  3.46354  2.40513  3.72494  3.29354  2.67741  2.69355  4.24690  2.90347  2.73739  3.18146  2.89801  2.37887  2.77519  2.98518  4.58477  3.61503
          0.03192  3.85623  4.57858  0.61958  0.77255  0.48576  0.95510
    568   1.25978  4.08920  3.30469  3.05749  4.16605  2.63375  4.13962  3.50422  3.12673  3.26346  4.11648  3.22086  3.62519  3.42584  3.42519  2.16467  2.64650  3.00761  5.53117  4.31349   1333 a - - -
          2.68618  4.42225  2.77519  2.73123  3.46354  2.40513  3.72494  3.29354  2.67741  2.69355  4.24690  2.90347  2.73739  3.18146  2.89801  2.37887  2.77519  2.98518  4.58477  3.61503
          0.03192  3.85623  4.57858  0.61958  0.77255  0.48576  0.95510
    569   3.04084  4.43012  4.48017  3.96681  3.26291  4.24616  4.66693  1.26294  3.79037  1.75458  2.79534  4.24032  4.55711  4.07842  3.99623  3.61354  3.29732  1.82595  5.21810  4.02235   1334 i - - -
          2.68618  4.42225  2.77519  2.73123  3.46354  2.40513  3.72494  3.29354  2.67741  2.69355  4.24690  2.90347  2.73739  3.18146  2.89801  2.37887  2.77519  2.98518  4.58477  3.61503
          0.03192  3.85623  4.57858  0.61958  0.77255  0.48576  0.95510
    570   2.56613  4.86423  2.76004  2.41227  4.11782  3.22327  3.18607  3.61855  2.30718  3.18631  4.03792  2.91232  3.81996  1.86848  2.66077  2.71398  2.94750  3.28652  5.33941  3.99917   1335 q - - -
          2.68618  4.42225  2.77519  2.73123  3.46354  2.40513  3.72494  3.29354  2.67741  2.69355  4.24690  2.90347  2.73739  3.18146  2.89801  2.37887  2.77519  2.98518  4.58477  3.61503
          0.03192  3.85623  4.57858  0.61958  0.77255  0.48576  0.95510
    571   1.19814  4.11904  3.42681  3.17586  4.05416  2.96217  4.20832  3.11056  3.17402  3.02752  4.01057  3.32084  3.70124  3.51086  3.44453  2.43734  2.53811  2.74903  5.50571  4.28526   1336 a - - -
          2.68618  4.42225  2.77519  2.73123  3.46354  2.40513  3.72494  3.29354  2.67741  2.69355  4.24690  2.90347  2.73739  3.18146  2.89801  2.37887  2.77519  2.98518  4.58477  3.61503
          0.03192  3.85623  4.57858  0.61958  0.77255  0.48576  0.95510
    572   3.12488  4.58264  4.33631  3.85082  3.04870  4.17641  4.50498  2.17644  3.59064  0.99385  2.84000  4.14330  4.50114  3.92331  3.78531  3.57045  3.38430  2.23347  5.02470  3.77941   1337 l - - -
          2.68618  4.42225  2.77519  2.73123  3.46354  2.40513  3.72494  3.29354  2.67741  2.69355  4.24690  2.90347  2.73739  3.18146  2.89801  2.37887  2.77519  2.98518  4.58477  3.61503
          0.03192  3.85623  4.57858  0.61958  0.77255  0.48576  0.95510
    573   2.58661  4.22158  3.57354  2.88692  3.28085  3.58455  3.90395  2.36974  2.94230  2.36164  3.34302  3.39992  3.97873  3.26682  3.25720  2.87063  2.73200  1.70783  4.88145  3.66568   1338 v - - -
          2.68618  4.42225  2.77519  2.73123  3.46354  2.40513  3.72494  3.29354  2.67741  2.69355  4.24690  2.90347  2.73739  3.18146  2.89801  2.37887  2.77519  2.98518  4.58477  3.61503
          0.03192  3.85623  4.57858  0.61958  0.77255  0.48576  0.95510
    574   2.88507  4.43222  3.99497  3.43691  3.13631  3.91966  4.18052  2.34276  3.18339  1.28960  2.60863  3.77171  4.25412  3.55615  3.21365  3.23420  3.12173  2.34262  4.93765  3.73440   1339 l - - -
          2.68618  4.42225  2.77519  2.73123  3.46354  2.40513  3.72494  3.29354  2.67741  2.69355  4.24690  2.90347  2.73739  3.18146  2.89801  2.37887  2.77519  2.98518  4.58477  3.61503
          0.03192  3.85623  4.57858  0.61958  0.77255  0.48576  0.95510
    575   3.23792  4.64451  4.21641  3.92795  1.03867  3.93123  3.87041  2.76375  3.83542  2.13762  3.49640  4.00097  4.39029  4.00791  3.95915  3.50860  3.53909  2.75323  4.12453  2.49368   1340 f - - -
          2.68618  4.42225  2.77519  2.73123  3.46354  2.40513  3.72494  3.29354  2.67741  2.69355  4.24690  2.90347  2.73739  3.18146  2.89801  2.37887  2.77519  2.98518  4.58477  3.61503
          0.03192  3.85623  4.57858  0.61958  0.77255  0.48576  0.95510
    576   2.81956  4.92428  3.05746  2.60505  4.33414  3.44248  3.61576  3.72907  1.36075  3.26818  4.14085  3.04512  3.89695  2.77330  2.23516  2.69840  3.05324  3.40129  5.38212  4.13783   1341 k - - -
          2.68618  4.42225  2.77519  2.73123  3.46354  2.40513  3.72494  3.29354  2.67741  2.69355  4.24690  2.90347  2.73739  3.18146  2.89801  2.37887  2.77519  2.98518  4.58477  3.61503
          0.03192  3.85623  4.57858  0.61958  0.77255  0.48576  0.95510
    577   2.95751  4.92034  3.13240  2.75710  4.30306  3.44856  3.75060  3.73134  1.06072  3.30005  4.26251  3.18223  3.95016  2.94310  2.42910  3.00065  3.21206  3.44010  5.36450  4.17498   1342 k - - -
          2.68618  4.42225  2.77519  2.73123  3.46354  2.40513  3.72494  3.29354  2.67741  2.69355  4.24690  2.90347  2.73739  3.18146  2.89801  2.37887  2.77519  2.98518  4.58477  3.61503
          0.03192  3.85623  4.57858  0.61958  0.77255  0.48576  0.95510
    578   2.90262  4.50214  3.75666  3.34789  3.24751  3.76913  4.14797  2.43619  2.90207  1.18824  3.27873  3.68108  4.20870  3.53074  3.28518  3.20331  3.17909  2.38505  4.98438  3.68958   1343 l - - -
          2.68618  4.42225  2.77519  2.73123  3.46354  2.40513  3.72494  3.29354  2.67741  2.69355  4.24690  2.90347  2.73739  3.18146  2.89801  2.37887  2.77519  2.98518  4.58477  3.61503
          0.03192  3.85623  4.57858  0.61958  0.77255  0.48576  0.95510
    579   2.93051  4.52950  3.64328  3.24257  2.38507  3.72346  3.54833  3.05451  3.05921  2.61127  3.69273  3.48314  4.14315  3.41209  3.30323  3.08840  3.19105  2.88020  4.00236  1.36346   1344 y - - -
          2.68618  4.42225  2.77519  2.73123  3.46354  2.40513  3.72494  3.29354  2.67741  2.69355  4.24690  2.90347  2.73739  3.18146  2.89801  2.37887  2.77519  2.98518  4.58477  3.61503
          0.03192  3.85623  4.57858  0.61958  0.77255  0.48576  0.95510
    580   2.73040  4.49029  3.33584  3.17265  4.16897  3.17872  4.25133  3.71034  3.22859  3.33889  4.38814  3.48092  0.85838  3.61787  3.47584  2.89741  3.17072  3.35755  5.35984  4.28946   1345 p - - -
          2.68618  4.42225  2.77519  2.73123  3.46354  2.40513  3.72494  3.29354  2.67741  2.69355  4.24690  2.90347  2.73739  3.18146  2.89801  2.37887  2.77519  2.98518  4.58477  3.61503
          0.03192  3.85623  4.57858  0.61958  0.77255  0.48576  0.95510
    581   2.62074  4.63631  2.66363  2.25516  4.29935  1.38451  3.90545  3.74346  2.80984  3.39569  4.28982  2.99240  3.78028  3.13773  3.19317  2.69717  3.00073  3.34443  5.52794  4.27352   1346 g - - -
          2.68618  4.42225  2.77519  2.73123  3.46354  2.40513  3.72494  3.29354  2.67741  2.69355  4.24690  2.90347  2.73739  3.18146  2.89801  2.37887  2.77519  2.98518  4.58477  3.61503
          0.03192  3.85623  4.57858  0.61958  0.77255  0.48576  0.95510
    582   2.97754  4.79761  3.11029  2.86874  3.27369  3.43407  1.17722  3.67794  2.71225  3.17388  4.21568  3.27867  3.98578  3.23481  2.97886  3.04842  3.28041  3.41339  4.73893  3.22504   1348 h - - -
          2.68618  4.42225  2.77519  2.73123  3.46354  2.40513  3.72494  3.29354  2.67741  2.69355  4.24690  2.90347  2.73739  3.18146  2.89801  2.37887  2.77519  2.98518  4.58477  3.61503
          0.03192  3.85623  4.57858  0.61958  0.77255  0.48576  0.95510
    583   2.98742  4.82739  3.47644  2.99110  4.17786  3.47833  3.81297  3.71858  2.23150  3.23747  4.23822  3.35200  3.98184  3.03423  1.00349  3.07246  3.25457  3.44326  5.26758  4.10890   1350 r - - -
          2.68618  4.42225  2.77519  2.73123  3.46354  2.40513  3.72494  3.29354  2.67741  2.69355  4.24690  2.90347  2.73739  3.18146  2.89801  2.37887  2.77519  2.98518  4.58477  3.61503
          0.03192  3.85623  4.57858  0.61958  0.77255  0.48576  0.95510
    584   2.80148  4.94715  3.01100  2.47134  4.32619  3.45370  3.59320  3.68321  1.46960  3.23085  4.08821  3.00623  3.88229  2.74254  2.27007  2.81552  2.78586  3.36202  5.38112  4.13246   1352 k - - -
          2.68618  4.42225  2.77519  2.73123  3.46354  2.40513  3.72494  3.29354  2.67741  2.69355  4.24690  2.90347  2.73739  3.18146  2.89801  2.37887  2.77519  2.98518  4.58477  3.61503
          0.03192  3.85623  4.57858  0.61958  0.77255  0.48576  0.95510
    585   2.82005  4.94568  2.93206  2.46810  4.34501  3.42353  3.62892  3.67161  1.38725  3.25447  4.13758  3.00510  3.88897  2.78641  2.37529  2.83709  2.89499  3.35636  5.41714  4.16372   1353 k - - -
          2.68618  4.42225  2.77519  2.73123  3.46354  2.40513  3.72494  3.29354  2.67741  2.69355  4.24690  2.90347  2.73739  3.18146  2.89801  2.37887  2.77519  2.98518  4.58477  3.61503
          0.03192  3.85623  4.57858  0.61958  0.77255  0.48576  0.95510
    586   2.93863  5.04593  2.48124  1.04869  4.39016  3.26381  3.84941  3.84085  2.72792  3.46065  4.43557  2.92416  3.86768  3.06552  3.13495  2.92279  3.24280  3.52643  5.56481  4.28723   1354 e - - -
          2.68618  4.42225  2.77519  2.73123  3.46354  2.40513  3.72494  3.29354  2.67741  2.69355  4.24690  2.90347  2.73739  3.18146  2.89801  2.37887  2.77519  2.98518  4.58477  3.61503
          0.03192  3.85623  4.57858  0.61958  0.77255  0.48576  0.95510
    587   2.99587  4.39167  4.48699  4.01513  3.39088  4.19318  4.75430  1.20981  3.86346  1.91004  3.24393  4.26015  4.56229  4.16639  4.07726  3.58939  3.27757  1.60426  5.33733  4.11028   1356 i - - -
          2.68618  4.42225  2.77519  2.73123  3.46354  2.40513  3.72494  3.29354  2.67741  2.69355  4.24690  2.90347  2.73739  3.18146  2.89801  2.37887  2.77519  2.98518  4.58477  3.61503
          0.03192  3.85623  4.57858  0.61958  0.77255  0.48576  0.95510
    588   2.84960  5.37440  1.76977  1.48971  4.65745  3.17203  3.68820  4.16145  2.67282  3.67904  4.52493  2.55033  3.77812  2.85289  3.24312  2.74792  3.13294  3.74886  5.84401  4.35784   1357 e - - -
          2.68618  4.42225  2.77519  2.73123  3.46354  2.40513  3.72494  3.29354  2.67741  2.69355  4.24690  2.90347  2.73739  3.18146  2.89801  2.37887  2.77519  2.98518  4.58477  3.61503
          0.03192  3.85623  4.57858  0.61958  0.77255  0.48576  0.95510
    589   2.60759  4.80402  2.65803  2.34983  4.09147  3.31234  3.62112  3.37829  2.34538  3.11791  3.94690  2.06867  3.77566  2.71672  2.85011  2.52856  2.86041  3.08010  5.34335  4.00188   1358 n - - -
          2.68618  4.42225  2.77519  2.73123  3.46354  2.40513  3.72494  3.29354  2.67741  2.69355  4.24690  2.90347  2.73739  3.18146  2.89801  2.37887  2.77519  2.98518  4.58477  3.61503
          0.03192  3.85623  4.57858  0.61958  0.77255  0.48576  0.95510
    590   2.93179  4.48019  3.94829  3.61144  1.29291  3.74857  3.77002  2.75886  3.52522  2.28611  3.52532  3.73789  4.23597  3.75274  3.71505  2.98995  3.24783  2.65672  4.12830  2.49414   1359 f - - -
          2.68618  4.42225  2.77519  2.73123  3.46354  2.40513  3.72494  3.29354  2.67741  2.69355  4.24690  2.90347  2.73739  3.18146  2.89801  2.37887  2.77519  2.98518  4.58477  3.61503
          0.03192  3.85623  4.57858  0.61958  0.77255  0.48576  0.95510
    591   3.05895  4.44562  4.46536  3.99175  3.27951  4.24205  4.68540  1.21745  3.79850  1.72693  3.17562  4.25660  4.57757  4.11819  4.00263  3.64043  3.32587  1.79092  5.22865  3.97478   1360 i - - -
          2.68618  4.42225  2.77519  2.73123  3.46354  2.40513  3.72494  3.29354  2.67741  2.69355  4.24690  2.90347  2.73739  3.18146  2.89801  2.37887  2.77519  2.98518  4.58477  3.61503
          0.03192  3.85623  4.57858  0.61958  0.77255  0.48576  0.95510
    592   2.35474  4.48923  3.02119  2.54867  3.59439  3.25119  3.65371  3.01370  2.47076  2.64071  3.61057  2.93479  3.63390  2.86787  2.95260  2.50389  2.52375  2.76065  5.06515  3.78189   1361 a - - -
          2.68618  4.42225  2.77519  2.73123  3.46354  2.40513  3.72494  3.29354  2.67741  2.69355  4.24690  2.90347  2.73739  3.18146  2.89801  2.37887  2.77519  2.98518  4.58477  3.61503
          0.03192  3.85623  4.57858  0.61958  0.77255  0.48576  0.95510
    593   2.64250  5.00605  2.51639  2.18530  4.35014  3.13765  3.63818  3.78096  2.15630  3.33869  4.17230  1.94725  3.79409  2.79543  2.80485  2.70125  2.98086  3.41932  5.52333  4.16621   1362 n - - -
          2.68618  4.42225  2.77519  2.73123  3.46354  2.40513  3.72494  3.29354  2.67741  2.69355  4.24690  2.90347  2.73739  3.18146  2.89801  2.37887  2.77519  2.98518  4.58477  3.61503
          0.03192  3.85623  4.57858  0.61958  0.77255  0.48576  0.95510
    594   1.24307  4.08950  3.31029  3.06594  4.15970  2.69021  4.14422  3.48534  3.12990  3.25672  4.11504  3.22644  3.62851  3.43282  3.42471  2.17228  2.64995  2.99555  5.52871  4.30976   1372 a - - -
          2.68618  4.42225  2.77519  2.73123  3.46354  2.40513  3.72494  3.29354  2.67741  2.69355  4.24690  2.90347  2.73739  3.18146  2.89801  2.37887  2.77519  2.98518  4.58477  3.61503
          0.03192  3.85623  4.57858  0.61958  0.77255  0.48576  0.95510
    595   2.42704  3.83088  3.72620  3.18469  3.37947  3.49365  3.97319  2.32670  3.08612  2.38314  3.34390  3.47200  3.94830  3.38298  3.36680  2.65059  2.79029  1.67856  4.87310  3.67623   1373 v - - -
          2.68618  4.42225  2.77519  2.73123  3.46354  2.40513  3.72494  3.29354  2.67741  2.69355  4.24690  2.90347  2.73739  3.18146  2.89801  2.37887  2.77519  2.98518  4.58477  3.61503
          0.03192  3.85623  4.57858  0.61958  0.77255  0.48576  0.95510
    596   2.68795  4.89570  3.01248  2.40141  4.22098  3.14841  3.31438  3.63166  1.96719  3.17177  3.98330  2.94399  3.81519  2.54380  2.05364  2.69415  2.89872  3.29663  5.29743  4.03548   1374 k - - -
          2.68618  4.42225  2.77519  2.73123  3.46354  2.40513  3.72494  3.29354  2.67741  2.69355  4.24690  2.90347  2.73739  3.18146  2.89801  2.37887  2.77519  2.98518  4.58477  3.61503
          0.03192  3.85623  4.57858  0.61958  0.77255  0.48576  0.95510
    597   3.35903  4.69776  4.31782  3.94437  1.50343  4.16182  3.43725  3.09370  3.81149  2.47567  3.71433  3.87526  4.49246  3.88544  3.92666  3.51737  3.58880  3.00943  3.62589  1.30213   1375 y - - -
          2.68618  4.42225  2.77519  2.73123  3.46354  2.40513  3.72494  3.29354  2.67741  2.69355  4.24690  2.90347  2.73739  3.18146  2.89801  2.37887  2.77519  2.98518  4.58477  3.61503
          0.03192  3.85623  4.57858  0.61958  0.77255  0.48576  0.95510
    598   3.13253  4.55983  4.40758  3.91592  3.07233  4.23499  4.56766  1.97920  3.69119  1.03249  2.97966  4.20533  4.54145  3.99158  3.88513  3.62122  3.38779  2.12608  5.06080  3.82457   1376 l - - -
          2.68618  4.42225  2.77519  2.73123  3.46354  2.40513  3.72494  3.29354  2.67741  2.69355  4.24690  2.90347  2.73739  3.18146  2.89801  2.37887  2.77519  2.98518  4.58477  3.61503
          0.03192  3.85623  4.57858  0.61958  0.77255  0.48576  0.95510
    599   2.84420  5.13721  2.35407  1.32869  4.40579  3.24818  3.70625  3.87756  2.52709  3.43382  4.33987  2.78065  3.82446  2.71747  2.94856  2.79806  3.12225  3.53625  5.61424  4.22769   1377 e - - -
          2.68618  4.42225  2.77519  2.73123  3.46354  2.40513  3.72494  3.29354  2.67741  2.69355  4.24690  2.90347  2.73739  3.18146  2.89801  2.37887  2.77519  2.98518  4.58477  3.61503
          0.03192  3.85623  4.57858  0.61958  0.77255  0.48576  0.95510
    600   2.64711  4.99749  2.00956  2.15399  4.26382  3.28242  3.59870  3.71657  2.38400  3.27605  4.08342  2.52303  3.75777  2.74263  2.92883  2.56821  2.89367  3.18844  5.47524  3.75718   1378 d - - -
          2.68618  4.42225  2.77519  2.73123  3.46354  2.40513  3.72494  3.29354  2.67741  2.69355  4.24690  2.90347  2.73739  3.18146  2.89801  2.37887  2.77519  2.98518  4.58477  3.61503
          0.03192  3.85623  4.57858  0.61958  0.77255  0.48576  0.95510
    601   2.50611  4.23948  3.64110  3.10204  3.46874  3.59368  3.99068  2.02995  2.87178  2.38523  3.39195  3.45680  4.01625  3.33561  3.31579  2.89296  2.38013  1.94433  5.00418  3.77951   1379 v - - -
          2.68618  4.42225  2.77519  2.73123  3.46354  2.40513  3.72494  3.29354  2.67741  2.69355  4.24690  2.90347  2.73739  3.18146  2.89801  2.37887  2.77519  2.98518  4.58477  3.61503
          0.03192  3.85623  4.57858  0.61958  0.77255  0.48576  0.95510
    602   2.86820  4.85312  2.89254  2.64720  4.01949  3.35549  3.80531  3.64792  2.46916  3.15187  4.18036  3.10673  3.90883  1.26320  2.75358  2.91671  3.16526  3.37866  5.29446  3.98720   1380 q - - -
          2.68618  4.42225  2.77519  2.73123  3.46354  2.40513  3.72494  3.29354  2.67741  2.69355  4.24690  2.90347  2.73739  3.18146  2.89801  2.37887  2.77519  2.98518  4.58477  3.61503
          0.03192  3.85623  4.57858  0.61958  0.77255  0.48576  0.95510
    603   2.58084  4.29513  3.44125  2.80307  3.39291  3.54066  3.81473  2.65013  2.78440  2.32169  2.49039  3.29491  3.93272  3.13907  3.11249  2.81199  2.39175  2.46071  4.88675  3.47333   1381 l - - -
          2.68618  4.42225  2.77519  2.73123  3.46354  2.40513  3.72494  3.29354  2.67741  2.69355  4.24690  2.90347  2.73739  3.18146  2.89801  2.37887  2.77519  2.98518  4.58477  3.61503
          0.03192  3.85623  4.57858  0.61958  0.77255  0.48576  0.95510
    604   2.04706  4.47173  2.87228  2.41768  4.06490  3.14446  3.78702  3.44528  2.65330  3.10928  3.95629  2.98544  2.36234  2.99152  3.05726  2.37156  2.78691  3.07099  5.37534  4.08242   1382 a - - -
          2.68618  4.42225  2.77519  2.73123  3.46354  2.40513  3.72494  3.29354  2.67741  2.69355  4.24690  2.90347  2.73739  3.18146  2.89801  2.37887  2.77519  2.98518  4.58477  3.61503
          0.03192  3.85623  4.57858  0.61958  0.77255  0.48576  0.95510
    605   2.80236  5.17110  1.29017  2.12130  4.57079  2.94682  3.75442  4.10722  2.78362  3.67102  4.53943  2.55807  3.77519  2.94188  3.34548  2.74046  3.12707  3.68496  5.80401  4.34365   1383 d - - -
          2.68618  4.42225  2.77519  2.73123  3.46354  2.40513  3.72494  3.29354  2.67741  2.69355  4.24690  2.90347  2.73739  3.18146  2.89801  2.37887  2.77519  2.98518  4.58477  3.61503
          0.03192  3.85623  4.57858  0.61958  0.77255  0.48576  0.95510
    606   2.64512  4.42198  3.31555  3.21298  4.35525  0.75461  4.33411  3.95106  3.39203  3.60719  4.58292  3.47989  3.81260  3.71750  3.62972  2.81659  3.12510  3.48252  5.45454  4.45666   1384 g - - -
          2.68618  4.42225  2.77519  2.73123  3.46354  2.40513  3.72494  3.29354  2.67741  2.69355  4.24690  2.90347  2.73739  3.18146  2.89801  2.37887  2.77519  2.98518  4.58477  3.61503
          0.03192  3.85623  4.57858  0.61958  0.77255  0.48576  0.95510
    607   2.23372  4.18556  3.12953  2.93167  4.20590  2.61791  4.09276  3.68301  3.05131  3.37683  4.23062  3.16725  3.64638  3.36912  3.36507  1.23380  2.71406  3.15658  5.53956  4.28481   1385 s - - -
          2.68618  4.42225  2.77519  2.73123  3.46354  2.40513  3.72494  3.29354  2.67741  2.69355  4.24690  2.90347  2.73739  3.18146  2.89801  2.37887  2.77519  2.98518  4.58477  3.61503
          0.03192  3.85623  4.57858  0.61958  0.77255  0.48576  0.95510
    608   3.30905  4.68944  4.06661  3.76880  2.65028  3.71219  3.88036  3.33210  3.49141  2.72973  3.96664  3.92117  4.22860  3.87988  3.62258  3.51290  3.60866  3.22198  0.91869  2.65325   1386 w - - -
          2.68618  4.42225  2.77519  2.73123  3.46354  2.40513  3.72494  3.29354  2.67741  2.69355  4.24690  2.90347  2.73739  3.18146  2.89801  2.37887  2.77519  2.98518  4.58477  3.61503
          0.03192  3.85623  4.57858  0.61958  0.77255  0.48576  0.95510
    609   3.22391  4.71948  3.81439  3.54086  2.29408  3.81132  3.61137  3.23542  3.39885  2.69351  3.91218  3.70366  4.28561  3.70878  3.58583  3.36218  3.51055  3.10523  3.93717  0.99322   1390 y - - -
          2.68618  4.42225  2.77519  2.73123  3.46354  2.40513  3.72494  3.29354  2.67741  2.69355  4.24690  2.90347  2.73739  3.18146  2.89801  2.37887  2.77519  2.98518  4.58477  3.61503
          0.03192  3.85623  4.57858  0.61958  0.77255  0.48576  0.95510
    610   2.64512  4.42198  3.31555  3.21298  4.35525  0.75461  4.33411  3.95106  3.39203  3.60719  4.58292  3.47989  3.81260  3.71750  3.62972  2.81659  3.12510  3.48252  5.45454  4.45666   1397 g - - -
          2.68618  4.42225  2.77519  2.73123  3.46354  2.40513  3.72494  3.29354  2.67741  2.69355  4.24690  2.90347  2.73739  3.18146  2.89801  2.37887  2.77519  2.98518  4.58477  3.61503
          0.03192  3.85623  4.57858  0.61958  0.77255  0.48576  0.95510
    611   2.44688  3.64945  3.11632  2.67448  3.78225  3.22618  3.75539  3.21453  2.60967  2.92097  3.78954  1.88142  3.75939  2.99729  2.97520  2.57470  2.77264  2.89604  5.12151  3.83669   1404 n - - -
          2.68618  4.42225  2.77519  2.73123  3.46354  2.40513  3.72494  3.29354  2.67741  2.69355  4.24690  2.90347  2.73739  3.18146  2.89801  2.37887  2.77519  2.98518  4.58477  3.61503
          0.03192  3.85623  4.57858  0.61958  0.77255  0.48576  0.95510
    612   3.30905  4.68944  4.06661  3.76880  2.65028  3.71219  3.88036  3.33210  3.49141  2.72973  3.96664  3.92117  4.22860  3.87988  3.62258  3.51290  3.60866  3.22198  0.91869  2.65325   1405 w - - -
          2.68618  4.42225  2.77519  2.73123  3.46354  2.40513  3.72494  3.29354  2.67741  2.69355  4.24690  2.90347  2.73739  3.18146  2.89801  2.37887  2.77519  2.98518  4.58477  3.61503
          0.03192  3.85623  4.57858  0.61958  0.77255  0.48576  0.95510
    613   2.64512  4.42198  3.31555  3.21298  4.35525  0.75461  4.33411  3.95106  3.39203  3.60719  4.58292  3.47989  3.81260  3.71750  3.62972  2.81659  3.12510  3.48252  5.45454  4.45666   1406 g - - -
          2.68618  4.42225  2.77519  2.73123  3.46354  2.40513  3.72494  3.29354  2.67741  2.69355  4.24690  2.90347  2.73739  3.18146  2.89801  2.37887  2.77519  2.98518  4.58477  3.61503
          0.03192  3.85623  4.57858  0.61958  0.77255  0.48576  0.95510
    614   2.92674  4.35323  4.40112  3.92686  3.46129  4.09528  4.69845  1.68659  3.78742  2.02879  3.32317  4.17103  4.49897  4.10299  4.01938  3.48722  3.21844  1.15068  5.35684  4.11516   1407 v - - -
          2.68618  4.42225  2.77519  2.73123  3.46354  2.40513  3.72494  3.29354  2.67741  2.69355  4.24690  2.90347  2.73739  3.18146  2.89801  2.37887  2.77519  2.98518  4.58477  3.61503
          0.03192  3.85623  4.57858  0.61958  0.77255  0.48576  0.95510
    615   2.56829  0.97399  4.08325  3.81930  3.81454  3.19454  4.46998  2.95589  3.64620  2.87203  3.99285  3.81063  3.90021  3.99298  3.77340  2.83988  3.03371  2.70153  5.23391  4.10229   1408 c - - -
          2.68618  4.42225  2.77519  2.73123  3.46354  2.40513  3.72494  3.29354  2.67741  2.69355  4.24690  2.90347  2.73739  3.18146  2.89801  2.37887  2.77519  2.98518  4.58477  3.61503
          0.03192  3.85623  4.57858  0.61958  0.77255  0.48576  0.95510
    616   3.23792  4.64451  4.21641  3.92795  1.03867  3.93123  3.87041  2.76375  3.83542  2.13762  3.49640  4.00097  4.39029  4.00791  3.95915  3.50860  3.53909  2.75323  4.12453  2.49368   1409 f - - -
          2.68618  4.42225  2.77519  2.73123  3.46354  2.40513  3.72494  3.29354  2.67741  2.69355  4.24690  2.90347  2.73739  3.18146  2.89801  2.37887  2.77519  2.98518  4.58477  3.61503
          0.03192  3.85623  4.57858  0.61958  0.77255  0.48576  0.95510
    617   2.51409  4.27587  3.58540  3.16000  3.63567  3.36542  4.10700  2.28666  3.03285  2.47787  3.58395  3.44535  3.94185  3.41674  3.32677  2.76333  1.66154  2.31531  5.21804  3.96042   1410 t - - -
          2.68618  4.42225  2.77519  2.73123  3.46354  2.40513  3.72494  3.29354  2.67741  2.69355  4.24690  2.90347  2.73739  3.18146  2.89801  2.37887  2.77519  2.98518  4.58477  3.61503
          0.03192  3.85623  4.57858  0.61958  0.77255  0.48576  0.95510
    618   3.22391  4.71948  3.81439  3.54086  2.29408  3.81132  3.61137  3.23542  3.39885  2.69351  3.91218  3.70366  4.28561  3.70878  3.58583  3.36218  3.51055  3.10523  3.93717  0.99322   1411 y - - -
          2.68618  4.42225  2.77519  2.73123  3.46354  2.40513  3.72494  3.29354  2.67741  2.69355  4.24690  2.90347  2.73739  3.18146  2.89801  2.37887  2.77519  2.98518  4.58477  3.61503
          0.03192  3.85623  4.57858  0.61958  0.77255  0.48576  0.95510
    619   2.16890  4.23051  3.12832  2.98624  4.25910  1.19939  4.16936  3.66728  3.15598  3.40093  4.30645  3.22566  3.68465  3.46767  3.45075  2.47792  2.79858  3.17459  5.56176  4.36396   1412 g - - -
          2.68618  4.42225  2.77519  2.73123  3.46354  2.40513  3.72494  3.29354  2.67741  2.69355  4.24690  2.90347  2.73739  3.18146  2.89801  2.37887  2.77519  2.98518  4.58477  3.61503
          0.03192  3.85623  4.57858  0.61958  0.77255  0.48576  0.95510
    620   2.22131  4.15471  3.27895  2.97524  4.08373  2.94877  4.05347  3.40865  2.98234  3.16646  4.03966  3.19862  3.66021  3.32193  3.29656  1.70760  1.79885  2.96677  5.45332  4.21092   1413 s - - -
          2.68618  4.42225  2.77519  2.73123  3.46354  2.40513  3.72494  3.29354  2.67741  2.69355  4.24690  2.90347  2.73739  3.18146  2.89801  2.37887  2.77519  2.98518  4.58477  3.61503
          0.03192  3.85623  4.57858  0.61958  0.77255  0.48576  0.95510
    621   3.30905  4.68944  4.06661  3.76880  2.65028  3.71219  3.88036  3.33210  3.49141  2.72973  3.96664  3.92117  4.22860  3.87988  3.62258  3.51290  3.60866  3.22198  0.91869  2.65325   1414 w - - -
          2.68618  4.42225  2.77519  2.73123  3.46354  2.40513  3.72494  3.29354  2.67741  2.69355  4.24690  2.90347  2.73739  3.18146  2.89801  2.37887  2.77519  2.98518  4.58477  3.61503
          0.03192  3.85623  4.57858  0.61958  0.77255  0.48576  0.95510
    622   3.23792  4.64451  4.21641  3.92795  1.03867  3.93123  3.87041  2.76375  3.83542  2.13762  3.49640  4.00097  4.39029  4.00791  3.95915  3.50860  3.53909  2.75323  4.12453  2.49368   1415 f - - -
          2.68618  4.42225  2.77519  2.73123  3.46354  2.40513  3.72494  3.29354  2.67741  2.69355  4.24690  2.90347  2.73739  3.18146  2.89801  2.37887  2.77519  2.98518  4.58477  3.61503
          0.03192  3.85623  4.57858  0.61958  0.77255  0.48576  0.95510
    623   1.03742  4.18421  3.44633  3.23706  4.03642  3.00915  4.26099  3.15952  3.25290  3.04186  4.07560  3.39070  3.74685  3.59559  3.50445  2.53471  2.81095  2.81674  5.46521  4.26369   1416 a - - -
          2.68618  4.42225  2.77519  2.73123  3.46354  2.40513  3.72494  3.29354  2.67741  2.69355  4.24690  2.90347  2.73739  3.18146  2.89801  2.37887  2.77519  2.98518  4.58477  3.61503
          0.03192  3.85623  4.57858  0.61958  0.77255  0.48576  0.95510
    624   3.10320  4.55241  4.38333  3.86841  3.07592  4.20369  4.54332  2.12590  3.63926  1.03215  2.83383  4.16417  4.51112  3.94103  3.84061  3.56998  3.35827  2.11138  5.06754  3.85997   1417 l - - -
          2.68618  4.42225  2.77519  2.73123  3.46354  2.40513  3.72494  3.29354  2.67741  2.69355  4.24690  2.90347  2.73739  3.18146  2.89801  2.37887  2.77519  2.98518  4.58477  3.61503
          0.03192  3.85623  4.57858  0.61958  0.77255  0.48576  0.95510
    625   2.46091  4.47670  2.85436  2.62049  4.17338  1.60828  3.85537  3.65682  2.66498  3.28765  4.14507  2.80942  3.73607  3.07750  2.76141  2.56584  2.85034  3.23056  5.44923  4.15812   1418 g - - -
          2.68618  4.42225  2.77519  2.73123  3.46354  2.40513  3.72494  3.29354  2.67741  2.69355  4.24690  2.90347  2.73739  3.18146  2.89801  2.37887  2.77519  2.98518  4.58477  3.61503
          0.03192  3.85623  4.57858  0.61958  0.77255  0.48576  0.95510
    626   2.64512  4.42198  3.31555  3.21298  4.35525  0.75461  4.33411  3.95106  3.39203  3.60719  4.58292  3.47989  3.81260  3.71750  3.62972  2.81659  3.12510  3.48252  5.45454  4.45666   1421 g - - -
          2.68618  4.42225  2.77519  2.73123  3.46354  2.40513  3.72494  3.29354  2.67741  2.69355  4.24690  2.90347  2.73739  3.18146  2.89801  2.37887  2.77519  2.98518  4.58477  3.61503
          0.03192  3.85623  4.57858  0.61958  0.77255  0.48576  0.95510
    627   3.13720  4.60438  4.16336  3.80329  3.12979  3.96139  4.46413  2.33313  3.57119  0.89545  3.15810  4.08032  4.39965  3.94341  3.74985  3.53059  3.43225  2.36622  5.00302  3.72254   1422 l - - -
          2.68618  4.42225  2.77519  2.73123  3.46354  2.40513  3.72494  3.29354  2.67741  2.69355  4.24690  2.90347  2.73739  3.18146  2.89801  2.37887  2.77519  2.98518  4.58477  3.61503
          0.03192  3.85623  4.57858  0.61958  0.77255  0.48576  0.95510
    628   1.51384  4.10624  3.51858  3.12132  3.91805  3.02469  4.09577  3.00446  3.07215  2.92435  3.84263  3.30558  3.70977  3.39161  3.37586  2.35994  2.29025  2.42820  5.35091  4.13544   1423 a - - -
          2.68618  4.42225  2.77519  2.73123  3.46354  2.40513  3.72494  3.29354  2.67741  2.69355  4.24690  2.90347  2.73739  3.18146  2.89801  2.37887  2.77519  2.98518  4.58477  3.61503
          0.03192  3.85623  4.57858  0.61958  0.77255  0.48576  0.95510
    629   1.17067  4.11311  3.35992  3.13225  4.07730  2.92562  4.18319  3.27572  3.16001  3.14486  4.08107  3.28201  3.67330  3.49015  3.43325  2.29532  2.69716  2.86445  5.49855  4.25744   1424 a - - -
          2.68618  4.42225  2.77519  2.73123  3.46354  2.40513  3.72494  3.29354  2.67741  2.69355  4.24690  2.90347  2.73739  3.18146  2.89801  2.37887  2.77519  2.98518  4.58477  3.61503
          0.03192  3.85623  4.57858  0.61958  0.77255  0.48576  0.95510
    630   1.65936  4.21092  3.74089  3.28741  3.64953  3.37547  4.20147  2.28976  3.19731  2.45911  3.55800  3.52905  3.96129  3.52802  3.49204  2.76651  2.85490  1.89201  5.25645  4.02427   1425 a - - -
          2.68618  4.42225  2.77519  2.73123  3.46354  2.40513  3.72494  3.29354  2.67741  2.69355  4.24690  2.90347  2.73739  3.18146  2.89801  2.37887  2.77519  2.98518  4.58477  3.61503
          0.03192  3.85623  4.57858  0.61958  0.77255  0.48576  0.95510
    631   2.64512  4.42198  3.31555  3.21298  4.35525  0.75461  4.33411  3.95106  3.39203  3.60719  4.58292  3.47989  3.81260  3.71750  3.62972  2.81659  3.12510  3.48252  5.45454  4.45666   1426 g - - -
          2.68618  4.42225  2.77519  2.73123  3.46354  2.40513  3.72494  3.29354  2.67741  2.69355  4.24690  2.90347  2.73739  3.18146  2.89801  2.37887  2.77519  2.98518  4.58477  3.61503
          0.03192  3.85623  4.57858  0.61958  0.77255  0.48576  0.95510
    632   2.81429  4.93919  3.09198  2.58263  4.27067  3.47982  3.58592  3.67252  1.44730  3.04534  4.07505  2.84932  3.89546  2.73921  2.22987  2.83293  3.02611  3.35688  5.33831  4.08360   1427 k - - -
          2.68618  4.42225  2.77519  2.73123  3.46354  2.40513  3.72494  3.29354  2.67741  2.69355  4.24690  2.90347  2.73739  3.18146  2.89801  2.37887  2.77519  2.98518  4.58477  3.61503
          0.03192  3.85623  4.57858  0.61958  0.77255  0.48576  0.95510
    633   2.32678  4.28935  3.06159  2.76890  4.05516  3.03858  3.92452  3.42469  2.80742  3.14407  4.00507  2.73424  3.69954  3.16806  3.15157  2.29239  1.63652  3.01500  5.39969  4.12877   1429 t - - -
          2.68618  4.42225  2.77519  2.73123  3.46354  2.40513  3.72494  3.29354  2.67741  2.69355  4.24690  2.90347  2.73739  3.18146  2.89801  2.37887  2.77519  2.98518  4.58477  3.61503
          0.03192  3.85623  4.57858  0.61958  0.77255  0.48576  0.95510
    634   2.90159  3.71606  4.04460  3.54812  2.08776  3.85146  3.62289  2.76476  3.42863  2.36022  3.45525  3.68629  4.22352  3.62350  3.62987  3.16595  3.14541  2.61714  3.98160  1.55444   1431 y - - -
          2.68618  4.42225  2.77519  2.73123  3.46354  2.40513  3.72494  3.29354  2.67741  2.69355  4.24690  2.90347  2.73739  3.18146  2.89801  2.37887  2.77519  2.98518  4.58477  3.61503
          0.03192  3.85623  4.57858  0.61958  0.77255  0.48576  0.95510
    635   2.49980  4.82768  2.53583  2.25937  4.11873  3.29552  3.61285  3.54521  2.44644  3.13893  3.95689  2.38299  3.75830  2.76848  2.92026  2.37410  2.58963  3.20213  5.37015  3.80199   1432 e - - -
          2.68618  4.42225  2.77519  2.73123  3.46354  2.40513  3.72494  3.29354  2.67741  2.69355  4.24690  2.90347  2.73739  3.18146  2.89801  2.37887  2.77519  2.98518  4.58477  3.61503
          0.03192  3.85623  4.57858  0.61958  0.77255  0.48576  0.95510
    636   2.71022  4.70600  2.69978  2.58369  4.06700  3.17328  3.90831  3.77403  2.81073  3.42279  4.37825  1.18713  3.82442  3.18116  3.16473  2.77811  3.09162  3.39788  5.37480  4.01660   1433 n - - -
          2.68618  4.42225  2.77519  2.73123  3.46354  2.40513  3.72494  3.29354  2.67741  2.69355  4.24690  2.90347  2.73739  3.18146  2.89801  2.37887  2.77519  2.98518  4.58477  3.61503
          0.03192  3.85623  4.57858  0.61958  0.77255  0.48576  0.95510
    637   2.18463  1.67072  3.82881  3.47947  3.79381  2.95973  4.24067  3.04477  3.33482  2.91531  3.85210  3.45693  3.69579  3.64913  3.53738  2.06527  2.66050  2.68218  5.26353  4.03566   1434 c - - -
          2.68618  4.42225  2.77519  2.73123  3.46354  2.40513  3.72494  3.29354  2.67741  2.69355  4.24690  2.90347  2.73739  3.18146  2.89801  2.37887  2.77519  2.98518  4.58477  3.61503
          0.03192  3.85623  4.57858  0.61958  0.77255  0.48576  0.95510
    638   1.84403  4.36912  3.16222  2.72249  3.77522  3.25243  3.80331  3.09301  2.67266  2.54882  3.70716  3.12001  2.96271  2.93857  3.03486  2.59905  2.77417  2.80448  5.16835  3.90123   1435 a - - -
          2.68618  4.42225  2.77519  2.73123  3.46354  2.40513  3.72494  3.29354  2.67741  2.69355  4.24690  2.90347  2.73739  3.18146  2.89801  2.37887  2.77519  2.98518  4.58477  3.61503
          0.03192  3.85623  4.57858  0.61958  0.77255  0.48576  0.95510
    639   1.31017  4.10784  3.44413  3.15372  4.04993  2.96119  4.17594  3.11992  3.13983  3.03339  3.98435  3.30564  3.69053  3.47046  3.42183  2.42086  2.26238  2.74960  5.48487  4.27114   1436 a - - -
          2.68618  4.42225  2.77519  2.73123  3.46354  2.40513  3.72494  3.29354  2.67741  2.69355  4.24690  2.90347  2.73739  3.18146  2.89801  2.37887  2.77519  2.98518  4.58477  3.61503
          0.03192  3.85623  4.57858  0.61958  0.77255  0.48576  0.95510
    640   3.00127  4.36530  4.52388  3.97452  3.29518  4.27085  4.66608  1.54570  3.86304  1.75702  2.68554  4.24677  4.55014  4.09257  4.07079  3.60589  3.24321  1.49108  5.21741  4.06334   1440 v - - -
          2.68618  4.42225  2.77519  2.73123  3.46354  2.40513  3.72494  3.29354  2.67741  2.69355  4.24690  2.90347  2.73739  3.18146  2.89801  2.37887  2.77519  2.98518  4.58477  3.61503
          0.03192  3.85623  4.57858  0.61958  0.77255  0.48576  0.95510
    641   2.91500  4.90157  3.31729  2.78400  4.07838  3.52103  3.37980  3.70967  2.02911  3.20833  4.12980  3.17773  3.95919  2.82852  1.29327  2.95981  3.13663  3.41564  5.21268  3.93622   1441 r - - -
          2.68618  4.42225  2.77519  2.73123  3.46354  2.40513  3.72494  3.29354  2.67741  2.69355  4.24690  2.90347  2.73739  3.18146  2.89801  2.37887  2.77519  2.98518  4.58477  3.61503
          0.03192  3.85623  4.57858  0.61958  0.77255  0.48576  0.95510
    642   2.91901  4.98213  3.16675  2.68479  4.36822  3.50162  3.62533  3.76702  1.23290  3.28321  4.18555  3.10879  3.94186  2.78533  2.13620  2.93927  3.13417  3.45979  5.37046  4.15924   1442 k - - -
          2.68618  4.42225  2.77519  2.73123  3.46354  2.40513  3.72494  3.29354  2.67741  2.69355  4.24690  2.90347  2.73739  3.18146  2.89801  2.37887  2.77519  2.98518  4.58477  3.61503
          0.03192  3.85623  4.57858  0.61958  0.77255  0.48576  0.95510
    643   1.63897  4.19441  3.20366  2.83243  3.97294  2.29278  3.91598  3.36236  2.84780  3.06200  3.90120  3.13151  3.66628  3.17421  3.19963  2.32962  2.67963  2.95468  5.27838  4.07737   1443 a - - -
          2.68618  4.42225  2.77519  2.73123  3.46354  2.40513  3.72494  3.29354  2.67741  2.69355  4.24690  2.90347  2.73739  3.18146  2.89801  2.37887  2.77519  2.98518  4.58477  3.61503
          0.03192  3.85623  4.57858  0.61958  0.77255  0.48576  0.95510
    644   2.56613  3.65201  3.94483  3.43609  3.41624  3.55648  4.16953  2.20046  3.29296  2.32195  3.38388  3.65562  4.05001  3.60605  3.53778  2.92099  2.88067  1.38696  4.98971  3.77952   1444 v - - -
          2.68618  4.42225  2.77519  2.73123  3.46354  2.40513  3.72494  3.29354  2.67741  2.69355  4.24690  2.90347  2.73739  3.18146  2.89801  2.37887  2.77519  2.98518  4.58477  3.61503
          0.03192  3.85623  4.57858  0.61958  0.77255  0.48576  0.95510
    645   2.61871  5.12271  2.16612  1.92772  4.41438  3.26817  3.23969  3.88116  2.15358  3.40195  4.20018  2.74172  3.75926  2.73117  2.90321  2.57696  2.93608  3.48966  5.57267  4.16352   1445 e - - -
          2.68618  4.42225  2.77519  2.73123  3.46354  2.40513  3.72494  3.29354  2.67741  2.69355  4.24690  2.90347  2.73739  3.18146  2.89801  2.37887  2.77519  2.98518  4.58477  3.61503
          0.03192  3.85623  4.57858  0.61958  0.77255  0.48576  0.95510
    646   3.23792  4.64451  4.21641  3.92795  1.03867  3.93123  3.87041  2.76375  3.83542  2.13762  3.49640  4.00097  4.39029  4.00791  3.95915  3.50860  3.53909  2.75323  4.12453  2.49368   1446 f - - -
          2.68618  4.42225  2.77519  2.73123  3.46354  2.40513  3.72494  3.29354  2.67741  2.69355  4.24690  2.90347  2.73739  3.18146  2.89801  2.37887  2.77519  2.98518  4.58477  3.61503
          0.03192  3.85623  4.57858  0.61958  0.77255  0.48576  0.95510
    647   3.13720  4.60438  4.16336  3.80329  3.12979  3.96139  4.46413  2.33313  3.57119  0.89545  3.15810  4.08032  4.39965  3.94341  3.74985  3.53059  3.43225  2.36622  5.00302  3.72254   1447 l - - -
          2.68618  4.42225  2.77519  2.73123  3.46354  2.40513  3.72494  3.29354  2.67741  2.69355  4.24690  2.90347  2.73739  3.18146  2.89801  2.37887  2.77519  2.98518  4.58477  3.61503
          0.03192  3.85623  4.57858  0.61958  0.77255  0.48576  0.95510
    648   3.11762  4.57194  4.32773  3.86502  3.05987  4.16123  4.51291  2.09039  3.61909  1.00653  3.00712  4.14822  4.50303  3.95030  3.81262  3.57008  3.38447  2.18745  5.02513  3.75516   1448 l - - -
          2.68618  4.42225  2.77519  2.73123  3.46354  2.40513  3.72494  3.29354  2.67741  2.69355  4.24690  2.90347  2.73739  3.18146  2.89801  2.37887  2.77519  2.98518  4.58477  3.61503
          0.03192  3.85623  4.57858  0.61958  0.77255  0.48576  0.95510
    649   2.58404  4.83510  2.92483  2.32732  4.13792  3.38818  3.58102  3.54219  2.11672  3.11582  3.93925  2.81883  3.80236  2.72922  2.24828  2.56148  2.50981  3.21179  5.31791  4.01215   1449 k - - -
          2.68618  4.42225  2.77519  2.73123  3.46354  2.40513  3.72494  3.29354  2.67741  2.69355  4.24690  2.90347  2.73739  3.18146  2.89801  2.37887  2.77519  2.98518  4.58477  3.61503
          0.03192  3.85623  4.57858  0.61958  0.77255  0.48576  0.95510
    650   2.24183  4.20397  3.37682  2.94062  3.81656  3.13529  3.95221  2.78096  2.88122  2.84062  3.74991  3.23224  3.75056  3.22792  3.21372  2.20351  1.82051  2.68499  5.23389  3.99431   1450 t - - -
          2.68618  4.42225  2.77519  2.73123  3.46354  2.40513  3.72494  3.29354  2.67741  2.69355  4.24690  2.90347  2.73739  3.18146  2.89801  2.37887  2.77519  2.98518  4.58477  3.61503
          0.03192  3.85623  4.57858  0.61958  0.77255  0.48576  0.95510
    651   2.86820  4.85312  2.89254  2.64720  4.01949  3.35549  3.80531  3.64792  2.46916  3.15187  4.18036  3.10673  3.90883  1.26320  2.75358  2.91671  3.16526  3.37866  5.29446  3.98720   1451 q - - -
          2.68618  4.42225  2.77519  2.73123  3.46354  2.40513  3.72494  3.29354  2.67741  2.69355  4.24690  2.90347  2.73739  3.18146  2.89801  2.37887  2.77519  2.98518  4.58477  3.61503
          0.03192  3.85623  4.57858  0.61958  0.77255  0.48576  0.95510
    652   2.69319  4.69323  3.25073  2.63880  3.92913  3.50211  3.61318  3.27147  2.02880  2.55421  3.59486  3.08639  3.87983  2.79367  2.00029  2.77321  2.79291  3.00625  5.16694  3.91871   1453 r - - -
          2.68618  4.42225  2.77519  2.73123  3.46354  2.40513  3.72494  3.29354  2.67741  2.69355  4.24690  2.90347  2.73739  3.18146  2.89801  2.37887  2.77519  2.98518  4.58477  3.61503
          0.03192  3.85623  4.57858  0.61958  0.77255  0.48576  0.95510
    653   2.72438  5.16771  2.18995  1.75186  4.45811  3.13459  3.62035  3.92860  2.41207  3.45219  4.26131  2.71492  3.76352  2.50873  2.99099  2.44238  2.97996  3.53608  5.62953  4.20646   1457 e - - -
          2.68618  4.42225  2.77519  2.73123  3.46354  2.40513  3.72494  3.29354  2.67741  2.69355  4.24690  2.90347  2.73739  3.18146  2.89801  2.37887  2.77519  2.98518  4.58477  3.61503
          0.03192  3.85623  4.57858  0.61958  0.77255  0.48576  0.95510
    654   2.77509  5.19019  1.52278  2.10665  4.55410  3.15244  3.70860  4.07556  2.69581  3.61877  4.46415  2.23433  3.76634  2.88108  3.25226  2.54476  3.08051  3.65613  5.77859  4.30978   1459 d - - -
          2.68618  4.42225  2.77519  2.73123  3.46354  2.40513  3.72494  3.29354  2.67741  2.69355  4.24690  2.90347  2.73739  3.18146  2.89801  2.37887  2.77519  2.98518  4.58477  3.61503
          0.03192  3.85623  4.57858  0.61958  0.77255  0.48576  0.95510
    655   2.64512  4.42198  3.31555  3.21298  4.35525  0.75461  4.33411  3.95106  3.39203  3.60719  4.58292  3.47989  3.81260  3.71750  3.62972  2.81659  3.12510  3.48252  5.45454  4.45666   1463 g - - -
          2.68618  4.42225  2.77519  2.73123  3.46354  2.40513  3.72494  3.29354  2.67741  2.69355  4.24690  2.90347  2.73739  3.18146  2.89801  2.37887  2.77519  2.98518  4.58477  3.61503
          0.03192  3.85623  4.57858  0.61958  0.77255  0.48576  0.95510
    656   2.64512  4.42198  3.31555  3.21298  4.35525  0.75461  4.33411  3.95106  3.39203  3.60719  4.58292  3.47989  3.81260  3.71750  3.62972  2.81659  3.12510  3.48252  5.45454  4.45666   1464 g - - -
          2.68618  4.42225  2.77519  2.73123  3.46354  2.40513  3.72494  3.29354  2.67741  2.69355  4.24690  2.90347  2.73739  3.18146  2.89801  2.37887  2.77519  2.98518  4.58477  3.61503
          0.03192  3.85623  4.57858  0.61958  0.77255  0.48576  0.95510
    657   3.30905  4.68944  4.06661  3.76880  2.65028  3.71219  3.88036  3.33210  3.49141  2.72973  3.96664  3.92117  4.22860  3.87988  3.62258  3.51290  3.60866  3.22198  0.91869  2.65325   1465 w - - -
          2.68618  4.42225  2.77519  2.73123  3.46354  2.40513  3.72494  3.29354  2.67741  2.69355  4.24690  2.90347  2.73739  3.18146  2.89801  2.37887  2.77519  2.98518  4.58477  3.61503
          0.03192  3.85623  4.57858  0.61958  0.77255  0.48576  0.95510
    658   2.34608  4.27480  3.05060  2.79839  3.95555  1.49840  3.92647  3.45086  2.83065  3.15033  4.03182  3.11542  3.69841  3.20533  3.15278  2.49306  2.76882  3.04620  5.27619  4.01540   1466 g - - -
          2.68618  4.42225  2.77519  2.73123  3.46354  2.40513  3.72494  3.29354  2.67741  2.69355  4.24690  2.90347  2.73739  3.18146  2.89801  2.37887  2.77519  2.98518  4.58477  3.61503
          0.03192  3.85623  4.57858  0.61958  0.77255  0.48576  0.95510
    659   2.93863  5.04593  2.48124  1.04869  4.39016  3.26381  3.84941  3.84085  2.72792  3.46065  4.43557  2.92416  3.86768  3.06552  3.13495  2.92279  3.24280  3.52643  5.56481  4.28723   1467 e - - -
          2.68618  4.42225  2.77519  2.73123  3.46354  2.40513  3.72494  3.29354  2.67741  2.69355  4.24690  2.90347  2.73739  3.18146  2.89801  2.37887  2.77519  2.98518  4.58477  3.61503
          0.03192  3.85623  4.57858  0.61958  0.77255  0.48576  0.95510
    660   2.30726  4.22737  3.19256  3.00773  4.06019  2.95756  4.11796  3.58068  3.08040  3.30222  4.22977  3.23501  3.69506  3.43102  3.36683  1.11580  2.78621  3.11934  5.43402  4.14367   1468 s - - -
          2.68618  4.42225  2.77519  2.73123  3.46354  2.40513  3.72494  3.29354  2.67741  2.69355  4.24690  2.90347  2.73739  3.18146  2.89801  2.37887  2.77519  2.98518  4.58477  3.61503
          0.03192  3.85623  4.57858  0.61958  0.77255  0.48576  0.95510
    661   3.22499  4.70211  3.96004  3.55855  1.93853  4.00100  3.09429  3.24930  3.42481  2.68229  3.82764  3.66555  4.35956  3.63484  3.63248  3.33715  3.45587  3.09971  3.68345  1.18393   1469 y - - -
          2.68618  4.42225  2.77519  2.73123  3.46354  2.40513  3.72494  3.29354  2.67741  2.69355  4.24690  2.90347  2.73739  3.18146  2.89801  2.37887  2.77519  2.98518  4.58477  3.61503
          0.03192  3.85623  4.57858  0.61958  0.77255  0.48576  0.95510
    662   2.67977  4.52373  3.36510  2.77568  3.65297  3.54444  3.69678  2.86426  2.15221  2.01401  3.57613  3.19526  3.92457  2.93273  2.42568  2.82800  2.90021  2.75428  5.03014  3.78516   1470 l - - -
          2.68618  4.42225  2.77519  2.73123  3.46354  2.40513  3.72494  3.29354  2.67741  2.69355  4.24690  2.90347  2.73739  3.18146  2.89801  2.37887  2.77519  2.98518  4.58477  3.61503
          0.03192  3.85623  4.57858  0.61958  0.77255  0.48576  0.95510
    663   2.30726  4.22737  3.19256  3.00773  4.06019  2.95756  4.11796  3.58068  3.08040  3.30222  4.22977  3.23501  3.69506  3.43102  3.36683  1.11580  2.78621  3.11934  5.43402  4.14367   1471 s - - -
          2.68618  4.42225  2.77519  2.73123  3.46354  2.40513  3.72494  3.29354  2.67741  2.69355  4.24690  2.90347  2.73739  3.18146  2.89801  2.37887  2.77519  2.98518  4.58477  3.61503
          0.03192  3.85623  4.57858  0.61958  0.77255  0.48576  0.95510
    664   2.16974  1.83829  3.79147  3.42875  3.81699  2.94645  4.21689  3.09640  3.30252  2.93717  3.85491  3.42657  3.68019  3.60908  3.51953  1.88200  2.64385  2.71835  5.27361  4.05312   1472 c - - -
          2.68618  4.42225  2.77519  2.73123  3.46354  2.40513  3.72494  3.29354  2.67741  2.69355  4.24690  2.90347  2.73739  3.18146  2.89801  2.37887  2.77519  2.98518  4.58477  3.61503
          0.03192  3.85623  4.57858  0.61958  0.77255  0.48576  0.95510
    665   2.36881  4.30775  3.06892  2.86460  4.08415  3.01487  4.02749  3.55079  2.93290  3.24592  4.16590  3.16647  1.45732  3.30510  3.24344  2.35679  2.81590  3.12345  5.43314  4.15537   1473 p - - -
          2.68618  4.42225  2.77519  2.73123  3.46354  2.40513  3.72494  3.29354  2.67741  2.69355  4.24690  2.90347  2.73739  3.18146  2.89801  2.37887  2.77519  2.98518  4.58477  3.61503
          0.03192  3.85623  4.57858  0.61958  0.77255  0.48576  0.95510
    666   2.71137  5.13022  2.33290  2.01820  4.43310  3.29234  3.42818  3.89200  1.88658  3.40302  4.20506  2.69098  3.77441  2.62085  2.79363  2.66288  2.95199  3.50422  5.56029  4.17027   1474 k - - -
          2.68618  4.42225  2.77519  2.73123  3.46354  2.40513  3.72494  3.29354  2.67741  2.69355  4.24690  2.90347  2.73739  3.18146  2.89801  2.37887  2.77519  2.98518  4.58477  3.61503
          0.03192  3.85623  4.57858  0.61958  0.77255  0.48576  0.95510
    667   2.95751  4.92034  3.13240  2.75710  4.30306  3.44856  3.75060  3.73134  1.06072  3.30005  4.26251  3.18223  3.95016  2.94310  2.42910  3.00065  3.21206  3.44010  5.36450  4.17498   1475 k - - -
          2.68618  4.42225  2.77519  2.73123  3.46354  2.40513  3.72494  3.29354  2.67741  2.69355  4.24690  2.90347  2.73739  3.18146  2.89801  2.37887  2.77519  2.98518  4.58477  3.61503
          0.03192  3.85623  4.57858  0.61958  0.77255  0.48576  0.95510
    668   2.57194  4.64556  2.92135  2.30122  3.86358  3.40432  3.61146  2.81121  2.17272  2.88533  3.73074  2.96914  3.79984  2.79108  2.70494  2.64024  2.80177  2.74433  5.16485  3.86502   1490 k - - -
          2.68618  4.42225  2.77519  2.73123  3.46354  2.40513  3.72494  3.29354  2.67741  2.69355  4.24690  2.90347  2.73739  3.18146  2.89801  2.37887  2.77519  2.98518  4.58477  3.61503
          0.03192  3.85623  4.57858  0.61958  0.77255  0.48576  0.95510
    669   3.31052  4.70520  4.17870  3.80392  1.82421  4.09297  3.45583  3.09849  3.67410  2.50437  3.73790  3.81248  4.44661  3.80942  3.82897  3.45801  3.54936  3.00435  3.67436  1.14457   1496 y - - -
          2.68618  4.42225  2.77519  2.73123  3.46354  2.40513  3.72494  3.29354  2.67741  2.69355  4.24690  2.90347  2.73739  3.18146  2.89801  2.37887  2.77519  2.98518  4.58477  3.61503
          0.03192  3.85623  4.57858  0.61958  0.77255  0.48576  0.95510
    670   2.67775  4.26040  3.82650  3.28441  3.41944  3.71198  4.10858  2.01912  3.11168  2.23716  3.33543  3.61006  4.12105  3.47633  3.08741  3.02753  2.84831  1.56133  5.03330  3.81231   1497 v - - -
          2.68618  4.42225  2.77519  2.73123  3.46354  2.40513  3.72494  3.29354  2.67741  2.69355  4.24690  2.90347  2.73739  3.18146  2.89801  2.37887  2.77519  2.98518  4.58477  3.61503
          0.03192  3.85623  4.57858  0.61958  0.77255  0.48576  0.95510
    671   2.65769  4.66160  2.75204  2.31280  4.17017  3.20656  3.85677  3.58211  2.69547  3.23477  4.15740  3.02125  1.53647  3.08305  3.05790  2.73478  3.00322  3.24123  5.42932  4.16627   1498 p - - -
          2.68618  4.42225  2.77519  2.73123  3.46354  2.40513  3.72494  3.29354  2.67741  2.69355  4.24690  2.90347  2.73739  3.18146  2.89801  2.37887  2.77519  2.98518  4.58477  3.61503
          0.03192  3.85623  4.57858  0.61958  0.77255  0.48576  0.95510
    672   3.14516  4.59072  4.32256  3.87346  2.83263  4.15849  4.43312  2.22078  3.68662  0.97774  3.00369  4.14464  4.49764  3.96224  3.87666  3.57850  3.40851  2.27902  4.87612  3.53062   1501 l - - -
          2.68618  4.42225  2.77519  2.73123  3.46354  2.40513  3.72494  3.29354  2.67741  2.69355  4.24690  2.90347  2.73739  3.18146  2.89801  2.37887  2.77519  2.98518  4.58477  3.61503
          0.03192  3.85623  4.57858  0.61958  0.77255  0.48576  0.95510
    673   2.93863  5.04593  2.48124  1.04869  4.39016  3.26381  3.84941  3.84085  2.72792  3.46065  4.43557  2.92416  3.86768  3.06552  3.13495  2.92279  3.24280  3.52643  5.56481  4.28723   1507 e - - -
          2.68618  4.42225  2.77519  2.73123  3.46354  2.40513  3.72494  3.29354  2.67741  2.69355  4.24690  2.90347  2.73739  3.18146  2.89801  2.37887  2.77519  2.98518  4.58477  3.61503
          0.03192  3.85623  4.57858  0.61958  0.77255  0.48576  0.95510
    674   2.56286  4.71114  2.57447  2.34080  4.05196  2.26367  3.65155  3.32116  2.48319  3.07955  3.91299  2.89021  3.76428  2.82387  2.80981  2.60697  2.66955  3.12173  5.32978  4.00016   1508 g - - -
          2.68618  4.42225  2.77519  2.73123  3.46354  2.40513  3.72494  3.29354  2.67741  2.69355  4.24690  2.90347  2.73739  3.18146  2.89801  2.37887  2.77519  2.98518  4.58477  3.61503
          0.05181  3.85623  3.52859  0.61958  0.77255  0.48576  0.95510
    675   2.64565  4.89293  2.51311  2.20372  4.28197  2.87549  3.65605  3.72064  2.37077  3.29522  4.12521  2.08602  3.76269  2.82029  2.92673  2.36425  2.92639  3.35035  5.50144  4.13994   1510 n - - -
          2.68618  4.42225  2.77519  2.73123  3.46354  2.40513  3.72494  3.29354  2.67741  2.69355  4.24690  2.90347  2.73739  3.18146  2.89801  2.37887  2.77519  2.98518  4.58477  3.61503
          0.03255  3.83697  4.55931  0.61958  0.77255  0.47528  0.97210
    676   2.73460  4.94239  2.87517  2.46367  4.25502  3.43614  3.36723  3.66410  2.06116  3.19998  4.03049  2.95348  3.60707  2.61092  1.79105  2.73999  2.94809  3.33238  5.35435  4.06883   1512 r - - -
          2.68618  4.42225  2.77519  2.73123  3.46354  2.40513  3.72494  3.29354  2.67741  2.69355  4.24690  2.90347  2.73739  3.18146  2.89801  2.37887  2.77519  2.98518  4.58477  3.61503
          0.03192  3.85623  4.57858  0.61958  0.77255  0.48576  0.95510
    677   2.22514  4.16678  3.20822  2.97551  4.13194  2.92187  4.08897  3.50617  3.02075  3.25553  4.14401  3.19229  3.65683  3.36572  3.32261  1.27822  2.49267  3.03691  5.50591  4.24017   1514 s - - -
          2.68618  4.42225  2.77519  2.73123  3.46354  2.40513  3.72494  3.29354  2.67741  2.69355  4.24690  2.90347  2.73739  3.18146  2.89801  2.37887  2.77519  2.98518  4.58477  3.61503
          0.03192  3.85623  4.57858  0.61958  0.77255  0.48576  0.95510
    678   2.71022  4.70600  2.69978  2.58369  4.06700  3.17328  3.90831  3.77403  2.81073  3.42279  4.37825  1.18713  3.82442  3.18116  3.16473  2.77811  3.09162  3.39788  5.37480  4.01660   1515 n - - -
          2.68618  4.42225  2.77519  2.73123  3.46354  2.40513  3.72494  3.29354  2.67741  2.69355  4.24690  2.90347  2.73739  3.18146  2.89801  2.37887  2.77519  2.98518  4.58477  3.61503
          0.03192  3.85623  4.57858  0.61958  0.77255  0.48576  0.95510
    679   3.06579  4.47879  4.44936  3.92054  3.16777  4.24004  4.61816  1.92506  3.75537  1.18008  3.01538  4.21119  4.53677  4.01659  3.96473  3.59340  3.31756  1.78603  5.14914  3.96826   1516 l - - -
          2.68618  4.42225  2.77519  2.73123  3.46354  2.40513  3.72494  3.29354  2.67741  2.69355  4.24690  2.90347  2.73739  3.18146  2.89801  2.37887  2.77519  2.98518  4.58477  3.61503
          0.03192  3.85623  4.57858  0.61958  0.77255  0.48576  0.95510
    680   2.68108  4.27580  4.02456  3.65213  3.59610  3.63043  4.50239  2.04102  3.52088  2.27602  3.50326  3.84551  4.20053  3.88030  3.75708  3.07098  2.87654  1.16356  5.36274  4.11056   1517 v - - -
          2.68618  4.42225  2.77519  2.73123  3.46354  2.40513  3.72494  3.29354  2.67741  2.69355  4.24690  2.90347  2.73739  3.18146  2.89801  2.37887  2.77519  2.98518  4.58477  3.61503
          0.03192  3.85623  4.57858  0.61958  0.77255  0.48576  0.95510
    681   2.79509  4.92335  2.83116  2.48312  3.82411  3.41029  2.16782  3.64932  2.27151  3.17602  4.06977  2.96889  3.87618  2.20462  2.58730  2.80641  3.03242  3.34197  5.13855  3.71171   1518 h - - -
          2.68618  4.42225  2.77519  2.73123  3.46354  2.40513  3.72494  3.29354  2.67741  2.69355  4.24690  2.90347  2.73739  3.18146  2.89801  2.37887  2.77519  2.98518  4.58477  3.61503
          0.03192  3.85623  4.57858  0.61958  0.77255  0.48576  0.95510
    682   2.40425  4.24924  3.41395  3.16538  3.95480  3.08901  4.18390  3.07996  3.10803  2.94402  3.99571  3.37726  3.79154  3.50370  3.36741  2.60535  1.19974  2.77667  5.39403  4.17147   1519 t - - -
          2.68618  4.42225  2.77519  2.73123  3.46354  2.40513  3.72494  3.29354  2.67741  2.69355  4.24690  2.90347  2.73739  3.18146  2.89801  2.37887  2.77519  2.98518  4.58477  3.61503
          0.03192  3.85623  4.57858  0.61958  0.77255  0.48576  0.95510
    683   1.28105  4.08852  3.31394  3.06049  4.15982  2.73029  4.13737  3.49741  3.12225  3.25736  4.11085  3.22279  3.62569  3.42333  3.42067  2.06812  2.64538  3.00301  5.52598  4.30735   1520 a - - -
          2.68618  4.42225  2.77519  2.73123  3.46354  2.40513  3.72494  3.29354  2.67741  2.69355  4.24690  2.90347  2.73739  3.18146  2.89801  2.37887  2.77519  2.98518  4.58477  3.61503
          0.03192  3.85623  4.57858  0.61958  0.77255  0.48576  0.95510
    684   3.30905  4.68944  4.06661  3.76880  2.65028  3.71219  3.88036  3.33210  3.49141  2.72973  3.96664  3.92117  4.22860  3.87988  3.62258  3.51290  3.60866  3.22198  0.91869  2.65325   1521 w - - -
          2.68618  4.42225  2.77519  2.73123  3.46354  2.40513  3.72494  3.29354  2.67741  2.69355  4.24690  2.90347  2.73739  3.18146  2.89801  2.37887  2.77519  2.98518  4.58477  3.61503
          0.03192  3.85623  4.57858  0.61958  0.77255  0.48576  0.95510
    685   1.12782  4.12743  3.34285  3.12307  4.14323  2.68118  4.19084  3.38965  3.17908  3.22132  4.13304  3.28330  3.66951  3.49689  3.45583  2.41768  2.71364  2.95024  5.51470  4.31343   1522 a - - -
          2.68618  4.42225  2.77519  2.73123  3.46354  2.40513  3.72494  3.29354  2.67741  2.69355  4.24690  2.90347  2.73739  3.18146  2.89801  2.37887  2.77519  2.98518  4.58477  3.61503
          0.03192  3.85623  4.57858  0.61958  0.77255  0.48576  0.95510
    686   3.12764  4.53245  4.48312  3.92387  3.04893  4.30267  4.58612  2.03997  3.75804  1.15835  2.18000  4.23232  4.54106  3.97719  3.95013  3.63315  3.35576  2.18466  5.06224  3.93812   1523 l - - -
          2.68618  4.42225  2.77519  2.73123  3.46354  2.40513  3.72494  3.29354  2.67741  2.69355  4.24690  2.90347  2.73739  3.18146  2.89801  2.37887  2.77519  2.98518  4.58477  3.61503
          0.03192  3.85623  4.57858  0.61958  0.77255  0.48576  0.95510
    687   2.95663  4.50802  4.03207  3.62443  3.20093  3.82197  4.36333  2.37492  3.39334  1.79816  1.40941  3.90389  4.28259  3.77636  3.60054  3.30399  3.26167  2.37912  5.03951  3.79978   1526 m - - -
          2.68618  4.42225  2.77519  2.73123  3.46354  2.40513  3.72494  3.29354  2.67741  2.69355  4.24690  2.90347  2.73739  3.18146  2.89801  2.37887  2.77519  2.98518  4.58477  3.61503
          0.03192  3.85623  4.57858  0.61958  0.77255  0.48576  0.95510
    688   2.23259  4.25237  3.13241  2.99783  4.26026  1.14216  4.18021  3.69122  3.17068  3.41742  4.33215  3.24291  3.69800  3.48579  3.46085  2.50860  2.82924  3.20229  5.54831  4.36170   1527 g - - -
          2.68618  4.42225  2.77519  2.73123  3.46354  2.40513  3.72494  3.29354  2.67741  2.69355  4.24690  2.90347  2.73739  3.18146  2.89801  2.37887  2.77519  2.98518  4.58477  3.61503
          0.03192  3.85623  4.57858  0.61958  0.77255  0.48576  0.95510
    689   3.13720  4.60438  4.16336  3.80329  3.12979  3.96139  4.46413  2.33313  3.57119  0.89545  3.15810  4.08032  4.39965  3.94341  3.74985  3.53059  3.43225  2.36622  5.00302  3.72254   1528 l - - -
          2.68618  4.42225  2.77519  2.73123  3.46354  2.40513  3.72494  3.29354  2.67741  2.69355  4.24690  2.90347  2.73739  3.18146  2.89801  2.37887  2.77519  2.98518  4.58477  3.61503
          0.03192  3.85623  4.57858  0.61958  0.77255  0.48576  0.95510
    690   3.04727  4.44248  4.43648  3.97715  3.29309  4.20985  4.67756  1.19502  3.78231  1.77911  3.19890  4.23826  4.56307  4.11206  3.98709  3.61878  3.32018  1.79063  5.23309  3.97020   1531 i - - -
          2.68618  4.42225  2.77519  2.73123  3.46354  2.40513  3.72494  3.29354  2.67741  2.69355  4.24690  2.90347  2.73739  3.18146  2.89801  2.37887  2.77519  2.98518  4.58477  3.61503
          0.03192  3.85623  4.57858  0.61958  0.77255  0.48576  0.95510
    691   2.70827  4.78059  2.86978  2.48937  3.59345  3.40816  2.12749  3.45169  2.39166  3.03633  3.91418  2.81305  3.85702  2.76528  2.74868  2.67276  2.94825  3.15688  4.98817  3.34069   1532 h - - -
          2.68618  4.42225  2.77519  2.73123  3.46354  2.40513  3.72494  3.29354  2.67741  2.69355  4.24690  2.90347  2.73739  3.18146  2.89801  2.37887  2.77519  2.98518  4.58477  3.61503
          0.03192  3.85623  4.57858  0.61958  0.77255  0.48576  0.95510
    692   1.50624  4.09389  3.32432  3.02062  4.15909  2.65184  4.09634  3.52914  3.07239  3.24576  4.08017  3.20235  3.61790  3.36606  3.39253  1.84224  2.49899  3.02430  5.51027  4.29524   1533 a - - -
          2.68618  4.42225  2.77519  2.73123  3.46354  2.40513  3.72494  3.29354  2.67741  2.69355  4.24690  2.90347  2.73739  3.18146  2.89801  2.37887  2.77519  2.98518  4.58477  3.61503
          0.03192  3.85623  4.57858  0.61958  0.77255  0.48576  0.95510
    693   2.60147  4.65793  2.84828  2.45210  4.16601  1.83746  3.73853  3.58890  2.44833  3.20028  4.06093  2.99106  3.79436  2.93104  2.38825  2.67103  2.91615  3.22952  5.38834  4.11135   1534 g - - -
          2.68618  4.42225  2.77519  2.73123  3.46354  2.40513  3.72494  3.29354  2.67741  2.69355  4.24690  2.90347  2.73739  3.18146  2.89801  2.37887  2.77519  2.98518  4.58477  3.61503
          0.03192  3.85623  4.57858  0.61958  0.77255  0.48576  0.95510
    694   2.86820  4.85312  2.89254  2.64720  4.01949  3.35549  3.80531  3.64792  2.46916  3.15187  4.18036  3.10673  3.90883  1.26320  2.75358  2.91671  3.16526  3.37866  5.29446  3.98720   1538 q - - -
          2.68618  4.42225  2.77519  2.73123  3.46354  2.40513  3.72494  3.29354  2.67741  2.69355  4.24690  2.90347  2.73739  3.18146  2.89801  2.37887  2.77519  2.98518  4.58477  3.61503
          0.03192  3.85623  4.57858  0.61958  0.77255  0.48576  0.95510
    695   1.86664  4.29990  3.34949  2.75676  3.59364  3.38115  3.84177  2.75573  2.77211  2.58381  2.96974  3.23247  3.86056  3.12556  3.12053  2.63663  2.78645  2.44517  5.04461  3.79993   1545 a - - -
          2.68618  4.42225  2.77519  2.73123  3.46354  2.40513  3.72494  3.29354  2.67741  2.69355  4.24690  2.90347  2.73739  3.18146  2.89801  2.37887  2.77519  2.98518  4.58477  3.61503
          0.03192  3.85623  4.57858  0.61958  0.77255  0.48576  0.95510
    696   2.82601  5.31105  1.98745  1.44711  4.58602  3.19646  3.67204  4.07670  2.60760  3.59815  4.44076  2.66603  3.78084  2.65769  3.14302  2.73763  3.09985  3.67934  5.77007  4.31041   1547 e - - -
          2.68618  4.42225  2.77519  2.73123  3.46354  2.40513  3.72494  3.29354  2.67741  2.69355  4.24690  2.90347  2.73739  3.18146  2.89801  2.37887  2.77519  2.98518  4.58477  3.61503
          0.03192  3.85623  4.57858  0.61958  0.77255  0.48576  0.95510
    697   2.98742  4.82739  3.47644  2.99110  4.17786  3.47833  3.81297  3.71858  2.23150  3.23747  4.23822  3.35200  3.98184  3.03423  1.00349  3.07246  3.25457  3.44326  5.26758  4.10890   1549 r - - -
          2.68618  4.42225  2.77519  2.73123  3.46354  2.40513  3.72494  3.29354  2.67741  2.69355  4.24690  2.90347  2.73739  3.18146  2.89801  2.37887  2.77519  2.98518  4.58477  3.61503
          0.03192  3.85623  4.57858  0.61958  0.77255  0.48576  0.95510
    698   2.97241  5.09778  0.94162  2.32530  4.47268  3.19859  3.91713  4.05721  2.99823  3.66850  4.64640  2.88079  3.85025  3.15635  3.51212  2.93671  3.31069  3.69817  5.64443  4.34845   1550 d - - -
          2.68618  4.42225  2.77519  2.73123  3.46354  2.40513  3.72494  3.29354  2.67741  2.69355  4.24690  2.90347  2.73739  3.18146  2.89801  2.37887  2.77519  2.98518  4.58477  3.61503
          0.03192  3.85623  4.57858  0.61958  0.77255  0.48576  0.95510
    699   2.30605  4.32988  3.14739  2.94518  4.08551  3.05423  4.08776  3.45872  2.99969  3.16265  4.14763  3.23971  1.33090  3.37663  3.29640  2.58736  2.87334  3.08148  5.43380  4.20624   1551 p - - -
          2.68618  4.42225  2.77519  2.73123  3.46354  2.40513  3.72494  3.29354  2.67741  2.69355  4.24690  2.90347  2.73739  3.18146  2.89801  2.37887  2.77519  2.98518  4.58477  3.61503
          0.03192  3.85623  4.57858  0.61958  0.77255  0.48576  0.95510
    700   2.29996  4.38837  3.14369  2.74006  3.92732  3.20917  3.81831  3.21211  2.51850  2.94435  3.83436  3.11785  3.77730  3.04733  2.78026  2.59249  1.75867  2.89146  5.26626  4.01399   1552 t - - -
          2.68618  4.42225  2.77519  2.73123  3.46354  2.40513  3.72494  3.29354  2.67741  2.69355  4.24690  2.90347  2.73739  3.18146  2.89801  2.37887  2.77519  2.98518  4.58477  3.61503
          0.03192  3.85623  4.57858  0.61958  0.77255  0.48576  0.95510
    701   2.73040  4.49029  3.33584  3.17265  4.16897  3.17872  4.25133  3.71034  3.22859  3.33889  4.38814  3.48092  0.85838  3.61787  3.47584  2.89741  3.17072  3.35755  5.35984  4.28946   1553 p - - -
          2.68618  4.42225  2.77519  2.73123  3.46354  2.40513  3.72494  3.29354  2.67741  2.69355  4.24690  2.90347  2.73739  3.18146  2.89801  2.37887  2.77519  2.98518  4.58477  3.61503
          0.03192  3.85623  4.57858  0.61958  0.77255  0.48576  0.95510
    702   3.13720  4.60438  4.16336  3.80329  3.12979  3.96139  4.46413  2.33313  3.57119  0.89545  3.15810  4.08032  4.39965  3.94341  3.74985  3.53059  3.43225  2.36622  5.00302  3.72254   1554 l - - -
          2.68618  4.42225  2.77519  2.73123  3.46354  2.40513  3.72494  3.29354  2.67741  2.69355  4.24690  2.90347  2.73739  3.18146  2.89801  2.37887  2.77519  2.98518  4.58477  3.61503
          0.03192  3.85623  4.57858  0.61958  0.77255  0.48576  0.95510
    703   2.97754  4.79761  3.11029  2.86874  3.27369  3.43407  1.17722  3.67794  2.71225  3.17388  4.21568  3.27867  3.98578  3.23481  2.97886  3.04842  3.28041  3.41339  4.73893  3.22504   1555 h - - -
          2.68618  4.42225  2.77519  2.73123  3.46354  2.40513  3.72494  3.29354  2.67741  2.69355  4.24690  2.90347  2.73739  3.18146  2.89801  2.37887  2.77519  2.98518  4.58477  3.61503
          0.03192  3.85623  4.57858  0.61958  0.77255  0.48576  0.95510
    704   2.98742  4.82739  3.47644  2.99110  4.17786  3.47833  3.81297  3.71858  2.23150  3.23747  4.23822  3.35200  3.98184  3.03423  1.00349  3.07246  3.25457  3.44326  5.26758  4.10890   1557 r - - -
          2.68618  4.42225  2.77519  2.73123  3.46354  2.40513  3.72494  3.29354  2.67741  2.69355  4.24690  2.90347  2.73739  3.18146  2.89801  2.37887  2.77519  2.98518  4.58477  3.61503
          0.03192  3.85623  4.57858  0.61958  0.77255  0.48576  0.95510
    705   1.03742  4.18421  3.44633  3.23706  4.03642  3.00915  4.26099  3.15952  3.25290  3.04186  4.07560  3.39070  3.74685  3.59559  3.50445  2.53471  2.81095  2.81674  5.46521  4.26369   1558 a - - -
          2.68618  4.42225  2.77519  2.73123  3.46354  2.40513  3.72494  3.29354  2.67741  2.69355  4.24690  2.90347  2.73739  3.18146  2.89801  2.37887  2.77519  2.98518  4.58477  3.61503
          0.03192  3.85623  4.57858  0.61958  0.77255  0.48576  0.95510
    706   1.35669  4.14403  3.61131  3.26706  3.84318  3.10640  4.22096  2.73219  3.20535  2.73144  3.78971  3.42400  3.79857  3.53965  3.47993  2.55150  2.76245  2.19809  5.38515  4.15059   1559 a - - -
          2.68618  4.42225  2.77519  2.73123  3.46354  2.40513  3.72494  3.29354  2.67741  2.69355  4.24690  2.90347  2.73739  3.18146  2.89801  2.37887  2.77519  2.98518  4.58477  3.61503
          0.03192  3.85623  4.57858  0.61958  0.77255  0.48576  0.95510
    707   2.91706  4.96814  3.14233  2.68693  4.34950  3.48653  3.64323  3.75635  1.20956  3.28243  4.19428  3.11222  3.94014  2.80833  2.19529  2.94103  3.14079  3.45101  5.37061  4.15602   1560 k - - -
          2.68618  4.42225  2.77519  2.73123  3.46354  2.40513  3.72494  3.29354  2.67741  2.69355  4.24690  2.90347  2.73739  3.18146  2.89801  2.37887  2.77519  2.98518  4.58477  3.61503
          0.03192  3.85623  4.57858  0.61958  0.77255  0.48576  0.95510
    708   3.04857  4.52951  4.28257  3.82737  3.11043  4.07775  4.51079  2.14684  3.60475  1.05290  3.04026  4.10051  4.45559  3.93200  3.80559  3.48636  3.33051  2.05559  5.06406  3.80996   1561 l - - -
          2.68618  4.42225  2.77519  2.73123  3.46354  2.40513  3.72494  3.29354  2.67741  2.69355  4.24690  2.90347  2.73739  3.18146  2.89801  2.37887  2.77519  2.98518  4.58477  3.61503
          0.03192  3.85623  4.57858  0.61958  0.77255  0.48576  0.95510
    709   3.14145  4.51436  4.56683  4.01924  3.11239  4.36307  4.67773  1.71726  3.85114  1.15197  2.83149  4.31454  4.60164  4.07830  4.03977  3.70764  3.37560  2.00930  5.13503  3.98801   1562 l - - -
          2.68618  4.42225  2.77519  2.73123  3.46354  2.40513  3.72494  3.29354  2.67741  2.69355  4.24690  2.90347  2.73739  3.18146  2.89801  2.37887  2.77519  2.98518  4.58477  3.61503
          0.03192  3.85623  4.57858  0.61958  0.77255  0.48576  0.95510
    710   3.01848  4.44192  4.31232  3.92762  3.36341  4.04876  4.65886  1.09824  3.75543  1.95294  3.30147  4.17525  4.48167  4.10549  3.95387  3.54262  3.31799  1.84587  5.25077  3.98757   1563 i - - -
          2.68618  4.42225  2.77519  2.73123  3.46354  2.40513  3.72494  3.29354  2.67741  2.69355  4.24690  2.90347  2.73739  3.18146  2.89801  2.37887  2.77519  2.98518  4.58477  3.61503
          0.03192  3.85623  4.57858  0.61958  0.77255  0.48576  0.95510
    711   2.71022  4.70600  2.69978  2.58369  4.06700  3.17328  3.90831  3.77403  2.81073  3.42279  4.37825  1.18713  3.82442  3.18116  3.16473  2.77811  3.09162  3.39788  5.37480  4.01660   1564 n - - -
          2.68618  4.42225  2.77519  2.73123  3.46354  2.40513  3.72494  3.29354  2.67741  2.69355  4.24690  2.90347  2.73739  3.18146  2.89801  2.37887  2.77519  2.98518  4.58477  3.61503
          0.03192  3.85623  4.57858  0.61958  0.77255  0.48576  0.95510
    712   2.27138  4.23970  3.24409  2.84416  3.18529  2.89270  3.89108  3.18586  2.85827  2.90329  3.78681  3.16637  3.73042  3.17651  3.21443  1.64689  2.71700  2.84212  5.16375  3.86297   1565 s - - -
          2.68618  4.42225  2.77519  2.73123  3.46354  2.40513  3.72494  3.29354  2.67741  2.69355  4.24690  2.90347  2.73739  3.18146  2.89801  2.37887  2.77519  2.98518  4.58477  3.61503
          0.03192  3.85623  4.57858  0.61958  0.77255  0.48576  0.95510
    713   2.86820  4.85312  2.89254  2.64720  4.01949  3.35549  3.80531  3.64792  2.46916  3.15187  4.18036  3.10673  3.90883  1.26320  2.75358  2.91671  3.16526  3.37866  5.29446  3.98720   1566 q - - -
          2.68618  4.42225  2.77519  2.73123  3.46354  2.40513  3.72494  3.29354  2.67741  2.69355  4.24690  2.90347  2.73739  3.18146  2.89801  2.37887  2.77519  2.98518  4.58477  3.61503
          0.03192  3.85623  4.57858  0.61958  0.77255  0.48576  0.95510
    714   2.90329  4.44745  3.98854  3.43987  3.11005  3.94303  4.19711  2.35457  3.22948  1.33436  2.34180  3.78430  4.26634  3.30889  3.47452  3.25260  3.13604  2.37994  4.93442  3.74378   1578 l - - -
          2.68618  4.42225  2.77519  2.73123  3.46354  2.40513  3.72494  3.29354  2.67741  2.69355  4.24690  2.90347  2.73739  3.18146  2.89801  2.37887  2.77519  2.98518  4.58477  3.61503
          0.03192  3.85623  4.57858  0.61958  0.77255  0.48576  0.95510
    715   2.93863  5.04593  2.48124  1.04869  4.39016  3.26381  3.84941  3.84085  2.72792  3.46065  4.43557  2.92416  3.86768  3.06552  3.13495  2.92279  3.24280  3.52643  5.56481  4.28723   1580 e - - -
          2.68618  4.42225  2.77519  2.73123  3.46354  2.40513  3.72494  3.29354  2.67741  2.69355  4.24690  2.90347  2.73739  3.18146  2.89801  2.37887  2.77519  2.98518  4.58477  3.61503
          0.03192  3.85623  4.57858  0.61958  0.77255  0.48576  0.95510
    716   2.75963  5.23814  1.82016  1.93258  4.53306  3.20816  3.64476  4.01743  2.56258  3.53580  4.35264  2.33703  3.76343  2.71909  3.10524  2.51502  2.91116  3.61329  5.71272  4.26323   1581 d - - -
          2.68618  4.42225  2.77519  2.73123  3.46354  2.40513  3.72494  3.29354  2.67741  2.69355  4.24690  2.90347  2.73739  3.18146  2.89801  2.37887  2.77519  2.98518  4.58477  3.61503
          0.03192  3.85623  4.57858  0.61958  0.77255  0.48576  0.95510
    717   2.64512  4.42198  3.31555  3.21298  4.35525  0.75461  4.33411  3.95106  3.39203  3.60719  4.58292  3.47989  3.81260  3.71750  3.62972  2.81659  3.12510  3.48252  5.45454  4.45666   1582 g - - -
          2.68618  4.42225  2.77519  2.73123  3.46354  2.40513  3.72494  3.29354  2.67741  2.69355  4.24690  2.90347  2.73739  3.18146  2.89801  2.37887  2.77519  2.98518  4.58477  3.61503
          0.03192  3.85623  4.57858  0.61958  0.77255  0.48576  0.95510
    718   2.97241  5.09778  0.94162  2.32530  4.47268  3.19859  3.91713  4.05721  2.99823  3.66850  4.64640  2.88079  3.85025  3.15635  3.51212  2.93671  3.31069  3.69817  5.64443  4.34845   1583 d - - -
          2.68618  4.42225  2.77519  2.73123  3.46354  2.40513  3.72494  3.29354  2.67741  2.69355  4.24690  2.90347  2.73739  3.18146  2.89801  2.37887  2.77519  2.98518  4.58477  3.61503
          0.03192  3.85623  4.57858  0.61958  0.77255  0.48576  0.95510
    719   3.33221  4.63491  4.45123  4.05415  1.26300  4.18483  3.43830  3.05808  3.88830  2.42959  3.64577  3.91841  4.49636  3.92700  3.96215  3.52597  3.55307  2.97331  2.55648  1.84982   1584 f - - -
          2.68618  4.42225  2.77519  2.73123  3.46354  2.40513  3.72494  3.29354  2.67741  2.69355  4.24690  2.90347  2.73739  3.18146  2.89801  2.37887  2.77519  2.98518  4.58477  3.61503
          0.03192  3.85623  4.57858  0.61958  0.77255  0.48576  0.95510
    720   2.73040  4.49029  3.33584  3.17265  4.16897  3.17872  4.25133  3.71034  3.22859  3.33889  4.38814  3.48092  0.85838  3.61787  3.47584  2.89741  3.17072  3.35755  5.35984  4.28946   1585 p - - -
          2.68618  4.42225  2.77519  2.73123  3.46354  2.40513  3.72494  3.29354  2.67741  2.69355  4.24690  2.90347  2.73739  3.18146  2.89801  2.37887  2.77519  2.98518  4.58477  3.61503
          0.03192  3.85623  4.57858  0.61958  0.77255  0.48576  0.95510
    721   2.86820  4.85312  2.89254  2.64720  4.01949  3.35549  3.80531  3.64792  2.46916  3.15187  4.18036  3.10673  3.90883  1.26320  2.75358  2.91671  3.16526  3.37866  5.29446  3.98720   1586 q - - -
          2.68618  4.42225  2.77519  2.73123  3.46354  2.40513  3.72494  3.29354  2.67741  2.69355  4.24690  2.90347  2.73739  3.18146  2.89801  2.37887  2.77519  2.98518  4.58477  3.61503
          0.03192  3.85623  4.57858  0.61958  0.77255  0.48576  0.95510
    722   2.82482  4.98084  2.66290  2.31110  4.24104  3.34198  3.68197  3.71869  2.32418  3.26363  4.18313  2.92444  3.86368  1.56187  2.64530  2.82505  3.08493  3.40754  5.43280  4.11010   1608 q - - -
          2.68618  4.42225  2.77519  2.73123  3.46354  2.40513  3.72494  3.29354  2.67741  2.69355  4.24690  2.90347  2.73739  3.18146  2.89801  2.37887  2.77519  2.98518  4.58477  3.61503
          0.03192  3.85623  4.57858  0.61958  0.77255  0.48576  0.95510
    723   2.93863  5.04593  2.48124  1.04869  4.39016  3.26381  3.84941  3.84085  2.72792  3.46065  4.43557  2.92416  3.86768  3.06552  3.13495  2.92279  3.24280  3.52643  5.56481  4.28723   1619 e - - -
          2.68618  4.42225  2.77519  2.73123  3.46354  2.40513  3.72494  3.29354  2.67741  2.69355  4.24690  2.90347  2.73739  3.18146  2.89801  2.37887  2.77519  2.98518  4.58477  3.61503
          0.03192  3.85623  4.57858  0.61958  0.77255  0.48576  0.95510
    724   3.05455  4.42776  4.53118  4.02740  3.30264  4.28860  4.73135  1.24928  3.85702  1.70857  3.15933  4.29400  4.60061  4.14890  4.06508  3.66293  3.31532  1.71278  5.26924  4.04833   1620 i - - -
          2.68618  4.42225  2.77519  2.73123  3.46354  2.40513  3.72494  3.29354  2.67741  2.69355  4.24690  2.90347  2.73739  3.18146  2.89801  2.37887  2.77519  2.98518  4.58477  3.61503
          0.03192  3.85623  4.57858  0.61958  0.77255  0.48576  0.95510
    725   2.08167  4.13806  3.35409  3.05830  4.04119  2.97486  4.10402  3.19753  3.03622  3.06776  3.98535  3.25481  3.68885  3.38753  3.32880  2.33674  1.47228  2.81301  5.44879  4.21975   1621 t - - -
          2.68618  4.42225  2.77519  2.73123  3.46354  2.40513  3.72494  3.29354  2.67741  2.69355  4.24690  2.90347  2.73739  3.18146  2.89801  2.37887  2.77519  2.98518  4.58477  3.61503
          0.03192  3.85623  4.57858  0.61958  0.77255  0.48576  0.95510
    726   2.64512  4.42198  3.31555  3.21298  4.35525  0.75461  4.33411  3.95106  3.39203  3.60719  4.58292  3.47989  3.81260  3.71750  3.62972  2.81659  3.12510  3.48252  5.45454  4.45666   1622 g - - -
          2.68618  4.42225  2.77519  2.73123  3.46354  2.40513  3.72494  3.29354  2.67741  2.69355  4.24690  2.90347  2.73739  3.18146  2.89801  2.37887  2.77519  2.98518  4.58477  3.61503
          0.03192  3.85623  4.57858  0.61958  0.77255  0.48576  0.95510
    727   2.79531  4.34257  4.10272  3.76549  3.53838  3.70693  4.57008  2.05160  3.63302  2.22834  3.50614  3.95789  4.26845  3.99407  3.84707  3.20956  3.15732  1.04563  5.32003  4.05057   1623 v - - -
          2.68618  4.42225  2.77519  2.73123  3.46354  2.40513  3.72494  3.29354  2.67741  2.69355  4.24690  2.90347  2.73739  3.18146  2.89801  2.37887  2.77519  2.98518  4.58477  3.61503
          0.03192  3.85623  4.57858  0.61958  0.77255  0.48576  0.95510
    728   2.92316  4.42860  3.95138  3.53820  1.39116  3.80683  3.71777  2.70639  3.40183  2.21083  3.41559  3.69738  4.22035  3.64881  3.60332  3.17813  3.19692  2.61229  4.09380  2.49096   1624 f - - -
          2.68618  4.42225  2.77519  2.73123  3.46354  2.40513  3.72494  3.29354  2.67741  2.69355  4.24690  2.90347  2.73739  3.18146  2.89801  2.37887  2.77519  2.98518  4.58477  3.61503
          0.03192  3.85623  4.57858  0.61958  0.77255  0.48576  0.95510
    729   2.61705  4.27419  3.56920  3.04272  3.28573  3.56211  3.86343  2.59779  2.84592  2.21930  2.03286  3.25296  3.97250  3.23981  3.12754  2.87262  2.87133  2.43342  4.81065  3.55133   1625 m - - -
          2.68618  4.42225  2.77519  2.73123  3.46354  2.40513  3.72494  3.29354  2.67741  2.69355  4.24690  2.90347  2.73739  3.18146  2.89801  2.37887  2.77519  2.98518  4.58477  3.61503
          0.03192  3.85623  4.57858  0.61958  0.77255  0.48576  0.95510
    730   2.92725  5.00713  3.22192  2.68921  4.40328  3.52973  3.59913  3.78731  1.27494  3.28716  4.17602  3.10974  3.94690  2.75123  2.01858  2.94166  3.12801  3.47764  5.36987  4.16736   1626 k - - -
          2.68618  4.42225  2.77519  2.73123  3.46354  2.40513  3.72494  3.29354  2.67741  2.69355  4.24690  2.90347  2.73739  3.18146  2.89801  2.37887  2.77519  2.98518  4.58477  3.61503
          0.03192  3.85623  4.57858  0.61958  0.77255  0.48576  0.95510
    731   2.71022  4.70600  2.69978  2.58369  4.06700  3.17328  3.90831  3.77403  2.81073  3.42279  4.37825  1.18713  3.82442  3.18116  3.16473  2.77811  3.09162  3.39788  5.37480  4.01660   1627 n - - -
          2.68618  4.42225  2.77519  2.73123  3.46354  2.40513  3.72494  3.29354  2.67741  2.69355  4.24690  2.90347  2.73739  3.18146  2.89801  2.37887  2.77519  2.98518  4.58477  3.61503
          0.03192  3.85623  4.57858  0.61958  0.77255  0.48576  0.95510
    732   2.56829  0.97399  4.08325  3.81930  3.81454  3.19454  4.46998  2.95589  3.64620  2.87203  3.99285  3.81063  3.90021  3.99298  3.77340  2.83988  3.03371  2.70153  5.23391  4.10229   1628 c - - -
          2.68618  4.42225  2.77519  2.73123  3.46354  2.40513  3.72494  3.29354  2.67741  2.69355  4.24690  2.90347  2.73739  3.18146  2.89801  2.37887  2.77519  2.98518  4.58477  3.61503
          0.03192  3.85623  4.57858  0.61958  0.77255  0.48576  0.95510
    733   2.95663  4.50802  4.03207  3.62443  3.20093  3.82197  4.36333  2.37492  3.39334  1.79816  1.40941  3.90389  4.28259  3.77636  3.60054  3.30399  3.26167  2.37912  5.03951  3.79978   1629 m - - -
          2.68618  4.42225  2.77519  2.73123  3.46354  2.40513  3.72494  3.29354  2.67741  2.69355  4.24690  2.90347  2.73739  3.18146  2.89801  2.37887  2.77519  2.98518  4.58477  3.61503
          0.03192  3.85623  4.57858  0.61958  0.77255  0.48576  0.95510
    734   3.13033  4.58198  4.35628  3.85989  3.04757  4.19734  4.51668  2.16897  3.60626  0.99653  2.79089  4.15621  4.50968  3.92858  3.80144  3.58280  3.38526  2.23004  5.03168  3.80050   1630 l - - -
          2.68618  4.42225  2.77519  2.73123  3.46354  2.40513  3.72494  3.29354  2.67741  2.69355  4.24690  2.90347  2.73739  3.18146  2.89801  2.37887  2.77519  2.98518  4.58477  3.61503
          0.03192  3.85623  4.57858  0.61958  0.77255  0.48576  0.95510
    735   2.84107  4.85070  2.88007  2.59477  3.46776  3.41690  1.68556  3.59956  2.40894  3.11741  4.07491  3.05139  3.92080  2.76804  2.70445  2.87677  3.10411  3.31746  4.90221  3.39619   1631 h - - -
          2.68618  4.42225  2.77519  2.73123  3.46354  2.40513  3.72494  3.29354  2.67741  2.69355  4.24690  2.90347  2.73739  3.18146  2.89801  2.37887  2.77519  2.98518  4.58477  3.61503
          0.03192  3.85623  4.57858  0.61958  0.77255  0.48576  0.95510
    736   3.22391  4.71948  3.81439  3.54086  2.29408  3.81132  3.61137  3.23542  3.39885  2.69351  3.91218  3.70366  4.28561  3.70878  3.58583  3.36218  3.51055  3.10523  3.93717  0.99322   1632 y - - -
          2.68618  4.42225  2.77519  2.73123  3.46354  2.40513  3.72494  3.29354  2.67741  2.69355  4.24690  2.90347  2.73739  3.18146  2.89801  2.37887  2.77519  2.98518  4.58477  3.61503
          0.03192  3.85623  4.57858  0.61958  0.77255  0.48576  0.95510
    737   1.64092  4.25527  3.19735  2.79223  3.88605  3.10522  3.86522  3.23467  2.76490  2.95354  3.82283  3.12906  2.71317  3.11873  3.11779  2.49292  2.71667  2.88211  5.21504  3.99466   1633 a - - -
          2.68618  4.42225  2.77519  2.73123  3.46354  2.40513  3.72494  3.29354  2.67741  2.69355  4.24690  2.90347  2.73739  3.18146  2.89801  2.37887  2.77519  2.98518  4.58477  3.61503
          0.03192  3.85623  4.57858  0.61958  0.77255  0.48576  0.95510
    738   2.02861  4.27146  3.50243  2.97530  3.44435  3.49017  3.89000  2.58944  2.86617  2.22841  2.71004  3.21238  3.93404  3.21671  3.18779  2.79372  2.82494  2.39451  4.95703  3.71507   1634 a - - -
          2.68618  4.42225  2.77519  2.73123  3.46354  2.40513  3.72494  3.29354  2.67741  2.69355  4.24690  2.90347  2.73739  3.18146  2.89801  2.37887  2.77519  2.98518  4.58477  3.61503
          0.03192  3.85623  4.57858  0.61958  0.77255  0.48576  0.95510
    739   3.06147  4.58741  3.89132  3.48232  2.06098  3.88383  3.50321  3.05235  3.37122  2.57421  3.70581  3.63218  4.27788  3.59834  3.59351  3.04644  3.31447  2.89956  3.82821  1.28888   1635 y - - -
          2.68618  4.42225  2.77519  2.73123  3.46354  2.40513  3.72494  3.29354  2.67741  2.69355  4.24690  2.90347  2.73739  3.18146  2.89801  2.37887  2.77519  2.98518  4.58477  3.61503
          0.03192  3.85623  4.57858  0.61958  0.77255  0.48576  0.95510
    740   2.93096  4.92639  3.34469  2.79119  4.30524  3.53076  3.63640  3.71683  1.90239  3.23594  4.15307  3.18052  3.96400  2.80465  1.28649  2.97338  3.14654  3.42217  5.32176  4.12775   1636 r - - -
          2.68618  4.42225  2.77519  2.73123  3.46354  2.40513  3.72494  3.29354  2.67741  2.69355  4.24690  2.90347  2.73739  3.18146  2.89801  2.37887  2.77519  2.98518  4.58477  3.61503
          0.03192  3.85623  4.57858  0.61958  0.77255  0.48576  0.95510
    741   2.74345  5.11071  1.92804  2.14386  4.47877  3.16288  3.70525  3.99653  2.66387  3.55323  4.39700  1.76381  3.76578  2.87873  3.19517  2.58336  3.04839  3.58668  5.71229  4.26301   1637 n - - -
          2.68618  4.42225  2.77519  2.73123  3.46354  2.40513  3.72494  3.29354  2.67741  2.69355  4.24690  2.90347  2.73739  3.18146  2.89801  2.37887  2.77519  2.98518  4.58477  3.61503
          0.03192  3.85623  4.57858  0.61958  0.77255  0.48576  0.95510
    742   2.94840  4.37409  4.34895  3.83573  3.34253  4.12231  4.58012  1.28961  3.66535  1.88046  2.95419  4.11308  4.47145  3.97856  3.89049  3.48100  3.06352  1.79829  5.23129  4.03507   1638 i - - -
          2.68618  4.42225  2.77519  2.73123  3.46354  2.40513  3.72494  3.29354  2.67741  2.69355  4.24690  2.90347  2.73739  3.18146  2.89801  2.37887  2.77519  2.98518  4.58477  3.61503
          0.03192  3.85623  4.57858  0.61958  0.77255  0.48576  0.95510
    743   3.34370  4.70330  4.26445  3.88904  1.66546  4.13811  3.44093  3.10061  3.75860  2.49128  3.72754  3.85042  4.47645  3.85540  3.89053  3.49572  3.57635  3.01198  3.64003  1.20123   1639 y - - -
          2.68618  4.42225  2.77519  2.73123  3.46354  2.40513  3.72494  3.29354  2.67741  2.69355  4.24690  2.90347  2.73739  3.18146  2.89801  2.37887  2.77519  2.98518  4.58477  3.61503
          0.03192  3.85623  4.57858  0.61958  0.77255  0.48576  0.95510
    744   2.73040  4.49029  3.33584  3.17265  4.16897  3.17872  4.25133  3.71034  3.22859  3.33889  4.38814  3.48092  0.85838  3.61787  3.47584  2.89741  3.17072  3.35755  5.35984  4.28946   1640 p - - -
          2.68618  4.42225  2.77519  2.73123  3.46354  2.40513  3.72494  3.29354  2.67741  2.69355  4.24690  2.90347  2.73739  3.18146  2.89801  2.37887  2.77519  2.98518  4.58477  3.61503
          0.03192  3.85623  4.57858  0.61958  0.77255  0.48576  0.95510
    745   2.95640  4.44469  4.19298  3.64921  3.13498  4.04822  4.38163  2.18697  3.46749  1.26292  2.37227  3.96493  4.36850  3.76254  3.69530  3.37606  3.00303  2.19548  5.03158  3.87379   1641 l - - -
          2.68618  4.42225  2.77519  2.73123  3.46354  2.40513  3.72494  3.29354  2.67741  2.69355  4.24690  2.90347  2.73739  3.18146  2.89801  2.37887  2.77519  2.98518  4.58477  3.61503
          0.03192  3.85623  4.57858  0.61958  0.77255  0.48576  0.95510
    746   3.30905  4.68944  4.06661  3.76880  2.65028  3.71219  3.88036  3.33210  3.49141  2.72973  3.96664  3.92117  4.22860  3.87988  3.62258  3.51290  3.60866  3.22198  0.91869  2.65325   1642 w - - -
          2.68618  4.42225  2.77519  2.73123  3.46354  2.40513  3.72494  3.29354  2.67741  2.69355  4.24690  2.90347  2.73739  3.18146  2.89801  2.37887  2.77519  2.98518  4.58477  3.61503
          0.03192  3.85623  4.57858  0.61958  0.77255  0.48576  0.95510
    747   1.16386  4.12063  3.32458  3.10050  4.15801  2.56255  4.17777  3.43253  3.16773  3.24138  4.13624  3.26482  3.65763  3.47783  3.45175  2.39975  2.69854  2.97581  5.52283  4.32076   1643 a - - -
          2.68618  4.42225  2.77519  2.73123  3.46354  2.40513  3.72494  3.29354  2.67741  2.69355  4.24690  2.90347  2.73739  3.18146  2.89801  2.37887  2.77519  2.98518  4.58477  3.61503
          0.03192  3.85623  4.57858  0.61958  0.77255  0.48576  0.95510
    748   3.13720  4.60438  4.16336  3.80329  3.12979  3.96139  4.46413  2.33313  3.57119  0.89545  3.15810  4.08032  4.39965  3.94341  3.74985  3.53059  3.43225  2.36622  5.00302  3.72254   1644 l - - -
          2.68618  4.42225  2.77519  2.73123  3.46354  2.40513  3.72494  3.29354  2.67741  2.69355  4.24690  2.90347  2.73739  3.18146  2.89801  2.37887  2.77519  2.98518  4.58477  3.61503
          0.03192  3.85623  4.57858  0.61958  0.77255  0.48576  0.95510
    749   1.14092  4.12435  3.33541  3.11402  4.14941  2.63721  4.18558  3.40734  3.17452  3.22985  4.13445  3.27570  3.66449  3.48924  3.45409  2.41009  2.70724  2.96076  5.51809  4.31658   1645 a - - -
          2.68618  4.42225  2.77519  2.73123  3.46354  2.40513  3.72494  3.29354  2.67741  2.69355  4.24690  2.90347  2.73739  3.18146  2.89801  2.37887  2.77519  2.98518  4.58477  3.61503
          0.03192  3.85623  4.57858  0.61958  0.77255  0.48576  0.95510
    750   2.85557  5.24678  2.07028  1.28671  4.54859  3.19522  3.72125  4.01794  2.67535  3.58938  4.46526  2.70491  3.79869  2.89854  3.19641  2.78058  3.14358  3.64104  5.74613  4.31912   1647 e - - -
          2.68618  4.42225  2.77519  2.73123  3.46354  2.40513  3.72494  3.29354  2.67741  2.69355  4.24690  2.90347  2.73739  3.18146  2.89801  2.37887  2.77519  2.98518  4.58477  3.61503
          0.03192  3.85623  4.57858  0.61958  0.77255  0.48576  0.95510
    751   3.22391  4.71948  3.81439  3.54086  2.29408  3.81132  3.61137  3.23542  3.39885  2.69351  3.91218  3.70366  4.28561  3.70878  3.58583  3.36218  3.51055  3.10523  3.93717  0.99322   1648 y - - -
          2.68618  4.42225  2.77519  2.73123  3.46354  2.40513  3.72494  3.29354  2.67741  2.69355  4.24690  2.90347  2.73739  3.18146  2.89801  2.37887  2.77519  2.98518  4.58477  3.61503
          0.03192  3.85623  4.57858  0.61958  0.77255  0.48576  0.95510
    752   2.68954  3.99944  3.36639  2.76836  4.01839  3.43697  3.67070  3.37608  2.11746  3.00546  3.90304  3.16027  3.88549  2.85946  1.54820  2.78650  2.94689  3.08602  5.22090  3.98674   1649 r - - -
          2.68618  4.42225  2.77519  2.73123  3.46354  2.40513  3.72494  3.29354  2.67741  2.69355  4.24690  2.90347  2.73739  3.18146  2.89801  2.37887  2.77519  2.98518  4.58477  3.61503
          0.03192  3.85623  4.57858  0.61958  0.77255  0.48576  0.95510
    753   2.85894  4.98729  3.21681  2.63387  4.39050  3.52381  3.56655  3.75422  1.67954  3.25874  4.11325  2.95441  3.91712  2.70869  1.67090  2.87093  2.93710  3.43237  5.36348  4.14845   1650 r - - -
          2.68618  4.42225  2.77519  2.73123  3.46354  2.40513  3.72494  3.29354  2.67741  2.69355  4.24690  2.90347  2.73739  3.18146  2.89801  2.37887  2.77519  2.98518  4.58477  3.61503
          0.03192  3.85623  4.57858  0.61958  0.77255  0.48576  0.95510
    754   2.79204  4.98710  3.05513  2.51943  4.30777  3.48012  3.04832  3.72095  1.96535  3.23416  4.07056  2.70534  3.87368  2.62404  1.80104  2.79328  2.99307  3.39151  5.35414  4.08838   1651 r - - -
          2.68618  4.42225  2.77519  2.73123  3.46354  2.40513  3.72494  3.29354  2.67741  2.69355  4.24690  2.90347  2.73739  3.18146  2.89801  2.37887  2.77519  2.98518  4.58477  3.61503
          0.03192  3.85623  4.57858  0.61958  0.77255  0.48576  0.95510
    755   2.81690  3.70620  4.34413  3.81567  3.44818  3.98294  4.53723  1.79719  3.69271  2.04719  3.32353  4.04685  4.38540  3.97616  3.92453  3.33890  3.09878  1.23375  5.23114  4.00999   1652 v - - -
          2.68618  4.42225  2.77519  2.73123  3.46354  2.40513  3.72494  3.29354  2.67741  2.69355  4.24690  2.90347  2.73739  3.18146  2.89801  2.37887  2.77519  2.98518  4.58477  3.61503
          0.04799  3.85623  3.66087  0.61958  0.77255  0.48576  0.95510
    756   2.59012  4.50335  3.14887  2.66616  3.71438  3.40477  3.70758  3.07220  2.38979  2.28082  3.65774  3.10389  2.54639  2.93977  2.72309  2.71808  2.84882  2.82264  5.08702  3.81265   1653 l - - -
          2.68618  4.42225  2.77519  2.73123  3.46354  2.40513  3.72494  3.29354  2.67741  2.69355  4.24690  2.90347  2.73739  3.18146  2.89801  2.37887  2.77519  2.98518  4.58477  3.61503
          0.05788  3.82667  3.36804  0.61958  0.77255  0.49954  0.93346
    757   2.52731  4.26309  3.49001  3.01958  3.42567  3.41609  3.92399  2.62197  2.88602  1.74092  3.42323  3.35305  3.43366  3.26209  3.18399  2.61925  2.83386  2.35358  4.97160  3.70526   1654 l - - -
          2.68618  4.42225  2.77520  2.73124  3.46354  2.40513  3.72495  3.29354  2.67741  2.69352  4.24690  2.90347  2.73740  3.18147  2.89796  2.37887  2.77520  2.98519  4.58477  3.61503
          0.05475  3.15956  4.52485  0.63015  0.76038  0.46501  0.98921
    758   2.49941  4.78448  2.52703  2.32564  4.15297  3.24755  3.65621  3.57879  2.42563  3.17806  4.00899  2.74473  2.36147  2.74150  2.94315  2.50439  2.87275  3.22666  5.40902  4.06458   1664 e - - -
          2.68624  4.42207  2.77526  2.73126  3.46360  2.40513  3.72501  3.29352  2.67734  2.69345  4.24696  2.90333  2.73746  3.18139  2.89807  2.37890  2.77526  2.98513  4.58483  3.61488
          0.08135  2.70972  4.45917  1.51854  0.24722  0.48576  0.95510
    759   2.48712  4.44455  2.98495  2.60016  3.79054  3.23630  3.70980  3.19396  2.40850  2.57962  3.77674  2.91298  3.76309  2.94311  2.84443  2.02555  2.79611  2.88989  5.14390  3.84018   1685 s - - -
          2.68618  4.42225  2.77519  2.73123  3.46354  2.40513  3.72494  3.29354  2.67741  2.69355  4.24690  2.90347  2.73739  3.18146  2.89801  2.37887  2.77519  2.98518  4.58477  3.61503
          0.03915  3.65581  4.37815  0.61958  0.77255  0.48576  0.95510
    760   2.53218  4.55295  2.90887  2.50168  3.92605  3.26237  3.62964  3.27777  2.09812  2.83968  3.81293  2.85266  3.45104  2.82486  2.66301  2.61750  2.52561  2.97064  5.20172  3.92248   1686 k - - -
          2.68618  4.42225  2.77519  2.73123  3.46354  2.40513  3.72494  3.29354  2.67741  2.69355  4.24690  2.90347  2.73739  3.18146  2.89801  2.37887  2.77519  2.98518  4.58477  3.61503
          0.03915  3.65581  4.37815  0.61958  0.77255  0.48576  0.95510
    761   2.16206  4.39834  2.90834  2.53281  3.88461  2.89535  3.41662  3.28679  2.50787  2.93761  3.79134  2.95986  3.50731  2.90540  2.76037  2.44430  2.64300  2.94516  5.20194  3.92471   1695 a - - -
          2.68618  4.42225  2.77520  2.73124  3.46354  2.40513  3.72495  3.29354  2.67741  2.69355  4.24690  2.90342  2.73740  3.18147  2.89801  2.37887  2.77520  2.98519  4.58477  3.61493
          0.06614  2.96716  4.37815  0.63103  0.75938  0.48576  0.95510
    762   2.57181  4.21603  3.70388  3.19857  3.44725  3.54815  4.08702  2.03071  3.06513  2.19027  3.36527  3.51582  4.02224  3.42378  3.36201  2.78883  2.67414  1.78110  5.07835  3.83349   1700 v - - -
          2.68618  4.42210  2.77520  2.73123  3.46354  2.40513  3.72495  3.29354  2.67741  2.69355  4.24690  2.90347  2.73740  3.18146  2.89801  2.37887  2.77520  2.98518  4.58477  3.61503
          0.06927  2.96336  4.18146  0.57077  0.83262  0.48576  0.95510
    763   2.21160  4.18095  3.17897  2.95828  3.37252  3.08030  3.93613  2.52938  2.84560  2.21967  3.55617  3.23607  3.72866  3.30186  3.08951  2.62367  2.81702  2.35036  4.96999  3.62675   1704 a - - -
          2.68618  4.42225  2.77519  2.73123  3.46354  2.40513  3.72494  3.29354  2.67741  2.69355  4.24690  2.90347  2.73739  3.18146  2.89801  2.37887  2.77519  2.98518  4.58477  3.61503
          0.04786  3.45912  4.18146  0.61958  0.77255  0.48576  0.95510
    764   2.48465  4.22091  3.37930  3.08189  3.30144  3.25475  4.00230  2.17717  2.90221  2.15250  3.41110  3.35835  3.85682  3.36114  3.15023  2.73652  2.72169  2.17612  4.98489  3.63009   1705 l - - -
          2.68618  4.42225  2.77519  2.73123  3.46354  2.40513  3.72494  3.29354  2.67741  2.69355  4.24690  2.90347  2.73739  3.18146  2.89801  2.37887  2.77519  2.98518  4.58477  3.61503
          0.03247  3.44372        *  0.61958  0.77255  0.00000        *
//
