# Supplementary material for: Large-scale mining of plant genomes unlocks the diversity of oxidosqualene cyclases
Source: Nat Chem Biol. Author manuscript; Available in PMC 2026 Feb 3. (PMC12858397; doi:10.1038/s41589-025-02034-8)
Supplement: SI Data S3 [file EMS212204-supplement-SI_Data_S3.zip › SIdata_S3/I__Triterpene_early_pentacyclic_pathway.hmm]

HMMER3/f [3.2 | June 2018]
NAME  I__Triterpene_early_pentacyclic_pathway
LENG  763
ALPH  amino
RF    no
MM    no
CONS  yes
CS    no
MAP   yes
DATE  Wed Nov  6 11:05:40 2019
NSEQ  8
EFFN  0.558594
CKSUM 218934637
STATS LOCAL MSV      -12.0139  0.69634
STATS LOCAL VITERBI  -13.3815  0.69634
STATS LOCAL FORWARD   -6.8564  0.69634
HMM          A        C        D        E        F        G        H        I        K        L        M        N        P        Q        R        S        T        V        W        Y   
            m->m     m->i     m->d     i->m     i->i     d->m     d->d
  COMPO   2.54009  4.20944  3.00401  2.68520  3.25517  2.81985  3.68897  2.82025  2.74230  2.39010  3.58760  3.11852  3.34975  3.09827  3.00838  2.67781  2.90493  2.66590  3.98827  3.30619
          2.68618  4.42225  2.77519  2.73123  3.46354  2.40513  3.72494  3.29354  2.67741  2.69355  4.24690  2.90347  2.73739  3.18146  2.89801  2.37887  2.77519  2.98518  4.58477  3.61503
          0.05071  3.40264  4.12498  0.61958  0.77255  0.00000        *
      1   3.00241  4.54451  4.09472  3.69130  3.22620  3.86558  4.41666  2.40601  3.45710  1.81446  1.29923  3.96360  4.32637  3.83616  3.65747  3.35596  3.30851  2.41704  5.07269  3.83822     20 m - - -
          2.68618  4.42225  2.77519  2.73123  3.46354  2.40513  3.72494  3.29354  2.67741  2.69355  4.24690  2.90347  2.73739  3.18146  2.89801  2.37887  2.77519  2.98518  4.58477  3.61503
          0.03008  3.91475  4.63709  0.61958  0.77255  0.48576  0.95510
      2   3.40586  4.76552  4.15583  3.87224  2.70958  3.77752  3.95183  3.43107  3.59346  2.81874  4.06294  4.01272  4.29874  3.97888  3.71443  3.60917  3.70835  3.32258  0.80419  2.70944     25 w - - -
          2.68618  4.42225  2.77519  2.73123  3.46354  2.40513  3.72494  3.29354  2.67741  2.69355  4.24690  2.90347  2.73739  3.18146  2.89801  2.37887  2.77519  2.98518  4.58477  3.61503
          0.03008  3.91475  4.63709  0.61958  0.77255  0.48576  0.95510
      3   2.97343  5.06562  3.29865  2.72733  4.48078  3.57846  3.60821  3.85489  1.22337  3.33514  4.21754  3.14255  3.98062  2.75421  1.95678  2.98099  3.16323  3.54169  5.40315  4.21193     26 k - - -
          2.68618  4.42225  2.77519  2.73123  3.46354  2.40513  3.72494  3.29354  2.67741  2.69355  4.24690  2.90347  2.73739  3.18146  2.89801  2.37887  2.77519  2.98518  4.58477  3.61503
          0.03008  3.91475  4.63709  0.61958  0.77255  0.48576  0.95510
      4   2.89656  4.56032  3.61744  3.18955  3.25279  3.75834  4.04211  2.61666  2.91134  1.25180  3.27639  3.56240  4.17275  2.88086  3.16253  3.14376  3.15245  2.59095  4.96439  3.66709     27 l - - -
          2.68618  4.42225  2.77519  2.73123  3.46354  2.40513  3.72494  3.29354  2.67741  2.69355  4.24690  2.90347  2.73739  3.18146  2.89801  2.37887  2.77519  2.98518  4.58477  3.61503
          0.03008  3.91475  4.63709  0.61958  0.77255  0.48576  0.95510
      5   2.85186  5.13880  2.67971  1.87871  4.48975  3.39010  3.63377  3.89487  1.57553  3.41451  4.26362  2.89734  3.87097  2.78000  2.54523  2.81743  3.08202  3.54365  5.54192  4.23207     28 k - - -
          2.68618  4.42225  2.77519  2.73123  3.46354  2.40513  3.72494  3.29354  2.67741  2.69355  4.24690  2.90347  2.73739  3.18146  2.89801  2.37887  2.77519  2.98518  4.58477  3.61503
          0.03008  3.91475  4.63709  0.61958  0.77255  0.48576  0.95510
      6   2.68564  4.22750  3.99479  3.49101  3.45251  3.15206  4.26977  1.53988  3.38478  2.27081  3.37488  3.75710  4.18472  3.68844  3.64208  3.08448  2.97398  1.71093  5.09858  3.87506     29 i - - -
          2.68618  4.42225  2.77519  2.73123  3.46354  2.40513  3.72494  3.29354  2.67741  2.69355  4.24690  2.90347  2.73739  3.18146  2.89801  2.37887  2.77519  2.98518  4.58477  3.61503
          0.03008  3.91475  4.63709  0.61958  0.77255  0.48576  0.95510
      7   0.95452  4.21302  3.50537  3.29843  4.09433  3.03646  4.31551  3.22616  3.31577  3.10583  4.13290  3.43741  3.77966  3.65304  3.56349  2.56289  2.84316  2.87325  5.51726  4.32217     31 a - - -
          2.68618  4.42225  2.77519  2.73123  3.46354  2.40513  3.72494  3.29354  2.67741  2.69355  4.24690  2.90347  2.73739  3.18146  2.89801  2.37887  2.77519  2.98518  4.58477  3.61503
          0.03008  3.91475  4.63709  0.61958  0.77255  0.48576  0.95510
      8   2.82212  5.19094  2.48545  1.52907  4.50020  3.32227  3.64133  3.94344  2.16990  3.45766  4.29409  2.80495  3.83385  2.51286  2.74527  2.76918  3.06515  3.57507  5.60987  4.24255     34 e - - -
          2.68618  4.42225  2.77519  2.73123  3.46354  2.40513  3.72494  3.29354  2.67741  2.69355  4.24690  2.90347  2.73739  3.18146  2.89801  2.37887  2.77519  2.98518  4.58477  3.61503
          0.03008  3.91475  4.63709  0.61958  0.77255  0.48576  0.95510
      9   2.24992  2.94167  3.71490  3.40245  4.11416  1.18446  4.29945  3.46744  3.34503  3.24645  4.13963  3.44972  3.70680  3.65159  3.58380  2.45835  2.74136  3.01025  5.46319  4.30987     46 g - - -
          2.68619  4.42226  2.77520  2.73124  3.46355  2.40513  3.72495  3.29355  2.67741  2.69356  4.24690  2.90347  2.73740  3.18147  2.89801  2.37879  2.77520  2.98519  4.58478  3.61504
          0.09059  2.56497  4.63709  0.44952  1.01593  0.48576  0.95510
     10   2.71051  5.11478  2.11545  2.19371  4.39421  2.85845  2.61967  3.89019  2.50425  3.42421  4.23297  2.30494  3.77772  2.78619  3.01337  2.66555  2.96975  3.50110  5.59277  4.17174     55 d - - -
          2.68618  4.42225  2.77519  2.73123  3.46354  2.40513  3.72494  3.29354  2.67741  2.69355  4.24690  2.90347  2.73739  3.18146  2.89801  2.37887  2.77519  2.98518  4.58477  3.61503
          0.03008  3.91475  4.63709  0.61958  0.77255  0.48576  0.95510
     11   2.59086  4.79783  2.03105  2.31060  4.42570  1.88938  3.79396  3.89524  2.75063  3.48415  4.31499  2.82294  3.75055  2.97594  3.25295  2.31742  2.94466  3.45168  5.67886  4.29512     61 g - - -
          2.68618  4.42225  2.77519  2.73123  3.46354  2.40513  3.72494  3.29354  2.67741  2.69355  4.24690  2.90347  2.73739  3.18146  2.89801  2.37887  2.77519  2.98518  4.58477  3.61503
          0.03008  3.91475  4.63709  0.61958  0.77255  0.48576  0.95510
     12   2.80744  4.55796  3.41914  3.26413  4.25600  3.24307  4.33826  3.81209  3.32500  3.43443  4.48596  3.56666  0.75266  3.71250  3.56591  2.97621  3.25229  3.45267  5.43116  4.37719     66 p - - -
          2.68618  4.42225  2.77519  2.73123  3.46354  2.40513  3.72494  3.29354  2.67741  2.69355  4.24690  2.90347  2.73739  3.18146  2.89801  2.37887  2.77519  2.98518  4.58477  3.61503
          0.03008  3.91475  4.63709  0.61958  0.77255  0.48576  0.95510
     13   3.22560  4.60931  4.27945  3.83086  2.05543  4.09560  3.48144  3.08067  3.63911  2.24834  3.68199  3.82646  4.42450  3.79309  3.78035  3.41999  3.44807  2.95283  2.25444  1.44554     69 y - - -
          2.68618  4.42225  2.77519  2.73123  3.46354  2.40513  3.72494  3.29354  2.67741  2.69355  4.24690  2.90347  2.73739  3.18146  2.89801  2.37887  2.77519  2.98518  4.58477  3.61503
          0.03008  3.91475  4.63709  0.61958  0.77255  0.48576  0.95510
     14   3.19306  4.58224  4.55799  4.04859  3.09855  4.35367  4.68194  1.88806  3.84412  0.99765  2.96626  4.33267  4.62277  4.10123  4.02404  3.73086  3.43903  2.10828  5.12223  3.92818     79 l - - -
          2.68618  4.42225  2.77519  2.73123  3.46354  2.40513  3.72494  3.29354  2.67741  2.69355  4.24690  2.90347  2.73739  3.18146  2.89801  2.37887  2.77519  2.98518  4.58477  3.61503
          0.03008  3.91475  4.63709  0.61958  0.77255  0.48576  0.95510
     15   2.79042  3.47006  4.14375  3.60493  2.00733  3.83603  3.77711  2.57862  3.47816  2.03174  3.26840  3.74335  4.18929  3.66004  3.64609  3.13709  3.02315  2.43494  4.19005  2.08552     80 f - - -
          2.68618  4.42225  2.77519  2.73123  3.46354  2.40513  3.72494  3.29354  2.67741  2.69355  4.24690  2.90347  2.73739  3.18146  2.89801  2.37887  2.77519  2.98518  4.58477  3.61503
          0.03008  3.91475  4.63709  0.61958  0.77255  0.48576  0.95510
     16   2.33568  4.25673  3.24301  3.06056  4.11832  2.98581  4.16934  3.64656  3.13717  3.36346  4.28591  3.27871  3.72806  3.48316  3.42203  1.02908  2.81894  3.17242  5.48739  4.20202     81 s - - -
          2.68618  4.42225  2.77519  2.73123  3.46354  2.40513  3.72494  3.29354  2.67741  2.69355  4.24690  2.90347  2.73739  3.18146  2.89801  2.37887  2.77519  2.98518  4.58477  3.61503
          0.03008  3.91475  4.63709  0.61958  0.77255  0.48576  0.95510
     17   2.40905  4.26746  3.38691  2.96632  3.77587  3.21187  3.96622  2.96963  2.87094  2.49897  3.74786  3.27100  3.81231  3.25071  3.18833  2.37523  1.66605  2.68327  5.21762  3.95648     82 t - - -
          2.68618  4.42225  2.77519  2.73123  3.46354  2.40513  3.72494  3.29354  2.67741  2.69355  4.24690  2.90347  2.73739  3.18146  2.89801  2.37887  2.77519  2.98518  4.58477  3.61503
          0.03008  3.91475  4.63709  0.61958  0.77255  0.48576  0.95510
     18   2.75830  4.75651  2.73148  2.62113  4.12663  3.21218  3.95486  3.84595  2.86200  3.48798  4.44286  1.08536  3.86604  3.22756  3.21820  2.82380  3.14148  3.46389  5.42768  4.07182     84 n - - -
          2.68618  4.42225  2.77519  2.73123  3.46354  2.40513  3.72494  3.29354  2.67741  2.69355  4.24690  2.90347  2.73739  3.18146  2.89801  2.37887  2.77519  2.98518  4.58477  3.61503
          0.03008  3.91475  4.63709  0.61958  0.77255  0.48576  0.95510
     19   2.76952  4.95311  2.57652  2.38636  4.31457  3.27678  3.73167  3.82494  2.24131  3.40952  4.28356  1.52563  3.84308  2.91734  2.82748  2.77329  3.06582  3.46048  5.52319  4.16366     85 n - - -
          2.68618  4.42225  2.77519  2.73123  3.46354  2.40513  3.72494  3.29354  2.67741  2.69355  4.24690  2.90347  2.73739  3.18146  2.89801  2.37887  2.77519  2.98518  4.58477  3.61503
          0.03008  3.91475  4.63709  0.61958  0.77255  0.48576  0.95510
     20   3.31202  4.70134  4.29667  4.01908  0.94502  3.99214  3.89583  2.83037  3.92502  2.19062  3.55420  4.06676  4.44969  4.08131  4.03431  3.57986  3.61313  2.82419  4.13216  2.49379     86 f - - -
          2.68618  4.42225  2.77519  2.73123  3.46354  2.40513  3.72494  3.29354  2.67741  2.69355  4.24690  2.90347  2.73739  3.18146  2.89801  2.37887  2.77519  2.98518  4.58477  3.61503
          0.03008  3.91475  4.63709  0.61958  0.77255  0.48576  0.95510
     21   2.58730  4.30581  4.31427  3.82134  3.55701  3.99520  4.61678  1.71395  3.71149  2.18438  3.40213  4.06690  4.42090  4.01558  3.95926  3.36725  3.14106  1.18979  5.36402  4.14738     87 v - - -
          2.68618  4.42225  2.77519  2.73123  3.46354  2.40513  3.72494  3.29354  2.67741  2.69355  4.24690  2.90347  2.73739  3.18146  2.89801  2.37887  2.77519  2.98518  4.58477  3.61503
          0.03008  3.91475  4.63709  0.61958  0.77255  0.48576  0.95510
     22   2.71751  4.48897  3.39996  3.30463  4.44655  0.66676  4.42250  4.05628  3.49167  3.70516  4.68110  3.56420  3.88147  3.81245  3.72325  2.89061  3.20203  3.57643  5.53071  4.54981     88 G - - -
          2.68618  4.42225  2.77519  2.73123  3.46354  2.40513  3.72494  3.29354  2.67741  2.69355  4.24690  2.90347  2.73739  3.18146  2.89801  2.37887  2.77519  2.98518  4.58477  3.61503
          0.03008  3.91475  4.63709  0.61958  0.77255  0.48576  0.95510
     23   3.05292  4.88944  3.54786  3.04991  4.25472  3.53304  3.85460  3.79921  2.25402  3.30744  4.30636  3.40650  4.03342  3.07268  0.91574  3.13496  3.31590  3.52129  5.32054  4.17273     89 r - - -
          2.68618  4.42225  2.77519  2.73123  3.46354  2.40513  3.72494  3.29354  2.67741  2.69355  4.24690  2.90347  2.73739  3.18146  2.89801  2.37887  2.77519  2.98518  4.58477  3.61503
          0.03008  3.91475  4.63709  0.61958  0.77255  0.48576  0.95510
     24   2.91408  4.90137  2.93064  2.68581  4.07557  3.39380  3.84456  3.71260  2.50363  3.21078  4.23724  3.14599  3.94773  1.16076  2.78707  2.95995  3.21092  3.43958  5.34001  4.03648     90 q - - -
          2.68618  4.42225  2.77519  2.73123  3.46354  2.40513  3.72494  3.29354  2.67741  2.69355  4.24690  2.90347  2.73739  3.18146  2.89801  2.37887  2.77519  2.98518  4.58477  3.61503
          0.03008  3.91475  4.63709  0.61958  0.77255  0.48576  0.95510
     25   2.82134  4.25113  4.25062  3.69093  2.65722  3.96021  4.16635  1.63155  3.57516  1.91416  3.10936  3.91016  4.28666  3.78128  3.76194  3.26509  3.05483  1.96708  4.70059  2.94731    101 i - - -
          2.68618  4.42225  2.77519  2.73123  3.46354  2.40513  3.72494  3.29354  2.67741  2.69355  4.24690  2.90347  2.73739  3.18146  2.89801  2.37887  2.77519  2.98518  4.58477  3.61503
          0.03008  3.91475  4.63709  0.61958  0.77255  0.48576  0.95510
     26   3.40586  4.76552  4.15583  3.87224  2.70958  3.77752  3.95183  3.43107  3.59346  2.81874  4.06294  4.01272  4.29874  3.97888  3.71443  3.60917  3.70835  3.32258  0.80419  2.70944    102 w - - -
          2.68618  4.42225  2.77519  2.73123  3.46354  2.40513  3.72494  3.29354  2.67741  2.69355  4.24690  2.90347  2.73739  3.18146  2.89801  2.37887  2.77519  2.98518  4.58477  3.61503
          0.03008  3.91475  4.63709  0.61958  0.77255  0.48576  0.95510
     27   2.79720  5.10346  2.75953  1.72978  4.44653  3.40506  3.59823  3.86109  1.89778  3.36706  4.19344  2.89902  3.85272  2.73485  2.33082  2.76819  3.01863  3.50289  5.49873  4.18605    104 e - - -
          2.68618  4.42225  2.77519  2.73123  3.46354  2.40513  3.72494  3.29354  2.67741  2.69355  4.24690  2.90347  2.73739  3.18146  2.89801  2.37887  2.77519  2.98518  4.58477  3.61503
          0.03008  3.91475  4.63709  0.61958  0.77255  0.48576  0.95510
     28   3.43747  4.74136  4.43479  4.07752  1.23436  4.23723  3.46316  3.13267  3.93672  2.49422  3.74616  3.95217  4.55963  3.97505  4.02149  3.59769  3.66501  3.05850  3.63366  1.46323    105 f - - -
          2.68618  4.42225  2.77519  2.73123  3.46354  2.40513  3.72494  3.29354  2.67741  2.69355  4.24690  2.90347  2.73739  3.18146  2.89801  2.37887  2.77519  2.98518  4.58477  3.61503
          0.03008  3.91475  4.63709  0.61958  0.77255  0.48576  0.95510
     29   2.79192  5.28461  1.63557  1.99488  4.55221  3.24198  3.11164  4.05353  2.55026  3.56148  4.37743  2.70484  3.78957  2.52692  3.07725  2.71374  3.05274  3.64986  5.72189  4.27164    108 d - - -
          2.68618  4.42225  2.77519  2.73123  3.46354  2.40513  3.72494  3.29354  2.67741  2.69355  4.24690  2.90347  2.73739  3.18146  2.89801  2.37887  2.77519  2.98518  4.58477  3.61503
          0.03008  3.91475  4.63709  0.61958  0.77255  0.48576  0.95510
     30   2.52113  4.52860  2.85188  2.65426  4.17103  3.12521  3.92270  3.69375  2.79296  3.34069  4.22347  2.54808  1.52352  3.16078  3.15159  2.62452  2.91822  3.27609  5.47155  4.16166    109 p - - -
          2.68618  4.42225  2.77519  2.73123  3.46354  2.40513  3.72494  3.29354  2.67741  2.69355  4.24690  2.90347  2.73739  3.18146  2.89801  2.37887  2.77519  2.98518  4.58477  3.61503
          0.03008  3.91475  4.63709  0.61958  0.77255  0.48576  0.95510
     31   2.85077  5.38956  1.85425  1.77543  4.67699  3.20331  3.69571  4.18473  2.66179  3.68794  4.51972  1.89781  3.79558  2.85344  3.22991  2.75147  3.12837  3.76510  5.85099  4.36706    111 e - - -
          2.68618  4.42225  2.77519  2.73123  3.46354  2.40513  3.72494  3.29354  2.67741  2.69355  4.24690  2.90347  2.73739  3.18146  2.89801  2.37887  2.77519  2.98518  4.58477  3.61503
          0.03008  3.91475  4.63709  0.61958  0.77255  0.48576  0.95510
     32   1.79995  4.44280  2.99385  2.61973  4.00600  2.59136  3.13178  3.43062  2.67563  3.07727  3.91848  3.03748  3.74486  3.01564  3.07538  2.32676  2.77697  3.05760  5.33046  4.03983    126 a - - -
          2.68618  4.42225  2.77519  2.73123  3.46354  2.40513  3.72494  3.29354  2.67741  2.69355  4.24690  2.90347  2.73739  3.18146  2.89801  2.37887  2.77519  2.98518  4.58477  3.61503
          0.03008  3.91475  4.63709  0.61958  0.77255  0.48576  0.95510
     33   2.45385  4.33924  3.25352  2.81981  3.60844  1.86763  3.82543  3.18841  2.76466  2.86065  3.74480  3.18163  3.80343  3.12764  3.10987  2.35512  2.79160  2.87625  3.70578  3.69430    128 g - - -
          2.68619  4.42226  2.77521  2.73125  3.46355  2.40514  3.72496  3.29334  2.67742  2.69356  4.24691  2.90348  2.73729  3.18148  2.89802  2.37888  2.77521  2.98520  4.58478  3.61504
          0.08923  2.58128  4.63709  0.64474  0.74402  0.48576  0.95510
     34   2.26443  4.17927  3.34176  3.05589  4.08074  2.99073  4.11314  3.35679  3.04249  3.15773  4.05604  3.26152  3.70710  3.39620  3.33787  2.14829  1.37729  2.94093  5.47086  4.22816    131 t - - -
          2.68618  4.42225  2.77519  2.73123  3.46354  2.40513  3.72494  3.29354  2.67741  2.69355  4.24690  2.90347  2.73739  3.18146  2.89801  2.37887  2.77519  2.98518  4.58477  3.61503
          0.03008  3.91475  4.63709  0.61958  0.77255  0.48576  0.95510
     35   2.52113  4.52860  2.85188  2.65426  4.17103  3.12521  3.92270  3.69375  2.79296  3.34069  4.22347  2.54808  1.52352  3.16078  3.15159  2.62452  2.91822  3.27609  5.47155  4.16166    132 p - - -
          2.68618  4.42225  2.77519  2.73123  3.46354  2.40513  3.72494  3.29354  2.67741  2.69355  4.24690  2.90347  2.73739  3.18146  2.89801  2.37887  2.77519  2.98518  4.58477  3.61503
          0.03008  3.91475  4.63709  0.61958  0.77255  0.48576  0.95510
     36   2.81405  5.06374  2.39788  1.25553  4.49993  2.67174  3.78321  3.96025  2.67748  3.54348  4.41538  2.82603  3.82786  2.96710  3.13858  2.78786  3.12059  3.57670  5.68146  4.32516    133 e - - -
          2.68618  4.42225  2.77519  2.73123  3.46354  2.40513  3.72494  3.29354  2.67741  2.69355  4.24690  2.90347  2.73739  3.18146  2.89801  2.37887  2.77519  2.98518  4.58477  3.61503
          0.03008  3.91475  4.63709  0.61958  0.77255  0.48576  0.95510
     37   2.85540  5.20035  2.38255  1.35749  4.47721  3.28144  3.69790  3.95086  2.49472  3.48318  4.35958  2.78778  3.83986  2.50992  2.91870  2.79983  3.12134  3.59366  5.65232  4.26088    141 e - - -
          2.68618  4.42225  2.77519  2.73123  3.46354  2.40513  3.72494  3.29354  2.67741  2.69355  4.24690  2.90347  2.73739  3.18146  2.89801  2.37887  2.77519  2.98518  4.58477  3.61503
          0.03008  3.91475  4.63709  0.61958  0.77255  0.48576  0.95510
     38   2.68551  4.73595  3.14761  2.59183  3.99272  3.03930  3.62580  3.38906  2.22655  2.54171  3.85185  3.05337  3.86810  2.59515  1.96779  2.74955  2.91069  3.09954  5.21953  3.94919    143 r - - -
          2.68618  4.42225  2.77519  2.73123  3.46354  2.40513  3.72494  3.29354  2.67741  2.69355  4.24690  2.90347  2.73739  3.18146  2.89801  2.37887  2.77519  2.98518  4.58477  3.61503
          0.03008  3.91475  4.63709  0.61958  0.77255  0.48576  0.95510
     39   2.28143  4.92977  2.62228  1.92722  4.25735  3.30059  3.63948  3.68534  2.43452  3.25976  4.08055  2.83802  3.78732  2.39567  2.88217  2.42896  2.91559  3.32783  5.46884  4.10916    153 e - - -
          2.68618  4.42225  2.77519  2.73123  3.46354  2.40513  3.72494  3.29354  2.67741  2.69355  4.24690  2.90347  2.73739  3.18146  2.89801  2.37887  2.77519  2.98518  4.58477  3.61503
          0.03008  3.91475  4.63709  0.61958  0.77255  0.48576  0.95510
     40   2.53435  5.05687  2.54953  1.87248  4.37141  3.31276  3.64561  3.79790  2.39389  3.35002  4.18781  2.82468  3.81488  2.00581  2.80980  2.71851  2.99685  3.44100  5.54126  4.17705    154 e - - -
          2.68618  4.42225  2.77519  2.73123  3.46354  2.40513  3.72494  3.29354  2.67741  2.69355  4.24690  2.90347  2.73739  3.18146  2.89801  2.37887  2.77519  2.98518  4.58477  3.61503
          0.03008  3.91475  4.63709  0.61958  0.77255  0.48576  0.95510
     41   2.66361  4.16347  3.97001  3.40258  2.90403  3.76441  4.05911  2.12517  3.30552  2.12736  3.18894  3.67938  4.12489  3.55682  3.54418  3.05310  2.63785  1.69602  4.78495  3.18053    155 v - - -
          2.68618  4.42225  2.77519  2.73123  3.46354  2.40513  3.72494  3.29354  2.67741  2.69355  4.24690  2.90347  2.73739  3.18146  2.89801  2.37887  2.77519  2.98518  4.58477  3.61503
          0.03008  3.91475  4.63709  0.61958  0.77255  0.48576  0.95510
     42   2.61846  4.90413  2.60461  1.98814  4.14249  3.35174  3.58770  3.59966  2.36422  3.16794  3.97659  2.85699  3.77804  2.27294  2.81885  2.61910  2.85313  3.25346  4.04217  4.00085    156 e - - -
          2.68618  4.42225  2.77519  2.73123  3.46354  2.40513  3.72494  3.29354  2.67741  2.69355  4.24690  2.90347  2.73739  3.18146  2.89801  2.37887  2.77519  2.98518  4.58477  3.61503
          0.03008  3.91475  4.63709  0.61958  0.77255  0.48576  0.95510
     43   2.63332  4.71127  3.06961  2.52162  3.88079  3.44489  3.61307  3.32832  1.82819  2.94710  3.36823  2.74627  3.83751  2.79467  2.68469  2.69371  2.85822  3.03845  5.16598  3.33321    157 k - - -
          2.68618  4.42225  2.77519  2.73123  3.46354  2.40513  3.72494  3.29354  2.67741  2.69355  4.24690  2.90347  2.73739  3.18146  2.89801  2.37887  2.77519  2.98518  4.58477  3.61503
          0.03008  3.91475  4.63709  0.61958  0.77255  0.48576  0.95510
     44   1.65409  4.23962  3.72123  3.23318  2.92587  3.45963  4.08682  2.48481  3.16945  2.35953  3.44570  3.51169  3.98563  3.46560  3.47061  2.81617  2.87083  2.12164  5.02993  3.75172    158 a - - -
          2.68618  4.42225  2.77519  2.73123  3.46354  2.40513  3.72494  3.29354  2.67741  2.69355  4.24690  2.90347  2.73739  3.18146  2.89801  2.37887  2.77519  2.98518  4.58477  3.61503
          0.03008  3.91475  4.63709  0.61958  0.77255  0.48576  0.95510
     45   2.66688  3.69028  3.17971  2.59097  3.94497  3.47235  3.15699  3.36230  2.23342  2.96805  3.82060  3.05372  3.86134  2.58185  1.93502  2.73414  2.88834  3.07201  5.18453  3.90650    163 r - - -
          2.68618  4.42225  2.77519  2.73123  3.46354  2.40513  3.72494  3.29354  2.67741  2.69355  4.24690  2.90347  2.73739  3.18146  2.89801  2.37887  2.77519  2.98518  4.58477  3.61503
          0.03008  3.91475  4.63709  0.61958  0.77255  0.48576  0.95510
     46   2.71515  5.15332  2.30900  1.75945  4.45692  3.28288  3.61747  3.92217  2.09613  3.44005  4.23912  2.75841  3.20118  2.75311  2.91707  2.66369  2.96387  3.52693  5.60705  4.19722    164 e - - -
          2.68618  4.42225  2.77519  2.73123  3.46354  2.40513  3.72494  3.29354  2.67741  2.69355  4.24690  2.90347  2.73739  3.18146  2.89801  2.37887  2.77519  2.98518  4.58477  3.61503
          0.03008  3.91475  4.63709  0.61958  0.77255  0.48576  0.95510
     47   2.75971  5.23772  2.19464  1.92648  4.53780  3.26280  3.63497  4.01585  2.11803  3.52088  4.32547  2.11909  3.78555  2.77453  2.97451  2.69162  3.01358  3.61089  5.68038  4.25140    165 e - - -
          2.68618  4.42225  2.77519  2.73123  3.46354  2.40513  3.72494  3.29354  2.67741  2.69355  4.24690  2.90347  2.73739  3.18146  2.89801  2.37887  2.77519  2.98518  4.58477  3.61503
          0.03008  3.91475  4.63709  0.61958  0.77255  0.48576  0.95510
     48   3.41964  4.73167  4.42204  4.06150  1.17701  4.22697  3.47930  3.10151  3.92133  2.46188  3.71836  3.95096  4.55168  3.96881  4.01094  3.58877  3.64871  3.03262  3.65416  1.57631    166 f - - -
          2.68618  4.42225  2.77519  2.73123  3.46354  2.40513  3.72494  3.29354  2.67741  2.69355  4.24690  2.90347  2.73739  3.18146  2.89801  2.37887  2.77519  2.98518  4.58477  3.61503
          0.03008  3.91475  4.63709  0.61958  0.77255  0.48576  0.95510
     49   2.57660  4.83834  2.66951  2.34711  4.11870  3.34795  3.58673  3.54680  2.36759  3.12630  3.93016  2.49169  3.76599  2.58540  2.65906  2.44508  2.63304  2.93944  5.34447  3.99441    167 e - - -
          2.68618  4.42225  2.77519  2.73123  3.46354  2.40513  3.72494  3.29354  2.67741  2.69355  4.24690  2.90347  2.73739  3.18146  2.89801  2.37887  2.77519  2.98518  4.58477  3.61503
          0.03008  3.91475  4.63709  0.61958  0.77255  0.48576  0.95510
     50   2.65930  4.91800  2.93794  2.25796  4.21597  3.41177  3.57141  3.63128  2.00441  2.92399  3.99129  2.69634  3.81057  2.70669  2.30621  2.47430  2.88076  3.28735  5.36170  4.04366    168 k - - -
          2.68618  4.42225  2.77519  2.73123  3.46354  2.40513  3.72494  3.29354  2.67741  2.69355  4.24690  2.90347  2.73739  3.18146  2.89801  2.37887  2.77519  2.98518  4.58477  3.61503
          0.03008  3.91475  4.63709  0.61958  0.77255  0.48576  0.95510
     51   2.77123  4.94309  2.59811  2.39373  3.92003  3.30142  3.00840  3.79341  2.51977  3.34452  4.22730  1.57380  3.85194  2.92745  2.90430  2.77379  3.05898  3.44110  5.26973  3.80215    170 n - - -
          2.68618  4.42225  2.77519  2.73123  3.46354  2.40513  3.72494  3.29354  2.67741  2.69355  4.24690  2.90347  2.73739  3.18146  2.89801  2.37887  2.77519  2.98518  4.58477  3.61503
          0.03008  3.91475  4.63709  0.61958  0.77255  0.48576  0.95510
     52   2.99486  5.03336  3.40376  2.79711  4.44520  3.60057  3.61878  3.82029  1.76941  3.30785  4.20301  3.18960  4.00083  2.77100  1.28123  3.01650  3.18365  3.51861  5.37661  4.20014    175 r - - -
          2.68618  4.42225  2.77519  2.73123  3.46354  2.40513  3.72494  3.29354  2.67741  2.69355  4.24690  2.90347  2.73739  3.18146  2.89801  2.37887  2.77519  2.98518  4.58477  3.61503
          0.03008  3.91475  4.63709  0.61958  0.77255  0.48576  0.95510
     53   2.69803  4.54888  3.26405  2.75594  2.24944  3.54322  3.13270  3.09613  2.11683  2.71966  3.64803  3.18137  3.93960  3.00841  2.89993  2.82537  2.92805  2.86133  4.68615  3.21486    176 k - - -
          2.68619  4.42226  2.77521  2.73124  3.46355  2.40514  3.72496  3.29355  2.67742  2.69336  4.24691  2.90348  2.73741  3.18147  2.89802  2.37888  2.77521  2.98519  4.58478  3.61504
          0.13300  2.16414  4.63709  0.38060  1.15029  0.48576  0.95510
     54   2.65690  4.91856  2.93590  2.13987  4.19148  3.41282  2.88290  3.62653  2.02784  3.17595  3.98596  2.91897  3.80923  2.70522  2.43235  2.66112  2.87745  3.28339  5.34873  3.50900    178 k - - -
          2.68620  4.42227  2.77521  2.73125  3.46356  2.40493  3.72496  3.29356  2.67743  2.69357  4.24691  2.90348  2.73741  3.18148  2.89802  2.37889  2.77521  2.98520  4.58479  3.61505
          0.18575  1.83361  4.63709  0.32223  1.28929  0.48576  0.95510
     55   2.66404  4.16018  3.98007  3.41217  2.89165  3.76606  4.05531  2.12488  3.31346  2.12110  3.18306  3.68417  4.12549  3.56202  3.54801  3.05501  2.67621  1.70174  4.76972  3.10799    181 v - - -
          2.68618  4.42225  2.77519  2.73123  3.46354  2.40513  3.72494  3.29354  2.67741  2.69355  4.24690  2.90347  2.73739  3.18146  2.89801  2.37887  2.77519  2.98518  4.58477  3.61503
          0.03008  3.91475  4.63709  0.61958  0.77255  0.48576  0.95510
     56   2.86373  5.03999  3.17155  2.59763  4.35448  3.53854  2.56069  3.78879  1.56481  3.28136  4.12659  3.05280  3.92207  2.71332  2.07563  2.86299  3.05500  3.46245  5.36482  4.11115    183 k - - -
          2.68618  4.42225  2.77519  2.73123  3.46354  2.40513  3.72494  3.29354  2.67741  2.69355  4.24690  2.90347  2.73739  3.18146  2.89801  2.37887  2.77519  2.98518  4.58477  3.61503
          0.03008  3.91475  4.63709  0.61958  0.77255  0.48576  0.95510
     57   1.71890  4.23997  3.24570  2.96647  4.13670  3.01151  4.08432  3.44358  3.01336  3.18616  4.08909  3.22446  1.77433  3.34778  3.33739  2.47333  2.75620  3.02252  5.49845  4.26574    185 a - - -
          2.68618  4.42225  2.77519  2.73123  3.46354  2.40513  3.72494  3.29354  2.67741  2.69355  4.24690  2.90347  2.73739  3.18146  2.89801  2.37887  2.77519  2.98518  4.58477  3.61503
          0.03008  3.91475  4.63709  0.61958  0.77255  0.48576  0.95510
     58   2.25224  2.51054  3.48534  3.06545  3.87486  3.03744  4.03092  3.26082  3.01134  2.98597  3.84909  2.78444  3.70689  3.33244  3.32323  1.69091  2.67830  2.87020  5.27468  4.04021    186 s - - -
          2.68618  4.42225  2.77519  2.73123  3.46354  2.40513  3.72494  3.29354  2.67741  2.69355  4.24690  2.90347  2.73739  3.18146  2.89801  2.37887  2.77519  2.98518  4.58477  3.61503
          0.03008  3.91475  4.63709  0.61958  0.77255  0.48576  0.95510
     59   1.99098  4.16063  3.21994  2.97147  4.29587  1.79791  4.12351  3.71856  3.09840  3.39730  4.21812  3.18614  3.64098  3.37924  3.43546  1.69993  2.67672  3.16254  5.62311  4.39332    187 s - - -
          2.68618  4.42225  2.77519  2.73123  3.46354  2.40513  3.72494  3.29354  2.67741  2.69355  4.24690  2.90347  2.73739  3.18146  2.89801  2.37887  2.77519  2.98518  4.58477  3.61503
          0.03008  3.91475  4.63709  0.61958  0.77255  0.48576  0.95510
     60   3.03486  5.16991  0.85928  2.36120  4.55256  3.24255  3.96808  4.15032  3.06016  3.75106  4.72995  2.91975  3.89831  3.20720  3.58224  2.99234  3.37428  3.78495  5.71297  4.41829    188 d - - -
          2.68618  4.42225  2.77519  2.73123  3.46354  2.40513  3.72494  3.29354  2.67741  2.69355  4.24690  2.90347  2.73739  3.18146  2.89801  2.37887  2.77519  2.98518  4.58477  3.61503
          0.03008  3.91475  4.63709  0.61958  0.77255  0.48576  0.95510
     61   2.66121  4.16097  3.97685  3.40184  2.82964  3.23153  4.05668  2.18237  3.30405  1.75202  2.82001  3.67852  4.11235  3.54388  3.53474  3.04520  2.89445  2.07747  4.77726  3.58149    190 l - - -
          2.68618  4.42225  2.77519  2.73123  3.46354  2.40513  3.72494  3.29354  2.67741  2.69355  4.24690  2.90347  2.73739  3.18146  2.89801  2.37887  2.77519  2.98518  4.58477  3.61503
          0.03008  3.91475  4.63709  0.61958  0.77255  0.48576  0.95510
     62   3.22206  4.59885  4.54980  4.05544  2.03833  4.31111  4.30582  2.30012  3.91367  1.09853  2.97263  4.24828  4.57559  4.05858  4.05846  3.67376  3.45620  2.39155  4.60323  3.15370    191 l - - -
          2.68618  4.42225  2.77519  2.73123  3.46354  2.40513  3.72494  3.29354  2.67741  2.69355  4.24690  2.90347  2.73739  3.18146  2.89801  2.37887  2.77519  2.98518  4.58477  3.61503
          0.03008  3.91475  4.63709  0.61958  0.77255  0.48576  0.95510
     63   2.70097  4.49327  3.43652  2.86606  3.53968  3.60339  3.79937  2.78849  2.09032  2.22715  2.41527  3.28499  3.98241  3.05663  2.85636  2.88293  2.92923  2.62722  5.02585  3.78367    192 k - - -
          2.68618  4.42225  2.77519  2.73123  3.46354  2.40513  3.72494  3.29354  2.67741  2.69355  4.24690  2.90347  2.73739  3.18146  2.89801  2.37887  2.77519  2.98518  4.58477  3.61503
          0.03008  3.91475  4.63709  0.61958  0.77255  0.48576  0.95510
     64   2.78533  5.00613  2.94093  2.48560  4.34758  3.44124  3.59717  3.78101  2.11920  3.29525  4.13065  2.26755  3.87090  2.47581  1.86803  2.78228  3.00626  3.43591  5.41588  4.12671    193 r - - -
          2.68618  4.42225  2.77519  2.73123  3.46354  2.40513  3.72494  3.29354  2.67741  2.69355  4.24690  2.90347  2.73739  3.18146  2.89801  2.37887  2.77519  2.98518  4.58477  3.61503
          0.03008  3.91475  4.63709  0.61958  0.77255  0.48576  0.95510
     65   2.73085  4.23541  4.00538  3.42773  2.55995  3.81959  4.07984  2.25221  3.31296  1.66656  2.55494  3.71707  4.15391  3.55659  3.09928  3.10312  2.95920  2.31982  4.77051  3.56846    194 l - - -
          2.68618  4.42225  2.77519  2.73123  3.46354  2.40513  3.72494  3.29354  2.67741  2.69355  4.24690  2.90347  2.73739  3.18146  2.89801  2.37887  2.77519  2.98518  4.58477  3.61503
          0.03008  3.91475  4.63709  0.61958  0.77255  0.48576  0.95510
     66   2.91408  4.90137  2.93064  2.68581  4.07557  3.39380  3.84456  3.71260  2.50363  3.21078  4.23724  3.14599  3.94773  1.16076  2.78707  2.95995  3.21092  3.43958  5.34001  4.03648    209 q - - -
          2.68618  4.42225  2.77519  2.73123  3.46354  2.40513  3.72494  3.29354  2.67741  2.69355  4.24690  2.90347  2.73739  3.18146  2.89801  2.37887  2.77519  2.98518  4.58477  3.61503
          0.03008  3.91475  4.63709  0.61958  0.77255  0.48576  0.95510
     67   3.20255  4.65220  4.25738  3.89727  3.15166  4.03589  4.53973  2.35785  3.66461  0.82487  3.16114  4.16866  4.46388  4.02283  3.83382  3.61145  3.49482  2.40619  5.04645  3.77958    237 l - - -
          2.68618  4.42225  2.77519  2.73123  3.46354  2.40513  3.72494  3.29354  2.67741  2.69355  4.24690  2.90347  2.73739  3.18146  2.89801  2.37887  2.77519  2.98518  4.58477  3.61503
          0.03008  3.91475  4.63709  0.61958  0.77255  0.48576  0.95510
     68   2.76733  4.30605  3.91182  3.35789  3.33788  3.83536  4.13677  1.56890  2.85001  2.09718  2.85150  3.68860  4.19537  3.52181  3.40639  3.13922  3.00721  2.08640  4.99457  3.78621    238 i - - -
          2.68618  4.42225  2.77519  2.73123  3.46354  2.40513  3.72494  3.29354  2.67741  2.69355  4.24690  2.90347  2.73739  3.18146  2.89801  2.37887  2.77519  2.98518  4.58477  3.61503
          0.03008  3.91475  4.63709  0.61958  0.77255  0.48576  0.95510
     69   3.01050  4.97626  3.18933  2.80271  4.37234  3.49558  3.78232  3.80422  0.98191  3.36001  4.31906  3.22536  3.99283  2.97131  2.43932  3.04964  3.26056  3.50958  5.40953  4.22832    239 k - - -
          2.68618  4.42225  2.77519  2.73123  3.46354  2.40513  3.72494  3.29354  2.67741  2.69355  4.24690  2.90347  2.73739  3.18146  2.89801  2.37887  2.77519  2.98518  4.58477  3.61503
          0.03008  3.91475  4.63709  0.61958  0.77255  0.48576  0.95510
     70   2.98843  5.10848  2.50515  0.96676  4.45996  3.30115  3.89140  3.92224  2.77722  3.53250  4.50449  2.95661  3.90769  3.10606  3.19057  2.96642  3.29292  3.60166  5.62357  4.34563    241 e - - -
          2.68618  4.42225  2.77519  2.73123  3.46354  2.40513  3.72494  3.29354  2.67741  2.69355  4.24690  2.90347  2.73739  3.18146  2.89801  2.37887  2.77519  2.98518  4.58477  3.61503
          0.03008  3.91475  4.63709  0.61958  0.77255  0.48576  0.95510
     71   2.47543  4.55436  2.73808  2.53340  4.23919  3.09430  3.85879  3.75923  2.74003  3.38534  4.22925  1.89106  3.74080  3.06830  3.14271  1.78869  2.86592  3.30853  5.53570  4.18546    242 s - - -
          2.68618  4.42225  2.77519  2.73123  3.46354  2.40513  3.72494  3.29354  2.67741  2.69355  4.24690  2.90347  2.73739  3.18146  2.89801  2.37887  2.77519  2.98518  4.58477  3.61503
          0.03008  3.91475  4.63709  0.61958  0.77255  0.48576  0.95510
     72   2.72542  5.05646  2.47592  2.07078  4.38418  2.25622  3.65572  3.83587  2.47020  3.38457  4.20852  2.51336  3.79659  2.35659  2.92679  2.69559  2.98745  3.46291  5.57218  4.18942    252 e - - -
          2.68618  4.42225  2.77519  2.73123  3.46354  2.40513  3.72494  3.29354  2.67741  2.69355  4.24690  2.90347  2.73739  3.18146  2.89801  2.37887  2.77519  2.98518  4.58477  3.61503
          0.03008  3.91475  4.63709  0.61958  0.77255  0.48576  0.95510
     73   3.03515  4.39095  4.60131  4.06696  2.75985  4.28956  4.64743  1.32513  3.95929  1.79226  3.11890  4.29906  4.57696  4.15775  4.14043  3.63560  3.28106  1.69205  5.11729  3.88107    254 i - - -
          2.68618  4.42225  2.77519  2.73123  3.46354  2.40513  3.72494  3.29354  2.67741  2.69355  4.24690  2.90347  2.73739  3.18146  2.89801  2.37887  2.77519  2.98518  4.58477  3.61503
          0.03008  3.91475  4.63709  0.61958  0.77255  0.48576  0.95510
     74   3.03486  5.16991  0.85928  2.36120  4.55256  3.24255  3.96808  4.15032  3.06016  3.75106  4.72995  2.91975  3.89831  3.20720  3.58224  2.99234  3.37428  3.78495  5.71297  4.41829    265 d - - -
          2.68620  4.42228  2.77522  2.73126  3.46356  2.40515  3.72497  3.29356  2.67743  2.69318  4.24692  2.90349  2.73742  3.18149  2.89803  2.37889  2.77522  2.98521  4.58479  3.61506
          0.24811  1.56044  4.63709  0.27525  1.42454  0.48576  0.95510
     75   2.84349  4.44537  3.82848  3.27560  3.19422  3.84969  4.08793  2.47343  3.06471  1.38559  2.57902  3.64384  4.18939  2.95599  3.33308  3.14497  3.07387  2.46263  4.94039  3.73924    269 l - - -
          2.68618  4.42225  2.77519  2.73123  3.46354  2.40513  3.72494  3.29354  2.67741  2.69355  4.24690  2.90347  2.73739  3.18146  2.89801  2.37887  2.77519  2.98518  4.58477  3.61503
          0.03008  3.91475  4.63709  0.61958  0.77255  0.48576  0.95510
     76   2.38542  4.39998  3.10408  2.69339  4.09350  2.78563  3.83319  3.50161  2.65044  3.14360  3.97653  3.07498  3.72813  3.03689  2.69703  1.70139  2.44983  3.09510  5.38779  4.11676    273 s - - -
          2.68619  4.42159  2.77520  2.73124  3.46355  2.40513  3.72495  3.29355  2.67741  2.69356  4.24690  2.90347  2.73740  3.18147  2.89801  2.37887  2.77520  2.98519  4.58478  3.61504
          0.09059  2.56497  4.63709  0.44952  1.01593  0.48576  0.95510
     77   3.07843  4.45036  4.56579  4.04420  3.27145  4.30765  4.72102  1.22933  3.87573  1.74668  2.67833  4.30950  4.60151  4.14067  4.07006  3.67144  3.33005  1.84791  5.23850  4.06192    277 i - - -
          2.68618  4.42225  2.77519  2.73123  3.46354  2.40513  3.72494  3.29354  2.67741  2.69355  4.24690  2.90347  2.73739  3.18146  2.89801  2.37887  2.77519  2.98518  4.58477  3.61503
          0.03008  3.91475  4.63709  0.61958  0.77255  0.48576  0.95510
     78   2.70921  4.76375  2.69926  2.18487  4.24358  3.24756  3.84553  3.66026  2.68255  3.29692  4.20293  2.99502  1.53943  3.05695  3.06518  2.76423  3.03886  3.31554  5.49026  4.20665    286 p - - -
          2.68607  4.42226  2.77520  2.73124  3.46355  2.40513  3.72495  3.29355  2.67741  2.69356  4.24690  2.90347  2.73740  3.18147  2.89801  2.37887  2.77520  2.98519  4.58478  3.61504
          0.09059  2.56497  4.63709  0.44952  1.01593  0.48576  0.95510
     79   1.83372  4.25164  3.22977  2.96393  4.14294  3.01612  4.08925  3.45015  3.01488  3.19189  4.10295  3.22570  1.64928  3.35406  3.33585  2.48487  2.76956  3.03192  5.50433  4.27089    297 p - - -
          2.68618  4.42225  2.77519  2.73123  3.46354  2.40513  3.72494  3.29354  2.67741  2.69355  4.24690  2.90347  2.73739  3.18146  2.89801  2.37887  2.77519  2.98518  4.58477  3.61503
          0.03008  3.91475  4.63709  0.61958  0.77255  0.48576  0.95510
     80   2.94579  4.39395  4.36028  3.90028  3.42142  4.06476  4.64555  1.90351  3.73230  1.86161  3.32593  4.14207  4.48290  4.06580  3.95578  3.46712  3.24149  1.13375  5.29908  4.03531    300 v - - -
          2.68618  4.42225  2.77519  2.73123  3.46354  2.40513  3.72494  3.29354  2.67741  2.69355  4.24690  2.90347  2.73739  3.18146  2.89801  2.37887  2.77519  2.98518  4.58477  3.61503
          0.03008  3.91475  4.63709  0.61958  0.77255  0.48576  0.95510
     81   2.83599  4.90204  3.16085  2.68912  4.27819  3.45979  3.66099  3.76195  2.09594  3.29419  4.17336  2.66144  3.92536  2.83056  1.38898  2.87355  3.08203  3.42917  5.36019  4.10412    305 r - - -
          2.68618  4.42225  2.77519  2.73123  3.46354  2.40513  3.72494  3.29354  2.67741  2.69355  4.24690  2.90347  2.73739  3.18146  2.89801  2.37887  2.77519  2.98518  4.58477  3.61503
          0.03008  3.91475  4.63709  0.61958  0.77255  0.48576  0.95510
     82   3.07839  4.47091  4.51347  3.96985  2.64325  4.25809  4.51918  2.10227  3.85248  1.19560  2.97214  4.22569  4.52909  4.03072  4.03253  3.59182  3.31514  1.81261  4.95955  3.71413    307 l - - -
          2.68618  4.42225  2.77519  2.73123  3.46354  2.40513  3.72494  3.29354  2.67741  2.69355  4.24690  2.90347  2.73739  3.18146  2.89801  2.37887  2.77519  2.98518  4.58477  3.61503
          0.03008  3.91475  4.63709  0.61958  0.77255  0.48576  0.95510
     83   2.74768  5.13459  2.19213  2.02160  4.44410  2.08437  3.66374  3.90317  2.30499  3.44761  4.27015  2.74809  3.79036  2.81757  3.03836  2.69974  3.01237  3.52154  5.63806  4.22745    310 e - - -
          2.68618  4.42225  2.77519  2.73123  3.46354  2.40513  3.72494  3.29354  2.67741  2.69355  4.24690  2.90347  2.73739  3.18146  2.89801  2.37887  2.77519  2.98518  4.58477  3.61503
          0.03008  3.91475  4.63709  0.61958  0.77255  0.48576  0.95510
     84   2.84627  5.36635  2.01836  1.48523  4.65530  3.20830  3.69490  4.15786  2.64933  3.66712  4.50023  2.18689  3.79733  2.85320  3.20613  2.75151  3.12303  3.74364  5.83107  4.35553    318 e - - -
          2.68618  4.42225  2.77519  2.73123  3.46354  2.40513  3.72494  3.29354  2.67741  2.69355  4.24690  2.90347  2.73739  3.18146  2.89801  2.37887  2.77519  2.98518  4.58477  3.61503
          0.03008  3.91475  4.63709  0.61958  0.77255  0.48576  0.95510
     85   2.72480  5.13128  2.22522  2.19769  4.45756  2.90890  3.64537  3.92637  2.15991  3.45515  4.26508  2.00418  3.78275  2.79047  2.97972  2.67752  2.98644  3.53173  5.62899  4.21780    322 n - - -
          2.68618  4.42225  2.77519  2.73123  3.46354  2.40513  3.72494  3.29354  2.67741  2.69355  4.24690  2.90347  2.73739  3.18146  2.89801  2.37887  2.77519  2.98518  4.58477  3.61503
          0.03008  3.91475  4.63709  0.61958  0.77255  0.48576  0.95510
     86   2.98843  5.10848  2.50515  0.96676  4.45996  3.30115  3.89140  3.92224  2.77722  3.53250  4.50449  2.95661  3.90769  3.10606  3.19057  2.96642  3.29292  3.60166  5.62357  4.34563    324 e - - -
          2.68618  4.42225  2.77519  2.73123  3.46354  2.40513  3.72494  3.29354  2.67741  2.69355  4.24690  2.90347  2.73739  3.18146  2.89801  2.37887  2.77519  2.98518  4.58477  3.61503
          0.03008  3.91475  4.63709  0.61958  0.77255  0.48576  0.95510
     87   2.85725  5.20048  2.37968  1.34765  4.47672  3.28032  3.70027  3.95089  2.49963  3.48418  4.36235  2.78776  3.84047  2.53043  2.92410  2.80168  3.12407  3.59429  5.65379  4.26195    325 e - - -
          2.68618  4.42225  2.77519  2.73123  3.46354  2.40513  3.72494  3.29354  2.67741  2.69355  4.24690  2.90347  2.73739  3.18146  2.89801  2.37887  2.77519  2.98518  4.58477  3.61503
          0.03008  3.91475  4.63709  0.61958  0.77255  0.48576  0.95510
     88   2.99879  4.37441  4.56347  4.07540  3.50069  4.24518  4.82549  1.56071  3.94934  2.03800  3.33518  4.31416  4.60682  4.24212  4.17051  3.63145  3.27700  1.12177  5.42584  4.20270    336 v - - -
          2.68618  4.42225  2.77519  2.73123  3.46354  2.40513  3.72494  3.29354  2.67741  2.69355  4.24690  2.90347  2.73739  3.18146  2.89801  2.37887  2.77519  2.98518  4.58477  3.61503
          0.03008  3.91475  4.63709  0.61958  0.77255  0.48576  0.95510
     89   2.53244  4.62257  2.90123  2.50437  4.08037  3.26206  3.71025  3.48323  2.29239  3.10858  3.94395  2.68155  3.77633  2.89062  2.89189  2.22170  2.10495  3.13064  5.34957  4.04664    338 t - - -
          2.68618  4.42225  2.77519  2.73123  3.46354  2.40513  3.72494  3.29354  2.67741  2.69355  4.24690  2.90347  2.73739  3.18146  2.89801  2.37887  2.77519  2.98518  4.58477  3.61503
          0.03008  3.91475  4.63709  0.61958  0.77255  0.48576  0.95510
     90   2.54860  3.71300  3.26355  2.70123  3.52717  3.47133  3.70426  2.92120  2.62041  2.61132  3.49045  2.88068  3.85896  2.74433  2.79870  2.71222  2.78178  2.52056  4.93470  2.84576    344 v - - -
          2.68618  4.42225  2.77519  2.73123  3.46354  2.40513  3.72494  3.29354  2.67741  2.69355  4.24690  2.90347  2.73739  3.18146  2.89801  2.37887  2.77519  2.98518  4.58477  3.61503
          0.03008  3.91475  4.63709  0.61958  0.77255  0.48576  0.95510
     91   2.88932  5.34186  1.99223  1.24902  4.63898  3.21099  3.73882  4.12465  2.71207  3.67180  4.53740  2.70246  3.81848  2.91098  3.25810  2.79970  3.17625  3.73126  5.82666  4.37495    345 e - - -
          2.68618  4.42225  2.77519  2.73123  3.46354  2.40513  3.72494  3.29354  2.67741  2.69355  4.24690  2.90347  2.73739  3.18146  2.89801  2.37887  2.77519  2.98518  4.58477  3.61503
          0.03008  3.91475  4.63709  0.61958  0.77255  0.48576  0.95510
     92   2.01023  4.62055  3.03403  2.59868  4.11149  3.30059  3.72651  3.41353  1.83027  3.09566  3.95870  3.04070  3.81209  2.90585  2.74778  2.65176  2.62973  3.08186  5.35833  4.08231    347 k - - -
          2.68618  4.42225  2.77519  2.73123  3.46354  2.40513  3.72494  3.29354  2.67741  2.69355  4.24690  2.90347  2.73739  3.18146  2.89801  2.37887  2.77519  2.98518  4.58477  3.61503
          0.03008  3.91475  4.63709  0.61958  0.77255  0.48576  0.95510
     93   1.89800  4.17299  3.78501  3.34688  3.72759  3.32754  4.24085  2.41700  3.27252  2.59262  3.63079  3.54670  3.94070  3.58456  3.55510  2.72899  2.51526  1.60239  5.29212  4.07916    348 v - - -
          2.68618  4.42225  2.77519  2.73123  3.46354  2.40513  3.72494  3.29354  2.67741  2.69355  4.24690  2.90347  2.73739  3.18146  2.89801  2.37887  2.77519  2.98518  4.58477  3.61503
          0.03008  3.91475  4.63709  0.61958  0.77255  0.48576  0.95510
     94   2.63810  4.74024  2.70507  1.91651  4.15732  3.27053  3.75705  3.45210  2.57647  3.15736  4.04523  2.94001  3.81642  2.94520  2.98301  2.69159  1.88994  3.13277  5.44697  4.12488    350 t - - -
          2.68618  4.42225  2.77519  2.73123  3.46354  2.40513  3.72494  3.29354  2.67741  2.69355  4.24690  2.90347  2.73739  3.18146  2.89801  2.37887  2.77519  2.98518  4.58477  3.61503
          0.03008  3.91475  4.63709  0.61958  0.77255  0.48576  0.95510
     95   2.60371  4.28113  3.76883  3.27089  3.57304  3.55124  4.17430  2.11173  3.16206  2.36477  3.47617  3.57162  4.05921  3.50290  3.46467  2.90594  1.78228  1.99206  5.19280  3.96190    351 t - - -
          2.68618  4.42225  2.77519  2.73123  3.46354  2.40513  3.72494  3.29354  2.67741  2.69355  4.24690  2.90347  2.73739  3.18146  2.89801  2.37887  2.77519  2.98518  4.58477  3.61503
          0.03008  3.91475  4.63709  0.61958  0.77255  0.48576  0.95510
     96   1.26192  4.11653  3.38899  3.12498  4.17422  2.91451  4.18302  3.48805  3.16797  3.26679  4.13587  3.27381  3.66262  3.47231  3.46191  1.89568  2.67879  3.00743  5.55304  4.32951    352 a - - -
          2.68618  4.42225  2.77519  2.73123  3.46354  2.40513  3.72494  3.29354  2.67741  2.69355  4.24690  2.90347  2.73739  3.18146  2.89801  2.37887  2.77519  2.98518  4.58477  3.61503
          0.03008  3.91475  4.63709  0.61958  0.77255  0.48576  0.95510
     97   3.02132  4.44372  4.43445  3.93474  3.27163  4.17439  4.63484  1.97141  3.77071  1.35895  3.14141  4.19768  4.52256  4.05442  3.97948  3.54935  3.29016  1.46626  5.20451  3.99476    353 l - - -
          2.68618  4.42225  2.77519  2.73123  3.46354  2.40513  3.72494  3.29354  2.67741  2.69355  4.24690  2.90347  2.73739  3.18146  2.89801  2.37887  2.77519  2.98518  4.58477  3.61503
          0.03008  3.91475  4.63709  0.61958  0.77255  0.48576  0.95510
     98   2.99979  5.09680  3.40152  2.75740  4.53141  3.61771  3.58597  3.88592  1.44289  3.34578  4.22096  3.16113  3.99453  2.72536  1.55946  3.00230  3.17297  3.57267  5.40132  4.22741    354 k - - -
          2.68618  4.42225  2.77519  2.73123  3.46354  2.40513  3.72494  3.29354  2.67741  2.69355  4.24690  2.90347  2.73739  3.18146  2.89801  2.37887  2.77519  2.98518  4.58477  3.61503
          0.03008  3.91475  4.63709  0.61958  0.77255  0.48576  0.95510
     99   2.97343  5.06562  3.29865  2.72733  4.48078  3.57846  3.60821  3.85489  1.22337  3.33514  4.21754  3.14255  3.98062  2.75421  1.95678  2.98099  3.16323  3.54169  5.40315  4.21193    357 k - - -
          2.68618  4.42225  2.77519  2.73123  3.46354  2.40513  3.72494  3.29354  2.67741  2.69355  4.24690  2.90347  2.73739  3.18146  2.89801  2.37887  2.77519  2.98518  4.58477  3.61503
          0.03008  3.91475  4.63709  0.61958  0.77255  0.48576  0.95510
    100   1.15860  4.11743  3.39839  3.15240  4.15972  2.92105  4.20399  3.43621  3.19120  3.24808  4.13592  3.29148  3.67309  3.50225  3.47376  2.10939  2.69107  2.97415  5.55226  4.32579    358 a - - -
          2.68618  4.42225  2.77519  2.73123  3.46354  2.40513  3.72494  3.29354  2.67741  2.69355  4.24690  2.90347  2.73739  3.18146  2.89801  2.37887  2.77519  2.98518  4.58477  3.61503
          0.03008  3.91475  4.63709  0.61958  0.77255  0.48576  0.95510
    101   2.52366  4.28021  4.17035  3.61595  2.52621  3.93032  4.25547  2.17132  3.51421  1.60384  3.10696  3.88232  4.27636  3.74594  3.73622  3.24023  3.05525  1.83974  4.89355  3.66359    359 l - - -
          2.68618  4.42225  2.77519  2.73123  3.46354  2.40513  3.72494  3.29354  2.67741  2.69355  4.24690  2.90347  2.73739  3.18146  2.89801  2.37887  2.77519  2.98518  4.58477  3.61503
          0.03008  3.91475  4.63709  0.61958  0.77255  0.48576  0.95510
    102   2.85930  4.90681  3.31927  2.71105  4.14667  3.56645  3.61091  3.56926  2.02559  2.79332  3.99895  3.13508  3.95214  2.48628  1.54164  2.90103  3.05883  3.29491  5.27191  4.02673    360 r - - -
          2.68618  4.42225  2.77519  2.73123  3.46354  2.40513  3.72494  3.29354  2.67741  2.69355  4.24690  2.90347  2.73739  3.18146  2.89801  2.37887  2.77519  2.98518  4.58477  3.61503
          0.03008  3.91475  4.63709  0.61958  0.77255  0.48576  0.95510
    103   3.21807  4.59409  4.52876  4.04514  1.76763  4.28400  4.20278  2.34520  3.90191  1.24254  3.02213  4.20813  4.56035  4.04267  4.04224  3.64690  3.45352  2.42254  4.48521  2.98421    361 l - - -
          2.68618  4.42225  2.77519  2.73123  3.46354  2.40513  3.72494  3.29354  2.67741  2.69355  4.24690  2.90347  2.73739  3.18146  2.89801  2.37887  2.77519  2.98518  4.58477  3.61503
          0.03008  3.91475  4.63709  0.61958  0.77255  0.48576  0.95510
    104   2.46005  3.47285  3.33408  2.81213  3.64819  3.33121  3.81702  2.93433  2.74322  2.47380  3.59527  2.45220  3.82507  3.08947  3.10540  2.63893  2.23520  2.66527  5.06242  3.80693    362 t - - -
          2.68618  4.42225  2.77519  2.73123  3.46354  2.40513  3.72494  3.29354  2.67741  2.69355  4.24690  2.90347  2.73739  3.18146  2.89801  2.37887  2.77519  2.98518  4.58477  3.61503
          0.03008  3.91475  4.63709  0.61958  0.77255  0.48576  0.95510
    105   2.58092  4.61850  3.13218  2.68237  4.14262  3.28666  3.73854  3.58721  2.34610  3.18717  4.04735  3.08893  3.82081  2.92459  1.89768  1.86141  2.89817  3.22128  5.35537  4.07961    363 s - - -
          2.68618  4.42225  2.77519  2.73123  3.46354  2.40513  3.72494  3.29354  2.67741  2.69355  4.24690  2.90347  2.73739  3.18146  2.89801  2.37887  2.77519  2.98518  4.58477  3.61503
          0.03008  3.91475  4.63709  0.61958  0.77255  0.48576  0.95510
    106   0.95452  4.21302  3.50537  3.29843  4.09433  3.03646  4.31551  3.22616  3.31577  3.10583  4.13290  3.43741  3.77966  3.65304  3.56349  2.56289  2.84316  2.87325  5.51726  4.32217    364 a - - -
          2.68618  4.42225  2.77519  2.73123  3.46354  2.40513  3.72494  3.29354  2.67741  2.69355  4.24690  2.90347  2.73739  3.18146  2.89801  2.37887  2.77519  2.98518  4.58477  3.61503
          0.03008  3.91475  4.63709  0.61958  0.77255  0.48576  0.95510
    107   2.86202  4.28418  4.30678  3.75417  3.36990  4.06141  4.46427  1.52481  3.64774  2.01555  2.81030  4.02629  4.39709  3.90662  3.87863  3.38179  2.73871  1.62239  5.14232  3.96127    365 i - - -
          2.68618  4.42225  2.77519  2.73123  3.46354  2.40513  3.72494  3.29354  2.67741  2.69355  4.24690  2.90347  2.73739  3.18146  2.89801  2.37887  2.77519  2.98518  4.58477  3.61503
          0.03008  3.91475  4.63709  0.61958  0.77255  0.48576  0.95510
    108   2.91408  4.90137  2.93064  2.68581  4.07557  3.39380  3.84456  3.71260  2.50363  3.21078  4.23724  3.14599  3.94773  1.16076  2.78707  2.95995  3.21092  3.43958  5.34001  4.03648    366 q - - -
          2.68618  4.42225  2.77519  2.73123  3.46354  2.40513  3.72494  3.29354  2.67741  2.69355  4.24690  2.90347  2.73739  3.18146  2.89801  2.37887  2.77519  2.98518  4.58477  3.61503
          0.03008  3.91475  4.63709  0.61958  0.77255  0.48576  0.95510
    109   0.95452  4.21302  3.50537  3.29843  4.09433  3.03646  4.31551  3.22616  3.31577  3.10583  4.13290  3.43741  3.77966  3.65304  3.56349  2.56289  2.84316  2.87325  5.51726  4.32217    367 a - - -
          2.68618  4.42225  2.77519  2.73123  3.46354  2.40513  3.72494  3.29354  2.67741  2.69355  4.24690  2.90347  2.73739  3.18146  2.89801  2.37887  2.77519  2.98518  4.58477  3.61503
          0.03008  3.91475  4.63709  0.61958  0.77255  0.48576  0.95510
    110   2.64313  4.75779  2.84227  2.47464  4.05822  3.32982  3.14061  3.54882  2.21873  3.14472  3.99254  2.95934  3.82044  2.85630  2.75932  1.77253  2.91442  3.21403  5.31761  3.98489    368 s - - -
          2.68618  4.42225  2.77519  2.73123  3.46354  2.40513  3.72494  3.29354  2.67741  2.69355  4.24690  2.90347  2.73739  3.18146  2.89801  2.37887  2.77519  2.98518  4.58477  3.61503
          0.03008  3.91475  4.63709  0.61958  0.77255  0.48576  0.95510
    111   3.03486  5.16991  0.85928  2.36120  4.55256  3.24255  3.96808  4.15032  3.06016  3.75106  4.72995  2.91975  3.89831  3.20720  3.58224  2.99234  3.37428  3.78495  5.71297  4.41829    369 d - - -
          2.68618  4.42225  2.77519  2.73123  3.46354  2.40513  3.72494  3.29354  2.67741  2.69355  4.24690  2.90347  2.73739  3.18146  2.89801  2.37887  2.77519  2.98518  4.58477  3.61503
          0.03008  3.91475  4.63709  0.61958  0.77255  0.48576  0.95510
    112   2.71751  4.48897  3.39996  3.30463  4.44655  0.66676  4.42250  4.05628  3.49167  3.70516  4.68110  3.56420  3.88147  3.81245  3.72325  2.89061  3.20203  3.57643  5.53071  4.54981    370 G - - -
          2.68618  4.42225  2.77519  2.73123  3.46354  2.40513  3.72494  3.29354  2.67741  2.69355  4.24690  2.90347  2.73739  3.18146  2.89801  2.37887  2.77519  2.98518  4.58477  3.61503
          0.03008  3.91475  4.63709  0.61958  0.77255  0.48576  0.95510
    113   3.04108  4.85129  3.16691  2.93097  3.31424  3.48314  1.05637  3.75054  2.77287  3.23927  4.28540  3.33865  4.03793  3.29772  3.03611  3.11134  3.34582  3.48485  4.77877  3.26388    371 h - - -
          2.68618  4.42225  2.77519  2.73123  3.46354  2.40513  3.72494  3.29354  2.67741  2.69355  4.24690  2.90347  2.73739  3.18146  2.89801  2.37887  2.77519  2.98518  4.58477  3.61503
          0.03008  3.91475  4.63709  0.61958  0.77255  0.48576  0.95510
    114   3.40586  4.76552  4.15583  3.87224  2.70958  3.77752  3.95183  3.43107  3.59346  2.81874  4.06294  4.01272  4.29874  3.97888  3.71443  3.60917  3.70835  3.32258  0.80419  2.70944    372 w - - -
          2.68618  4.42225  2.77519  2.73123  3.46354  2.40513  3.72494  3.29354  2.67741  2.69355  4.24690  2.90347  2.73739  3.18146  2.89801  2.37887  2.77519  2.98518  4.58477  3.61503
          0.03008  3.91475  4.63709  0.61958  0.77255  0.48576  0.95510
    115   2.80744  4.55796  3.41914  3.26413  4.25600  3.24307  4.33826  3.81209  3.32500  3.43443  4.48596  3.56666  0.75266  3.71250  3.56591  2.97621  3.25229  3.45267  5.43116  4.37719    373 p - - -
          2.68618  4.42225  2.77519  2.73123  3.46354  2.40513  3.72494  3.29354  2.67741  2.69355  4.24690  2.90347  2.73739  3.18146  2.89801  2.37887  2.77519  2.98518  4.58477  3.61503
          0.03008  3.91475  4.63709  0.61958  0.77255  0.48576  0.95510
    116   1.27319  4.11688  3.38793  3.12258  4.17522  2.91433  4.18130  3.49141  3.16583  3.26798  4.13594  3.27244  3.66206  3.46985  3.46070  1.87614  2.67818  3.00968  5.55310  4.32959    374 a - - -
          2.68618  4.42225  2.77519  2.73123  3.46354  2.40513  3.72494  3.29354  2.67741  2.69355  4.24690  2.90347  2.73739  3.18146  2.89801  2.37887  2.77519  2.98518  4.58477  3.61503
          0.03008  3.91475  4.63709  0.61958  0.77255  0.48576  0.95510
    117   2.98843  5.10848  2.50515  0.96676  4.45996  3.30115  3.89140  3.92224  2.77722  3.53250  4.50449  2.95661  3.90769  3.10606  3.19057  2.96642  3.29292  3.60166  5.62357  4.34563    375 e - - -
          2.68618  4.42225  2.77519  2.73123  3.46354  2.40513  3.72494  3.29354  2.67741  2.69355  4.24690  2.90347  2.73739  3.18146  2.89801  2.37887  2.77519  2.98518  4.58477  3.61503
          0.03008  3.91475  4.63709  0.61958  0.77255  0.48576  0.95510
    118   2.56108  4.50764  3.03730  2.64431  2.75860  3.33768  3.72745  3.20660  2.69225  2.87516  3.77275  2.03892  3.83865  3.02480  3.08721  2.42740  2.85560  2.91957  4.95290  3.52445    376 n - - -
          2.68618  4.42225  2.77519  2.73123  3.46354  2.40513  3.72494  3.29354  2.67741  2.69355  4.24690  2.90347  2.73739  3.18146  2.89801  2.37887  2.77519  2.98518  4.58477  3.61503
          0.03008  3.91475  4.63709  0.61958  0.77255  0.48576  0.95510
    119   1.64104  4.13439  3.34487  3.07492  4.20082  2.91485  4.15667  3.54708  3.12796  3.29794  4.15591  3.24739  3.65837  3.43311  3.43551  1.44118  2.67974  3.05016  5.56538  4.33551    377 s - - -
          2.68618  4.42225  2.77519  2.73123  3.46354  2.40513  3.72494  3.29354  2.67741  2.69355  4.24690  2.90347  2.73739  3.18146  2.89801  2.37887  2.77519  2.98518  4.58477  3.61503
          0.03008  3.91475  4.63709  0.61958  0.77255  0.48576  0.95510
    120   2.71751  4.48897  3.39996  3.30463  4.44655  0.66676  4.42250  4.05628  3.49167  3.70516  4.68110  3.56420  3.88147  3.81245  3.72325  2.89061  3.20203  3.57643  5.53071  4.54981    379 G - - -
          2.68618  4.42225  2.77519  2.73123  3.46354  2.40513  3.72494  3.29354  2.67741  2.69355  4.24690  2.90347  2.73739  3.18146  2.89801  2.37887  2.77519  2.98518  4.58477  3.61503
          0.03008  3.91475  4.63709  0.61958  0.77255  0.48576  0.95510
    121   2.24494  4.52661  2.91198  2.56209  4.09851  3.18555  3.78022  3.50850  2.60823  3.14207  3.98385  3.00124  2.16563  2.65929  3.00411  2.33733  2.81265  3.13047  5.39056  4.09342    380 p - - -
          2.68618  4.42225  2.77519  2.73123  3.46354  2.40513  3.72494  3.29354  2.67741  2.69355  4.24690  2.90347  2.73739  3.18146  2.89801  2.37887  2.77519  2.98518  4.58477  3.61503
          0.03008  3.91475  4.63709  0.61958  0.77255  0.48576  0.95510
    122   3.19457  4.60336  4.52259  3.98566  3.04568  4.33461  4.62632  2.17599  3.77874  0.99125  2.35857  4.28616  4.58443  4.02198  3.95887  3.69035  3.42939  2.27423  5.07660  3.93099    381 l - - -
          2.68618  4.42225  2.77519  2.73123  3.46354  2.40513  3.72494  3.29354  2.67741  2.69355  4.24690  2.90347  2.73739  3.18146  2.89801  2.37887  2.77519  2.98518  4.58477  3.61503
          0.03008  3.91475  4.63709  0.61958  0.77255  0.48576  0.95510
    123   3.24616  4.63380  4.42980  4.01087  1.30393  4.19776  3.94907  2.51689  3.86091  1.69185  3.22983  4.09813  4.53091  4.01023  3.99735  3.59029  3.49852  2.55045  4.19750  2.58656    383 f - - -
          2.68618  4.42225  2.77519  2.73123  3.46354  2.40513  3.72494  3.29354  2.67741  2.69355  4.24690  2.90347  2.73739  3.18146  2.89801  2.37887  2.77519  2.98518  4.58477  3.61503
          0.03008  3.91475  4.63709  0.61958  0.77255  0.48576  0.95510
    124   2.72393  3.38225  4.15198  3.59054  2.23028  3.81126  3.93097  2.43486  3.46199  1.71029  3.13949  3.76433  4.16146  3.65723  3.63020  3.11045  2.95693  2.31199  4.42917  2.71617    384 l - - -
          2.68618  4.42225  2.77519  2.73123  3.46354  2.40513  3.72494  3.29354  2.67741  2.69355  4.24690  2.90347  2.73739  3.18146  2.89801  2.37887  2.77519  2.98518  4.58477  3.61503
          0.03008  3.91475  4.63709  0.61958  0.77255  0.48576  0.95510
    125   2.69348  4.34197  3.73429  3.19638  3.38089  3.67789  4.06903  2.39660  3.05794  1.84955  2.93575  3.54930  4.09359  3.40595  3.35732  2.98759  2.01019  2.27082  5.02852  3.80895    385 l - - -
          2.68618  4.42225  2.77519  2.73123  3.46354  2.40513  3.72494  3.29354  2.67741  2.69355  4.24690  2.90347  2.73739  3.18146  2.89801  2.37887  2.77519  2.98518  4.58477  3.61503
          0.03008  3.91475  4.63709  0.61958  0.77255  0.48576  0.95510
    126   2.80744  4.55796  3.41914  3.26413  4.25600  3.24307  4.33826  3.81209  3.32500  3.43443  4.48596  3.56666  0.75266  3.71250  3.56591  2.97621  3.25229  3.45267  5.43116  4.37719    386 p - - -
          2.68618  4.42225  2.77519  2.73123  3.46354  2.40513  3.72494  3.29354  2.67741  2.69355  4.24690  2.90347  2.73739  3.18146  2.89801  2.37887  2.77519  2.98518  4.58477  3.61503
          0.03008  3.91475  4.63709  0.61958  0.77255  0.48576  0.95510
    127   2.80744  4.55796  3.41914  3.26413  4.25600  3.24307  4.33826  3.81209  3.32500  3.43443  4.48596  3.56666  0.75266  3.71250  3.56591  2.97621  3.25229  3.45267  5.43116  4.37719    387 p - - -
          2.68618  4.42225  2.77519  2.73123  3.46354  2.40513  3.72494  3.29354  2.67741  2.69355  4.24690  2.90347  2.73739  3.18146  2.89801  2.37887  2.77519  2.98518  4.58477  3.61503
          0.03008  3.91475  4.63709  0.61958  0.77255  0.48576  0.95510
    128   3.20255  4.65220  4.25738  3.89727  3.15166  4.03589  4.53973  2.35785  3.66461  0.82487  3.16114  4.16866  4.46388  4.02283  3.83382  3.61145  3.49482  2.40619  5.04645  3.77958    394 l - - -
          2.68618  4.42225  2.77519  2.73123  3.46354  2.40513  3.72494  3.29354  2.67741  2.69355  4.24690  2.90347  2.73739  3.18146  2.89801  2.37887  2.77519  2.98518  4.58477  3.61503
          0.03008  3.91475  4.63709  0.61958  0.77255  0.48576  0.95510
    129   3.03814  4.40912  4.59265  4.11504  3.43682  4.27579  4.84380  1.15401  3.97167  1.94184  3.27417  4.35140  4.62871  4.26146  4.17884  3.67140  3.31585  1.55879  5.39819  4.18116    398 i - - -
          2.68618  4.42225  2.77519  2.73123  3.46354  2.40513  3.72494  3.29354  2.67741  2.69355  4.24690  2.90347  2.73739  3.18146  2.89801  2.37887  2.77519  2.98518  4.58477  3.61503
          0.03008  3.91475  4.63709  0.61958  0.77255  0.48576  0.95510
    130   3.06930  4.45121  4.54123  4.00337  3.20121  4.28077  4.65647  1.43044  3.84450  1.66642  2.19196  4.27113  4.56223  4.08132  4.03108  3.62992  3.31295  1.95258  5.16192  4.01234    401 i - - -
          2.68618  4.42225  2.77519  2.73123  3.46354  2.40513  3.72494  3.29354  2.67741  2.69355  4.24690  2.90347  2.73739  3.18146  2.89801  2.37887  2.77519  2.98518  4.58477  3.61503
          0.03008  3.91475  4.63709  0.61958  0.77255  0.48576  0.95510
    131   2.24227  3.42208  4.02388  3.47697  3.38120  3.66701  4.18629  2.17672  3.37579  2.26560  2.89071  3.71319  4.11099  3.64143  3.61796  2.99709  2.89265  1.60086  4.97881  3.77774    402 v - - -
          2.68618  4.42225  2.77519  2.73123  3.46354  2.40513  3.72494  3.29354  2.67741  2.69355  4.24690  2.90347  2.73739  3.18146  2.89801  2.37887  2.77519  2.98518  4.58477  3.61503
          0.03008  3.91475  4.63709  0.61958  0.77255  0.48576  0.95510
    132   3.20255  4.65220  4.25738  3.89727  3.15166  4.03589  4.53973  2.35785  3.66461  0.82487  3.16114  4.16866  4.46388  4.02283  3.83382  3.61145  3.49482  2.40619  5.04645  3.77958    403 l - - -
          2.68618  4.42225  2.77519  2.73123  3.46354  2.40513  3.72494  3.29354  2.67741  2.69355  4.24690  2.90347  2.73739  3.18146  2.89801  2.37887  2.77519  2.98518  4.58477  3.61503
          0.03008  3.91475  4.63709  0.61958  0.77255  0.48576  0.95510
    133   3.30803  4.77990  3.90054  3.63772  2.29450  3.87929  3.63815  3.31133  3.49402  2.75439  3.98194  3.77541  4.35209  3.78992  3.66913  3.44058  3.59488  3.18386  3.93993  0.89830    404 y - - -
          2.68618  4.42225  2.77519  2.73123  3.46354  2.40513  3.72494  3.29354  2.67741  2.69355  4.24690  2.90347  2.73739  3.18146  2.89801  2.37887  2.77519  2.98518  4.58477  3.61503
          0.03008  3.91475  4.63709  0.61958  0.77255  0.48576  0.95510
    134   3.12335  4.46791  4.66090  4.11577  2.69363  4.37009  4.63303  1.43447  3.99519  1.41902  2.99011  4.35470  4.61155  4.15703  4.15382  3.71057  3.35564  1.98598  5.02581  3.79170    405 l - - -
          2.68618  4.42225  2.77519  2.73123  3.46354  2.40513  3.72494  3.29354  2.67741  2.69355  4.24690  2.90347  2.73739  3.18146  2.89801  2.37887  2.77519  2.98518  4.58477  3.61503
          0.03008  3.91475  4.63709  0.61958  0.77255  0.48576  0.95510
    135   2.24256  4.17765  3.32199  3.01127  4.12137  2.97211  4.08601  3.45453  3.01845  3.20510  4.07267  3.22979  3.68490  3.35345  3.33444  1.67385  1.71409  3.00502  5.48780  4.24820    409 s - - -
          2.68618  4.42225  2.77519  2.73123  3.46354  2.40513  3.72494  3.29354  2.67741  2.69355  4.24690  2.90347  2.73739  3.18146  2.89801  2.37887  2.77519  2.98518  4.58477  3.61503
          0.03008  3.91475  4.63709  0.61958  0.77255  0.48576  0.95510
    136   2.55640  4.50271  3.08712  2.82539  4.22735  1.28093  3.97361  3.72137  2.75331  3.34822  4.23475  3.19111  3.80792  3.21691  2.54937  2.67953  2.95402  3.30426  5.45240  4.23851    413 g - - -
          2.68618  4.42225  2.77519  2.73123  3.46354  2.40513  3.72494  3.29354  2.67741  2.69355  4.24690  2.90347  2.73739  3.18146  2.89801  2.37887  2.77519  2.98518  4.58477  3.61503
          0.03008  3.91475  4.63709  0.61958  0.77255  0.48576  0.95510
    137   2.04154  4.14637  3.39158  3.07237  4.09507  2.97406  4.11663  3.34522  3.06603  3.15046  4.02771  3.26402  3.68955  3.39514  3.37083  2.17558  1.46574  2.92036  5.47748  4.25667    414 t - - -
          2.68618  4.42225  2.77519  2.73123  3.46354  2.40513  3.72494  3.29354  2.67741  2.69355  4.24690  2.90347  2.73739  3.18146  2.89801  2.37887  2.77519  2.98518  4.58477  3.61503
          0.03008  3.91475  4.63709  0.61958  0.77255  0.48576  0.95510
    138   2.90438  4.33859  4.28857  3.72446  3.22637  4.07682  4.41309  1.72654  3.60267  1.51765  2.70560  4.01194  4.38451  3.84633  3.82299  3.38670  2.75693  1.99151  5.04894  3.89588    415 l - - -
          2.68618  4.42225  2.77519  2.73123  3.46354  2.40513  3.72494  3.29354  2.67741  2.69355  4.24690  2.90347  2.73739  3.18146  2.89801  2.37887  2.77519  2.98518  4.58477  3.61503
          0.03008  3.91475  4.63709  0.61958  0.77255  0.48576  0.95510
    139   2.84634  5.29183  1.55366  2.11924  4.61140  3.18320  3.74160  4.16182  2.74159  3.69659  4.55154  1.85588  3.80258  2.91666  3.30598  2.76549  3.14890  3.74234  5.82837  4.34965    416 d - - -
          2.68618  4.42225  2.77519  2.73123  3.46354  2.40513  3.72494  3.29354  2.67741  2.69355  4.24690  2.90347  2.73739  3.18146  2.89801  2.37887  2.77519  2.98518  4.58477  3.61503
          0.03008  3.91475  4.63709  0.61958  0.77255  0.48576  0.95510
    140   2.67316  4.27772  3.89197  3.37875  3.51913  3.68449  4.24222  1.86641  3.27392  2.27960  3.41031  3.67934  4.14902  3.59745  3.56521  3.02738  1.95798  1.86767  5.17520  3.95457    417 i - - -
          2.68618  4.42225  2.77519  2.73123  3.46354  2.40513  3.72494  3.29354  2.67741  2.69355  4.24690  2.90347  2.73739  3.18146  2.89801  2.37887  2.77519  2.98518  4.58477  3.61503
          0.03008  3.91475  4.63709  0.61958  0.77255  0.48576  0.95510
    141   2.42176  4.20701  3.70258  3.15623  3.32968  3.62794  3.43898  2.02278  3.04871  2.30720  3.30754  3.49044  4.02571  3.36305  3.33621  2.91885  2.85500  1.86690  4.86734  3.63494    418 v - - -
          2.68618  4.42225  2.77519  2.73123  3.46354  2.40513  3.72494  3.29354  2.67741  2.69355  4.24690  2.90347  2.73739  3.18146  2.89801  2.37887  2.77519  2.98518  4.58477  3.61503
          0.03008  3.91475  4.63709  0.61958  0.77255  0.48576  0.95510
    142   3.20255  4.65220  4.25738  3.89727  3.15166  4.03589  4.53973  2.35785  3.66461  0.82487  3.16114  4.16866  4.46388  4.02283  3.83382  3.61145  3.49482  2.40619  5.04645  3.77958    419 l - - -
          2.68618  4.42225  2.77519  2.73123  3.46354  2.40513  3.72494  3.29354  2.67741  2.69355  4.24690  2.90347  2.73739  3.18146  2.89801  2.37887  2.77519  2.98518  4.58477  3.61503
          0.03008  3.91475  4.63709  0.61958  0.77255  0.48576  0.95510
    143   2.24089  4.17796  3.31879  3.00899  4.12835  2.96947  4.08628  3.46520  3.01840  3.21295  4.07901  3.22773  3.68317  3.35260  3.33531  1.60905  1.78246  3.01200  5.49299  4.25303    420 s - - -
          2.68618  4.42225  2.77519  2.73123  3.46354  2.40513  3.72494  3.29354  2.67741  2.69355  4.24690  2.90347  2.73739  3.18146  2.89801  2.37887  2.77519  2.98518  4.58477  3.61503
          0.03008  3.91475  4.63709  0.61958  0.77255  0.48576  0.95510
    144   2.47149  4.53404  2.96731  2.56702  4.09274  3.20670  3.75565  3.49432  2.34064  3.12660  3.96087  3.00692  3.17562  2.94268  2.94733  1.79044  2.55862  3.11953  5.37093  4.07810    423 s - - -
          2.68618  4.42225  2.77519  2.73123  3.46354  2.40513  3.72494  3.29354  2.67741  2.69355  4.24690  2.90347  2.73739  3.18146  2.89801  2.37887  2.77519  2.98518  4.58477  3.61503
          0.03008  3.91475  4.63709  0.61958  0.77255  0.48576  0.95510
    145   2.85725  5.20048  2.37968  1.34765  4.47672  3.28032  3.70027  3.95089  2.49963  3.48418  4.36235  2.78776  3.84047  2.53043  2.92410  2.80168  3.12407  3.59429  5.65379  4.26195    424 e - - -
          2.68618  4.42225  2.77519  2.73123  3.46354  2.40513  3.72494  3.29354  2.67741  2.69355  4.24690  2.90347  2.73739  3.18146  2.89801  2.37887  2.77519  2.98518  4.58477  3.61503
          0.03008  3.91475  4.63709  0.61958  0.77255  0.48576  0.95510
    146   3.04108  4.85129  3.16691  2.93097  3.31424  3.48314  1.05637  3.75054  2.77287  3.23927  4.28540  3.33865  4.03793  3.29772  3.03611  3.11134  3.34582  3.48485  4.77877  3.26388    425 h - - -
          2.68618  4.42225  2.77519  2.73123  3.46354  2.40513  3.72494  3.29354  2.67741  2.69355  4.24690  2.90347  2.73739  3.18146  2.89801  2.37887  2.77519  2.98518  4.58477  3.61503
          0.03008  3.91475  4.63709  0.61958  0.77255  0.48576  0.95510
    147   2.98164  5.08114  3.33808  2.73487  4.50459  3.59460  3.59623  3.86995  1.26708  3.34044  4.21776  3.14680  3.98461  2.73851  1.84990  2.98597  3.16386  3.55563  5.40335  4.21842    426 k - - -
          2.68618  4.42225  2.77519  2.73123  3.46354  2.40513  3.72494  3.29354  2.67741  2.69355  4.24690  2.90347  2.73739  3.18146  2.89801  2.37887  2.77519  2.98518  4.58477  3.61503
          0.03008  3.91475  4.63709  0.61958  0.77255  0.48576  0.95510
    148   2.79519  4.88301  3.23606  2.64743  4.21563  3.51711  3.61049  3.55960  1.47778  3.13419  4.00755  3.08913  3.91416  2.76471  2.14722  2.83416  3.00728  2.88187  5.31841  4.07739    427 k - - -
          2.68618  4.42225  2.77519  2.73123  3.46354  2.40513  3.72494  3.29354  2.67741  2.69355  4.24690  2.90347  2.73739  3.18146  2.89801  2.37887  2.77519  2.98518  4.58477  3.61503
          0.03008  3.91475  4.63709  0.61958  0.77255  0.48576  0.95510
    149   2.98843  5.10848  2.50515  0.96676  4.45996  3.30115  3.89140  3.92224  2.77722  3.53250  4.50449  2.95661  3.90769  3.10606  3.19057  2.96642  3.29292  3.60166  5.62357  4.34563    435 e - - -
          2.68618  4.42225  2.77519  2.73123  3.46354  2.40513  3.72494  3.29354  2.67741  2.69355  4.24690  2.90347  2.73739  3.18146  2.89801  2.37887  2.77519  2.98518  4.58477  3.61503
          0.03008  3.91475  4.63709  0.61958  0.77255  0.48576  0.95510
    150   3.12976  4.50169  4.59686  4.03280  3.09933  4.35063  4.65789  1.78316  3.89150  1.33696  2.00400  4.31477  4.58186  4.07418  4.06366  3.68088  3.35669  2.10648  5.10280  3.99789    437 l - - -
          2.68618  4.42225  2.77519  2.73123  3.46354  2.40513  3.72494  3.29354  2.67741  2.69355  4.24690  2.90347  2.73739  3.18146  2.89801  2.37887  2.77519  2.98518  4.58477  3.61503
          0.03008  3.91475  4.63709  0.61958  0.77255  0.48576  0.95510
    151   3.12038  4.45990  4.68029  4.14291  3.26032  4.40757  4.80507  1.45235  4.00895  1.38094  3.07243  4.40766  4.66185  4.22514  4.19365  3.76219  3.36327  1.71550  5.26470  4.11502    438 l - - -
          2.68618  4.42225  2.77519  2.73123  3.46354  2.40513  3.72494  3.29354  2.67741  2.69355  4.24690  2.90347  2.73739  3.18146  2.89801  2.37887  2.77519  2.98518  4.58477  3.61503
          0.03008  3.91475  4.63709  0.61958  0.77255  0.48576  0.95510
    152   2.77875  4.76419  3.25535  2.79711  4.29086  2.78288  3.76638  3.74343  2.25254  3.30342  4.19099  3.19256  3.90840  2.95374  1.27427  2.85376  3.06995  3.39425  5.37993  4.18144    439 r - - -
          2.68618  4.42225  2.77519  2.73123  3.46354  2.40513  3.72494  3.29354  2.67741  2.69355  4.24690  2.90347  2.73739  3.18146  2.89801  2.37887  2.77519  2.98518  4.58477  3.61503
          0.03008  3.91475  4.63709  0.61958  0.77255  0.48576  0.95510
    153   3.43983  4.76322  4.37299  4.01499  1.61486  4.21827  3.44981  3.17928  3.87868  2.55162  3.79725  3.92004  4.54841  3.94062  3.98456  3.57978  3.66963  3.09408  3.62834  1.11793    440 y - - -
          2.68618  4.42225  2.77519  2.73123  3.46354  2.40513  3.72494  3.29354  2.67741  2.69355  4.24690  2.90347  2.73739  3.18146  2.89801  2.37887  2.77519  2.98518  4.58477  3.61503
          0.03008  3.91475  4.63709  0.61958  0.77255  0.48576  0.95510
    154   3.04258  4.39741  4.60618  4.07570  2.85304  4.30151  4.67458  1.28919  3.96813  1.80330  3.13296  4.31215  4.59060  4.17344  4.15415  3.65102  3.29055  1.68128  5.14966  3.91538    441 i - - -
          2.68618  4.42225  2.77519  2.73123  3.46354  2.40513  3.72494  3.29354  2.67741  2.69355  4.24690  2.90347  2.73739  3.18146  2.89801  2.37887  2.77519  2.98518  4.58477  3.61503
          0.03008  3.91475  4.63709  0.61958  0.77255  0.48576  0.95510
    155   2.78816  4.48111  3.53134  3.15225  2.75705  3.58877  3.73651  2.96111  3.02638  2.60246  3.67238  3.44490  4.07497  3.39316  3.29487  2.97640  2.66332  2.77052  4.36609  1.49246    442 y - - -
          2.68618  4.42225  2.77519  2.73123  3.46354  2.40513  3.72494  3.29354  2.67741  2.69355  4.24690  2.90347  2.73739  3.18146  2.89801  2.37887  2.77519  2.98518  4.58477  3.61503
          0.03008  3.91475  4.63709  0.61958  0.77255  0.48576  0.95510
    156   2.75830  4.75651  2.73148  2.62113  4.12663  3.21218  3.95486  3.84595  2.86200  3.48798  4.44286  1.08536  3.86604  3.22756  3.21820  2.82380  3.14148  3.46389  5.42768  4.07182    443 n - - -
          2.68618  4.42225  2.77519  2.73123  3.46354  2.40513  3.72494  3.29354  2.67741  2.69355  4.24690  2.90347  2.73739  3.18146  2.89801  2.37887  2.77519  2.98518  4.58477  3.61503
          0.03008  3.91475  4.63709  0.61958  0.77255  0.48576  0.95510
    157   3.04108  4.85129  3.16691  2.93097  3.31424  3.48314  1.05637  3.75054  2.77287  3.23927  4.28540  3.33865  4.03793  3.29772  3.03611  3.11134  3.34582  3.48485  4.77877  3.26388    444 h - - -
          2.68618  4.42225  2.77519  2.73123  3.46354  2.40513  3.72494  3.29354  2.67741  2.69355  4.24690  2.90347  2.73739  3.18146  2.89801  2.37887  2.77519  2.98518  4.58477  3.61503
          0.03008  3.91475  4.63709  0.61958  0.77255  0.48576  0.95510
    158   2.91408  4.90137  2.93064  2.68581  4.07557  3.39380  3.84456  3.71260  2.50363  3.21078  4.23724  3.14599  3.94773  1.16076  2.78707  2.95995  3.21092  3.43958  5.34001  4.03648    458 q - - -
          2.68618  4.42225  2.77519  2.73123  3.46354  2.40513  3.72494  3.29354  2.67741  2.69355  4.24690  2.90347  2.73739  3.18146  2.89801  2.37887  2.77519  2.98518  4.58477  3.61503
          0.03008  3.91475  4.63709  0.61958  0.77255  0.48576  0.95510
    159   2.75830  4.75651  2.73148  2.62113  4.12663  3.21218  3.95486  3.84595  2.86200  3.48798  4.44286  1.08536  3.86604  3.22756  3.21820  2.82380  3.14148  3.46389  5.42768  4.07182    471 n - - -
          2.68618  4.42225  2.77519  2.73123  3.46354  2.40513  3.72494  3.29354  2.67741  2.69355  4.24690  2.90347  2.73739  3.18146  2.89801  2.37887  2.77519  2.98518  4.58477  3.61503
          0.03008  3.91475  4.63709  0.61958  0.77255  0.48576  0.95510
    160   2.81978  5.28640  2.13520  1.44260  4.57900  3.24526  3.67195  4.05093  2.29932  3.57175  4.40090  2.71587  3.80300  2.82473  3.04874  2.74223  3.08350  3.65569  5.73771  4.30174    480 e - - -
          2.68618  4.42225  2.77519  2.73123  3.46354  2.40513  3.72494  3.29354  2.67741  2.69355  4.24690  2.90347  2.73739  3.18146  2.89801  2.37887  2.77519  2.98518  4.58477  3.61503
          0.03008  3.91475  4.63709  0.61958  0.77255  0.48576  0.95510
    161   3.03486  5.16991  0.85928  2.36120  4.55256  3.24255  3.96808  4.15032  3.06016  3.75106  4.72995  2.91975  3.89831  3.20720  3.58224  2.99234  3.37428  3.78495  5.71297  4.41829    489 d - - -
          2.68618  4.42225  2.77519  2.73123  3.46354  2.40513  3.72494  3.29354  2.67741  2.69355  4.24690  2.90347  2.73739  3.18146  2.89801  2.37887  2.77519  2.98518  4.58477  3.61503
          0.03008  3.91475  4.63709  0.61958  0.77255  0.48576  0.95510
    162   2.71751  4.48897  3.39996  3.30463  4.44655  0.66676  4.42250  4.05628  3.49167  3.70516  4.68110  3.56420  3.88147  3.81245  3.72325  2.89061  3.20203  3.57643  5.53071  4.54981    499 G - - -
          2.68618  4.42225  2.77519  2.73123  3.46354  2.40513  3.72494  3.29354  2.67741  2.69355  4.24690  2.90347  2.73739  3.18146  2.89801  2.37887  2.77519  2.98518  4.58477  3.61503
          0.03008  3.91475  4.63709  0.61958  0.77255  0.48576  0.95510
    163   2.71751  4.48897  3.39996  3.30463  4.44655  0.66676  4.42250  4.05628  3.49167  3.70516  4.68110  3.56420  3.88147  3.81245  3.72325  2.89061  3.20203  3.57643  5.53071  4.54981    500 G - - -
          2.68618  4.42225  2.77519  2.73123  3.46354  2.40513  3.72494  3.29354  2.67741  2.69355  4.24690  2.90347  2.73739  3.18146  2.89801  2.37887  2.77519  2.98518  4.58477  3.61503
          0.03008  3.91475  4.63709  0.61958  0.77255  0.48576  0.95510
    164   3.40586  4.76552  4.15583  3.87224  2.70958  3.77752  3.95183  3.43107  3.59346  2.81874  4.06294  4.01272  4.29874  3.97888  3.71443  3.60917  3.70835  3.32258  0.80419  2.70944    503 w - - -
          2.68618  4.42225  2.77519  2.73123  3.46354  2.40513  3.72494  3.29354  2.67741  2.69355  4.24690  2.90347  2.73739  3.18146  2.89801  2.37887  2.77519  2.98518  4.58477  3.61503
          0.03008  3.91475  4.63709  0.61958  0.77255  0.48576  0.95510
    165   2.71751  4.48897  3.39996  3.30463  4.44655  0.66676  4.42250  4.05628  3.49167  3.70516  4.68110  3.56420  3.88147  3.81245  3.72325  2.89061  3.20203  3.57643  5.53071  4.54981    504 G - - -
          2.68618  4.42225  2.77519  2.73123  3.46354  2.40513  3.72494  3.29354  2.67741  2.69355  4.24690  2.90347  2.73739  3.18146  2.89801  2.37887  2.77519  2.98518  4.58477  3.61503
          0.03008  3.91475  4.63709  0.61958  0.77255  0.48576  0.95510
    166   2.79273  4.34867  3.91452  3.43674  1.68447  3.74666  3.84543  2.61460  3.32474  2.02273  3.35666  3.65800  4.16542  3.58234  3.55685  2.70238  3.06174  2.48843  4.35667  2.82173    505 f - - -
          2.68618  4.42225  2.77519  2.73123  3.46354  2.40513  3.72494  3.29354  2.67741  2.69355  4.24690  2.90347  2.73739  3.18146  2.89801  2.37887  2.77519  2.98518  4.58477  3.61503
          0.03008  3.91475  4.63709  0.61958  0.77255  0.48576  0.95510
    167   3.03642  4.77202  3.46550  3.05841  2.41912  3.76270  1.86066  3.38757  2.89527  2.86563  3.91867  3.38470  4.16719  3.28548  3.18520  3.10776  3.27147  3.18147  4.03817  1.82233    506 y - - -
          2.68618  4.42225  2.77519  2.73123  3.46354  2.40513  3.72494  3.29354  2.67741  2.69355  4.24690  2.90347  2.73739  3.18146  2.89801  2.37887  2.77519  2.98518  4.58477  3.61503
          0.03008  3.91475  4.63709  0.61958  0.77255  0.48576  0.95510
    168   3.06398  4.47080  4.39589  4.01318  3.40258  4.11226  4.73337  1.02707  3.84214  1.97985  3.33123  4.25258  4.53930  4.18600  4.03386  3.61153  3.36234  1.84724  5.30224  4.04427    507 i - - -
          2.68618  4.42225  2.77519  2.73123  3.46354  2.40513  3.72494  3.29354  2.67741  2.69355  4.24690  2.90347  2.73739  3.18146  2.89801  2.37887  2.77519  2.98518  4.58477  3.61503
          0.03008  3.91475  4.63709  0.61958  0.77255  0.48576  0.95510
    169   2.98843  5.10848  2.50515  0.96676  4.45996  3.30115  3.89140  3.92224  2.77722  3.53250  4.50449  2.95661  3.90769  3.10606  3.19057  2.96642  3.29292  3.60166  5.62357  4.34563    509 e - - -
          2.68618  4.42225  2.77519  2.73123  3.46354  2.40513  3.72494  3.29354  2.67741  2.69355  4.24690  2.90347  2.73739  3.18146  2.89801  2.37887  2.77519  2.98518  4.58477  3.61503
          0.03008  3.91475  4.63709  0.61958  0.77255  0.48576  0.95510
    170   2.48799  4.54360  2.83819  2.54920  4.07338  1.93939  3.08289  3.58587  2.65837  3.20638  4.04986  2.98967  3.75733  3.00953  3.05598  2.15567  2.84095  3.19176  5.38733  4.05349    510 g - - -
          2.68618  4.42225  2.77519  2.73123  3.46354  2.40513  3.72494  3.29354  2.67741  2.69355  4.24690  2.90347  2.73739  3.18146  2.89801  2.37887  2.77519  2.98518  4.58477  3.61503
          0.03008  3.91475  4.63709  0.61958  0.77255  0.48576  0.95510
    171   2.73281  4.74162  2.92690  2.61973  3.71902  3.35184  1.63166  3.58817  2.54627  3.16009  4.07255  3.07514  3.01369  3.01390  2.88028  2.79661  3.02814  3.27074  5.09720  3.67037    512 h - - -
          2.68618  4.42225  2.77519  2.73123  3.46354  2.40513  3.72494  3.29354  2.67741  2.69355  4.24690  2.90347  2.73739  3.18146  2.89801  2.37887  2.77519  2.98518  4.58477  3.61503
          0.03008  3.91475  4.63709  0.61958  0.77255  0.48576  0.95510
    172   2.33568  4.25673  3.24301  3.06056  4.11832  2.98581  4.16934  3.64656  3.13717  3.36346  4.28591  3.27871  3.72806  3.48316  3.42203  1.02908  2.81894  3.17242  5.48739  4.20202    514 s - - -
          2.68618  4.42225  2.77519  2.73123  3.46354  2.40513  3.72494  3.29354  2.67741  2.69355  4.24690  2.90347  2.73739  3.18146  2.89801  2.37887  2.77519  2.98518  4.58477  3.61503
          0.03008  3.91475  4.63709  0.61958  0.77255  0.48576  0.95510
    173   2.54619  4.29536  3.63454  3.20029  3.64431  3.40948  4.13838  2.24844  3.07543  2.48064  3.58709  3.48546  3.97811  3.45270  3.36932  2.80267  1.59303  2.31108  5.23190  3.97884    515 t - - -
          2.68618  4.42225  2.77519  2.73123  3.46354  2.40513  3.72494  3.29354  2.67741  2.69355  4.24690  2.90347  2.73739  3.18146  2.89801  2.37887  2.77519  2.98518  4.58477  3.61503
          0.03008  3.91475  4.63709  0.61958  0.77255  0.48576  0.95510
    174   3.00241  4.54451  4.09472  3.69130  3.22620  3.86558  4.41666  2.40601  3.45710  1.81446  1.29923  3.96360  4.32637  3.83616  3.65747  3.35596  3.30851  2.41704  5.07269  3.83822    516 m - - -
          2.68618  4.42225  2.77519  2.73123  3.46354  2.40513  3.72494  3.29354  2.67741  2.69355  4.24690  2.90347  2.73739  3.18146  2.89801  2.37887  2.77519  2.98518  4.58477  3.61503
          0.03008  3.91475  4.63709  0.61958  0.77255  0.48576  0.95510
    175   3.11928  4.47042  4.67585  4.10552  2.64071  4.35287  4.63139  1.71648  3.99065  1.24815  2.53540  4.34895  4.57403  4.11150  4.12723  3.67974  3.34153  2.14775  5.01561  3.88939    517 l - - -
          2.68618  4.42225  2.77519  2.73123  3.46354  2.40513  3.72494  3.29354  2.67741  2.69355  4.24690  2.90347  2.73739  3.18146  2.89801  2.37887  2.77519  2.98518  4.58477  3.61503
          0.03008  3.91475  4.63709  0.61958  0.77255  0.48576  0.95510
    176   2.24691  3.25777  3.34388  2.93811  4.02724  1.83519  3.99498  3.43652  2.93641  3.11692  3.95429  2.70695  3.68157  3.25062  3.28612  2.15634  2.67549  2.99801  5.38326  4.14462    518 g - - -
          2.68618  4.42225  2.77519  2.73123  3.46354  2.40513  3.72494  3.29354  2.67741  2.69355  4.24690  2.90347  2.73739  3.18146  2.89801  2.37887  2.77519  2.98518  4.58477  3.61503
          0.03008  3.91475  4.63709  0.61958  0.77255  0.48576  0.95510
    177   2.24648  4.17651  3.32836  3.02028  4.10837  2.97671  4.08969  3.43106  3.02279  3.19069  4.06337  3.23629  3.68925  3.36070  3.33483  1.81686  1.58622  2.98953  5.47975  4.24060    519 t - - -
          2.68618  4.42225  2.77519  2.73123  3.46354  2.40513  3.72494  3.29354  2.67741  2.69355  4.24690  2.90347  2.73739  3.18146  2.89801  2.37887  2.77519  2.98518  4.58477  3.61503
          0.03008  3.91475  4.63709  0.61958  0.77255  0.48576  0.95510
    178   1.86287  4.16674  3.63799  3.19251  3.79074  3.20536  4.13141  2.68986  3.12832  2.72573  3.70503  3.41211  3.83688  3.44456  3.43408  2.60250  2.00251  2.03259  5.28649  4.06936    520 a - - -
          2.68618  4.42225  2.77519  2.73123  3.46354  2.40513  3.72494  3.29354  2.67741  2.69355  4.24690  2.90347  2.73739  3.18146  2.89801  2.37887  2.77519  2.98518  4.58477  3.61503
          0.03008  3.91475  4.63709  0.61958  0.77255  0.48576  0.95510
    179   3.20255  4.65220  4.25738  3.89727  3.15166  4.03589  4.53973  2.35785  3.66461  0.82487  3.16114  4.16866  4.46388  4.02283  3.83382  3.61145  3.49482  2.40619  5.04645  3.77958    521 l - - -
          2.68618  4.42225  2.77519  2.73123  3.46354  2.40513  3.72494  3.29354  2.67741  2.69355  4.24690  2.90347  2.73739  3.18146  2.89801  2.37887  2.77519  2.98518  4.58477  3.61503
          0.03008  3.91475  4.63709  0.61958  0.77255  0.48576  0.95510
    180   2.49559  4.58261  2.70600  2.51335  4.24554  3.10155  3.85279  3.77379  2.73369  3.39842  4.24547  1.73834  3.74704  3.06214  3.13789  1.94723  2.88292  3.32620  5.54127  4.18354    522 n - - -
          2.68618  4.42225  2.77519  2.73123  3.46354  2.40513  3.72494  3.29354  2.67741  2.69355  4.24690  2.90347  2.73739  3.18146  2.89801  2.37887  2.77519  2.98518  4.58477  3.61503
          0.03008  3.91475  4.63709  0.61958  0.77255  0.48576  0.95510
    181   3.30803  4.77990  3.90054  3.63772  2.29450  3.87929  3.63815  3.31133  3.49402  2.75439  3.98194  3.77541  4.35209  3.78992  3.66913  3.44058  3.59488  3.18386  3.93993  0.89830    523 y - - -
          2.68618  4.42225  2.77519  2.73123  3.46354  2.40513  3.72494  3.29354  2.67741  2.69355  4.24690  2.90347  2.73739  3.18146  2.89801  2.37887  2.77519  2.98518  4.58477  3.61503
          0.03008  3.91475  4.63709  0.61958  0.77255  0.48576  0.95510
    182   3.00013  4.37442  4.56695  4.07839  3.50066  4.24868  4.82787  1.55439  3.95277  2.03706  3.33441  4.31716  4.60895  4.24479  4.17364  3.63468  3.27789  1.12454  5.42660  4.20411    524 v - - -
          2.68618  4.42225  2.77519  2.73123  3.46354  2.40513  3.72494  3.29354  2.67741  2.69355  4.24690  2.90347  2.73739  3.18146  2.89801  2.37887  2.77519  2.98518  4.58477  3.61503
          0.03008  3.91475  4.63709  0.61958  0.77255  0.48576  0.95510
    183   1.54361  4.22414  3.43967  2.98901  3.75540  3.19556  3.97248  2.96223  2.91948  2.77082  3.08522  3.28043  3.79523  3.26329  3.24611  2.33206  2.74941  2.67116  5.19713  3.95588    527 a - - -
          2.68618  4.42225  2.77519  2.73123  3.46354  2.40513  3.72494  3.29354  2.67741  2.69355  4.24690  2.90347  2.73739  3.18146  2.89801  2.37887  2.77519  2.98518  4.58477  3.61503
          0.03008  3.91475  4.63709  0.61958  0.77255  0.48576  0.95510
    184   3.19895  4.61342  4.50742  3.98031  3.05018  4.32537  4.62222  2.17446  3.75779  0.95201  2.55356  4.27981  4.58604  4.02011  3.93993  3.69004  3.43823  2.26673  5.07870  3.91319    528 l - - -
          2.68618  4.42225  2.77519  2.73123  3.46354  2.40513  3.72494  3.29354  2.67741  2.69355  4.24690  2.90347  2.73739  3.18146  2.89801  2.37887  2.77519  2.98518  4.58477  3.61503
          0.03008  3.91475  4.63709  0.61958  0.77255  0.48576  0.95510
    185   3.05292  4.88944  3.54786  3.04991  4.25472  3.53304  3.85460  3.79921  2.25402  3.30744  4.30636  3.40650  4.03342  3.07268  0.91574  3.13496  3.31590  3.52129  5.32054  4.17273    529 r - - -
          2.68618  4.42225  2.77519  2.73123  3.46354  2.40513  3.72494  3.29354  2.67741  2.69355  4.24690  2.90347  2.73739  3.18146  2.89801  2.37887  2.77519  2.98518  4.58477  3.61503
          0.03008  3.91475  4.63709  0.61958  0.77255  0.48576  0.95510
    186   3.08867  4.53851  4.40858  3.92925  3.14818  4.17177  4.60426  2.11423  3.72703  1.03549  3.03672  4.19821  4.52160  4.01894  3.92208  3.56518  3.36166  1.94405  5.12645  3.91090    531 l - - -
          2.68618  4.42225  2.77519  2.73123  3.46354  2.40513  3.72494  3.29354  2.67741  2.69355  4.24690  2.90347  2.73739  3.18146  2.89801  2.37887  2.77519  2.98518  4.58477  3.61503
          0.03008  3.91475  4.63709  0.61958  0.77255  0.48576  0.95510
    187   3.20255  4.65220  4.25738  3.89727  3.15166  4.03589  4.53973  2.35785  3.66461  0.82487  3.16114  4.16866  4.46388  4.02283  3.83382  3.61145  3.49482  2.40619  5.04645  3.77958    532 l - - -
          2.68618  4.42225  2.77519  2.73123  3.46354  2.40513  3.72494  3.29354  2.67741  2.69355  4.24690  2.90347  2.73739  3.18146  2.89801  2.37887  2.77519  2.98518  4.58477  3.61503
          0.03008  3.91475  4.63709  0.61958  0.77255  0.48576  0.95510
    188   2.71751  4.48897  3.39996  3.30463  4.44655  0.66676  4.42250  4.05628  3.49167  3.70516  4.68110  3.56420  3.88147  3.81245  3.72325  2.89061  3.20203  3.57643  5.53071  4.54981    535 G - - -
          2.68618  4.42225  2.77519  2.73123  3.46354  2.40513  3.72494  3.29354  2.67741  2.69355  4.24690  2.90347  2.73739  3.18146  2.89801  2.37887  2.77519  2.98518  4.58477  3.61503
          0.03008  3.91475  4.63709  0.61958  0.77255  0.48576  0.95510
    189   2.72072  4.84066  2.67884  1.47358  4.11464  3.33024  3.76111  3.33355  2.57663  3.08008  4.03713  2.94380  3.85880  2.94756  2.98830  2.76011  3.00406  2.69576  5.44874  4.09903    536 e - - -
          2.68618  4.42225  2.77519  2.73123  3.46354  2.40513  3.72494  3.29354  2.67741  2.69355  4.24690  2.90347  2.73739  3.18146  2.89801  2.37887  2.77519  2.98518  4.58477  3.61503
          0.09059  3.91475  2.70812  0.61958  0.77255  0.48576  0.95510
    190   2.64494  4.42182  3.31535  3.21276  4.35503  0.75484  4.33390  3.95080  3.39179  3.60696  4.58269  3.47969  3.81243  3.71727  3.62949  2.81642  3.12491  3.48229  5.45435  4.45643    543 g - - -
          2.68609  4.42227  2.77522  2.73114  3.46356  2.40515  3.72497  3.29356  2.67743  2.69346  4.24692  2.90349  2.73742  3.18148  2.89803  2.37889  2.77522  2.98520  4.58479  3.61505
          0.09059  2.57260  4.57843  0.79841  0.59792  0.45408  1.00795
    191   2.07761  4.22969  3.23021  2.88143  4.12965  3.00380  3.99823  3.49646  2.91346  3.19474  4.03633  3.16370  1.93817  3.23811  3.26706  2.17627  2.36580  3.04582  5.46733  4.22446    547 p - - -
          2.68618  4.42225  2.77519  2.73123  3.46354  2.40513  3.72494  3.29354  2.67741  2.69355  4.24690  2.90347  2.73739  3.18146  2.89801  2.37887  2.77519  2.98518  4.58477  3.61503
          0.09059  3.91475  2.70812  0.61958  0.77255  0.48576  0.95510
    192   2.88581  5.38907  1.40482  1.73764  4.67611  3.16393  3.71795  4.17527  2.73579  3.71083  4.57991  2.64323  3.78794  2.89199  3.31666  2.78033  3.17796  3.77058  5.86908  4.38793    551 d - - -
          2.68618  4.42225  2.77520  2.73124  3.46354  2.40513  3.72495  3.29354  2.67741  2.69346  4.24690  2.90347  2.73740  3.18147  2.89801  2.37887  2.77520  2.98519  4.58477  3.61504
          0.14339  2.67574  2.73750  0.47692  0.96941  0.53862  0.87600
    193   2.30507  4.77908  1.86265  2.25341  4.35351  2.38234  3.73661  3.78229  2.69072  3.39987  4.24117  2.77271  3.71415  2.91860  3.19375  2.58807  2.91182  3.36657  5.61177  4.23065    558 d - - -
          2.68618  4.42225  2.77519  2.73123  3.46354  2.40513  3.72494  3.29354  2.67741  2.69355  4.24690  2.90347  2.73739  3.18146  2.89801  2.37887  2.77519  2.98518  4.58477  3.61503
          0.03380  3.80009  4.52243  0.61958  0.77255  0.58397  0.81572
    194   2.57991  4.36045  3.23863  3.12990  4.26965  0.85014  4.25295  3.85317  3.30109  3.51609  4.49266  3.40339  3.74925  3.63130  3.54346  2.75007  3.05559  3.39565  5.38227  4.36972    561 g - - -
          2.68618  4.42225  2.77519  2.73123  3.46354  2.40513  3.72494  3.29354  2.67741  2.69355  4.24690  2.90347  2.73739  3.18146  2.89801  2.37887  2.77519  2.98518  4.58477  3.61503
          0.21087  3.80009  1.78528  0.61958  0.77255  0.49943  0.93362
    195   2.83582  4.88719  3.17107  2.63531  4.25270  3.46389  3.54521  3.63544  1.62718  3.16153  4.05279  3.05412  3.88081  2.70431  1.79718  2.86470  3.04111  3.33598  5.27349  4.06426    569 k - - -
          2.68618  4.42225  2.77519  2.73123  3.46354  2.40513  3.72494  3.29354  2.67741  2.69355  4.24690  2.90347  2.73739  3.18146  2.89801  2.37887  2.77519  2.98518  4.58477  3.61503
          0.03733  3.70249  4.42483  0.61958  0.77255  0.39375  1.12246
    196   2.79355  5.23176  1.62442  2.12671  4.61644  2.71478  3.72273  4.12639  2.69987  3.65189  4.48576  2.05502  3.78652  2.88774  3.26125  2.72431  3.09344  3.69843  5.81627  4.35271    570 d - - -
          2.68618  4.42225  2.77519  2.73123  3.46354  2.40513  3.72494  3.29354  2.67741  2.69355  4.24690  2.90347  2.73739  3.18146  2.89801  2.37887  2.77519  2.98518  4.58477  3.61503
          0.03008  3.91475  4.63709  0.61958  0.77255  0.48576  0.95510
    197   2.60882  4.75232  2.90068  2.47488  4.16408  2.18089  3.65942  3.57613  2.19283  3.16318  3.99348  2.95817  3.19799  2.82183  2.48021  2.65291  2.87960  3.22587  5.37089  4.06921    573 g - - -
          2.68618  4.42225  2.77519  2.73123  3.46354  2.40513  3.72494  3.29354  2.67741  2.69355  4.24690  2.90347  2.73739  3.18146  2.89801  2.37887  2.77519  2.98518  4.58477  3.61503
          0.03008  3.91475  4.63709  0.61958  0.77255  0.48576  0.95510
    198   1.47708  4.22113  3.42096  3.02486  3.81251  3.15423  4.02259  2.99155  2.96437  2.47931  3.78540  3.29241  3.78868  3.31702  3.27841  2.33902  2.76010  2.68893  5.26100  4.00604    575 a - - -
          2.68618  4.42225  2.77519  2.73123  3.46354  2.40513  3.72494  3.29354  2.67741  2.69355  4.24690  2.90347  2.73739  3.18146  2.89801  2.37887  2.77519  2.98518  4.58477  3.61503
          0.03008  3.91475  4.63709  0.61958  0.77255  0.48576  0.95510
    199   2.54629  4.30061  4.27120  3.78464  3.56544  3.94296  4.58915  1.76890  3.67325  2.20459  3.41600  4.02719  4.38711  3.98260  3.92379  3.31886  3.12277  1.18751  5.35962  4.14012    580 v - - -
          2.68618  4.42225  2.77519  2.73123  3.46354  2.40513  3.72494  3.29354  2.67741  2.69355  4.24690  2.90347  2.73739  3.18146  2.89801  2.37887  2.77519  2.98518  4.58477  3.61503
          0.03008  3.91475  4.63709  0.61958  0.77255  0.48576  0.95510
    200   2.05690  4.67730  2.75437  1.93356  4.14385  3.23624  3.72181  3.51645  2.56589  3.16632  4.00376  2.92063  3.76933  2.89870  3.00490  2.41428  2.60822  3.15967  5.42033  4.09399    581 e - - -
          2.68618  4.42225  2.77519  2.73123  3.46354  2.40513  3.72494  3.29354  2.67741  2.69355  4.24690  2.90347  2.73739  3.18146  2.89801  2.37887  2.77519  2.98518  4.58477  3.61503
          0.03008  3.91475  4.63709  0.61958  0.77255  0.48576  0.95510
    201   2.53176  4.97095  3.06339  2.52442  4.34214  3.46746  3.58284  3.73262  1.73400  3.25462  4.08397  2.71767  3.87154  2.72020  1.97800  2.77192  2.97978  3.39206  5.39188  4.12487    582 k - - -
          2.68618  4.42225  2.77519  2.73123  3.46354  2.40513  3.72494  3.29354  2.67741  2.69355  4.24690  2.90347  2.73739  3.18146  2.89801  2.37887  2.77519  2.98518  4.58477  3.61503
          0.03008  3.91475  4.63709  0.61958  0.77255  0.48576  0.95510
    202   1.23385  4.14028  3.33949  3.10410  4.23388  2.14249  4.19706  3.56625  3.19419  3.32621  4.18966  3.27023  3.66775  3.48509  3.49347  2.39677  2.70323  3.06786  5.58449  4.38208    583 a - - -
          2.68618  4.42225  2.77519  2.73123  3.46354  2.40513  3.72494  3.29354  2.67741  2.69355  4.24690  2.90347  2.73739  3.18146  2.89801  2.37887  2.77519  2.98518  4.58477  3.61503
          0.03008  3.91475  4.63709  0.61958  0.77255  0.48576  0.95510
    203   2.94645  5.00510  3.30010  2.74333  4.34373  3.56407  3.62338  3.78427  1.97161  3.26385  4.16703  3.15343  3.97751  2.44410  1.33960  2.96908  3.14823  3.48410  5.35485  4.13780    584 r - - -
          2.68618  4.42225  2.77519  2.73123  3.46354  2.40513  3.72494  3.29354  2.67741  2.69355  4.24690  2.90347  2.73739  3.18146  2.89801  2.37887  2.77519  2.98518  4.58477  3.61503
          0.03008  3.91475  4.63709  0.61958  0.77255  0.48576  0.95510
    204   2.85166  5.01602  2.88992  2.53134  4.40264  3.42160  3.65082  3.84242  1.33270  3.37310  4.23903  2.61253  3.90208  2.80898  2.41821  2.85343  3.09315  3.49770  5.45934  4.18132    585 k - - -
          2.68618  4.42225  2.77519  2.73123  3.46354  2.40513  3.72494  3.29354  2.67741  2.69355  4.24690  2.90347  2.73739  3.18146  2.89801  2.37887  2.77519  2.98518  4.58477  3.61503
          0.03008  3.91475  4.63709  0.61958  0.77255  0.48576  0.95510
    205   3.40586  4.76552  4.15583  3.87224  2.70958  3.77752  3.95183  3.43107  3.59346  2.81874  4.06294  4.01272  4.29874  3.97888  3.71443  3.60917  3.70835  3.32258  0.80419  2.70944    586 w - - -
          2.68618  4.42225  2.77519  2.73123  3.46354  2.40513  3.72494  3.29354  2.67741  2.69355  4.24690  2.90347  2.73739  3.18146  2.89801  2.37887  2.77519  2.98518  4.58477  3.61503
          0.03008  3.91475  4.63709  0.61958  0.77255  0.48576  0.95510
    206   3.03737  4.41301  4.57996  4.10670  3.42977  4.26465  4.83480  1.14371  3.95892  1.93694  3.27201  4.34265  4.62249  4.25267  4.16555  3.66295  3.31682  1.58720  5.39066  4.16996    587 i - - -
          2.68618  4.42225  2.77519  2.73123  3.46354  2.40513  3.72494  3.29354  2.67741  2.69355  4.24690  2.90347  2.73739  3.18146  2.89801  2.37887  2.77519  2.98518  4.58477  3.61503
          0.03008  3.91475  4.63709  0.61958  0.77255  0.48576  0.95510
    207   3.20255  4.65220  4.25738  3.89727  3.15166  4.03589  4.53973  2.35785  3.66461  0.82487  3.16114  4.16866  4.46388  4.02283  3.83382  3.61145  3.49482  2.40619  5.04645  3.77958    588 l - - -
          2.68618  4.42225  2.77519  2.73123  3.46354  2.40513  3.72494  3.29354  2.67741  2.69355  4.24690  2.90347  2.73739  3.18146  2.89801  2.37887  2.77519  2.98518  4.58477  3.61503
          0.03008  3.91475  4.63709  0.61958  0.77255  0.48576  0.95510
    208   2.93461  5.42937  1.21837  1.87688  4.72246  3.18594  3.76409  4.22771  2.80281  3.76862  4.64968  2.67217  3.82167  2.94362  3.39093  2.82630  3.23341  3.82288  5.91881  4.43668    589 d - - -
          2.68618  4.42225  2.77519  2.73123  3.46354  2.40513  3.72494  3.29354  2.67741  2.69355  4.24690  2.90347  2.73739  3.18146  2.89801  2.37887  2.77519  2.98518  4.58477  3.61503
          0.03008  3.91475  4.63709  0.61958  0.77255  0.48576  0.95510
    209   2.85117  4.89704  3.15081  2.66853  3.85675  3.50907  1.88537  3.64288  2.16679  3.17039  4.06589  3.10829  3.93962  2.84340  2.03483  2.88673  3.07482  3.34492  5.12248  3.74444    590 h - - -
          2.68618  4.42225  2.77519  2.73123  3.46354  2.40513  3.72494  3.29354  2.67741  2.69355  4.24690  2.90347  2.73739  3.18146  2.89801  2.37887  2.77519  2.98518  4.58477  3.61503
          0.03008  3.91475  4.63709  0.61958  0.77255  0.48576  0.95510
    210   2.71751  4.48897  3.39996  3.30463  4.44655  0.66676  4.42250  4.05628  3.49167  3.70516  4.68110  3.56420  3.88147  3.81245  3.72325  2.89061  3.20203  3.57643  5.53071  4.54981    591 G - - -
          2.68618  4.42225  2.77519  2.73123  3.46354  2.40513  3.72494  3.29354  2.67741  2.69355  4.24690  2.90347  2.73739  3.18146  2.89801  2.37887  2.77519  2.98518  4.58477  3.61503
          0.03008  3.91475  4.63709  0.61958  0.77255  0.48576  0.95510
    211   2.71751  4.48897  3.39996  3.30463  4.44655  0.66676  4.42250  4.05628  3.49167  3.70516  4.68110  3.56420  3.88147  3.81245  3.72325  2.89061  3.20203  3.57643  5.53071  4.54981    592 G - - -
          2.68618  4.42225  2.77519  2.73123  3.46354  2.40513  3.72494  3.29354  2.67741  2.69355  4.24690  2.90347  2.73739  3.18146  2.89801  2.37887  2.77519  2.98518  4.58477  3.61503
          0.03008  3.91475  4.63709  0.61958  0.77255  0.48576  0.95510
    212   1.42695  4.25110  3.65824  3.25194  3.69452  3.33331  4.19191  2.24961  3.16635  2.53679  3.63636  3.49615  3.94314  3.51440  3.45719  2.74447  2.87324  2.32318  5.28218  4.03471    593 a - - -
          2.68618  4.42225  2.77519  2.73123  3.46354  2.40513  3.72494  3.29354  2.67741  2.69355  4.24690  2.90347  2.73739  3.18146  2.89801  2.37887  2.77519  2.98518  4.58477  3.61503
          0.03008  3.91475  4.63709  0.61958  0.77255  0.48576  0.95510
    213   2.11748  4.17434  3.59381  3.18359  3.86265  3.15432  4.14639  2.78922  3.11146  2.78788  3.77740  3.39108  3.81180  3.44651  3.41129  2.56806  1.59660  2.25651  5.35210  4.13189    594 t - - -
          2.68618  4.42225  2.77519  2.73123  3.46354  2.40513  3.72494  3.29354  2.67741  2.69355  4.24690  2.90347  2.73739  3.18146  2.89801  2.37887  2.77519  2.98518  4.58477  3.61503
          0.03008  3.91475  4.63709  0.61958  0.77255  0.48576  0.95510
    214   2.53841  4.28577  3.38276  2.83229  3.40438  2.72841  3.76513  2.78814  2.76556  2.33980  2.83594  3.23687  3.88803  3.09143  3.11562  2.57076  2.78077  2.56187  4.85561  3.21295    595 l - - -
          2.68618  4.42225  2.77519  2.73123  3.46354  2.40513  3.72494  3.29354  2.67741  2.69355  4.24690  2.90347  2.73739  3.18146  2.89801  2.37887  2.77519  2.98518  4.58477  3.61503
          0.03008  3.91475  4.63709  0.61958  0.77255  0.48576  0.95510
    215   2.71272  4.24771  4.04222  3.54528  3.45301  3.76746  4.31724  1.44034  3.42249  2.24405  3.37888  3.80282  4.21883  3.73672  3.67377  2.75909  3.00586  1.77266  5.12907  3.89450    596 i - - -
          2.68618  4.42225  2.77519  2.73123  3.46354  2.40513  3.72494  3.29354  2.67741  2.69355  4.24690  2.90347  2.73739  3.18146  2.89801  2.37887  2.77519  2.98518  4.58477  3.61503
          0.03008  3.91475  4.63709  0.61958  0.77255  0.48576  0.95510
    216   2.63700  4.65061  2.86481  2.61853  4.09864  3.24048  3.84432  3.59908  2.62395  3.18688  4.11526  3.06027  1.57756  2.61714  2.96194  2.72094  2.98116  3.25696  5.39549  4.09450    597 p - - -
          2.68618  4.42225  2.77519  2.73123  3.46354  2.40513  3.72494  3.29354  2.67741  2.69355  4.24690  2.90347  2.73739  3.18146  2.89801  2.37887  2.77519  2.98518  4.58477  3.61503
          0.03008  3.91475  4.63709  0.61958  0.77255  0.48576  0.95510
    217   2.16400  4.24120  3.37086  2.95889  3.84921  3.14787  3.98670  2.67344  2.91784  2.88204  3.80655  3.25109  3.77370  3.26201  3.25257  1.56186  2.74959  2.73439  5.27676  4.01912    598 s - - -
          2.68618  4.42225  2.77519  2.73123  3.46354  2.40513  3.72494  3.29354  2.67741  2.69355  4.24690  2.90347  2.73739  3.18146  2.89801  2.37887  2.77519  2.98518  4.58477  3.61503
          0.03008  3.91475  4.63709  0.61958  0.77255  0.48576  0.95510
    218   3.40586  4.76552  4.15583  3.87224  2.70958  3.77752  3.95183  3.43107  3.59346  2.81874  4.06294  4.01272  4.29874  3.97888  3.71443  3.60917  3.70835  3.32258  0.80419  2.70944    599 w - - -
          2.68618  4.42225  2.77519  2.73123  3.46354  2.40513  3.72494  3.29354  2.67741  2.69355  4.24690  2.90347  2.73739  3.18146  2.89801  2.37887  2.77519  2.98518  4.58477  3.61503
          0.03008  3.91475  4.63709  0.61958  0.77255  0.48576  0.95510
    219   2.71751  4.48897  3.39996  3.30463  4.44655  0.66676  4.42250  4.05628  3.49167  3.70516  4.68110  3.56420  3.88147  3.81245  3.72325  2.89061  3.20203  3.57643  5.53071  4.54981    600 G - - -
          2.68618  4.42225  2.77519  2.73123  3.46354  2.40513  3.72494  3.29354  2.67741  2.69355  4.24690  2.90347  2.73739  3.18146  2.89801  2.37887  2.77519  2.98518  4.58477  3.61503
          0.03008  3.91475  4.63709  0.61958  0.77255  0.48576  0.95510
    220   3.01050  4.97626  3.18933  2.80271  4.37234  3.49558  3.78232  3.80422  0.98191  3.36001  4.31906  3.22536  3.99283  2.97131  2.43932  3.04964  3.26056  3.50958  5.40953  4.22832    601 k - - -
          2.68618  4.42225  2.77519  2.73123  3.46354  2.40513  3.72494  3.29354  2.67741  2.69355  4.24690  2.90347  2.73739  3.18146  2.89801  2.37887  2.77519  2.98518  4.58477  3.61503
          0.03008  3.91475  4.63709  0.61958  0.77255  0.48576  0.95510
    221   2.14958  3.40600  3.78953  3.25160  3.46838  3.46578  4.05897  2.23813  3.17206  2.44103  3.41376  3.51511  3.96395  3.45482  3.45789  2.80003  2.19156  2.06521  4.99275  3.78194    602 v - - -
          2.68618  4.42225  2.77519  2.73123  3.46354  2.40513  3.72494  3.29354  2.67741  2.69355  4.24690  2.90347  2.73739  3.18146  2.89801  2.37887  2.77519  2.98518  4.58477  3.61503
          0.03008  3.91475  4.63709  0.61958  0.77255  0.48576  0.95510
    222   3.30803  4.77990  3.90054  3.63772  2.29450  3.87929  3.63815  3.31133  3.49402  2.75439  3.98194  3.77541  4.35209  3.78992  3.66913  3.44058  3.59488  3.18386  3.93993  0.89830    603 y - - -
          2.68618  4.42225  2.77519  2.73123  3.46354  2.40513  3.72494  3.29354  2.67741  2.69355  4.24690  2.90347  2.73739  3.18146  2.89801  2.37887  2.77519  2.98518  4.58477  3.61503
          0.03008  3.91475  4.63709  0.61958  0.77255  0.48576  0.95510
    223   3.20255  4.65220  4.25738  3.89727  3.15166  4.03589  4.53973  2.35785  3.66461  0.82487  3.16114  4.16866  4.46388  4.02283  3.83382  3.61145  3.49482  2.40619  5.04645  3.77958    604 l - - -
          2.68618  4.42225  2.77519  2.73123  3.46354  2.40513  3.72494  3.29354  2.67741  2.69355  4.24690  2.90347  2.73739  3.18146  2.89801  2.37887  2.77519  2.98518  4.58477  3.61503
          0.03008  3.91475  4.63709  0.61958  0.77255  0.48576  0.95510
    224   1.97439  4.16092  3.28131  3.04685  4.21123  2.92119  4.15556  3.57528  3.11590  3.32521  4.19589  3.23565  3.66808  3.43320  3.41973  1.22774  2.70402  3.07811  5.57808  4.33145    605 s - - -
          2.68618  4.42225  2.77519  2.73123  3.46354  2.40513  3.72494  3.29354  2.67741  2.69355  4.24690  2.90347  2.73739  3.18146  2.89801  2.37887  2.77519  2.98518  4.58477  3.61503
          0.03008  3.91475  4.63709  0.61958  0.77255  0.48576  0.95510
    225   2.84138  4.37212  4.18388  3.84817  3.58086  3.76769  4.64254  2.04802  3.71660  2.26046  3.53945  4.03125  4.32573  4.07329  3.92505  3.27375  3.20183  0.97326  5.37249  4.10680    622 v - - -
          2.68618  4.42225  2.77519  2.73123  3.46354  2.40513  3.72494  3.29354  2.67741  2.69355  4.24690  2.90347  2.73739  3.18146  2.89801  2.37887  2.77519  2.98518  4.58477  3.61503
          0.03008  3.91475  4.63709  0.61958  0.77255  0.48576  0.95510
    226   3.22818  4.62064  4.52324  4.03297  2.49667  4.31852  4.43700  2.24893  3.88323  0.95898  2.94978  4.27245  4.58852  4.06305  4.04625  3.69503  3.46826  2.34395  4.77479  3.39612    636 l - - -
          2.68618  4.42225  2.77519  2.73123  3.46354  2.40513  3.72494  3.29354  2.67741  2.69355  4.24690  2.90347  2.73739  3.18146  2.89801  2.37887  2.77519  2.98518  4.58477  3.61503
          0.03008  3.91475  4.63709  0.61958  0.77255  0.48576  0.95510
    227   2.71751  4.48897  3.39996  3.30463  4.44655  0.66676  4.42250  4.05628  3.49167  3.70516  4.68110  3.56420  3.88147  3.81245  3.72325  2.89061  3.20203  3.57643  5.53071  4.54981    637 G - - -
          2.68618  4.42225  2.77519  2.73123  3.46354  2.40513  3.72494  3.29354  2.67741  2.69355  4.24690  2.90347  2.73739  3.18146  2.89801  2.37887  2.77519  2.98518  4.58477  3.61503
          0.03008  3.91475  4.63709  0.61958  0.77255  0.48576  0.95510
    228   2.42110  4.25211  3.95416  3.43438  3.48554  3.72599  4.25854  2.12028  3.32958  1.94221  3.37632  3.72294  4.17271  3.63997  3.60660  3.06429  2.68926  1.55972  5.13998  3.92996    638 v - - -
          2.68618  4.42225  2.77519  2.73123  3.46354  2.40513  3.72494  3.29354  2.67741  2.69355  4.24690  2.90347  2.73739  3.18146  2.89801  2.37887  2.77519  2.98518  4.58477  3.61503
          0.03008  3.91475  4.63709  0.61958  0.77255  0.48576  0.95510
    229   3.30803  4.77990  3.90054  3.63772  2.29450  3.87929  3.63815  3.31133  3.49402  2.75439  3.98194  3.77541  4.35209  3.78992  3.66913  3.44058  3.59488  3.18386  3.93993  0.89830    653 y - - -
          2.68618  4.42225  2.77519  2.73123  3.46354  2.40513  3.72494  3.29354  2.67741  2.69355  4.24690  2.90347  2.73739  3.18146  2.89801  2.37887  2.77519  2.98518  4.58477  3.61503
          0.03008  3.91475  4.63709  0.61958  0.77255  0.48576  0.95510
    230   2.89897  5.42583  1.68609  1.40961  4.71361  3.19567  3.72952  4.21742  2.72935  3.73746  4.59365  2.66761  3.80988  2.89712  3.30721  2.79231  3.18569  3.80461  5.89299  4.40887    654 e - - -
          2.68618  4.42225  2.77519  2.73123  3.46354  2.40513  3.72494  3.29354  2.67741  2.69355  4.24690  2.90347  2.73739  3.18146  2.89801  2.37887  2.77519  2.98518  4.58477  3.61503
          0.03008  3.91475  4.63709  0.61958  0.77255  0.48576  0.95510
    231   3.40586  4.76552  4.15583  3.87224  2.70958  3.77752  3.95183  3.43107  3.59346  2.81874  4.06294  4.01272  4.29874  3.97888  3.71443  3.60917  3.70835  3.32258  0.80419  2.70944    655 w - - -
          2.68618  4.42225  2.77519  2.73123  3.46354  2.40513  3.72494  3.29354  2.67741  2.69355  4.24690  2.90347  2.73739  3.18146  2.89801  2.37887  2.77519  2.98518  4.58477  3.61503
          0.03008  3.91475  4.63709  0.61958  0.77255  0.48576  0.95510
    232   2.43768  4.95163  2.32581  1.97643  4.32285  3.24246  3.67583  3.76042  2.55546  3.34059  4.16231  2.79554  3.77402  2.83445  3.05262  1.94152  2.93854  3.38394  5.55421  4.16824    656 s - - -
          2.68618  4.42225  2.77519  2.73123  3.46354  2.40513  3.72494  3.29354  2.67741  2.69355  4.24690  2.90347  2.73739  3.18146  2.89801  2.37887  2.77519  2.98518  4.58477  3.61503
          0.03008  3.91475  4.63709  0.61958  0.77255  0.48576  0.95510
    233   2.71751  4.48897  3.39996  3.30463  4.44655  0.66676  4.42250  4.05628  3.49167  3.70516  4.68110  3.56420  3.88147  3.81245  3.72325  2.89061  3.20203  3.57643  5.53071  4.54981    657 G - - -
          2.68618  4.42225  2.77519  2.73123  3.46354  2.40513  3.72494  3.29354  2.67741  2.69355  4.24690  2.90347  2.73739  3.18146  2.89801  2.37887  2.77519  2.98518  4.58477  3.61503
          0.03008  3.91475  4.63709  0.61958  0.77255  0.48576  0.95510
    234   2.44646  1.62262  4.15518  3.74024  3.59248  3.31270  4.40479  2.41612  3.56168  2.47339  3.59282  3.74773  3.97254  3.86329  3.74634  2.76151  2.86752  1.96654  5.22332  3.98577    658 c - - -
          2.68618  4.42225  2.77519  2.73123  3.46354  2.40513  3.72494  3.29354  2.67741  2.69355  4.24690  2.90347  2.73739  3.18146  2.89801  2.37887  2.77519  2.98518  4.58477  3.61503
          0.03008  3.91475  4.63709  0.61958  0.77255  0.48576  0.95510
    235   2.75830  4.75651  2.73148  2.62113  4.12663  3.21218  3.95486  3.84595  2.86200  3.48798  4.44286  1.08536  3.86604  3.22756  3.21820  2.82380  3.14148  3.46389  5.42768  4.07182    659 n - - -
          2.68618  4.42225  2.77519  2.73123  3.46354  2.40513  3.72494  3.29354  2.67741  2.69355  4.24690  2.90347  2.73739  3.18146  2.89801  2.37887  2.77519  2.98518  4.58477  3.61503
          0.03008  3.91475  4.63709  0.61958  0.77255  0.48576  0.95510
    236   2.80744  4.55796  3.41914  3.26413  4.25600  3.24307  4.33826  3.81209  3.32500  3.43443  4.48596  3.56666  0.75266  3.71250  3.56591  2.97621  3.25229  3.45267  5.43116  4.37719    660 p - - -
          2.68618  4.42225  2.77519  2.73123  3.46354  2.40513  3.72494  3.29354  2.67741  2.69355  4.24690  2.90347  2.73739  3.18146  2.89801  2.37887  2.77519  2.98518  4.58477  3.61503
          0.03008  3.91475  4.63709  0.61958  0.77255  0.48576  0.95510
    237   3.07184  4.47222  4.49474  3.93603  3.13430  4.26427  4.59655  2.07654  3.79865  1.25830  2.32515  4.22355  4.52790  4.00719  3.99122  3.59298  3.30621  1.81284  5.10256  3.98210    661 l - - -
          2.68618  4.42225  2.77519  2.73123  3.46354  2.40513  3.72494  3.29354  2.67741  2.69355  4.24690  2.90347  2.73739  3.18146  2.89801  2.37887  2.77519  2.98518  4.58477  3.61503
          0.03008  3.91475  4.63709  0.61958  0.77255  0.48576  0.95510
    238   2.80744  4.55796  3.41914  3.26413  4.25600  3.24307  4.33826  3.81209  3.32500  3.43443  4.48596  3.56666  0.75266  3.71250  3.56591  2.97621  3.25229  3.45267  5.43116  4.37719    662 p - - -
          2.68618  4.42225  2.77519  2.73123  3.46354  2.40513  3.72494  3.29354  2.67741  2.69355  4.24690  2.90347  2.73739  3.18146  2.89801  2.37887  2.77519  2.98518  4.58477  3.61503
          0.03008  3.91475  4.63709  0.61958  0.77255  0.48576  0.95510
    239   2.43347  4.31180  3.35703  3.03873  3.87480  3.15814  4.08061  3.11808  2.99203  2.87406  3.90646  3.31582  1.51319  3.37238  3.29447  2.61676  2.85169  2.47347  5.33732  4.06486    663 p - - -
          2.68618  4.42225  2.77519  2.73123  3.46354  2.40513  3.72494  3.29354  2.67741  2.69355  4.24690  2.90347  2.73739  3.18146  2.89801  2.37887  2.77519  2.98518  4.58477  3.61503
          0.03008  3.91475  4.63709  0.61958  0.77255  0.48576  0.95510
    240   2.98843  5.10848  2.50515  0.96676  4.45996  3.30115  3.89140  3.92224  2.77722  3.53250  4.50449  2.95661  3.90769  3.10606  3.19057  2.96642  3.29292  3.60166  5.62357  4.34563    664 e - - -
          2.68618  4.42225  2.77519  2.73123  3.46354  2.40513  3.72494  3.29354  2.67741  2.69355  4.24690  2.90347  2.73739  3.18146  2.89801  2.37887  2.77519  2.98518  4.58477  3.61503
          0.03008  3.91475  4.63709  0.61958  0.77255  0.48576  0.95510
    241   3.14151  4.51857  4.52415  4.00698  1.62911  4.26099  4.23389  2.06667  3.87177  1.53663  3.02874  4.18386  4.53221  4.01902  4.02252  3.59755  3.37337  2.28892  4.55321  3.08396    665 l - - -
          2.68618  4.42225  2.77519  2.73123  3.46354  2.40513  3.72494  3.29354  2.67741  2.69355  4.24690  2.90347  2.73739  3.18146  2.89801  2.37887  2.77519  2.98518  4.58477  3.61503
          0.03008  3.91475  4.63709  0.61958  0.77255  0.48576  0.95510
    242   2.89994  4.40090  4.07915  3.53057  2.71375  3.90964  3.90524  2.55709  3.30066  1.84441  2.79786  3.76298  4.25124  3.60555  3.50881  3.22018  3.13291  2.50845  2.01963  2.91187    666 l - - -
          2.68618  4.42225  2.77519  2.73123  3.46354  2.40513  3.72494  3.29354  2.67741  2.69355  4.24690  2.90347  2.73739  3.18146  2.89801  2.37887  2.77519  2.98518  4.58477  3.61503
          0.03008  3.91475  4.63709  0.61958  0.77255  0.48576  0.95510
    243   3.22857  4.61879  4.52907  4.03717  2.45847  4.32097  4.42770  2.25238  3.88910  0.96685  2.94878  4.27300  4.58872  4.06403  4.05020  3.69528  3.46760  2.34828  4.76060  3.37657    667 l - - -
          2.68618  4.42225  2.77519  2.73123  3.46354  2.40513  3.72494  3.29354  2.67741  2.69355  4.24690  2.90347  2.73739  3.18146  2.89801  2.37887  2.77519  2.98518  4.58477  3.61503
          0.03008  3.91475  4.63709  0.61958  0.77255  0.48576  0.95510
    244   2.76632  4.31387  3.91850  3.41636  1.88655  3.75167  3.88976  2.55208  3.30487  1.85300  3.28896  3.65722  4.15324  3.56287  3.54050  2.68933  3.02556  2.43177  4.44478  2.95911    668 l - - -
          2.68618  4.42225  2.77519  2.73123  3.46354  2.40513  3.72494  3.29354  2.67741  2.69355  4.24690  2.90347  2.73739  3.18146  2.89801  2.37887  2.77519  2.98518  4.58477  3.61503
          0.03008  3.91475  4.63709  0.61958  0.77255  0.48576  0.95510
    245   2.80744  4.55796  3.41914  3.26413  4.25600  3.24307  4.33826  3.81209  3.32500  3.43443  4.48596  3.56666  0.75266  3.71250  3.56591  2.97621  3.25229  3.45267  5.43116  4.37719    669 p - - -
          2.68618  4.42225  2.77519  2.73123  3.46354  2.40513  3.72494  3.29354  2.67741  2.69355  4.24690  2.90347  2.73739  3.18146  2.89801  2.37887  2.77519  2.98518  4.58477  3.61503
          0.03008  3.91475  4.63709  0.61958  0.77255  0.48576  0.95510
    246   2.33568  4.25673  3.24301  3.06056  4.11832  2.98581  4.16934  3.64656  3.13717  3.36346  4.28591  3.27871  3.72806  3.48316  3.42203  1.02908  2.81894  3.17242  5.48739  4.20202    677 s - - -
          2.68618  4.42225  2.77519  2.73123  3.46354  2.40513  3.72494  3.29354  2.67741  2.69355  4.24690  2.90347  2.73739  3.18146  2.89801  2.37887  2.77519  2.98518  4.58477  3.61503
          0.03008  3.91475  4.63709  0.61958  0.77255  0.48576  0.95510
    247   2.96005  4.45796  3.98162  3.51929  1.56734  3.87157  3.57883  2.93089  3.42155  2.50131  3.56994  3.66531  4.24797  3.61678  3.63247  2.73601  3.20235  2.76603  3.92775  1.87381    678 f - - -
          2.68618  4.42225  2.77519  2.73123  3.46354  2.40513  3.72494  3.29354  2.67741  2.69355  4.24690  2.90347  2.73739  3.18146  2.89801  2.37887  2.77519  2.98518  4.58477  3.61503
          0.03008  3.91475  4.63709  0.61958  0.77255  0.48576  0.95510
    248   3.22060  4.59673  4.54703  4.05433  1.97282  4.30567  4.28311  2.30949  3.91244  1.12812  2.98178  4.24020  4.57214  4.05550  4.05572  3.66787  3.45476  2.39825  4.57671  3.11557    679 l - - -
          2.68618  4.42225  2.77519  2.73123  3.46354  2.40513  3.72494  3.29354  2.67741  2.69355  4.24690  2.90347  2.73739  3.18146  2.89801  2.37887  2.77519  2.98518  4.58477  3.61503
          0.03008  3.91475  4.63709  0.61958  0.77255  0.48576  0.95510
    249   2.80744  4.55796  3.41914  3.26413  4.25600  3.24307  4.33826  3.81209  3.32500  3.43443  4.48596  3.56666  0.75266  3.71250  3.56591  2.97621  3.25229  3.45267  5.43116  4.37719    681 p - - -
          2.68618  4.42225  2.77519  2.73123  3.46354  2.40513  3.72494  3.29354  2.67741  2.69355  4.24690  2.90347  2.73739  3.18146  2.89801  2.37887  2.77519  2.98518  4.58477  3.61503
          0.03008  3.91475  4.63709  0.61958  0.77255  0.48576  0.95510
    250   2.80988  4.24590  4.23164  3.66581  2.19616  3.91607  4.03884  2.19307  3.54505  1.73148  2.72673  3.85977  4.23817  3.72432  3.71227  3.21408  3.03696  2.33193  4.52111  2.61082    686 l - - -
          2.68618  4.42225  2.77519  2.73123  3.46354  2.40513  3.72494  3.29354  2.67741  2.69355  4.24690  2.90347  2.73739  3.18146  2.89801  2.37887  2.77519  2.98518  4.58477  3.61503
          0.03008  3.91475  4.63709  0.61958  0.77255  0.48576  0.95510
    251   2.56076  4.63681  2.83389  2.51119  3.98308  2.81140  2.13845  3.55039  2.55469  3.16068  4.01013  2.97533  3.78928  2.94297  2.94411  2.21970  2.87619  3.18976  5.30242  3.94182    687 h - - -
          2.68618  4.42225  2.77519  2.73123  3.46354  2.40513  3.72494  3.29354  2.67741  2.69355  4.24690  2.90347  2.73739  3.18146  2.89801  2.37887  2.77519  2.98518  4.58477  3.61503
          0.03008  3.91475  4.63709  0.61958  0.77255  0.48576  0.95510
    252   2.80744  4.55796  3.41914  3.26413  4.25600  3.24307  4.33826  3.81209  3.32500  3.43443  4.48596  3.56666  0.75266  3.71250  3.56591  2.97621  3.25229  3.45267  5.43116  4.37719    688 p - - -
          2.68618  4.42225  2.77519  2.73123  3.46354  2.40513  3.72494  3.29354  2.67741  2.69355  4.24690  2.90347  2.73739  3.18146  2.89801  2.37887  2.77519  2.98518  4.58477  3.61503
          0.03008  3.91475  4.63709  0.61958  0.77255  0.48576  0.95510
    253   1.83637  4.44895  2.66368  2.59973  4.01160  2.53343  3.80635  3.35715  2.70631  3.05734  3.90487  3.02846  3.74569  3.01294  3.13158  2.53938  2.77275  2.68695  5.34542  4.05314    697 a - - -
          2.68618  4.42225  2.77519  2.73123  3.46354  2.40513  3.72494  3.29354  2.67741  2.69355  4.24690  2.90347  2.73739  3.18146  2.89801  2.37887  2.77519  2.98518  4.58477  3.61503
          0.03008  3.91475  4.63709  0.61958  0.77255  0.48576  0.95510
    254   2.86966  5.06053  3.08717  2.57521  4.45470  3.50799  3.58696  3.84678  1.42169  3.33518  4.18009  2.67182  3.91742  2.72534  2.08081  2.86372  3.07166  3.50838  5.42611  4.18436    702 k - - -
          2.68618  4.42225  2.77519  2.73123  3.46354  2.40513  3.72494  3.29354  2.67741  2.69355  4.24690  2.90347  2.73739  3.18146  2.89801  2.37887  2.77519  2.98518  4.58477  3.61503
          0.03008  3.91475  4.63709  0.61958  0.77255  0.48576  0.95510
    255   3.06830  4.49461  4.42933  3.87437  3.11461  4.22438  4.54986  2.13356  3.71807  1.37379  1.87150  4.17177  4.50039  3.94989  3.91925  3.55448  3.30546  2.01099  5.07971  3.94715    703 l - - -
          2.68618  4.42225  2.77519  2.73123  3.46354  2.40513  3.72494  3.29354  2.67741  2.69355  4.24690  2.90347  2.73739  3.18146  2.89801  2.37887  2.77519  2.98518  4.58477  3.61503
          0.03008  3.91475  4.63709  0.61958  0.77255  0.48576  0.95510
    256   3.40586  4.76552  4.15583  3.87224  2.70958  3.77752  3.95183  3.43107  3.59346  2.81874  4.06294  4.01272  4.29874  3.97888  3.71443  3.60917  3.70835  3.32258  0.80419  2.70944    704 w - - -
          2.68618  4.42225  2.77519  2.73123  3.46354  2.40513  3.72494  3.29354  2.67741  2.69355  4.24690  2.90347  2.73739  3.18146  2.89801  2.37887  2.77519  2.98518  4.58477  3.61503
          0.03008  3.91475  4.63709  0.61958  0.77255  0.48576  0.95510
    257   2.39814  1.97567  3.89269  3.40986  3.49868  3.29669  4.13549  2.32150  3.26753  2.52108  3.50442  3.54857  3.89389  3.56967  3.49989  2.39482  2.77085  2.33418  5.02925  3.79971    705 c - - -
          2.68618  4.42225  2.77519  2.73123  3.46354  2.40513  3.72494  3.29354  2.67741  2.69355  4.24690  2.90347  2.73739  3.18146  2.89801  2.37887  2.77519  2.98518  4.58477  3.61503
          0.03008  3.91475  4.63709  0.61958  0.77255  0.48576  0.95510
    258   3.31339  4.73811  4.12142  3.70919  1.78475  4.10061  2.83856  3.29889  3.58556  2.72338  3.87087  3.75475  4.43835  3.73707  3.77105  3.42508  3.53660  3.15105  3.65023  1.17908    706 y - - -
          2.68618  4.42225  2.77519  2.73123  3.46354  2.40513  3.72494  3.29354  2.67741  2.69355  4.24690  2.90347  2.73739  3.18146  2.89801  2.37887  2.77519  2.98518  4.58477  3.61503
          0.03008  3.91475  4.63709  0.61958  0.77255  0.48576  0.95510
    259   2.72659  2.27178  4.15397  3.59898  3.21960  3.80307  4.23308  2.21186  3.43967  1.75636  2.77702  3.82966  4.20321  3.71284  3.64948  3.13370  2.99388  2.09878  4.91870  3.70967    707 l - - -
          2.68618  4.42225  2.77519  2.73123  3.46354  2.40513  3.72494  3.29354  2.67741  2.69355  4.24690  2.90347  2.73739  3.18146  2.89801  2.37887  2.77519  2.98518  4.58477  3.61503
          0.03008  3.91475  4.63709  0.61958  0.77255  0.48576  0.95510
    260   3.05292  4.88944  3.54786  3.04991  4.25472  3.53304  3.85460  3.79921  2.25402  3.30744  4.30636  3.40650  4.03342  3.07268  0.91574  3.13496  3.31590  3.52129  5.32054  4.17273    708 r - - -
          2.68618  4.42225  2.77519  2.73123  3.46354  2.40513  3.72494  3.29354  2.67741  2.69355  4.24690  2.90347  2.73739  3.18146  2.89801  2.37887  2.77519  2.98518  4.58477  3.61503
          0.03008  3.91475  4.63709  0.61958  0.77255  0.48576  0.95510
    261   2.46009  3.49981  3.45395  2.91577  3.53612  3.36811  3.85107  2.80810  2.83674  2.58725  3.04383  2.90327  3.85129  3.16567  3.17599  2.67473  2.00264  2.55838  4.97899  3.74289    709 t - - -
          2.68618  4.42225  2.77519  2.73123  3.46354  2.40513  3.72494  3.29354  2.67741  2.69355  4.24690  2.90347  2.73739  3.18146  2.89801  2.37887  2.77519  2.98518  4.58477  3.61503
          0.03008  3.91475  4.63709  0.61958  0.77255  0.48576  0.95510
    262   2.70913  4.24071  3.95606  3.40355  2.90439  3.79208  4.16266  1.92562  3.31843  2.11882  3.24371  3.70927  4.17340  3.58979  3.58872  3.09384  2.15542  1.92843  4.95834  3.73742    710 i - - -
          2.68618  4.42225  2.77519  2.73123  3.46354  2.40513  3.72494  3.29354  2.67741  2.69355  4.24690  2.90347  2.73739  3.18146  2.89801  2.37887  2.77519  2.98518  4.58477  3.61503
          0.03008  3.91475  4.63709  0.61958  0.77255  0.48576  0.95510
    263   3.40920  4.76358  4.29788  3.93720  1.76911  4.17983  3.46251  3.17395  3.80289  2.55884  3.80237  3.88774  4.52255  3.90003  3.93144  3.54644  3.64415  3.08455  3.65621  1.05975    711 y - - -
          2.68618  4.42225  2.77519  2.73123  3.46354  2.40513  3.72494  3.29354  2.67741  2.69355  4.24690  2.90347  2.73739  3.18146  2.89801  2.37887  2.77519  2.98518  4.58477  3.61503
          0.03008  3.91475  4.63709  0.61958  0.77255  0.48576  0.95510
    264   2.31663  4.24912  3.65381  3.15802  3.49282  3.46517  4.04175  2.54190  3.04208  2.34041  2.09847  3.46338  3.96909  3.38327  3.33602  2.81241  2.38266  2.36116  5.05930  3.84780    712 m - - -
          2.68618  4.42225  2.77519  2.73123  3.46354  2.40513  3.72494  3.29354  2.67741  2.69355  4.24690  2.90347  2.73739  3.18146  2.89801  2.37887  2.77519  2.98518  4.58477  3.61503
          0.03008  3.91475  4.63709  0.61958  0.77255  0.48576  0.95510
    265   2.80744  4.55796  3.41914  3.26413  4.25600  3.24307  4.33826  3.81209  3.32500  3.43443  4.48596  3.56666  0.75266  3.71250  3.56591  2.97621  3.25229  3.45267  5.43116  4.37719    713 p - - -
          2.68618  4.42225  2.77519  2.73123  3.46354  2.40513  3.72494  3.29354  2.67741  2.69355  4.24690  2.90347  2.73739  3.18146  2.89801  2.37887  2.77519  2.98518  4.58477  3.61503
          0.03008  3.91475  4.63709  0.61958  0.77255  0.48576  0.95510
    266   3.10740  4.51645  4.47773  3.91987  3.09975  4.28139  4.58133  1.96065  3.75492  1.43463  1.74326  4.21951  4.53697  3.98353  3.94966  3.61145  3.33909  2.15885  5.08317  3.94899    714 l - - -
          2.68618  4.42225  2.77519  2.73123  3.46354  2.40513  3.72494  3.29354  2.67741  2.69355  4.24690  2.90347  2.73739  3.18146  2.89801  2.37887  2.77519  2.98518  4.58477  3.61503
          0.03008  3.91475  4.63709  0.61958  0.77255  0.48576  0.95510
    267   1.98264  4.16196  3.27928  3.04602  4.21088  2.92160  4.15548  3.57593  3.11548  3.32577  4.19709  3.23539  3.66857  3.43330  3.41911  1.22373  2.70506  3.07895  5.57799  4.33060    715 s - - -
          2.68618  4.42225  2.77519  2.73123  3.46354  2.40513  3.72494  3.29354  2.67741  2.69355  4.24690  2.90347  2.73739  3.18146  2.89801  2.37887  2.77519  2.98518  4.58477  3.61503
          0.03008  3.91475  4.63709  0.61958  0.77255  0.48576  0.95510
    268   3.30803  4.77990  3.90054  3.63772  2.29450  3.87929  3.63815  3.31133  3.49402  2.75439  3.98194  3.77541  4.35209  3.78992  3.66913  3.44058  3.59488  3.18386  3.93993  0.89830    716 y - - -
          2.68618  4.42225  2.77519  2.73123  3.46354  2.40513  3.72494  3.29354  2.67741  2.69355  4.24690  2.90347  2.73739  3.18146  2.89801  2.37887  2.77519  2.98518  4.58477  3.61503
          0.03008  3.91475  4.63709  0.61958  0.77255  0.48576  0.95510
    269   3.20255  4.65220  4.25738  3.89727  3.15166  4.03589  4.53973  2.35785  3.66461  0.82487  3.16114  4.16866  4.46388  4.02283  3.83382  3.61145  3.49482  2.40619  5.04645  3.77958    717 l - - -
          2.68618  4.42225  2.77519  2.73123  3.46354  2.40513  3.72494  3.29354  2.67741  2.69355  4.24690  2.90347  2.73739  3.18146  2.89801  2.37887  2.77519  2.98518  4.58477  3.61503
          0.03008  3.91475  4.63709  0.61958  0.77255  0.48576  0.95510
    270   3.30803  4.77990  3.90054  3.63772  2.29450  3.87929  3.63815  3.31133  3.49402  2.75439  3.98194  3.77541  4.35209  3.78992  3.66913  3.44058  3.59488  3.18386  3.93993  0.89830    718 y - - -
          2.68618  4.42225  2.77519  2.73123  3.46354  2.40513  3.72494  3.29354  2.67741  2.69355  4.24690  2.90347  2.73739  3.18146  2.89801  2.37887  2.77519  2.98518  4.58477  3.61503
          0.03008  3.91475  4.63709  0.61958  0.77255  0.48576  0.95510
    271   2.27363  4.22731  3.10581  2.95695  4.31217  1.26023  4.16249  3.79889  3.14813  3.48702  4.33949  3.19538  3.67923  3.44351  3.46183  2.14829  2.76486  3.24413  5.63301  4.38903    719 g - - -
          2.68618  4.42225  2.77519  2.73123  3.46354  2.40513  3.72494  3.29354  2.67741  2.69355  4.24690  2.90347  2.73739  3.18146  2.89801  2.37887  2.77519  2.98518  4.58477  3.61503
          0.03008  3.91475  4.63709  0.61958  0.77255  0.48576  0.95510
    272   2.83845  4.97357  3.22018  2.63592  4.37465  3.52301  3.59237  3.73141  1.47206  3.25273  4.10621  3.07719  3.92047  2.73444  1.98875  2.85551  2.71600  3.40869  5.37961  4.15391    720 k - - -
          2.68618  4.42225  2.77519  2.73123  3.46354  2.40513  3.72494  3.29354  2.67741  2.69355  4.24690  2.90347  2.73739  3.18146  2.89801  2.37887  2.77519  2.98518  4.58477  3.61503
          0.03008  3.91475  4.63709  0.61958  0.77255  0.48576  0.95510
    273   2.99471  5.09651  3.38641  2.74933  4.52973  3.61282  3.58638  3.88604  1.37245  3.34667  4.22095  3.15581  3.99134  2.72564  1.65611  2.99654  3.16931  3.57158  5.40315  4.22641    721 k - - -
          2.68618  4.42225  2.77519  2.73123  3.46354  2.40513  3.72494  3.29354  2.67741  2.69355  4.24690  2.90347  2.73739  3.18146  2.89801  2.37887  2.77519  2.98518  4.58477  3.61503
          0.03008  3.91475  4.63709  0.61958  0.77255  0.48576  0.95510
    274   3.43540  4.74014  4.43360  4.07594  1.22590  4.23613  3.46494  3.12907  3.93519  2.49050  3.74290  3.95212  4.55875  3.97444  4.02042  3.59671  3.66311  3.05548  3.63589  1.47769    722 f - - -
          2.68618  4.42225  2.77519  2.73123  3.46354  2.40513  3.72494  3.29354  2.67741  2.69355  4.24690  2.90347  2.73739  3.18146  2.89801  2.37887  2.77519  2.98518  4.58477  3.61503
          0.03008  3.91475  4.63709  0.61958  0.77255  0.48576  0.95510
    275   2.63414  4.52277  3.16437  2.68472  3.56665  3.46608  2.71194  3.06127  2.52567  2.72555  3.64204  3.12851  3.88932  2.70769  2.86396  2.76472  2.87749  2.10170  4.98040  3.64675    724 v - - -
          2.68618  4.42225  2.77519  2.73123  3.46354  2.40513  3.72494  3.29354  2.67741  2.69355  4.24690  2.90347  2.73739  3.18146  2.89801  2.37887  2.77519  2.98518  4.58477  3.61503
          0.03008  3.91475  4.63709  0.61958  0.77255  0.48576  0.95510
    276   1.98473  4.20593  3.20372  3.03893  4.31113  1.24794  4.20672  3.68302  3.19865  3.42554  4.30385  3.24806  3.68844  3.49440  3.49925  2.44414  2.76588  3.16785  5.63449  4.42946    725 g - - -
          2.68618  4.42225  2.77519  2.73123  3.46354  2.40513  3.72494  3.29354  2.67741  2.69355  4.24690  2.90347  2.73739  3.18146  2.89801  2.37887  2.77519  2.98518  4.58477  3.61503
          0.03008  3.91475  4.63709  0.61958  0.77255  0.48576  0.95510
    277   2.80744  4.55796  3.41914  3.26413  4.25600  3.24307  4.33826  3.81209  3.32500  3.43443  4.48596  3.56666  0.75266  3.71250  3.56591  2.97621  3.25229  3.45267  5.43116  4.37719    726 p - - -
          2.68618  4.42225  2.77519  2.73123  3.46354  2.40513  3.72494  3.29354  2.67741  2.69355  4.24690  2.90347  2.73739  3.18146  2.89801  2.37887  2.77519  2.98518  4.58477  3.61503
          0.03008  3.91475  4.63709  0.61958  0.77255  0.48576  0.95510
    278   3.08815  4.42960  4.65974  4.14205  3.36744  4.38232  4.84094  1.21667  4.00036  1.73639  3.19149  4.39945  4.67038  4.26079  4.20172  3.75100  3.34329  1.60680  5.34916  4.15776    727 i - - -
          2.68618  4.42225  2.77519  2.73123  3.46354  2.40513  3.72494  3.29354  2.67741  2.69355  4.24690  2.90347  2.73739  3.18146  2.89801  2.37887  2.77519  2.98518  4.58477  3.61503
          0.03008  3.91475  4.63709  0.61958  0.77255  0.48576  0.95510
    279   2.26443  4.17927  3.34176  3.05589  4.08074  2.99073  4.11314  3.35679  3.04249  3.15773  4.05604  3.26152  3.70710  3.39620  3.33787  2.14829  1.37729  2.94093  5.47086  4.22816    728 t - - -
          2.68618  4.42225  2.77519  2.73123  3.46354  2.40513  3.72494  3.29354  2.67741  2.69355  4.24690  2.90347  2.73739  3.18146  2.89801  2.37887  2.77519  2.98518  4.58477  3.61503
          0.03008  3.91475  4.63709  0.61958  0.77255  0.48576  0.95510
    280   2.93487  5.42810  1.21541  1.88128  4.72155  3.18598  3.76476  4.22670  2.80378  3.76828  4.64980  2.67277  3.82192  2.94453  3.39170  2.82680  3.23389  3.82218  5.91820  4.43658    730 d - - -
          2.68618  4.42225  2.77519  2.73123  3.46354  2.40513  3.72494  3.29354  2.67741  2.69355  4.24690  2.90347  2.73739  3.18146  2.89801  2.37887  2.77519  2.98518  4.58477  3.61503
          0.03008  3.91475  4.63709  0.61958  0.77255  0.48576  0.95510
    281   3.20255  4.65220  4.25738  3.89727  3.15166  4.03589  4.53973  2.35785  3.66461  0.82487  3.16114  4.16866  4.46388  4.02283  3.83382  3.61145  3.49482  2.40619  5.04645  3.77958    731 l - - -
          2.68618  4.42225  2.77519  2.73123  3.46354  2.40513  3.72494  3.29354  2.67741  2.69355  4.24690  2.90347  2.73739  3.18146  2.89801  2.37887  2.77519  2.98518  4.58477  3.61503
          0.03008  3.91475  4.63709  0.61958  0.77255  0.48576  0.95510
    282   3.03072  4.37983  4.64183  4.14659  3.49010  4.31873  4.87944  1.33473  4.02636  2.00349  3.31024  4.38287  4.65267  4.30259  4.23781  3.70226  3.30099  1.27490  5.43806  4.22953    732 v - - -
          2.68618  4.42225  2.77519  2.73123  3.46354  2.40513  3.72494  3.29354  2.67741  2.69355  4.24690  2.90347  2.73739  3.18146  2.89801  2.37887  2.77519  2.98518  4.58477  3.61503
          0.03008  3.91475  4.63709  0.61958  0.77255  0.48576  0.95510
    283   3.09836  4.46515  4.59413  4.05364  3.23228  4.34470  4.73005  1.79685  3.91859  1.24596  3.05162  4.32991  4.61246  4.14201  4.11397  3.69267  3.34213  1.62995  5.22132  4.07072    733 l - - -
          2.68618  4.42225  2.77519  2.73123  3.46354  2.40513  3.72494  3.29354  2.67741  2.69355  4.24690  2.90347  2.73739  3.18146  2.89801  2.37887  2.77519  2.98518  4.58477  3.61503
          0.03008  3.91475  4.63709  0.61958  0.77255  0.48576  0.95510
    284   2.27481  4.55008  2.89222  2.56179  4.13237  3.18312  3.78537  3.55003  2.59104  3.18104  4.02873  3.00003  3.76069  2.41470  2.97437  1.74030  2.83323  3.16634  5.41611  4.11219    734 s - - -
          2.68618  4.42225  2.77519  2.73123  3.46354  2.40513  3.72494  3.29354  2.67741  2.69355  4.24690  2.90347  2.73739  3.18146  2.89801  2.37887  2.77519  2.98518  4.58477  3.61503
          0.03008  3.91475  4.63709  0.61958  0.77255  0.48576  0.95510
    285   3.19274  4.58665  4.54505  4.03876  3.09411  4.34387  4.67188  1.91632  3.82967  0.98733  2.96715  4.32302  4.61744  4.09223  4.01027  3.72335  3.43999  2.12143  5.11542  3.91577    735 l - - -
          2.68618  4.42225  2.77519  2.73123  3.46354  2.40513  3.72494  3.29354  2.67741  2.69355  4.24690  2.90347  2.73739  3.18146  2.89801  2.37887  2.77519  2.98518  4.58477  3.61503
          0.03008  3.91475  4.63709  0.61958  0.77255  0.48576  0.95510
    286   3.05292  4.88944  3.54786  3.04991  4.25472  3.53304  3.85460  3.79921  2.25402  3.30744  4.30636  3.40650  4.03342  3.07268  0.91574  3.13496  3.31590  3.52129  5.32054  4.17273    736 r - - -
          2.68618  4.42225  2.77519  2.73123  3.46354  2.40513  3.72494  3.29354  2.67741  2.69355  4.24690  2.90347  2.73739  3.18146  2.89801  2.37887  2.77519  2.98518  4.58477  3.61503
          0.03008  3.91475  4.63709  0.61958  0.77255  0.48576  0.95510
    287   2.65622  5.09207  2.37950  1.97442  4.39480  3.00614  3.58888  3.86131  2.38965  3.37920  4.16282  2.59933  3.76148  2.51758  2.67488  2.44079  2.89907  3.46360  5.54736  4.14220    737 e - - -
          2.68618  4.42225  2.77519  2.73123  3.46354  2.40513  3.72494  3.29354  2.67741  2.69355  4.24690  2.90347  2.73739  3.18146  2.89801  2.37887  2.77519  2.98518  4.58477  3.61503
          0.03008  3.91475  4.63709  0.61958  0.77255  0.48576  0.95510
    288   2.98843  5.10848  2.50515  0.96676  4.45996  3.30115  3.89140  3.92224  2.77722  3.53250  4.50449  2.95661  3.90769  3.10606  3.19057  2.96642  3.29292  3.60166  5.62357  4.34563    738 e - - -
          2.68618  4.42225  2.77519  2.73123  3.46354  2.40513  3.72494  3.29354  2.67741  2.69355  4.24690  2.90347  2.73739  3.18146  2.89801  2.37887  2.77519  2.98518  4.58477  3.61503
          0.03008  3.91475  4.63709  0.61958  0.77255  0.48576  0.95510
    289   3.15127  4.49656  4.67972  4.12209  3.14863  4.41479  4.74622  1.51878  3.98220  1.29223  2.60957  4.39520  4.63870  4.16460  4.14952  3.75495  3.38116  1.98546  5.16894  4.05753    739 l - - -
          2.68618  4.42225  2.77519  2.73123  3.46354  2.40513  3.72494  3.29354  2.67741  2.69355  4.24690  2.90347  2.73739  3.18146  2.89801  2.37887  2.77519  2.98518  4.58477  3.61503
          0.03008  3.91475  4.63709  0.61958  0.77255  0.48576  0.95510
    290   3.16676  4.77835  3.66501  3.28511  2.21952  3.88468  2.51561  3.38737  3.11788  2.83486  3.93555  3.52444  4.27802  3.45920  3.36935  3.24559  3.40129  3.20502  3.85901  1.28395    740 y - - -
          2.68618  4.42225  2.77519  2.73123  3.46354  2.40513  3.72494  3.29354  2.67741  2.69355  4.24690  2.90347  2.73739  3.18146  2.89801  2.37887  2.77519  2.98518  4.58477  3.61503
          0.03008  3.91475  4.63709  0.61958  0.77255  0.48576  0.95510
    291   2.55199  4.31372  3.41382  2.89474  3.55891  3.47894  3.87284  2.17361  2.82961  2.54999  3.49860  2.67277  3.92347  3.16980  3.18126  2.77322  2.39324  2.26639  5.02851  3.78004    743 i - - -
          2.68618  4.42225  2.77519  2.73123  3.46354  2.40513  3.72494  3.29354  2.67741  2.69355  4.24690  2.90347  2.73739  3.18146  2.89801  2.37887  2.77519  2.98518  4.58477  3.61503
          0.03008  3.91475  4.63709  0.61958  0.77255  0.48576  0.95510
    292   2.68743  4.87264  2.90637  2.28379  4.13663  3.41821  3.60399  3.11856  2.14820  3.11254  3.95356  2.94385  3.83377  1.99389  2.62131  2.70760  2.91184  3.21383  5.33080  4.02342    745 q - - -
          2.68618  4.42225  2.77519  2.73123  3.46354  2.40513  3.72494  3.29354  2.67741  2.69355  4.24690  2.90347  2.73739  3.18146  2.89801  2.37887  2.77519  2.98518  4.58477  3.61503
          0.03008  3.91475  4.63709  0.61958  0.77255  0.48576  0.95510
    293   2.34584  4.30327  3.09833  2.87660  4.16404  3.01278  4.04829  3.62527  2.95929  3.30915  4.19159  3.17146  1.49408  3.31175  3.28365  2.16528  2.79663  3.16423  5.50390  4.23024    747 p - - -
          2.68618  4.42225  2.77519  2.73123  3.46354  2.40513  3.72494  3.29354  2.67741  2.69355  4.24690  2.90347  2.73739  3.18146  2.89801  2.37887  2.77519  2.98518  4.58477  3.61503
          0.03008  3.91475  4.63709  0.61958  0.77255  0.48576  0.95510
    294   3.30803  4.77990  3.90054  3.63772  2.29450  3.87929  3.63815  3.31133  3.49402  2.75439  3.98194  3.77541  4.35209  3.78992  3.66913  3.44058  3.59488  3.18386  3.93993  0.89830    749 y - - -
          2.68618  4.42225  2.77519  2.73123  3.46354  2.40513  3.72494  3.29354  2.67741  2.69355  4.24690  2.90347  2.73739  3.18146  2.89801  2.37887  2.77519  2.98518  4.58477  3.61503
          0.03008  3.91475  4.63709  0.61958  0.77255  0.48576  0.95510
    295   2.75649  5.24608  2.01479  1.88581  4.52405  3.25029  2.74640  4.02033  2.51784  3.52805  4.33247  2.33353  3.77996  2.78170  3.04426  2.68574  3.01348  3.61362  5.68836  4.24423    750 e - - -
          2.68618  4.42225  2.77519  2.73123  3.46354  2.40513  3.72494  3.29354  2.67741  2.69355  4.24690  2.90347  2.73739  3.18146  2.89801  2.37887  2.77519  2.98518  4.58477  3.61503
          0.03008  3.91475  4.63709  0.61958  0.77255  0.48576  0.95510
    296   2.44033  4.93087  2.66877  1.95996  4.24729  3.32237  3.62867  3.65970  2.39387  3.23774  4.06138  2.85280  3.79387  2.23518  2.82608  2.66071  2.64088  3.30976  5.44996  4.09814    751 e - - -
          2.68618  4.42225  2.77519  2.73123  3.46354  2.40513  3.72494  3.29354  2.67741  2.69355  4.24690  2.90347  2.73739  3.18146  2.89801  2.37887  2.77519  2.98518  4.58477  3.61503
          0.03008  3.91475  4.63709  0.61958  0.77255  0.48576  0.95510
    297   3.06398  4.47080  4.39589  4.01318  3.40258  4.11226  4.73337  1.02707  3.84214  1.97985  3.33123  4.25258  4.53930  4.18600  4.03386  3.61153  3.36234  1.84724  5.30224  4.04427    752 i - - -
          2.68618  4.42225  2.77519  2.73123  3.46354  2.40513  3.72494  3.29354  2.67741  2.69355  4.24690  2.90347  2.73739  3.18146  2.89801  2.37887  2.77519  2.98518  4.58477  3.61503
          0.03008  3.91475  4.63709  0.61958  0.77255  0.48576  0.95510
    298   2.82138  5.30597  1.56165  2.12002  4.60623  3.21793  3.68798  4.10702  2.35932  3.62270  4.45261  2.23590  3.79607  2.84498  3.14934  2.73871  3.09688  3.69718  5.78317  4.32307    753 d - - -
          2.68618  4.42225  2.77519  2.73123  3.46354  2.40513  3.72494  3.29354  2.67741  2.69355  4.24690  2.90347  2.73739  3.18146  2.89801  2.37887  2.77519  2.98518  4.58477  3.61503
          0.03008  3.91475  4.63709  0.61958  0.77255  0.48576  0.95510
    299   3.40586  4.76552  4.15583  3.87224  2.70958  3.77752  3.95183  3.43107  3.59346  2.81874  4.06294  4.01272  4.29874  3.97888  3.71443  3.60917  3.70835  3.32258  0.80419  2.70944    754 w - - -
          2.68618  4.42225  2.77519  2.73123  3.46354  2.40513  3.72494  3.29354  2.67741  2.69355  4.24690  2.90347  2.73739  3.18146  2.89801  2.37887  2.77519  2.98518  4.58477  3.61503
          0.03008  3.91475  4.63709  0.61958  0.77255  0.48576  0.95510
    300   2.24938  4.59177  2.71236  2.54452  4.22696  3.12090  3.88525  3.66428  2.76154  3.36094  4.24924  1.48132  3.77335  3.10515  3.14796  2.61620  2.92271  3.25810  5.54181  4.19041    755 n - - -
          2.68618  4.42225  2.77519  2.73123  3.46354  2.40513  3.72494  3.29354  2.67741  2.69355  4.24690  2.90347  2.73739  3.18146  2.89801  2.37887  2.77519  2.98518  4.58477  3.61503
          0.03008  3.91475  4.63709  0.61958  0.77255  0.48576  0.95510
    301   2.85987  5.08955  2.88814  2.48617  4.45544  3.45415  3.60393  3.87196  1.43514  3.36666  4.21218  2.68681  3.89682  2.48137  2.36752  2.84205  3.07457  3.52673  5.46732  4.19264    756 k - - -
          2.68618  4.42225  2.77519  2.73123  3.46354  2.40513  3.72494  3.29354  2.67741  2.69355  4.24690  2.90347  2.73739  3.18146  2.89801  2.37887  2.77519  2.98518  4.58477  3.61503
          0.03008  3.91475  4.63709  0.61958  0.77255  0.48576  0.95510
    302   1.38974  4.41954  3.04837  2.76054  4.00804  3.16357  3.91727  3.34067  2.75068  3.03891  3.97260  3.13224  3.78920  2.70298  3.08232  2.60400  2.84937  3.00361  5.37738  4.09827    757 a - - -
          2.68618  4.42225  2.77519  2.73123  3.46354  2.40513  3.72494  3.29354  2.67741  2.69355  4.24690  2.90347  2.73739  3.18146  2.89801  2.37887  2.77519  2.98518  4.58477  3.61503
          0.03008  3.91475  4.63709  0.61958  0.77255  0.48576  0.95510
    303   3.05292  4.88944  3.54786  3.04991  4.25472  3.53304  3.85460  3.79921  2.25402  3.30744  4.30636  3.40650  4.03342  3.07268  0.91574  3.13496  3.31590  3.52129  5.32054  4.17273    758 r - - -
          2.68618  4.42225  2.77519  2.73123  3.46354  2.40513  3.72494  3.29354  2.67741  2.69355  4.24690  2.90347  2.73739  3.18146  2.89801  2.37887  2.77519  2.98518  4.58477  3.61503
          0.03008  3.91475  4.63709  0.61958  0.77255  0.48576  0.95510
    304   2.86399  4.72545  3.25312  2.85518  3.06899  3.56160  1.66174  3.29227  2.58997  2.48312  3.86824  3.25426  4.02130  3.11110  2.87400  2.95762  3.12285  3.08157  4.60956  3.05179    759 h - - -
          2.68618  4.42225  2.77519  2.73123  3.46354  2.40513  3.72494  3.29354  2.67741  2.69355  4.24690  2.90347  2.73739  3.18146  2.89801  2.37887  2.77519  2.98518  4.58477  3.61503
          0.03008  3.91475  4.63709  0.61958  0.77255  0.48576  0.95510
    305   2.60243  4.68582  2.43120  2.42456  3.91890  3.33377  3.68070  3.32750  2.55600  2.20235  3.84322  2.67921  3.80594  2.87732  3.00053  2.44705  2.86282  3.02837  5.25216  3.91933    760 l - - -
          2.68618  4.42225  2.77519  2.73123  3.46354  2.40513  3.72494  3.29354  2.67741  2.69355  4.24690  2.90347  2.73739  3.18146  2.89801  2.37887  2.77519  2.98518  4.58477  3.61503
          0.03008  3.91475  4.63709  0.61958  0.77255  0.48576  0.95510
    306   2.63424  0.85859  4.16337  3.91251  3.89396  3.24843  4.55027  3.04470  3.73961  2.95837  4.08097  3.88821  3.95873  4.08396  3.85657  2.90600  3.10453  2.78648  5.30138  4.18140    761 c - - -
          2.68618  4.42225  2.77519  2.73123  3.46354  2.40513  3.72494  3.29354  2.67741  2.69355  4.24690  2.90347  2.73739  3.18146  2.89801  2.37887  2.77519  2.98518  4.58477  3.61503
          0.03008  3.91475  4.63709  0.61958  0.77255  0.48576  0.95510
    307   2.19586  2.68592  3.70525  3.19455  3.50682  3.28179  4.00527  2.72432  3.09551  2.17694  3.48483  3.41899  3.84512  3.39349  3.37306  2.18221  2.73186  2.46947  4.98757  3.77269    762 l - - -
          2.68618  4.42225  2.77519  2.73123  3.46354  2.40513  3.72494  3.29354  2.67741  2.69355  4.24690  2.90347  2.73739  3.18146  2.89801  2.37887  2.77519  2.98518  4.58477  3.61503
          0.03008  3.91475  4.63709  0.61958  0.77255  0.48576  0.95510
    308   2.86948  5.13406  2.83279  2.23531  4.49684  3.45035  3.59943  3.89480  1.45962  3.38395  4.22689  2.94636  3.89248  2.48572  2.38632  2.84033  3.07940  3.54869  5.49486  4.21662    785 k - - -
          2.68618  4.42225  2.77519  2.73123  3.46354  2.40513  3.72494  3.29354  2.67741  2.69355  4.24690  2.90347  2.73739  3.18146  2.89801  2.37887  2.77519  2.98518  4.58477  3.61503
          0.03008  3.91475  4.63709  0.61958  0.77255  0.48576  0.95510
    309   2.98843  5.10848  2.50515  0.96676  4.45996  3.30115  3.89140  3.92224  2.77722  3.53250  4.50449  2.95661  3.90769  3.10606  3.19057  2.96642  3.29292  3.60166  5.62357  4.34563    798 e - - -
          2.68618  4.42225  2.77519  2.73123  3.46354  2.40513  3.72494  3.29354  2.67741  2.69355  4.24690  2.90347  2.73739  3.18146  2.89801  2.37887  2.77519  2.98518  4.58477  3.61503
          0.03008  3.91475  4.63709  0.61958  0.77255  0.48576  0.95510
    310   3.03486  5.16991  0.85928  2.36120  4.55256  3.24255  3.96808  4.15032  3.06016  3.75106  4.72995  2.91975  3.89831  3.20720  3.58224  2.99234  3.37428  3.78495  5.71297  4.41829    799 d - - -
          2.68618  4.42225  2.77519  2.73123  3.46354  2.40513  3.72494  3.29354  2.67741  2.69355  4.24690  2.90347  2.73739  3.18146  2.89801  2.37887  2.77519  2.98518  4.58477  3.61503
          0.03008  3.91475  4.63709  0.61958  0.77255  0.48576  0.95510
    311   2.87321  4.36128  4.10800  3.56477  3.02979  3.95508  4.16995  2.27284  3.41736  1.39221  3.10985  3.84827  4.29062  3.69030  3.64585  3.26543  3.11165  1.92164  4.77989  2.98496    800 l - - -
          2.68618  4.42225  2.77519  2.73123  3.46354  2.40513  3.72494  3.29354  2.67741  2.69355  4.24690  2.90347  2.73739  3.18146  2.89801  2.37887  2.77519  2.98518  4.58477  3.61503
          0.03008  3.91475  4.63709  0.61958  0.77255  0.48576  0.95510
    312   3.30803  4.77990  3.90054  3.63772  2.29450  3.87929  3.63815  3.31133  3.49402  2.75439  3.98194  3.77541  4.35209  3.78992  3.66913  3.44058  3.59488  3.18386  3.93993  0.89830    801 y - - -
          2.68618  4.42225  2.77519  2.73123  3.46354  2.40513  3.72494  3.29354  2.67741  2.69355  4.24690  2.90347  2.73739  3.18146  2.89801  2.37887  2.77519  2.98518  4.58477  3.61503
          0.03008  3.91475  4.63709  0.61958  0.77255  0.48576  0.95510
    313   2.56782  3.44404  3.80668  3.23927  3.17298  3.61342  3.92089  2.46168  3.13306  2.12202  3.23032  3.52429  4.00435  3.40545  3.38668  2.90085  2.61838  2.14766  4.70665  2.46904    802 l - - -
          2.68618  4.42225  2.77519  2.73123  3.46354  2.40513  3.72494  3.29354  2.67741  2.69355  4.24690  2.90347  2.73739  3.18146  2.89801  2.37887  2.77519  2.98518  4.58477  3.61503
          0.03008  3.91475  4.63709  0.61958  0.77255  0.48576  0.95510
    314   2.32446  4.29129  3.10323  2.86017  4.17614  3.00400  4.03222  3.63124  2.94430  3.30718  4.17313  3.15702  1.64266  3.28641  3.27986  1.97991  2.77250  3.16058  5.51025  4.23952    803 p - - -
          2.68618  4.42225  2.77519  2.73123  3.46354  2.40513  3.72494  3.29354  2.67741  2.69355  4.24690  2.90347  2.73739  3.18146  2.89801  2.37887  2.77519  2.98518  4.58477  3.61503
          0.03008  3.91475  4.63709  0.61958  0.77255  0.48576  0.95510
    315   2.70629  4.65731  3.21438  2.68016  2.91226  3.52069  2.25418  3.25519  2.45014  2.84602  3.75949  3.12421  3.91659  2.92450  2.38541  2.79293  2.93523  2.99886  4.76477  3.28279    804 h - - -
          2.68618  4.42225  2.77519  2.73123  3.46354  2.40513  3.72494  3.29354  2.67741  2.69355  4.24690  2.90347  2.73739  3.18146  2.89801  2.37887  2.77519  2.98518  4.58477  3.61503
          0.03008  3.91475  4.63709  0.61958  0.77255  0.48576  0.95510
    316   2.26918  4.23490  3.23853  2.87443  4.11501  3.01034  3.98493  3.50218  2.89570  3.18730  4.02652  3.16095  2.96696  3.22306  3.25187  1.72158  1.96550  3.05175  5.45145  4.20436    805 s - - -
          2.68618  4.42225  2.77519  2.73123  3.46354  2.40513  3.72494  3.29354  2.67741  2.69355  4.24690  2.90347  2.73739  3.18146  2.89801  2.37887  2.77519  2.98518  4.58477  3.61503
          0.03008  3.91475  4.63709  0.61958  0.77255  0.48576  0.95510
    317   2.61137  4.32986  3.49532  2.92447  3.43889  3.56453  3.81395  2.33813  2.71110  2.04507  3.40174  3.31484  3.95325  3.12879  2.54668  2.65327  2.84852  2.49555  4.91264  3.67163    807 l - - -
          2.68618  4.42225  2.77519  2.73123  3.46354  2.40513  3.72494  3.29354  2.67741  2.69355  4.24690  2.90347  2.73739  3.18146  2.89801  2.37887  2.77519  2.98518  4.58477  3.61503
          0.03008  3.91475  4.63709  0.61958  0.77255  0.48576  0.95510
    318   2.60391  4.30643  4.40342  3.89566  3.53490  4.09350  4.66221  1.49819  3.79228  2.14779  3.37087  4.14266  4.47987  4.07912  4.03064  3.45592  3.16760  1.30387  5.35799  4.15086    808 v - - -
          2.68618  4.42225  2.77519  2.73123  3.46354  2.40513  3.72494  3.29354  2.67741  2.69355  4.24690  2.90347  2.73739  3.18146  2.89801  2.37887  2.77519  2.98518  4.58477  3.61503
          0.03008  3.91475  4.63709  0.61958  0.77255  0.48576  0.95510
    319   2.91408  4.90137  2.93064  2.68581  4.07557  3.39380  3.84456  3.71260  2.50363  3.21078  4.23724  3.14599  3.94773  1.16076  2.78707  2.95995  3.21092  3.43958  5.34001  4.03648    820 q - - -
          2.68618  4.42225  2.77519  2.73123  3.46354  2.40513  3.72494  3.29354  2.67741  2.69355  4.24690  2.90347  2.73739  3.18146  2.89801  2.37887  2.77519  2.98518  4.58477  3.61503
          0.03008  3.91475  4.63709  0.61958  0.77255  0.48576  0.95510
    320   2.68624  4.94300  1.69198  2.27719  4.19356  3.27757  3.68250  3.06678  2.57082  3.25831  4.11276  2.58001  3.79851  2.85345  3.06133  2.68262  2.95711  3.26806  5.47947  4.07935    821 d - - -
          2.68618  4.42225  2.77519  2.73123  3.46354  2.40513  3.72494  3.29354  2.67741  2.69355  4.24690  2.90347  2.73739  3.18146  2.89801  2.37887  2.77519  2.98518  4.58477  3.61503
          0.03008  3.91475  4.63709  0.61958  0.77255  0.48576  0.95510
    321   3.07819  4.47059  4.51372  3.96997  2.63481  4.25769  4.51736  2.10359  3.85263  1.19653  2.97155  4.22529  4.52855  4.03031  4.03227  3.59128  3.31481  1.81493  4.95690  3.71054    822 l - - -
          2.68618  4.42225  2.77519  2.73123  3.46354  2.40513  3.72494  3.29354  2.67741  2.69355  4.24690  2.90347  2.73739  3.18146  2.89801  2.37887  2.77519  2.98518  4.58477  3.61503
          0.03008  3.91475  4.63709  0.61958  0.77255  0.48576  0.95510
    322   3.13034  4.48285  4.65040  4.10872  3.21207  4.39219  4.76900  1.66088  3.97225  1.21886  3.02421  4.38223  4.64299  4.18125  4.15666  3.74254  3.37095  1.76262  5.22455  4.08551    823 l - - -
          2.68618  4.42225  2.77519  2.73123  3.46354  2.40513  3.72494  3.29354  2.67741  2.69355  4.24690  2.90347  2.73739  3.18146  2.89801  2.37887  2.77519  2.98518  4.58477  3.61503
          0.03008  3.91475  4.63709  0.61958  0.77255  0.48576  0.95510
    323   3.12333  4.60127  4.12177  3.67248  2.44002  3.93001  3.74379  2.88769  3.35206  2.05363  3.53585  3.81558  4.33038  3.70801  3.52657  3.35953  3.37866  2.82056  1.49468  2.47838    824 w - - -
          2.68618  4.42225  2.77519  2.73123  3.46354  2.40513  3.72494  3.29354  2.67741  2.69355  4.24690  2.90347  2.73739  3.18146  2.89801  2.37887  2.77519  2.98518  4.58477  3.61503
          0.03008  3.91475  4.63709  0.61958  0.77255  0.48576  0.95510
    324   2.84804  5.13372  1.16134  2.22280  4.62428  2.62091  3.84168  4.15650  2.88341  3.72518  4.60590  2.78083  3.81916  3.03853  3.43489  2.80314  3.18500  3.72966  5.81303  4.42222    825 d - - -
          2.68618  4.42225  2.77519  2.73123  3.46354  2.40513  3.72494  3.29354  2.67741  2.69355  4.24690  2.90347  2.73739  3.18146  2.89801  2.37887  2.77519  2.98518  4.58477  3.61503
          0.03008  3.91475  4.63709  0.61958  0.77255  0.48576  0.95510
    325   2.46252  4.38208  3.14359  2.72487  3.73869  2.20792  3.80968  3.16963  2.72191  2.86631  3.74735  3.12398  3.79568  3.06982  3.09420  2.60807  2.17898  2.86326  5.13586  3.18244    826 t - - -
          2.68618  4.42225  2.77519  2.73123  3.46354  2.40513  3.72494  3.29354  2.67741  2.69355  4.24690  2.90347  2.73739  3.18146  2.89801  2.37887  2.77519  2.98518  4.58477  3.61503
          0.03008  3.91475  4.63709  0.61958  0.77255  0.48576  0.95510
    326   2.82442  4.37122  4.07288  3.56802  3.32111  3.85945  4.35364  2.17437  3.40548  1.32879  3.19849  3.85593  4.27832  3.73134  3.65220  3.21401  2.69871  1.95066  5.12401  3.92692    827 l - - -
          2.68618  4.42225  2.77519  2.73123  3.46354  2.40513  3.72494  3.29354  2.67741  2.69355  4.24690  2.90347  2.73739  3.18146  2.89801  2.37887  2.77519  2.98518  4.58477  3.61503
          0.03008  3.91475  4.63709  0.61958  0.77255  0.48576  0.95510
    327   2.88722  4.70280  3.28121  2.87104  2.64041  3.64808  2.67027  3.31477  2.77767  2.86045  3.84305  2.88251  4.05993  3.15672  3.10523  2.96995  3.12286  3.08250  4.23164  1.71015    831 y - - -
          2.68618  4.42225  2.77519  2.73123  3.46354  2.40513  3.72494  3.29354  2.67741  2.69355  4.24690  2.90347  2.73739  3.18146  2.89801  2.37887  2.77519  2.98518  4.58477  3.61503
          0.03008  3.91475  4.63709  0.61958  0.77255  0.48576  0.95510
    328   3.21214  4.78304  3.72096  3.36515  2.17626  3.91570  2.82289  3.39056  3.19428  2.82647  3.94708  3.57157  4.31294  3.52342  3.42720  3.29418  3.45011  3.21715  3.82050  1.16399    832 y - - -
          2.68618  4.42225  2.77519  2.73123  3.46354  2.40513  3.72494  3.29354  2.67741  2.69355  4.24690  2.90347  2.73739  3.18146  2.89801  2.37887  2.77519  2.98518  4.58477  3.61503
          0.03008  3.91475  4.63709  0.61958  0.77255  0.48576  0.95510
    329   2.78054  3.52080  4.33816  3.76703  2.16467  3.94561  4.25123  1.98717  3.64396  1.79690  3.07777  3.95819  4.27861  3.83587  3.80332  3.25672  3.01789  1.90956  4.80080  3.57080    833 l - - -
          2.68618  4.42225  2.77519  2.73123  3.46354  2.40513  3.72494  3.29354  2.67741  2.69355  4.24690  2.90347  2.73739  3.18146  2.89801  2.37887  2.77519  2.98518  4.58477  3.61503
          0.03008  3.91475  4.63709  0.61958  0.77255  0.48576  0.95510
    330   2.07078  4.17222  3.38105  2.96381  4.01519  2.10175  4.00912  3.37141  2.96307  3.08674  3.93114  3.21312  3.68406  3.26813  3.31282  2.00387  2.40810  2.54922  5.37997  4.14995    843 s - - -
          2.68618  4.42225  2.77519  2.73123  3.46354  2.40513  3.72494  3.29354  2.67741  2.69355  4.24690  2.90347  2.73739  3.18146  2.89801  2.37887  2.77519  2.98518  4.58477  3.61503
          0.03008  3.91475  4.63709  0.61958  0.77255  0.48576  0.95510
    331   2.98843  5.10848  2.50515  0.96676  4.45996  3.30115  3.89140  3.92224  2.77722  3.53250  4.50449  2.95661  3.90769  3.10606  3.19057  2.96642  3.29292  3.60166  5.62357  4.34563    844 e - - -
          2.68618  4.42225  2.77519  2.73123  3.46354  2.40513  3.72494  3.29354  2.67741  2.69355  4.24690  2.90347  2.73739  3.18146  2.89801  2.37887  2.77519  2.98518  4.58477  3.61503
          0.03008  3.91475  4.63709  0.61958  0.77255  0.48576  0.95510
    332   2.24939  4.47035  3.08443  2.70279  4.06892  3.19536  3.82654  3.44982  2.58420  3.10199  3.97642  3.09505  1.88621  3.03620  2.60720  2.59186  2.82941  3.08653  5.36509  4.09693    845 p - - -
          2.68618  4.42225  2.77519  2.73123  3.46354  2.40513  3.72494  3.29354  2.67741  2.69355  4.24690  2.90347  2.73739  3.18146  2.89801  2.37887  2.77519  2.98518  4.58477  3.61503
          0.03008  3.91475  4.63709  0.61958  0.77255  0.48576  0.95510
    333   3.00910  4.37815  4.54963  3.99008  2.47047  4.23475  4.52825  1.88219  3.88070  1.48818  3.01199  4.22314  4.50534  4.05039  4.04659  3.55944  3.24163  1.64136  4.99167  3.78609    847 l - - -
          2.68618  4.42225  2.77519  2.73123  3.46354  2.40513  3.72494  3.29354  2.67741  2.69355  4.24690  2.90347  2.73739  3.18146  2.89801  2.37887  2.77519  2.98518  4.58477  3.61503
          0.03008  3.91475  4.63709  0.61958  0.77255  0.48576  0.95510
    334   3.18105  4.59069  4.51560  3.97428  3.04515  4.32366  4.61438  2.18096  3.77508  1.05674  2.15166  4.27402  4.57292  4.01171  3.95534  3.67441  3.41437  2.27889  5.06933  3.93049    848 l - - -
          2.68618  4.42225  2.77519  2.73123  3.46354  2.40513  3.72494  3.29354  2.67741  2.69355  4.24690  2.90347  2.73739  3.18146  2.89801  2.37887  2.77519  2.98518  4.58477  3.61503
          0.03008  3.91475  4.63709  0.61958  0.77255  0.48576  0.95510
    335   2.87665  5.06880  3.13039  2.58936  4.46779  3.52324  3.57949  3.85350  1.46045  3.33528  4.17863  2.68832  3.92227  2.71532  1.97186  2.86982  3.07319  3.51562  5.42220  4.18721    849 k - - -
          2.68618  4.42225  2.77519  2.73123  3.46354  2.40513  3.72494  3.29354  2.67741  2.69355  4.24690  2.90347  2.73739  3.18146  2.89801  2.37887  2.77519  2.98518  4.58477  3.61503
          0.03008  3.91475  4.63709  0.61958  0.77255  0.48576  0.95510
    336   2.60403  3.73324  3.16678  2.59069  3.73131  3.46337  3.24437  3.17318  2.39500  2.81683  3.67684  3.05960  3.84670  2.66610  2.20475  2.70135  2.82905  2.90268  5.06493  3.29277    850 r - - -
          2.68618  4.42225  2.77519  2.73123  3.46354  2.40513  3.72494  3.29354  2.67741  2.69355  4.24690  2.90347  2.73739  3.18146  2.89801  2.37887  2.77519  2.98518  4.58477  3.61503
          0.03008  3.91475  4.63709  0.61958  0.77255  0.48576  0.95510
    337   3.40586  4.76552  4.15583  3.87224  2.70958  3.77752  3.95183  3.43107  3.59346  2.81874  4.06294  4.01272  4.29874  3.97888  3.71443  3.60917  3.70835  3.32258  0.80419  2.70944    852 w - - -
          2.68618  4.42225  2.77519  2.73123  3.46354  2.40513  3.72494  3.29354  2.67741  2.69355  4.24690  2.90347  2.73739  3.18146  2.89801  2.37887  2.77519  2.98518  4.58477  3.61503
          0.03008  3.91475  4.63709  0.61958  0.77255  0.48576  0.95510
    338   2.80744  4.55796  3.41914  3.26413  4.25600  3.24307  4.33826  3.81209  3.32500  3.43443  4.48596  3.56666  0.75266  3.71250  3.56591  2.97621  3.25229  3.45267  5.43116  4.37719    853 p - - -
          2.68618  4.42225  2.77519  2.73123  3.46354  2.40513  3.72494  3.29354  2.67741  2.69355  4.24690  2.90347  2.73739  3.18146  2.89801  2.37887  2.77519  2.98518  4.58477  3.61503
          0.03008  3.91475  4.63709  0.61958  0.77255  0.48576  0.95510
    339   3.07742  4.48065  4.45511  3.93466  1.74761  4.18745  4.24993  2.25208  3.80664  1.49576  3.03570  4.12997  4.48287  3.97243  3.97232  3.52339  3.31665  2.07269  4.61532  3.17721    854 l - - -
          2.68618  4.42225  2.77519  2.73123  3.46354  2.40513  3.72494  3.29354  2.67741  2.69355  4.24690  2.90347  2.73739  3.18146  2.89801  2.37887  2.77519  2.98518  4.58477  3.61503
          0.03008  3.91475  4.63709  0.61958  0.77255  0.48576  0.95510
    340   2.44450  4.50304  2.79027  2.57829  4.22320  3.07721  3.88135  3.73937  2.76668  3.37272  4.21648  2.14337  3.73284  3.09684  3.16040  1.58874  2.84516  3.28241  5.52731  4.18700    855 s - - -
          2.68618  4.42225  2.77519  2.73123  3.46354  2.40513  3.72494  3.29354  2.67741  2.69355  4.24690  2.90347  2.73739  3.18146  2.89801  2.37887  2.77519  2.98518  4.58477  3.61503
          0.03008  3.91475  4.63709  0.61958  0.77255  0.48576  0.95510
    341   2.73003  4.67591  3.30004  2.71866  3.79579  3.55518  3.70074  3.06158  1.67301  2.45591  3.16242  3.16426  3.93949  2.89787  2.61712  2.83618  2.95179  2.85745  5.15958  3.89417    856 k - - -
          2.68618  4.42225  2.77519  2.73123  3.46354  2.40513  3.72494  3.29354  2.67741  2.69355  4.24690  2.90347  2.73739  3.18146  2.89801  2.37887  2.77519  2.98518  4.58477  3.61503
          0.03008  3.91475  4.63709  0.61958  0.77255  0.48576  0.95510
    342   3.13843  4.49603  4.64079  4.09964  3.19459  4.38945  4.75951  1.70444  3.95790  1.17503  3.00898  4.37638  4.63990  4.16844  4.14235  3.74026  3.37895  1.80618  5.21238  4.07305    858 l - - -
          2.68618  4.42225  2.77519  2.73123  3.46354  2.40513  3.72494  3.29354  2.67741  2.69355  4.24690  2.90347  2.73739  3.18146  2.89801  2.37887  2.77519  2.98518  4.58477  3.61503
          0.03008  3.91475  4.63709  0.61958  0.77255  0.48576  0.95510
    343   3.05292  4.88944  3.54786  3.04991  4.25472  3.53304  3.85460  3.79921  2.25402  3.30744  4.30636  3.40650  4.03342  3.07268  0.91574  3.13496  3.31590  3.52129  5.32054  4.17273    860 r - - -
          2.68618  4.42225  2.77519  2.73123  3.46354  2.40513  3.72494  3.29354  2.67741  2.69355  4.24690  2.90347  2.73739  3.18146  2.89801  2.37887  2.77519  2.98518  4.58477  3.61503
          0.03008  3.91475  4.63709  0.61958  0.77255  0.48576  0.95510
    344   2.80819  5.17884  2.52390  1.61890  4.49295  3.33267  3.62945  3.93477  2.14554  3.44433  4.27399  2.81398  3.83133  2.35996  2.71226  2.75799  3.04718  3.56422  5.59239  4.23005    869 e - - -
          2.68618  4.42225  2.77519  2.73123  3.46354  2.40513  3.72494  3.29354  2.67741  2.69355  4.24690  2.90347  2.73739  3.18146  2.89801  2.37887  2.77519  2.98518  4.58477  3.61503
          0.03008  3.91475  4.63709  0.61958  0.77255  0.48576  0.95510
    345   2.96441  5.12265  3.31920  2.68551  4.54764  3.60260  3.56442  3.90274  1.45943  3.35242  4.20778  3.11140  3.97007  2.46158  1.72532  2.95444  3.13480  3.57796  5.41444  4.22256    870 k - - -
          2.68618  4.42225  2.77519  2.73123  3.46354  2.40513  3.72494  3.29354  2.67741  2.69355  4.24690  2.90347  2.73739  3.18146  2.89801  2.37887  2.77519  2.98518  4.58477  3.61503
          0.03008  3.91475  4.63709  0.61958  0.77255  0.48576  0.95510
    346   1.28006  4.11291  3.34661  3.07844  4.22271  2.46967  4.16269  3.60427  3.15624  3.32157  4.15573  3.24169  3.64274  3.44044  3.46723  2.06344  2.66064  3.07932  5.57518  4.36229    871 a - - -
          2.68618  4.42225  2.77519  2.73123  3.46354  2.40513  3.72494  3.29354  2.67741  2.69355  4.24690  2.90347  2.73739  3.18146  2.89801  2.37887  2.77519  2.98518  4.58477  3.61503
          0.03008  3.91475  4.63709  0.61958  0.77255  0.48576  0.95510
    347   3.08867  4.53851  4.40858  3.92925  3.14818  4.17177  4.60426  2.11423  3.72703  1.03549  3.03672  4.19821  4.52160  4.01894  3.92208  3.56518  3.36166  1.94405  5.12645  3.91090    872 l - - -
          2.68618  4.42225  2.77519  2.73123  3.46354  2.40513  3.72494  3.29354  2.67741  2.69355  4.24690  2.90347  2.73739  3.18146  2.89801  2.37887  2.77519  2.98518  4.58477  3.61503
          0.03008  3.91475  4.63709  0.61958  0.77255  0.48576  0.95510
    348   2.71753  5.16118  2.35876  2.08573  4.47158  3.30418  3.60162  3.93592  2.07098  3.43926  4.23349  2.58052  3.78433  2.16454  2.82552  2.66583  2.95894  3.53797  5.59180  4.19306    873 k - - -
          2.68618  4.42225  2.77519  2.73123  3.46354  2.40513  3.72494  3.29354  2.67741  2.69355  4.24690  2.90347  2.73739  3.18146  2.89801  2.37887  2.77519  2.98518  4.58477  3.61503
          0.03008  3.91475  4.63709  0.61958  0.77255  0.48576  0.95510
    349   2.73513  4.89033  3.09990  2.37306  4.18733  3.48300  3.58665  3.10034  1.64712  3.12858  3.97038  3.01172  3.86926  2.73408  2.27088  2.75965  2.94432  3.24808  5.31609  4.04555    874 k - - -
          2.68618  4.42225  2.77519  2.73123  3.46354  2.40513  3.72494  3.29354  2.67741  2.69355  4.24690  2.90347  2.73739  3.18146  2.89801  2.37887  2.77519  2.98518  4.58477  3.61503
          0.03008  3.91475  4.63709  0.61958  0.77255  0.48576  0.95510
    350   1.69064  4.16069  3.66620  3.22631  3.79094  3.20890  4.15675  2.65622  3.16170  2.71510  3.70373  3.43362  3.84517  3.47535  3.46177  2.61018  2.28504  1.96937  5.29704  4.08203    875 a - - -
          2.68618  4.42225  2.77519  2.73123  3.46354  2.40513  3.72494  3.29354  2.67741  2.69355  4.24690  2.90347  2.73739  3.18146  2.89801  2.37887  2.77519  2.98518  4.58477  3.61503
          0.03008  3.91475  4.63709  0.61958  0.77255  0.48576  0.95510
    351   3.04334  4.40471  4.58895  4.04130  3.26983  4.30344  4.70164  1.40114  3.91707  1.74546  2.42847  4.30087  4.57971  4.13436  4.10700  3.64466  3.28590  1.71194  5.21430  4.07302    876 i - - -
          2.68618  4.42225  2.77519  2.73123  3.46354  2.40513  3.72494  3.29354  2.67741  2.69355  4.24690  2.90347  2.73739  3.18146  2.89801  2.37887  2.77519  2.98518  4.58477  3.61503
          0.03008  3.91475  4.63709  0.61958  0.77255  0.48576  0.95510
    352   2.72483  5.09257  2.49466  2.16907  4.42045  3.36624  3.58446  3.85687  1.70504  3.36411  4.16700  2.84982  3.81055  2.71354  2.43675  2.69163  2.95298  3.47968  5.50758  4.15815    877 k - - -
          2.68618  4.42225  2.77519  2.73123  3.46354  2.40513  3.72494  3.29354  2.67741  2.69355  4.24690  2.90347  2.73739  3.18146  2.89801  2.37887  2.77519  2.98518  4.58477  3.61503
          0.03008  3.91475  4.63709  0.61958  0.77255  0.48576  0.95510
    353   2.55210  3.51539  3.62834  3.05668  3.20699  3.57600  2.86414  2.43885  2.97057  2.20468  3.25981  3.39749  3.95151  3.25872  3.26445  2.83996  2.78498  2.25399  4.70539  3.15813    878 l - - -
          2.68618  4.42225  2.77519  2.73123  3.46354  2.40513  3.72494  3.29354  2.67741  2.69355  4.24690  2.90347  2.73739  3.18146  2.89801  2.37887  2.77519  2.98518  4.58477  3.61503
          0.03008  3.91475  4.63709  0.61958  0.77255  0.48576  0.95510
    354   3.03573  4.40339  4.56884  4.01810  3.24823  4.28459  4.67241  1.48314  3.89432  1.72571  2.27931  4.27854  4.56117  4.10721  4.08297  3.62230  3.27682  1.73386  5.18669  4.04957    879 i - - -
          2.68618  4.42225  2.77519  2.73123  3.46354  2.40513  3.72494  3.29354  2.67741  2.69355  4.24690  2.90347  2.73739  3.18146  2.89801  2.37887  2.77519  2.98518  4.58477  3.61503
          0.03008  3.91475  4.63709  0.61958  0.77255  0.48576  0.95510
    355   2.86499  4.93602  3.20406  2.67199  3.98908  3.53073  2.19072  3.68488  2.08926  3.20027  4.08369  3.10874  3.94232  2.80117  1.75625  2.89232  3.07625  3.38132  5.18675  3.84683    880 r - - -
          2.68618  4.42225  2.77519  2.73123  3.46354  2.40513  3.72494  3.29354  2.67741  2.69355  4.24690  2.90347  2.73739  3.18146  2.89801  2.37887  2.77519  2.98518  4.58477  3.61503
          0.03008  3.91475  4.63709  0.61958  0.77255  0.48576  0.95510
    356   2.86919  3.37906  4.07212  3.55644  2.37703  3.83865  3.63015  2.81453  3.40397  2.43166  3.45827  3.68574  4.20541  3.61441  3.59031  3.14709  3.10557  2.64104  3.22409  1.52872    881 y - - -
          2.68618  4.42225  2.77519  2.73123  3.46354  2.40513  3.72494  3.29354  2.67741  2.69355  4.24690  2.90347  2.73739  3.18146  2.89801  2.37887  2.77519  2.98518  4.58477  3.61503
          0.03008  3.91475  4.63709  0.61958  0.77255  0.48576  0.95510
    357   2.78627  5.03801  2.40612  1.35476  4.48488  2.42863  3.77406  3.94421  2.66911  3.52491  4.38834  2.82196  3.81833  2.95528  3.13481  2.76459  3.09374  3.55619  5.67340  4.31293    882 e - - -
          2.68618  4.42225  2.77519  2.73123  3.46354  2.40513  3.72494  3.29354  2.67741  2.69355  4.24690  2.90347  2.73739  3.18146  2.89801  2.37887  2.77519  2.98518  4.58477  3.61503
          0.03008  3.91475  4.63709  0.61958  0.77255  0.48576  0.95510
    358   2.19007  4.87316  1.61984  2.27503  4.41516  3.15787  3.76424  3.83546  2.71031  3.45634  4.29551  2.80220  3.76365  2.93966  3.22085  2.40384  2.96413  3.42377  5.67012  4.27240    892 d - - -
          2.68618  4.42225  2.77519  2.73123  3.46354  2.40513  3.72494  3.29354  2.67741  2.69355  4.24690  2.90347  2.73739  3.18146  2.89801  2.37887  2.77519  2.98518  4.58477  3.61503
          0.03008  3.91475  4.63709  0.61958  0.77255  0.48576  0.95510
    359   2.77600  5.18985  2.10796  1.47560  4.50557  3.23241  3.68513  3.94599  2.59660  3.51076  4.34490  2.72618  3.79347  2.84237  3.12037  2.71703  2.69461  3.56151  5.70627  4.27393    893 e - - -
          2.68618  4.42225  2.77519  2.73123  3.46354  2.40513  3.72494  3.29354  2.67741  2.69355  4.24690  2.90347  2.73739  3.18146  2.89801  2.37887  2.77519  2.98518  4.58477  3.61503
          0.03008  3.91475  4.63709  0.61958  0.77255  0.48576  0.95510
    360   2.75617  5.10892  2.36769  1.80051  4.46474  3.23445  3.69133  3.93614  2.55848  3.48673  4.32068  1.91216  3.79708  2.85339  3.03822  2.46992  3.03772  3.54618  5.66242  4.25196    894 e - - -
          2.68618  4.42225  2.77519  2.73123  3.46354  2.40513  3.72494  3.29354  2.67741  2.69355  4.24690  2.90347  2.73739  3.18146  2.89801  2.37887  2.77519  2.98518  4.58477  3.61503
          0.03008  3.91475  4.63709  0.61958  0.77255  0.48576  0.95510
    361   2.24541  4.17681  3.32680  3.01753  4.11144  2.97564  4.08827  3.43715  3.02125  3.19408  4.06523  3.23440  3.68805  3.35825  3.33452  1.78042  1.61614  2.99357  5.48143  4.24222    895 t - - -
          2.68618  4.42225  2.77519  2.73123  3.46354  2.40513  3.72494  3.29354  2.67741  2.69355  4.24690  2.90347  2.73739  3.18146  2.89801  2.37887  2.77519  2.98518  4.58477  3.61503
          0.03008  3.91475  4.63709  0.61958  0.77255  0.48576  0.95510
    362   2.93692  4.96969  3.31957  2.75797  4.10809  3.56785  3.06432  3.74934  2.01471  3.24342  4.14142  3.16644  3.97925  2.80503  1.32919  2.96648  3.14088  3.45009  5.23336  3.94151    896 r - - -
          2.68618  4.42225  2.77519  2.73123  3.46354  2.40513  3.72494  3.29354  2.67741  2.69355  4.24690  2.90347  2.73739  3.18146  2.89801  2.37887  2.77519  2.98518  4.58477  3.61503
          0.03008  3.91475  4.63709  0.61958  0.77255  0.48576  0.95510
    363   3.44446  4.76274  4.38563  4.02847  1.58052  4.22419  3.44819  3.17955  3.89152  2.54995  3.79594  3.92557  4.55247  3.94763  3.99323  3.58519  3.67352  3.09508  3.62435  1.13527    897 y - - -
          2.68618  4.42225  2.77519  2.73123  3.46354  2.40513  3.72494  3.29354  2.67741  2.69355  4.24690  2.90347  2.73739  3.18146  2.89801  2.37887  2.77519  2.98518  4.58477  3.61503
          0.03008  3.91475  4.63709  0.61958  0.77255  0.48576  0.95510
    364   3.12986  4.48258  4.65183  4.09116  3.13873  4.38188  4.70941  1.54453  3.95398  1.36877  2.35146  4.36177  4.61165  4.13401  4.12084  3.71767  3.35901  2.00933  5.14320  4.03418    898 l - - -
          2.68618  4.42225  2.77519  2.73123  3.46354  2.40513  3.72494  3.29354  2.67741  2.69355  4.24690  2.90347  2.73739  3.18146  2.89801  2.37887  2.77519  2.98518  4.58477  3.61503
          0.03008  3.91475  4.63709  0.61958  0.77255  0.48576  0.95510
    365   2.53213  4.56107  2.43173  2.55349  4.11448  3.17902  3.86459  3.40374  2.78181  3.16169  4.05826  3.00582  3.78679  3.08157  3.20128  2.62808  1.54814  3.06131  5.45507  4.14136    899 t - - -
          2.68618  4.42225  2.77519  2.73123  3.46354  2.40513  3.72494  3.29354  2.67741  2.69355  4.24690  2.90347  2.73739  3.18146  2.89801  2.37887  2.77519  2.98518  4.58477  3.61503
          0.03008  3.91475  4.63709  0.61958  0.77255  0.48576  0.95510
    366   2.55998  4.47660  3.16943  2.61644  3.64369  3.45163  3.04181  2.67539  2.53997  2.51818  3.57047  3.08200  3.40048  2.69659  2.93104  2.68858  2.61256  2.77076  5.02085  3.74659    900 l - - -
          2.68618  4.42225  2.77519  2.73123  3.46354  2.40513  3.72494  3.29354  2.67741  2.69355  4.24690  2.90347  2.73739  3.18146  2.89801  2.37887  2.77519  2.98518  4.58477  3.61503
          0.03008  3.91475  4.63709  0.61958  0.77255  0.48576  0.95510
    367   1.59235  4.15816  3.28064  3.06400  4.27333  1.57527  4.19002  3.62630  3.18354  3.37030  4.22910  3.24876  3.66621  3.47117  3.49070  2.39876  2.71225  3.11117  5.61234  4.40582    901 g - - -
          2.68618  4.42225  2.77519  2.73123  3.46354  2.40513  3.72494  3.29354  2.67741  2.69355  4.24690  2.90347  2.73739  3.18146  2.89801  2.37887  2.77519  2.98518  4.58477  3.61503
          0.03008  3.91475  4.63709  0.61958  0.77255  0.48576  0.95510
    368   2.25104  2.25083  3.51530  3.10109  3.84778  3.03908  4.04561  3.22869  3.04019  2.96195  3.83001  2.78787  3.71136  3.36034  3.34108  1.82562  2.67853  2.84537  5.25636  4.02498    902 s - - -
          2.68618  4.42225  2.77519  2.73123  3.46354  2.40513  3.72494  3.29354  2.67741  2.69355  4.24690  2.90347  2.73739  3.18146  2.89801  2.37887  2.77519  2.98518  4.58477  3.61503
          0.03008  3.91475  4.63709  0.61958  0.77255  0.48576  0.95510
    369   2.62920  4.19445  3.83485  3.28338  3.38205  3.19478  4.07440  1.88475  3.19153  2.15416  3.31949  3.59623  4.08809  3.48459  3.47273  2.98501  2.62037  1.85521  4.94945  3.73568    906 v - - -
          2.68618  4.42225  2.77519  2.73123  3.46354  2.40513  3.72494  3.29354  2.67741  2.69355  4.24690  2.90347  2.73739  3.18146  2.89801  2.37887  2.77519  2.98518  4.58477  3.61503
          0.03008  3.91475  4.63709  0.61958  0.77255  0.48576  0.95510
    370   2.85540  5.20035  2.38255  1.35749  4.47721  3.28144  3.69790  3.95086  2.49472  3.48318  4.35958  2.78778  3.83986  2.50992  2.91870  2.79983  3.12134  3.59366  5.65232  4.26088    907 e - - -
          2.68618  4.42225  2.77519  2.73123  3.46354  2.40513  3.72494  3.29354  2.67741  2.69355  4.24690  2.90347  2.73739  3.18146  2.89801  2.37887  2.77519  2.98518  4.58477  3.61503
          0.03008  3.91475  4.63709  0.61958  0.77255  0.48576  0.95510
    371   3.01050  4.97626  3.18933  2.80271  4.37234  3.49558  3.78232  3.80422  0.98191  3.36001  4.31906  3.22536  3.99283  2.97131  2.43932  3.04964  3.26056  3.50958  5.40953  4.22832    908 k - - -
          2.68618  4.42225  2.77519  2.73123  3.46354  2.40513  3.72494  3.29354  2.67741  2.69355  4.24690  2.90347  2.73739  3.18146  2.89801  2.37887  2.77519  2.98518  4.58477  3.61503
          0.03008  3.91475  4.63709  0.61958  0.77255  0.48576  0.95510
    372   1.79088  3.31686  3.73837  3.25362  3.67634  3.14485  4.09136  2.83441  3.17682  2.71974  3.63242  3.41392  3.78101  3.45708  3.45717  2.14153  2.69279  2.06110  5.14143  3.93780    913 a - - -
          2.68618  4.42225  2.77519  2.73123  3.46354  2.40513  3.72494  3.29354  2.67741  2.69355  4.24690  2.90347  2.73739  3.18146  2.89801  2.37887  2.77519  2.98518  4.58477  3.61503
          0.03008  3.91475  4.63709  0.61958  0.77255  0.48576  0.95510
    373   3.22818  4.62064  4.52324  4.03297  2.49667  4.31852  4.43700  2.24893  3.88323  0.95898  2.94978  4.27245  4.58852  4.06305  4.04625  3.69503  3.46826  2.34395  4.77479  3.39612    914 l - - -
          2.68618  4.42225  2.77519  2.73123  3.46354  2.40513  3.72494  3.29354  2.67741  2.69355  4.24690  2.90347  2.73739  3.18146  2.89801  2.37887  2.77519  2.98518  4.58477  3.61503
          0.03008  3.91475  4.63709  0.61958  0.77255  0.48576  0.95510
    374   2.73752  5.02707  2.67253  2.33856  4.21075  3.35711  2.80519  3.77525  2.31709  3.30814  4.13717  2.21129  3.82498  2.21820  2.70590  2.71850  2.97616  3.42085  5.40971  4.02598    915 n - - -
          2.68618  4.42225  2.77519  2.73123  3.46354  2.40513  3.72494  3.29354  2.67741  2.69355  4.24690  2.90347  2.73739  3.18146  2.89801  2.37887  2.77519  2.98518  4.58477  3.61503
          0.03008  3.91475  4.63709  0.61958  0.77255  0.48576  0.95510
    375   3.04593  4.50153  4.35072  3.82578  3.14206  4.15094  4.51691  1.97701  3.63268  1.62264  1.62269  4.11775  4.47098  3.91669  3.83957  3.50516  3.29893  2.16414  5.08699  3.91195    916 l - - -
          2.68618  4.42225  2.77519  2.73123  3.46354  2.40513  3.72494  3.29354  2.67741  2.69355  4.24690  2.90347  2.73739  3.18146  2.89801  2.37887  2.77519  2.98518  4.58477  3.61503
          0.03008  3.91475  4.63709  0.61958  0.77255  0.48576  0.95510
    376   3.10332  4.51968  4.44983  3.89658  2.62092  4.24370  4.44929  2.23507  3.76402  1.40449  1.73262  4.17402  4.49987  3.94658  3.94806  3.56665  3.33082  2.31845  4.89192  3.65387    917 l - - -
          2.68618  4.42225  2.77519  2.73123  3.46354  2.40513  3.72494  3.29354  2.67741  2.69355  4.24690  2.90347  2.73739  3.18146  2.89801  2.37887  2.77519  2.98518  4.58477  3.61503
          0.03008  3.91475  4.63709  0.61958  0.77255  0.48576  0.95510
    377   1.62246  2.85707  3.79072  3.32213  3.71069  3.09595  4.13506  2.88389  3.23712  2.76031  3.67021  3.43261  3.75915  3.51134  3.50029  2.24771  2.67659  2.27885  5.17518  3.97823    918 a - - -
          2.68618  4.42225  2.77519  2.73123  3.46354  2.40513  3.72494  3.29354  2.67741  2.69355  4.24690  2.90347  2.73739  3.18146  2.89801  2.37887  2.77519  2.98518  4.58477  3.61503
          0.03008  3.91475  4.63709  0.61958  0.77255  0.48576  0.95510
    378   2.60140  2.75026  3.99447  3.42556  2.89159  3.66693  3.86221  2.50961  3.28678  2.22579  3.19309  3.62287  4.04455  3.52070  3.47617  2.96220  2.84006  2.18211  2.93658  2.80510    919 v - - -
          2.68618  4.42225  2.77519  2.73123  3.46354  2.40513  3.72494  3.29354  2.67741  2.69355  4.24690  2.90347  2.73739  3.18146  2.89801  2.37887  2.77519  2.98518  4.58477  3.61503
          0.03008  3.91475  4.63709  0.61958  0.77255  0.48576  0.95510
    379   3.40586  4.76552  4.15583  3.87224  2.70958  3.77752  3.95183  3.43107  3.59346  2.81874  4.06294  4.01272  4.29874  3.97888  3.71443  3.60917  3.70835  3.32258  0.80419  2.70944    920 w - - -
          2.68618  4.42225  2.77519  2.73123  3.46354  2.40513  3.72494  3.29354  2.67741  2.69355  4.24690  2.90347  2.73739  3.18146  2.89801  2.37887  2.77519  2.98518  4.58477  3.61503
          0.03008  3.91475  4.63709  0.61958  0.77255  0.48576  0.95510
    380   0.95452  4.21302  3.50537  3.29843  4.09433  3.03646  4.31551  3.22616  3.31577  3.10583  4.13290  3.43741  3.77966  3.65304  3.56349  2.56289  2.84316  2.87325  5.51726  4.32217    922 a - - -
          2.68618  4.42225  2.77519  2.73123  3.46354  2.40513  3.72494  3.29354  2.67741  2.69355  4.24690  2.90347  2.73739  3.18146  2.89801  2.37887  2.77519  2.98518  4.58477  3.61503
          0.03008  3.91475  4.63709  0.61958  0.77255  0.48576  0.95510
    381   2.81581  5.12457  2.47519  1.46644  4.27550  3.30929  2.79078  3.87482  2.46191  3.41053  4.26856  2.81901  3.83726  2.84494  2.88140  2.77553  3.07171  3.52125  5.50155  4.09144    923 e - - -
          2.68618  4.42225  2.77519  2.73123  3.46354  2.40513  3.72494  3.29354  2.67741  2.69355  4.24690  2.90347  2.73739  3.18146  2.89801  2.37887  2.77519  2.98518  4.58477  3.61503
          0.03008  3.91475  4.63709  0.61958  0.77255  0.48576  0.95510
    382   2.87600  5.29937  1.22841  2.12089  4.61905  3.17095  3.77347  4.18939  2.81121  3.73942  4.61533  2.36905  3.81207  2.96028  3.38540  2.79347  3.19180  3.77087  5.85378  4.36892    924 d - - -
          2.68618  4.42225  2.77519  2.73123  3.46354  2.40513  3.72494  3.29354  2.67741  2.69355  4.24690  2.90347  2.73739  3.18146  2.89801  2.37887  2.77519  2.98518  4.58477  3.61503
          0.03008  3.91475  4.63709  0.61958  0.77255  0.48576  0.95510
    383   2.64136  4.66412  2.85528  2.60324  4.10388  3.24687  3.83101  3.60107  2.60435  3.18733  4.11099  3.04994  1.61545  2.56753  2.94466  2.72114  2.97995  3.25973  5.39590  4.09312    927 p - - -
          2.68618  4.42225  2.77519  2.73123  3.46354  2.40513  3.72494  3.29354  2.67741  2.69355  4.24690  2.90347  2.73739  3.18146  2.89801  2.37887  2.77519  2.98518  4.58477  3.61503
          0.03008  3.91475  4.63709  0.61958  0.77255  0.48576  0.95510
    384   2.64966  4.90581  2.27790  2.27981  4.33279  3.21496  3.71142  3.77161  2.59954  3.37166  4.20368  1.86010  3.77519  2.87915  3.08528  2.65091  2.41976  3.38622  5.57647  4.18983    928 n - - -
          2.68621  4.42228  2.77522  2.73126  3.46357  2.40516  3.72497  3.29357  2.67744  2.69358  4.24693  2.90336  2.73730  3.18149  2.89804  2.37882  2.77510  2.98521  4.58480  3.61506
          0.14702  2.06329  4.63709  0.65634  0.73136  0.48576  0.95510
    385   2.35448  3.49382  3.23021  2.76702  3.92469  2.53882  3.85086  3.32529  2.73811  2.99306  3.83803  3.12616  3.73059  2.73557  3.11548  1.82185  2.72020  2.95497  5.27243  4.01173    931 s - - -
          2.68618  4.42225  2.77519  2.73123  3.46354  2.40513  3.72494  3.29354  2.67741  2.69355  4.24690  2.90347  2.73739  3.18146  2.89801  2.37887  2.77519  2.98518  4.58477  3.61503
          0.03008  3.91475  4.63709  0.61958  0.77255  0.48576  0.95510
    386   2.93604  5.42182  1.20201  1.90138  4.71704  3.18622  3.76803  4.22175  2.80838  3.76654  4.65026  2.67576  3.82311  2.94889  3.39527  2.82919  3.23608  3.81866  5.91510  4.43598    932 d - - -
          2.68618  4.42225  2.77519  2.73123  3.46354  2.40513  3.72494  3.29354  2.67741  2.69355  4.24690  2.90347  2.73739  3.18146  2.89801  2.37887  2.77519  2.98518  4.58477  3.61503
          0.03008  3.91475  4.63709  0.61958  0.77255  0.48576  0.95510
    387   2.05323  4.57944  2.91532  2.08056  3.97793  3.28290  3.72450  3.30207  2.57238  3.00341  3.85782  2.98691  3.78493  2.91615  2.99640  2.39690  2.81813  2.70769  5.29752  3.99336    938 a - - -
          2.68618  4.42225  2.77519  2.73123  3.46354  2.40513  3.72494  3.29354  2.67741  2.69355  4.24690  2.90347  2.73739  3.18146  2.89801  2.37887  2.77519  2.98518  4.58477  3.61503
          0.03008  3.91475  4.63709  0.61958  0.77255  0.48576  0.95510
    388   3.24444  4.63135  4.43421  4.01159  1.31750  4.20206  3.95763  2.50827  3.86162  1.67335  3.21996  4.10197  4.53212  4.01059  3.99844  3.59231  3.49564  2.54348  4.20734  2.59967    939 f - - -
          2.68618  4.42225  2.77519  2.73123  3.46354  2.40513  3.72494  3.29354  2.67741  2.69355  4.24690  2.90347  2.73739  3.18146  2.89801  2.37887  2.77519  2.98518  4.58477  3.61503
          0.03008  3.91475  4.63709  0.61958  0.77255  0.48576  0.95510
    389   2.93274  5.08223  3.03865  2.60087  4.44548  3.51002  3.61890  3.85487  1.28350  3.34149  4.22428  3.05487  3.94561  2.45200  2.26615  2.92714  3.13924  3.53514  5.43528  4.19628    940 k - - -
          2.68618  4.42225  2.77519  2.73123  3.46354  2.40513  3.72494  3.29354  2.67741  2.69355  4.24690  2.90347  2.73739  3.18146  2.89801  2.37887  2.77519  2.98518  4.58477  3.61503
          0.03008  3.91475  4.63709  0.61958  0.77255  0.48576  0.95510
    390   2.63879  3.46337  3.65864  3.10479  2.47545  3.62415  2.51293  2.70395  3.00735  2.22622  3.34966  3.42727  4.00625  3.29804  3.29948  2.89809  2.87679  2.51202  4.49235  3.05491    941 l - - -
          2.68618  4.42225  2.77519  2.73123  3.46354  2.40513  3.72494  3.29354  2.67741  2.69355  4.24690  2.90347  2.73739  3.18146  2.89801  2.37887  2.77519  2.98518  4.58477  3.61503
          0.03008  3.91475  4.63709  0.61958  0.77255  0.48576  0.95510
    391   3.04108  4.85129  3.16691  2.93097  3.31424  3.48314  1.05637  3.75054  2.77287  3.23927  4.28540  3.33865  4.03793  3.29772  3.03611  3.11134  3.34582  3.48485  4.77877  3.26388    958 h - - -
          2.68618  4.42225  2.77519  2.73123  3.46354  2.40513  3.72494  3.29354  2.67741  2.69355  4.24690  2.90347  2.73739  3.18146  2.89801  2.37887  2.77519  2.98518  4.58477  3.61503
          0.03008  3.91475  4.63709  0.61958  0.77255  0.48576  0.95510
    392   3.20255  4.65220  4.25738  3.89727  3.15166  4.03589  4.53973  2.35785  3.66461  0.82487  3.16114  4.16866  4.46388  4.02283  3.83382  3.61145  3.49482  2.40619  5.04645  3.77958    959 l - - -
          2.68618  4.42225  2.77519  2.73123  3.46354  2.40513  3.72494  3.29354  2.67741  2.69355  4.24690  2.90347  2.73739  3.18146  2.89801  2.37887  2.77519  2.98518  4.58477  3.61503
          0.03008  3.91475  4.63709  0.61958  0.77255  0.48576  0.95510
    393   1.18117  4.18199  3.34630  3.07251  4.12540  2.98276  4.14716  3.40050  3.10649  3.17469  4.08355  3.27518  2.92407  3.43069  3.40909  2.45051  2.73434  2.97677  5.50502  4.28781    963 a - - -
          2.68618  4.42225  2.77519  2.73123  3.46354  2.40513  3.72494  3.29354  2.67741  2.69355  4.24690  2.90347  2.73739  3.18146  2.89801  2.37887  2.77519  2.98518  4.58477  3.61503
          0.03008  3.91475  4.63709  0.61958  0.77255  0.48576  0.95510
    394   3.05292  4.88944  3.54786  3.04991  4.25472  3.53304  3.85460  3.79921  2.25402  3.30744  4.30636  3.40650  4.03342  3.07268  0.91574  3.13496  3.31590  3.52129  5.32054  4.17273    964 r - - -
          2.68618  4.42225  2.77519  2.73123  3.46354  2.40513  3.72494  3.29354  2.67741  2.69355  4.24690  2.90347  2.73739  3.18146  2.89801  2.37887  2.77519  2.98518  4.58477  3.61503
          0.03008  3.91475  4.63709  0.61958  0.77255  0.48576  0.95510
    395   3.03630  4.38676  4.64214  4.14889  3.47732  4.31933  4.87940  1.25885  4.02516  1.98443  3.29825  4.38519  4.65341  4.30123  4.23470  3.70463  3.30706  1.36330  5.43189  4.22464    965 i - - -
          2.68618  4.42225  2.77519  2.73123  3.46354  2.40513  3.72494  3.29354  2.67741  2.69355  4.24690  2.90347  2.73739  3.18146  2.89801  2.37887  2.77519  2.98518  4.58477  3.61503
          0.03008  3.91475  4.63709  0.61958  0.77255  0.48576  0.95510
    396   2.66905  4.65621  2.92612  2.64920  3.84891  3.28566  3.01671  3.58246  2.63793  3.17347  4.08467  3.08967  1.56707  3.07320  2.97754  2.75346  2.99632  3.24726  5.20298  3.82754    966 p - - -
          2.68618  4.42225  2.77519  2.73123  3.46354  2.40513  3.72494  3.29354  2.67741  2.69355  4.24690  2.90347  2.73739  3.18146  2.89801  2.37887  2.77519  2.98518  4.58477  3.61503
          0.03008  3.91475  4.63709  0.61958  0.77255  0.48576  0.95510
    397   3.03486  5.16991  0.85928  2.36120  4.55256  3.24255  3.96808  4.15032  3.06016  3.75106  4.72995  2.91975  3.89831  3.20720  3.58224  2.99234  3.37428  3.78495  5.71297  4.41829    967 d - - -
          2.68618  4.42225  2.77519  2.73123  3.46354  2.40513  3.72494  3.29354  2.67741  2.69355  4.24690  2.90347  2.73739  3.18146  2.89801  2.37887  2.77519  2.98518  4.58477  3.61503
          0.03008  3.91475  4.63709  0.61958  0.77255  0.48576  0.95510
    398   2.99551  4.41635  4.23814  3.72879  1.97586  4.00656  3.73873  2.38976  3.60448  1.97518  3.31386  3.84242  4.33142  3.75984  3.77091  3.31334  3.22201  2.55601  4.06158  1.75532    968 y - - -
          2.68618  4.42225  2.77519  2.73123  3.46354  2.40513  3.72494  3.29354  2.67741  2.69355  4.24690  2.90347  2.73739  3.18146  2.89801  2.37887  2.77519  2.98518  4.58477  3.61503
          0.03008  3.91475  4.63709  0.61958  0.77255  0.48576  0.95510
    399   3.20255  4.65220  4.25738  3.89727  3.15166  4.03589  4.53973  2.35785  3.66461  0.82487  3.16114  4.16866  4.46388  4.02283  3.83382  3.61145  3.49482  2.40619  5.04645  3.77958    969 l - - -
          2.68618  4.42225  2.77519  2.73123  3.46354  2.40513  3.72494  3.29354  2.67741  2.69355  4.24690  2.90347  2.73739  3.18146  2.89801  2.37887  2.77519  2.98518  4.58477  3.61503
          0.03008  3.91475  4.63709  0.61958  0.77255  0.48576  0.95510
    400   3.40586  4.76552  4.15583  3.87224  2.70958  3.77752  3.95183  3.43107  3.59346  2.81874  4.06294  4.01272  4.29874  3.97888  3.71443  3.60917  3.70835  3.32258  0.80419  2.70944    970 w - - -
          2.68618  4.42225  2.77519  2.73123  3.46354  2.40513  3.72494  3.29354  2.67741  2.69355  4.24690  2.90347  2.73739  3.18146  2.89801  2.37887  2.77519  2.98518  4.58477  3.61503
          0.03008  3.91475  4.63709  0.61958  0.77255  0.48576  0.95510
    401   3.16425  4.51139  4.68233  4.12292  3.12774  4.42150  4.74426  1.60426  3.98263  1.21507  2.59171  4.39932  4.63972  4.15841  4.14758  3.76072  3.39248  2.02400  5.15735  4.05309    971 l - - -
          2.68618  4.42225  2.77519  2.73123  3.46354  2.40513  3.72494  3.29354  2.67741  2.69355  4.24690  2.90347  2.73739  3.18146  2.89801  2.37887  2.77519  2.98518  4.58477  3.61503
          0.03008  3.91475  4.63709  0.61958  0.77255  0.48576  0.95510
    402   0.95452  4.21302  3.50537  3.29843  4.09433  3.03646  4.31551  3.22616  3.31577  3.10583  4.13290  3.43741  3.77966  3.65304  3.56349  2.56289  2.84316  2.87325  5.51726  4.32217    972 a - - -
          2.68618  4.42225  2.77519  2.73123  3.46354  2.40513  3.72494  3.29354  2.67741  2.69355  4.24690  2.90347  2.73739  3.18146  2.89801  2.37887  2.77519  2.98518  4.58477  3.61503
          0.03008  3.91475  4.63709  0.61958  0.77255  0.48576  0.95510
    403   2.98843  5.10848  2.50515  0.96676  4.45996  3.30115  3.89140  3.92224  2.77722  3.53250  4.50449  2.95661  3.90769  3.10606  3.19057  2.96642  3.29292  3.60166  5.62357  4.34563    973 e - - -
          2.68618  4.42225  2.77519  2.73123  3.46354  2.40513  3.72494  3.29354  2.67741  2.69355  4.24690  2.90347  2.73739  3.18146  2.89801  2.37887  2.77519  2.98518  4.58477  3.61503
          0.03008  3.91475  4.63709  0.61958  0.77255  0.48576  0.95510
    404   3.03486  5.16991  0.85928  2.36120  4.55256  3.24255  3.96808  4.15032  3.06016  3.75106  4.72995  2.91975  3.89831  3.20720  3.58224  2.99234  3.37428  3.78495  5.71297  4.41829    974 d - - -
          2.68618  4.42225  2.77519  2.73123  3.46354  2.40513  3.72494  3.29354  2.67741  2.69355  4.24690  2.90347  2.73739  3.18146  2.89801  2.37887  2.77519  2.98518  4.58477  3.61503
          0.03008  3.91475  4.63709  0.61958  0.77255  0.48576  0.95510
    405   2.71751  4.48897  3.39996  3.30463  4.44655  0.66676  4.42250  4.05628  3.49167  3.70516  4.68110  3.56420  3.88147  3.81245  3.72325  2.89061  3.20203  3.57643  5.53071  4.54981    975 G - - -
          2.68618  4.42225  2.77519  2.73123  3.46354  2.40513  3.72494  3.29354  2.67741  2.69355  4.24690  2.90347  2.73739  3.18146  2.89801  2.37887  2.77519  2.98518  4.58477  3.61503
          0.03008  3.91475  4.63709  0.61958  0.77255  0.48576  0.95510
    406   3.00241  4.54451  4.09472  3.69130  3.22620  3.86558  4.41666  2.40601  3.45710  1.81446  1.29923  3.96360  4.32637  3.83616  3.65747  3.35596  3.30851  2.41704  5.07269  3.83822    976 m - - -
          2.68618  4.42225  2.77519  2.73123  3.46354  2.40513  3.72494  3.29354  2.67741  2.69355  4.24690  2.90347  2.73739  3.18146  2.89801  2.37887  2.77519  2.98518  4.58477  3.61503
          0.03008  3.91475  4.63709  0.61958  0.77255  0.48576  0.95510
    407   2.77266  4.84607  3.07392  2.64336  4.29726  3.41656  3.68872  3.60168  1.34786  3.22229  4.12071  3.08015  3.90037  2.85340  2.44111  2.82095  2.66077  3.28641  5.41527  4.16698    977 k - - -
          2.68618  4.42225  2.77519  2.73123  3.46354  2.40513  3.72494  3.29354  2.67741  2.69355  4.24690  2.90347  2.73739  3.18146  2.89801  2.37887  2.77519  2.98518  4.58477  3.61503
          0.03008  3.91475  4.63709  0.61958  0.77255  0.48576  0.95510
    408   2.75345  4.30044  4.02793  3.49620  3.33049  3.80304  4.26989  2.19509  3.36157  1.99434  2.02286  3.78417  4.21459  3.66344  3.61509  3.13615  2.72605  1.81943  5.06271  3.87781    978 v - - -
          2.68618  4.42225  2.77519  2.73123  3.46354  2.40513  3.72494  3.29354  2.67741  2.69355  4.24690  2.90347  2.73739  3.18146  2.89801  2.37887  2.77519  2.98518  4.58477  3.61503
          0.03008  3.91475  4.63709  0.61958  0.77255  0.48576  0.95510
    409   2.83570  4.98506  2.82263  2.49455  3.98033  3.42074  3.10890  3.73846  2.27308  3.24965  4.14630  2.98257  3.89860  1.58590  2.58217  2.83901  3.07642  3.42334  5.24911  3.84824    990 q - - -
          2.68619  4.42226  2.77520  2.73124  3.46354  2.40513  3.72495  3.29355  2.67741  2.69344  4.24690  2.90347  2.73740  3.18147  2.89801  2.37887  2.77520  2.98519  4.58477  3.61504
          0.08923  2.58128  4.63709  0.45221  1.01120  0.48576  0.95510
    410   2.41784  4.47819  2.86526  2.58543  4.21966  3.09371  3.85201  3.65300  2.71797  3.29268  4.12433  2.11381  3.72361  3.05187  3.12035  1.80290  2.52296  3.21367  5.50685  4.19770    996 s - - -
          2.68618  4.42225  2.77519  2.73123  3.46354  2.40513  3.72494  3.29354  2.67741  2.69355  4.24690  2.90347  2.73739  3.18146  2.89801  2.37887  2.77519  2.98518  4.58477  3.61503
          0.03008  3.91475  4.63709  0.61958  0.77255  0.48576  0.95510
    411   2.57415  3.41335  3.95704  3.38610  2.32006  3.17869  3.96868  2.26181  3.27510  2.06078  3.16814  3.61963  4.03621  3.51334  3.48637  2.94646  2.81849  2.22058  4.66633  3.42245   1004 l - - -
          2.68618  4.42225  2.77519  2.73123  3.46354  2.40513  3.72494  3.29354  2.67741  2.69355  4.24690  2.90347  2.73739  3.18146  2.89801  2.37887  2.77519  2.98518  4.58477  3.61503
          0.03008  3.91475  4.63709  0.61958  0.77255  0.48576  0.95510
    412   2.71751  4.48897  3.39996  3.30463  4.44655  0.66676  4.42250  4.05628  3.49167  3.70516  4.68110  3.56420  3.88147  3.81245  3.72325  2.89061  3.20203  3.57643  5.53071  4.54981   1008 G - - -
          2.68618  4.42225  2.77519  2.73123  3.46354  2.40513  3.72494  3.29354  2.67741  2.69355  4.24690  2.90347  2.73739  3.18146  2.89801  2.37887  2.77519  2.98518  4.58477  3.61503
          0.03008  3.91475  4.63709  0.61958  0.77255  0.48576  0.95510
    413   2.17915  3.08266  3.68160  3.31067  3.99820  2.93657  4.20618  3.34132  3.22419  3.12704  4.01204  3.37260  3.67529  3.53692  3.48660  1.23093  2.66005  2.90147  5.41226  4.18583   1009 s - - -
          2.68618  4.42225  2.77519  2.73123  3.46354  2.40513  3.72494  3.29354  2.67741  2.69355  4.24690  2.90347  2.73739  3.18146  2.89801  2.37887  2.77519  2.98518  4.58477  3.61503
          0.03008  3.91475  4.63709  0.61958  0.77255  0.48576  0.95510
    414   2.91408  4.90137  2.93064  2.68581  4.07557  3.39380  3.84456  3.71260  2.50363  3.21078  4.23724  3.14599  3.94773  1.16076  2.78707  2.95995  3.21092  3.43958  5.34001  4.03648   1010 q - - -
          2.68618  4.42225  2.77519  2.73123  3.46354  2.40513  3.72494  3.29354  2.67741  2.69355  4.24690  2.90347  2.73739  3.18146  2.89801  2.37887  2.77519  2.98518  4.58477  3.61503
          0.03008  3.91475  4.63709  0.61958  0.77255  0.48576  0.95510
    415   2.89517  4.35438  4.22459  3.66673  2.73871  4.02510  4.31866  2.05027  3.55574  1.33457  3.03751  3.95212  4.34120  3.78484  3.77684  3.33298  2.74161  2.13871  4.92711  3.71727   1011 l - - -
          2.68618  4.42225  2.77519  2.73123  3.46354  2.40513  3.72494  3.29354  2.67741  2.69355  4.24690  2.90347  2.73739  3.18146  2.89801  2.37887  2.77519  2.98518  4.58477  3.61503
          0.03008  3.91475  4.63709  0.61958  0.77255  0.48576  0.95510
    416   3.40586  4.76552  4.15583  3.87224  2.70958  3.77752  3.95183  3.43107  3.59346  2.81874  4.06294  4.01272  4.29874  3.97888  3.71443  3.60917  3.70835  3.32258  0.80419  2.70944   1012 w - - -
          2.68618  4.42225  2.77519  2.73123  3.46354  2.40513  3.72494  3.29354  2.67741  2.69355  4.24690  2.90347  2.73739  3.18146  2.89801  2.37887  2.77519  2.98518  4.58477  3.61503
          0.03008  3.91475  4.63709  0.61958  0.77255  0.48576  0.95510
    417   2.70885  4.87150  1.45585  2.35529  4.17739  3.25167  3.79775  3.44795  2.74165  3.21799  4.16454  2.88242  3.83104  2.99351  3.22831  2.73352  3.02144  2.68495  5.53246  4.13403   1013 d - - -
          2.68618  4.42225  2.77519  2.73123  3.46354  2.40513  3.72494  3.29354  2.67741  2.69355  4.24690  2.90347  2.73739  3.18146  2.89801  2.37887  2.77519  2.98518  4.58477  3.61503
          0.03008  3.91475  4.63709  0.61958  0.77255  0.48576  0.95510
    418   1.67698  3.14939  3.67470  3.22632  3.90528  2.98453  4.12416  3.21335  3.16216  2.98288  3.84743  3.34400  3.68355  3.44616  3.45374  1.96785  2.13025  2.81263  5.31636  4.11882   1014 a - - -
          2.68618  4.42225  2.77519  2.73123  3.46354  2.40513  3.72494  3.29354  2.67741  2.69355  4.24690  2.90347  2.73739  3.18146  2.89801  2.37887  2.77519  2.98518  4.58477  3.61503
          0.03008  3.91475  4.63709  0.61958  0.77255  0.48576  0.95510
    419   2.29835  4.21188  3.54230  3.01754  3.56382  3.37941  3.94119  2.42808  2.95648  2.57023  3.50478  3.34582  3.88446  3.26748  3.28910  2.27877  2.39606  2.08003  5.03606  3.80795   1015 v - - -
          2.68618  4.42225  2.77519  2.73123  3.46354  2.40513  3.72494  3.29354  2.67741  2.69355  4.24690  2.90347  2.73739  3.18146  2.89801  2.37887  2.77519  2.98518  4.58477  3.61503
          0.03008  3.91475  4.63709  0.61958  0.77255  0.48576  0.95510
    420   3.22062  4.59675  4.54707  4.05435  1.97367  4.30575  4.28341  2.30937  3.91247  1.12771  2.98165  4.24031  4.57219  4.05554  4.05576  3.66795  3.45478  2.39817  4.57706  3.11608   1020 l - - -
          2.68618  4.42225  2.77519  2.73123  3.46354  2.40513  3.72494  3.29354  2.67741  2.69355  4.24690  2.90347  2.73739  3.18146  2.89801  2.37887  2.77519  2.98518  4.58477  3.61503
          0.03008  3.91475  4.63709  0.61958  0.77255  0.48576  0.95510
    421   1.17045  3.05727  3.86396  3.48871  3.93813  2.99192  4.31063  2.99636  3.38311  2.94510  3.90300  3.48537  3.72943  3.67488  3.61306  2.44628  2.68938  2.64797  5.41154  4.22170   1021 a - - -
          2.68618  4.42225  2.77519  2.73123  3.46354  2.40513  3.72494  3.29354  2.67741  2.69355  4.24690  2.90347  2.73739  3.18146  2.89801  2.37887  2.77519  2.98518  4.58477  3.61503
          0.03008  3.91475  4.63709  0.61958  0.77255  0.48576  0.95510
    422   2.67497  4.33452  3.73688  3.22310  3.47572  3.64313  4.11810  2.15086  3.08837  2.07448  3.39582  3.56244  4.09656  3.44775  3.39055  2.97508  1.84915  2.17081  5.11297  3.87191   1022 t - - -
          2.68618  4.42225  2.77519  2.73123  3.46354  2.40513  3.72494  3.29354  2.67741  2.69355  4.24690  2.90347  2.73739  3.18146  2.89801  2.37887  2.77519  2.98518  4.58477  3.61503
          0.03008  3.91475  4.63709  0.61958  0.77255  0.48576  0.95510
    423   2.91408  4.90137  2.93064  2.68581  4.07557  3.39380  3.84456  3.71260  2.50363  3.21078  4.23724  3.14599  3.94773  1.16076  2.78707  2.95995  3.21092  3.43958  5.34001  4.03648   1023 q - - -
          2.68618  4.42225  2.77519  2.73123  3.46354  2.40513  3.72494  3.29354  2.67741  2.69355  4.24690  2.90347  2.73739  3.18146  2.89801  2.37887  2.77519  2.98518  4.58477  3.61503
          0.03008  3.91475  4.63709  0.61958  0.77255  0.48576  0.95510
    424   0.95452  4.21302  3.50537  3.29843  4.09433  3.03646  4.31551  3.22616  3.31577  3.10583  4.13290  3.43741  3.77966  3.65304  3.56349  2.56289  2.84316  2.87325  5.51726  4.32217   1024 a - - -
          2.68618  4.42225  2.77519  2.73123  3.46354  2.40513  3.72494  3.29354  2.67741  2.69355  4.24690  2.90347  2.73739  3.18146  2.89801  2.37887  2.77519  2.98518  4.58477  3.61503
          0.03008  3.91475  4.63709  0.61958  0.77255  0.48576  0.95510
    425   3.03643  4.38704  4.64185  4.14871  3.47681  4.31909  4.87919  1.25662  4.02481  1.98374  3.29783  4.38503  4.65328  4.30095  4.23430  3.70448  3.30724  1.36636  5.43157  4.22432   1025 i - - -
          2.68618  4.42225  2.77519  2.73123  3.46354  2.40513  3.72494  3.29354  2.67741  2.69355  4.24690  2.90347  2.73739  3.18146  2.89801  2.37887  2.77519  2.98518  4.58477  3.61503
          0.03008  3.91475  4.63709  0.61958  0.77255  0.48576  0.95510
    426   3.13588  4.48077  4.66892  4.11467  3.17909  4.40511  4.74786  1.41864  3.97281  1.40062  2.64214  4.38606  4.63778  4.16904  4.14600  3.74704  3.36845  1.93621  5.18756  4.06354   1026 l - - -
          2.68618  4.42225  2.77519  2.73123  3.46354  2.40513  3.72494  3.29354  2.67741  2.69355  4.24690  2.90347  2.73739  3.18146  2.89801  2.37887  2.77519  2.98518  4.58477  3.61503
          0.03008  3.91475  4.63709  0.61958  0.77255  0.48576  0.95510
    427   1.75133  4.61128  2.75379  2.09541  4.14170  3.19785  3.77837  3.50408  2.64299  3.17604  4.02803  2.94976  3.77024  2.97269  3.06466  2.35005  2.86257  3.14247  5.43920  4.12366   1027 a - - -
          2.68618  4.42225  2.77519  2.73123  3.46354  2.40513  3.72494  3.29354  2.67741  2.69355  4.24690  2.90347  2.73739  3.18146  2.89801  2.37887  2.77519  2.98518  4.58477  3.61503
          0.03008  3.91475  4.63709  0.61958  0.77255  0.48576  0.95510
    428   2.18889  3.08142  3.65003  3.21999  3.94782  2.97341  4.13245  3.25566  3.14509  3.02847  3.89626  3.33742  3.68060  3.44615  3.43414  1.52873  2.12911  2.84369  5.35416  4.14936   1029 s - - -
          2.68618  4.42225  2.77519  2.73123  3.46354  2.40513  3.72494  3.29354  2.67741  2.69355  4.24690  2.90347  2.73739  3.18146  2.89801  2.37887  2.77519  2.98518  4.58477  3.61503
          0.03008  3.91475  4.63709  0.61958  0.77255  0.48576  0.95510
    429   2.70160  5.01491  2.14946  2.21529  4.47878  2.29658  3.73595  3.96800  2.67681  3.52570  4.35698  1.87910  3.77554  2.90607  3.19628  2.67779  3.01549  3.54825  5.70306  4.28673   1037 n - - -
          2.68618  4.42225  2.77519  2.73123  3.46354  2.40513  3.72494  3.29354  2.67741  2.69355  4.24690  2.90347  2.73739  3.18146  2.89801  2.37887  2.77519  2.98518  4.58477  3.61503
          0.03008  3.91475  4.63709  0.61958  0.77255  0.48576  0.95510
    430   3.16262  4.57892  4.48923  3.94771  3.04971  4.29909  4.59161  2.18701  3.74911  1.13782  1.97693  4.24731  4.55546  3.99111  3.93271  3.64797  3.39679  2.27900  5.06155  3.91858   1038 l - - -
          2.68618  4.42225  2.77519  2.73123  3.46354  2.40513  3.72494  3.29354  2.67741  2.69355  4.24690  2.90347  2.73739  3.18146  2.89801  2.37887  2.77519  2.98518  4.58477  3.61503
          0.03008  3.91475  4.63709  0.61958  0.77255  0.48576  0.95510
    431   2.54912  4.22934  3.85331  3.42564  3.66794  3.45829  4.30664  2.27813  3.31946  2.46205  3.57462  3.64188  4.04341  3.65818  3.58906  2.86442  2.07376  1.47305  5.29984  4.07259   1040 v - - -
          2.68618  4.42225  2.77519  2.73123  3.46354  2.40513  3.72494  3.29354  2.67741  2.69355  4.24690  2.90347  2.73739  3.18146  2.89801  2.37887  2.77519  2.98518  4.58477  3.61503
          0.03008  3.91475  4.63709  0.61958  0.77255  0.48576  0.95510
    432   2.90875  5.44817  1.52095  1.53252  4.73400  3.19070  3.73350  4.24203  2.74530  3.75885  4.61744  2.66048  3.81044  2.90222  3.33152  2.79760  3.19737  3.82613  5.91403  4.42248   1042 d - - -
          2.68618  4.42225  2.77519  2.73123  3.46354  2.40513  3.72494  3.29354  2.67741  2.69355  4.24690  2.90347  2.73739  3.18146  2.89801  2.37887  2.77519  2.98518  4.58477  3.61503
          0.03008  3.91475  4.63709  0.61958  0.77255  0.48576  0.95510
    433   2.98843  5.10848  2.50515  0.96676  4.45996  3.30115  3.89140  3.92224  2.77722  3.53250  4.50449  2.95661  3.90769  3.10606  3.19057  2.96642  3.29292  3.60166  5.62357  4.34563   1043 e - - -
          2.68618  4.42225  2.77519  2.73123  3.46354  2.40513  3.72494  3.29354  2.67741  2.69355  4.24690  2.90347  2.73739  3.18146  2.89801  2.37887  2.77519  2.98518  4.58477  3.61503
          0.03008  3.91475  4.63709  0.61958  0.77255  0.48576  0.95510
    434   3.30803  4.77990  3.90054  3.63772  2.29450  3.87929  3.63815  3.31133  3.49402  2.75439  3.98194  3.77541  4.35209  3.78992  3.66913  3.44058  3.59488  3.18386  3.93993  0.89830   1045 y - - -
          2.68618  4.42225  2.77519  2.73123  3.46354  2.40513  3.72494  3.29354  2.67741  2.69355  4.24690  2.90347  2.73739  3.18146  2.89801  2.37887  2.77519  2.98518  4.58477  3.61503
          0.03008  3.91475  4.63709  0.61958  0.77255  0.48576  0.95510
    435   2.71751  4.48897  3.39996  3.30463  4.44655  0.66676  4.42250  4.05628  3.49167  3.70516  4.68110  3.56420  3.88147  3.81245  3.72325  2.89061  3.20203  3.57643  5.53071  4.54981   1046 G - - -
          2.68618  4.42225  2.77519  2.73123  3.46354  2.40513  3.72494  3.29354  2.67741  2.69355  4.24690  2.90347  2.73739  3.18146  2.89801  2.37887  2.77519  2.98518  4.58477  3.61503
          0.03008  3.91475  4.63709  0.61958  0.77255  0.48576  0.95510
    436   2.59842  4.88556  2.43057  2.32204  4.18224  3.32782  3.24639  3.62297  2.38164  3.19108  3.99381  2.85312  3.76742  2.73757  2.62017  2.17886  2.63968  3.26466  5.39554  4.03472   1047 s - - -
          2.68618  4.42225  2.77519  2.73123  3.46354  2.40513  3.72494  3.29354  2.67741  2.69355  4.24690  2.90347  2.73739  3.18146  2.89801  2.37887  2.77519  2.98518  4.58477  3.61503
          0.03008  3.91475  4.63709  0.61958  0.77255  0.48576  0.95510
    437   2.21404  2.80096  3.72818  3.29369  3.83949  3.01703  4.14829  3.08805  3.19666  2.90956  3.80081  3.38967  3.71303  3.49599  3.46238  2.18037  1.61586  2.72356  5.27568  4.07561   1048 t - - -
          2.68618  4.42225  2.77519  2.73123  3.46354  2.40513  3.72494  3.29354  2.67741  2.69355  4.24690  2.90347  2.73739  3.18146  2.89801  2.37887  2.77519  2.98518  4.58477  3.61503
          0.03008  3.91475  4.63709  0.61958  0.77255  0.48576  0.95510
    438   3.09259  4.54538  4.40228  3.92703  3.14126  4.16777  4.59971  2.12528  3.72024  1.02135  3.03458  4.19564  4.52020  4.01578  3.91429  3.56439  3.36676  1.97696  5.12013  3.90031   1049 l - - -
          2.68618  4.42225  2.77519  2.73123  3.46354  2.40513  3.72494  3.29354  2.67741  2.69355  4.24690  2.90347  2.73739  3.18146  2.89801  2.37887  2.77519  2.98518  4.58477  3.61503
          0.03008  3.91475  4.63709  0.61958  0.77255  0.48576  0.95510
    439   3.00032  5.09640  3.40298  2.75846  4.53097  3.61811  3.58614  3.88540  1.45253  3.34540  4.22081  3.16184  3.99491  2.72563  1.54770  3.00302  3.17344  3.57238  5.40097  4.22734   1050 k - - -
          2.68618  4.42225  2.77519  2.73123  3.46354  2.40513  3.72494  3.29354  2.67741  2.69355  4.24690  2.90347  2.73739  3.18146  2.89801  2.37887  2.77519  2.98518  4.58477  3.61503
          0.03008  3.91475  4.63709  0.61958  0.77255  0.48576  0.95510
    440   2.97343  5.06562  3.29865  2.72733  4.48078  3.57846  3.60821  3.85489  1.22337  3.33514  4.21754  3.14255  3.98062  2.75421  1.95678  2.98099  3.16323  3.54169  5.40315  4.21193   1051 k - - -
          2.68618  4.42225  2.77519  2.73123  3.46354  2.40513  3.72494  3.29354  2.67741  2.69355  4.24690  2.90347  2.73739  3.18146  2.89801  2.37887  2.77519  2.98518  4.58477  3.61503
          0.03008  3.91475  4.63709  0.61958  0.77255  0.48576  0.95510
    441   1.24480  4.14064  3.33742  3.10181  4.23520  2.11750  4.19595  3.56911  3.19287  3.32767  4.19039  3.26884  3.66727  3.48340  3.49288  2.39616  2.70284  3.06971  5.58529  4.38260   1052 a - - -
          2.68618  4.42225  2.77519  2.73123  3.46354  2.40513  3.72494  3.29354  2.67741  2.69355  4.24690  2.90347  2.73739  3.18146  2.89801  2.37887  2.77519  2.98518  4.58477  3.61503
          0.03008  3.91475  4.63709  0.61958  0.77255  0.48576  0.95510
    442   2.73119  4.85651  2.81064  2.46979  3.91844  3.37909  2.01392  3.60180  2.35610  3.17040  4.03745  2.96034  3.85856  2.54859  2.70077  2.53089  2.98444  3.28154  5.22180  3.82422   1053 h - - -
          2.68618  4.42225  2.77519  2.73123  3.46354  2.40513  3.72494  3.29354  2.67741  2.69355  4.24690  2.90347  2.73739  3.18146  2.89801  2.37887  2.77519  2.98518  4.58477  3.61503
          0.03008  3.91475  4.63709  0.61958  0.77255  0.48576  0.95510
    443   2.66127  4.85568  2.26432  1.94120  2.80129  3.33452  3.64950  3.47256  2.53554  3.09230  3.94965  2.86190  3.80557  2.83266  3.01462  2.67730  2.90912  3.16488  5.30669  3.91881   1054 e - - -
          2.68618  4.42225  2.77519  2.73123  3.46354  2.40513  3.72494  3.29354  2.67741  2.69355  4.24690  2.90347  2.73739  3.18146  2.89801  2.37887  2.77519  2.98518  4.58477  3.61503
          0.03008  3.91475  4.63709  0.61958  0.77255  0.48576  0.95510
    444   3.43511  4.73997  4.43342  4.07571  1.22474  4.23597  3.46520  3.12855  3.93496  2.48997  3.74244  3.95210  4.55862  3.97435  4.02026  3.59657  3.66283  3.05505  3.63621  1.47972   1055 f - - -
          2.68618  4.42225  2.77519  2.73123  3.46354  2.40513  3.72494  3.29354  2.67741  2.69355  4.24690  2.90347  2.73739  3.18146  2.89801  2.37887  2.77519  2.98518  4.58477  3.61503
          0.03008  3.91475  4.63709  0.61958  0.77255  0.48576  0.95510
    445   3.08866  4.42000  4.68562  4.15134  3.33955  4.40154  4.83094  1.39922  4.03046  1.57373  3.14951  4.40902  4.66725  4.25787  4.22372  3.75724  3.33493  1.52712  5.31926  4.15655   1056 i - - -
          2.68618  4.42225  2.77519  2.73123  3.46354  2.40513  3.72494  3.29354  2.67741  2.69355  4.24690  2.90347  2.73739  3.18146  2.89801  2.37887  2.77519  2.98518  4.58477  3.61503
          0.03008  3.91475  4.63709  0.61958  0.77255  0.48576  0.95510
    446   3.01050  4.97626  3.18933  2.80271  4.37234  3.49558  3.78232  3.80422  0.98191  3.36001  4.31906  3.22536  3.99283  2.97131  2.43932  3.04964  3.26056  3.50958  5.40953  4.22832   1057 k - - -
          2.68618  4.42225  2.77519  2.73123  3.46354  2.40513  3.72494  3.29354  2.67741  2.69355  4.24690  2.90347  2.73739  3.18146  2.89801  2.37887  2.77519  2.98518  4.58477  3.61503
          0.03008  3.91475  4.63709  0.61958  0.77255  0.48576  0.95510
    447   2.60764  4.70358  3.02042  2.14331  3.92056  3.42673  3.61573  3.30589  2.22212  2.55901  3.31371  2.98079  3.81966  2.60790  2.75121  2.66602  2.83400  3.01708  5.20253  3.90339   1058 e - - -
          2.68618  4.42225  2.77519  2.73123  3.46354  2.40513  3.72494  3.29354  2.67741  2.69355  4.24690  2.90347  2.73739  3.18146  2.89801  2.37887  2.77519  2.98518  4.58477  3.61503
          0.03008  3.91475  4.63709  0.61958  0.77255  0.48576  0.95510
    448   2.23745  4.18066  3.27668  3.01976  4.18262  2.94474  4.12143  3.54335  3.05540  3.28879  4.16211  3.22728  3.67841  3.39252  3.36186  1.25013  2.35866  3.06454  5.54706  4.29655   1059 s - - -
          2.68618  4.42225  2.77519  2.73123  3.46354  2.40513  3.72494  3.29354  2.67741  2.69355  4.24690  2.90347  2.73739  3.18146  2.89801  2.37887  2.77519  2.98518  4.58477  3.61503
          0.03008  3.91475  4.63709  0.61958  0.77255  0.48576  0.95510
    449   2.91408  4.90137  2.93064  2.68581  4.07557  3.39380  3.84456  3.71260  2.50363  3.21078  4.23724  3.14599  3.94773  1.16076  2.78707  2.95995  3.21092  3.43958  5.34001  4.03648   1060 q - - -
          2.68618  4.42225  2.77519  2.73123  3.46354  2.40513  3.72494  3.29354  2.67741  2.69355  4.24690  2.90347  2.73739  3.18146  2.89801  2.37887  2.77519  2.98518  4.58477  3.61503
          0.03008  3.91475  4.63709  0.61958  0.77255  0.48576  0.95510
    450   2.86022  3.37873  4.51225  3.98407  3.45228  4.07127  4.63196  1.29294  3.86203  2.11019  3.31748  4.17411  4.45639  4.11590  4.05798  3.43257  3.13646  1.56762  5.24755  4.04393   1074 i - - -
          2.68618  4.42225  2.77519  2.73123  3.46354  2.40513  3.72494  3.29354  2.67741  2.69355  4.24690  2.90347  2.73739  3.18146  2.89801  2.37887  2.77519  2.98518  4.58477  3.61503
          0.03008  3.91475  4.63709  0.61958  0.77255  0.48576  0.95510
    451   2.79610  4.96515  3.16781  2.57252  4.28600  3.51837  3.57372  3.67336  1.74318  2.83551  4.04008  3.03708  3.89562  2.15674  2.16592  2.80834  2.99406  3.35539  5.34420  4.09075   1076 k - - -
          2.68618  4.42225  2.77519  2.73123  3.46354  2.40513  3.72494  3.29354  2.67741  2.69355  4.24690  2.90347  2.73739  3.18146  2.89801  2.37887  2.77519  2.98518  4.58477  3.61503
          0.03008  3.91475  4.63709  0.61958  0.77255  0.48576  0.95510
    452   2.88924  5.32842  2.02368  1.23558  4.62755  3.21359  3.74176  4.11040  2.71087  3.66238  4.53045  2.70922  3.82059  2.91508  3.25124  2.80251  3.17659  3.72028  5.81645  4.37043   1079 e - - -
          2.68618  4.42225  2.77519  2.73123  3.46354  2.40513  3.72494  3.29354  2.67741  2.69355  4.24690  2.90347  2.73739  3.18146  2.89801  2.37887  2.77519  2.98518  4.58477  3.61503
          0.03008  3.91475  4.63709  0.61958  0.77255  0.48576  0.95510
    453   2.75830  4.75651  2.73148  2.62113  4.12663  3.21218  3.95486  3.84595  2.86200  3.48798  4.44286  1.08536  3.86604  3.22756  3.21820  2.82380  3.14148  3.46389  5.42768  4.07182   1080 n - - -
          2.68618  4.42225  2.77519  2.73123  3.46354  2.40513  3.72494  3.29354  2.67741  2.69355  4.24690  2.90347  2.73739  3.18146  2.89801  2.37887  2.77519  2.98518  4.58477  3.61503
          0.03008  3.91475  4.63709  0.61958  0.77255  0.48576  0.95510
    454   2.32426  4.55489  3.08230  2.64803  4.08086  3.25874  3.75722  3.46701  2.46021  3.09768  3.96070  3.06740  2.10346  2.94838  2.32474  2.62384  2.84801  3.11594  5.34284  4.07078   1081 p - - -
          2.68618  4.42225  2.77519  2.73123  3.46354  2.40513  3.72494  3.29354  2.67741  2.69355  4.24690  2.90347  2.73739  3.18146  2.89801  2.37887  2.77519  2.98518  4.58477  3.61503
          0.03008  3.91475  4.63709  0.61958  0.77255  0.48576  0.95510
    455   2.46549  4.70688  3.00570  2.46848  3.93042  3.41058  3.20147  3.34564  2.25169  2.96169  3.79620  2.96745  3.80790  2.77913  2.58145  2.22210  2.82373  3.04340  5.20543  3.45888   1082 s - - -
          2.68618  4.42225  2.77519  2.73123  3.46354  2.40513  3.72494  3.29354  2.67741  2.69355  4.24690  2.90347  2.73739  3.18146  2.89801  2.37887  2.77519  2.98518  4.58477  3.61503
          0.03008  3.91475  4.63709  0.61958  0.77255  0.48576  0.95510
    456   2.71751  4.48897  3.39996  3.30463  4.44655  0.66676  4.42250  4.05628  3.49167  3.70516  4.68110  3.56420  3.88147  3.81245  3.72325  2.89061  3.20203  3.57643  5.53071  4.54981   1087 G - - -
          2.68618  4.42225  2.77519  2.73123  3.46354  2.40513  3.72494  3.29354  2.67741  2.69355  4.24690  2.90347  2.73739  3.18146  2.89801  2.37887  2.77519  2.98518  4.58477  3.61503
          0.03008  3.91475  4.63709  0.61958  0.77255  0.48576  0.95510
    457   3.03486  5.16991  0.85928  2.36120  4.55256  3.24255  3.96808  4.15032  3.06016  3.75106  4.72995  2.91975  3.89831  3.20720  3.58224  2.99234  3.37428  3.78495  5.71297  4.41829   1088 d - - -
          2.68618  4.42225  2.77519  2.73123  3.46354  2.40513  3.72494  3.29354  2.67741  2.69355  4.24690  2.90347  2.73739  3.18146  2.89801  2.37887  2.77519  2.98518  4.58477  3.61503
          0.03008  3.91475  4.63709  0.61958  0.77255  0.48576  0.95510
    458   3.37422  4.71260  4.37589  4.01109  1.10746  4.19606  3.53595  3.00911  3.87365  2.36238  3.63941  3.94904  4.53077  3.95218  3.97973  3.56674  3.60975  2.95887  3.72556  1.82209   1089 f - - -
          2.68618  4.42225  2.77519  2.73123  3.46354  2.40513  3.72494  3.29354  2.67741  2.69355  4.24690  2.90347  2.73739  3.18146  2.89801  2.37887  2.77519  2.98518  4.58477  3.61503
          0.03008  3.91475  4.63709  0.61958  0.77255  0.48576  0.95510
    459   2.73315  4.73333  3.29160  2.66926  3.95901  3.53677  3.62757  2.95259  1.96393  2.66143  3.80805  3.11372  3.90905  2.80608  1.90165  2.81050  2.94130  3.03355  5.18904  3.94152   1090 r - - -
          2.68618  4.42225  2.77519  2.73123  3.46354  2.40513  3.72494  3.29354  2.67741  2.69355  4.24690  2.90347  2.73739  3.18146  2.89801  2.37887  2.77519  2.98518  4.58477  3.61503
          0.03008  3.91475  4.63709  0.61958  0.77255  0.48576  0.95510
    460   2.40660  4.79386  2.43685  2.35145  4.22047  3.24423  3.68900  3.64354  2.33189  3.24450  4.06904  2.86568  3.76879  2.85390  2.98918  1.84209  2.88226  3.27261  5.46802  4.11680   1091 s - - -
          2.68618  4.42225  2.77519  2.73123  3.46354  2.40513  3.72494  3.29354  2.67741  2.69355  4.24690  2.90347  2.73739  3.18146  2.89801  2.37887  2.77519  2.98518  4.58477  3.61503
          0.03008  3.91475  4.63709  0.61958  0.77255  0.48576  0.95510
    461   2.75376  4.44628  3.65466  3.12938  3.39117  3.63957  3.95395  2.68874  2.75894  2.19560  1.75772  3.47919  4.06496  3.27436  2.66415  2.99249  3.01460  2.58366  4.98545  3.74015   1092 m - - -
          2.68618  4.42225  2.77519  2.73123  3.46354  2.40513  3.72494  3.29354  2.67741  2.69355  4.24690  2.90347  2.73739  3.18146  2.89801  2.37887  2.77519  2.98518  4.58477  3.61503
          0.03008  3.91475  4.63709  0.61958  0.77255  0.48576  0.95510
    462   2.78081  3.27541  3.90870  3.43963  2.63527  3.65744  3.76504  2.81731  3.27588  2.49593  3.55722  3.62309  4.12264  3.56818  3.49846  3.03248  3.07233  2.63465  4.25372  1.43929   1094 y - - -
          2.68618  4.42225  2.77519  2.73123  3.46354  2.40513  3.72494  3.29354  2.67741  2.69355  4.24690  2.90347  2.73739  3.18146  2.89801  2.37887  2.77519  2.98518  4.58477  3.61503
          0.03008  3.91475  4.63709  0.61958  0.77255  0.48576  0.95510
    463   2.64155  3.36025  3.50042  2.92746  3.92346  3.39075  3.80789  3.27724  2.39562  2.95240  3.88534  3.27565  3.89726  3.03545  1.43499  2.78231  2.94532  2.99374  5.20830  3.97719   1095 r - - -
          2.68618  4.42225  2.77519  2.73123  3.46354  2.40513  3.72494  3.29354  2.67741  2.69355  4.24690  2.90347  2.73739  3.18146  2.89801  2.37887  2.77519  2.98518  4.58477  3.61503
          0.03008  3.91475  4.63709  0.61958  0.77255  0.48576  0.95510
    464   2.78464  4.78523  3.06523  2.62716  3.22574  3.51987  2.02516  3.41701  2.44426  2.97227  3.89179  3.08470  3.93682  2.63313  2.77992  2.83486  3.01265  3.14985  4.71051  2.82053   1096 h - - -
          2.68618  4.42225  2.77519  2.73123  3.46354  2.40513  3.72494  3.29354  2.67741  2.69355  4.24690  2.90347  2.73739  3.18146  2.89801  2.37887  2.77519  2.98518  4.58477  3.61503
          0.03008  3.91475  4.63709  0.61958  0.77255  0.48576  0.95510
    465   2.44333  4.17793  3.93479  3.36818  2.31988  3.73600  4.05482  2.19272  3.27238  2.06172  2.85261  3.65407  4.10393  3.52516  3.51697  3.02617  2.62833  2.18941  4.80459  3.59496   1097 l - - -
          2.68618  4.42225  2.77519  2.73123  3.46354  2.40513  3.72494  3.29354  2.67741  2.69355  4.24690  2.90347  2.73739  3.18146  2.89801  2.37887  2.77519  2.98518  4.58477  3.61503
          0.03008  3.91475  4.63709  0.61958  0.77255  0.48576  0.95510
    466   2.23740  4.17781  3.31062  3.00874  4.14606  2.96206  4.09204  3.48934  3.02390  3.23370  4.09838  3.22547  3.67989  3.35740  3.34047  1.47366  1.95270  3.02757  5.50804  4.26691   1098 s - - -
          2.68618  4.42225  2.77519  2.73123  3.46354  2.40513  3.72494  3.29354  2.67741  2.69355  4.24690  2.90347  2.73739  3.18146  2.89801  2.37887  2.77519  2.98518  4.58477  3.61503
          0.03008  3.91475  4.63709  0.61958  0.77255  0.48576  0.95510
    467   3.01050  4.97626  3.18933  2.80271  4.37234  3.49558  3.78232  3.80422  0.98191  3.36001  4.31906  3.22536  3.99283  2.97131  2.43932  3.04964  3.26056  3.50958  5.40953  4.22832   1099 k - - -
          2.68618  4.42225  2.77519  2.73123  3.46354  2.40513  3.72494  3.29354  2.67741  2.69355  4.24690  2.90347  2.73739  3.18146  2.89801  2.37887  2.77519  2.98518  4.58477  3.61503
          0.03008  3.91475  4.63709  0.61958  0.77255  0.48576  0.95510
    468   2.71751  4.48897  3.39996  3.30463  4.44655  0.66676  4.42250  4.05628  3.49167  3.70516  4.68110  3.56420  3.88147  3.81245  3.72325  2.89061  3.20203  3.57643  5.53071  4.54981   1100 G - - -
          2.68618  4.42225  2.77519  2.73123  3.46354  2.40513  3.72494  3.29354  2.67741  2.69355  4.24690  2.90347  2.73739  3.18146  2.89801  2.37887  2.77519  2.98518  4.58477  3.61503
          0.03008  3.91475  4.63709  0.61958  0.77255  0.48576  0.95510
    469   1.22791  4.14009  3.34064  3.10540  4.23315  2.15634  4.19770  3.56463  3.19495  3.32541  4.18928  3.27103  3.66803  3.48607  3.49381  2.39714  2.70348  3.06681  5.58406  4.38181   1101 a - - -
          2.68618  4.42225  2.77519  2.73123  3.46354  2.40513  3.72494  3.29354  2.67741  2.69355  4.24690  2.90347  2.73739  3.18146  2.89801  2.37887  2.77519  2.98518  4.58477  3.61503
          0.03008  3.91475  4.63709  0.61958  0.77255  0.48576  0.95510
    470   3.40586  4.76552  4.15583  3.87224  2.70958  3.77752  3.95183  3.43107  3.59346  2.81874  4.06294  4.01272  4.29874  3.97888  3.71443  3.60917  3.70835  3.32258  0.80419  2.70944   1102 w - - -
          2.68618  4.42225  2.77519  2.73123  3.46354  2.40513  3.72494  3.29354  2.67741  2.69355  4.24690  2.90347  2.73739  3.18146  2.89801  2.37887  2.77519  2.98518  4.58477  3.61503
          0.03008  3.91475  4.63709  0.61958  0.77255  0.48576  0.95510
    471   2.08864  3.19083  3.56329  3.08833  3.82407  3.07566  4.02714  3.11512  3.02520  2.88484  3.76261  3.30054  2.65194  3.33087  3.34363  2.46570  1.87437  2.76160  5.23761  4.02293   1103 t - - -
          2.68618  4.42225  2.77519  2.73123  3.46354  2.40513  3.72494  3.29354  2.67741  2.69355  4.24690  2.90347  2.73739  3.18146  2.89801  2.37887  2.77519  2.98518  4.58477  3.61503
          0.03008  3.91475  4.63709  0.61958  0.77255  0.48576  0.95510
    472   3.21954  4.59692  4.51032  4.03607  1.64207  4.26729  4.14485  2.37450  3.89132  1.33298  3.05818  4.18334  4.55283  4.03296  4.03096  3.63272  3.45691  2.44252  4.42005  2.89167   1104 l - - -
          2.68618  4.42225  2.77519  2.73123  3.46354  2.40513  3.72494  3.29354  2.67741  2.69355  4.24690  2.90347  2.73739  3.18146  2.89801  2.37887  2.77519  2.98518  4.58477  3.61503
          0.03008  3.91475  4.63709  0.61958  0.77255  0.48576  0.95510
    473   1.98403  4.14451  3.34884  3.04172  4.19016  2.93213  4.11943  3.51714  3.06997  3.26417  4.11404  3.23376  3.66082  3.38373  3.38796  1.38381  2.30671  3.03265  5.54490  4.32180   1105 s - - -
          2.68618  4.42225  2.77519  2.73123  3.46354  2.40513  3.72494  3.29354  2.67741  2.69355  4.24690  2.90347  2.73739  3.18146  2.89801  2.37887  2.77519  2.98518  4.58477  3.61503
          0.03008  3.91475  4.63709  0.61958  0.77255  0.48576  0.95510
    474   2.62461  4.80862  2.02812  2.22878  4.05206  3.35566  3.65110  2.97734  2.48941  3.04599  3.90652  2.89352  3.80398  2.81386  2.95772  2.65496  2.87065  2.80094  5.34981  4.00040   1106 d - - -
          2.68618  4.42225  2.77519  2.73123  3.46354  2.40513  3.72494  3.29354  2.67741  2.69355  4.24690  2.90347  2.73739  3.18146  2.89801  2.37887  2.77519  2.98518  4.58477  3.61503
          0.03008  3.91475  4.63709  0.61958  0.77255  0.48576  0.95510
    475   2.77279  5.00196  3.06179  2.51031  4.35584  3.47811  3.57081  3.75224  1.95514  3.26216  4.08782  2.99094  3.26012  2.19851  1.93750  2.77119  2.97941  3.41062  5.39428  4.12337   1107 r - - -
          2.68618  4.42225  2.77519  2.73123  3.46354  2.40513  3.72494  3.29354  2.67741  2.69355  4.24690  2.90347  2.73739  3.18146  2.89801  2.37887  2.77519  2.98518  4.58477  3.61503
          0.03008  3.91475  4.63709  0.61958  0.77255  0.48576  0.95510
    476   3.03486  5.16991  0.85928  2.36120  4.55256  3.24255  3.96808  4.15032  3.06016  3.75106  4.72995  2.91975  3.89831  3.20720  3.58224  2.99234  3.37428  3.78495  5.71297  4.41829   1108 d - - -
          2.68618  4.42225  2.77519  2.73123  3.46354  2.40513  3.72494  3.29354  2.67741  2.69355  4.24690  2.90347  2.73739  3.18146  2.89801  2.37887  2.77519  2.98518  4.58477  3.61503
          0.03008  3.91475  4.63709  0.61958  0.77255  0.48576  0.95510
    477   2.68985  4.97641  2.71111  2.17599  4.24139  3.35805  2.46580  3.69464  2.32126  3.24579  4.06399  2.86222  3.24184  2.39111  2.72992  2.67976  2.92443  3.34561  5.42219  4.06997   1109 e - - -
          2.68618  4.42225  2.77519  2.73123  3.46354  2.40513  3.72494  3.29354  2.67741  2.69355  4.24690  2.90347  2.73739  3.18146  2.89801  2.37887  2.77519  2.98518  4.58477  3.61503
          0.03008  3.91475  4.63709  0.61958  0.77255  0.48576  0.95510
    478   2.71751  4.48897  3.39996  3.30463  4.44655  0.66676  4.42250  4.05628  3.49167  3.70516  4.68110  3.56420  3.88147  3.81245  3.72325  2.89061  3.20203  3.57643  5.53071  4.54981   1110 G - - -
          2.68618  4.42225  2.77519  2.73123  3.46354  2.40513  3.72494  3.29354  2.67741  2.69355  4.24690  2.90347  2.73739  3.18146  2.89801  2.37887  2.77519  2.98518  4.58477  3.61503
          0.03008  3.91475  4.63709  0.61958  0.77255  0.48576  0.95510
    479   2.76694  3.14076  4.04013  3.55704  2.82260  3.61233  3.89945  2.81246  3.33026  2.44618  3.51946  3.71004  4.10123  3.64818  3.51719  3.05053  3.06873  2.63943  1.54751  2.91392   1112 w - - -
          2.68618  4.42225  2.77519  2.73123  3.46354  2.40513  3.72494  3.29354  2.67741  2.69355  4.24690  2.90347  2.73739  3.18146  2.89801  2.37887  2.77519  2.98518  4.58477  3.61503
          0.03008  3.91475  4.63709  0.61958  0.77255  0.48576  0.95510
    480   2.66643  4.58732  3.16463  2.73462  3.74530  3.44328  3.80401  2.99582  2.55549  2.68386  3.71609  3.17066  3.91909  1.93726  2.88188  2.79510  2.94442  2.17922  5.18611  3.88265   1113 q - - -
          2.68618  4.42225  2.77519  2.73123  3.46354  2.40513  3.72494  3.29354  2.67741  2.69355  4.24690  2.90347  2.73739  3.18146  2.89801  2.37887  2.77519  2.98518  4.58477  3.61503
          0.03008  3.91475  4.63709  0.61958  0.77255  0.48576  0.95510
    481   2.64605  4.25963  4.01678  3.61612  3.65535  3.59616  4.46837  2.09911  3.49501  2.37077  3.54721  3.80834  4.16962  3.84046  3.74053  3.01952  2.59550  1.19309  5.37155  4.13898   1114 v - - -
          2.68618  4.42225  2.77519  2.73123  3.46354  2.40513  3.72494  3.29354  2.67741  2.69355  4.24690  2.90347  2.73739  3.18146  2.89801  2.37887  2.77519  2.98518  4.58477  3.61503
          0.03008  3.91475  4.63709  0.61958  0.77255  0.48576  0.95510
    482   2.33568  4.25673  3.24301  3.06056  4.11832  2.98581  4.16934  3.64656  3.13717  3.36346  4.28591  3.27871  3.72806  3.48316  3.42203  1.02908  2.81894  3.17242  5.48739  4.20202   1115 s - - -
          2.68618  4.42225  2.77519  2.73123  3.46354  2.40513  3.72494  3.29354  2.67741  2.69355  4.24690  2.90347  2.73739  3.18146  2.89801  2.37887  2.77519  2.98518  4.58477  3.61503
          0.03008  3.91475  4.63709  0.61958  0.77255  0.48576  0.95510
    483   3.03486  5.16991  0.85928  2.36120  4.55256  3.24255  3.96808  4.15032  3.06016  3.75106  4.72995  2.91975  3.89831  3.20720  3.58224  2.99234  3.37428  3.78495  5.71297  4.41829   1116 d - - -
          2.68618  4.42225  2.77519  2.73123  3.46354  2.40513  3.72494  3.29354  2.67741  2.69355  4.24690  2.90347  2.73739  3.18146  2.89801  2.37887  2.77519  2.98518  4.58477  3.61503
          0.03008  3.91475  4.63709  0.61958  0.77255  0.48576  0.95510
    484   2.27341  1.83142  3.90005  3.47040  3.68526  2.62633  4.21422  2.80819  3.34661  2.72811  3.67539  3.51318  3.78716  3.63076  3.56682  2.53414  2.70528  2.21354  5.17884  3.97614   1117 c - - -
          2.68618  4.42225  2.77519  2.73123  3.46354  2.40513  3.72494  3.29354  2.67741  2.69355  4.24690  2.90347  2.73739  3.18146  2.89801  2.37887  2.77519  2.98518  4.58477  3.61503
          0.03008  3.91475  4.63709  0.61958  0.77255  0.48576  0.95510
    485   2.54619  4.29536  3.63454  3.20029  3.64431  3.40948  4.13838  2.24844  3.07543  2.48064  3.58709  3.48546  3.97811  3.45270  3.36932  2.80267  1.59303  2.31108  5.23190  3.97884   1118 t - - -
          2.68618  4.42225  2.77519  2.73123  3.46354  2.40513  3.72494  3.29354  2.67741  2.69355  4.24690  2.90347  2.73739  3.18146  2.89801  2.37887  2.77519  2.98518  4.58477  3.61503
          0.03008  3.91475  4.63709  0.61958  0.77255  0.48576  0.95510
    486   1.15860  4.11743  3.39839  3.15240  4.15972  2.92105  4.20399  3.43621  3.19120  3.24808  4.13592  3.29148  3.67309  3.50225  3.47376  2.10939  2.69107  2.97415  5.55226  4.32579   1119 a - - -
          2.68618  4.42225  2.77519  2.73123  3.46354  2.40513  3.72494  3.29354  2.67741  2.69355  4.24690  2.90347  2.73739  3.18146  2.89801  2.37887  2.77519  2.98518  4.58477  3.61503
          0.03008  3.91475  4.63709  0.61958  0.77255  0.48576  0.95510
    487   2.98843  5.10848  2.50515  0.96676  4.45996  3.30115  3.89140  3.92224  2.77722  3.53250  4.50449  2.95661  3.90769  3.10606  3.19057  2.96642  3.29292  3.60166  5.62357  4.34563   1120 e - - -
          2.68618  4.42225  2.77519  2.73123  3.46354  2.40513  3.72494  3.29354  2.67741  2.69355  4.24690  2.90347  2.73739  3.18146  2.89801  2.37887  2.77519  2.98518  4.58477  3.61503
          0.03008  3.91475  4.63709  0.61958  0.77255  0.48576  0.95510
    488   0.95452  4.21302  3.50537  3.29843  4.09433  3.03646  4.31551  3.22616  3.31577  3.10583  4.13290  3.43741  3.77966  3.65304  3.56349  2.56289  2.84316  2.87325  5.51726  4.32217   1121 a - - -
          2.68618  4.42225  2.77519  2.73123  3.46354  2.40513  3.72494  3.29354  2.67741  2.69355  4.24690  2.90347  2.73739  3.18146  2.89801  2.37887  2.77519  2.98518  4.58477  3.61503
          0.03008  3.91475  4.63709  0.61958  0.77255  0.48576  0.95510
    489   3.08937  4.53972  4.40754  3.92889  3.14695  4.17111  4.60351  2.11616  3.72589  1.03294  3.03628  4.19780  4.52137  4.01839  3.92076  3.56506  3.36256  1.94985  5.12537  3.90911   1122 l - - -
          2.68618  4.42225  2.77519  2.73123  3.46354  2.40513  3.72494  3.29354  2.67741  2.69355  4.24690  2.90347  2.73739  3.18146  2.89801  2.37887  2.77519  2.98518  4.58477  3.61503
          0.03008  3.91475  4.63709  0.61958  0.77255  0.48576  0.95510
    490   2.98390  5.08472  3.34758  2.73709  4.51022  3.59833  3.59378  3.87362  1.28123  3.34188  4.21826  3.14813  3.98572  2.73528  1.81920  2.98755  3.16445  3.55910  5.40346  4.22008   1123 k - - -
          2.68618  4.42225  2.77519  2.73123  3.46354  2.40513  3.72494  3.29354  2.67741  2.69355  4.24690  2.90347  2.73739  3.18146  2.89801  2.37887  2.77519  2.98518  4.58477  3.61503
          0.03008  3.91475  4.63709  0.61958  0.77255  0.48576  0.95510
    491   1.81457  2.54493  3.98800  3.51439  3.61157  3.27277  4.25293  2.46979  3.40684  2.55265  3.55465  3.60542  3.90122  3.67507  3.63738  2.67712  2.77131  1.88487  5.16151  3.96440   1135 a - - -
          2.68618  4.42225  2.77519  2.73123  3.46354  2.40513  3.72494  3.29354  2.67741  2.69355  4.24690  2.90347  2.73739  3.18146  2.89801  2.37887  2.77519  2.98518  4.58477  3.61503
          0.03008  3.91475  4.63709  0.61958  0.77255  0.48576  0.95510
    492   3.20088  4.56651  4.64455  4.08360  3.07468  4.42309  4.71668  1.90942  3.92943  1.03332  2.51979  4.37926  4.63366  4.11107  4.09986  3.76049  3.42626  2.15104  5.12580  4.02591   1136 l - - -
          2.68618  4.42225  2.77519  2.73123  3.46354  2.40513  3.72494  3.29354  2.67741  2.69355  4.24690  2.90347  2.73739  3.18146  2.89801  2.37887  2.77519  2.98518  4.58477  3.61503
          0.03008  3.91475  4.63709  0.61958  0.77255  0.48576  0.95510
    493   3.20255  4.65220  4.25738  3.89727  3.15166  4.03589  4.53973  2.35785  3.66461  0.82487  3.16114  4.16866  4.46388  4.02283  3.83382  3.61145  3.49482  2.40619  5.04645  3.77958   1139 l - - -
          2.68618  4.42225  2.77519  2.73123  3.46354  2.40513  3.72494  3.29354  2.67741  2.69355  4.24690  2.90347  2.73739  3.18146  2.89801  2.37887  2.77519  2.98518  4.58477  3.61503
          0.03008  3.91475  4.63709  0.61958  0.77255  0.48576  0.95510
    494   3.20255  4.65220  4.25738  3.89727  3.15166  4.03589  4.53973  2.35785  3.66461  0.82487  3.16114  4.16866  4.46388  4.02283  3.83382  3.61145  3.49482  2.40619  5.04645  3.77958   1140 l - - -
          2.68618  4.42225  2.77519  2.73123  3.46354  2.40513  3.72494  3.29354  2.67741  2.69355  4.24690  2.90347  2.73739  3.18146  2.89801  2.37887  2.77519  2.98518  4.58477  3.61503
          0.03008  3.91475  4.63709  0.61958  0.77255  0.48576  0.95510
    495   3.19893  4.61374  4.50643  3.97983  3.05039  4.32456  4.62173  2.17451  3.75655  0.95093  2.56068  4.27922  4.58589  4.01983  3.93878  3.68969  3.43845  2.26645  5.07862  3.91207   1141 l - - -
          2.68618  4.42225  2.77519  2.73123  3.46354  2.40513  3.72494  3.29354  2.67741  2.69355  4.24690  2.90347  2.73739  3.18146  2.89801  2.37887  2.77519  2.98518  4.58477  3.61503
          0.03008  3.91475  4.63709  0.61958  0.77255  0.48576  0.95510
    496   2.33568  4.25673  3.24301  3.06056  4.11832  2.98581  4.16934  3.64656  3.13717  3.36346  4.28591  3.27871  3.72806  3.48316  3.42203  1.02908  2.81894  3.17242  5.48739  4.20202   1142 s - - -
          2.68618  4.42225  2.77519  2.73123  3.46354  2.40513  3.72494  3.29354  2.67741  2.69355  4.24690  2.90347  2.73739  3.18146  2.89801  2.37887  2.77519  2.98518  4.58477  3.61503
          0.03008  3.91475  4.63709  0.61958  0.77255  0.48576  0.95510
    497   2.84415  5.07618  2.60703  2.16540  4.35770  3.35341  3.68035  3.81808  2.34271  3.35349  4.24101  2.89290  3.86996  1.57075  2.68804  2.82297  3.09587  3.48725  5.51547  4.18078   1153 q - - -
          2.68618  4.42225  2.77519  2.73123  3.46354  2.40513  3.72494  3.29354  2.67741  2.69355  4.24690  2.90347  2.73739  3.18146  2.89801  2.37887  2.77519  2.98518  4.58477  3.61503
          0.03008  3.91475  4.63709  0.61958  0.77255  0.48576  0.95510
    498   3.08386  4.47129  4.53547  3.96677  2.66396  4.27303  4.52854  1.98384  3.85083  1.42488  1.85553  4.23282  4.51377  4.00262  4.01640  3.59108  3.30707  2.22639  4.96508  3.80893   1154 l - - -
          2.68618  4.42225  2.77519  2.73123  3.46354  2.40513  3.72494  3.29354  2.67741  2.69355  4.24690  2.90347  2.73739  3.18146  2.89801  2.37887  2.77519  2.98518  4.58477  3.61503
          0.03008  3.91475  4.63709  0.61958  0.77255  0.48576  0.95510
    499   2.36793  4.29972  3.19976  2.93748  4.11742  3.05550  4.06438  3.42952  2.95366  3.16000  4.09363  3.22244  1.50739  3.32685  3.26699  2.52989  2.37410  3.03613  5.47982  4.23785   1160 p - - -
          2.68618  4.42225  2.77519  2.73123  3.46354  2.40513  3.72494  3.29354  2.67741  2.69355  4.24690  2.90347  2.73739  3.18146  2.89801  2.37887  2.77519  2.98518  4.58477  3.61503
          0.03008  3.91475  4.63709  0.61958  0.77255  0.48576  0.95510
    500   2.40667  4.70293  2.91495  2.44136  4.04168  3.32960  3.63905  3.45065  2.27377  3.05943  3.88392  2.93875  2.93449  2.59481  2.84120  2.43798  2.48388  3.11627  5.30106  3.98388   1163 k - - -
          2.68618  4.42225  2.77519  2.73123  3.46354  2.40513  3.72494  3.29354  2.67741  2.69355  4.24690  2.90347  2.73739  3.18146  2.89801  2.37887  2.77519  2.98518  4.58477  3.61503
          0.03008  3.91475  4.63709  0.61958  0.77255  0.48576  0.95510
    501   2.73165  5.05973  2.27013  1.56715  4.30524  3.28795  3.66191  3.71832  2.52203  2.88355  4.16966  2.78853  3.80200  2.82035  3.00901  2.70214  2.98859  3.37617  5.54343  4.14435   1164 e - - -
          2.68618  4.42225  2.77519  2.73123  3.46354  2.40513  3.72494  3.29354  2.67741  2.69355  4.24690  2.90347  2.73739  3.18146  2.89801  2.37887  2.77519  2.98518  4.58477  3.61503
          0.03008  3.91475  4.63709  0.61958  0.77255  0.48576  0.95510
    502   2.92572  4.34254  4.34500  3.78929  3.29381  4.12325  4.48960  1.45041  3.65826  1.74960  2.78078  4.07165  4.43488  3.91891  3.87992  3.44385  2.84626  1.87873  5.12746  3.96146   1165 i - - -
          2.68618  4.42225  2.77519  2.73123  3.46354  2.40513  3.72494  3.29354  2.67741  2.69355  4.24690  2.90347  2.73739  3.18146  2.89801  2.37887  2.77519  2.98518  4.58477  3.61503
          0.03008  3.91475  4.63709  0.61958  0.77255  0.48576  0.95510
    503   2.24160  4.24079  3.34993  2.93651  3.72559  3.23620  3.94705  2.89984  2.91464  2.77111  3.68038  2.80594  3.81542  3.24640  3.24768  2.40008  2.76709  1.76066  5.16039  3.91650   1166 v - - -
          2.68618  4.42225  2.77519  2.73123  3.46354  2.40513  3.72494  3.29354  2.67741  2.69355  4.24690  2.90347  2.73739  3.18146  2.89801  2.37887  2.77519  2.98518  4.58477  3.61503
          0.03008  3.91475  4.63709  0.61958  0.77255  0.48576  0.95510
    504   1.95556  4.20029  3.20950  3.04043  4.30899  1.26816  4.20507  3.67779  3.19715  3.42092  4.29680  3.24702  3.68546  3.49176  3.49856  2.43817  2.75936  3.16190  5.63428  4.42874   1167 g - - -
          2.68618  4.42225  2.77519  2.73123  3.46354  2.40513  3.72494  3.29354  2.67741  2.69355  4.24690  2.90347  2.73739  3.18146  2.89801  2.37887  2.77519  2.98518  4.58477  3.61503
          0.03008  3.91475  4.63709  0.61958  0.77255  0.48576  0.95510
    505   2.86039  5.17998  2.43572  1.35452  4.49749  3.30130  3.69510  3.92407  2.21917  3.48055  4.34942  2.81447  3.84890  2.85905  2.84579  2.81123  3.12111  3.56959  5.63888  4.27418   1175 e - - -
          2.68618  4.42225  2.77519  2.73123  3.46354  2.40513  3.72494  3.29354  2.67741  2.69355  4.24690  2.90347  2.73739  3.18146  2.89801  2.37887  2.77519  2.98518  4.58477  3.61503
          0.03008  3.91475  4.63709  0.61958  0.77255  0.48576  0.95510
    506   2.66576  4.88538  2.81680  2.22739  4.22178  3.36255  3.61866  3.62399  1.84607  3.20034  4.02517  2.91078  3.81202  2.76794  2.68247  2.47914  2.45993  3.28106  5.39896  4.07902   1179 k - - -
          2.68618  4.42225  2.77519  2.73123  3.46354  2.40513  3.72494  3.29354  2.67741  2.69355  4.24690  2.90347  2.73739  3.18146  2.89801  2.37887  2.77519  2.98518  4.58477  3.61503
          0.03008  3.91475  4.63709  0.61958  0.77255  0.48576  0.95510
    507   2.16296  4.24594  3.47632  2.97261  3.58592  3.37902  3.92662  2.13187  2.91437  2.57275  3.52081  3.31799  2.94479  3.23817  3.25161  2.70623  2.52184  2.44980  5.05761  3.82631   1180 i - - -
          2.68618  4.42225  2.77519  2.73123  3.46354  2.40513  3.72494  3.29354  2.67741  2.69355  4.24690  2.90347  2.73739  3.18146  2.89801  2.37887  2.77519  2.98518  4.58477  3.61503
          0.03008  3.91475  4.63709  0.61958  0.77255  0.48576  0.95510
    508   2.90583  5.44342  1.56493  1.49646  4.72965  3.19192  3.73191  4.23688  2.74041  3.75385  4.61135  2.66187  3.81002  2.90011  3.32474  2.79565  3.19380  3.82135  5.90910  4.41903   1181 e - - -
          2.68618  4.42225  2.77519  2.73123  3.46354  2.40513  3.72494  3.29354  2.67741  2.69355  4.24690  2.90347  2.73739  3.18146  2.89801  2.37887  2.77519  2.98518  4.58477  3.61503
          0.03008  3.91475  4.63709  0.61958  0.77255  0.48576  0.95510
    509   2.16681  4.18408  3.46477  2.99209  3.71992  3.19212  3.95817  2.94834  2.95031  2.76549  3.66008  3.27935  3.15715  3.26187  3.28401  2.30870  2.47864  1.92365  5.14859  3.92246   1182 v - - -
          2.68618  4.42225  2.77519  2.73123  3.46354  2.40513  3.72494  3.29354  2.67741  2.69355  4.24690  2.90347  2.73739  3.18146  2.89801  2.37887  2.77519  2.98518  4.58477  3.61503
          0.03008  3.91475  4.63709  0.61958  0.77255  0.48576  0.95510
    510   2.82243  5.19116  2.48469  1.52738  4.50033  3.32206  3.64160  3.94358  2.17028  3.45793  4.29452  2.80479  3.83392  2.51615  2.74594  2.76945  3.06556  3.57527  5.61022  4.24281   1184 e - - -
          2.68618  4.42225  2.77519  2.73123  3.46354  2.40513  3.72494  3.29354  2.67741  2.69355  4.24690  2.90347  2.73739  3.18146  2.89801  2.37887  2.77519  2.98518  4.58477  3.61503
          0.03008  3.91475  4.63709  0.61958  0.77255  0.48576  0.95510
    511   2.60266  3.56846  3.45122  2.86778  3.62563  3.48732  3.78820  2.58865  2.55103  2.61635  3.57108  3.25822  3.91741  3.04967  1.89864  2.78375  2.86276  2.63692  5.04167  3.79129   1186 r - - -
          2.68618  4.42225  2.77519  2.73123  3.46354  2.40513  3.72494  3.29354  2.67741  2.69355  4.24690  2.90347  2.73739  3.18146  2.89801  2.37887  2.77519  2.98518  4.58477  3.61503
          0.03008  3.91475  4.63709  0.61958  0.77255  0.48576  0.95510
    512   3.22857  4.61879  4.52907  4.03717  2.45847  4.32097  4.42770  2.25238  3.88910  0.96685  2.94878  4.27300  4.58872  4.06403  4.05020  3.69528  3.46760  2.34828  4.76060  3.37657   1187 l - - -
          2.68618  4.42225  2.77519  2.73123  3.46354  2.40513  3.72494  3.29354  2.67741  2.69355  4.24690  2.90347  2.73739  3.18146  2.89801  2.37887  2.77519  2.98518  4.58477  3.61503
          0.03008  3.91475  4.63709  0.61958  0.77255  0.48576  0.95510
    513   3.30826  4.73934  4.10658  3.69385  1.80809  4.09418  2.84019  3.30078  3.56987  2.72576  3.87221  3.74722  4.43334  3.72751  3.75909  3.41863  3.53182  3.15210  3.65519  1.17274   1188 y - - -
          2.68618  4.42225  2.77519  2.73123  3.46354  2.40513  3.72494  3.29354  2.67741  2.69355  4.24690  2.90347  2.73739  3.18146  2.89801  2.37887  2.77519  2.98518  4.58477  3.61503
          0.03008  3.91475  4.63709  0.61958  0.77255  0.48576  0.95510
    514   2.88652  5.45825  1.54015  1.66527  4.73976  3.18897  3.71190  4.25780  2.71206  3.75448  4.59605  2.39236  3.80023  2.87421  3.30090  2.77379  3.17031  3.83081  5.91522  4.41110   1189 d - - -
          2.68618  4.42225  2.77519  2.73123  3.46354  2.40513  3.72494  3.29354  2.67741  2.69355  4.24690  2.90347  2.73739  3.18146  2.89801  2.37887  2.77519  2.98518  4.58477  3.61503
          0.03008  3.91475  4.63709  0.61958  0.77255  0.48576  0.95510
    515   0.95452  4.21302  3.50537  3.29843  4.09433  3.03646  4.31551  3.22616  3.31577  3.10583  4.13290  3.43741  3.77966  3.65304  3.56349  2.56289  2.84316  2.87325  5.51726  4.32217   1190 a - - -
          2.68618  4.42225  2.77519  2.73123  3.46354  2.40513  3.72494  3.29354  2.67741  2.69355  4.24690  2.90347  2.73739  3.18146  2.89801  2.37887  2.77519  2.98518  4.58477  3.61503
          0.03008  3.91475  4.63709  0.61958  0.77255  0.48576  0.95510
    516   2.96244  4.37341  4.47788  4.00590  3.50117  4.15070  4.76792  1.68977  3.86750  2.06331  3.35726  4.24000  4.55033  4.17947  4.09344  3.54653  3.25384  1.07892  5.40615  4.16539   1191 v - - -
          2.68618  4.42225  2.77519  2.73123  3.46354  2.40513  3.72494  3.29354  2.67741  2.69355  4.24690  2.90347  2.73739  3.18146  2.89801  2.37887  2.77519  2.98518  4.58477  3.61503
          0.03008  3.91475  4.63709  0.61958  0.77255  0.48576  0.95510
    517   2.81605  5.19712  1.88548  2.16068  4.52949  3.18968  3.74722  4.08001  2.72552  3.63390  4.49116  1.56957  3.80353  2.92662  3.26380  2.75520  3.12243  3.67042  5.76082  4.30358   1192 n - - -
          2.68618  4.42225  2.77519  2.73123  3.46354  2.40513  3.72494  3.29354  2.67741  2.69355  4.24690  2.90347  2.73739  3.18146  2.89801  2.37887  2.77519  2.98518  4.58477  3.61503
          0.03008  3.91475  4.63709  0.61958  0.77255  0.48576  0.95510
    518   2.51270  4.23586  4.21208  3.65872  2.39428  3.92773  4.28715  1.93486  3.55874  1.99239  3.17145  3.90605  4.28310  3.79151  3.77395  3.24245  3.03289  1.66353  4.93166  3.70379   1193 v - - -
          2.68618  4.42225  2.77519  2.73123  3.46354  2.40513  3.72494  3.29354  2.67741  2.69355  4.24690  2.90347  2.73739  3.18146  2.89801  2.37887  2.77519  2.98518  4.58477  3.61503
          0.03008  3.91475  4.63709  0.61958  0.77255  0.48576  0.95510
    519   3.20255  4.65220  4.25738  3.89727  3.15166  4.03589  4.53973  2.35785  3.66461  0.82487  3.16114  4.16866  4.46388  4.02283  3.83382  3.61145  3.49482  2.40619  5.04645  3.77958   1196 l - - -
          2.68618  4.42225  2.77519  2.73123  3.46354  2.40513  3.72494  3.29354  2.67741  2.69355  4.24690  2.90347  2.73739  3.18146  2.89801  2.37887  2.77519  2.98518  4.58477  3.61503
          0.03008  3.91475  4.63709  0.61958  0.77255  0.48576  0.95510
    520   3.22818  4.62064  4.52324  4.03297  2.49667  4.31852  4.43700  2.24893  3.88323  0.95898  2.94978  4.27245  4.58852  4.06305  4.04625  3.69503  3.46826  2.34395  4.77479  3.39612   1197 l - - -
          2.68618  4.42225  2.77519  2.73123  3.46354  2.40513  3.72494  3.29354  2.67741  2.69355  4.24690  2.90347  2.73739  3.18146  2.89801  2.37887  2.77519  2.98518  4.58477  3.61503
          0.03008  3.91475  4.63709  0.61958  0.77255  0.48576  0.95510
    521   2.59172  4.44915  3.22851  2.83905  3.18562  3.36990  3.74645  3.17271  2.80909  2.82465  3.76610  3.21218  3.89336  3.16504  3.14931  1.77212  2.90634  2.90001  4.71143  2.33354   1200 s - - -
          2.68618  4.42225  2.77519  2.73123  3.46354  2.40513  3.72494  3.29354  2.67741  2.69355  4.24690  2.90347  2.73739  3.18146  2.89801  2.37887  2.77519  2.98518  4.58477  3.61503
          0.03008  3.91475  4.63709  0.61958  0.77255  0.48576  0.95510
    522   3.22857  4.61879  4.52907  4.03717  2.45847  4.32097  4.42770  2.25238  3.88910  0.96685  2.94878  4.27300  4.58872  4.06403  4.05020  3.69528  3.46760  2.34828  4.76060  3.37657   1206 l - - -
          2.68618  4.42225  2.77519  2.73123  3.46354  2.40513  3.72494  3.29354  2.67741  2.69355  4.24690  2.90347  2.73739  3.18146  2.89801  2.37887  2.77519  2.98518  4.58477  3.61503
          0.03008  3.91475  4.63709  0.61958  0.77255  0.48576  0.95510
    523   2.91408  4.90137  2.93064  2.68581  4.07557  3.39380  3.84456  3.71260  2.50363  3.21078  4.23724  3.14599  3.94773  1.16076  2.78707  2.95995  3.21092  3.43958  5.34001  4.03648   1221 q - - -
          2.68618  4.42225  2.77519  2.73123  3.46354  2.40513  3.72494  3.29354  2.67741  2.69355  4.24690  2.90347  2.73739  3.18146  2.89801  2.37887  2.77519  2.98518  4.58477  3.61503
          0.03008  3.91475  4.63709  0.61958  0.77255  0.48576  0.95510
    524   2.24648  4.20556  3.16711  2.96314  4.27802  2.46735  4.13122  3.75207  3.09692  3.43279  4.27301  3.19395  3.66756  3.40060  3.41844  1.20088  2.72975  3.20462  5.60380  4.35738   1248 s - - -
          2.68620  4.42227  2.77521  2.73125  3.46356  2.40515  3.72496  3.29356  2.67743  2.69357  4.24691  2.90348  2.73722  3.18148  2.89789  2.37889  2.77521  2.98520  4.58479  3.61505
          0.18575  1.83361  4.63709  0.32223  1.28929  0.48576  0.95510
    525   2.70705  4.95922  2.86770  2.12736  4.26141  3.40988  3.58915  3.66399  1.77798  3.21608  4.04035  2.91930  3.82930  2.54533  2.57355  2.70628  2.93000  2.97204  5.39672  4.08252   1261 k - - -
          2.68618  4.42225  2.77519  2.73123  3.46354  2.40513  3.72494  3.29354  2.67741  2.69355  4.24690  2.90347  2.73739  3.18146  2.89801  2.37887  2.77519  2.98518  4.58477  3.61503
          0.03008  3.91475  4.63709  0.61958  0.77255  0.48576  0.95510
    526   2.47497  4.55367  2.73883  2.53394  4.23900  3.09410  3.85900  3.75891  2.74028  3.38509  4.22895  1.89475  3.74068  3.06856  3.14288  1.78529  2.86557  3.30813  5.53557  4.18549   1262 s - - -
          2.68618  4.42225  2.77519  2.73123  3.46354  2.40513  3.72494  3.29354  2.67741  2.69355  4.24690  2.90347  2.73739  3.18146  2.89801  2.37887  2.77519  2.98518  4.58477  3.61503
          0.03008  3.91475  4.63709  0.61958  0.77255  0.48576  0.95510
    527   2.71751  4.48897  3.39996  3.30463  4.44655  0.66676  4.42250  4.05628  3.49167  3.70516  4.68110  3.56420  3.88147  3.81245  3.72325  2.89061  3.20203  3.57643  5.53071  4.54981   1263 G - - -
          2.68618  4.42225  2.77519  2.73123  3.46354  2.40513  3.72494  3.29354  2.67741  2.69355  4.24690  2.90347  2.73739  3.18146  2.89801  2.37887  2.77519  2.98518  4.58477  3.61503
          0.03008  3.91475  4.63709  0.61958  0.77255  0.48576  0.95510
    528   2.71751  4.48897  3.39996  3.30463  4.44655  0.66676  4.42250  4.05628  3.49167  3.70516  4.68110  3.56420  3.88147  3.81245  3.72325  2.89061  3.20203  3.57643  5.53071  4.54981   1264 G - - -
          2.68618  4.42225  2.77519  2.73123  3.46354  2.40513  3.72494  3.29354  2.67741  2.69355  4.24690  2.90347  2.73739  3.18146  2.89801  2.37887  2.77519  2.98518  4.58477  3.61503
          0.03008  3.91475  4.63709  0.61958  0.77255  0.48576  0.95510
    529   3.24648  4.63427  4.42895  4.01074  1.30139  4.19693  3.94747  2.51854  3.86078  1.69536  3.23172  4.09741  4.53067  4.01017  3.99715  3.58990  3.49907  2.55179  4.19566  2.58411   1265 f - - -
          2.68618  4.42225  2.77519  2.73123  3.46354  2.40513  3.72494  3.29354  2.67741  2.69355  4.24690  2.90347  2.73739  3.18146  2.89801  2.37887  2.77519  2.98518  4.58477  3.61503
          0.03008  3.91475  4.63709  0.61958  0.77255  0.48576  0.95510
    530   1.55943  4.12418  3.42867  3.07582  4.11243  2.94890  4.11129  3.42360  3.07915  3.18204  4.03363  3.25675  3.66597  3.38450  3.39711  1.94800  2.05311  2.96667  5.48105  4.26595   1266 a - - -
          2.68618  4.42225  2.77519  2.73123  3.46354  2.40513  3.72494  3.29354  2.67741  2.69355  4.24690  2.90347  2.73739  3.18146  2.89801  2.37887  2.77519  2.98518  4.58477  3.61503
          0.03008  3.91475  4.63709  0.61958  0.77255  0.48576  0.95510
    531   2.26231  4.27431  4.21070  3.69682  3.52208  3.92295  4.48766  1.60776  3.60201  2.20689  3.38210  3.95816  4.34298  3.89259  3.85953  3.27455  3.07883  1.46849  5.26700  4.05731   1267 v - - -
          2.68618  4.42225  2.77519  2.73123  3.46354  2.40513  3.72494  3.29354  2.67741  2.69355  4.24690  2.90347  2.73739  3.18146  2.89801  2.37887  2.77519  2.98518  4.58477  3.61503
          0.03008  3.91475  4.63709  0.61958  0.77255  0.48576  0.95510
    532   3.40586  4.76552  4.15583  3.87224  2.70958  3.77752  3.95183  3.43107  3.59346  2.81874  4.06294  4.01272  4.29874  3.97888  3.71443  3.60917  3.70835  3.32258  0.80419  2.70944   1268 w - - -
          2.68618  4.42225  2.77519  2.73123  3.46354  2.40513  3.72494  3.29354  2.67741  2.69355  4.24690  2.90347  2.73739  3.18146  2.89801  2.37887  2.77519  2.98518  4.58477  3.61503
          0.03008  3.91475  4.63709  0.61958  0.77255  0.48576  0.95510
    533   2.98843  5.10848  2.50515  0.96676  4.45996  3.30115  3.89140  3.92224  2.77722  3.53250  4.50449  2.95661  3.90769  3.10606  3.19057  2.96642  3.29292  3.60166  5.62357  4.34563   1269 e - - -
          2.68618  4.42225  2.77519  2.73123  3.46354  2.40513  3.72494  3.29354  2.67741  2.69355  4.24690  2.90347  2.73739  3.18146  2.89801  2.37887  2.77519  2.98518  4.58477  3.61503
          0.03008  3.91475  4.63709  0.61958  0.77255  0.48576  0.95510
    534   2.80744  4.55796  3.41914  3.26413  4.25600  3.24307  4.33826  3.81209  3.32500  3.43443  4.48596  3.56666  0.75266  3.71250  3.56591  2.97621  3.25229  3.45267  5.43116  4.37719   1275 p - - -
          2.68618  4.42225  2.77519  2.73123  3.46354  2.40513  3.72494  3.29354  2.67741  2.69355  4.24690  2.90347  2.73739  3.18146  2.89801  2.37887  2.77519  2.98518  4.58477  3.61503
          0.03008  3.91475  4.63709  0.61958  0.77255  0.48576  0.95510
    535   2.03884  4.45945  3.12365  2.64529  3.86913  3.29123  3.75516  3.19053  2.37439  2.89720  3.76455  3.07664  2.70821  2.96780  2.97368  2.60520  2.78586  2.61125  5.21350  3.93933   1276 a - - -
          2.68618  4.42225  2.77519  2.73123  3.46354  2.40513  3.72494  3.29354  2.67741  2.69355  4.24690  2.90347  2.73739  3.18146  2.89801  2.37887  2.77519  2.98518  4.58477  3.61503
          0.03008  3.91475  4.63709  0.61958  0.77255  0.48576  0.95510
    536   2.47634  4.41855  3.19913  2.69805  3.81843  2.63734  3.76029  3.18046  2.58375  2.86738  3.73094  3.11000  3.79699  2.98689  2.46256  2.41410  2.77962  2.29263  5.16652  3.90286   1278 v - - -
          2.68618  4.42225  2.77519  2.73123  3.46354  2.40513  3.72494  3.29354  2.67741  2.69355  4.24690  2.90347  2.73739  3.18146  2.89801  2.37887  2.77519  2.98518  4.58477  3.61503
          0.03008  3.91475  4.63709  0.61958  0.77255  0.48576  0.95510
    537   1.84279  4.23079  3.18954  2.85125  4.19328  2.29519  3.99930  3.61115  2.93120  3.26994  4.09065  3.13884  2.36904  3.23000  3.30382  2.16002  2.68785  3.11818  5.51392  4.26573   1279 a - - -
          2.68618  4.42225  2.77519  2.73123  3.46354  2.40513  3.72494  3.29354  2.67741  2.69355  4.24690  2.90347  2.73739  3.18146  2.89801  2.37887  2.77519  2.98518  4.58477  3.61503
          0.03008  3.91475  4.63709  0.61958  0.77255  0.48576  0.95510
    538   2.67975  5.03837  2.72446  2.04451  4.34436  3.35866  3.17137  3.78622  2.14038  3.30898  4.10685  2.84491  3.26769  2.26084  2.68664  2.65507  2.90958  3.41341  5.47040  4.11289   1281 e - - -
          2.68618  4.42225  2.77519  2.73123  3.46354  2.40513  3.72494  3.29354  2.67741  2.69355  4.24690  2.90347  2.73739  3.18146  2.89801  2.37887  2.77519  2.98518  4.58477  3.61503
          0.03008  3.91475  4.63709  0.61958  0.77255  0.48576  0.95510
    539   2.62943  4.88301  2.79751  2.22352  4.18784  3.35221  3.60182  3.61311  2.33435  3.18128  3.99386  2.88274  2.78016  2.53437  2.57269  2.31045  2.86988  3.26492  5.38471  4.04577   1287 e - - -
          2.68618  4.42225  2.77519  2.73123  3.46354  2.40513  3.72494  3.29354  2.67741  2.69355  4.24690  2.90347  2.73739  3.18146  2.89801  2.37887  2.77519  2.98518  4.58477  3.61503
          0.03008  3.91475  4.63709  0.61958  0.77255  0.48576  0.95510
    540   3.37953  4.73160  4.31062  3.91605  1.97954  4.15046  3.43713  3.26128  3.69364  2.66301  3.84604  3.86186  4.48990  3.85144  3.81814  3.51620  3.60541  3.13733  1.71531  1.47952   1288 y - - -
          2.68618  4.42225  2.77519  2.73123  3.46354  2.40513  3.72494  3.29354  2.67741  2.69355  4.24690  2.90347  2.73739  3.18146  2.89801  2.37887  2.77519  2.98518  4.58477  3.61503
          0.03008  3.91475  4.63709  0.61958  0.77255  0.48576  0.95510
    541   3.19162  4.59996  4.52300  3.98434  3.04500  4.33345  4.62453  2.17716  3.78040  1.00695  2.30030  4.28467  4.58212  4.02042  3.96024  3.68743  3.42574  2.27601  5.07488  3.93249   1289 l - - -
          2.68618  4.42225  2.77519  2.73123  3.46354  2.40513  3.72494  3.29354  2.67741  2.69355  4.24690  2.90347  2.73739  3.18146  2.89801  2.37887  2.77519  2.98518  4.58477  3.61503
          0.03008  3.91475  4.63709  0.61958  0.77255  0.48576  0.95510
    542   2.83841  5.19273  2.41479  1.46220  4.47569  3.29234  3.67923  3.94471  2.45316  3.47037  4.33343  2.79209  3.83535  2.30900  2.87161  2.78439  3.09748  3.58343  5.63526  4.24888   1291 e - - -
          2.68618  4.42225  2.77519  2.73123  3.46354  2.40513  3.72494  3.29354  2.67741  2.69355  4.24690  2.90347  2.73739  3.18146  2.89801  2.37887  2.77519  2.98518  4.58477  3.61503
          0.03008  3.91475  4.63709  0.61958  0.77255  0.48576  0.95510
    543   2.65688  4.33120  3.58221  3.01232  3.41270  3.64934  3.90511  2.50636  2.42603  2.15536  2.77160  3.40401  4.02129  3.22611  3.16072  2.91782  2.89104  1.97843  4.95227  3.72898   1292 v - - -
          2.68618  4.42225  2.77519  2.73123  3.46354  2.40513  3.72494  3.29354  2.67741  2.69355  4.24690  2.90347  2.73739  3.18146  2.89801  2.37887  2.77519  2.98518  4.58477  3.61503
          0.03008  3.91475  4.63709  0.61958  0.77255  0.48576  0.95510
    544   3.19304  4.58304  4.55575  4.04687  3.09774  4.35201  4.68019  1.89314  3.84160  0.99574  2.96636  4.33100  4.62185  4.09964  4.02164  3.72958  3.43922  2.11062  5.12103  3.92603   1295 l - - -
          2.68618  4.42225  2.77519  2.73123  3.46354  2.40513  3.72494  3.29354  2.67741  2.69355  4.24690  2.90347  2.73739  3.18146  2.89801  2.37887  2.77519  2.98518  4.58477  3.61503
          0.03008  3.91475  4.63709  0.61958  0.77255  0.48576  0.95510
    545   2.75830  4.75651  2.73148  2.62113  4.12663  3.21218  3.95486  3.84595  2.86200  3.48798  4.44286  1.08536  3.86604  3.22756  3.21820  2.82380  3.14148  3.46389  5.42768  4.07182   1296 n - - -
          2.68618  4.42225  2.77519  2.73123  3.46354  2.40513  3.72494  3.29354  2.67741  2.69355  4.24690  2.90347  2.73739  3.18146  2.89801  2.37887  2.77519  2.98518  4.58477  3.61503
          0.03008  3.91475  4.63709  0.61958  0.77255  0.48576  0.95510
    546   2.80744  4.55796  3.41914  3.26413  4.25600  3.24307  4.33826  3.81209  3.32500  3.43443  4.48596  3.56666  0.75266  3.71250  3.56591  2.97621  3.25229  3.45267  5.43116  4.37719   1297 p - - -
          2.68618  4.42225  2.77519  2.73123  3.46354  2.40513  3.72494  3.29354  2.67741  2.69355  4.24690  2.90347  2.73739  3.18146  2.89801  2.37887  2.77519  2.98518  4.58477  3.61503
          0.03008  3.91475  4.63709  0.61958  0.77255  0.48576  0.95510
    547   2.36777  4.27325  3.31652  2.88963  3.86120  3.15636  3.93098  3.14276  2.83166  2.61763  3.81300  3.20814  3.76532  3.19231  3.17311  1.81398  2.06253  2.81419  5.26142  4.00113   1298 s - - -
          2.68618  4.42225  2.77519  2.73123  3.46354  2.40513  3.72494  3.29354  2.67741  2.69355  4.24690  2.90347  2.73739  3.18146  2.89801  2.37887  2.77519  2.98518  4.58477  3.61503
          0.03008  3.91475  4.63709  0.61958  0.77255  0.48576  0.95510
    548   2.86011  5.20036  2.37552  1.33272  4.47567  3.27860  3.70411  3.95064  2.50747  3.48555  4.36663  2.78796  3.84147  2.56197  2.93267  2.80463  3.12835  3.59503  5.65590  4.26350   1299 e - - -
          2.68618  4.42225  2.77519  2.73123  3.46354  2.40513  3.72494  3.29354  2.67741  2.69355  4.24690  2.90347  2.73739  3.18146  2.89801  2.37887  2.77519  2.98518  4.58477  3.61503
          0.03008  3.91475  4.63709  0.61958  0.77255  0.48576  0.95510
    549   2.36500  4.34654  4.13801  3.60791  3.31647  3.95856  4.37375  1.82888  3.47920  1.49915  3.18735  3.90759  4.32754  3.77243  3.72840  3.28880  3.11315  1.98040  5.10844  3.91702   1300 l - - -
          2.68618  4.42225  2.77519  2.73123  3.46354  2.40513  3.72494  3.29354  2.67741  2.69355  4.24690  2.90347  2.73739  3.18146  2.89801  2.37887  2.77519  2.98518  4.58477  3.61503
          0.03008  3.91475  4.63709  0.61958  0.77255  0.48576  0.95510
    550   3.31202  4.70134  4.29667  4.01908  0.94502  3.99214  3.89583  2.83037  3.92502  2.19062  3.55420  4.06676  4.44969  4.08131  4.03431  3.57986  3.61313  2.82419  4.13216  2.49379   1306 f - - -
          2.68618  4.42225  2.77519  2.73123  3.46354  2.40513  3.72494  3.29354  2.67741  2.69355  4.24690  2.90347  2.73739  3.18146  2.89801  2.37887  2.77519  2.98518  4.58477  3.61503
          0.03008  3.91475  4.63709  0.61958  0.77255  0.48576  0.95510
    551   1.21929  4.13984  3.34234  3.10735  4.23207  2.17684  4.19870  3.56218  3.19611  3.32421  4.18875  3.27224  3.66846  3.48757  3.49432  2.39773  2.70389  3.06524  5.58343  4.38142   1307 a - - -
          2.68618  4.42225  2.77519  2.73123  3.46354  2.40513  3.72494  3.29354  2.67741  2.69355  4.24690  2.90347  2.73739  3.18146  2.89801  2.37887  2.77519  2.98518  4.58477  3.61503
          0.03008  3.91475  4.63709  0.61958  0.77255  0.48576  0.95510
    552   2.42682  5.08466  1.77422  2.18096  4.50553  2.80383  3.70161  3.98011  2.63246  3.52556  4.34507  2.23377  3.77154  2.85971  3.16775  2.67087  3.00659  3.56293  5.71189  4.28268   1308 d - - -
          2.68618  4.42225  2.77519  2.73123  3.46354  2.40513  3.72494  3.29354  2.67741  2.69355  4.24690  2.90347  2.73739  3.18146  2.89801  2.37887  2.77519  2.98518  4.58477  3.61503
          0.03008  3.91475  4.63709  0.61958  0.77255  0.48576  0.95510
    553   2.54811  4.30792  4.37428  3.86919  3.51927  4.06432  4.63695  1.35333  3.76257  2.13093  3.35810  4.11650  4.45845  4.05089  4.00086  3.42775  3.15956  1.49643  5.33963  4.13501   1309 i - - -
          2.68618  4.42225  2.77519  2.73123  3.46354  2.40513  3.72494  3.29354  2.67741  2.69355  4.24690  2.90347  2.73739  3.18146  2.89801  2.37887  2.77519  2.98518  4.58477  3.61503
          0.03008  3.91475  4.63709  0.61958  0.77255  0.48576  0.95510
    554   2.46706  4.28339  4.11310  3.60326  3.47782  3.83152  4.40086  2.02172  3.48377  2.16226  2.93771  3.86872  4.27249  3.79222  3.74164  3.18601  3.05106  1.31540  5.21140  4.00455   1311 v - - -
          2.68618  4.42225  2.77519  2.73123  3.46354  2.40513  3.72494  3.29354  2.67741  2.69355  4.24690  2.90347  2.73739  3.18146  2.89801  2.37887  2.77519  2.98518  4.58477  3.61503
          0.03008  3.91475  4.63709  0.61958  0.77255  0.48576  0.95510
    555   2.87514  4.29988  4.36404  3.84829  3.52087  4.07088  4.61280  1.51655  3.73867  2.15115  3.36308  4.10262  4.45427  4.02973  3.97951  3.42610  2.76808  1.33144  5.32361  4.11737   1312 v - - -
          2.68618  4.42225  2.77519  2.73123  3.46354  2.40513  3.72494  3.29354  2.67741  2.69355  4.24690  2.90347  2.73739  3.18146  2.89801  2.37887  2.77519  2.98518  4.58477  3.61503
          0.03008  3.91475  4.63709  0.61958  0.77255  0.48576  0.95510
    556   2.98843  5.10848  2.50515  0.96676  4.45996  3.30115  3.89140  3.92224  2.77722  3.53250  4.50449  2.95661  3.90769  3.10606  3.19057  2.96642  3.29292  3.60166  5.62357  4.34563   1313 e - - -
          2.68618  4.42225  2.77519  2.73123  3.46354  2.40513  3.72494  3.29354  2.67741  2.69355  4.24690  2.90347  2.73739  3.18146  2.89801  2.37887  2.77519  2.98518  4.58477  3.61503
          0.03008  3.91475  4.63709  0.61958  0.77255  0.48576  0.95510
    557   2.66671  4.74971  3.08146  2.55820  4.00010  3.42938  2.61351  3.45076  2.25525  3.04529  3.89710  3.02620  3.85061  2.80263  2.22053  2.72199  2.32932  3.14376  5.23399  3.93460   1316 r - - -
          2.68618  4.42225  2.77519  2.73123  3.46354  2.40513  3.72494  3.29354  2.67741  2.69355  4.24690  2.90347  2.73739  3.18146  2.89801  2.37887  2.77519  2.98518  4.58477  3.61503
          0.03008  3.91475  4.63709  0.61958  0.77255  0.48576  0.95510
    558   2.98843  5.10848  2.50515  0.96676  4.45996  3.30115  3.89140  3.92224  2.77722  3.53250  4.50449  2.95661  3.90769  3.10606  3.19057  2.96642  3.29292  3.60166  5.62357  4.34563   1317 e - - -
          2.68618  4.42225  2.77519  2.73123  3.46354  2.40513  3.72494  3.29354  2.67741  2.69355  4.24690  2.90347  2.73739  3.18146  2.89801  2.37887  2.77519  2.98518  4.58477  3.61503
          0.03008  3.91475  4.63709  0.61958  0.77255  0.48576  0.95510
    559   3.08383  4.77218  3.54666  3.14296  2.32981  3.81254  2.05410  3.38437  2.98131  2.85140  3.92129  3.43812  4.20979  3.34969  3.25984  3.15809  3.31757  3.18711  3.95817  1.58788   1318 y - - -
          2.68618  4.42225  2.77519  2.73123  3.46354  2.40513  3.72494  3.29354  2.67741  2.69355  4.24690  2.90347  2.73739  3.18146  2.89801  2.37887  2.77519  2.98518  4.58477  3.61503
          0.03008  3.91475  4.63709  0.61958  0.77255  0.48576  0.95510
    560   2.53511  4.29931  4.28129  3.78887  3.55994  3.96087  4.58923  1.74141  3.68044  2.19972  3.40882  4.03486  4.39546  3.98564  3.93116  3.33248  3.12468  1.20372  5.35303  4.13583   1319 v - - -
          2.68618  4.42225  2.77519  2.73123  3.46354  2.40513  3.72494  3.29354  2.67741  2.69355  4.24690  2.90347  2.73739  3.18146  2.89801  2.37887  2.77519  2.98518  4.58477  3.61503
          0.03008  3.91475  4.63709  0.61958  0.77255  0.48576  0.95510
    561   2.98843  5.10848  2.50515  0.96676  4.45996  3.30115  3.89140  3.92224  2.77722  3.53250  4.50449  2.95661  3.90769  3.10606  3.19057  2.96642  3.29292  3.60166  5.62357  4.34563   1328 e - - -
          2.68618  4.42225  2.77519  2.73123  3.46354  2.40513  3.72494  3.29354  2.67741  2.69355  4.24690  2.90347  2.73739  3.18146  2.89801  2.37887  2.77519  2.98518  4.58477  3.61503
          0.03008  3.91475  4.63709  0.61958  0.77255  0.48576  0.95510
    562   2.34233  1.32898  3.88605  3.53815  3.84405  3.08398  4.30322  3.08362  3.39367  2.91768  3.89519  3.56599  2.92100  3.72130  3.59199  2.58432  2.80255  2.75650  5.27979  4.10655   1329 c - - -
          2.68618  4.42225  2.77519  2.73123  3.46354  2.40513  3.72494  3.29354  2.67741  2.69355  4.24690  2.90347  2.73739  3.18146  2.89801  2.37887  2.77519  2.98518  4.58477  3.61503
          0.03008  3.91475  4.63709  0.61958  0.77255  0.48576  0.95510
    563   2.25296  4.17599  3.33507  3.03612  4.09524  2.98201  4.09949  3.39963  3.03214  3.17578  4.05819  3.24706  3.69618  3.37606  3.33686  1.98464  1.46774  2.96877  5.47439  4.23465   1330 t - - -
          2.68618  4.42225  2.77519  2.73123  3.46354  2.40513  3.72494  3.29354  2.67741  2.69355  4.24690  2.90347  2.73739  3.18146  2.89801  2.37887  2.77519  2.98518  4.58477  3.61503
          0.03008  3.91475  4.63709  0.61958  0.77255  0.48576  0.95510
    564   1.40454  4.12256  3.37439  3.09999  4.18504  2.91405  4.16668  3.51871  3.14591  3.27910  4.13938  3.26020  3.65858  3.44858  3.44852  1.68330  2.67531  3.02864  5.55537  4.33054   1331 a - - -
          2.68618  4.42225  2.77519  2.73123  3.46354  2.40513  3.72494  3.29354  2.67741  2.69355  4.24690  2.90347  2.73739  3.18146  2.89801  2.37887  2.77519  2.98518  4.58477  3.61503
          0.03008  3.91475  4.63709  0.61958  0.77255  0.48576  0.95510
    565   2.33568  4.25673  3.24301  3.06056  4.11832  2.98581  4.16934  3.64656  3.13717  3.36346  4.28591  3.27871  3.72806  3.48316  3.42203  1.02908  2.81894  3.17242  5.48739  4.20202   1332 s - - -
          2.68618  4.42225  2.77519  2.73123  3.46354  2.40513  3.72494  3.29354  2.67741  2.69355  4.24690  2.90347  2.73739  3.18146  2.89801  2.37887  2.77519  2.98518  4.58477  3.61503
          0.03008  3.91475  4.63709  0.61958  0.77255  0.48576  0.95510
    566   1.91040  4.26001  3.98128  3.47332  3.53690  3.71303  4.31839  1.83762  3.38505  2.28430  3.41930  3.75055  4.18454  3.68919  3.66853  3.06457  2.98689  1.69557  5.21213  3.99552   1333 v - - -
          2.68618  4.42225  2.77519  2.73123  3.46354  2.40513  3.72494  3.29354  2.67741  2.69355  4.24690  2.90347  2.73739  3.18146  2.89801  2.37887  2.77519  2.98518  4.58477  3.61503
          0.03008  3.91475  4.63709  0.61958  0.77255  0.48576  0.95510
    567   3.11069  4.47196  4.58035  4.09346  3.29703  4.33634  4.76678  1.17661  3.90619  1.67847  3.17253  4.35261  4.64510  4.20336  4.10067  3.72843  3.37079  1.79412  5.26968  4.03476   1334 i - - -
          2.68618  4.42225  2.77519  2.73123  3.46354  2.40513  3.72494  3.29354  2.67741  2.69355  4.24690  2.90347  2.73739  3.18146  2.89801  2.37887  2.77519  2.98518  4.58477  3.61503
          0.03008  3.91475  4.63709  0.61958  0.77255  0.48576  0.95510
    568   2.64051  3.77075  3.09054  2.57530  3.99195  3.41179  3.65351  3.37762  2.15712  3.00010  3.86523  3.03895  3.84541  1.87814  2.63935  2.70950  2.88798  3.07892  5.24355  3.95984   1335 q - - -
          2.68618  4.42225  2.77519  2.73123  3.46354  2.40513  3.72494  3.29354  2.67741  2.69355  4.24690  2.90347  2.73739  3.18146  2.89801  2.37887  2.77519  2.98518  4.58477  3.61503
          0.03008  3.91475  4.63709  0.61958  0.77255  0.48576  0.95510
    569   1.48391  4.12954  3.49792  3.09219  3.96361  2.60814  4.08352  3.18363  3.06648  3.00907  3.88923  3.28967  3.70652  3.37169  3.38483  2.43700  2.37163  2.48929  5.36735  4.15186   1336 a - - -
          2.68618  4.42225  2.77519  2.73123  3.46354  2.40513  3.72494  3.29354  2.67741  2.69355  4.24690  2.90347  2.73739  3.18146  2.89801  2.37887  2.77519  2.98518  4.58477  3.61503
          0.03008  3.91475  4.63709  0.61958  0.77255  0.48576  0.95510
    570   3.20255  4.65220  4.25738  3.89727  3.15166  4.03589  4.53973  2.35785  3.66461  0.82487  3.16114  4.16866  4.46388  4.02283  3.83382  3.61145  3.49482  2.40619  5.04645  3.77958   1337 l - - -
          2.68618  4.42225  2.77519  2.73123  3.46354  2.40513  3.72494  3.29354  2.67741  2.69355  4.24690  2.90347  2.73739  3.18146  2.89801  2.37887  2.77519  2.98518  4.58477  3.61503
          0.03008  3.91475  4.63709  0.61958  0.77255  0.48576  0.95510
    571   3.00500  4.40547  4.44951  3.90377  3.27360  4.21602  4.60268  1.94907  3.76697  1.58331  2.73047  4.18423  4.51710  4.02031  3.98167  3.55220  3.25156  1.37058  5.18366  4.01519   1338 v - - -
          2.68618  4.42225  2.77519  2.73123  3.46354  2.40513  3.72494  3.29354  2.67741  2.69355  4.24690  2.90347  2.73739  3.18146  2.89801  2.37887  2.77519  2.98518  4.58477  3.61503
          0.03008  3.91475  4.63709  0.61958  0.77255  0.48576  0.95510
    572   2.25871  4.24338  3.64223  3.10285  3.37608  3.56170  3.95498  2.51767  2.99395  1.80865  2.92966  3.44423  3.99000  3.31966  3.29467  2.64721  2.85183  2.34297  4.92304  3.70081   1339 l - - -
          2.68618  4.42225  2.77519  2.73123  3.46354  2.40513  3.72494  3.29354  2.67741  2.69355  4.24690  2.90347  2.73739  3.18146  2.89801  2.37887  2.77519  2.98518  4.58477  3.61503
          0.03008  3.91475  4.63709  0.61958  0.77255  0.48576  0.95510
    573   3.24444  4.63135  4.43421  4.01159  1.31750  4.20206  3.95763  2.50827  3.86162  1.67335  3.21996  4.10197  4.53212  4.01059  3.99844  3.59231  3.49564  2.54348  4.20734  2.59967   1340 f - - -
          2.68618  4.42225  2.77519  2.73123  3.46354  2.40513  3.72494  3.29354  2.67741  2.69355  4.24690  2.90347  2.73739  3.18146  2.89801  2.37887  2.77519  2.98518  4.58477  3.61503
          0.03008  3.91475  4.63709  0.61958  0.77255  0.48576  0.95510
    574   2.75334  4.95832  2.89284  2.47108  4.32969  3.40713  3.61631  3.74361  1.62205  3.27865  4.11566  2.95933  3.85666  2.49215  2.48997  2.32139  2.98844  3.39721  5.42640  4.13527   1341 k - - -
          2.68618  4.42225  2.77519  2.73123  3.46354  2.40513  3.72494  3.29354  2.67741  2.69355  4.24690  2.90347  2.73739  3.18146  2.89801  2.37887  2.77519  2.98518  4.58477  3.61503
          0.03008  3.91475  4.63709  0.61958  0.77255  0.48576  0.95510
    575   2.58867  3.41863  3.06437  2.50605  3.90233  3.41967  3.21272  3.30028  2.23692  2.92491  3.76440  2.75274  3.81469  2.79414  2.44802  2.50755  2.81943  3.00465  5.18283  3.88886   1342 k - - -
          2.68618  4.42225  2.77519  2.73123  3.46354  2.40513  3.72494  3.29354  2.67741  2.69355  4.24690  2.90347  2.73739  3.18146  2.89801  2.37887  2.77519  2.98518  4.58477  3.61503
          0.03008  3.91475  4.63709  0.61958  0.77255  0.48576  0.95510
    576   3.22857  4.61879  4.52907  4.03717  2.45847  4.32097  4.42770  2.25238  3.88910  0.96685  2.94878  4.27300  4.58872  4.06403  4.05020  3.69528  3.46760  2.34828  4.76060  3.37657   1343 l - - -
          2.68618  4.42225  2.77519  2.73123  3.46354  2.40513  3.72494  3.29354  2.67741  2.69355  4.24690  2.90347  2.73739  3.18146  2.89801  2.37887  2.77519  2.98518  4.58477  3.61503
          0.03008  3.91475  4.63709  0.61958  0.77255  0.48576  0.95510
    577   3.12431  4.77467  3.60739  3.21251  2.27038  3.84989  2.26140  3.38510  3.04899  2.84264  3.92718  3.48087  4.24387  3.40290  3.31539  3.20073  3.35788  3.19508  3.90473  1.42370   1344 y - - -
          2.68618  4.42225  2.77519  2.73123  3.46354  2.40513  3.72494  3.29354  2.67741  2.69355  4.24690  2.90347  2.73739  3.18146  2.89801  2.37887  2.77519  2.98518  4.58477  3.61503
          0.03008  3.91475  4.63709  0.61958  0.77255  0.48576  0.95510
    578   2.80744  4.55796  3.41914  3.26413  4.25600  3.24307  4.33826  3.81209  3.32500  3.43443  4.48596  3.56666  0.75266  3.71250  3.56591  2.97621  3.25229  3.45267  5.43116  4.37719   1345 p - - -
          2.68618  4.42225  2.77519  2.73123  3.46354  2.40513  3.72494  3.29354  2.67741  2.69355  4.24690  2.90347  2.73739  3.18146  2.89801  2.37887  2.77519  2.98518  4.58477  3.61503
          0.03008  3.91475  4.63709  0.61958  0.77255  0.48576  0.95510
    579   2.68633  4.99412  2.65996  2.14861  4.30495  2.38244  3.61151  3.74060  2.34574  3.28756  4.10061  2.60542  3.79769  2.51833  2.54947  2.67117  2.92827  3.37946  5.47167  4.11717   1346 e - - -
          2.68618  4.42225  2.77519  2.73123  3.46354  2.40513  3.72494  3.29354  2.67741  2.69355  4.24690  2.90347  2.73739  3.18146  2.89801  2.37887  2.77519  2.98518  4.58477  3.61503
          0.03008  3.91475  4.63709  0.61958  0.77255  0.48576  0.95510
    580   3.08799  4.77237  3.55321  3.15017  2.32311  3.81657  2.07362  3.38434  2.98844  2.85040  3.92178  3.44260  4.21337  3.35518  3.26582  3.16247  3.32168  3.18783  3.95215  1.56955   1348 y - - -
          2.68618  4.42225  2.77519  2.73123  3.46354  2.40513  3.72494  3.29354  2.67741  2.69355  4.24690  2.90347  2.73739  3.18146  2.89801  2.37887  2.77519  2.98518  4.58477  3.61503
          0.03008  3.91475  4.63709  0.61958  0.77255  0.48576  0.95510
    581   2.94689  5.00429  3.30145  2.74484  4.34258  3.56413  3.62400  3.78374  1.97193  3.26339  4.16713  3.15447  3.97793  2.45045  1.33642  2.96986  3.14890  3.48382  5.35435  4.13737   1350 r - - -
          2.68618  4.42225  2.77519  2.73123  3.46354  2.40513  3.72494  3.29354  2.67741  2.69355  4.24690  2.90347  2.73739  3.18146  2.89801  2.37887  2.77519  2.98518  4.58477  3.61503
          0.03008  3.91475  4.63709  0.61958  0.77255  0.48576  0.95510
    582   2.73782  5.01299  2.96685  2.18344  4.35041  3.44613  3.56655  3.75633  1.98654  3.27008  4.08426  2.94511  3.84458  2.49068  2.01956  2.72834  2.69941  3.40520  5.41144  4.11535   1352 k - - -
          2.68618  4.42225  2.77519  2.73123  3.46354  2.40513  3.72494  3.29354  2.67741  2.69355  4.24690  2.90347  2.73739  3.18146  2.89801  2.37887  2.77519  2.98518  4.58477  3.61503
          0.03008  3.91475  4.63709  0.61958  0.77255  0.48576  0.95510
    583   2.97343  5.06562  3.29865  2.72733  4.48078  3.57846  3.60821  3.85489  1.22337  3.33514  4.21754  3.14255  3.98062  2.75421  1.95678  2.98099  3.16323  3.54169  5.40315  4.21193   1353 k - - -
          2.68618  4.42225  2.77519  2.73123  3.46354  2.40513  3.72494  3.29354  2.67741  2.69355  4.24690  2.90347  2.73739  3.18146  2.89801  2.37887  2.77519  2.98518  4.58477  3.61503
          0.03008  3.91475  4.63709  0.61958  0.77255  0.48576  0.95510
    584   2.98843  5.10848  2.50515  0.96676  4.45996  3.30115  3.89140  3.92224  2.77722  3.53250  4.50449  2.95661  3.90769  3.10606  3.19057  2.96642  3.29292  3.60166  5.62357  4.34563   1354 e - - -
          2.68618  4.42225  2.77519  2.73123  3.46354  2.40513  3.72494  3.29354  2.67741  2.69355  4.24690  2.90347  2.73739  3.18146  2.89801  2.37887  2.77519  2.98518  4.58477  3.61503
          0.03008  3.91475  4.63709  0.61958  0.77255  0.48576  0.95510
    585   3.03781  4.41093  4.58690  4.11124  3.43354  4.27073  4.83972  1.14906  3.96585  1.93946  3.27308  4.34742  4.62588  4.25742  4.17278  3.66754  3.31631  1.57212  5.39476  4.17611   1356 i - - -
          2.68618  4.42225  2.77519  2.73123  3.46354  2.40513  3.72494  3.29354  2.67741  2.69355  4.24690  2.90347  2.73739  3.18146  2.89801  2.37887  2.77519  2.98518  4.58477  3.61503
          0.03008  3.91475  4.63709  0.61958  0.77255  0.48576  0.95510
    586   2.81948  5.29634  2.10031  1.45431  4.58822  3.24198  3.67155  4.06351  2.30473  3.58123  4.40868  2.71065  3.80096  2.82368  3.06184  2.73979  3.08364  3.66512  5.74653  4.30589   1357 e - - -
          2.68618  4.42225  2.77519  2.73123  3.46354  2.40513  3.72494  3.29354  2.67741  2.69355  4.24690  2.90347  2.73739  3.18146  2.89801  2.37887  2.77519  2.98518  4.58477  3.61503
          0.03008  3.91475  4.63709  0.61958  0.77255  0.48576  0.95510
    587   2.54238  4.47824  2.85743  2.60648  3.71159  3.41079  3.71327  2.62175  2.60455  2.74546  3.62352  2.82761  3.83412  2.93878  3.01920  2.67037  2.28177  2.55988  5.09427  3.81367   1358 t - - -
          2.68618  4.42225  2.77519  2.73123  3.46354  2.40513  3.72494  3.29354  2.67741  2.69355  4.24690  2.90347  2.73739  3.18146  2.89801  2.37887  2.77519  2.98518  4.58477  3.61503
          0.03008  3.91475  4.63709  0.61958  0.77255  0.48576  0.95510
    588   2.15577  4.24956  3.35200  2.92866  3.07220  3.17826  3.93069  3.08405  2.92037  2.82709  3.74593  3.23750  3.78097  3.23675  3.26704  1.62072  2.75163  2.77373  5.12978  3.81950   1359 s - - -
          2.68618  4.42225  2.77519  2.73123  3.46354  2.40513  3.72494  3.29354  2.67741  2.69355  4.24690  2.90347  2.73739  3.18146  2.89801  2.37887  2.77519  2.98518  4.58477  3.61503
          0.03008  3.91475  4.63709  0.61958  0.77255  0.48576  0.95510
    589   3.00648  4.37455  4.58373  4.09302  3.50037  4.26521  4.83940  1.52186  3.96936  2.03243  3.33065  4.33165  4.61908  4.25779  4.18865  3.65009  3.28224  1.13995  5.43021  4.21079   1360 v - - -
          2.68618  4.42225  2.77519  2.73123  3.46354  2.40513  3.72494  3.29354  2.67741  2.69355  4.24690  2.90347  2.73739  3.18146  2.89801  2.37887  2.77519  2.98518  4.58477  3.61503
          0.03008  3.91475  4.63709  0.61958  0.77255  0.48576  0.95510
    590   1.74520  4.62467  2.73932  2.06794  4.14852  3.20121  3.77667  3.50670  2.64019  3.18122  4.03493  2.94472  3.77317  2.97039  3.06231  2.39926  2.87017  3.14709  5.44487  4.12718   1361 a - - -
          2.68618  4.42225  2.77519  2.73123  3.46354  2.40513  3.72494  3.29354  2.67741  2.69355  4.24690  2.90347  2.73739  3.18146  2.89801  2.37887  2.77519  2.98518  4.58477  3.61503
          0.03008  3.91475  4.63709  0.61958  0.77255  0.48576  0.95510
    591   2.88141  5.06247  3.11207  2.59176  4.46076  3.51745  3.58708  3.84979  1.39493  3.33624  4.18388  2.73387  3.92476  2.72589  2.05918  2.87658  3.08126  3.51364  5.42339  4.18796   1362 k - - -
          2.68618  4.42225  2.77519  2.73123  3.46354  2.40513  3.72494  3.29354  2.67741  2.69355  4.24690  2.90347  2.73739  3.18146  2.89801  2.37887  2.77519  2.98518  4.58477  3.61503
          0.03008  3.91475  4.63709  0.61958  0.77255  0.48576  0.95510
    592   0.95452  4.21302  3.50537  3.29843  4.09433  3.03646  4.31551  3.22616  3.31577  3.10583  4.13290  3.43741  3.77966  3.65304  3.56349  2.56289  2.84316  2.87325  5.51726  4.32217   1372 a - - -
          2.68618  4.42225  2.77519  2.73123  3.46354  2.40513  3.72494  3.29354  2.67741  2.69355  4.24690  2.90347  2.73739  3.18146  2.89801  2.37887  2.77519  2.98518  4.58477  3.61503
          0.03008  3.91475  4.63709  0.61958  0.77255  0.48576  0.95510
    593   2.60765  4.18702  3.78269  3.22299  3.36035  3.65672  4.02001  2.06060  3.13721  2.30017  2.99925  3.54584  4.05342  3.42664  3.42527  2.71630  2.44360  1.87897  4.90882  3.69592   1373 v - - -
          2.68618  4.42225  2.77519  2.73123  3.46354  2.40513  3.72494  3.29354  2.67741  2.69355  4.24690  2.90347  2.73739  3.18146  2.89801  2.37887  2.77519  2.98518  4.58477  3.61503
          0.03008  3.91475  4.63709  0.61958  0.77255  0.48576  0.95510
    594   2.59901  4.87251  2.67374  2.35166  4.14809  3.36276  3.57957  3.57887  2.32743  2.87342  3.95192  2.68469  3.77538  2.53453  2.43705  2.35286  2.83237  3.23123  5.35385  4.00635   1374 k - - -
          2.68618  4.42225  2.77519  2.73123  3.46354  2.40513  3.72494  3.29354  2.67741  2.69355  4.24690  2.90347  2.73739  3.18146  2.89801  2.37887  2.77519  2.98518  4.58477  3.61503
          0.03008  3.91475  4.63709  0.61958  0.77255  0.48576  0.95510
    595   3.45276  4.75267  4.43672  4.08226  1.34158  4.24339  3.44987  3.16228  3.94170  2.52514  3.77384  3.94963  4.56502  3.97604  4.02559  3.60325  3.67950  3.08326  3.61803  1.31933   1375 y - - -
          2.68618  4.42225  2.77519  2.73123  3.46354  2.40513  3.72494  3.29354  2.67741  2.69355  4.24690  2.90347  2.73739  3.18146  2.89801  2.37887  2.77519  2.98518  4.58477  3.61503
          0.03008  3.91475  4.63709  0.61958  0.77255  0.48576  0.95510
    596   3.08931  4.42487  4.67426  4.13609  3.31303  4.39285  4.80894  1.50210  4.01604  1.48142  3.12276  4.39597  4.65532  4.23583  4.20697  3.74493  3.33355  1.52910  5.29312  4.13819   1376 l - - -
          2.68618  4.42225  2.77519  2.73123  3.46354  2.40513  3.72494  3.29354  2.67741  2.69355  4.24690  2.90347  2.73739  3.18146  2.89801  2.37887  2.77519  2.98518  4.58477  3.61503
          0.03008  3.91475  4.63709  0.61958  0.77255  0.48576  0.95510
    597   2.98843  5.10848  2.50515  0.96676  4.45996  3.30115  3.89140  3.92224  2.77722  3.53250  4.50449  2.95661  3.90769  3.10606  3.19057  2.96642  3.29292  3.60166  5.62357  4.34563   1377 e - - -
          2.68618  4.42225  2.77519  2.73123  3.46354  2.40513  3.72494  3.29354  2.67741  2.69355  4.24690  2.90347  2.73739  3.18146  2.89801  2.37887  2.77519  2.98518  4.58477  3.61503
          0.03008  3.91475  4.63709  0.61958  0.77255  0.48576  0.95510
    598   2.65341  5.02830  2.48390  2.27347  4.34386  2.75551  3.58978  3.79486  2.08479  3.32422  4.11704  2.42843  3.77414  2.71993  2.58435  2.62768  2.89431  3.41199  5.49599  4.11851   1378 k - - -
          2.68618  4.42225  2.77519  2.73123  3.46354  2.40513  3.72494  3.29354  2.67741  2.69355  4.24690  2.90347  2.73739  3.18146  2.89801  2.37887  2.77519  2.98518  4.58477  3.61503
          0.03008  3.91475  4.63709  0.61958  0.77255  0.48576  0.95510
    599   2.42922  4.69308  3.00715  2.46844  3.97632  3.38004  3.61767  3.37624  2.23207  2.99201  3.82066  2.74327  3.79333  2.78239  2.48207  2.45049  2.62435  2.82335  5.24034  3.93353   1379 k - - -
          2.68618  4.42225  2.77519  2.73123  3.46354  2.40513  3.72494  3.29354  2.67741  2.69355  4.24690  2.90347  2.73739  3.18146  2.89801  2.37887  2.77519  2.98518  4.58477  3.61503
          0.03008  3.91475  4.63709  0.61958  0.77255  0.48576  0.95510
    600   2.91408  4.90137  2.93064  2.68581  4.07557  3.39380  3.84456  3.71260  2.50363  3.21078  4.23724  3.14599  3.94773  1.16076  2.78707  2.95995  3.21092  3.43958  5.34001  4.03648   1380 q - - -
          2.68618  4.42225  2.77519  2.73123  3.46354  2.40513  3.72494  3.29354  2.67741  2.69355  4.24690  2.90347  2.73739  3.18146  2.89801  2.37887  2.77519  2.98518  4.58477  3.61503
          0.03008  3.91475  4.63709  0.61958  0.77255  0.48576  0.95510
    601   2.60957  4.37671  3.42284  2.82738  3.48203  3.53903  3.72113  2.88317  2.39012  2.55562  2.63663  3.23320  3.91334  3.01350  2.44878  2.79920  2.83300  2.65925  3.49235  3.64137   1381 k - - -
          2.68618  4.42225  2.77519  2.73123  3.46354  2.40513  3.72494  3.29354  2.67741  2.69355  4.24690  2.90347  2.73739  3.18146  2.89801  2.37887  2.77519  2.98518  4.58477  3.61503
          0.03008  3.91475  4.63709  0.61958  0.77255  0.48576  0.95510
    602   2.59208  4.73228  2.81630  2.24987  4.02609  3.33184  3.65028  3.43620  2.45997  2.76247  3.89183  2.68619  2.56931  2.82283  2.89185  2.46806  2.84915  3.11412  5.30463  3.97931   1382 e - - -
          2.68618  4.42225  2.77519  2.73123  3.46354  2.40513  3.72494  3.29354  2.67741  2.69355  4.24690  2.90347  2.73739  3.18146  2.89801  2.37887  2.77519  2.98518  4.58477  3.61503
          0.03008  3.91475  4.63709  0.61958  0.77255  0.48576  0.95510
    603   2.87600  5.29937  1.22841  2.12089  4.61905  3.17095  3.77347  4.18939  2.81121  3.73942  4.61533  2.36905  3.81207  2.96028  3.38540  2.79347  3.19180  3.77087  5.85378  4.36892   1383 d - - -
          2.68618  4.42225  2.77519  2.73123  3.46354  2.40513  3.72494  3.29354  2.67741  2.69355  4.24690  2.90347  2.73739  3.18146  2.89801  2.37887  2.77519  2.98518  4.58477  3.61503
          0.03008  3.91475  4.63709  0.61958  0.77255  0.48576  0.95510
    604   2.71751  4.48897  3.39996  3.30463  4.44655  0.66676  4.42250  4.05628  3.49167  3.70516  4.68110  3.56420  3.88147  3.81245  3.72325  2.89061  3.20203  3.57643  5.53071  4.54981   1384 G - - -
          2.68618  4.42225  2.77519  2.73123  3.46354  2.40513  3.72494  3.29354  2.67741  2.69355  4.24690  2.90347  2.73739  3.18146  2.89801  2.37887  2.77519  2.98518  4.58477  3.61503
          0.03008  3.91475  4.63709  0.61958  0.77255  0.48576  0.95510
    605   2.33568  4.25673  3.24301  3.06056  4.11832  2.98581  4.16934  3.64656  3.13717  3.36346  4.28591  3.27871  3.72806  3.48316  3.42203  1.02908  2.81894  3.17242  5.48739  4.20202   1385 s - - -
          2.68618  4.42225  2.77519  2.73123  3.46354  2.40513  3.72494  3.29354  2.67741  2.69355  4.24690  2.90347  2.73739  3.18146  2.89801  2.37887  2.77519  2.98518  4.58477  3.61503
          0.03008  3.91475  4.63709  0.61958  0.77255  0.48576  0.95510
    606   3.40586  4.76552  4.15583  3.87224  2.70958  3.77752  3.95183  3.43107  3.59346  2.81874  4.06294  4.01272  4.29874  3.97888  3.71443  3.60917  3.70835  3.32258  0.80419  2.70944   1386 w - - -
          2.68618  4.42225  2.77519  2.73123  3.46354  2.40513  3.72494  3.29354  2.67741  2.69355  4.24690  2.90347  2.73739  3.18146  2.89801  2.37887  2.77519  2.98518  4.58477  3.61503
          0.03008  3.91475  4.63709  0.61958  0.77255  0.48576  0.95510
    607   3.30803  4.77990  3.90054  3.63772  2.29450  3.87929  3.63815  3.31133  3.49402  2.75439  3.98194  3.77541  4.35209  3.78992  3.66913  3.44058  3.59488  3.18386  3.93993  0.89830   1390 y - - -
          2.68618  4.42225  2.77519  2.73123  3.46354  2.40513  3.72494  3.29354  2.67741  2.69355  4.24690  2.90347  2.73739  3.18146  2.89801  2.37887  2.77519  2.98518  4.58477  3.61503
          0.03008  3.91475  4.63709  0.61958  0.77255  0.48576  0.95510
    608   2.71751  4.48897  3.39996  3.30463  4.44655  0.66676  4.42250  4.05628  3.49167  3.70516  4.68110  3.56420  3.88147  3.81245  3.72325  2.89061  3.20203  3.57643  5.53071  4.54981   1397 G - - -
          2.68618  4.42225  2.77519  2.73123  3.46354  2.40513  3.72494  3.29354  2.67741  2.69355  4.24690  2.90347  2.73739  3.18146  2.89801  2.37887  2.77519  2.98518  4.58477  3.61503
          0.03008  3.91475  4.63709  0.61958  0.77255  0.48576  0.95510
    609   2.55197  4.45684  3.14660  2.63064  3.17019  3.09724  3.68642  3.03150  2.61758  2.70855  3.58338  2.48274  3.84151  2.94966  3.02105  2.68478  2.58739  2.77254  4.95395  3.02658   1404 n - - -
          2.68618  4.42225  2.77519  2.73123  3.46354  2.40513  3.72494  3.29354  2.67741  2.69355  4.24690  2.90347  2.73739  3.18146  2.89801  2.37887  2.77519  2.98518  4.58477  3.61503
          0.03008  3.91475  4.63709  0.61958  0.77255  0.48576  0.95510
    610   3.40586  4.76552  4.15583  3.87224  2.70958  3.77752  3.95183  3.43107  3.59346  2.81874  4.06294  4.01272  4.29874  3.97888  3.71443  3.60917  3.70835  3.32258  0.80419  2.70944   1405 w - - -
          2.68618  4.42225  2.77519  2.73123  3.46354  2.40513  3.72494  3.29354  2.67741  2.69355  4.24690  2.90347  2.73739  3.18146  2.89801  2.37887  2.77519  2.98518  4.58477  3.61503
          0.03008  3.91475  4.63709  0.61958  0.77255  0.48576  0.95510
    611   1.95556  4.20029  3.20950  3.04043  4.30899  1.26816  4.20507  3.67779  3.19715  3.42092  4.29680  3.24702  3.68546  3.49176  3.49856  2.43817  2.75936  3.16190  5.63428  4.42874   1406 g - - -
          2.68618  4.42225  2.77519  2.73123  3.46354  2.40513  3.72494  3.29354  2.67741  2.69355  4.24690  2.90347  2.73739  3.18146  2.89801  2.37887  2.77519  2.98518  4.58477  3.61503
          0.03008  3.91475  4.63709  0.61958  0.77255  0.48576  0.95510
    612   3.03828  4.39304  4.63294  4.14272  3.46591  4.31145  4.87271  1.21726  4.01456  1.97013  3.28964  4.37934  4.64892  4.29283  4.22333  3.69891  3.31040  1.42644  5.42402  4.21585   1407 i - - -
          2.68618  4.42225  2.77519  2.73123  3.46354  2.40513  3.72494  3.29354  2.67741  2.69355  4.24690  2.90347  2.73739  3.18146  2.89801  2.37887  2.77519  2.98518  4.58477  3.61503
          0.03008  3.91475  4.63709  0.61958  0.77255  0.48576  0.95510
    613   2.63424  0.85859  4.16337  3.91251  3.89396  3.24843  4.55027  3.04470  3.73961  2.95837  4.08097  3.88821  3.95873  4.08396  3.85657  2.90600  3.10453  2.78648  5.30138  4.18140   1408 c - - -
          2.68618  4.42225  2.77519  2.73123  3.46354  2.40513  3.72494  3.29354  2.67741  2.69355  4.24690  2.90347  2.73739  3.18146  2.89801  2.37887  2.77519  2.98518  4.58477  3.61503
          0.03008  3.91475  4.63709  0.61958  0.77255  0.48576  0.95510
    614   3.30825  4.69349  4.21902  3.80851  1.29601  4.12312  2.81225  3.23298  3.68151  2.66883  3.81549  3.80425  4.45444  3.79725  3.83632  3.44943  3.53047  3.09145  3.64330  1.60476   1409 f - - -
          2.68618  4.42225  2.77519  2.73123  3.46354  2.40513  3.72494  3.29354  2.67741  2.69355  4.24690  2.90347  2.73739  3.18146  2.89801  2.37887  2.77519  2.98518  4.58477  3.61503
          0.03008  3.91475  4.63709  0.61958  0.77255  0.48576  0.95510
    615   2.62160  4.34229  3.64374  3.19548  3.51554  3.50029  4.10462  2.51594  3.04169  1.85430  3.47464  3.50614  4.02467  3.43196  3.32724  2.88176  1.82419  2.35704  5.13662  3.87986   1410 t - - -
          2.68618  4.42225  2.77519  2.73123  3.46354  2.40513  3.72494  3.29354  2.67741  2.69355  4.24690  2.90347  2.73739  3.18146  2.89801  2.37887  2.77519  2.98518  4.58477  3.61503
          0.03008  3.91475  4.63709  0.61958  0.77255  0.48576  0.95510
    616   3.30803  4.77990  3.90054  3.63772  2.29450  3.87929  3.63815  3.31133  3.49402  2.75439  3.98194  3.77541  4.35209  3.78992  3.66913  3.44058  3.59488  3.18386  3.93993  0.89830   1411 y - - -
          2.68618  4.42225  2.77519  2.73123  3.46354  2.40513  3.72494  3.29354  2.67741  2.69355  4.24690  2.90347  2.73739  3.18146  2.89801  2.37887  2.77519  2.98518  4.58477  3.61503
          0.03008  3.91475  4.63709  0.61958  0.77255  0.48576  0.95510
    617   1.76491  4.17299  3.24879  3.05276  4.29155  1.41172  4.19617  3.64903  3.18927  3.39313  4.25738  3.24584  3.67208  3.47873  3.49461  2.41122  2.72841  3.13155  5.62550  4.41883   1412 g - - -
          2.68618  4.42225  2.77519  2.73123  3.46354  2.40513  3.72494  3.29354  2.67741  2.69355  4.24690  2.90347  2.73739  3.18146  2.89801  2.37887  2.77519  2.98518  4.58477  3.61503
          0.03008  3.91475  4.63709  0.61958  0.77255  0.48576  0.95510
    618   1.84298  4.15318  3.46507  3.14858  4.05200  3.01420  4.16950  3.13990  3.12182  3.04076  3.98269  3.32382  3.72862  3.45841  3.41283  2.46399  1.48738  2.77643  5.48029  4.26358   1413 t - - -
          2.68618  4.42225  2.77519  2.73123  3.46354  2.40513  3.72494  3.29354  2.67741  2.69355  4.24690  2.90347  2.73739  3.18146  2.89801  2.37887  2.77519  2.98518  4.58477  3.61503
          0.03008  3.91475  4.63709  0.61958  0.77255  0.48576  0.95510
    619   3.48973  4.72956  4.59465  4.24509  1.32253  4.29255  3.39540  3.24787  4.07923  2.62804  3.83064  3.98792  4.59403  4.03862  4.10174  3.63930  3.70504  3.13918  2.37516  1.50119   1414 f - - -
          2.68618  4.42225  2.77519  2.73123  3.46354  2.40513  3.72494  3.29354  2.67741  2.69355  4.24690  2.90347  2.73739  3.18146  2.89801  2.37887  2.77519  2.98518  4.58477  3.61503
          0.03008  3.91475  4.63709  0.61958  0.77255  0.48576  0.95510
    620   3.31202  4.70134  4.29667  4.01908  0.94502  3.99214  3.89583  2.83037  3.92502  2.19062  3.55420  4.06676  4.44969  4.08131  4.03431  3.57986  3.61313  2.82419  4.13216  2.49379   1415 f - - -
          2.68618  4.42225  2.77519  2.73123  3.46354  2.40513  3.72494  3.29354  2.67741  2.69355  4.24690  2.90347  2.73739  3.18146  2.89801  2.37887  2.77519  2.98518  4.58477  3.61503
          0.03008  3.91475  4.63709  0.61958  0.77255  0.48576  0.95510
    621   1.65224  4.14144  3.51521  3.08254  3.86614  2.63951  4.05504  3.04633  3.04886  2.90254  3.79628  3.30348  3.73896  3.35326  3.36979  2.48353  2.39768  2.22057  5.28844  4.07058   1416 a - - -
          2.68618  4.42225  2.77519  2.73123  3.46354  2.40513  3.72494  3.29354  2.67741  2.69355  4.24690  2.90347  2.73739  3.18146  2.89801  2.37887  2.77519  2.98518  4.58477  3.61503
          0.03008  3.91475  4.63709  0.61958  0.77255  0.48576  0.95510
    622   3.08529  4.53277  4.41315  3.93079  3.15406  4.17459  4.60760  2.10524  3.73220  1.04793  3.03913  4.19995  4.52254  4.02143  3.92806  3.56559  3.35740  1.91655  5.13143  3.91895   1417 l - - -
          2.68618  4.42225  2.77519  2.73123  3.46354  2.40513  3.72494  3.29354  2.67741  2.69355  4.24690  2.90347  2.73739  3.18146  2.89801  2.37887  2.77519  2.98518  4.58477  3.61503
          0.03008  3.91475  4.63709  0.61958  0.77255  0.48576  0.95510
    623   2.22732  4.70445  2.95567  2.47586  4.09667  3.02674  3.64748  3.50493  2.09478  3.10344  3.92745  2.95974  3.78514  2.80847  2.57804  2.27094  2.83198  3.15910  5.32841  4.02204   1418 k - - -
          2.68618  4.42225  2.77519  2.73123  3.46354  2.40513  3.72494  3.29354  2.67741  2.69355  4.24690  2.90347  2.73739  3.18146  2.89801  2.37887  2.77519  2.98518  4.58477  3.61503
          0.03008  3.91475  4.63709  0.61958  0.77255  0.48576  0.95510
    624   2.71751  4.48897  3.39996  3.30463  4.44655  0.66676  4.42250  4.05628  3.49167  3.70516  4.68110  3.56420  3.88147  3.81245  3.72325  2.89061  3.20203  3.57643  5.53071  4.54981   1421 G - - -
          2.68618  4.42225  2.77519  2.73123  3.46354  2.40513  3.72494  3.29354  2.67741  2.69355  4.24690  2.90347  2.73739  3.18146  2.89801  2.37887  2.77519  2.98518  4.58477  3.61503
          0.03008  3.91475  4.63709  0.61958  0.77255  0.48576  0.95510
    625   3.22824  4.62042  4.52401  4.03352  2.49192  4.31888  4.43585  2.24935  3.88400  0.95993  2.94962  4.27255  4.58857  4.06319  4.04678  3.69509  3.46818  2.34449  4.77301  3.39368   1422 l - - -
          2.68618  4.42225  2.77519  2.73123  3.46354  2.40513  3.72494  3.29354  2.67741  2.69355  4.24690  2.90347  2.73739  3.18146  2.89801  2.37887  2.77519  2.98518  4.58477  3.61503
          0.03008  3.91475  4.63709  0.61958  0.77255  0.48576  0.95510
    626   1.46066  4.12675  3.51791  3.13075  3.95636  3.02309  4.11270  3.14191  3.09902  2.99713  3.89770  3.31212  3.71579  3.40940  3.40595  2.04090  2.68879  2.40148  5.37703  4.15507   1423 a - - -
          2.68618  4.42225  2.77519  2.73123  3.46354  2.40513  3.72494  3.29354  2.67741  2.69355  4.24690  2.90347  2.73739  3.18146  2.89801  2.37887  2.77519  2.98518  4.58477  3.61503
          0.03008  3.91475  4.63709  0.61958  0.77255  0.48576  0.95510
    627   1.25748  4.11640  3.38941  3.12595  4.17381  2.91460  4.18372  3.48665  3.16884  3.26630  4.13585  3.27436  3.66286  3.47332  3.46240  1.90355  2.67906  3.00650  5.55301  4.32948   1424 a - - -
          2.68618  4.42225  2.77519  2.73123  3.46354  2.40513  3.72494  3.29354  2.67741  2.69355  4.24690  2.90347  2.73739  3.18146  2.89801  2.37887  2.77519  2.98518  4.58477  3.61503
          0.03008  3.91475  4.63709  0.61958  0.77255  0.48576  0.95510
    628   1.83232  4.14074  3.58905  3.18190  3.78287  2.68483  4.11775  2.79700  3.14395  2.77819  3.72389  3.38731  3.80450  3.44838  3.44034  2.56694  2.74141  1.75300  5.25670  4.03917   1425 v - - -
          2.68618  4.42225  2.77519  2.73123  3.46354  2.40513  3.72494  3.29354  2.67741  2.69355  4.24690  2.90347  2.73739  3.18146  2.89801  2.37887  2.77519  2.98518  4.58477  3.61503
          0.03008  3.91475  4.63709  0.61958  0.77255  0.48576  0.95510
    629   2.71751  4.48897  3.39996  3.30463  4.44655  0.66676  4.42250  4.05628  3.49167  3.70516  4.68110  3.56420  3.88147  3.81245  3.72325  2.89061  3.20203  3.57643  5.53071  4.54981   1426 G - - -
          2.68618  4.42225  2.77519  2.73123  3.46354  2.40513  3.72494  3.29354  2.67741  2.69355  4.24690  2.90347  2.73739  3.18146  2.89801  2.37887  2.77519  2.98518  4.58477  3.61503
          0.03008  3.91475  4.63709  0.61958  0.77255  0.48576  0.95510
    630   2.99381  5.09597  3.38355  2.74815  4.52873  3.61181  3.58671  3.88549  1.36269  3.34651  4.22079  3.15505  3.99083  2.72605  1.67121  2.99567  3.16877  3.57092  5.40329  4.22604   1427 k - - -
          2.68618  4.42225  2.77519  2.73123  3.46354  2.40513  3.72494  3.29354  2.67741  2.69355  4.24690  2.90347  2.73739  3.18146  2.89801  2.37887  2.77519  2.98518  4.58477  3.61503
          0.03008  3.91475  4.63709  0.61958  0.77255  0.48576  0.95510
    631   2.43530  4.28050  3.46543  3.21922  4.00601  3.11843  4.23334  3.13829  3.16303  3.00028  4.04798  3.42193  3.82546  3.55571  3.41978  2.63703  1.10224  2.82875  5.44010  4.22260   1429 t - - -
          2.68618  4.42225  2.77519  2.73123  3.46354  2.40513  3.72494  3.29354  2.67741  2.69355  4.24690  2.90347  2.73739  3.18146  2.89801  2.37887  2.77519  2.98518  4.58477  3.61503
          0.03008  3.91475  4.63709  0.61958  0.77255  0.48576  0.95510
    632   2.77377  3.23206  3.90848  3.43754  2.64477  3.65380  3.76911  2.80967  3.27454  2.49151  3.54992  3.62164  4.11886  3.56626  3.49708  3.02764  3.06506  2.62637  4.26202  1.45559   1431 y - - -
          2.68618  4.42225  2.77519  2.73123  3.46354  2.40513  3.72494  3.29354  2.67741  2.69355  4.24690  2.90347  2.73739  3.18146  2.89801  2.37887  2.77519  2.98518  4.58477  3.61503
          0.03008  3.91475  4.63709  0.61958  0.77255  0.48576  0.95510
    633   2.64648  5.05389  2.48096  2.05966  4.35964  3.32643  3.57493  3.81544  2.18361  3.33489  4.11907  2.80666  3.76773  2.50092  2.60623  2.30219  2.88245  3.42612  5.49998  4.11510   1432 e - - -
          2.68618  4.42225  2.77519  2.73123  3.46354  2.40513  3.72494  3.29354  2.67741  2.69355  4.24690  2.90347  2.73739  3.18146  2.89801  2.37887  2.77519  2.98518  4.58477  3.61503
          0.03008  3.91475  4.63709  0.61958  0.77255  0.48576  0.95510
    634   2.75830  4.75651  2.73148  2.62113  4.12663  3.21218  3.95486  3.84595  2.86200  3.48798  4.44286  1.08536  3.86604  3.22756  3.21820  2.82380  3.14148  3.46389  5.42768  4.07182   1433 n - - -
          2.68618  4.42225  2.77519  2.73123  3.46354  2.40513  3.72494  3.29354  2.67741  2.69355  4.24690  2.90347  2.73739  3.18146  2.89801  2.37887  2.77519  2.98518  4.58477  3.61503
          0.03008  3.91475  4.63709  0.61958  0.77255  0.48576  0.95510
    635   2.33568  4.25673  3.24301  3.06056  4.11832  2.98581  4.16934  3.64656  3.13717  3.36346  4.28591  3.27871  3.72806  3.48316  3.42203  1.02908  2.81894  3.17242  5.48739  4.20202   1434 s - - -
          2.68618  4.42225  2.77519  2.73123  3.46354  2.40513  3.72494  3.29354  2.67741  2.69355  4.24690  2.90347  2.73739  3.18146  2.89801  2.37887  2.77519  2.98518  4.58477  3.61503
          0.03008  3.91475  4.63709  0.61958  0.77255  0.48576  0.95510
    636   2.66512  4.91753  2.94704  2.06219  4.20990  3.41842  3.57162  3.17713  1.99934  3.17287  3.98630  2.92672  3.81483  2.50950  2.42744  2.67096  2.88477  3.28109  5.35651  4.04135   1435 k - - -
          2.68618  4.42225  2.77519  2.73123  3.46354  2.40513  3.72494  3.29354  2.67741  2.69355  4.24690  2.90347  2.73739  3.18146  2.89801  2.37887  2.77519  2.98518  4.58477  3.61503
          0.03008  3.91475  4.63709  0.61958  0.77255  0.48576  0.95510
    637   1.97424  4.21074  3.53082  3.01246  3.60543  3.33823  3.94837  2.44442  2.95269  2.61247  3.54279  3.33279  3.86380  3.26554  3.28781  2.47136  2.34033  2.26404  5.07049  3.84177   1436 a - - -
          2.68618  4.42225  2.77519  2.73123  3.46354  2.40513  3.72494  3.29354  2.67741  2.69355  4.24690  2.90347  2.73739  3.18146  2.89801  2.37887  2.77519  2.98518  4.58477  3.61503
          0.03008  3.91475  4.63709  0.61958  0.77255  0.48576  0.95510
    638   2.97406  4.37395  4.50334  4.02567  3.50090  4.18051  4.78475  1.65535  3.89119  2.05503  3.34990  4.26210  4.56796  4.19733  4.11624  3.57287  3.26103  1.08799  5.41208  4.17687   1440 v - - -
          2.68618  4.42225  2.77519  2.73123  3.46354  2.40513  3.72494  3.29354  2.67741  2.69355  4.24690  2.90347  2.73739  3.18146  2.89801  2.37887  2.77519  2.98518  4.58477  3.61503
          0.03008  3.91475  4.63709  0.61958  0.77255  0.48576  0.95510
    639   2.94645  5.00510  3.30010  2.74333  4.34373  3.56407  3.62338  3.78427  1.97161  3.26385  4.16703  3.15343  3.97751  2.44410  1.33960  2.96908  3.14823  3.48410  5.35485  4.13780   1441 r - - -
          2.68618  4.42225  2.77519  2.73123  3.46354  2.40513  3.72494  3.29354  2.67741  2.69355  4.24690  2.90347  2.73739  3.18146  2.89801  2.37887  2.77519  2.98518  4.58477  3.61503
          0.03008  3.91475  4.63709  0.61958  0.77255  0.48576  0.95510
    640   2.86966  5.06053  3.08717  2.57521  4.45470  3.50799  3.58696  3.84678  1.42169  3.33518  4.18009  2.67182  3.91742  2.72534  2.08081  2.86372  3.07166  3.50838  5.42611  4.18436   1442 k - - -
          2.68618  4.42225  2.77519  2.73123  3.46354  2.40513  3.72494  3.29354  2.67741  2.69355  4.24690  2.90347  2.73739  3.18146  2.89801  2.37887  2.77519  2.98518  4.58477  3.61503
          0.03008  3.91475  4.63709  0.61958  0.77255  0.48576  0.95510
    641   1.43972  4.14924  3.30536  3.07553  4.25688  1.76603  4.18779  3.60535  3.18200  3.35146  4.20891  3.25394  3.66438  3.46961  3.48868  2.39383  2.70422  3.09478  5.60001  4.39427   1443 a - - -
          2.68618  4.42225  2.77519  2.73123  3.46354  2.40513  3.72494  3.29354  2.67741  2.69355  4.24690  2.90347  2.73739  3.18146  2.89801  2.37887  2.77519  2.98518  4.58477  3.61503
          0.03008  3.91475  4.63709  0.61958  0.77255  0.48576  0.95510
    642   2.56197  2.19680  4.24468  3.78006  3.53049  3.52515  4.43760  2.15946  3.63062  2.35155  3.47478  3.85421  4.10830  3.90903  3.82311  2.94255  2.93167  1.48726  5.19575  3.97537   1444 v - - -
          2.68618  4.42225  2.77519  2.73123  3.46354  2.40513  3.72494  3.29354  2.67741  2.69355  4.24690  2.90347  2.73739  3.18146  2.89801  2.37887  2.77519  2.98518  4.58477  3.61503
          0.03008  3.91475  4.63709  0.61958  0.77255  0.48576  0.95510
    643   2.68260  5.14541  2.21934  2.09396  4.45346  3.29848  3.11965  3.92571  2.10895  3.42769  4.21037  2.58635  3.76825  2.49566  2.85559  2.63247  2.92407  3.51965  5.58119  4.17213   1445 e - - -
          2.68618  4.42225  2.77519  2.73123  3.46354  2.40513  3.72494  3.29354  2.67741  2.69355  4.24690  2.90347  2.73739  3.18146  2.89801  2.37887  2.77519  2.98518  4.58477  3.61503
          0.03008  3.91475  4.63709  0.61958  0.77255  0.48576  0.95510
    644   3.31202  4.70134  4.29667  4.01908  0.94502  3.99214  3.89583  2.83037  3.92502  2.19062  3.55420  4.06676  4.44969  4.08131  4.03431  3.57986  3.61313  2.82419  4.13216  2.49379   1446 f - - -
          2.68618  4.42225  2.77519  2.73123  3.46354  2.40513  3.72494  3.29354  2.67741  2.69355  4.24690  2.90347  2.73739  3.18146  2.89801  2.37887  2.77519  2.98518  4.58477  3.61503
          0.03008  3.91475  4.63709  0.61958  0.77255  0.48576  0.95510
    645   3.22642  4.60708  4.54922  4.05303  2.22770  4.32197  4.36534  2.27641  3.91035  1.02801  2.95452  4.26560  4.58400  4.06434  4.06117  3.68769  3.46154  2.37275  4.67564  3.25731   1447 l - - -
          2.68618  4.42225  2.77519  2.73123  3.46354  2.40513  3.72494  3.29354  2.67741  2.69355  4.24690  2.90347  2.73739  3.18146  2.89801  2.37887  2.77519  2.98518  4.58477  3.61503
          0.03008  3.91475  4.63709  0.61958  0.77255  0.48576  0.95510
    646   3.20255  4.65220  4.25738  3.89727  3.15166  4.03589  4.53973  2.35785  3.66461  0.82487  3.16114  4.16866  4.46388  4.02283  3.83382  3.61145  3.49482  2.40619  5.04645  3.77958   1448 l - - -
          2.68618  4.42225  2.77519  2.73123  3.46354  2.40513  3.72494  3.29354  2.67741  2.69355  4.24690  2.90347  2.73739  3.18146  2.89801  2.37887  2.77519  2.98518  4.58477  3.61503
          0.03008  3.91475  4.63709  0.61958  0.77255  0.48576  0.95510
    647   2.33568  4.25673  3.24301  3.06056  4.11832  2.98581  4.16934  3.64656  3.13717  3.36346  4.28591  3.27871  3.72806  3.48316  3.42203  1.02908  2.81894  3.17242  5.48739  4.20202   1449 s - - -
          2.68618  4.42225  2.77519  2.73123  3.46354  2.40513  3.72494  3.29354  2.67741  2.69355  4.24690  2.90347  2.73739  3.18146  2.89801  2.37887  2.77519  2.98518  4.58477  3.61503
          0.03008  3.91475  4.63709  0.61958  0.77255  0.48576  0.95510
    648   2.65535  4.66637  3.16071  2.63136  3.96079  3.44731  3.68632  2.89554  1.72410  2.91521  3.81978  3.08609  3.87547  2.86887  2.65287  2.74419  2.47206  2.92140  5.24506  3.97429   1450 k - - -
          2.68618  4.42225  2.77519  2.73123  3.46354  2.40513  3.72494  3.29354  2.67741  2.69355  4.24690  2.90347  2.73739  3.18146  2.89801  2.37887  2.77519  2.98518  4.58477  3.61503
          0.03008  3.91475  4.63709  0.61958  0.77255  0.48576  0.95510
    649   2.91408  4.90137  2.93064  2.68581  4.07557  3.39380  3.84456  3.71260  2.50363  3.21078  4.23724  3.14599  3.94773  1.16076  2.78707  2.95995  3.21092  3.43958  5.34001  4.03648   1451 q - - -
          2.68618  4.42225  2.77519  2.73123  3.46354  2.40513  3.72494  3.29354  2.67741  2.69355  4.24690  2.90347  2.73739  3.18146  2.89801  2.37887  2.77519  2.98518  4.58477  3.61503
          0.03008  3.91475  4.63709  0.61958  0.77255  0.48576  0.95510
    650   2.71881  5.09576  2.65219  2.13383  4.40509  3.34975  3.17594  3.85224  2.13970  3.36433  4.16687  2.28769  3.80298  2.32329  2.69053  2.68330  2.95027  3.47495  5.51517  4.15281   1453 e - - -
          2.68618  4.42225  2.77519  2.73123  3.46354  2.40513  3.72494  3.29354  2.67741  2.69355  4.24690  2.90347  2.73739  3.18146  2.89801  2.37887  2.77519  2.98518  4.58477  3.61503
          0.03008  3.91475  4.63709  0.61958  0.77255  0.48576  0.95510
    651   2.49908  5.19733  2.19310  1.70846  4.49361  3.25977  3.63496  3.96638  2.30689  3.48490  4.28877  2.51388  3.77907  2.77551  3.00811  2.67652  2.99282  3.56710  5.65713  4.22932   1457 e - - -
          2.68618  4.42225  2.77519  2.73123  3.46354  2.40513  3.72494  3.29354  2.67741  2.69355  4.24690  2.90347  2.73739  3.18146  2.89801  2.37887  2.77519  2.98518  4.58477  3.61503
          0.03008  3.91475  4.63709  0.61958  0.77255  0.48576  0.95510
    652   2.68308  4.95519  2.47816  1.85808  4.35773  3.23354  3.69710  3.81229  2.55124  3.38566  4.21679  2.52846  3.78604  2.86248  3.01593  1.91009  2.97341  3.42866  5.57951  4.19758   1459 e - - -
          2.68618  4.42225  2.77519  2.73123  3.46354  2.40513  3.72494  3.29354  2.67741  2.69355  4.24690  2.90347  2.73739  3.18146  2.89801  2.37887  2.77519  2.98518  4.58477  3.61503
          0.03008  3.91475  4.63709  0.61958  0.77255  0.48576  0.95510
    653   2.66157  4.74112  2.16902  2.46332  4.43223  1.32098  3.93668  3.93454  2.94023  3.55680  4.43126  2.95214  3.79598  3.15986  3.40219  2.71279  3.04708  3.49498  5.65371  4.36177   1463 g - - -
          2.68618  4.42225  2.77519  2.73123  3.46354  2.40513  3.72494  3.29354  2.67741  2.69355  4.24690  2.90347  2.73739  3.18146  2.89801  2.37887  2.77519  2.98518  4.58477  3.61503
          0.03008  3.91475  4.63709  0.61958  0.77255  0.48576  0.95510
    654   2.71751  4.48897  3.39996  3.30463  4.44655  0.66676  4.42250  4.05628  3.49167  3.70516  4.68110  3.56420  3.88147  3.81245  3.72325  2.89061  3.20203  3.57643  5.53071  4.54981   1464 G - - -
          2.68618  4.42225  2.77519  2.73123  3.46354  2.40513  3.72494  3.29354  2.67741  2.69355  4.24690  2.90347  2.73739  3.18146  2.89801  2.37887  2.77519  2.98518  4.58477  3.61503
          0.03008  3.91475  4.63709  0.61958  0.77255  0.48576  0.95510
    655   3.40586  4.76552  4.15583  3.87224  2.70958  3.77752  3.95183  3.43107  3.59346  2.81874  4.06294  4.01272  4.29874  3.97888  3.71443  3.60917  3.70835  3.32258  0.80419  2.70944   1465 w - - -
          2.68618  4.42225  2.77519  2.73123  3.46354  2.40513  3.72494  3.29354  2.67741  2.69355  4.24690  2.90347  2.73739  3.18146  2.89801  2.37887  2.77519  2.98518  4.58477  3.61503
          0.03008  3.91475  4.63709  0.61958  0.77255  0.48576  0.95510
    656   2.71751  4.48897  3.39996  3.30463  4.44655  0.66676  4.42250  4.05628  3.49167  3.70516  4.68110  3.56420  3.88147  3.81245  3.72325  2.89061  3.20203  3.57643  5.53071  4.54981   1466 G - - -
          2.68618  4.42225  2.77519  2.73123  3.46354  2.40513  3.72494  3.29354  2.67741  2.69355  4.24690  2.90347  2.73739  3.18146  2.89801  2.37887  2.77519  2.98518  4.58477  3.61503
          0.03008  3.91475  4.63709  0.61958  0.77255  0.48576  0.95510
    657   2.98843  5.10848  2.50515  0.96676  4.45996  3.30115  3.89140  3.92224  2.77722  3.53250  4.50449  2.95661  3.90769  3.10606  3.19057  2.96642  3.29292  3.60166  5.62357  4.34563   1467 e - - -
          2.68618  4.42225  2.77519  2.73123  3.46354  2.40513  3.72494  3.29354  2.67741  2.69355  4.24690  2.90347  2.73739  3.18146  2.89801  2.37887  2.77519  2.98518  4.58477  3.61503
          0.03008  3.91475  4.63709  0.61958  0.77255  0.48576  0.95510
    658   2.17972  3.17723  3.67102  3.30347  4.00934  2.93449  4.20568  3.35643  3.21818  3.14069  4.02552  3.36864  3.67428  3.53339  3.48206  1.21284  2.66168  2.91243  5.42113  4.19239   1468 s - - -
          2.68618  4.42225  2.77519  2.73123  3.46354  2.40513  3.72494  3.29354  2.67741  2.69355  4.24690  2.90347  2.73739  3.18146  2.89801  2.37887  2.77519  2.98518  4.58477  3.61503
          0.03008  3.91475  4.63709  0.61958  0.77255  0.48576  0.95510
    659   3.05787  4.55818  4.00630  3.55067  2.42444  3.95680  3.71738  2.75995  3.35569  1.74711  3.45527  3.74306  4.32116  3.64580  3.56660  3.30263  3.29794  2.68174  4.09916  1.56282   1469 y - - -
          2.68618  4.42225  2.77519  2.73123  3.46354  2.40513  3.72494  3.29354  2.67741  2.69355  4.24690  2.90347  2.73739  3.18146  2.89801  2.37887  2.77519  2.98518  4.58477  3.61503
          0.03008  3.91475  4.63709  0.61958  0.77255  0.48576  0.95510
    660   2.58818  4.50144  3.11598  2.21010  3.69535  3.44209  3.73231  2.94977  2.59598  2.23245  3.61843  3.09935  3.86616  2.96443  2.98414  2.51420  2.83642  2.50037  5.09622  3.81627   1470 e - - -
          2.68618  4.42225  2.77519  2.73123  3.46354  2.40513  3.72494  3.29354  2.67741  2.69355  4.24690  2.90347  2.73739  3.18146  2.89801  2.37887  2.77519  2.98518  4.58477  3.61503
          0.03008  3.91475  4.63709  0.61958  0.77255  0.48576  0.95510
    661   2.33568  4.25673  3.24301  3.06056  4.11832  2.98581  4.16934  3.64656  3.13717  3.36346  4.28591  3.27871  3.72806  3.48316  3.42203  1.02908  2.81894  3.17242  5.48739  4.20202   1471 s - - -
          2.68618  4.42225  2.77519  2.73123  3.46354  2.40513  3.72494  3.29354  2.67741  2.69355  4.24690  2.90347  2.73739  3.18146  2.89801  2.37887  2.77519  2.98518  4.58477  3.61503
          0.03008  3.91475  4.63709  0.61958  0.77255  0.48576  0.95510
    662   2.63424  0.85859  4.16337  3.91251  3.89396  3.24843  4.55027  3.04470  3.73961  2.95837  4.08097  3.88821  3.95873  4.08396  3.85657  2.90600  3.10453  2.78648  5.30138  4.18140   1472 c - - -
          2.68618  4.42225  2.77519  2.73123  3.46354  2.40513  3.72494  3.29354  2.67741  2.69355  4.24690  2.90347  2.73739  3.18146  2.89801  2.37887  2.77519  2.98518  4.58477  3.61503
          0.03008  3.91475  4.63709  0.61958  0.77255  0.48576  0.95510
    663   2.44283  4.64783  3.07296  2.54659  3.92141  3.40764  3.64658  3.29847  2.22965  2.68261  3.78754  3.02098  2.56242  2.82962  2.55707  2.67719  2.84345  3.00508  5.20222  3.91905   1473 k - - -
          2.68618  4.42225  2.77519  2.73123  3.46354  2.40513  3.72494  3.29354  2.67741  2.69355  4.24690  2.90347  2.73739  3.18146  2.89801  2.37887  2.77519  2.98518  4.58477  3.61503
          0.03008  3.91475  4.63709  0.61958  0.77255  0.48576  0.95510
    664   2.66400  4.95442  2.21506  2.24557  4.40452  3.19129  3.71910  3.88900  2.63098  3.45573  4.28168  1.93370  3.76984  2.88634  3.13434  2.07362  2.97291  3.47828  5.63790  4.23152   1474 n - - -
          2.68618  4.42225  2.77519  2.73123  3.46354  2.40513  3.72494  3.29354  2.67741  2.69355  4.24690  2.90347  2.73739  3.18146  2.89801  2.37887  2.77519  2.98518  4.58477  3.61503
          0.03008  3.91475  4.63709  0.61958  0.77255  0.48576  0.95510
    665   2.58973  4.44242  3.21217  2.34608  3.59098  3.47949  3.74027  2.89123  2.62260  2.43209  2.52005  3.14929  3.88411  2.99616  2.99163  2.57283  2.82918  2.66677  5.01519  3.75162   1475 e - - -
          2.68618  4.42225  2.77519  2.73123  3.46354  2.40513  3.72494  3.29354  2.67741  2.69355  4.24690  2.90347  2.73739  3.18146  2.89801  2.37887  2.77519  2.98518  4.58477  3.61503
          0.03008  3.91475  4.63709  0.61958  0.77255  0.48576  0.95510
    666   2.70758  4.93918  2.81803  1.96254  4.24064  3.39238  3.61360  3.60684  1.82735  3.20122  4.04131  2.91610  3.83147  2.76044  2.63649  2.71234  2.93989  2.92900  5.40754  4.08712   1490 k - - -
          2.68618  4.42225  2.77519  2.73123  3.46354  2.40513  3.72494  3.29354  2.67741  2.69355  4.24690  2.90347  2.73739  3.18146  2.89801  2.37887  2.77519  2.98518  4.58477  3.61503
          0.03008  3.91475  4.63709  0.61958  0.77255  0.48576  0.95510
    667   3.40503  4.76347  4.28805  3.92739  1.78532  4.17445  3.46443  3.17321  3.79311  2.55985  3.80309  3.88356  4.51902  3.89490  3.92433  3.54202  3.64074  3.08323  3.66021  1.05527   1496 y - - -
          2.68618  4.42225  2.77519  2.73123  3.46354  2.40513  3.72494  3.29354  2.67741  2.69355  4.24690  2.90347  2.73739  3.18146  2.89801  2.37887  2.77519  2.98518  4.58477  3.61503
          0.03008  3.91475  4.63709  0.61958  0.77255  0.48576  0.95510
    668   2.55844  4.34332  3.42583  2.87752  3.57393  3.47464  3.84063  2.51274  2.73456  2.54254  3.50245  3.27263  3.91321  3.12185  2.76745  2.76383  2.03215  2.32793  5.03131  3.78907   1497 t - - -
          2.68618  4.42225  2.77519  2.73123  3.46354  2.40513  3.72494  3.29354  2.67741  2.69355  4.24690  2.90347  2.73739  3.18146  2.89801  2.37887  2.77519  2.98518  4.58477  3.61503
          0.03008  3.91475  4.63709  0.61958  0.77255  0.48576  0.95510
    669   2.61142  4.80022  2.87256  2.27657  3.99933  3.38403  2.91672  3.45880  2.36828  3.05413  3.87959  2.91256  2.86496  2.58095  2.79555  2.63920  2.84293  3.13971  5.26314  3.39270   1498 e - - -
          2.68618  4.42225  2.77519  2.73123  3.46354  2.40513  3.72494  3.29354  2.67741  2.69355  4.24690  2.90347  2.73739  3.18146  2.89801  2.37887  2.77519  2.98518  4.58477  3.61503
          0.03008  3.91475  4.63709  0.61958  0.77255  0.48576  0.95510
    670   2.85869  4.44321  3.97219  3.54232  3.29194  3.80237  4.33777  2.30254  3.33454  1.16977  3.21809  3.82681  4.26349  3.71560  3.56514  3.20771  2.75855  2.25005  5.11165  3.87715   1501 l - - -
          2.68607  4.42226  2.77520  2.73124  3.46354  2.40513  3.72495  3.29355  2.67741  2.69355  4.24690  2.90347  2.73740  3.18147  2.89801  2.37887  2.77520  2.98519  4.58477  3.61504
          0.08923  2.58128  4.63709  0.45221  1.01120  0.48576  0.95510
    671   2.85949  5.17972  2.43864  1.36028  4.49750  3.30246  3.69346  3.92399  2.20922  3.47945  4.34743  2.81500  3.84878  2.85690  2.84067  2.81040  3.11956  3.56928  5.63740  4.27320   1507 e - - -
          2.68618  4.42225  2.77519  2.73123  3.46354  2.40513  3.72494  3.29354  2.67741  2.69355  4.24690  2.90347  2.73739  3.18146  2.89801  2.37887  2.77519  2.98518  4.58477  3.61503
          0.03008  3.91475  4.63709  0.61958  0.77255  0.48576  0.95510
    672   2.71751  4.48897  3.39996  3.30463  4.44655  0.66676  4.42250  4.05628  3.49167  3.70516  4.68110  3.56420  3.88147  3.81245  3.72325  2.89061  3.20203  3.57643  5.53071  4.54981   1508 G - - -
          2.68618  4.42225  2.77519  2.73123  3.46354  2.40513  3.72494  3.29354  2.67741  2.69355  4.24690  2.90347  2.73739  3.18146  2.89801  2.37887  2.77519  2.98518  4.58477  3.61503
          0.03008  3.91475  4.63709  0.61958  0.77255  0.48576  0.95510
    673   2.70778  5.01903  2.14957  2.21663  4.44545  3.18568  3.73060  3.94588  2.66335  3.51082  4.34651  1.68413  3.77986  2.90298  3.17419  2.39075  3.01885  3.53443  5.68185  4.25874   1510 n - - -
          2.68618  4.42225  2.77519  2.73123  3.46354  2.40513  3.72494  3.29354  2.67741  2.69355  4.24690  2.90347  2.73739  3.18146  2.89801  2.37887  2.77519  2.98518  4.58477  3.61503
          0.03008  3.91475  4.63709  0.61958  0.77255  0.48576  0.95510
    674   2.68345  3.74378  3.15095  2.55308  4.05112  3.47726  3.22212  3.44520  2.07426  3.03226  3.87262  3.02653  3.85661  2.55740  1.98200  2.73033  2.89707  3.14357  5.24085  3.96845   1512 r - - -
          2.68618  4.42225  2.77519  2.73123  3.46354  2.40513  3.72494  3.29354  2.67741  2.69355  4.24690  2.90347  2.73739  3.18146  2.89801  2.37887  2.77519  2.98518  4.58477  3.61503
          0.03008  3.91475  4.63709  0.61958  0.77255  0.48576  0.95510
    675   2.24089  4.17796  3.31879  3.00899  4.12835  2.96947  4.08628  3.46520  3.01840  3.21295  4.07901  3.22773  3.68317  3.35260  3.33531  1.60905  1.78246  3.01200  5.49299  4.25303   1514 s - - -
          2.68618  4.42225  2.77519  2.73123  3.46354  2.40513  3.72494  3.29354  2.67741  2.69355  4.24690  2.90347  2.73739  3.18146  2.89801  2.37887  2.77519  2.98518  4.58477  3.61503
          0.03008  3.91475  4.63709  0.61958  0.77255  0.48576  0.95510
    676   2.77123  4.94309  2.59811  2.39373  3.92003  3.30142  3.00840  3.79341  2.51977  3.34452  4.22730  1.57380  3.85194  2.92745  2.90430  2.77379  3.05898  3.44110  5.26973  3.80215   1515 n - - -
          2.68618  4.42225  2.77519  2.73123  3.46354  2.40513  3.72494  3.29354  2.67741  2.69355  4.24690  2.90347  2.73739  3.18146  2.89801  2.37887  2.77519  2.98518  4.58477  3.61503
          0.03008  3.91475  4.63709  0.61958  0.77255  0.48576  0.95510
    677   3.09158  4.54359  4.40402  3.92765  3.14304  4.16888  4.60096  2.12237  3.72208  1.02495  3.03506  4.19636  4.52059  4.01662  3.91639  3.56463  3.36543  1.96840  5.12182  3.90317   1516 l - - -
          2.68618  4.42225  2.77519  2.73123  3.46354  2.40513  3.72494  3.29354  2.67741  2.69355  4.24690  2.90347  2.73739  3.18146  2.89801  2.37887  2.77519  2.98518  4.58477  3.61503
          0.03008  3.91475  4.63709  0.61958  0.77255  0.48576  0.95510
    678   2.84138  4.37212  4.18388  3.84817  3.58086  3.76769  4.64254  2.04802  3.71660  2.26046  3.53945  4.03125  4.32573  4.07329  3.92505  3.27375  3.20183  0.97326  5.37249  4.10680   1517 v - - -
          2.68618  4.42225  2.77519  2.73123  3.46354  2.40513  3.72494  3.29354  2.67741  2.69355  4.24690  2.90347  2.73739  3.18146  2.89801  2.37887  2.77519  2.98518  4.58477  3.61503
          0.03008  3.91475  4.63709  0.61958  0.77255  0.48576  0.95510
    679   2.91408  4.90137  2.93064  2.68581  4.07557  3.39380  3.84456  3.71260  2.50363  3.21078  4.23724  3.14599  3.94773  1.16076  2.78707  2.95995  3.21092  3.43958  5.34001  4.03648   1518 q - - -
          2.68618  4.42225  2.77519  2.73123  3.46354  2.40513  3.72494  3.29354  2.67741  2.69355  4.24690  2.90347  2.73739  3.18146  2.89801  2.37887  2.77519  2.98518  4.58477  3.61503
          0.03008  3.91475  4.63709  0.61958  0.77255  0.48576  0.95510
    680   2.43530  4.28050  3.46543  3.21922  4.00601  3.11843  4.23334  3.13829  3.16303  3.00028  4.04798  3.42193  3.82546  3.55571  3.41978  2.63703  1.10224  2.82875  5.44010  4.22260   1519 t - - -
          2.68618  4.42225  2.77519  2.73123  3.46354  2.40513  3.72494  3.29354  2.67741  2.69355  4.24690  2.90347  2.73739  3.18146  2.89801  2.37887  2.77519  2.98518  4.58477  3.61503
          0.03008  3.91475  4.63709  0.61958  0.77255  0.48576  0.95510
    681   1.48157  4.12632  3.36558  3.09022  4.19030  2.91431  4.16164  3.52952  3.13801  3.28506  4.14346  3.25512  3.65794  3.44103  3.44323  1.59270  2.67575  3.03656  5.55796  4.33177   1520 a - - -
          2.68618  4.42225  2.77519  2.73123  3.46354  2.40513  3.72494  3.29354  2.67741  2.69355  4.24690  2.90347  2.73739  3.18146  2.89801  2.37887  2.77519  2.98518  4.58477  3.61503
          0.03008  3.91475  4.63709  0.61958  0.77255  0.48576  0.95510
    682   3.40586  4.76552  4.15583  3.87224  2.70958  3.77752  3.95183  3.43107  3.59346  2.81874  4.06294  4.01272  4.29874  3.97888  3.71443  3.60917  3.70835  3.32258  0.80419  2.70944   1521 w - - -
          2.68618  4.42225  2.77519  2.73123  3.46354  2.40513  3.72494  3.29354  2.67741  2.69355  4.24690  2.90347  2.73739  3.18146  2.89801  2.37887  2.77519  2.98518  4.58477  3.61503
          0.03008  3.91475  4.63709  0.61958  0.77255  0.48576  0.95510
    683   1.17045  3.05727  3.86396  3.48871  3.93813  2.99192  4.31063  2.99636  3.38311  2.94510  3.90300  3.48537  3.72943  3.67488  3.61306  2.44628  2.68938  2.64797  5.41154  4.22170   1522 a - - -
          2.68618  4.42225  2.77519  2.73123  3.46354  2.40513  3.72494  3.29354  2.67741  2.69355  4.24690  2.90347  2.73739  3.18146  2.89801  2.37887  2.77519  2.98518  4.58477  3.61503
          0.03008  3.91475  4.63709  0.61958  0.77255  0.48576  0.95510
    684   3.07388  4.55080  4.29749  3.78512  3.09697  4.13084  4.46594  2.23532  3.55094  1.49034  1.58745  4.08398  4.45828  3.86948  3.75620  3.49842  3.32794  2.28453  5.03903  3.83193   1523 l - - -
          2.68618  4.42225  2.77519  2.73123  3.46354  2.40513  3.72494  3.29354  2.67741  2.69355  4.24690  2.90347  2.73739  3.18146  2.89801  2.37887  2.77519  2.98518  4.58477  3.61503
          0.03008  3.91475  4.63709  0.61958  0.77255  0.48576  0.95510
    685   3.13283  4.56566  4.43075  3.89395  3.06259  4.25037  4.54953  2.19800  3.68815  1.26489  1.79046  4.19473  4.52497  3.95084  3.87991  3.60057  3.37100  2.27623  5.05202  3.89194   1526 l - - -
          2.68618  4.42225  2.77519  2.73123  3.46354  2.40513  3.72494  3.29354  2.67741  2.69355  4.24690  2.90347  2.73739  3.18146  2.89801  2.37887  2.77519  2.98518  4.58477  3.61503
          0.03008  3.91475  4.63709  0.61958  0.77255  0.48576  0.95510
    686   1.95556  4.20029  3.20950  3.04043  4.30899  1.26816  4.20507  3.67779  3.19715  3.42092  4.29680  3.24702  3.68546  3.49176  3.49856  2.43817  2.75936  3.16190  5.63428  4.42874   1527 g - - -
          2.68618  4.42225  2.77519  2.73123  3.46354  2.40513  3.72494  3.29354  2.67741  2.69355  4.24690  2.90347  2.73739  3.18146  2.89801  2.37887  2.77519  2.98518  4.58477  3.61503
          0.03008  3.91475  4.63709  0.61958  0.77255  0.48576  0.95510
    687   3.20255  4.65220  4.25738  3.89727  3.15166  4.03589  4.53973  2.35785  3.66461  0.82487  3.16114  4.16866  4.46388  4.02283  3.83382  3.61145  3.49482  2.40619  5.04645  3.77958   1528 l - - -
          2.68618  4.42225  2.77519  2.73123  3.46354  2.40513  3.72494  3.29354  2.67741  2.69355  4.24690  2.90347  2.73739  3.18146  2.89801  2.37887  2.77519  2.98518  4.58477  3.61503
          0.03008  3.91475  4.63709  0.61958  0.77255  0.48576  0.95510
    688   3.07040  4.45019  4.54686  4.01002  3.20832  4.28545  4.66441  1.40114  3.85105  1.67408  2.24695  4.27713  4.56718  4.08928  4.03790  3.63568  3.31454  1.93963  5.16975  4.01850   1531 i - - -
          2.68618  4.42225  2.77519  2.73123  3.46354  2.40513  3.72494  3.29354  2.67741  2.69355  4.24690  2.90347  2.73739  3.18146  2.89801  2.37887  2.77519  2.98518  4.58477  3.61503
          0.03008  3.91475  4.63709  0.61958  0.77255  0.48576  0.95510
    689   2.57511  3.52192  3.57274  2.76945  2.82561  3.57548  2.98106  2.69960  2.93826  2.40722  3.32179  3.35879  3.94990  3.22250  3.24920  2.83358  2.80630  2.48761  3.82898  2.77395   1532 l - - -
          2.68618  4.42225  2.77519  2.73123  3.46354  2.40513  3.72494  3.29354  2.67741  2.69355  4.24690  2.90347  2.73739  3.18146  2.89801  2.37887  2.77519  2.98518  4.58477  3.61503
          0.03008  3.91475  4.63709  0.61958  0.77255  0.48576  0.95510
    690   1.45088  4.14981  3.30362  3.07454  4.25809  1.75010  4.18778  3.60699  3.18191  3.35280  4.21023  3.25344  3.66441  3.46948  3.48872  2.39402  2.70462  3.09600  5.60089  4.39507   1533 a - - -
          2.68618  4.42225  2.77519  2.73123  3.46354  2.40513  3.72494  3.29354  2.67741  2.69355  4.24690  2.90347  2.73739  3.18146  2.89801  2.37887  2.77519  2.98518  4.58477  3.61503
          0.03008  3.91475  4.63709  0.61958  0.77255  0.48576  0.95510
    691   2.71751  4.48897  3.39996  3.30463  4.44655  0.66676  4.42250  4.05628  3.49167  3.70516  4.68110  3.56420  3.88147  3.81245  3.72325  2.89061  3.20203  3.57643  5.53071  4.54981   1534 G - - -
          2.68618  4.42225  2.77519  2.73123  3.46354  2.40513  3.72494  3.29354  2.67741  2.69355  4.24690  2.90347  2.73739  3.18146  2.89801  2.37887  2.77519  2.98518  4.58477  3.61503
          0.03008  3.91475  4.63709  0.61958  0.77255  0.48576  0.95510
    692   2.91408  4.90137  2.93064  2.68581  4.07557  3.39380  3.84456  3.71260  2.50363  3.21078  4.23724  3.14599  3.94773  1.16076  2.78707  2.95995  3.21092  3.43958  5.34001  4.03648   1538 q - - -
          2.68618  4.42225  2.77519  2.73123  3.46354  2.40513  3.72494  3.29354  2.67741  2.69355  4.24690  2.90347  2.73739  3.18146  2.89801  2.37887  2.77519  2.98518  4.58477  3.61503
          0.03008  3.91475  4.63709  0.61958  0.77255  0.48576  0.95510
    693   1.35117  4.12419  3.50176  3.14135  3.98836  2.59083  4.13438  3.16577  3.12499  3.02589  3.92855  3.31429  3.71168  3.43248  3.42745  2.44122  2.69148  2.43425  5.40717  4.18943   1545 a - - -
          2.68618  4.42225  2.77519  2.73123  3.46354  2.40513  3.72494  3.29354  2.67741  2.69355  4.24690  2.90347  2.73739  3.18146  2.89801  2.37887  2.77519  2.98518  4.58477  3.61503
          0.03008  3.91475  4.63709  0.61958  0.77255  0.48576  0.95510
    694   2.88945  5.34810  1.97667  1.25578  4.64435  3.20982  3.73757  4.13134  2.71270  3.67627  4.54079  2.69944  3.81756  2.90921  3.26130  2.79851  3.17622  3.73644  5.83142  4.37711   1547 e - - -
          2.68618  4.42225  2.77519  2.73123  3.46354  2.40513  3.72494  3.29354  2.67741  2.69355  4.24690  2.90347  2.73739  3.18146  2.89801  2.37887  2.77519  2.98518  4.58477  3.61503
          0.03008  3.91475  4.63709  0.61958  0.77255  0.48576  0.95510
    695   2.80907  4.90003  3.27826  2.65757  4.23620  3.53640  3.59802  3.58380  1.69389  3.14450  4.01077  3.09613  3.92006  2.74897  1.79490  2.84475  3.01262  2.87425  5.31537  4.08314   1549 k - - -
          2.68618  4.42225  2.77519  2.73123  3.46354  2.40513  3.72494  3.29354  2.67741  2.69355  4.24690  2.90347  2.73739  3.18146  2.89801  2.37887  2.77519  2.98518  4.58477  3.61503
          0.03008  3.91475  4.63709  0.61958  0.77255  0.48576  0.95510
    696   3.03486  5.16991  0.85928  2.36120  4.55256  3.24255  3.96808  4.15032  3.06016  3.75106  4.72995  2.91975  3.89831  3.20720  3.58224  2.99234  3.37428  3.78495  5.71297  4.41829   1550 d - - -
          2.68618  4.42225  2.77519  2.73123  3.46354  2.40513  3.72494  3.29354  2.67741  2.69355  4.24690  2.90347  2.73739  3.18146  2.89801  2.37887  2.77519  2.98518  4.58477  3.61503
          0.03008  3.91475  4.63709  0.61958  0.77255  0.48576  0.95510
    697   2.80744  4.55796  3.41914  3.26413  4.25600  3.24307  4.33826  3.81209  3.32500  3.43443  4.48596  3.56666  0.75266  3.71250  3.56591  2.97621  3.25229  3.45267  5.43116  4.37719   1551 p - - -
          2.68618  4.42225  2.77519  2.73123  3.46354  2.40513  3.72494  3.29354  2.67741  2.69355  4.24690  2.90347  2.73739  3.18146  2.89801  2.37887  2.77519  2.98518  4.58477  3.61503
          0.03008  3.91475  4.63709  0.61958  0.77255  0.48576  0.95510
    698   2.11766  4.67202  2.88084  2.29088  4.01471  3.32807  3.67949  3.37357  2.30499  3.03047  3.87737  2.96179  3.80110  2.86006  2.87409  2.64651  2.28456  3.05836  5.29911  3.99464   1552 a - - -
          2.68618  4.42225  2.77519  2.73123  3.46354  2.40513  3.72494  3.29354  2.67741  2.69355  4.24690  2.90347  2.73739  3.18146  2.89801  2.37887  2.77519  2.98518  4.58477  3.61503
          0.03008  3.91475  4.63709  0.61958  0.77255  0.48576  0.95510
    699   2.35881  4.31133  3.09880  2.88549  4.15629  3.01934  4.05581  3.62099  2.96603  3.30832  4.20015  3.18006  1.44129  3.32383  3.28531  2.23748  2.81036  3.16609  5.49861  4.22367   1553 p - - -
          2.68618  4.42225  2.77519  2.73123  3.46354  2.40513  3.72494  3.29354  2.67741  2.69355  4.24690  2.90347  2.73739  3.18146  2.89801  2.37887  2.77519  2.98518  4.58477  3.61503
          0.03008  3.91475  4.63709  0.61958  0.77255  0.48576  0.95510
    700   3.20255  4.65220  4.25738  3.89727  3.15166  4.03589  4.53973  2.35785  3.66461  0.82487  3.16114  4.16866  4.46388  4.02283  3.83382  3.61145  3.49482  2.40619  5.04645  3.77958   1554 l - - -
          2.68618  4.42225  2.77519  2.73123  3.46354  2.40513  3.72494  3.29354  2.67741  2.69355  4.24690  2.90347  2.73739  3.18146  2.89801  2.37887  2.77519  2.98518  4.58477  3.61503
          0.03008  3.91475  4.63709  0.61958  0.77255  0.48576  0.95510
    701   3.04108  4.85129  3.16691  2.93097  3.31424  3.48314  1.05637  3.75054  2.77287  3.23927  4.28540  3.33865  4.03793  3.29772  3.03611  3.11134  3.34582  3.48485  4.77877  3.26388   1555 h - - -
          2.68618  4.42225  2.77519  2.73123  3.46354  2.40513  3.72494  3.29354  2.67741  2.69355  4.24690  2.90347  2.73739  3.18146  2.89801  2.37887  2.77519  2.98518  4.58477  3.61503
          0.03008  3.91475  4.63709  0.61958  0.77255  0.48576  0.95510
    702   2.95897  5.11960  3.29873  2.67692  4.54078  3.59608  3.56614  3.89876  1.40555  3.35091  4.20617  3.10560  3.96679  2.46369  1.81689  2.94903  3.13144  3.57352  5.41546  4.22001   1557 k - - -
          2.68618  4.42225  2.77519  2.73123  3.46354  2.40513  3.72494  3.29354  2.67741  2.69355  4.24690  2.90347  2.73739  3.18146  2.89801  2.37887  2.77519  2.98518  4.58477  3.61503
          0.03008  3.91475  4.63709  0.61958  0.77255  0.48576  0.95510
    703   0.95452  4.21302  3.50537  3.29843  4.09433  3.03646  4.31551  3.22616  3.31577  3.10583  4.13290  3.43741  3.77966  3.65304  3.56349  2.56289  2.84316  2.87325  5.51726  4.32217   1558 a - - -
          2.68618  4.42225  2.77519  2.73123  3.46354  2.40513  3.72494  3.29354  2.67741  2.69355  4.24690  2.90347  2.73739  3.18146  2.89801  2.37887  2.77519  2.98518  4.58477  3.61503
          0.03008  3.91475  4.63709  0.61958  0.77255  0.48576  0.95510
    704   0.95452  4.21302  3.50537  3.29843  4.09433  3.03646  4.31551  3.22616  3.31577  3.10583  4.13290  3.43741  3.77966  3.65304  3.56349  2.56289  2.84316  2.87325  5.51726  4.32217   1559 a - - -
          2.68618  4.42225  2.77519  2.73123  3.46354  2.40513  3.72494  3.29354  2.67741  2.69355  4.24690  2.90347  2.73739  3.18146  2.89801  2.37887  2.77519  2.98518  4.58477  3.61503
          0.03008  3.91475  4.63709  0.61958  0.77255  0.48576  0.95510
    705   2.99456  5.09643  3.38595  2.74913  4.52957  3.61266  3.58643  3.88596  1.37081  3.34665  4.22093  3.15569  3.99126  2.72570  1.65860  2.99640  3.16922  3.57148  5.40317  4.22635   1560 k - - -
          2.68618  4.42225  2.77519  2.73123  3.46354  2.40513  3.72494  3.29354  2.67741  2.69355  4.24690  2.90347  2.73739  3.18146  2.89801  2.37887  2.77519  2.98518  4.58477  3.61503
          0.03008  3.91475  4.63709  0.61958  0.77255  0.48576  0.95510
    706   3.20255  4.65220  4.25738  3.89727  3.15166  4.03589  4.53973  2.35785  3.66461  0.82487  3.16114  4.16866  4.46388  4.02283  3.83382  3.61145  3.49482  2.40619  5.04645  3.77958   1561 l - - -
          2.68618  4.42225  2.77519  2.73123  3.46354  2.40513  3.72494  3.29354  2.67741  2.69355  4.24690  2.90347  2.73739  3.18146  2.89801  2.37887  2.77519  2.98518  4.58477  3.61503
          0.03008  3.91475  4.63709  0.61958  0.77255  0.48576  0.95510
    707   3.20255  4.65220  4.25738  3.89727  3.15166  4.03589  4.53973  2.35785  3.66461  0.82487  3.16114  4.16866  4.46388  4.02283  3.83382  3.61145  3.49482  2.40619  5.04645  3.77958   1562 l - - -
          2.68618  4.42225  2.77519  2.73123  3.46354  2.40513  3.72494  3.29354  2.67741  2.69355  4.24690  2.90347  2.73739  3.18146  2.89801  2.37887  2.77519  2.98518  4.58477  3.61503
          0.03008  3.91475  4.63709  0.61958  0.77255  0.48576  0.95510
    708   3.06398  4.47080  4.39589  4.01318  3.40258  4.11226  4.73337  1.02707  3.84214  1.97985  3.33123  4.25258  4.53930  4.18600  4.03386  3.61153  3.36234  1.84724  5.30224  4.04427   1563 i - - -
          2.68618  4.42225  2.77519  2.73123  3.46354  2.40513  3.72494  3.29354  2.67741  2.69355  4.24690  2.90347  2.73739  3.18146  2.89801  2.37887  2.77519  2.98518  4.58477  3.61503
          0.03008  3.91475  4.63709  0.61958  0.77255  0.48576  0.95510
    709   2.78517  5.07144  2.12387  2.22966  4.42441  3.19133  3.77350  3.98989  2.73357  3.57296  4.44247  1.43303  3.80963  2.96594  3.23460  2.75317  3.10500  3.59022  5.68035  4.24791   1564 n - - -
          2.68618  4.42225  2.77519  2.73123  3.46354  2.40513  3.72494  3.29354  2.67741  2.69355  4.24690  2.90347  2.73739  3.18146  2.89801  2.37887  2.77519  2.98518  4.58477  3.61503
          0.03008  3.91475  4.63709  0.61958  0.77255  0.48576  0.95510
    710   1.65989  4.13542  3.34212  3.07338  4.20199  2.91493  4.15643  3.54889  3.12717  3.29952  4.15770  3.24663  3.65856  3.43269  3.43477  1.42585  2.68047  3.05165  5.56636  4.33597   1565 s - - -
          2.68618  4.42225  2.77519  2.73123  3.46354  2.40513  3.72494  3.29354  2.67741  2.69355  4.24690  2.90347  2.73739  3.18146  2.89801  2.37887  2.77519  2.98518  4.58477  3.61503
          0.03008  3.91475  4.63709  0.61958  0.77255  0.48576  0.95510
    711   2.91408  4.90137  2.93064  2.68581  4.07557  3.39380  3.84456  3.71260  2.50363  3.21078  4.23724  3.14599  3.94773  1.16076  2.78707  2.95995  3.21092  3.43958  5.34001  4.03648   1566 q - - -
          2.68618  4.42225  2.77519  2.73123  3.46354  2.40513  3.72494  3.29354  2.67741  2.69355  4.24690  2.90347  2.73739  3.18146  2.89801  2.37887  2.77519  2.98518  4.58477  3.61503
          0.03008  3.91475  4.63709  0.61958  0.77255  0.48576  0.95510
    712   3.11214  4.55921  4.38460  3.85394  3.07375  4.21162  4.51894  2.20814  3.63945  1.34951  1.70090  4.15528  4.50240  3.92089  3.83702  3.56549  3.35462  2.27585  5.04662  3.87079   1578 l - - -
          2.68618  4.42225  2.77519  2.73123  3.46354  2.40513  3.72494  3.29354  2.67741  2.69355  4.24690  2.90347  2.73739  3.18146  2.89801  2.37887  2.77519  2.98518  4.58477  3.61503
          0.03008  3.91475  4.63709  0.61958  0.77255  0.48576  0.95510
    713   2.89917  5.42651  1.68215  1.41218  4.71422  3.19554  3.72956  4.21818  2.72966  3.73806  4.59425  2.66737  3.80986  2.89715  3.30777  2.79237  3.18591  3.80524  5.89358  4.40921   1580 e - - -
          2.68618  4.42225  2.77519  2.73123  3.46354  2.40513  3.72494  3.29354  2.67741  2.69355  4.24690  2.90347  2.73739  3.18146  2.89801  2.37887  2.77519  2.98518  4.58477  3.61503
          0.03008  3.91475  4.63709  0.61958  0.77255  0.48576  0.95510
    714   2.63275  4.93386  2.18242  2.25888  4.36217  3.22075  3.68106  3.81810  2.55847  3.38352  4.19576  2.15793  3.76173  2.83572  3.05873  2.20758  2.64044  3.41791  5.58125  4.18933   1581 n - - -
          2.68618  4.42225  2.77519  2.73123  3.46354  2.40513  3.72494  3.29354  2.67741  2.69355  4.24690  2.90347  2.73739  3.18146  2.89801  2.37887  2.77519  2.98518  4.58477  3.61503
          0.03008  3.91475  4.63709  0.61958  0.77255  0.48576  0.95510
    715   2.71751  4.48897  3.39996  3.30463  4.44655  0.66676  4.42250  4.05628  3.49167  3.70516  4.68110  3.56420  3.88147  3.81245  3.72325  2.89061  3.20203  3.57643  5.53071  4.54981   1582 G - - -
          2.68618  4.42225  2.77519  2.73123  3.46354  2.40513  3.72494  3.29354  2.67741  2.69355  4.24690  2.90347  2.73739  3.18146  2.89801  2.37887  2.77519  2.98518  4.58477  3.61503
          0.03008  3.91475  4.63709  0.61958  0.77255  0.48576  0.95510
    716   2.78889  5.27329  1.81479  1.71396  4.59335  2.84937  3.68121  4.08331  2.62205  3.59982  4.41960  2.69180  3.78399  2.83421  3.17789  2.42209  3.06484  3.66906  5.77484  4.31513   1583 e - - -
          2.68618  4.42225  2.77519  2.73123  3.46354  2.40513  3.72494  3.29354  2.67741  2.69355  4.24690  2.90347  2.73739  3.18146  2.89801  2.37887  2.77519  2.98518  4.58477  3.61503
          0.03008  3.91475  4.63709  0.61958  0.77255  0.48576  0.95510
    717   3.31202  4.70134  4.29667  4.01908  0.94502  3.99214  3.89583  2.83037  3.92502  2.19062  3.55420  4.06676  4.44969  4.08131  4.03431  3.57986  3.61313  2.82419  4.13216  2.49379   1584 f - - -
          2.68618  4.42225  2.77519  2.73123  3.46354  2.40513  3.72494  3.29354  2.67741  2.69355  4.24690  2.90347  2.73739  3.18146  2.89801  2.37887  2.77519  2.98518  4.58477  3.61503
          0.03008  3.91475  4.63709  0.61958  0.77255  0.48576  0.95510
    718   2.80744  4.55796  3.41914  3.26413  4.25600  3.24307  4.33826  3.81209  3.32500  3.43443  4.48596  3.56666  0.75266  3.71250  3.56591  2.97621  3.25229  3.45267  5.43116  4.37719   1585 p - - -
          2.68618  4.42225  2.77519  2.73123  3.46354  2.40513  3.72494  3.29354  2.67741  2.69355  4.24690  2.90347  2.73739  3.18146  2.89801  2.37887  2.77519  2.98518  4.58477  3.61503
          0.03008  3.91475  4.63709  0.61958  0.77255  0.48576  0.95510
    719   2.91408  4.90137  2.93064  2.68581  4.07557  3.39380  3.84456  3.71260  2.50363  3.21078  4.23724  3.14599  3.94773  1.16076  2.78707  2.95995  3.21092  3.43958  5.34001  4.03648   1586 q - - -
          2.68618  4.42225  2.77519  2.73123  3.46354  2.40513  3.72494  3.29354  2.67741  2.69355  4.24690  2.90347  2.73739  3.18146  2.89801  2.37887  2.77519  2.98518  4.58477  3.61503
          0.03008  3.91475  4.63709  0.61958  0.77255  0.48576  0.95510
    720   2.84374  5.07774  2.60486  2.15992  4.35954  3.35286  3.67976  3.81963  2.34309  3.35485  4.24163  2.89141  3.86936  1.57428  2.68924  2.82206  3.09533  3.48831  5.51682  4.18164   1608 q - - -
          2.68618  4.42225  2.77519  2.73123  3.46354  2.40513  3.72494  3.29354  2.67741  2.69355  4.24690  2.90347  2.73739  3.18146  2.89801  2.37887  2.77519  2.98518  4.58477  3.61503
          0.03008  3.91475  4.63709  0.61958  0.77255  0.48576  0.95510
    721   2.86011  5.20036  2.37552  1.33272  4.47567  3.27860  3.70411  3.95064  2.50747  3.48555  4.36663  2.78796  3.84147  2.56197  2.93267  2.80463  3.12835  3.59503  5.65590  4.26350   1619 e - - -
          2.68618  4.42225  2.77519  2.73123  3.46354  2.40513  3.72494  3.29354  2.67741  2.69355  4.24690  2.90347  2.73739  3.18146  2.89801  2.37887  2.77519  2.98518  4.58477  3.61503
          0.03008  3.91475  4.63709  0.61958  0.77255  0.48576  0.95510
    722   3.11380  4.47314  4.58772  4.09751  3.29192  4.34366  4.76865  1.18650  3.91168  1.65768  3.16445  4.35742  4.64784  4.20474  4.10539  3.73341  3.37244  1.79727  5.26731  4.03623   1620 i - - -
          2.68618  4.42225  2.77519  2.73123  3.46354  2.40513  3.72494  3.29354  2.67741  2.69355  4.24690  2.90347  2.73739  3.18146  2.89801  2.37887  2.77519  2.98518  4.58477  3.61503
          0.03008  3.91475  4.63709  0.61958  0.77255  0.48576  0.95510
    723   2.26385  4.17903  3.34147  3.05507  4.08139  2.99028  4.11256  3.35876  3.04210  3.15858  4.05612  3.26088  3.70658  3.39536  3.33786  2.14218  1.38028  2.94220  5.47100  4.22847   1621 t - - -
          2.68618  4.42225  2.77519  2.73123  3.46354  2.40513  3.72494  3.29354  2.67741  2.69355  4.24690  2.90347  2.73739  3.18146  2.89801  2.37887  2.77519  2.98518  4.58477  3.61503
          0.03008  3.91475  4.63709  0.61958  0.77255  0.48576  0.95510
    724   2.71751  4.48897  3.39996  3.30463  4.44655  0.66676  4.42250  4.05628  3.49167  3.70516  4.68110  3.56420  3.88147  3.81245  3.72325  2.89061  3.20203  3.57643  5.53071  4.54981   1622 G - - -
          2.68618  4.42225  2.77519  2.73123  3.46354  2.40513  3.72494  3.29354  2.67741  2.69355  4.24690  2.90347  2.73739  3.18146  2.89801  2.37887  2.77519  2.98518  4.58477  3.61503
          0.03008  3.91475  4.63709  0.61958  0.77255  0.48576  0.95510
    725   1.88691  4.20729  3.88573  3.48516  3.70753  3.41353  4.36463  2.27660  3.40464  2.49411  3.61119  3.66382  4.02890  3.72347  3.66695  2.83485  2.90814  1.42951  5.34964  4.12548   1623 v - - -
          2.68618  4.42225  2.77519  2.73123  3.46354  2.40513  3.72494  3.29354  2.67741  2.69355  4.24690  2.90347  2.73739  3.18146  2.89801  2.37887  2.77519  2.98518  4.58477  3.61503
          0.03008  3.91475  4.63709  0.61958  0.77255  0.48576  0.95510
    726   2.26374  3.43335  3.49997  2.97182  3.42237  3.36239  3.85118  2.82314  2.90337  2.55727  3.45757  3.30088  3.85168  3.21206  3.22689  2.18455  2.74835  2.57155  4.88393  2.63199   1624 s - - -
          2.68618  4.42225  2.77519  2.73123  3.46354  2.40513  3.72494  3.29354  2.67741  2.69355  4.24690  2.90347  2.73739  3.18146  2.89801  2.37887  2.77519  2.98518  4.58477  3.61503
          0.03008  3.91475  4.63709  0.61958  0.77255  0.48576  0.95510
    727   2.82363  3.42879  4.25032  3.68408  3.14659  3.94148  4.30103  2.20090  3.53854  1.50549  2.13628  3.93109  4.28615  3.77713  3.73585  3.25931  3.07005  2.14311  4.92088  3.74929   1625 l - - -
          2.68618  4.42225  2.77519  2.73123  3.46354  2.40513  3.72494  3.29354  2.67741  2.69355  4.24690  2.90347  2.73739  3.18146  2.89801  2.37887  2.77519  2.98518  4.58477  3.61503
          0.03008  3.91475  4.63709  0.61958  0.77255  0.48576  0.95510
    728   2.88983  5.07589  3.17836  2.61057  4.48129  3.54028  3.57464  3.86036  1.53480  3.33621  4.18039  2.72195  3.93073  2.70909  1.80554  2.88313  3.08109  3.52441  5.41788  4.19191   1626 k - - -
          2.68618  4.42225  2.77519  2.73123  3.46354  2.40513  3.72494  3.29354  2.67741  2.69355  4.24690  2.90347  2.73739  3.18146  2.89801  2.37887  2.77519  2.98518  4.58477  3.61503
          0.03008  3.91475  4.63709  0.61958  0.77255  0.48576  0.95510
    729   2.48786  4.53061  2.84294  2.58843  4.15829  3.14368  3.85250  3.54615  2.69801  3.24369  4.11383  1.82487  3.76430  3.06314  3.07950  2.58485  2.07042  3.15770  5.46889  4.14798   1627 n - - -
          2.68618  4.42225  2.77519  2.73123  3.46354  2.40513  3.72494  3.29354  2.67741  2.69355  4.24690  2.90347  2.73739  3.18146  2.89801  2.37887  2.77519  2.98518  4.58477  3.61503
          0.03008  3.91475  4.63709  0.61958  0.77255  0.48576  0.95510
    730   2.38720  1.94732  3.84765  3.37676  3.50079  3.26221  4.11126  2.66971  3.21333  2.28251  3.54217  3.51721  3.87178  3.53863  3.44698  2.38183  2.76856  2.42377  5.02502  3.77479   1628 c - - -
          2.68618  4.42225  2.77519  2.73123  3.46354  2.40513  3.72494  3.29354  2.67741  2.69355  4.24690  2.90347  2.73739  3.18146  2.89801  2.37887  2.77519  2.98518  4.58477  3.61503
          0.03008  3.91475  4.63709  0.61958  0.77255  0.48576  0.95510
    731   2.71390  4.35566  3.84091  3.37596  3.36723  3.64256  4.20443  2.41598  3.18785  2.03713  1.71150  3.66355  4.12681  3.56232  3.43994  3.02080  2.62740  2.32272  5.08944  3.87853   1629 m - - -
          2.68618  4.42225  2.77519  2.73123  3.46354  2.40513  3.72494  3.29354  2.67741  2.69355  4.24690  2.90347  2.73739  3.18146  2.89801  2.37887  2.77519  2.98518  4.58477  3.61503
          0.03008  3.91475  4.63709  0.61958  0.77255  0.48576  0.95510
    732   3.19304  4.58304  4.55575  4.04687  3.09774  4.35201  4.68019  1.89314  3.84160  0.99574  2.96636  4.33100  4.62185  4.09964  4.02164  3.72958  3.43922  2.11062  5.12103  3.92603   1630 l - - -
          2.68618  4.42225  2.77519  2.73123  3.46354  2.40513  3.72494  3.29354  2.67741  2.69355  4.24690  2.90347  2.73739  3.18146  2.89801  2.37887  2.77519  2.98518  4.58477  3.61503
          0.03008  3.91475  4.63709  0.61958  0.77255  0.48576  0.95510
    733   3.04108  4.85129  3.16691  2.93097  3.31424  3.48314  1.05637  3.75054  2.77287  3.23927  4.28540  3.33865  4.03793  3.29772  3.03611  3.11134  3.34582  3.48485  4.77877  3.26388   1631 h - - -
          2.68618  4.42225  2.77519  2.73123  3.46354  2.40513  3.72494  3.29354  2.67741  2.69355  4.24690  2.90347  2.73739  3.18146  2.89801  2.37887  2.77519  2.98518  4.58477  3.61503
          0.03008  3.91475  4.63709  0.61958  0.77255  0.48576  0.95510
    734   2.85953  4.70828  2.57647  2.74971  2.88508  3.52556  3.65877  3.29018  2.90260  2.88865  3.88849  3.18431  4.01022  3.19483  3.27679  2.94433  3.12498  3.05871  4.46100  1.50934   1632 y - - -
          2.68618  4.42225  2.77519  2.73123  3.46354  2.40513  3.72494  3.29354  2.67741  2.69355  4.24690  2.90347  2.73739  3.18146  2.89801  2.37887  2.77519  2.98518  4.58477  3.61503
          0.03008  3.91475  4.63709  0.61958  0.77255  0.48576  0.95510
    735   1.20198  4.12733  3.49337  3.20798  4.09634  2.97808  4.22380  3.17523  3.19592  3.08492  4.03228  3.34385  3.71441  3.52165  3.47351  2.44037  2.31903  2.79539  5.52956  4.31949   1633 a - - -
          2.68618  4.42225  2.77519  2.73123  3.46354  2.40513  3.72494  3.29354  2.67741  2.69355  4.24690  2.90347  2.73739  3.18146  2.89801  2.37887  2.77519  2.98518  4.58477  3.61503
          0.03008  3.91475  4.63709  0.61958  0.77255  0.48576  0.95510
    736   2.40261  4.82034  2.69607  2.20116  4.18439  3.29156  3.66408  3.60319  2.45931  3.19798  4.02779  2.88022  3.78777  2.43746  2.88951  1.98899  2.89423  3.25273  5.42229  4.08334   1634 s - - -
          2.68618  4.42225  2.77519  2.73123  3.46354  2.40513  3.72494  3.29354  2.67741  2.69355  4.24690  2.90347  2.73739  3.18146  2.89801  2.37887  2.77519  2.98518  4.58477  3.61503
          0.03008  3.91475  4.63709  0.61958  0.77255  0.48576  0.95510
    737   3.39824  4.76326  4.27212  3.91169  1.81027  4.16557  3.46763  3.17210  3.77737  2.56163  3.80438  3.87684  4.51324  3.88669  3.91277  3.53487  3.63525  3.08115  3.66685  1.04891   1635 y - - -
          2.68618  4.42225  2.77519  2.73123  3.46354  2.40513  3.72494  3.29354  2.67741  2.69355  4.24690  2.90347  2.73739  3.18146  2.89801  2.37887  2.77519  2.98518  4.58477  3.61503
          0.03008  3.91475  4.63709  0.61958  0.77255  0.48576  0.95510
    738   2.99298  5.02627  3.40247  2.80070  4.43570  3.59731  3.62307  3.81422  1.78858  3.30455  4.20198  3.19232  4.00078  2.77676  1.26979  3.01666  3.18414  3.51331  5.37434  4.19686   1636 r - - -
          2.68618  4.42225  2.77519  2.73123  3.46354  2.40513  3.72494  3.29354  2.67741  2.69355  4.24690  2.90347  2.73739  3.18146  2.89801  2.37887  2.77519  2.98518  4.58477  3.61503
          0.03008  3.91475  4.63709  0.61958  0.77255  0.48576  0.95510
    739   2.73638  4.76658  2.83489  2.55240  3.41830  3.37815  3.68322  3.47529  2.62020  3.07796  4.00862  1.64709  3.89215  3.00371  2.99908  2.78790  3.01875  3.18344  4.89710  2.84175   1637 n - - -
          2.68618  4.42225  2.77519  2.73123  3.46354  2.40513  3.72494  3.29354  2.67741  2.69355  4.24690  2.90347  2.73739  3.18146  2.89801  2.37887  2.77519  2.98518  4.58477  3.61503
          0.03008  3.91475  4.63709  0.61958  0.77255  0.48576  0.95510
    740   3.03771  4.41142  4.58529  4.11018  3.43265  4.26931  4.83858  1.14776  3.96423  1.93884  3.27281  4.34631  4.62509  4.25631  4.17109  3.66647  3.31643  1.57571  5.39381  4.17468   1638 i - - -
          2.68618  4.42225  2.77519  2.73123  3.46354  2.40513  3.72494  3.29354  2.67741  2.69355  4.24690  2.90347  2.73739  3.18146  2.89801  2.37887  2.77519  2.98518  4.58477  3.61503
          0.03008  3.91475  4.63709  0.61958  0.77255  0.48576  0.95510
    741   3.36752  4.71042  4.36801  4.00360  1.10198  4.19083  3.54760  2.99246  3.86670  2.34406  3.62573  3.94982  4.52782  3.95066  3.97540  3.56406  3.60455  2.94596  3.73983  1.85861   1639 f - - -
          2.68618  4.42225  2.77519  2.73123  3.46354  2.40513  3.72494  3.29354  2.67741  2.69355  4.24690  2.90347  2.73739  3.18146  2.89801  2.37887  2.77519  2.98518  4.58477  3.61503
          0.03008  3.91475  4.63709  0.61958  0.77255  0.48576  0.95510
    742   2.80744  4.55796  3.41914  3.26413  4.25600  3.24307  4.33826  3.81209  3.32500  3.43443  4.48596  3.56666  0.75266  3.71250  3.56591  2.97621  3.25229  3.45267  5.43116  4.37719   1640 p - - -
          2.68618  4.42225  2.77519  2.73123  3.46354  2.40513  3.72494  3.29354  2.67741  2.69355  4.24690  2.90347  2.73739  3.18146  2.89801  2.37887  2.77519  2.98518  4.58477  3.61503
          0.03008  3.91475  4.63709  0.61958  0.77255  0.48576  0.95510
    743   2.89308  4.37909  4.16321  3.63163  2.40341  3.96767  4.22452  2.28717  3.51045  1.33468  3.06116  3.90140  4.31130  3.74923  3.72943  3.28945  2.76463  2.26020  4.79742  3.48909   1641 l - - -
          2.68618  4.42225  2.77519  2.73123  3.46354  2.40513  3.72494  3.29354  2.67741  2.69355  4.24690  2.90347  2.73739  3.18146  2.89801  2.37887  2.77519  2.98518  4.58477  3.61503
          0.03008  3.91475  4.63709  0.61958  0.77255  0.48576  0.95510
    744   3.30477  4.67226  4.34801  3.94543  1.86443  4.11198  3.56939  3.03038  3.75531  2.38830  3.63832  3.92198  4.46826  3.89916  3.87667  3.50783  3.54552  2.96606  1.48293  2.09703   1642 w - - -
          2.68618  4.42225  2.77519  2.73123  3.46354  2.40513  3.72494  3.29354  2.67741  2.69355  4.24690  2.90347  2.73739  3.18146  2.89801  2.37887  2.77519  2.98518  4.58477  3.61503
          0.03008  3.91475  4.63709  0.61958  0.77255  0.48576  0.95510
    745   0.95452  4.21302  3.50537  3.29843  4.09433  3.03646  4.31551  3.22616  3.31577  3.10583  4.13290  3.43741  3.77966  3.65304  3.56349  2.56289  2.84316  2.87325  5.51726  4.32217   1643 a - - -
          2.68618  4.42225  2.77519  2.73123  3.46354  2.40513  3.72494  3.29354  2.67741  2.69355  4.24690  2.90347  2.73739  3.18146  2.89801  2.37887  2.77519  2.98518  4.58477  3.61503
          0.03008  3.91475  4.63709  0.61958  0.77255  0.48576  0.95510
    746   3.20255  4.65220  4.25738  3.89727  3.15166  4.03589  4.53973  2.35785  3.66461  0.82487  3.16114  4.16866  4.46388  4.02283  3.83382  3.61145  3.49482  2.40619  5.04645  3.77958   1644 l - - -
          2.68618  4.42225  2.77519  2.73123  3.46354  2.40513  3.72494  3.29354  2.67741  2.69355  4.24690  2.90347  2.73739  3.18146  2.89801  2.37887  2.77519  2.98518  4.58477  3.61503
          0.03008  3.91475  4.63709  0.61958  0.77255  0.48576  0.95510
    747   2.71751  4.48897  3.39996  3.30463  4.44655  0.66676  4.42250  4.05628  3.49167  3.70516  4.68110  3.56420  3.88147  3.81245  3.72325  2.89061  3.20203  3.57643  5.53071  4.54981   1645 G - - -
          2.68618  4.42225  2.77519  2.73123  3.46354  2.40513  3.72494  3.29354  2.67741  2.69355  4.24690  2.90347  2.73739  3.18146  2.89801  2.37887  2.77519  2.98518  4.58477  3.61503
          0.03008  3.91475  4.63709  0.61958  0.77255  0.48576  0.95510
    748   2.66873  4.69081  3.02376  1.80826  3.80087  3.46968  3.71574  3.04637  2.50168  2.50411  3.22777  3.05579  3.88701  2.90766  2.89424  2.75394  2.90774  2.83385  5.21200  3.90275   1647 e - - -
          2.68618  4.42225  2.77519  2.73123  3.46354  2.40513  3.72494  3.29354  2.67741  2.69355  4.24690  2.90347  2.73739  3.18146  2.89801  2.37887  2.77519  2.98518  4.58477  3.61503
          0.03008  3.91475  4.63709  0.61958  0.77255  0.48576  0.95510
    749   3.30803  4.77990  3.90054  3.63772  2.29450  3.87929  3.63815  3.31133  3.49402  2.75439  3.98194  3.77541  4.35209  3.78992  3.66913  3.44058  3.59488  3.18386  3.93993  0.89830   1648 y - - -
          2.68618  4.42225  2.77519  2.73123  3.46354  2.40513  3.72494  3.29354  2.67741  2.69355  4.24690  2.90347  2.73739  3.18146  2.89801  2.37887  2.77519  2.98518  4.58477  3.61503
          0.03008  3.91475  4.63709  0.61958  0.77255  0.48576  0.95510
    750   2.66249  3.57641  3.28756  2.69767  3.83511  3.46687  3.16518  3.29654  2.27655  2.91998  3.79440  3.12565  3.88130  2.86436  1.77125  2.76041  2.90165  3.01568  5.12023  3.83572   1649 r - - -
          2.68618  4.42225  2.77519  2.73123  3.46354  2.40513  3.72494  3.29354  2.67741  2.69355  4.24690  2.90347  2.73739  3.18146  2.89801  2.37887  2.77519  2.98518  4.58477  3.61503
          0.03008  3.91475  4.63709  0.61958  0.77255  0.48576  0.95510
    751   2.98580  5.08746  3.35514  2.73902  4.51459  3.60125  3.59198  3.87649  1.29407  3.34303  4.21874  3.14930  3.98666  2.73290  1.79281  2.98893  3.16507  3.56184  5.40354  4.22141   1650 k - - -
          2.68618  4.42225  2.77519  2.73123  3.46354  2.40513  3.72494  3.29354  2.67741  2.69355  4.24690  2.90347  2.73739  3.18146  2.89801  2.37887  2.77519  2.98518  4.58477  3.61503
          0.03008  3.91475  4.63709  0.61958  0.77255  0.48576  0.95510
    752   2.65165  3.61228  3.24409  2.66015  3.82407  3.46298  2.84360  3.29302  2.29308  2.91623  3.78488  3.10124  3.87099  2.85155  1.92135  2.74341  2.88747  3.01096  5.11611  3.82170   1651 r - - -
          2.68618  4.42225  2.77519  2.73123  3.46354  2.40513  3.72494  3.29354  2.67741  2.69355  4.24690  2.90347  2.73739  3.18146  2.89801  2.37887  2.77519  2.98518  4.58477  3.61503
          0.03008  3.91475  4.63709  0.61958  0.77255  0.48576  0.95510
    753   2.97406  4.37395  4.50334  4.02567  3.50090  4.18051  4.78475  1.65535  3.89119  2.05503  3.34990  4.26210  4.56796  4.19733  4.11624  3.57287  3.26103  1.08799  5.41208  4.17687   1652 v - - -
          2.68618  4.42225  2.77519  2.73123  3.46354  2.40513  3.72494  3.29354  2.67741  2.69355  4.24690  2.90347  2.73739  3.18146  2.89801  2.37887  2.77519  2.98518  4.58477  3.61503
          0.03008  3.91475  4.63709  0.61958  0.77255  0.48576  0.95510
    754   2.42465  4.25921  3.64127  3.08505  2.99982  3.61742  3.29495  2.71989  2.92366  1.97291  3.34501  3.41249  3.99656  3.26440  3.20161  2.89532  2.86995  2.52643  2.95428  3.13578   1653 l - - -
          2.68618  4.42225  2.77519  2.73123  3.46354  2.40513  3.72494  3.29354  2.67741  2.69355  4.24690  2.90347  2.73739  3.18146  2.89801  2.37887  2.77519  2.98518  4.58477  3.61503
          0.03542  3.75391  4.47626  0.61958  0.77255  0.48576  0.95510
    755   2.48498  3.50290  3.40550  2.86498  3.47105  3.39625  3.78006  2.73912  2.47950  2.16763  3.44259  3.23455  3.84752  3.09101  3.00707  2.51632  2.75873  2.50636  4.91411  3.66898   1654 l - - -
          2.68618  4.42225  2.77519  2.73123  3.46354  2.40513  3.72494  3.29354  2.67741  2.69355  4.24690  2.90347  2.73739  3.18146  2.89801  2.37887  2.77519  2.98518  4.58477  3.61503
          0.03795  3.68621  4.40856  0.61958  0.77255  0.48576  0.95510
    756   2.23119  4.19136  2.97457  2.72924  4.00860  2.91256  3.89630  3.44888  2.80099  3.13770  4.01612  3.03794  2.40356  3.15357  3.13400  1.90091  2.66951  3.00739  5.35513  4.07737   1664 s - - -
          2.68618  4.42225  2.77519  2.73123  3.46354  2.40513  3.72494  3.29354  2.67741  2.69355  4.24690  2.90347  2.73739  3.18146  2.89801  2.37887  2.77519  2.98518  4.58477  3.61503
          0.04363  3.54965  4.27200  0.61958  0.77255  0.48576  0.95510
    757   2.69775  4.73477  2.71103  2.43135  3.97651  3.25751  3.57163  3.43462  1.92823  3.01266  3.95976  2.89448  3.77118  2.45409  2.41727  2.73867  2.96040  3.15280  5.20444  3.90612   1685 k - - -
          2.68618  4.42225  2.77519  2.73123  3.46354  2.40513  3.72494  3.29354  2.67741  2.69355  4.24690  2.90347  2.73739  3.18146  2.89801  2.37887  2.77519  2.98518  4.58477  3.61503
          0.11030  3.54965  2.58095  0.61958  0.77255  0.48576  0.95510
    758   2.65101  4.44344  2.83452  2.62326  3.07683  3.11578  2.43976  3.27299  2.49894  2.80524  3.87712  3.02098  3.69151  3.01006  2.75803  2.74961  2.97624  3.02538  4.53641  3.06032   1686 h - - -
          2.68618  4.42225  2.77519  2.73123  3.46354  2.40513  3.72494  3.29354  2.67741  2.69355  4.24690  2.90347  2.73739  3.18146  2.89801  2.37887  2.77519  2.98518  4.58477  3.61503
          0.04657  3.48592  4.20826  0.61958  0.77255  0.52578  0.89427
    759   2.59563  4.45005  2.74842  2.55970  3.53708  3.08244  3.67439  3.15756  2.44781  2.70058  3.82193  2.97824  3.67884  2.26328  2.71346  2.70157  2.93649  2.93708  4.93057  3.60648   1687 q - - -
          2.68618  4.42225  2.77519  2.73123  3.46354  2.40513  3.72494  3.29354  2.67741  2.69355  4.24690  2.90347  2.73739  3.18146  2.89801  2.37887  2.77519  2.98518  4.58477  3.61503
          0.04657  3.48592  4.20826  0.61958  0.77255  0.52578  0.89427
    760   2.59563  4.45005  2.74842  2.55970  3.53708  3.08244  3.67439  3.15756  2.44781  2.70058  3.82193  2.97824  3.67884  2.26328  2.71346  2.70157  2.93649  2.93708  4.93057  3.60648   1693 q - - -
          2.68618  4.42225  2.77519  2.73123  3.46354  2.40513  3.72494  3.29354  2.67741  2.69355  4.24690  2.90347  2.73739  3.18146  2.89801  2.37887  2.77519  2.98518  4.58477  3.61503
          0.04657  3.48592  4.20826  0.61958  0.77255  0.52578  0.89427
    761   2.69265  4.29746  3.44604  3.17287  3.06190  3.31802  3.96137  2.37245  2.96310  1.65286  3.34417  3.46729  3.88154  3.43271  3.17378  2.95624  3.04386  2.28602  4.71530  3.35462   1694 l - - -
          2.68618  4.42225  2.77519  2.73123  3.46354  2.40513  3.72494  3.29354  2.67741  2.69355  4.24690  2.90347  2.73739  3.18146  2.89801  2.37887  2.77519  2.98518  4.58477  3.61503
          0.04657  3.48592  4.20826  0.61958  0.77255  0.46153  0.99512
    762   2.48313  4.46708  2.75170  2.50441  3.91262  3.09959  3.66838  3.31978  2.08439  3.01684  3.94211  2.92249  3.69271  2.89616  2.65141  2.29766  2.82649  2.99222  5.21294  3.90269   1695 k - - -
          2.68618  4.42225  2.77519  2.73123  3.46354  2.40513  3.72494  3.29354  2.67741  2.69355  4.24690  2.90347  2.73739  3.18146  2.89801  2.37887  2.77519  2.98518  4.58477  3.61503
          0.04363  3.54965  4.27200  0.61958  0.77255  0.48576  0.95510
    763   2.83209  4.37680  3.90244  3.45380  3.08513  3.81333  4.21654  1.83306  3.21910  1.63845  3.11476  3.76344  4.23112  3.62359  3.46160  3.21488  3.11965  1.96198  4.93037  3.58801   1700 l - - -
          2.68618  4.42225  2.77519  2.73123  3.46354  2.40513  3.72494  3.29354  2.67741  2.69355  4.24690  2.90347  2.73739  3.18146  2.89801  2.37887  2.77519  2.98518  4.58477  3.61503
          0.03442  3.38634        *  0.61958  0.77255  0.00000        *
//
