# Supplementary material for: Large-scale mining of plant genomes unlocks the diversity of oxidosqualene cyclases
Source: Nat Chem Biol. Author manuscript; Available in PMC 2026 Feb 3. (PMC12858397; doi:10.1038/s41589-025-02034-8)
Supplement: SI Data S3 [file EMS212204-supplement-SI_Data_S3.zip › SIdata_S3/C__Cycloartenol.hmm]

HMMER3/f [3.2 | June 2018]
NAME  C__Cycloartenol
LENG  763
ALPH  amino
RF    no
MM    no
CONS  yes
CS    no
MAP   yes
DATE  Wed Nov  6 11:05:35 2019
NSEQ  19
EFFN  0.449951
CKSUM 651949842
STATS LOCAL MSV      -12.5530  0.69633
STATS LOCAL VITERBI  -13.3250  0.69633
STATS LOCAL FORWARD   -6.7499  0.69633
HMM          A        C        D        E        F        G        H        I        K        L        M        N        P        Q        R        S        T        V        W        Y   
            m->m     m->i     m->d     i->m     i->i     d->m     d->d
  COMPO   2.55327  4.07636  2.97919  2.73583  3.27720  2.78134  3.63513  2.78797  2.77624  2.40089  3.62796  3.09860  3.30955  3.18237  2.99431  2.69102  2.90706  2.63353  3.96283  3.32564
          2.68618  4.42225  2.77519  2.73123  3.46354  2.40513  3.72494  3.29354  2.67741  2.69355  4.24690  2.90347  2.73739  3.18146  2.89801  2.37887  2.77519  2.98518  4.58477  3.61503
          0.05071  3.40264  4.12498  0.61958  0.77255  0.00000        *
      1   2.91898  4.47890  3.97884  3.56858  3.18193  3.78453  4.31917  2.35103  3.33977  1.78788  1.51150  3.85387  4.24593  3.72677  3.55263  3.26055  3.22360  2.34909  5.01311  3.76825     20 m - - -
          2.68618  4.42225  2.77519  2.73123  3.46354  2.40513  3.72494  3.29354  2.67741  2.69355  4.24690  2.90347  2.73739  3.18146  2.89801  2.37887  2.77519  2.98518  4.58477  3.61503
          0.03359  3.80608  4.52843  0.61958  0.77255  0.48576  0.95510
      2   3.23001  4.62753  3.99263  3.68338  2.60493  3.65820  3.82338  3.25212  3.40753  2.65784  3.88886  3.84617  4.17079  3.79875  3.54712  3.43423  3.52740  3.14063  1.03064  2.61076     25 w - - -
          2.68618  4.42225  2.77519  2.73123  3.46354  2.40513  3.72494  3.29354  2.67741  2.69355  4.24690  2.90347  2.73739  3.18146  2.89801  2.37887  2.77519  2.98518  4.58477  3.61503
          0.03359  3.80608  4.52843  0.61958  0.77255  0.48576  0.95510
      3   2.89587  4.97215  3.19734  2.66482  4.35922  3.50644  3.57879  3.74234  1.35727  3.24938  4.13760  3.08657  3.92305  2.73215  1.98177  2.91324  3.09767  3.43485  5.34091  4.13523     26 k - - -
          2.68618  4.42225  2.77519  2.73123  3.46354  2.40513  3.72494  3.29354  2.67741  2.69355  4.24690  2.90347  2.73739  3.18146  2.89801  2.37887  2.77519  2.98518  4.58477  3.61503
          0.03359  3.80608  4.52843  0.61958  0.77255  0.48576  0.95510
      4   3.08217  4.56502  4.08206  3.72322  3.11309  3.89632  4.39983  2.31549  3.49155  0.96163  3.15973  4.00493  4.34420  3.87585  3.67784  3.46173  3.38008  2.33526  4.96666  3.67414     27 l - - -
          2.68618  4.42225  2.77519  2.73123  3.46354  2.40513  3.72494  3.29354  2.67741  2.69355  4.24690  2.90347  2.73739  3.18146  2.89801  2.37887  2.77519  2.98518  4.58477  3.61503
          0.03359  3.80608  4.52843  0.61958  0.77255  0.48576  0.95510
      5   2.88219  4.93451  3.11532  2.65656  4.30730  3.46330  3.61584  3.71064  1.29255  3.24162  4.15018  3.08333  3.91380  2.78106  2.15976  2.90800  3.10516  3.40686  5.34017  4.12150     28 k - - -
          2.68618  4.42225  2.77519  2.73123  3.46354  2.40513  3.72494  3.29354  2.67741  2.69355  4.24690  2.90347  2.73739  3.18146  2.89801  2.37887  2.77519  2.98518  4.58477  3.61503
          0.03359  3.80608  4.52843  0.61958  0.77255  0.48576  0.95510
      6   2.95579  4.38870  4.34354  3.89959  3.33381  4.08181  4.64480  1.24187  3.72808  1.88650  3.22701  4.14981  4.48294  4.05939  3.94413  3.49314  3.24755  1.71736  5.25781  4.00169     29 i - - -
          2.68618  4.42225  2.77519  2.73123  3.46354  2.40513  3.72494  3.29354  2.67741  2.69355  4.24690  2.90347  2.73739  3.18146  2.89801  2.37887  2.77519  2.98518  4.58477  3.61503
          0.03359  3.80608  4.52843  0.61958  0.77255  0.48576  0.95510
      7   1.11396  4.16166  3.39728  3.18727  3.98816  2.98760  4.21688  3.10396  3.20184  2.98840  4.02895  3.35301  3.72071  3.54952  3.45599  2.51324  2.78607  2.76999  5.42205  4.21523     31 a - - -
          2.68618  4.42225  2.77519  2.73123  3.46354  2.40513  3.72494  3.29354  2.67741  2.69355  4.24690  2.90347  2.73739  3.18146  2.89801  2.37887  2.77519  2.98518  4.58477  3.61503
          0.03359  3.80608  4.52843  0.61958  0.77255  0.48576  0.95510
      8   2.82809  5.16535  2.12209  1.32960  4.47117  3.18166  3.70826  3.92658  2.64543  3.51918  4.40573  2.70996  3.78244  2.89091  3.14407  2.76641  3.11769  3.56356  5.67684  4.27121     34 e - - -
          2.68613  4.42225  2.77520  2.73123  3.46354  2.40513  3.72495  3.29354  2.67741  2.69355  4.24690  2.90347  2.73740  3.18146  2.89801  2.37887  2.77520  2.98518  4.58477  3.61503
          0.05993  3.04978  4.52843  0.53858  0.87605  0.48576  0.95510
      9   2.58667  4.36690  3.24665  3.13854  4.27871  0.83935  4.26145  3.86349  3.31058  3.52570  4.50212  3.41135  3.75590  3.64027  3.55251  2.75696  3.06281  3.40479  5.38997  4.37890     46 g - - -
          2.68618  4.42225  2.77520  2.73123  3.46354  2.40513  3.72495  3.29354  2.67741  2.69355  4.24690  2.90347  2.73740  3.18146  2.89801  2.37884  2.77520  2.98518  4.58477  3.61503
          0.05446  3.16517  4.52843  0.55340  0.85565  0.48576  0.95510
     10   2.27270  4.20936  3.02633  2.88690  4.18942  1.32774  4.08808  3.68249  3.06457  3.38952  4.27358  3.14691  3.64439  3.38142  3.36935  2.30076  2.75547  3.17189  5.50631  4.26201     55 g - - -
          2.68618  4.42225  2.77519  2.73123  3.46354  2.40513  3.72494  3.29354  2.67741  2.69355  4.24690  2.90347  2.73739  3.18146  2.89801  2.37887  2.77519  2.98518  4.58477  3.61503
          0.03359  3.80608  4.52843  0.61958  0.77255  0.48576  0.95510
     11   2.52296  4.68512  2.38156  2.33012  4.22529  3.12836  3.71993  3.67114  2.61920  3.28216  4.11571  2.44905  3.71609  2.90285  3.08252  1.87925  2.75028  3.27052  5.49676  4.13998     61 s - - -
          2.68618  4.42225  2.77519  2.73123  3.46354  2.40513  3.72494  3.29354  2.67741  2.69355  4.24690  2.90347  2.73739  3.18146  2.89801  2.37887  2.77519  2.98518  4.58477  3.61503
          0.03359  3.80608  4.52843  0.61958  0.77255  0.48576  0.95510
     12   2.54936  4.51409  2.88090  2.65301  3.99205  3.15154  3.85541  3.49863  2.67319  3.10044  4.05830  3.06437  1.63164  2.82961  2.99895  2.65716  2.92052  3.15893  5.31890  4.02792     66 p - - -
          2.68618  4.42225  2.77519  2.73123  3.46354  2.40513  3.72494  3.29354  2.67741  2.69355  4.24690  2.90347  2.73739  3.18146  2.89801  2.37887  2.77519  2.98518  4.58477  3.61503
          0.03359  3.80608  4.52843  0.61958  0.77255  0.48576  0.95510
     13   3.23001  4.62753  3.99263  3.68338  2.60493  3.65820  3.82338  3.25212  3.40753  2.65784  3.88886  3.84617  4.17079  3.79875  3.54712  3.43423  3.52740  3.14063  1.03064  2.61076     69 w - - -
          2.68618  4.42225  2.77519  2.73123  3.46354  2.40513  3.72494  3.29354  2.67741  2.69355  4.24690  2.90347  2.73739  3.18146  2.89801  2.37887  2.77519  2.98518  4.58477  3.61503
          0.03359  3.80608  4.52843  0.61958  0.77255  0.48576  0.95510
     14   3.08217  4.56502  4.08206  3.72322  3.11309  3.89632  4.39983  2.31549  3.49155  0.96163  3.15973  4.00493  4.34420  3.87585  3.67784  3.46173  3.38008  2.33526  4.96666  3.67414     79 l - - -
          2.68618  4.42225  2.77519  2.73123  3.46354  2.40513  3.72494  3.29354  2.67741  2.69355  4.24690  2.90347  2.73739  3.18146  2.89801  2.37887  2.77519  2.98518  4.58477  3.61503
          0.03359  3.80608  4.52843  0.61958  0.77255  0.48576  0.95510
     15   2.93321  4.77402  3.41736  2.94442  4.11180  3.43195  3.78086  3.65018  2.21751  3.17834  4.18174  3.30849  3.93911  3.00580  1.08503  3.02146  3.20459  3.37737  5.22268  4.05508     80 r - - -
          2.68618  4.42225  2.77519  2.73123  3.46354  2.40513  3.72494  3.29354  2.67741  2.69355  4.24690  2.90347  2.73739  3.18146  2.89801  2.37887  2.77519  2.98518  4.58477  3.61503
          0.03359  3.80608  4.52843  0.61958  0.77255  0.48576  0.95510
     16   2.21901  4.13790  3.25718  2.96865  4.02037  2.94479  4.03750  3.30045  2.95999  3.09602  3.99300  3.19108  3.65451  3.31545  3.26159  2.04010  1.62200  2.88854  5.40760  4.16087     81 t - - -
          2.68618  4.42225  2.77519  2.73123  3.46354  2.40513  3.72494  3.29354  2.67741  2.69355  4.24690  2.90347  2.73739  3.18146  2.89801  2.37887  2.77519  2.98518  4.58477  3.61503
          0.03359  3.80608  4.52843  0.61958  0.77255  0.48576  0.95510
     17   2.74637  4.28990  3.94858  3.40718  3.37368  3.82474  4.24154  1.96876  3.29169  1.80480  3.24985  3.73531  4.21311  3.60625  3.57646  3.14109  2.47042  1.76652  5.09508  3.88707     82 v - - -
          2.68618  4.42225  2.77519  2.73123  3.46354  2.40513  3.72494  3.29354  2.67741  2.69355  4.24690  2.90347  2.73739  3.18146  2.89801  2.37887  2.77519  2.98518  4.58477  3.61503
          0.03359  3.80608  4.52843  0.61958  0.77255  0.48576  0.95510
     18   2.67088  4.66268  2.67638  2.55595  4.01601  3.14134  3.87173  3.71355  2.77069  3.36849  4.32533  1.28136  3.79068  3.14567  3.12197  2.74144  3.05134  3.34249  5.32981  3.97011     84 n - - -
          2.68618  4.42225  2.77519  2.73123  3.46354  2.40513  3.72494  3.29354  2.67741  2.69355  4.24690  2.90347  2.73739  3.18146  2.89801  2.37887  2.77519  2.98518  4.58477  3.61503
          0.03359  3.80608  4.52843  0.61958  0.77255  0.48576  0.95510
     19   2.65276  4.91920  2.17172  2.19738  4.37227  2.97414  3.70651  3.86494  2.64307  3.44543  4.28950  1.77458  3.73731  2.88752  3.14002  2.55378  2.97405  3.45790  5.62257  4.21224     85 n - - -
          2.68618  4.42225  2.77519  2.73123  3.46354  2.40513  3.72494  3.29354  2.67741  2.69355  4.24690  2.90347  2.73739  3.18146  2.89801  2.37887  2.77519  2.98518  4.58477  3.61503
          0.03359  3.80608  4.52843  0.61958  0.77255  0.48576  0.95510
     20   2.92698  4.75371  3.06537  2.82010  3.24158  3.39430  1.29067  3.61941  2.66515  3.12116  4.16012  3.23153  3.94397  3.18591  2.93410  2.99871  3.22871  3.35595  4.70729  3.19463     86 h - - -
          2.68618  4.42225  2.77519  2.73123  3.46354  2.40513  3.72494  3.29354  2.67741  2.69355  4.24690  2.90347  2.73739  3.18146  2.89801  2.37887  2.77519  2.98518  4.58477  3.61503
          0.03359  3.80608  4.52843  0.61958  0.77255  0.48576  0.95510
     21   2.90411  4.33868  4.34907  3.87023  3.42667  4.06441  4.64890  1.66420  3.73161  1.99333  3.28970  4.12438  4.46529  4.04752  3.96828  3.45138  3.19376  1.22505  5.31859  4.07891     87 v - - -
          2.68618  4.42225  2.77519  2.73123  3.46354  2.40513  3.72494  3.29354  2.67741  2.69355  4.24690  2.90347  2.73739  3.18146  2.89801  2.37887  2.77519  2.98518  4.58477  3.61503
          0.03359  3.80608  4.52843  0.61958  0.77255  0.48576  0.95510
     22   2.58667  4.36690  3.24665  3.13854  4.27871  0.83935  4.26145  3.86349  3.31058  3.52570  4.50212  3.41135  3.75590  3.64027  3.55251  2.75696  3.06281  3.40479  5.38997  4.37890     88 g - - -
          2.68618  4.42225  2.77519  2.73123  3.46354  2.40513  3.72494  3.29354  2.67741  2.69355  4.24690  2.90347  2.73739  3.18146  2.89801  2.37887  2.77519  2.98518  4.58477  3.61503
          0.03359  3.80608  4.52843  0.61958  0.77255  0.48576  0.95510
     23   2.93321  4.77402  3.41736  2.94442  4.11180  3.43195  3.78086  3.65018  2.21751  3.17834  4.18174  3.30849  3.93911  3.00580  1.08503  3.02146  3.20459  3.37737  5.22268  4.05508     89 r - - -
          2.68618  4.42225  2.77519  2.73123  3.46354  2.40513  3.72494  3.29354  2.67741  2.69355  4.24690  2.90347  2.73739  3.18146  2.89801  2.37887  2.77519  2.98518  4.58477  3.61503
          0.03359  3.80608  4.52843  0.61958  0.77255  0.48576  0.95510
     24   2.79848  4.90107  2.76958  2.47940  3.91588  3.35896  3.37343  3.66144  2.27650  3.17371  4.10203  2.95967  3.86165  1.65455  2.57720  2.81440  3.05458  3.35902  5.20506  3.81170     90 q - - -
          2.68618  4.42225  2.77519  2.73123  3.46354  2.40513  3.72494  3.29354  2.67741  2.69355  4.24690  2.90347  2.73739  3.18146  2.89801  2.37887  2.77519  2.98518  4.58477  3.61503
          0.03359  3.80608  4.52843  0.61958  0.77255  0.48576  0.95510
     25   2.59358  4.20139  3.91167  3.36873  3.05401  3.75846  4.13246  1.91986  3.27822  2.18286  3.27476  3.47890  4.14666  3.56438  3.55115  3.06493  2.92903  1.61620  4.94096  3.69432    101 v - - -
          2.68618  4.42225  2.77519  2.73123  3.46354  2.40513  3.72494  3.29354  2.67741  2.69355  4.24690  2.90347  2.73739  3.18146  2.89801  2.37887  2.77519  2.98518  4.58477  3.61503
          0.03359  3.80608  4.52843  0.61958  0.77255  0.48576  0.95510
     26   3.23001  4.62753  3.99263  3.68338  2.60493  3.65820  3.82338  3.25212  3.40753  2.65784  3.88886  3.84617  4.17079  3.79875  3.54712  3.43423  3.52740  3.14063  1.03064  2.61076    102 w - - -
          2.68618  4.42225  2.77519  2.73123  3.46354  2.40513  3.72494  3.29354  2.67741  2.69355  4.24690  2.90347  2.73739  3.18146  2.89801  2.37887  2.77519  2.98518  4.58477  3.61503
          0.03359  3.80608  4.52843  0.61958  0.77255  0.48576  0.95510
     27   2.82809  5.16535  2.12209  1.32960  4.47117  3.18166  3.70826  3.92658  2.64543  3.51918  4.40573  2.70996  3.78244  2.89091  3.14407  2.76641  3.11769  3.56356  5.67684  4.27121    104 e - - -
          2.68618  4.42225  2.77519  2.73123  3.46354  2.40513  3.72494  3.29354  2.67741  2.69355  4.24690  2.90347  2.73739  3.18146  2.89801  2.37887  2.77519  2.98518  4.58477  3.61503
          0.03359  3.80608  4.52843  0.61958  0.77255  0.48576  0.95510
     28   3.17606  4.59798  4.14710  3.85029  1.12708  3.87876  3.85165  2.70944  3.75929  2.09563  3.45047  3.94523  4.33993  3.94604  3.89540  3.44857  3.47773  2.69498  4.12295  2.49933    105 f - - -
          2.68618  4.42225  2.77519  2.73123  3.46354  2.40513  3.72494  3.29354  2.67741  2.69355  4.24690  2.90347  2.73739  3.18146  2.89801  2.37887  2.77519  2.98518  4.58477  3.61503
          0.03359  3.80608  4.52843  0.61958  0.77255  0.48576  0.95510
     29   2.80663  5.12909  1.28101  2.12933  4.44738  3.12346  3.74957  4.01787  2.78557  3.61618  4.51413  2.55995  3.76686  2.95090  3.33233  2.74980  3.13279  3.62195  5.70719  4.25404    108 d - - -
          2.68618  4.42225  2.77519  2.73123  3.46354  2.40513  3.72494  3.29354  2.67741  2.69355  4.24690  2.90347  2.73739  3.18146  2.89801  2.37887  2.77519  2.98518  4.58477  3.61503
          0.03359  3.80608  4.52843  0.61958  0.77255  0.48576  0.95510
     30   2.35637  4.29067  3.04036  2.83456  4.03526  2.99918  3.99400  3.49812  2.89664  3.19595  4.12594  3.14173  1.54321  3.27366  3.20593  2.36887  2.79944  3.08395  5.38738  4.10853    109 p - - -
          2.68618  4.42225  2.77519  2.73123  3.46354  2.40513  3.72494  3.29354  2.67741  2.69355  4.24690  2.90347  2.73739  3.18146  2.89801  2.37887  2.77519  2.98518  4.58477  3.61503
          0.03359  3.80608  4.52843  0.61958  0.77255  0.48576  0.95510
     31   2.54990  4.97283  2.43485  2.18368  4.25854  3.27849  3.42689  3.70173  2.15577  3.25739  4.06828  2.49936  3.75251  2.73095  2.85333  2.36789  2.88871  3.33986  5.45562  4.08046    111 k - - -
          2.68618  4.42225  2.77520  2.73123  3.46354  2.40513  3.72495  3.29354  2.67737  2.69355  4.24690  2.90347  2.73740  3.18146  2.89801  2.37887  2.77520  2.98518  4.58477  3.61503
          0.05446  3.16517  4.52843  0.55340  0.85565  0.48576  0.95510
     32   2.61592  4.27629  3.55751  3.03111  3.21572  3.57436  3.61739  2.38079  2.86018  1.79201  3.31588  3.38587  3.97859  3.23704  3.14788  2.70129  2.86492  2.41222  4.76853  3.45589    126 l - - -
          2.68618  4.42225  2.77520  2.73124  3.46354  2.40513  3.72495  3.29354  2.67741  2.69355  4.24690  2.90347  2.73740  3.18147  2.89801  2.37887  2.77520  2.98509  4.58477  3.61503
          0.07360  2.81083  4.52843  0.50516  0.92485  0.48576  0.95510
     33   2.46707  4.37417  3.03608  2.83999  4.15814  1.26091  4.00662  3.67688  2.87931  3.32660  4.23678  3.17527  3.72596  3.28648  2.87473  2.60750  2.89811  3.24315  5.39453  4.20441    128 g - - -
          2.68618  4.42225  2.77519  2.73123  3.46354  2.40513  3.72494  3.29354  2.67741  2.69355  4.24690  2.90347  2.73739  3.18146  2.89801  2.37887  2.77519  2.98518  4.58477  3.61503
          0.03359  3.80608  4.52843  0.61958  0.77255  0.48576  0.95510
     34   2.19892  4.13751  3.21035  2.94252  4.08722  2.91103  4.04158  3.42487  2.96734  3.18239  4.06284  3.16598  3.63314  3.31172  3.27623  1.47630  2.23603  2.97190  5.45722  4.20511    131 s - - -
          2.68618  4.42225  2.77519  2.73123  3.46354  2.40513  3.72494  3.29354  2.67741  2.69355  4.24690  2.90347  2.73739  3.18146  2.89801  2.37887  2.77519  2.98518  4.58477  3.61503
          0.03359  3.80608  4.52843  0.61958  0.77255  0.48576  0.95510
     35   2.27591  4.30019  3.10807  2.90036  4.03955  3.02713  4.04326  3.40512  2.95127  3.11207  4.09739  3.20001  1.45221  3.32965  3.25054  2.55533  2.83823  3.03404  5.39290  4.16052    132 p - - -
          2.68618  4.42225  2.77519  2.73123  3.46354  2.40513  3.72494  3.29354  2.67741  2.69355  4.24690  2.90347  2.73739  3.18146  2.89801  2.37887  2.77519  2.98518  4.58477  3.61503
          0.03359  3.80608  4.52843  0.61958  0.77255  0.48576  0.95510
     36   2.80758  5.10877  2.36559  1.48984  4.37655  3.24384  3.65994  3.84101  2.44819  3.38876  4.27713  2.76261  3.80126  2.52407  2.85902  2.76308  3.07473  3.49814  5.57024  4.19013    133 e - - -
          2.68618  4.42225  2.77519  2.73123  3.46354  2.40513  3.72494  3.29354  2.67741  2.69355  4.24690  2.90347  2.73739  3.18146  2.89801  2.37887  2.77519  2.98518  4.58477  3.61503
          0.03359  3.80608  4.52843  0.61958  0.77255  0.48576  0.95510
     37   2.78848  5.28173  1.79942  1.69529  4.54094  3.18381  3.39403  4.04508  2.56953  3.55918  4.39066  2.64760  3.75626  2.69523  3.10929  2.70209  3.05706  3.64530  5.72607  4.26527    141 e - - -
          2.68618  4.42225  2.77519  2.73123  3.46354  2.40513  3.72494  3.29354  2.67741  2.69355  4.24690  2.90347  2.73739  3.18146  2.89801  2.37887  2.77519  2.98518  4.58477  3.61503
          0.03359  3.80608  4.52843  0.61958  0.77255  0.48576  0.95510
     38   2.88688  4.39979  4.04849  3.50800  3.15538  3.95213  4.24268  1.92356  3.27488  1.38394  3.07569  3.83033  4.29172  3.63666  3.32146  3.27945  3.13065  2.13873  4.96775  3.73890    143 l - - -
          2.68618  4.42225  2.77519  2.73123  3.46354  2.40513  3.72494  3.29354  2.67741  2.69355  4.24690  2.90347  2.73739  3.18146  2.89801  2.37887  2.77519  2.98518  4.58477  3.61503
          0.03359  3.80608  4.52843  0.61958  0.77255  0.48576  0.95510
     39   2.07116  4.47490  2.87984  2.50798  3.71865  3.36574  3.68287  3.02167  2.55794  2.62891  3.33870  3.02992  3.80125  2.90394  2.96702  2.57451  2.77742  2.75568  5.09148  3.80834    153 a - - -
          2.68618  4.42225  2.77519  2.73123  3.46354  2.40513  3.72494  3.29354  2.67741  2.69355  4.24690  2.90347  2.73739  3.18146  2.89801  2.37887  2.77519  2.98518  4.58477  3.61503
          0.03359  3.80608  4.52843  0.61958  0.77255  0.48576  0.95510
     40   2.56505  5.15491  2.12471  1.71122  4.44131  3.21256  3.62563  3.90236  2.50807  3.44263  4.26919  2.69270  3.75569  2.47603  3.01615  2.67568  2.99792  3.52060  5.63132  4.20790    154 e - - -
          2.68618  4.42225  2.77519  2.73123  3.46354  2.40513  3.72494  3.29354  2.67741  2.69355  4.24690  2.90347  2.73739  3.18146  2.89801  2.37887  2.77519  2.98518  4.58477  3.61503
          0.03359  3.80608  4.52843  0.61958  0.77255  0.48576  0.95510
     41   2.96140  4.36366  4.43785  3.95474  3.37964  4.15925  4.70768  1.30935  3.81243  1.90341  3.22797  4.20957  4.52579  4.11255  4.03521  3.54568  3.24050  1.53392  5.31380  4.09160    155 i - - -
          2.68618  4.42225  2.77519  2.73123  3.46354  2.40513  3.72494  3.29354  2.67741  2.69355  4.24690  2.90347  2.73739  3.18146  2.89801  2.37887  2.77519  2.98518  4.58477  3.61503
          0.03359  3.80608  4.52843  0.61958  0.77255  0.48576  0.95510
     42   2.82734  5.19832  2.06325  1.35453  4.49866  3.17569  3.69972  3.96058  2.64863  3.54147  4.42025  2.69062  3.77716  2.87879  3.16261  2.75789  3.11532  3.59007  5.70273  4.28258    156 e - - -
          2.68618  4.42225  2.77519  2.73123  3.46354  2.40513  3.72494  3.29354  2.67741  2.69355  4.24690  2.90347  2.73739  3.18146  2.89801  2.37887  2.77519  2.98518  4.58477  3.61503
          0.03359  3.80608  4.52843  0.61958  0.77255  0.48576  0.95510
     43   2.65962  4.97429  2.58931  2.20549  4.27818  3.32741  3.56450  3.70758  1.94248  3.24848  4.05835  2.59107  3.77206  2.70214  2.54224  2.64324  2.74151  3.34841  5.42517  4.07816    157 k - - -
          2.68618  4.42225  2.77519  2.73123  3.46354  2.40513  3.72494  3.29354  2.67741  2.69355  4.24690  2.90347  2.73739  3.18146  2.89801  2.37887  2.77519  2.98518  4.58477  3.61503
          0.03359  3.80608  4.52843  0.61958  0.77255  0.48576  0.95510
     44   1.66414  4.24093  3.58855  3.13174  3.28779  3.35643  4.05295  2.50960  3.05450  2.32438  3.50335  3.42054  3.91660  3.38724  3.36635  2.73136  2.83619  2.24442  5.09697  3.80705    158 a - - -
          2.68618  4.42225  2.77519  2.73123  3.46354  2.40513  3.72494  3.29354  2.67741  2.69355  4.24690  2.90347  2.73739  3.18146  2.89801  2.37887  2.77519  2.98518  4.58477  3.61503
          0.03359  3.80608  4.52843  0.61958  0.77255  0.48576  0.95510
     45   2.93321  4.77402  3.41736  2.94442  4.11180  3.43195  3.78086  3.65018  2.21751  3.17834  4.18174  3.30849  3.93911  3.00580  1.08503  3.02146  3.20459  3.37737  5.22268  4.05508    163 r - - -
          2.68618  4.42225  2.77519  2.73123  3.46354  2.40513  3.72494  3.29354  2.67741  2.69355  4.24690  2.90347  2.73739  3.18146  2.89801  2.37887  2.77519  2.98518  4.58477  3.61503
          0.03359  3.80608  4.52843  0.61958  0.77255  0.48576  0.95510
     46   2.64778  5.04288  2.40034  2.03429  4.34294  3.29912  3.27057  3.79542  2.21408  3.31652  4.11004  2.71278  3.75121  2.55256  2.54583  2.61378  2.88359  3.41298  5.48185  4.10213    164 e - - -
          2.68618  4.42225  2.77519  2.73123  3.46354  2.40513  3.72494  3.29354  2.67741  2.69355  4.24690  2.90347  2.73739  3.18146  2.89801  2.37887  2.77519  2.98518  4.58477  3.61503
          0.03359  3.80608  4.52843  0.61958  0.77255  0.48576  0.95510
     47   2.61029  4.77266  2.71484  2.30473  4.04666  3.30173  3.28902  3.48743  2.40138  2.98473  3.92948  2.20289  3.77377  2.79165  2.81505  2.50962  2.70434  3.16094  5.30845  3.97188    165 n - - -
          2.68618  4.42225  2.77519  2.73123  3.46354  2.40513  3.72494  3.29354  2.67741  2.69355  4.24690  2.90347  2.73739  3.18146  2.89801  2.37887  2.77519  2.98518  4.58477  3.61503
          0.03359  3.80608  4.52843  0.61958  0.77255  0.48576  0.95510
     48   2.87507  4.44057  3.87799  3.53375  1.39871  3.69593  3.75909  2.72096  3.45049  2.26440  3.49412  3.68278  4.18674  3.69145  3.65269  2.93319  3.19164  2.61288  4.14608  2.52112    166 f - - -
          2.68618  4.42225  2.77519  2.73123  3.46354  2.40513  3.72494  3.29354  2.67741  2.69355  4.24690  2.90347  2.73739  3.18146  2.89801  2.37887  2.77519  2.98518  4.58477  3.61503
          0.03359  3.80608  4.52843  0.61958  0.77255  0.48576  0.95510
     49   2.45275  4.54911  3.03696  2.53300  3.83538  3.34147  3.13339  3.23678  2.41947  2.80303  3.73187  2.99933  3.78366  2.84055  2.65072  2.34925  2.45631  2.93870  5.14723  3.85894    167 s - - -
          2.68618  4.42225  2.77519  2.73123  3.46354  2.40513  3.72494  3.29354  2.67741  2.69355  4.24690  2.90347  2.73739  3.18146  2.89801  2.37887  2.77519  2.98518  4.58477  3.61503
          0.03359  3.80608  4.52843  0.61958  0.77255  0.48576  0.95510
     50   2.58234  4.82517  2.45208  2.32546  4.08970  3.33029  3.57200  3.14983  2.18133  3.09736  3.91199  2.65322  3.75591  2.71954  2.70124  2.59600  2.74939  3.17143  5.32005  3.97531    168 k - - -
          2.68618  4.42225  2.77519  2.73123  3.46354  2.40513  3.72494  3.29354  2.67741  2.69355  4.24690  2.90347  2.73739  3.18146  2.89801  2.37887  2.77519  2.98518  4.58477  3.61503
          0.03359  3.80608  4.52843  0.61958  0.77255  0.48576  0.95510
     51   2.59784  4.68632  2.86835  2.45552  3.82826  3.33456  3.00207  3.37967  2.40049  2.89387  3.85969  2.21788  3.79433  2.82395  2.78515  2.65347  2.76630  2.96865  5.15604  3.78813    170 n - - -
          2.68618  4.42225  2.77519  2.73123  3.46354  2.40513  3.72494  3.29354  2.67741  2.69355  4.24690  2.90347  2.73739  3.18146  2.89801  2.37887  2.77519  2.98518  4.58477  3.61503
          0.03359  3.80608  4.52843  0.61958  0.77255  0.48576  0.95510
     52   2.93321  4.77402  3.41736  2.94442  4.11180  3.43195  3.78086  3.65018  2.21751  3.17834  4.18174  3.30849  3.93911  3.00580  1.08503  3.02146  3.20459  3.37737  5.22268  4.05508    175 r - - -
          2.68618  4.42225  2.77519  2.73123  3.46354  2.40513  3.72494  3.29354  2.67741  2.69355  4.24690  2.90347  2.73739  3.18146  2.89801  2.37887  2.77519  2.98518  4.58477  3.61503
          0.03359  3.80608  4.52843  0.61958  0.77255  0.48576  0.95510
     53   3.17606  4.59798  4.14710  3.85029  1.12708  3.87876  3.85165  2.70944  3.75929  2.09563  3.45047  3.94523  4.33993  3.94604  3.89540  3.44857  3.47773  2.69498  4.12295  2.49933    176 f - - -
          2.68618  4.42225  2.77519  2.73123  3.46354  2.40513  3.72494  3.29354  2.67741  2.69355  4.24690  2.90347  2.73739  3.18146  2.89801  2.37887  2.77519  2.98518  4.58477  3.61503
          0.03359  3.80608  4.52843  0.61958  0.77255  0.48576  0.95510
     54   2.55403  4.75215  2.71771  2.20942  3.99355  3.35037  3.32372  3.29090  2.36084  3.01121  3.82915  2.88033  3.75593  2.61659  2.74825  2.54095  2.67685  2.87356  5.25211  3.91848    178 e - - -
          2.68618  4.42225  2.77519  2.73123  3.46354  2.40513  3.72494  3.29354  2.67741  2.69355  4.24690  2.90347  2.73739  3.18146  2.89801  2.37887  2.77519  2.98518  4.58477  3.61503
          0.03359  3.80608  4.52843  0.61958  0.77255  0.48576  0.95510
     55   2.75820  4.94693  2.96906  2.47646  4.24181  3.44098  2.78477  3.66823  1.75326  3.19678  4.03581  2.95787  3.84783  2.55273  2.30670  2.67633  2.96644  3.34219  5.33003  4.04981    181 k - - -
          2.68618  4.42225  2.77519  2.73123  3.46354  2.40513  3.72494  3.29354  2.67741  2.69355  4.24690  2.90347  2.73739  3.18146  2.89801  2.37887  2.77519  2.98518  4.58477  3.61503
          0.03359  3.80608  4.52843  0.61958  0.77255  0.48576  0.95510
     56   2.88960  4.95807  3.16351  2.65961  4.33928  3.49016  3.59130  3.73002  1.32980  3.24576  4.14057  3.08364  3.91917  2.74877  2.05618  2.90995  3.09904  3.42370  5.34071  4.12959    183 k - - -
          2.68618  4.42225  2.77519  2.73123  3.46354  2.40513  3.72494  3.29354  2.67741  2.69355  4.24690  2.90347  2.73739  3.18146  2.89801  2.37887  2.77519  2.98518  4.58477  3.61503
          0.03359  3.80608  4.52843  0.61958  0.77255  0.48576  0.95510
     57   2.92698  4.75371  3.06537  2.82010  3.24158  3.39430  1.29067  3.61941  2.66515  3.12116  4.16012  3.23153  3.94397  3.18591  2.93410  2.99871  3.22871  3.35595  4.70729  3.19463    185 h - - -
          2.68618  4.42225  2.77519  2.73123  3.46354  2.40513  3.72494  3.29354  2.67741  2.69355  4.24690  2.90347  2.73739  3.18146  2.89801  2.37887  2.77519  2.98518  4.58477  3.61503
          0.03359  3.80608  4.52843  0.61958  0.77255  0.48576  0.95510
     58   2.28501  4.20367  3.15126  2.96551  4.01089  2.93490  4.07645  3.52522  3.03471  3.25120  4.18399  3.19996  3.66856  3.38962  3.32174  1.19580  2.76045  3.07496  5.38907  4.09443    186 s - - -
          2.68618  4.42225  2.77519  2.73123  3.46354  2.40513  3.72494  3.29354  2.67741  2.69355  4.24690  2.90347  2.73739  3.18146  2.89801  2.37887  2.77519  2.98518  4.58477  3.61503
          0.03359  3.80608  4.52843  0.61958  0.77255  0.48576  0.95510
     59   1.71851  4.26076  2.82979  2.70833  4.08688  2.98297  3.92069  3.44431  2.86337  3.16506  4.01881  3.05047  3.65701  3.15935  3.24240  1.87187  2.70415  3.01562  5.43278  4.15967    187 a - - -
          2.68618  4.42225  2.77519  2.73123  3.46354  2.40513  3.72494  3.29354  2.67741  2.69355  4.24690  2.90347  2.73739  3.18146  2.89801  2.37887  2.77519  2.98518  4.58477  3.61503
          0.03359  3.80608  4.52843  0.61958  0.77255  0.48576  0.95510
     60   2.92076  5.03439  1.01820  2.29897  4.40316  3.16257  3.87656  3.97677  2.94879  3.59771  4.57588  2.85134  3.81088  3.11674  3.45468  2.89175  3.25848  3.62358  5.58457  4.28903    188 d - - -
          2.68618  4.42225  2.77519  2.73123  3.46354  2.40513  3.72494  3.29354  2.67741  2.69355  4.24690  2.90347  2.73739  3.18146  2.89801  2.37887  2.77519  2.98518  4.58477  3.61503
          0.03359  3.80608  4.52843  0.61958  0.77255  0.48576  0.95510
     61   2.85466  4.44954  3.86420  3.33995  3.17992  3.82278  4.09861  2.31679  3.01668  1.31493  3.16358  3.67418  4.20267  3.46918  3.01981  3.16647  3.10698  2.34639  4.92945  3.65594    190 l - - -
          2.68618  4.42225  2.77519  2.73123  3.46354  2.40513  3.72494  3.29354  2.67741  2.69355  4.24690  2.90347  2.73739  3.18146  2.89801  2.37887  2.77519  2.98518  4.58477  3.61503
          0.03266  3.83360  4.55594  0.61958  0.77255  0.48576  0.95510
     62   3.13640  4.55757  4.41288  3.90195  2.82597  4.25466  4.47817  2.07023  3.73195  1.04068  2.93797  4.18746  4.53350  3.97151  3.92931  3.61206  3.38050  2.18095  4.91584  3.61433    191 l - - -
          2.68618  4.42225  2.77519  2.73123  3.46354  2.40513  3.72494  3.29354  2.67741  2.69355  4.24690  2.90347  2.73739  3.18146  2.89801  2.37887  2.77519  2.98518  4.58477  3.61503
          0.03266  3.83360  4.55594  0.61958  0.77255  0.48576  0.95510
     63   2.93947  4.49464  4.00802  3.59907  3.19205  3.80511  4.34324  2.36382  3.36907  1.79308  1.45453  3.88120  4.26597  3.75380  3.57885  3.28428  3.24426  2.36529  5.02737  3.78541    192 m - - -
          2.68618  4.42225  2.77519  2.73123  3.46354  2.40513  3.72494  3.29354  2.67741  2.69355  4.24690  2.90347  2.73739  3.18146  2.89801  2.37887  2.77519  2.98518  4.58477  3.61503
          0.03266  3.83360  4.55594  0.61958  0.77255  0.48576  0.95510
     64   2.96275  4.80336  3.44956  2.96961  4.14811  3.45738  3.79806  3.68766  2.22455  3.21072  4.21253  3.33200  3.96241  3.02086  1.03951  3.04917  3.23173  3.41345  5.24729  4.08454    193 r - - -
          2.68618  4.42225  2.77519  2.73123  3.46354  2.40513  3.72494  3.29354  2.67741  2.69355  4.24690  2.90347  2.73739  3.18146  2.89801  2.37887  2.77519  2.98518  4.58477  3.61503
          0.03266  3.83360  4.55594  0.61958  0.77255  0.48576  0.95510
     65   3.09113  4.46281  4.54853  3.98759  2.61046  4.30313  4.54799  1.78702  3.87418  1.23594  2.77119  4.25664  4.53518  4.02943  4.04473  3.62770  3.31614  2.10433  4.96474  3.77537    194 l - - -
          2.68618  4.42225  2.77519  2.73123  3.46354  2.40513  3.72494  3.29354  2.67741  2.69355  4.24690  2.90347  2.73739  3.18146  2.89801  2.37887  2.77519  2.98518  4.58477  3.61503
          0.06110  3.83360  3.27962  0.61958  0.77255  0.48576  0.95510
     66   2.79881  4.89871  2.76943  2.48175  3.91728  3.35711  3.39269  3.66097  2.28002  3.17253  4.10354  2.96142  3.86185  1.64579  2.58015  2.81552  3.05634  3.35918  5.20692  3.81470    209 q - - -
          2.68618  4.42225  2.77519  2.73123  3.46354  2.40513  3.72494  3.29354  2.67741  2.69355  4.24690  2.90347  2.73739  3.18146  2.89801  2.37887  2.77519  2.98518  4.58477  3.61503
          0.03359  3.80608  4.52843  0.61958  0.77255  0.47131  0.97866
     67   3.16074  4.56709  4.34975  3.90375  1.53845  4.14504  3.98125  2.41398  3.75903  1.56468  3.13479  4.04341  4.47029  3.93079  3.91722  3.52247  3.40936  2.44816  4.26744  2.68928    237 f - - -
          2.68618  4.42225  2.77519  2.73123  3.46354  2.40513  3.72494  3.29354  2.67741  2.69355  4.24690  2.90347  2.73739  3.18146  2.89801  2.37887  2.77519  2.98518  4.58477  3.61503
          0.03266  3.83360  4.55594  0.61958  0.77255  0.48576  0.95510
     68   1.79361  4.15576  3.32683  2.93774  3.96331  3.00439  3.98377  3.23824  2.91622  2.87242  3.88830  3.19164  3.67366  3.24774  3.24970  1.88805  2.33453  2.84859  5.34357  4.10953    238 a - - -
          2.68618  4.42225  2.77519  2.73123  3.46354  2.40513  3.72494  3.29354  2.67741  2.69355  4.24690  2.90347  2.73739  3.18146  2.89801  2.37887  2.77519  2.98518  4.58477  3.61503
          0.03266  3.83360  4.55594  0.61958  0.77255  0.48576  0.95510
     69   2.84268  5.03433  2.96086  2.39711  4.40776  3.46146  3.56741  3.79078  1.47608  3.29504  4.14373  2.85703  3.88359  2.71013  2.16952  2.83443  3.04698  3.45920  5.40617  4.15697    239 k - - -
          2.68618  4.42225  2.77519  2.73123  3.46354  2.40513  3.72494  3.29354  2.67741  2.69355  4.24690  2.90347  2.73739  3.18146  2.89801  2.37887  2.77519  2.98518  4.58477  3.61503
          0.03266  3.83360  4.55594  0.61958  0.77255  0.48576  0.95510
     70   2.92011  5.02141  2.47325  1.08200  4.36296  3.24988  3.83419  3.80917  2.70990  3.43286  4.40931  2.91281  3.85283  3.05111  3.11418  2.90691  3.22428  3.49729  5.54192  4.26492    241 e - - -
          2.68618  4.42225  2.77519  2.73123  3.46354  2.40513  3.72494  3.29354  2.67741  2.69355  4.24690  2.90347  2.73739  3.18146  2.89801  2.37887  2.77519  2.98518  4.58477  3.61503
          0.03266  3.83360  4.55594  0.61958  0.77255  0.48576  0.95510
     71   2.69227  4.68649  2.68877  2.57065  4.04402  3.15872  3.89143  3.74664  2.79221  3.39813  4.35410  1.22880  3.80898  3.16464  3.14509  2.76129  3.07318  3.37278  5.35450  3.99556    242 n - - -
          2.68618  4.42225  2.77519  2.73123  3.46354  2.40513  3.72494  3.29354  2.67741  2.69355  4.24690  2.90347  2.73739  3.18146  2.89801  2.37887  2.77519  2.98518  4.58477  3.61503
          0.03266  3.83360  4.55594  0.61958  0.77255  0.48576  0.95510
     72   2.44701  4.47750  3.11628  2.67538  3.84732  3.28339  3.74843  3.21169  2.49951  2.68096  3.78906  3.08865  2.17088  2.96891  2.63180  2.63913  2.82658  2.92034  5.19760  3.91550    252 p - - -
          2.68618  4.42225  2.77519  2.73123  3.46354  2.40513  3.72494  3.29354  2.67741  2.69355  4.24690  2.90347  2.73739  3.18146  2.89801  2.37887  2.77519  2.98518  4.58477  3.61503
          0.03266  3.83360  4.55594  0.61958  0.77255  0.48576  0.95510
     73   2.51753  4.28549  3.32622  2.76185  3.31285  3.07423  3.72412  2.57072  2.70586  2.40705  3.19577  3.05242  3.85782  2.92501  2.99493  2.66025  2.75107  2.46510  4.86343  3.61886    254 l - - -
          2.68618  4.42225  2.77519  2.73123  3.46354  2.40513  3.72494  3.29354  2.67741  2.69355  4.24690  2.90347  2.73739  3.18146  2.89801  2.37887  2.77519  2.98518  4.58477  3.61503
          0.03266  3.83360  4.55594  0.61958  0.77255  0.48576  0.95510
     74   2.46473  4.16268  2.87217  2.47570  3.94146  2.76382  3.50158  3.35168  2.49839  2.98030  3.80818  2.79800  3.27610  2.83663  2.93912  2.31551  2.61745  3.01403  5.24240  3.93392    265 s - - -
          2.68618  4.42225  2.77519  2.73123  3.46354  2.40513  3.72494  3.29354  2.67741  2.69355  4.24690  2.90347  2.73739  3.18146  2.89801  2.37887  2.77519  2.98518  4.58477  3.61503
          0.03266  3.83360  4.55594  0.61958  0.77255  0.48576  0.95510
     75   2.45260  4.62009  2.84411  2.24471  3.85171  3.36742  3.62075  3.12030  2.41287  2.88204  3.72588  2.94689  3.36763  2.80385  2.89616  2.61410  2.72186  2.58820  5.16987  3.86205    269 e - - -
          2.68618  4.42225  2.77519  2.73123  3.46354  2.40513  3.72494  3.29354  2.67741  2.69355  4.24690  2.90347  2.73739  3.18146  2.89801  2.37887  2.77519  2.98518  4.58477  3.61503
          0.03266  3.83360  4.55594  0.61958  0.77255  0.48576  0.95510
     76   2.53089  4.25319  3.59385  3.06807  3.41821  3.57757  3.94629  2.31318  2.93741  2.28571  3.37704  3.27511  3.99955  3.15584  3.24094  2.88226  2.86003  1.70534  4.95435  3.71133    273 v - - -
          2.68618  4.42225  2.77519  2.73123  3.46354  2.40513  3.72494  3.29354  2.67741  2.69355  4.24690  2.90347  2.73739  3.18146  2.89801  2.37887  2.77519  2.98518  4.58477  3.61503
          0.03266  3.83360  4.55594  0.61958  0.77255  0.48576  0.95510
     77   3.11227  4.58644  4.12678  3.76711  3.12202  3.93220  4.43507  2.32474  3.53522  0.92461  3.15832  4.04628  4.37470  3.91287  3.71738  3.49949  3.40855  2.35185  4.98653  3.70066    277 l - - -
          2.68618  4.42225  2.77519  2.73123  3.46354  2.40513  3.72494  3.29354  2.67741  2.69355  4.24690  2.90347  2.73739  3.18146  2.89801  2.37887  2.77519  2.98518  4.58477  3.61503
          0.03266  3.83360  4.55594  0.61958  0.77255  0.48576  0.95510
     78   2.70195  4.46506  3.30505  3.13899  4.13636  3.15480  4.21915  3.67236  3.19307  3.30320  4.35184  3.44929  0.90317  3.58306  3.44248  2.86838  3.14061  3.32210  5.33301  4.25671    286 p - - -
          2.68618  4.42225  2.77519  2.73123  3.46354  2.40513  3.72494  3.29354  2.67741  2.69355  4.24690  2.90347  2.73739  3.18146  2.89801  2.37887  2.77519  2.98518  4.58477  3.61503
          0.03266  3.83360  4.55594  0.61958  0.77255  0.48576  0.95510
     79   2.83649  5.00909  2.87339  2.48925  4.32965  3.42471  3.59863  3.75764  1.79793  3.27096  4.14783  2.96748  3.87814  1.86569  2.36689  2.83300  3.05803  3.43614  5.39965  4.12479    297 k - - -
          2.68618  4.42225  2.77519  2.73123  3.46354  2.40513  3.72494  3.29354  2.67741  2.69355  4.24690  2.90347  2.73739  3.18146  2.89801  2.37887  2.77519  2.98518  4.58477  3.61503
          0.03266  3.83360  4.55594  0.61958  0.77255  0.48576  0.95510
     80   2.81624  4.30393  4.22466  3.74953  3.50414  3.92006  4.56175  1.78075  3.61198  2.11589  3.36342  3.99903  4.36695  3.94332  3.86051  3.30417  2.97498  1.21468  5.32951  4.09873    300 v - - -
          2.68618  4.42225  2.77519  2.73123  3.46354  2.40513  3.72494  3.29354  2.67741  2.69355  4.24690  2.90347  2.73739  3.18146  2.89801  2.37887  2.77519  2.98518  4.58477  3.61503
          0.03266  3.83360  4.55594  0.61958  0.77255  0.48576  0.95510
     81   2.64316  4.87711  2.96842  2.52041  4.28104  3.39997  3.60184  3.65635  1.54140  3.21579  4.06613  2.83150  3.84997  2.75560  2.33835  2.76199  2.85980  3.32326  5.37260  4.11069    305 k - - -
          2.68618  4.42225  2.77519  2.73123  3.46354  2.40513  3.72494  3.29354  2.67741  2.69355  4.24690  2.90347  2.73739  3.18146  2.89801  2.37887  2.77519  2.98518  4.58477  3.61503
          0.03266  3.83360  4.55594  0.61958  0.77255  0.48576  0.95510
     82   2.95639  4.35905  4.42597  3.92102  3.41196  4.17078  4.68266  1.66193  3.78219  1.91328  3.26337  4.18852  4.52611  4.08572  4.01712  3.53985  3.22868  1.21643  5.31926  4.09033    307 v - - -
          2.68618  4.42225  2.77519  2.73123  3.46354  2.40513  3.72494  3.29354  2.67741  2.69355  4.24690  2.90347  2.73739  3.18146  2.89801  2.37887  2.77519  2.98518  4.58477  3.61503
          0.03266  3.83360  4.55594  0.61958  0.77255  0.48576  0.95510
     83   2.75810  5.05331  2.64794  2.16588  4.38598  3.14031  3.58870  3.80699  1.70813  3.32935  4.15843  2.66084  3.81545  2.64146  2.57200  2.73161  2.98951  3.45133  5.48043  4.15549    310 k - - -
          2.68618  4.42225  2.77519  2.73123  3.46354  2.40513  3.72494  3.29354  2.67741  2.69355  4.24690  2.90347  2.73739  3.18146  2.89801  2.37887  2.77519  2.98518  4.58477  3.61503
          0.03266  3.83360  4.55594  0.61958  0.77255  0.48576  0.95510
     84   2.84305  5.33550  1.45351  1.89799  4.61657  3.17066  3.68202  4.10017  2.51638  3.63381  4.48732  2.64233  3.77451  2.84939  3.20707  2.74717  3.12496  3.70198  5.80837  4.33738    318 d - - -
          2.68618  4.42225  2.77519  2.73123  3.46354  2.40513  3.72494  3.29354  2.67741  2.69355  4.24690  2.90347  2.73739  3.18146  2.89801  2.37887  2.77519  2.98518  4.58477  3.61503
          0.03266  3.83360  4.55594  0.61958  0.77255  0.48576  0.95510
     85   2.46754  4.48024  2.88568  2.47326  3.72345  3.24889  3.67394  2.79828  2.55644  2.76540  3.62887  3.02433  3.79708  2.89160  2.97586  2.56923  2.34915  2.66729  5.08847  3.80570    322 t - - -
          2.68618  4.42225  2.77519  2.73123  3.46354  2.40513  3.72494  3.29354  2.67741  2.69355  4.24690  2.90347  2.73739  3.18146  2.89801  2.37887  2.77519  2.98518  4.58477  3.61503
          0.03266  3.83360  4.55594  0.61958  0.77255  0.48576  0.95510
     86   2.79901  5.20037  2.08560  1.40849  4.52947  2.93248  3.69042  4.00044  2.63873  3.55592  4.40759  2.68475  3.77329  2.86093  3.16660  2.73065  3.08579  3.61050  5.72903  4.29614    324 e - - -
          2.68618  4.42225  2.77519  2.73123  3.46354  2.40513  3.72494  3.29354  2.67741  2.69355  4.24690  2.90347  2.73739  3.18146  2.89801  2.37887  2.77519  2.98518  4.58477  3.61503
          0.03266  3.83360  4.55594  0.61958  0.77255  0.48576  0.95510
     87   2.77948  5.18781  1.49286  2.12040  4.46964  3.18785  3.67025  3.98760  2.59504  3.52658  4.37274  2.59252  3.77080  2.71459  2.95991  2.71394  3.06165  3.59651  5.68620  4.23898    325 d - - -
          2.68618  4.42225  2.77519  2.73123  3.46354  2.40513  3.72494  3.29354  2.67741  2.69355  4.24690  2.90347  2.73739  3.18146  2.89801  2.37887  2.77519  2.98518  4.58477  3.61503
          0.03266  3.83360  4.55594  0.61958  0.77255  0.48576  0.95510
     88   2.95037  4.34877  4.45332  3.96326  3.44172  4.16416  4.72646  1.55008  3.83427  1.98487  3.28469  4.21575  4.53379  4.13282  4.06385  3.54554  3.22948  1.23424  5.35489  4.13062    336 v - - -
          2.68618  4.42225  2.77519  2.73123  3.46354  2.40513  3.72494  3.29354  2.67741  2.69355  4.24690  2.90347  2.73739  3.18146  2.89801  2.37887  2.77519  2.98518  4.58477  3.61503
          0.03266  3.83360  4.55594  0.61958  0.77255  0.48576  0.95510
     89   2.37637  4.30186  3.19737  2.83049  3.94293  3.11587  3.88589  3.25769  2.67982  2.99515  3.89520  3.15282  3.74032  3.13334  2.77366  2.43552  1.63578  2.90751  5.29835  4.04059    338 t - - -
          2.68618  4.42225  2.77519  2.73123  3.46354  2.40513  3.72494  3.29354  2.67741  2.69355  4.24690  2.90347  2.73739  3.18146  2.89801  2.37887  2.77519  2.98518  4.58477  3.61503
          0.03266  3.83360  4.55594  0.61958  0.77255  0.48576  0.95510
     90   2.82760  5.01510  2.39824  1.22229  4.42070  2.99364  3.77504  3.86885  2.65341  3.48174  4.38787  2.83213  3.81270  2.97243  3.08433  2.80772  3.13374  3.51282  5.59864  4.27522    344 e - - -
          2.68618  4.42225  2.77519  2.73123  3.46354  2.40513  3.72494  3.29354  2.67741  2.69355  4.24690  2.90347  2.73739  3.18146  2.89801  2.37887  2.77519  2.98518  4.58477  3.61503
          0.03266  3.83360  4.55594  0.61958  0.77255  0.48576  0.95510
     91   2.79392  5.28081  1.96145  1.56909  4.56561  3.04410  3.65269  4.05347  2.58321  3.57152  4.40237  2.65950  3.76522  2.59856  3.12297  2.70975  3.06487  3.65190  5.74551  4.28901    345 e - - -
          2.68618  4.42225  2.77519  2.73123  3.46354  2.40513  3.72494  3.29354  2.67741  2.69355  4.24690  2.90347  2.73739  3.18146  2.89801  2.37887  2.77519  2.98518  4.58477  3.61503
          0.03266  3.83360  4.55594  0.61958  0.77255  0.48576  0.95510
     92   2.15512  4.37646  3.25037  2.72653  3.64258  3.39190  3.75074  2.88771  2.42347  2.64829  2.96060  3.14792  3.83867  3.00226  2.96794  2.68046  2.49031  2.64128  5.04729  3.79572    347 a - - -
          2.68618  4.42225  2.77519  2.73123  3.46354  2.40513  3.72494  3.29354  2.67741  2.69355  4.24690  2.90347  2.73739  3.18146  2.89801  2.37887  2.77519  2.98518  4.58477  3.61503
          0.03266  3.83360  4.55594  0.61958  0.77255  0.48576  0.95510
     93   2.77757  4.33162  4.07096  3.73353  3.52239  3.68300  4.54219  2.05448  3.60069  2.21664  3.49410  3.92941  4.24613  3.96358  3.81682  3.18459  3.14036  1.07546  5.30004  4.02895    348 v - - -
          2.68618  4.42225  2.77519  2.73123  3.46354  2.40513  3.72494  3.29354  2.67741  2.69355  4.24690  2.90347  2.73739  3.18146  2.89801  2.37887  2.77519  2.98518  4.58477  3.61503
          0.03266  3.83360  4.55594  0.61958  0.77255  0.48576  0.95510
     94   2.41425  4.49563  3.04168  2.46646  3.81944  3.33722  3.70881  3.09158  2.40413  2.83491  3.71341  3.04206  3.80552  2.92242  2.90215  2.64722  2.13657  2.62844  5.16664  3.89220    350 t - - -
          2.68618  4.42225  2.77519  2.73123  3.46354  2.40513  3.72494  3.29354  2.67741  2.69355  4.24690  2.90347  2.73739  3.18146  2.89801  2.37887  2.77519  2.98518  4.58477  3.61503
          0.03266  3.83360  4.55594  0.61958  0.77255  0.48576  0.95510
     95   2.51480  4.38300  3.22616  2.69988  3.63000  3.39756  3.73797  2.61735  2.62118  2.65957  3.55933  2.62723  3.83512  2.98901  2.90915  2.67489  2.42711  2.44967  5.03473  3.77158    351 t - - -
          2.68618  4.42225  2.77519  2.73123  3.46354  2.40513  3.72494  3.29354  2.67741  2.69355  4.24690  2.90347  2.73739  3.18146  2.89801  2.37887  2.77519  2.98518  4.58477  3.61503
          0.03266  3.83360  4.55594  0.61958  0.77255  0.48576  0.95510
     96   2.40511  4.26862  3.52763  3.05113  3.64187  3.35012  4.01238  2.49674  2.92017  2.50103  3.35717  3.36668  3.89925  3.30083  3.23370  2.71515  1.76943  2.36654  5.17963  3.93771    352 t - - -
          2.68618  4.42225  2.77519  2.73123  3.46354  2.40513  3.72494  3.29354  2.67741  2.69355  4.24690  2.90347  2.73739  3.18146  2.89801  2.37887  2.77519  2.98518  4.58477  3.61503
          0.03266  3.83360  4.55594  0.61958  0.77255  0.48576  0.95510
     97   3.11227  4.58644  4.12678  3.76711  3.12202  3.93220  4.43507  2.32474  3.53522  0.92461  3.15832  4.04628  4.37470  3.91287  3.71738  3.49949  3.40855  2.35185  4.98653  3.70066    353 l - - -
          2.68618  4.42225  2.77519  2.73123  3.46354  2.40513  3.72494  3.29354  2.67741  2.69355  4.24690  2.90347  2.73739  3.18146  2.89801  2.37887  2.77519  2.98518  4.58477  3.61503
          0.03266  3.83360  4.55594  0.61958  0.77255  0.48576  0.95510
     98   2.92899  4.96333  3.32184  2.74257  4.35398  3.54373  3.59286  3.73649  1.77582  3.24246  4.13941  3.14226  3.95321  2.74963  1.40035  2.95700  3.12687  3.43716  5.32894  4.13956    354 r - - -
          2.68618  4.42225  2.77519  2.73123  3.46354  2.40513  3.72494  3.29354  2.67741  2.69355  4.24690  2.90347  2.73739  3.18146  2.89801  2.37887  2.77519  2.98518  4.58477  3.61503
          0.03266  3.83360  4.55594  0.61958  0.77255  0.48576  0.95510
     99   2.96275  4.80336  3.44956  2.96961  4.14811  3.45738  3.79806  3.68766  2.22455  3.21072  4.21253  3.33200  3.96241  3.02086  1.03951  3.04917  3.23173  3.41345  5.24729  4.08454    357 r - - -
          2.68618  4.42225  2.77519  2.73123  3.46354  2.40513  3.72494  3.29354  2.67741  2.69355  4.24690  2.90347  2.73739  3.18146  2.89801  2.37887  2.77519  2.98518  4.58477  3.61503
          0.03266  3.83360  4.55594  0.61958  0.77255  0.48576  0.95510
    100   1.31648  4.08656  3.30841  3.04942  4.13595  2.48213  4.12597  3.40483  3.10432  3.20178  4.07373  3.21919  3.62675  3.41005  3.40339  2.34971  2.51398  2.94116  5.50982  4.29686    358 a - - -
          2.68618  4.42225  2.77519  2.73123  3.46354  2.40513  3.72494  3.29354  2.67741  2.69355  4.24690  2.90347  2.73739  3.18146  2.89801  2.37887  2.77519  2.98518  4.58477  3.61503
          0.03266  3.83360  4.55594  0.61958  0.77255  0.48576  0.95510
    101   3.10128  4.46961  4.54939  4.00251  3.15190  4.33948  4.67235  1.53672  3.84346  1.32875  2.84078  4.29367  4.58739  4.07803  4.03829  3.68274  3.33759  1.91954  5.15380  3.99953    359 l - - -
          2.68618  4.42225  2.77519  2.73123  3.46354  2.40513  3.72494  3.29354  2.67741  2.69355  4.24690  2.90347  2.73739  3.18146  2.89801  2.37887  2.77519  2.98518  4.58477  3.61503
          0.03266  3.83360  4.55594  0.61958  0.77255  0.48576  0.95510
    102   2.64218  4.93120  2.12156  2.20892  4.36825  3.16087  3.69024  3.85130  2.60971  3.42197  4.25159  2.12733  3.74156  2.85980  3.11530  2.09731  2.95037  3.44555  5.60711  4.19953    360 s - - -
          2.68618  4.42225  2.77519  2.73123  3.46354  2.40513  3.72494  3.29354  2.67741  2.69355  4.24690  2.90347  2.73739  3.18146  2.89801  2.37887  2.77519  2.98518  4.58477  3.61503
          0.03266  3.83360  4.55594  0.61958  0.77255  0.48576  0.95510
    103   3.28916  4.64874  4.27818  3.89433  1.27779  4.12073  3.48305  2.97351  3.76285  2.35084  3.60424  3.86462  4.45658  3.85921  3.88832  3.47921  3.52281  2.90698  3.68708  1.70205    361 f - - -
          2.68618  4.42225  2.77519  2.73123  3.46354  2.40513  3.72494  3.29354  2.67741  2.69355  4.24690  2.90347  2.73739  3.18146  2.89801  2.37887  2.77519  2.98518  4.58477  3.61503
          0.03266  3.83360  4.55594  0.61958  0.77255  0.48576  0.95510
    104   3.04485  4.65155  3.72199  3.25780  2.03881  3.85718  2.25138  3.21294  3.15161  2.69547  3.77274  3.49521  4.21900  3.41553  3.43047  3.15454  3.27225  3.03243  3.81775  1.66567    362 y - - -
          2.68618  4.42225  2.77519  2.73123  3.46354  2.40513  3.72494  3.29354  2.67741  2.69355  4.24690  2.90347  2.73739  3.18146  2.89801  2.37887  2.77519  2.98518  4.58477  3.61503
          0.03266  3.83360  4.55594  0.61958  0.77255  0.48576  0.95510
    105   2.29697  4.21651  3.17371  2.98833  4.03792  2.94716  4.09894  3.55557  3.05945  3.27905  4.20885  3.21892  3.68289  3.41196  3.34624  1.15121  2.77431  3.09920  5.41367  4.12139    363 s - - -
          2.68618  4.42225  2.77519  2.73123  3.46354  2.40513  3.72494  3.29354  2.67741  2.69355  4.24690  2.90347  2.73739  3.18146  2.89801  2.37887  2.77519  2.98518  4.58477  3.61503
          0.03266  3.83360  4.55594  0.61958  0.77255  0.48576  0.95510
    106   2.22323  4.14629  3.27403  2.97861  4.04515  2.95064  4.04850  3.34170  2.97478  3.12344  4.01102  3.19992  3.66089  3.32378  3.28049  1.96309  1.62338  2.91945  5.42627  4.18233    364 t - - -
          2.68618  4.42225  2.77519  2.73123  3.46354  2.40513  3.72494  3.29354  2.67741  2.69355  4.24690  2.90347  2.73739  3.18146  2.89801  2.37887  2.77519  2.98518  4.58477  3.61503
          0.03266  3.83360  4.55594  0.61958  0.77255  0.48576  0.95510
    107   2.96053  4.39515  4.30397  3.77749  3.24330  4.12101  4.51015  1.63544  3.61326  1.42547  3.09541  4.07297  4.44571  3.90846  3.83897  3.46492  3.00417  1.90017  5.14185  3.95565    365 l - - -
          2.68618  4.42225  2.77519  2.73123  3.46354  2.40513  3.72494  3.29354  2.67741  2.69355  4.24690  2.90347  2.73739  3.18146  2.89801  2.37887  2.77519  2.98518  4.58477  3.61503
          0.03266  3.83360  4.55594  0.61958  0.77255  0.48576  0.95510
    108   2.85126  4.83455  2.87866  2.63353  3.99776  3.34110  3.79124  3.62322  2.45720  3.12937  4.15905  3.09265  3.89447  1.30485  2.74184  2.90100  3.14860  3.35553  5.27704  3.96843    366 q - - -
          2.68618  4.42225  2.77519  2.73123  3.46354  2.40513  3.72494  3.29354  2.67741  2.69355  4.24690  2.90347  2.73739  3.18146  2.89801  2.37887  2.77519  2.98518  4.58477  3.61503
          0.03266  3.83360  4.55594  0.61958  0.77255  0.48576  0.95510
    109   1.30924  4.08913  3.31965  3.06914  4.10249  2.88963  4.13370  3.38161  3.11013  3.18888  4.07717  3.23098  3.63390  3.42627  3.40028  2.02687  2.65359  2.92790  5.49310  4.26100    367 a - - -
          2.68618  4.42225  2.77519  2.73123  3.46354  2.40513  3.72494  3.29354  2.67741  2.69355  4.24690  2.90347  2.73739  3.18146  2.89801  2.37887  2.77519  2.98518  4.58477  3.61503
          0.03266  3.83360  4.55594  0.61958  0.77255  0.48576  0.95510
    110   2.79601  4.84014  2.56497  2.48626  3.59319  3.32639  1.63590  3.63181  2.57471  3.19693  4.12641  2.97655  3.86551  2.98686  2.93724  2.82345  3.07852  3.32428  5.00846  3.52228    368 h - - -
          2.68618  4.42225  2.77519  2.73123  3.46354  2.40513  3.72494  3.29354  2.67741  2.69355  4.24690  2.90347  2.73739  3.18146  2.89801  2.37887  2.77519  2.98518  4.58477  3.61503
          0.03266  3.83360  4.55594  0.61958  0.77255  0.48576  0.95510
    111   2.94890  5.06941  0.97545  2.31288  4.44148  3.18216  3.89846  4.02104  2.97549  3.63660  4.61448  2.86703  3.83229  3.13800  3.48591  2.91611  3.28688  3.66459  5.61759  4.32162    369 d - - -
          2.68618  4.42225  2.77519  2.73123  3.46354  2.40513  3.72494  3.29354  2.67741  2.69355  4.24690  2.90347  2.73739  3.18146  2.89801  2.37887  2.77519  2.98518  4.58477  3.61503
          0.03266  3.83360  4.55594  0.61958  0.77255  0.48576  0.95510
    112   2.61831  4.39686  3.28406  3.17890  4.32053  0.79170  4.30095  3.91125  3.35481  3.57014  4.54607  3.44852  3.78674  3.68215  3.59453  2.78923  3.09655  3.44713  5.42534  4.42134    370 g - - -
          2.68618  4.42225  2.77519  2.73123  3.46354  2.40513  3.72494  3.29354  2.67741  2.69355  4.24690  2.90347  2.73739  3.18146  2.89801  2.37887  2.77519  2.98518  4.58477  3.61503
          0.03266  3.83360  4.55594  0.61958  0.77255  0.48576  0.95510
    113   2.95429  4.77758  3.08962  2.84626  3.25892  3.41588  1.22722  3.65112  2.69044  3.14973  4.19014  3.25691  3.96659  3.21216  2.95817  3.02551  3.25659  3.38705  4.72439  3.21100    371 h - - -
          2.68618  4.42225  2.77519  2.73123  3.46354  2.40513  3.72494  3.29354  2.67741  2.69355  4.24690  2.90347  2.73739  3.18146  2.89801  2.37887  2.77519  2.98518  4.58477  3.61503
          0.03266  3.83360  4.55594  0.61958  0.77255  0.48576  0.95510
    114   3.27292  4.66112  4.03294  3.72988  2.62916  3.68760  3.85414  3.29544  3.45315  2.69678  3.93098  3.88692  4.20225  3.84284  3.58815  3.47695  3.57150  3.18470  0.96750  2.63340    372 w - - -
          2.68618  4.42225  2.77519  2.73123  3.46354  2.40513  3.72494  3.29354  2.67741  2.69355  4.24690  2.90347  2.73739  3.18146  2.89801  2.37887  2.77519  2.98518  4.58477  3.61503
          0.03266  3.83360  4.55594  0.61958  0.77255  0.48576  0.95510
    115   2.28909  4.31527  3.12888  2.92367  4.06475  3.04107  4.06664  3.43330  2.97658  3.13913  4.12356  3.22044  1.38775  3.35392  3.27480  2.57104  2.85564  3.05856  5.41578  4.18559    373 p - - -
          2.68618  4.42225  2.77519  2.73123  3.46354  2.40513  3.72494  3.29354  2.67741  2.69355  4.24690  2.90347  2.73739  3.18146  2.89801  2.37887  2.77519  2.98518  4.58477  3.61503
          0.03266  3.83360  4.55594  0.61958  0.77255  0.48576  0.95510
    116   2.61831  4.39686  3.28406  3.17890  4.32053  0.79170  4.30095  3.91125  3.35481  3.57014  4.54607  3.44852  3.78674  3.68215  3.59453  2.78923  3.09655  3.44713  5.42534  4.42134    374 g - - -
          2.68618  4.42225  2.77519  2.73123  3.46354  2.40513  3.72494  3.29354  2.67741  2.69355  4.24690  2.90347  2.73739  3.18146  2.89801  2.37887  2.77519  2.98518  4.58477  3.61503
          0.03266  3.83360  4.55594  0.61958  0.77255  0.48576  0.95510
    117   2.94890  5.06941  0.97545  2.31288  4.44148  3.18216  3.89846  4.02104  2.97549  3.63660  4.61448  2.86703  3.83229  3.13800  3.48591  2.91611  3.28688  3.66459  5.61759  4.32162    375 d - - -
          2.68618  4.42225  2.77519  2.73123  3.46354  2.40513  3.72494  3.29354  2.67741  2.69355  4.24690  2.90347  2.73739  3.18146  2.89801  2.37887  2.77519  2.98518  4.58477  3.61503
          0.03266  3.83360  4.55594  0.61958  0.77255  0.48576  0.95510
    118   3.19214  4.69687  3.78137  3.50403  2.29604  3.78525  3.60223  3.20689  3.36267  2.67071  3.88614  3.67643  4.26029  3.67804  3.55410  3.33250  3.47880  3.07569  3.93812  1.03297    376 y - - -
          2.68618  4.42225  2.77519  2.73123  3.46354  2.40513  3.72494  3.29354  2.67741  2.69355  4.24690  2.90347  2.73739  3.18146  2.89801  2.37887  2.77519  2.98518  4.58477  3.61503
          0.03266  3.83360  4.55594  0.61958  0.77255  0.48576  0.95510
    119   2.26270  4.20808  3.04127  2.89741  4.22446  1.33034  4.10231  3.71301  3.07967  3.41361  4.28435  3.15155  3.64870  3.38931  3.38916  2.24115  2.74780  3.18720  5.54565  4.29759    377 g - - -
          2.68618  4.42225  2.77519  2.73123  3.46354  2.40513  3.72494  3.29354  2.67741  2.69355  4.24690  2.90347  2.73739  3.18146  2.89801  2.37887  2.77519  2.98518  4.58477  3.61503
          0.03266  3.83360  4.55594  0.61958  0.77255  0.48576  0.95510
    120   2.61831  4.39686  3.28406  3.17890  4.32053  0.79170  4.30095  3.91125  3.35481  3.57014  4.54607  3.44852  3.78674  3.68215  3.59453  2.78923  3.09655  3.44713  5.42534  4.42134    379 g - - -
          2.68618  4.42225  2.77519  2.73123  3.46354  2.40513  3.72494  3.29354  2.67741  2.69355  4.24690  2.90347  2.73739  3.18146  2.89801  2.37887  2.77519  2.98518  4.58477  3.61503
          0.03266  3.83360  4.55594  0.61958  0.77255  0.48576  0.95510
    121   2.70195  4.46506  3.30505  3.13899  4.13636  3.15480  4.21915  3.67236  3.19307  3.30320  4.35184  3.44929  0.90317  3.58306  3.44248  2.86838  3.14061  3.32210  5.33301  4.25671    380 p - - -
          2.68618  4.42225  2.77519  2.73123  3.46354  2.40513  3.72494  3.29354  2.67741  2.69355  4.24690  2.90347  2.73739  3.18146  2.89801  2.37887  2.77519  2.98518  4.58477  3.61503
          0.03266  3.83360  4.55594  0.61958  0.77255  0.48576  0.95510
    122   2.98118  4.50296  4.13027  3.64464  3.10393  3.98023  4.36040  2.24593  3.40091  1.59957  1.66291  3.94502  4.35583  3.75891  3.61838  3.36580  3.25138  2.26920  5.00253  3.76254    381 l - - -
          2.68618  4.42225  2.77519  2.73123  3.46354  2.40513  3.72494  3.29354  2.67741  2.69355  4.24690  2.90347  2.73739  3.18146  2.89801  2.37887  2.77519  2.98518  4.58477  3.61503
          0.03266  3.83360  4.55594  0.61958  0.77255  0.48576  0.95510
    123   3.20983  4.62326  4.18523  3.89287  1.07757  3.90761  3.86159  2.73892  3.80101  2.11826  3.47524  3.97576  4.36752  3.97988  3.93033  3.48141  3.51117  2.72665  4.12322  2.49553    383 f - - -
          2.68618  4.42225  2.77519  2.73123  3.46354  2.40513  3.72494  3.29354  2.67741  2.69355  4.24690  2.90347  2.73739  3.18146  2.89801  2.37887  2.77519  2.98518  4.58477  3.61503
          0.03266  3.83360  4.55594  0.61958  0.77255  0.48576  0.95510
    124   3.13979  4.57438  4.34344  3.87244  2.68123  4.18420  4.38367  2.21170  3.70776  1.02280  2.97430  4.13910  4.49830  3.95068  3.89890  3.57652  3.39308  2.27476  4.79871  3.42719    384 l - - -
          2.68618  4.42225  2.77519  2.73123  3.46354  2.40513  3.72494  3.29354  2.67741  2.69355  4.24690  2.90347  2.73739  3.18146  2.89801  2.37887  2.77519  2.98518  4.58477  3.61503
          0.03266  3.83360  4.55594  0.61958  0.77255  0.48576  0.95510
    125   3.05423  4.51945  4.28558  3.75675  3.05785  4.13982  4.44676  2.18156  3.54366  1.35481  1.87219  4.06764  4.44220  3.84163  3.75387  3.49071  3.29869  2.23549  5.01252  3.82327    385 l - - -
          2.68618  4.42225  2.77519  2.73123  3.46354  2.40513  3.72494  3.29354  2.67741  2.69355  4.24690  2.90347  2.73739  3.18146  2.89801  2.37887  2.77519  2.98518  4.58477  3.61503
          0.03266  3.83360  4.55594  0.61958  0.77255  0.48576  0.95510
    126   2.70195  4.46506  3.30505  3.13899  4.13636  3.15480  4.21915  3.67236  3.19307  3.30320  4.35184  3.44929  0.90317  3.58306  3.44248  2.86838  3.14061  3.32210  5.33301  4.25671    386 p - - -
          2.68618  4.42225  2.77519  2.73123  3.46354  2.40513  3.72494  3.29354  2.67741  2.69355  4.24690  2.90347  2.73739  3.18146  2.89801  2.37887  2.77519  2.98518  4.58477  3.61503
          0.03266  3.83360  4.55594  0.61958  0.77255  0.48576  0.95510
    127   2.53658  4.47027  2.63519  2.71673  4.28850  1.15260  4.04483  3.80259  3.04949  3.47130  4.37426  3.11303  3.74371  3.32334  3.41342  2.65471  2.97075  3.35104  5.50106  4.31298    387 g - - -
          2.68618  4.42225  2.77519  2.73123  3.46354  2.40513  3.72494  3.29354  2.67741  2.69355  4.24690  2.90347  2.73739  3.18146  2.89801  2.37887  2.77519  2.98518  4.58477  3.61503
          0.03266  3.83360  4.55594  0.61958  0.77255  0.48576  0.95510
    128   3.11227  4.58644  4.12678  3.76711  3.12202  3.93220  4.43507  2.32474  3.53522  0.92461  3.15832  4.04628  4.37470  3.91287  3.71738  3.49949  3.40855  2.35185  4.98653  3.70066    394 l - - -
          2.68619  4.42226  2.77520  2.73124  3.46355  2.40514  3.72466  3.29355  2.67742  2.69356  4.24691  2.90348  2.73740  3.18147  2.89802  2.37888  2.77520  2.98512  4.58478  3.61504
          0.06110  3.02065  4.55594  0.72647  0.66089  0.48576  0.95510
    129   2.92944  4.34732  4.40544  3.92317  3.44457  4.11330  4.69431  1.63532  3.78821  2.00255  3.29916  4.17409  4.50283  4.09746  4.02118  3.49929  3.21544  1.19646  5.34545  4.11103    398 v - - -
          2.68618  4.42225  2.77519  2.73123  3.46354  2.40513  3.72494  3.29354  2.67741  2.69355  4.24690  2.90347  2.73739  3.18146  2.89801  2.37887  2.77519  2.98518  4.58477  3.61503
          0.03266  3.83360  4.55594  0.61958  0.77255  0.48576  0.95510
    130   2.97723  4.39210  4.41722  3.95944  3.36128  4.13772  4.70076  1.21838  3.79612  1.89568  3.23412  4.20641  4.52362  4.11376  4.01070  3.54152  3.26431  1.66967  5.29798  4.05627    401 i - - -
          2.68618  4.42225  2.77519  2.73123  3.46354  2.40513  3.72494  3.29354  2.67741  2.69355  4.24690  2.90347  2.73739  3.18146  2.89801  2.37887  2.77519  2.98518  4.58477  3.61503
          0.03266  3.83360  4.55594  0.61958  0.77255  0.48576  0.95510
    131   2.24430  4.21404  3.44828  2.96672  3.70408  3.23139  3.94239  2.78829  2.87450  2.67861  3.31212  3.27486  3.80348  3.22808  3.20330  2.51380  1.85786  2.44767  5.15938  3.92400    402 t - - -
          2.68618  4.42225  2.77519  2.73123  3.46354  2.40513  3.72494  3.29354  2.67741  2.69355  4.24690  2.90347  2.73739  3.18146  2.89801  2.37887  2.77519  2.98518  4.58477  3.61503
          0.03266  3.83360  4.55594  0.61958  0.77255  0.48576  0.95510
    132   2.74027  4.41978  3.52902  3.15534  3.24399  3.56667  3.98904  2.57862  2.95778  1.38548  3.44774  3.15008  4.06189  3.40090  3.21311  2.98876  3.04207  2.45090  4.87778  3.49694    403 l - - -
          2.68618  4.42225  2.77519  2.73123  3.46354  2.40513  3.72494  3.29354  2.67741  2.69355  4.24690  2.90347  2.73739  3.18146  2.89801  2.37887  2.77519  2.98518  4.58477  3.61503
          0.03266  3.83360  4.55594  0.61958  0.77255  0.48576  0.95510
    133   2.56033  4.52115  2.98388  2.62191  3.49264  3.29555  3.45553  3.30038  2.60093  2.93058  3.82899  3.05231  3.81608  2.99479  2.96103  1.72512  2.86393  2.99754  4.93911  3.21808    404 s - - -
          2.68618  4.42225  2.77519  2.73123  3.46354  2.40513  3.72494  3.29354  2.67741  2.69355  4.24690  2.90347  2.73739  3.18146  2.89801  2.37887  2.77519  2.98518  4.58477  3.61503
          0.03266  3.83360  4.55594  0.61958  0.77255  0.48576  0.95510
    134   2.98063  4.36593  4.49752  4.00847  3.40908  4.20710  4.75610  1.30624  3.87427  1.92725  3.24670  4.25923  4.56199  4.16515  4.09438  3.59097  3.25618  1.46555  5.34805  4.13275    405 i - - -
          2.68618  4.42225  2.77519  2.73123  3.46354  2.40513  3.72494  3.29354  2.67741  2.69355  4.24690  2.90347  2.73739  3.18146  2.89801  2.37887  2.77519  2.98518  4.58477  3.61503
          0.03266  3.83360  4.55594  0.61958  0.77255  0.48576  0.95510
    135   2.20470  4.17472  3.36678  3.09477  3.96829  3.02776  4.13392  3.02337  3.04926  2.92688  3.93623  3.29905  3.73546  3.42752  3.32615  2.49842  1.41029  2.70182  5.42724  4.19031    409 t - - -
          2.68619  4.42226  2.77520  2.73124  3.46355  2.40514  3.72495  3.29355  2.67742  2.69356  4.24691  2.90348  2.73740  3.18147  2.89802  2.37888  2.77515  2.98519  4.58409  3.61504
          0.06110  3.02065  4.55594  0.72647  0.66089  0.48576  0.95510
    136   2.61831  4.39686  3.28406  3.17890  4.32053  0.79170  4.30095  3.91125  3.35481  3.57014  4.54607  3.44852  3.78674  3.68215  3.59453  2.78923  3.09655  3.44713  5.42534  4.42134    413 g - - -
          2.68618  4.42225  2.77519  2.73123  3.46354  2.40513  3.72494  3.29354  2.67741  2.69355  4.24690  2.90347  2.73739  3.18146  2.89801  2.37887  2.77519  2.98518  4.58477  3.61503
          0.03266  3.83360  4.55594  0.61958  0.77255  0.48576  0.95510
    137   1.58304  4.19187  3.55436  3.11108  3.27886  3.24697  4.05287  2.64535  3.05619  2.55330  3.59156  3.37410  3.84562  3.37536  3.37047  2.63306  2.66081  2.33209  5.16032  3.90044    414 a - - -
          2.68618  4.42225  2.77519  2.73123  3.46354  2.40513  3.72494  3.29354  2.67741  2.69355  4.24690  2.90347  2.73739  3.18146  2.89801  2.37887  2.77519  2.98518  4.58477  3.61503
          0.03266  3.83360  4.55594  0.61958  0.77255  0.48576  0.95510
    138   3.02774  4.51667  4.24475  3.79222  3.10592  4.04820  4.48253  2.14388  3.56850  1.08010  3.04415  4.06755  4.43258  3.90331  3.77292  3.45752  3.31141  2.05225  5.05005  3.78817    415 l - - -
          2.68618  4.42225  2.77519  2.73123  3.46354  2.40513  3.72494  3.29354  2.67741  2.69355  4.24690  2.90347  2.73739  3.18146  2.89801  2.37887  2.77519  2.98518  4.58477  3.61503
          0.03266  3.83360  4.55594  0.61958  0.77255  0.48576  0.95510
    139   2.57757  4.64011  2.60546  2.47490  4.22466  2.80197  3.85106  3.80279  2.74461  3.43479  4.31718  1.43633  3.75200  3.08117  3.13237  2.64286  2.96276  3.37510  5.49776  4.15525    416 n - - -
          2.68618  4.42225  2.77519  2.73123  3.46354  2.40513  3.72494  3.29354  2.67741  2.69355  4.24690  2.90347  2.73739  3.18146  2.89801  2.37887  2.77519  2.98518  4.58477  3.61503
          0.03266  3.83360  4.55594  0.61958  0.77255  0.48576  0.95510
    140   1.63246  4.18116  3.57351  3.12226  3.73569  3.22736  4.08005  2.47037  3.04088  2.62997  3.64531  3.37647  3.83720  3.37928  3.35275  2.61691  2.47993  2.28755  5.25145  4.02426    417 a - - -
          2.68618  4.42225  2.77519  2.73123  3.46354  2.40513  3.72494  3.29354  2.67741  2.69355  4.24690  2.90347  2.73739  3.18146  2.89801  2.37887  2.77519  2.98518  4.58477  3.61503
          0.03266  3.83360  4.55594  0.61958  0.77255  0.48576  0.95510
    141   2.76428  4.24041  4.10528  3.54781  3.11849  3.87280  4.16650  1.96048  3.40113  1.95446  3.14060  3.81083  4.22647  3.67443  3.62347  3.18358  3.00882  1.54998  4.07212  3.54454    418 v - - -
          2.68618  4.42225  2.77519  2.73123  3.46354  2.40513  3.72494  3.29354  2.67741  2.69355  4.24690  2.90347  2.73739  3.18146  2.89801  2.37887  2.77519  2.98518  4.58477  3.61503
          0.03266  3.83360  4.55594  0.61958  0.77255  0.48576  0.95510
    142   3.11227  4.58644  4.12678  3.76711  3.12202  3.93220  4.43507  2.32474  3.53522  0.92461  3.15832  4.04628  4.37470  3.91287  3.71738  3.49949  3.40855  2.35185  4.98653  3.70066    419 l - - -
          2.68618  4.42225  2.77519  2.73123  3.46354  2.40513  3.72494  3.29354  2.67741  2.69355  4.24690  2.90347  2.73739  3.18146  2.89801  2.37887  2.77519  2.98518  4.58477  3.61503
          0.06110  3.83360  3.27962  0.61958  0.77255  0.48576  0.95510
    143   2.19878  4.13647  3.21910  2.94251  4.08126  2.91457  4.03733  3.41433  2.96297  3.17229  4.05081  3.16690  3.63377  3.30651  3.27351  1.52146  2.15937  2.96440  5.45070  4.20111    420 s - - -
          2.68618  4.42225  2.77519  2.73123  3.46354  2.40513  3.72494  3.29354  2.67741  2.69355  4.24690  2.90347  2.73739  3.18146  2.89801  2.37887  2.77519  2.98518  4.58477  3.61503
          0.03359  3.80608  4.52843  0.61958  0.77255  0.50932  0.91855
    144   2.69923  5.08401  2.34216  1.88532  4.38719  3.28527  3.57886  3.83421  2.05781  3.35785  4.16748  2.76638  3.76625  2.71705  2.59314  2.65787  2.93967  3.45739  5.52242  4.14456    423 e - - -
          2.68618  4.42225  2.77519  2.73123  3.46354  2.40513  3.72494  3.29354  2.67741  2.69355  4.24690  2.90347  2.73739  3.18146  2.89801  2.37887  2.77519  2.98518  4.58477  3.61503
          0.03359  3.80608  4.52843  0.61958  0.77255  0.50932  0.91855
    145   2.81334  5.10315  2.35390  1.44177  4.36856  3.23675  3.67189  3.83458  2.47361  3.38897  4.28748  2.76362  3.80280  2.61855  2.88685  2.77014  3.08563  3.49519  5.57330  4.19169    424 e - - -
          2.68618  4.42225  2.77519  2.73123  3.46354  2.40513  3.72494  3.29354  2.67741  2.69355  4.24690  2.90347  2.73739  3.18146  2.89801  2.37887  2.77519  2.98518  4.58477  3.61503
          0.03359  3.80608  4.52843  0.61958  0.77255  0.50932  0.91855
    146   2.92698  4.75371  3.06537  2.82010  3.24158  3.39430  1.29067  3.61941  2.66515  3.12116  4.16012  3.23153  3.94397  3.18591  2.93410  2.99871  3.22871  3.35595  4.70729  3.19463    425 h - - -
          2.68618  4.42225  2.77519  2.73123  3.46354  2.40513  3.72494  3.29354  2.67741  2.69355  4.24690  2.90347  2.73739  3.18146  2.89801  2.37887  2.77519  2.98518  4.58477  3.61503
          0.03359  3.80608  4.52843  0.61958  0.77255  0.50932  0.91855
    147   2.88433  5.03187  3.17892  2.60713  4.41838  3.52663  3.53948  3.78908  1.53305  3.26875  4.12704  3.04611  3.91207  2.42074  1.90700  2.88286  3.06804  3.46969  5.35977  4.14757    426 k - - -
          2.68618  4.42225  2.77519  2.73123  3.46354  2.40513  3.72494  3.29354  2.67741  2.69355  4.24690  2.90347  2.73739  3.18146  2.89801  2.37887  2.77519  2.98518  4.58477  3.61503
          0.03359  3.80608  4.52843  0.61958  0.77255  0.50932  0.91855
    148   2.82508  4.99285  3.10840  2.55755  4.36996  3.30508  3.54375  3.74672  1.66077  3.24606  4.09201  3.01256  3.88339  2.45702  1.91540  2.82708  3.02041  3.42029  5.35723  4.12483    427 k - - -
          2.68618  4.42225  2.77519  2.73123  3.46354  2.40513  3.72494  3.29354  2.67741  2.69355  4.24690  2.90347  2.73739  3.18146  2.89801  2.37887  2.77519  2.98518  4.58477  3.61503
          0.03359  3.80608  4.52843  0.61958  0.77255  0.50932  0.91855
    149   2.89809  4.99120  2.46457  1.12385  4.32958  3.23329  3.81644  3.77033  2.68878  3.39894  4.37758  2.89998  3.83522  3.03459  3.08943  2.88834  3.20239  3.46169  5.51385  4.23791    435 e - - -
          2.68618  4.42225  2.77519  2.73123  3.46354  2.40513  3.72494  3.29354  2.67741  2.69355  4.24690  2.90347  2.73739  3.18146  2.89801  2.37887  2.77519  2.98518  4.58477  3.61503
          0.03359  3.80608  4.52843  0.61958  0.77255  0.50932  0.91855
    150   2.99783  4.42526  4.35076  3.81487  3.14479  4.15413  4.51401  1.66498  3.65038  1.62590  2.10718  4.10922  4.45567  3.91627  3.86161  3.49698  3.24397  1.99771  5.08394  3.91927    437 l - - -
          2.68618  4.42225  2.77519  2.73123  3.46354  2.40513  3.72494  3.29354  2.67741  2.69355  4.24690  2.90347  2.73739  3.18146  2.89801  2.37887  2.77519  2.98518  4.58477  3.61503
          0.03359  3.80608  4.52843  0.61958  0.77255  0.50932  0.91855
    151   2.45932  2.11994  3.65714  3.14329  3.48082  3.31739  3.93390  2.73967  2.83754  2.44371  3.52060  3.39350  3.86388  3.29400  2.70758  2.70202  2.79697  2.50813  4.96470  3.70914    438 c - - -
          2.68618  4.42225  2.77519  2.73123  3.46354  2.40513  3.72494  3.29354  2.67741  2.69355  4.24690  2.90347  2.73739  3.18146  2.89801  2.37887  2.77519  2.98518  4.58477  3.61503
          0.03359  3.80608  4.52843  0.61958  0.77255  0.50932  0.91855
    152   2.93321  4.77402  3.41736  2.94442  4.11180  3.43195  3.78086  3.65018  2.21751  3.17834  4.18174  3.30849  3.93911  3.00580  1.08503  3.02146  3.20459  3.37737  5.22268  4.05508    439 r - - -
          2.68618  4.42225  2.77519  2.73123  3.46354  2.40513  3.72494  3.29354  2.67741  2.69355  4.24690  2.90347  2.73739  3.18146  2.89801  2.37887  2.77519  2.98518  4.58477  3.61503
          0.03359  3.80608  4.52843  0.61958  0.77255  0.50932  0.91855
    153   3.15408  4.66995  3.74140  3.45971  2.30018  3.75369  3.59208  3.17282  3.31914  2.64355  3.85521  3.64372  4.22980  3.64114  3.51589  3.29690  3.44086  3.04044  3.94092  1.08383    440 y - - -
          2.68618  4.42225  2.77519  2.73123  3.46354  2.40513  3.72494  3.29354  2.67741  2.69355  4.24690  2.90347  2.73739  3.18146  2.89801  2.37887  2.77519  2.98518  4.58477  3.61503
          0.03359  3.80608  4.52843  0.61958  0.77255  0.50932  0.91855
    154   3.05160  4.50622  4.32553  3.82296  3.09161  4.15065  4.51237  2.00450  3.60873  1.12279  2.99292  4.11623  4.47780  3.91844  3.81940  3.52096  3.31348  2.01347  5.06107  3.82558    441 l - - -
          2.68618  4.42225  2.77519  2.73123  3.46354  2.40513  3.72494  3.29354  2.67741  2.69355  4.24690  2.90347  2.73739  3.18146  2.89801  2.37887  2.77519  2.98518  4.58477  3.61503
          0.03359  3.80608  4.52843  0.61958  0.77255  0.50932  0.91855
    155   3.15408  4.66995  3.74140  3.45971  2.30018  3.75369  3.59208  3.17282  3.31914  2.64355  3.85521  3.64372  4.22980  3.64114  3.51589  3.29690  3.44086  3.04044  3.94092  1.08383    442 y - - -
          2.68618  4.42225  2.77519  2.73123  3.46354  2.40513  3.72494  3.29354  2.67741  2.69355  4.24690  2.90347  2.73739  3.18146  2.89801  2.37887  2.77519  2.98518  4.58477  3.61503
          0.03359  3.80608  4.52843  0.61958  0.77255  0.50932  0.91855
    156   2.67088  4.66268  2.67638  2.55595  4.01601  3.14134  3.87173  3.71355  2.77069  3.36849  4.32533  1.28136  3.79068  3.14567  3.12197  2.74144  3.05134  3.34249  5.32981  3.97011    443 n - - -
          2.68618  4.42225  2.77519  2.73123  3.46354  2.40513  3.72494  3.29354  2.67741  2.69355  4.24690  2.90347  2.73739  3.18146  2.89801  2.37887  2.77519  2.98518  4.58477  3.61503
          0.03359  3.80608  4.52843  0.61958  0.77255  0.50932  0.91855
    157   2.92698  4.75371  3.06537  2.82010  3.24158  3.39430  1.29067  3.61941  2.66515  3.12116  4.16012  3.23153  3.94397  3.18591  2.93410  2.99871  3.22871  3.35595  4.70729  3.19463    444 h - - -
          2.68618  4.42225  2.77519  2.73123  3.46354  2.40513  3.72494  3.29354  2.67741  2.69355  4.24690  2.90347  2.73739  3.18146  2.89801  2.37887  2.77519  2.98518  4.58477  3.61503
          0.03359  3.80608  4.52843  0.61958  0.77255  0.47131  0.97866
    158   2.85126  4.83455  2.87866  2.63353  3.99776  3.34110  3.79124  3.62322  2.45720  3.12937  4.15905  3.09265  3.89447  1.30485  2.74184  2.90100  3.14860  3.35553  5.27704  3.96843    458 q - - -
          2.68618  4.42225  2.77519  2.73123  3.46354  2.40513  3.72494  3.29354  2.67741  2.69355  4.24690  2.90347  2.73739  3.18146  2.89801  2.37887  2.77519  2.98518  4.58477  3.61503
          0.03266  3.83360  4.55594  0.61958  0.77255  0.48576  0.95510
    159   2.69227  4.68649  2.68877  2.57065  4.04402  3.15872  3.89143  3.74664  2.79221  3.39813  4.35410  1.22880  3.80898  3.16464  3.14509  2.76129  3.07318  3.37278  5.35450  3.99556    471 n - - -
          2.68618  4.42225  2.77519  2.73123  3.46354  2.40513  3.72494  3.29354  2.67741  2.69355  4.24690  2.90347  2.73739  3.18146  2.89801  2.37887  2.77519  2.98518  4.58477  3.61503
          0.03266  3.83360  4.55594  0.61958  0.77255  0.48576  0.95510
    160   2.74351  5.01648  2.88595  2.09619  4.35721  3.41684  3.55229  3.76251  1.87850  3.27248  4.09320  2.91471  3.61039  2.60907  2.12485  2.72920  2.95575  3.41270  5.40948  4.11544    480 k - - -
          2.68618  4.42225  2.77519  2.73123  3.46354  2.40513  3.72494  3.29354  2.67741  2.69355  4.24690  2.90347  2.73739  3.18146  2.89801  2.37887  2.77519  2.98518  4.58477  3.61503
          0.03266  3.83360  4.55594  0.61958  0.77255  0.48576  0.95510
    161   2.94890  5.06941  0.97545  2.31288  4.44148  3.18216  3.89846  4.02104  2.97549  3.63660  4.61448  2.86703  3.83229  3.13800  3.48591  2.91611  3.28688  3.66459  5.61759  4.32162    489 d - - -
          2.68618  4.42225  2.77519  2.73123  3.46354  2.40513  3.72494  3.29354  2.67741  2.69355  4.24690  2.90347  2.73739  3.18146  2.89801  2.37887  2.77519  2.98518  4.58477  3.61503
          0.03266  3.83360  4.55594  0.61958  0.77255  0.48576  0.95510
    162   2.61831  4.39686  3.28406  3.17890  4.32053  0.79170  4.30095  3.91125  3.35481  3.57014  4.54607  3.44852  3.78674  3.68215  3.59453  2.78923  3.09655  3.44713  5.42534  4.42134    499 g - - -
          2.68618  4.42225  2.77519  2.73123  3.46354  2.40513  3.72494  3.29354  2.67741  2.69355  4.24690  2.90347  2.73739  3.18146  2.89801  2.37887  2.77519  2.98518  4.58477  3.61503
          0.03266  3.83360  4.55594  0.61958  0.77255  0.48576  0.95510
    163   2.61831  4.39686  3.28406  3.17890  4.32053  0.79170  4.30095  3.91125  3.35481  3.57014  4.54607  3.44852  3.78674  3.68215  3.59453  2.78923  3.09655  3.44713  5.42534  4.42134    500 g - - -
          2.68618  4.42225  2.77519  2.73123  3.46354  2.40513  3.72494  3.29354  2.67741  2.69355  4.24690  2.90347  2.73739  3.18146  2.89801  2.37887  2.77519  2.98518  4.58477  3.61503
          0.03266  3.83360  4.55594  0.61958  0.77255  0.48576  0.95510
    164   3.27292  4.66112  4.03294  3.72988  2.62916  3.68760  3.85414  3.29544  3.45315  2.69678  3.93098  3.88692  4.20225  3.84284  3.58815  3.47695  3.57150  3.18470  0.96750  2.63340    503 w - - -
          2.68618  4.42225  2.77519  2.73123  3.46354  2.40513  3.72494  3.29354  2.67741  2.69355  4.24690  2.90347  2.73739  3.18146  2.89801  2.37887  2.77519  2.98518  4.58477  3.61503
          0.03266  3.83360  4.55594  0.61958  0.77255  0.48576  0.95510
    165   2.61831  4.39686  3.28406  3.17890  4.32053  0.79170  4.30095  3.91125  3.35481  3.57014  4.54607  3.44852  3.78674  3.68215  3.59453  2.78923  3.09655  3.44713  5.42534  4.42134    504 g - - -
          2.68618  4.42225  2.77519  2.73123  3.46354  2.40513  3.72494  3.29354  2.67741  2.69355  4.24690  2.90347  2.73739  3.18146  2.89801  2.37887  2.77519  2.98518  4.58477  3.61503
          0.03266  3.83360  4.55594  0.61958  0.77255  0.48576  0.95510
    166   3.11227  4.58644  4.12678  3.76711  3.12202  3.93220  4.43507  2.32474  3.53522  0.92461  3.15832  4.04628  4.37470  3.91287  3.71738  3.49949  3.40855  2.35185  4.98653  3.70066    505 l - - -
          2.68618  4.42225  2.77519  2.73123  3.46354  2.40513  3.72494  3.29354  2.67741  2.69355  4.24690  2.90347  2.73739  3.18146  2.89801  2.37887  2.77519  2.98518  4.58477  3.61503
          0.03266  3.83360  4.55594  0.61958  0.77255  0.48576  0.95510
    167   2.95429  4.77758  3.08962  2.84626  3.25892  3.41588  1.22722  3.65112  2.69044  3.14973  4.19014  3.25691  3.96659  3.21216  2.95817  3.02551  3.25659  3.38705  4.72439  3.21100    506 h - - -
          2.68618  4.42225  2.77519  2.73123  3.46354  2.40513  3.72494  3.29354  2.67741  2.69355  4.24690  2.90347  2.73739  3.18146  2.89801  2.37887  2.77519  2.98518  4.58477  3.61503
          0.03266  3.83360  4.55594  0.61958  0.77255  0.48576  0.95510
    168   3.00091  4.43129  4.27917  3.89402  3.34868  4.02351  4.62980  1.12741  3.72135  1.94343  3.29086  4.14485  4.45903  4.07404  3.92242  3.51558  3.30102  1.84670  5.23101  3.96551    507 i - - -
          2.68618  4.42225  2.77519  2.73123  3.46354  2.40513  3.72494  3.29354  2.67741  2.69355  4.24690  2.90347  2.73739  3.18146  2.89801  2.37887  2.77519  2.98518  4.58477  3.61503
          0.03266  3.83360  4.55594  0.61958  0.77255  0.48576  0.95510
    169   2.92011  5.02141  2.47325  1.08200  4.36296  3.24988  3.83419  3.80917  2.70990  3.43286  4.40931  2.91281  3.85283  3.05111  3.11418  2.90691  3.22428  3.49729  5.54192  4.26492    509 e - - -
          2.68618  4.42225  2.77519  2.73123  3.46354  2.40513  3.72494  3.29354  2.67741  2.69355  4.24690  2.90347  2.73739  3.18146  2.89801  2.37887  2.77519  2.98518  4.58477  3.61503
          0.03266  3.83360  4.55594  0.61958  0.77255  0.48576  0.95510
    170   2.61831  4.39686  3.28406  3.17890  4.32053  0.79170  4.30095  3.91125  3.35481  3.57014  4.54607  3.44852  3.78674  3.68215  3.59453  2.78923  3.09655  3.44713  5.42534  4.42134    510 g - - -
          2.68618  4.42225  2.77519  2.73123  3.46354  2.40513  3.72494  3.29354  2.67741  2.69355  4.24690  2.90347  2.73739  3.18146  2.89801  2.37887  2.77519  2.98518  4.58477  3.61503
          0.03266  3.83360  4.55594  0.61958  0.77255  0.48576  0.95510
    171   2.60918  4.56660  2.91329  2.66077  3.83351  3.21201  3.28812  3.54171  2.66432  3.13846  4.06630  3.08272  1.58128  3.09436  2.99374  2.70822  2.95830  3.20139  5.18606  3.83157    512 p - - -
          2.68618  4.42225  2.77519  2.73123  3.46354  2.40513  3.72494  3.29354  2.67741  2.69355  4.24690  2.90347  2.73739  3.18146  2.89801  2.37887  2.77519  2.98518  4.58477  3.61503
          0.03266  3.83360  4.55594  0.61958  0.77255  0.48576  0.95510
    172   2.29697  4.21651  3.17371  2.98833  4.03792  2.94716  4.09894  3.55557  3.05945  3.27905  4.20885  3.21892  3.68289  3.41196  3.34624  1.15121  2.77431  3.09920  5.41367  4.12139    514 s - - -
          2.68618  4.42225  2.77519  2.73123  3.46354  2.40513  3.72494  3.29354  2.67741  2.69355  4.24690  2.90347  2.73739  3.18146  2.89801  2.37887  2.77519  2.98518  4.58477  3.61503
          0.03266  3.83360  4.55594  0.61958  0.77255  0.48576  0.95510
    173   2.39297  4.23774  3.39473  3.14570  3.93564  3.07811  4.16583  3.05808  3.08789  2.92293  3.97649  3.36087  3.77904  3.48483  3.34806  2.59387  1.23957  2.75722  5.37691  4.15247    515 t - - -
          2.68618  4.42225  2.77519  2.73123  3.46354  2.40513  3.72494  3.29354  2.67741  2.69355  4.24690  2.90347  2.73739  3.18146  2.89801  2.37887  2.77519  2.98518  4.58477  3.61503
          0.03266  3.83360  4.55594  0.61958  0.77255  0.48576  0.95510
    174   2.93947  4.49464  4.00802  3.59907  3.19205  3.80511  4.34324  2.36382  3.36907  1.79308  1.45453  3.88120  4.26597  3.75380  3.57885  3.28428  3.24426  2.36529  5.02737  3.78541    516 m - - -
          2.68618  4.42225  2.77519  2.73123  3.46354  2.40513  3.72494  3.29354  2.67741  2.69355  4.24690  2.90347  2.73739  3.18146  2.89801  2.37887  2.77519  2.98518  4.58477  3.61503
          0.03266  3.83360  4.55594  0.61958  0.77255  0.48576  0.95510
    175   3.20983  4.62326  4.18523  3.89287  1.07757  3.90761  3.86159  2.73892  3.80101  2.11826  3.47524  3.97576  4.36752  3.97988  3.93033  3.48141  3.51117  2.72665  4.12322  2.49553    517 f - - -
          2.68618  4.42225  2.77519  2.73123  3.46354  2.40513  3.72494  3.29354  2.67741  2.69355  4.24690  2.90347  2.73739  3.18146  2.89801  2.37887  2.77519  2.98518  4.58477  3.61503
          0.03266  3.83360  4.55594  0.61958  0.77255  0.48576  0.95510
    176   2.61831  4.39686  3.28406  3.17890  4.32053  0.79170  4.30095  3.91125  3.35481  3.57014  4.54607  3.44852  3.78674  3.68215  3.59453  2.78923  3.09655  3.44713  5.42534  4.42134    518 g - - -
          2.68618  4.42225  2.77519  2.73123  3.46354  2.40513  3.72494  3.29354  2.67741  2.69355  4.24690  2.90347  2.73739  3.18146  2.89801  2.37887  2.77519  2.98518  4.58477  3.61503
          0.03266  3.83360  4.55594  0.61958  0.77255  0.48576  0.95510
    177   2.20741  4.14654  3.23841  2.95954  4.10270  2.92377  4.05362  3.44052  2.98103  3.19444  4.06960  3.18105  3.64433  3.32201  3.29244  1.47449  2.15931  2.98505  5.46987  4.22179    519 s - - -
          2.68618  4.42225  2.77519  2.73123  3.46354  2.40513  3.72494  3.29354  2.67741  2.69355  4.24690  2.90347  2.73739  3.18146  2.89801  2.37887  2.77519  2.98518  4.58477  3.61503
          0.03266  3.83360  4.55594  0.61958  0.77255  0.48576  0.95510
    178   2.54699  4.26781  3.99660  3.63565  3.58625  3.60366  4.49265  2.04567  3.51778  2.26923  3.50072  3.82770  4.18129  3.87190  3.75481  3.05037  3.03648  1.18311  5.35310  4.09726    520 v - - -
          2.68618  4.42225  2.77519  2.73123  3.46354  2.40513  3.72494  3.29354  2.67741  2.69355  4.24690  2.90347  2.73739  3.18146  2.89801  2.37887  2.77519  2.98518  4.58477  3.61503
          0.03266  3.83360  4.55594  0.61958  0.77255  0.48576  0.95510
    179   3.11227  4.58644  4.12678  3.76711  3.12202  3.93220  4.43507  2.32474  3.53522  0.92461  3.15832  4.04628  4.37470  3.91287  3.71738  3.49949  3.40855  2.35185  4.98653  3.70066    521 l - - -
          2.68618  4.42225  2.77519  2.73123  3.46354  2.40513  3.72494  3.29354  2.67741  2.69355  4.24690  2.90347  2.73739  3.18146  2.89801  2.37887  2.77519  2.98518  4.58477  3.61503
          0.03266  3.83360  4.55594  0.61958  0.77255  0.48576  0.95510
    180   2.31236  3.58839  3.20966  2.76249  3.91946  3.09429  3.84669  3.28837  2.73449  2.98804  3.83702  2.17771  3.69681  3.07985  3.10571  2.25425  2.32554  2.91343  5.27015  4.00889    522 n - - -
          2.68618  4.42225  2.77519  2.73123  3.46354  2.40513  3.72494  3.29354  2.67741  2.69355  4.24690  2.90347  2.73739  3.18146  2.89801  2.37887  2.77519  2.98518  4.58477  3.61503
          0.03266  3.83360  4.55594  0.61958  0.77255  0.48576  0.95510
    181   3.19214  4.69687  3.78137  3.50403  2.29604  3.78525  3.60223  3.20689  3.36267  2.67071  3.88614  3.67643  4.26029  3.67804  3.55410  3.33250  3.47880  3.07569  3.93812  1.03297    523 y - - -
          2.68618  4.42225  2.77519  2.73123  3.46354  2.40513  3.72494  3.29354  2.67741  2.69355  4.24690  2.90347  2.73739  3.18146  2.89801  2.37887  2.77519  2.98518  4.58477  3.61503
          0.03266  3.83360  4.55594  0.61958  0.77255  0.48576  0.95510
    182   2.77757  4.33162  4.07096  3.73353  3.52239  3.68300  4.54219  2.05448  3.60069  2.21664  3.49410  3.92941  4.24613  3.96358  3.81682  3.18459  3.14036  1.07546  5.30004  4.02895    524 v - - -
          2.68618  4.42225  2.77519  2.73123  3.46354  2.40513  3.72494  3.29354  2.67741  2.69355  4.24690  2.90347  2.73739  3.18146  2.89801  2.37887  2.77519  2.98518  4.58477  3.61503
          0.03266  3.83360  4.55594  0.61958  0.77255  0.48576  0.95510
    183   2.14415  4.13259  3.30423  3.00795  4.04335  2.95285  4.06715  3.27425  2.99662  3.09549  3.99152  3.21705  3.66513  3.34548  3.29646  2.17154  1.54119  2.86695  5.43334  4.20036    527 t - - -
          2.68618  4.42225  2.77519  2.73123  3.46354  2.40513  3.72494  3.29354  2.67741  2.69355  4.24690  2.90347  2.73739  3.18146  2.89801  2.37887  2.77519  2.98518  4.58477  3.61503
          0.03266  3.83360  4.55594  0.61958  0.77255  0.48576  0.95510
    184   3.11227  4.58644  4.12678  3.76711  3.12202  3.93220  4.43507  2.32474  3.53522  0.92461  3.15832  4.04628  4.37470  3.91287  3.71738  3.49949  3.40855  2.35185  4.98653  3.70066    528 l - - -
          2.68618  4.42225  2.77519  2.73123  3.46354  2.40513  3.72494  3.29354  2.67741  2.69355  4.24690  2.90347  2.73739  3.18146  2.89801  2.37887  2.77519  2.98518  4.58477  3.61503
          0.03266  3.83360  4.55594  0.61958  0.77255  0.48576  0.95510
    185   2.96275  4.80336  3.44956  2.96961  4.14811  3.45738  3.79806  3.68766  2.22455  3.21072  4.21253  3.33200  3.96241  3.02086  1.03951  3.04917  3.23173  3.41345  5.24729  4.08454    529 r - - -
          2.68618  4.42225  2.77519  2.73123  3.46354  2.40513  3.72494  3.29354  2.67741  2.69355  4.24690  2.90347  2.73739  3.18146  2.89801  2.37887  2.77519  2.98518  4.58477  3.61503
          0.03266  3.83360  4.55594  0.61958  0.77255  0.48576  0.95510
    186   3.11227  4.58644  4.12678  3.76711  3.12202  3.93220  4.43507  2.32474  3.53522  0.92461  3.15832  4.04628  4.37470  3.91287  3.71738  3.49949  3.40855  2.35185  4.98653  3.70066    531 l - - -
          2.68618  4.42225  2.77519  2.73123  3.46354  2.40513  3.72494  3.29354  2.67741  2.69355  4.24690  2.90347  2.73739  3.18146  2.89801  2.37887  2.77519  2.98518  4.58477  3.61503
          0.03266  3.83360  4.55594  0.61958  0.77255  0.48576  0.95510
    187   3.09881  4.55582  4.30613  3.83872  3.05732  4.14656  4.49465  2.06655  3.59563  1.03878  3.00425  4.12550  4.48771  3.92853  3.79342  3.55010  3.36471  2.16486  5.01797  3.74713    532 l - - -
          2.68618  4.42225  2.77519  2.73123  3.46354  2.40513  3.72494  3.29354  2.67741  2.69355  4.24690  2.90347  2.73739  3.18146  2.89801  2.37887  2.77519  2.98518  4.58477  3.61503
          0.03266  3.83360  4.55594  0.61958  0.77255  0.48576  0.95510
    188   2.29021  4.22545  3.04933  2.91349  4.21582  1.26427  4.11458  3.71325  3.09495  3.41892  4.30316  3.16996  3.66189  3.40981  3.39795  2.32363  2.77519  3.19782  5.52954  4.28901    535 g - - -
          2.68618  4.42225  2.77519  2.73123  3.46354  2.40513  3.72494  3.29354  2.67741  2.69355  4.24690  2.90347  2.73739  3.18146  2.89801  2.37887  2.77519  2.98518  4.58477  3.61503
          0.03266  3.83360  4.55594  0.61958  0.77255  0.48576  0.95510
    189   2.83313  5.10739  2.38813  1.37701  4.41864  3.25482  3.69047  3.83525  2.33755  3.42305  4.31445  2.79055  3.81937  2.86604  2.87665  2.79284  3.10489  3.49460  5.59436  4.23290    536 e - - -
          2.68618  4.42225  2.77519  2.73123  3.46354  2.40513  3.72494  3.29354  2.67741  2.69355  4.24690  2.90347  2.73739  3.18146  2.89801  2.37887  2.77519  2.98518  4.58477  3.61503
          0.03266  3.83360  4.55594  0.61958  0.77255  0.48576  0.95510
    190   2.61668  4.73188  2.32983  2.25816  4.30868  1.60142  3.81000  3.75447  2.76191  3.38930  4.25843  2.85212  3.75218  3.01951  3.21511  2.65667  2.97228  3.35697  5.56825  4.23847    543 g - - -
          2.68618  4.42225  2.77519  2.73123  3.46354  2.40513  3.72494  3.29354  2.67741  2.69355  4.24690  2.90347  2.73739  3.18146  2.89801  2.37887  2.77519  2.98518  4.58477  3.61503
          0.03266  3.83360  4.55594  0.61958  0.77255  0.48576  0.95510
    191   1.72819  4.17292  3.28761  2.90846  3.97473  3.00594  3.97355  3.26661  2.90216  3.02567  3.90156  3.17564  2.39328  3.23209  3.24219  2.33455  2.67029  2.69734  5.35299  4.11218    547 a - - -
          2.68618  4.42225  2.77519  2.73123  3.46354  2.40513  3.72494  3.29354  2.67741  2.69355  4.24690  2.90347  2.73739  3.18146  2.89801  2.37887  2.77519  2.98518  4.58477  3.61503
          0.03266  3.83360  4.55594  0.61958  0.77255  0.48576  0.95510
    192   2.74970  5.08171  2.11852  2.16749  4.40796  3.18617  3.68696  3.90847  2.50809  3.47746  4.32921  1.69825  3.77234  2.86258  3.08635  2.70726  3.04225  3.52429  5.63825  4.21424    551 n - - -
          2.68618  4.42225  2.77519  2.73123  3.46354  2.40513  3.72494  3.29354  2.67741  2.69355  4.24690  2.90347  2.73739  3.18146  2.89801  2.37887  2.77519  2.98518  4.58477  3.61503
          0.03266  3.83360  4.55594  0.61958  0.77255  0.48576  0.95510
    193   2.78718  5.20090  1.42641  2.02226  4.57006  2.92365  3.70754  4.05405  2.70897  3.61002  4.46364  2.65868  3.76212  2.88255  3.27118  2.60052  3.09196  3.64531  5.79275  4.33013    558 d - - -
          2.68618  4.42225  2.77519  2.73123  3.46354  2.40513  3.72494  3.29354  2.67741  2.69355  4.24690  2.90347  2.73739  3.18146  2.89801  2.37887  2.77519  2.98518  4.58477  3.61503
          0.03266  3.83360  4.55594  0.61958  0.77255  0.48576  0.95510
    194   2.24794  4.30136  3.00771  2.79528  4.16619  1.46726  3.98244  3.59388  2.85401  3.27594  4.15709  3.11275  3.69083  3.23668  2.96673  2.48761  2.78422  3.14284  5.47364  4.22349    561 g - - -
          2.68618  4.42225  2.77519  2.73123  3.46354  2.40513  3.72494  3.29354  2.67741  2.69355  4.24690  2.90347  2.73739  3.18146  2.89801  2.37887  2.77519  2.98518  4.58477  3.61503
          0.03266  3.83360  4.55594  0.61958  0.77255  0.48576  0.95510
    195   2.77534  5.24604  1.90608  1.90935  4.52688  3.21147  3.63744  4.01074  2.52680  3.52807  4.35413  2.68075  3.76646  2.12956  3.04216  2.69911  3.03900  3.61442  5.69750  4.25579    570 d - - -
          2.68618  4.42225  2.77519  2.73123  3.46354  2.40513  3.72494  3.29354  2.67741  2.69355  4.24690  2.90347  2.73739  3.18146  2.89801  2.37887  2.77519  2.98518  4.58477  3.61503
          0.03266  3.83360  4.55594  0.61958  0.77255  0.48576  0.95510
    196   2.61831  4.39686  3.28406  3.17890  4.32053  0.79170  4.30095  3.91125  3.35481  3.57014  4.54607  3.44852  3.78674  3.68215  3.59453  2.78923  3.09655  3.44713  5.42534  4.42134    573 g - - -
          2.68618  4.42225  2.77519  2.73123  3.46354  2.40513  3.72494  3.29354  2.67741  2.69355  4.24690  2.90347  2.73739  3.18146  2.89801  2.37887  2.77519  2.98518  4.58477  3.61503
          0.03266  3.83360  4.55594  0.61958  0.77255  0.48576  0.95510
    197   1.96739  4.70465  2.47569  2.25832  4.01156  3.29066  3.65811  3.35222  2.51123  3.03076  3.66002  2.88892  3.77218  2.83623  2.96308  2.62293  2.84174  3.04111  5.31442  3.98282    575 a - - -
          2.68618  4.42225  2.77519  2.73123  3.46354  2.40513  3.72494  3.29354  2.67741  2.69355  4.24690  2.90347  2.73739  3.18146  2.89801  2.37887  2.77519  2.98518  4.58477  3.61503
          0.03266  3.83360  4.55594  0.61958  0.77255  0.48576  0.95510
    198   2.98736  4.43360  4.32233  3.77845  3.14844  4.12882  4.49152  1.87548  3.62221  1.62605  1.88873  4.07844  4.43652  3.88403  3.84109  3.46374  3.23461  1.99544  5.08173  3.92601    580 l - - -
          2.68618  4.42225  2.77519  2.73123  3.46354  2.40513  3.72494  3.29354  2.67741  2.69355  4.24690  2.90347  2.73739  3.18146  2.89801  2.37887  2.77519  2.98518  4.58477  3.61503
          0.03266  3.83360  4.55594  0.61958  0.77255  0.48576  0.95510
    199   2.92011  5.02141  2.47325  1.08200  4.36296  3.24988  3.83419  3.80917  2.70990  3.43286  4.40931  2.91281  3.85283  3.05111  3.11418  2.90691  3.22428  3.49729  5.54192  4.26492    581 e - - -
          2.68618  4.42225  2.77519  2.73123  3.46354  2.40513  3.72494  3.29354  2.67741  2.69355  4.24690  2.90347  2.73739  3.18146  2.89801  2.37887  2.77519  2.98518  4.58477  3.61503
          0.03266  3.83360  4.55594  0.61958  0.77255  0.48576  0.95510
    200   2.87451  4.98026  3.24442  2.65873  4.38628  3.52624  3.56371  3.75393  1.62058  3.25564  4.11961  3.08233  3.92278  2.70872  1.67031  2.78394  3.07016  3.43634  5.35128  4.14383    582 k - - -
          2.68618  4.42225  2.77519  2.73123  3.46354  2.40513  3.72494  3.29354  2.67741  2.69355  4.24690  2.90347  2.73739  3.18146  2.89801  2.37887  2.77519  2.98518  4.58477  3.61503
          0.03266  3.83360  4.55594  0.61958  0.77255  0.48576  0.95510
    201   2.11801  4.27513  3.03188  2.79172  4.15592  1.58893  3.96847  3.55455  2.84297  3.24300  4.11097  3.10440  3.67822  3.21527  2.96377  2.45763  2.74896  3.10393  5.47193  4.22124    583 g - - -
          2.68618  4.42225  2.77519  2.73123  3.46354  2.40513  3.72494  3.29354  2.67741  2.69355  4.24690  2.90347  2.73739  3.18146  2.89801  2.37887  2.77519  2.98518  4.58477  3.61503
          0.03266  3.83360  4.55594  0.61958  0.77255  0.48576  0.95510
    202   2.89559  4.88743  3.28981  2.75998  4.04998  3.50859  3.33630  3.68591  2.02400  3.18866  4.10703  3.15785  3.94487  2.81464  1.34457  2.93994  3.11661  3.39219  5.19473  3.91109    584 r - - -
          2.68618  4.42225  2.77519  2.73123  3.46354  2.40513  3.72494  3.29354  2.67741  2.69355  4.24690  2.90347  2.73739  3.18146  2.89801  2.37887  2.77519  2.98518  4.58477  3.61503
          0.03266  3.83360  4.55594  0.61958  0.77255  0.48576  0.95510
    203   2.70085  5.11710  2.10174  2.18841  4.41691  3.26517  3.59499  3.88164  2.13753  3.40176  4.20698  2.32018  3.76198  2.64800  2.76260  2.65233  2.94856  3.49351  5.56757  4.16690    585 d - - -
          2.68618  4.42225  2.77519  2.73123  3.46354  2.40513  3.72494  3.29354  2.67741  2.69355  4.24690  2.90347  2.73739  3.18146  2.89801  2.37887  2.77519  2.98518  4.58477  3.61503
          0.03266  3.83360  4.55594  0.61958  0.77255  0.48576  0.95510
    204   3.27292  4.66112  4.03294  3.72988  2.62916  3.68760  3.85414  3.29544  3.45315  2.69678  3.93098  3.88692  4.20225  3.84284  3.58815  3.47695  3.57150  3.18470  0.96750  2.63340    586 w - - -
          2.68618  4.42225  2.77519  2.73123  3.46354  2.40513  3.72494  3.29354  2.67741  2.69355  4.24690  2.90347  2.73739  3.18146  2.89801  2.37887  2.77519  2.98518  4.58477  3.61503
          0.03266  3.83360  4.55594  0.61958  0.77255  0.48576  0.95510
    205   3.00091  4.43129  4.27917  3.89402  3.34868  4.02351  4.62980  1.12741  3.72135  1.94343  3.29086  4.14485  4.45903  4.07404  3.92242  3.51558  3.30102  1.84670  5.23101  3.96551    587 i - - -
          2.68618  4.42225  2.77519  2.73123  3.46354  2.40513  3.72494  3.29354  2.67741  2.69355  4.24690  2.90347  2.73739  3.18146  2.89801  2.37887  2.77519  2.98518  4.58477  3.61503
          0.03266  3.83360  4.55594  0.61958  0.77255  0.48576  0.95510
    206   3.11227  4.58644  4.12678  3.76711  3.12202  3.93220  4.43507  2.32474  3.53522  0.92461  3.15832  4.04628  4.37470  3.91287  3.71738  3.49949  3.40855  2.35185  4.98653  3.70066    588 l - - -
          2.68618  4.42225  2.77519  2.73123  3.46354  2.40513  3.72494  3.29354  2.67741  2.69355  4.24690  2.90347  2.73739  3.18146  2.89801  2.37887  2.77519  2.98518  4.58477  3.61503
          0.03266  3.83360  4.55594  0.61958  0.77255  0.48576  0.95510
    207   2.73029  5.17770  1.85682  2.02238  4.47907  2.96373  3.63281  3.95445  2.45633  3.48204  4.29766  2.38454  3.75410  2.78274  3.07117  2.58558  2.87724  3.55726  5.66552  4.22920    589 d - - -
          2.68618  4.42225  2.77519  2.73123  3.46354  2.40513  3.72494  3.29354  2.67741  2.69355  4.24690  2.90347  2.73739  3.18146  2.89801  2.37887  2.77519  2.98518  4.58477  3.61503
          0.03266  3.83360  4.55594  0.61958  0.77255  0.48576  0.95510
    208   2.95429  4.77758  3.08962  2.84626  3.25892  3.41588  1.22722  3.65112  2.69044  3.14973  4.19014  3.25691  3.96659  3.21216  2.95817  3.02551  3.25659  3.38705  4.72439  3.21100    590 h - - -
          2.68618  4.42225  2.77519  2.73123  3.46354  2.40513  3.72494  3.29354  2.67741  2.69355  4.24690  2.90347  2.73739  3.18146  2.89801  2.37887  2.77519  2.98518  4.58477  3.61503
          0.03266  3.83360  4.55594  0.61958  0.77255  0.48576  0.95510
    209   2.61831  4.39686  3.28406  3.17890  4.32053  0.79170  4.30095  3.91125  3.35481  3.57014  4.54607  3.44852  3.78674  3.68215  3.59453  2.78923  3.09655  3.44713  5.42534  4.42134    591 g - - -
          2.68618  4.42225  2.77519  2.73123  3.46354  2.40513  3.72494  3.29354  2.67741  2.69355  4.24690  2.90347  2.73739  3.18146  2.89801  2.37887  2.77519  2.98518  4.58477  3.61503
          0.03266  3.83360  4.55594  0.61958  0.77255  0.48576  0.95510
    210   2.22659  4.18405  3.04862  2.88252  4.23844  1.47458  4.08548  3.71340  3.06012  3.40093  4.25176  3.13280  3.63083  3.35992  3.38122  2.03988  2.71012  3.17376  5.56348  4.31366    592 g - - -
          2.68618  4.42225  2.77519  2.73123  3.46354  2.40513  3.72494  3.29354  2.67741  2.69355  4.24690  2.90347  2.73739  3.18146  2.89801  2.37887  2.77519  2.98518  4.58477  3.61503
          0.03266  3.83360  4.55594  0.61958  0.77255  0.48576  0.95510
    211   1.07130  4.17379  3.42404  3.21427  4.01451  2.99921  4.24079  3.13429  3.22955  3.01761  4.05428  3.37343  3.73483  3.57444  3.48235  2.52470  2.79940  2.79546  5.44558  4.24165    593 a - - -
          2.68618  4.42225  2.77519  2.73123  3.46354  2.40513  3.72494  3.29354  2.67741  2.69355  4.24690  2.90347  2.73739  3.18146  2.89801  2.37887  2.77519  2.98518  4.58477  3.61503
          0.03266  3.83360  4.55594  0.61958  0.77255  0.48576  0.95510
    212   2.39297  4.23774  3.39473  3.14570  3.93564  3.07811  4.16583  3.05808  3.08789  2.92293  3.97649  3.36087  3.77904  3.48483  3.34806  2.59387  1.23957  2.75722  5.37691  4.15247    594 t - - -
          2.68618  4.42225  2.77519  2.73123  3.46354  2.40513  3.72494  3.29354  2.67741  2.69355  4.24690  2.90347  2.73739  3.18146  2.89801  2.37887  2.77519  2.98518  4.58477  3.61503
          0.03266  3.83360  4.55594  0.61958  0.77255  0.48576  0.95510
    213   2.10427  4.54893  3.01009  2.46067  3.55645  3.39830  3.35777  3.13678  2.49127  2.79193  3.65060  2.85338  3.80569  2.78641  2.90292  2.65224  2.79252  2.86356  5.05943  3.47497    595 a - - -
          2.68618  4.42225  2.77519  2.73123  3.46354  2.40513  3.72494  3.29354  2.67741  2.69355  4.24690  2.90347  2.73739  3.18146  2.89801  2.37887  2.77519  2.98518  4.58477  3.61503
          0.03266  3.83360  4.55594  0.61958  0.77255  0.48576  0.95510
    214   3.00091  4.43129  4.27917  3.89402  3.34868  4.02351  4.62980  1.12741  3.72135  1.94343  3.29086  4.14485  4.45903  4.07404  3.92242  3.51558  3.30102  1.84670  5.23101  3.96551    596 i - - -
          2.68618  4.42225  2.77519  2.73123  3.46354  2.40513  3.72494  3.29354  2.67741  2.69355  4.24690  2.90347  2.73739  3.18146  2.89801  2.37887  2.77519  2.98518  4.58477  3.61503
          0.03266  3.83360  4.55594  0.61958  0.77255  0.48576  0.95510
    215   2.42221  4.24437  3.48087  3.11712  3.73696  3.20833  4.09311  2.60715  2.99361  2.63996  3.72209  3.36972  3.84616  3.39543  3.27734  2.64174  1.52874  2.48718  5.27593  4.00576    597 t - - -
          2.68618  4.42225  2.77519  2.73123  3.46354  2.40513  3.72494  3.29354  2.67741  2.69355  4.24690  2.90347  2.73739  3.18146  2.89801  2.37887  2.77519  2.98518  4.58477  3.61503
          0.03266  3.83360  4.55594  0.61958  0.77255  0.48576  0.95510
    216   2.29697  4.21651  3.17371  2.98833  4.03792  2.94716  4.09894  3.55557  3.05945  3.27905  4.20885  3.21892  3.68289  3.41196  3.34624  1.15121  2.77431  3.09920  5.41367  4.12139    598 s - - -
          2.68618  4.42225  2.77519  2.73123  3.46354  2.40513  3.72494  3.29354  2.67741  2.69355  4.24690  2.90347  2.73739  3.18146  2.89801  2.37887  2.77519  2.98518  4.58477  3.61503
          0.03266  3.83360  4.55594  0.61958  0.77255  0.48576  0.95510
    217   3.27292  4.66112  4.03294  3.72988  2.62916  3.68760  3.85414  3.29544  3.45315  2.69678  3.93098  3.88692  4.20225  3.84284  3.58815  3.47695  3.57150  3.18470  0.96750  2.63340    599 w - - -
          2.68618  4.42225  2.77519  2.73123  3.46354  2.40513  3.72494  3.29354  2.67741  2.69355  4.24690  2.90347  2.73739  3.18146  2.89801  2.37887  2.77519  2.98518  4.58477  3.61503
          0.03266  3.83360  4.55594  0.61958  0.77255  0.48576  0.95510
    218   2.61831  4.39686  3.28406  3.17890  4.32053  0.79170  4.30095  3.91125  3.35481  3.57014  4.54607  3.44852  3.78674  3.68215  3.59453  2.78923  3.09655  3.44713  5.42534  4.42134    600 g - - -
          2.68618  4.42225  2.77519  2.73123  3.46354  2.40513  3.72494  3.29354  2.67741  2.69355  4.24690  2.90347  2.73739  3.18146  2.89801  2.37887  2.77519  2.98518  4.58477  3.61503
          0.03266  3.83360  4.55594  0.61958  0.77255  0.48576  0.95510
    219   2.93753  4.89846  3.11086  2.74044  4.27599  3.43050  3.73933  3.70298  1.09280  3.27689  4.24103  3.16640  3.93409  2.93347  2.42659  2.98243  3.19402  3.41317  5.34712  4.15453    601 k - - -
          2.68618  4.42225  2.77519  2.73123  3.46354  2.40513  3.72494  3.29354  2.67741  2.69355  4.24690  2.90347  2.73739  3.18146  2.89801  2.37887  2.77519  2.98518  4.58477  3.61503
          0.03266  3.83360  4.55594  0.61958  0.77255  0.48576  0.95510
    220   2.93947  4.49464  4.00802  3.59907  3.19205  3.80511  4.34324  2.36382  3.36907  1.79308  1.45453  3.88120  4.26597  3.75380  3.57885  3.28428  3.24426  2.36529  5.02737  3.78541    602 m - - -
          2.68618  4.42225  2.77519  2.73123  3.46354  2.40513  3.72494  3.29354  2.67741  2.69355  4.24690  2.90347  2.73739  3.18146  2.89801  2.37887  2.77519  2.98518  4.58477  3.61503
          0.03266  3.83360  4.55594  0.61958  0.77255  0.48576  0.95510
    221   3.27292  4.66112  4.03294  3.72988  2.62916  3.68760  3.85414  3.29544  3.45315  2.69678  3.93098  3.88692  4.20225  3.84284  3.58815  3.47695  3.57150  3.18470  0.96750  2.63340    603 w - - -
          2.68618  4.42225  2.77519  2.73123  3.46354  2.40513  3.72494  3.29354  2.67741  2.69355  4.24690  2.90347  2.73739  3.18146  2.89801  2.37887  2.77519  2.98518  4.58477  3.61503
          0.03266  3.83360  4.55594  0.61958  0.77255  0.48576  0.95510
    222   3.11227  4.58644  4.12678  3.76711  3.12202  3.93220  4.43507  2.32474  3.53522  0.92461  3.15832  4.04628  4.37470  3.91287  3.71738  3.49949  3.40855  2.35185  4.98653  3.70066    604 l - - -
          2.68618  4.42225  2.77519  2.73123  3.46354  2.40513  3.72494  3.29354  2.67741  2.69355  4.24690  2.90347  2.73739  3.18146  2.89801  2.37887  2.77519  2.98518  4.58477  3.61503
          0.03266  3.83360  4.55594  0.61958  0.77255  0.48576  0.95510
    223   2.29697  4.21651  3.17371  2.98833  4.03792  2.94716  4.09894  3.55557  3.05945  3.27905  4.20885  3.21892  3.68289  3.41196  3.34624  1.15121  2.77431  3.09920  5.41367  4.12139    605 s - - -
          2.68618  4.42225  2.77519  2.73123  3.46354  2.40513  3.72494  3.29354  2.67741  2.69355  4.24690  2.90347  2.73739  3.18146  2.89801  2.37887  2.77519  2.98518  4.58477  3.61503
          0.03266  3.83360  4.55594  0.61958  0.77255  0.48576  0.95510
    224   2.77757  4.33162  4.07096  3.73353  3.52239  3.68300  4.54219  2.05448  3.60069  2.21664  3.49410  3.92941  4.24613  3.96358  3.81682  3.18459  3.14036  1.07546  5.30004  4.02895    622 v - - -
          2.68618  4.42225  2.77519  2.73123  3.46354  2.40513  3.72494  3.29354  2.67741  2.69355  4.24690  2.90347  2.73739  3.18146  2.89801  2.37887  2.77519  2.98518  4.58477  3.61503
          0.03266  3.83360  4.55594  0.61958  0.77255  0.48576  0.95510
    225   3.11227  4.58644  4.12678  3.76711  3.12202  3.93220  4.43507  2.32474  3.53522  0.92461  3.15832  4.04628  4.37470  3.91287  3.71738  3.49949  3.40855  2.35185  4.98653  3.70066    636 l - - -
          2.68618  4.42225  2.77519  2.73123  3.46354  2.40513  3.72494  3.29354  2.67741  2.69355  4.24690  2.90347  2.73739  3.18146  2.89801  2.37887  2.77519  2.98518  4.58477  3.61503
          0.03266  3.83360  4.55594  0.61958  0.77255  0.48576  0.95510
    226   2.61831  4.39686  3.28406  3.17890  4.32053  0.79170  4.30095  3.91125  3.35481  3.57014  4.54607  3.44852  3.78674  3.68215  3.59453  2.78923  3.09655  3.44713  5.42534  4.42134    637 g - - -
          2.68618  4.42225  2.77519  2.73123  3.46354  2.40513  3.72494  3.29354  2.67741  2.69355  4.24690  2.90347  2.73739  3.18146  2.89801  2.37887  2.77519  2.98518  4.58477  3.61503
          0.03266  3.83360  4.55594  0.61958  0.77255  0.48576  0.95510
    227   1.91443  4.18160  3.79587  3.40239  3.67987  3.35296  4.30200  2.28888  3.32126  2.46766  3.58861  3.59270  3.97319  3.64938  3.58929  2.77609  2.86677  1.52756  5.31644  4.08723    638 v - - -
          2.68618  4.42225  2.77519  2.73123  3.46354  2.40513  3.72494  3.29354  2.67741  2.69355  4.24690  2.90347  2.73739  3.18146  2.89801  2.37887  2.77519  2.98518  4.58477  3.61503
          0.03266  3.83360  4.55594  0.61958  0.77255  0.48576  0.95510
    228   3.25309  4.63686  4.23682  3.85724  1.22772  4.09269  3.55582  2.87396  3.72800  2.24013  3.52333  3.87173  4.44156  3.85370  3.86634  3.46649  3.49540  2.83033  3.77713  1.94334    653 f - - -
          2.68618  4.42225  2.77519  2.73123  3.46354  2.40513  3.72494  3.29354  2.67741  2.69355  4.24690  2.90347  2.73739  3.18146  2.89801  2.37887  2.77519  2.98518  4.58477  3.61503
          0.03266  3.83360  4.55594  0.61958  0.77255  0.48576  0.95510
    229   2.92011  5.02141  2.47325  1.08200  4.36296  3.24988  3.83419  3.80917  2.70990  3.43286  4.40931  2.91281  3.85283  3.05111  3.11418  2.90691  3.22428  3.49729  5.54192  4.26492    654 e - - -
          2.68618  4.42225  2.77519  2.73123  3.46354  2.40513  3.72494  3.29354  2.67741  2.69355  4.24690  2.90347  2.73739  3.18146  2.89801  2.37887  2.77519  2.98518  4.58477  3.61503
          0.03266  3.83360  4.55594  0.61958  0.77255  0.48576  0.95510
    230   3.27292  4.66112  4.03294  3.72988  2.62916  3.68760  3.85414  3.29544  3.45315  2.69678  3.93098  3.88692  4.20225  3.84284  3.58815  3.47695  3.57150  3.18470  0.96750  2.63340    655 w - - -
          2.68618  4.42225  2.77519  2.73123  3.46354  2.40513  3.72494  3.29354  2.67741  2.69355  4.24690  2.90347  2.73739  3.18146  2.89801  2.37887  2.77519  2.98518  4.58477  3.61503
          0.03266  3.83360  4.55594  0.61958  0.77255  0.48576  0.95510
    231   2.32211  3.73583  3.37360  2.87788  3.79167  3.13283  3.86927  3.13917  2.75432  2.86314  3.74053  3.18623  3.72575  3.13226  2.82328  1.71228  2.69401  2.64707  5.17713  3.92645    656 s - - -
          2.68618  4.42225  2.77519  2.73123  3.46354  2.40513  3.72494  3.29354  2.67741  2.69355  4.24690  2.90347  2.73739  3.18146  2.89801  2.37887  2.77519  2.98518  4.58477  3.61503
          0.03266  3.83360  4.55594  0.61958  0.77255  0.48576  0.95510
    232   2.61831  4.39686  3.28406  3.17890  4.32053  0.79170  4.30095  3.91125  3.35481  3.57014  4.54607  3.44852  3.78674  3.68215  3.59453  2.78923  3.09655  3.44713  5.42534  4.42134    657 g - - -
          2.68618  4.42225  2.77519  2.73123  3.46354  2.40513  3.72494  3.29354  2.67741  2.69355  4.24690  2.90347  2.73739  3.18146  2.89801  2.37887  2.77519  2.98518  4.58477  3.61503
          0.03266  3.83360  4.55594  0.61958  0.77255  0.48576  0.95510
    233   2.69227  4.68649  2.68877  2.57065  4.04402  3.15872  3.89143  3.74664  2.79221  3.39813  4.35410  1.22880  3.80898  3.16464  3.14509  2.76129  3.07318  3.37278  5.35450  3.99556    658 n - - -
          2.68618  4.42225  2.77519  2.73123  3.46354  2.40513  3.72494  3.29354  2.67741  2.69355  4.24690  2.90347  2.73739  3.18146  2.89801  2.37887  2.77519  2.98518  4.58477  3.61503
          0.03266  3.83360  4.55594  0.61958  0.77255  0.48576  0.95510
    234   2.71810  4.83888  2.55735  2.39539  3.90816  3.22315  3.41178  3.76319  2.56381  3.33315  4.23548  1.54118  3.81244  2.96192  2.93891  2.73879  3.03655  3.40199  5.26499  3.80849    659 n - - -
          2.68618  4.42225  2.77519  2.73123  3.46354  2.40513  3.72494  3.29354  2.67741  2.69355  4.24690  2.90347  2.73739  3.18146  2.89801  2.37887  2.77519  2.98518  4.58477  3.61503
          0.03266  3.83360  4.55594  0.61958  0.77255  0.48576  0.95510
    235   2.70195  4.46506  3.30505  3.13899  4.13636  3.15480  4.21915  3.67236  3.19307  3.30320  4.35184  3.44929  0.90317  3.58306  3.44248  2.86838  3.14061  3.32210  5.33301  4.25671    660 p - - -
          2.68618  4.42225  2.77519  2.73123  3.46354  2.40513  3.72494  3.29354  2.67741  2.69355  4.24690  2.90347  2.73739  3.18146  2.89801  2.37887  2.77519  2.98518  4.58477  3.61503
          0.03266  3.83360  4.55594  0.61958  0.77255  0.48576  0.95510
    236   3.13100  4.54884  4.44007  3.90288  3.06060  4.28093  4.57257  1.99298  3.69168  1.05401  2.80102  4.21081  4.54543  3.96750  3.89246  3.63111  3.37083  2.12264  5.06907  3.88117    661 l - - -
          2.68618  4.42225  2.77519  2.73123  3.46354  2.40513  3.72494  3.29354  2.67741  2.69355  4.24690  2.90347  2.73739  3.18146  2.89801  2.37887  2.77519  2.98518  4.58477  3.61503
          0.03266  3.83360  4.55594  0.61958  0.77255  0.48576  0.95510
    237   2.70195  4.46506  3.30505  3.13899  4.13636  3.15480  4.21915  3.67236  3.19307  3.30320  4.35184  3.44929  0.90317  3.58306  3.44248  2.86838  3.14061  3.32210  5.33301  4.25671    662 p - - -
          2.68618  4.42225  2.77519  2.73123  3.46354  2.40513  3.72494  3.29354  2.67741  2.69355  4.24690  2.90347  2.73739  3.18146  2.89801  2.37887  2.77519  2.98518  4.58477  3.61503
          0.03266  3.83360  4.55594  0.61958  0.77255  0.48576  0.95510
    238   2.70195  4.46506  3.30505  3.13899  4.13636  3.15480  4.21915  3.67236  3.19307  3.30320  4.35184  3.44929  0.90317  3.58306  3.44248  2.86838  3.14061  3.32210  5.33301  4.25671    663 p - - -
          2.68618  4.42225  2.77519  2.73123  3.46354  2.40513  3.72494  3.29354  2.67741  2.69355  4.24690  2.90347  2.73739  3.18146  2.89801  2.37887  2.77519  2.98518  4.58477  3.61503
          0.03266  3.83360  4.55594  0.61958  0.77255  0.48576  0.95510
    239   2.92011  5.02141  2.47325  1.08200  4.36296  3.24988  3.83419  3.80917  2.70990  3.43286  4.40931  2.91281  3.85283  3.05111  3.11418  2.90691  3.22428  3.49729  5.54192  4.26492    664 e - - -
          2.68618  4.42225  2.77519  2.73123  3.46354  2.40513  3.72494  3.29354  2.67741  2.69355  4.24690  2.90347  2.73739  3.18146  2.89801  2.37887  2.77519  2.98518  4.58477  3.61503
          0.03266  3.83360  4.55594  0.61958  0.77255  0.48576  0.95510
    240   2.87050  4.32875  4.21629  3.68675  3.33393  4.01627  4.44713  1.42485  3.53570  1.91821  2.85857  3.97805  4.37384  3.84327  3.77611  3.35530  2.85739  1.84240  5.15883  3.96925    665 i - - -
          2.68618  4.42225  2.77519  2.73123  3.46354  2.40513  3.72494  3.29354  2.67741  2.69355  4.24690  2.90347  2.73739  3.18146  2.89801  2.37887  2.77519  2.98518  4.58477  3.61503
          0.03266  3.83360  4.55594  0.61958  0.77255  0.48576  0.95510
    241   3.27292  4.66112  4.03294  3.72988  2.62916  3.68760  3.85414  3.29544  3.45315  2.69678  3.93098  3.88692  4.20225  3.84284  3.58815  3.47695  3.57150  3.18470  0.96750  2.63340    666 w - - -
          2.68618  4.42225  2.77519  2.73123  3.46354  2.40513  3.72494  3.29354  2.67741  2.69355  4.24690  2.90347  2.73739  3.18146  2.89801  2.37887  2.77519  2.98518  4.58477  3.61503
          0.03266  3.83360  4.55594  0.61958  0.77255  0.48576  0.95510
    242   2.86256  4.42085  3.96915  3.47528  3.17560  3.86489  4.24414  2.16152  3.27707  1.25849  3.11539  3.79149  3.84110  3.63280  3.52164  3.22029  3.13127  2.22125  4.98961  3.74300    667 l - - -
          2.68618  4.42225  2.77519  2.73123  3.46354  2.40513  3.72494  3.29354  2.67741  2.69355  4.24690  2.90347  2.73739  3.18146  2.89801  2.37887  2.77519  2.98518  4.58477  3.61503
          0.03266  3.83360  4.55594  0.61958  0.77255  0.48576  0.95510
    243   2.91251  3.91691  4.25264  3.72230  2.84508  3.98824  4.31743  2.17298  3.57679  1.19865  3.04475  3.97686  4.34640  3.82452  3.78936  3.33477  3.17503  2.14713  4.86657  3.56587    668 l - - -
          2.68618  4.42225  2.77519  2.73123  3.46354  2.40513  3.72494  3.29354  2.67741  2.69355  4.24690  2.90347  2.73739  3.18146  2.89801  2.37887  2.77519  2.98518  4.58477  3.61503
          0.03266  3.83360  4.55594  0.61958  0.77255  0.48576  0.95510
    244   2.37227  4.30538  3.06013  2.85748  4.05699  3.01279  4.01665  3.52372  2.92126  3.22029  4.15103  3.16198  1.47157  3.29778  3.22907  2.38716  2.81740  3.10668  5.40742  4.13044    669 p - - -
          2.68618  4.42225  2.77519  2.73123  3.46354  2.40513  3.72494  3.29354  2.67741  2.69355  4.24690  2.90347  2.73739  3.18146  2.89801  2.37887  2.77519  2.98518  4.58477  3.61503
          0.03266  3.83360  4.55594  0.61958  0.77255  0.48576  0.95510
    245   3.19214  4.69687  3.78137  3.50403  2.29604  3.78525  3.60223  3.20689  3.36267  2.67071  3.88614  3.67643  4.26029  3.67804  3.55410  3.33250  3.47880  3.07569  3.93812  1.03297    677 y - - -
          2.68618  4.42225  2.77519  2.73123  3.46354  2.40513  3.72494  3.29354  2.67741  2.69355  4.24690  2.90347  2.73739  3.18146  2.89801  2.37887  2.77519  2.98518  4.58477  3.61503
          0.03266  3.83360  4.55594  0.61958  0.77255  0.48576  0.95510
    246   2.58722  4.19960  4.06913  3.49482  2.91023  3.84914  4.13956  1.97671  3.39642  1.76135  2.68244  3.77114  4.18019  3.62331  3.61834  3.13851  2.95671  2.04722  4.81114  3.38153    678 l - - -
          2.68618  4.42225  2.77519  2.73123  3.46354  2.40513  3.72494  3.29354  2.67741  2.69355  4.24690  2.90347  2.73739  3.18146  2.89801  2.37887  2.77519  2.98518  4.58477  3.61503
          0.03266  3.83360  4.55594  0.61958  0.77255  0.48576  0.95510
    247   3.11227  4.58644  4.12678  3.76711  3.12202  3.93220  4.43507  2.32474  3.53522  0.92461  3.15832  4.04628  4.37470  3.91287  3.71738  3.49949  3.40855  2.35185  4.98653  3.70066    679 l - - -
          2.68618  4.42225  2.77519  2.73123  3.46354  2.40513  3.72494  3.29354  2.67741  2.69355  4.24690  2.90347  2.73739  3.18146  2.89801  2.37887  2.77519  2.98518  4.58477  3.61503
          0.03266  3.83360  4.55594  0.61958  0.77255  0.48576  0.95510
    248   2.70195  4.46506  3.30505  3.13899  4.13636  3.15480  4.21915  3.67236  3.19307  3.30320  4.35184  3.44929  0.90317  3.58306  3.44248  2.86838  3.14061  3.32210  5.33301  4.25671    681 p - - -
          2.68618  4.42225  2.77519  2.73123  3.46354  2.40513  3.72494  3.29354  2.67741  2.69355  4.24690  2.90347  2.73739  3.18146  2.89801  2.37887  2.77519  2.98518  4.58477  3.61503
          0.03266  3.83360  4.55594  0.61958  0.77255  0.48576  0.95510
    249   2.95854  4.33875  4.46571  3.92535  2.69749  4.18589  4.53483  1.58514  3.82353  1.79502  3.09989  4.17280  4.48649  4.03444  4.02204  3.52130  3.20391  1.55248  5.05412  3.81627    686 v - - -
          2.68618  4.42225  2.77519  2.73123  3.46354  2.40513  3.72494  3.29354  2.67741  2.69355  4.24690  2.90347  2.73739  3.18146  2.89801  2.37887  2.77519  2.98518  4.58477  3.61503
          0.03266  3.83360  4.55594  0.61958  0.77255  0.48576  0.95510
    250   2.95429  4.77758  3.08962  2.84626  3.25892  3.41588  1.22722  3.65112  2.69044  3.14973  4.19014  3.25691  3.96659  3.21216  2.95817  3.02551  3.25659  3.38705  4.72439  3.21100    687 h - - -
          2.68618  4.42225  2.77519  2.73123  3.46354  2.40513  3.72494  3.29354  2.67741  2.69355  4.24690  2.90347  2.73739  3.18146  2.89801  2.37887  2.77519  2.98518  4.58477  3.61503
          0.03266  3.83360  4.55594  0.61958  0.77255  0.48576  0.95510
    251   2.70195  4.46506  3.30505  3.13899  4.13636  3.15480  4.21915  3.67236  3.19307  3.30320  4.35184  3.44929  0.90317  3.58306  3.44248  2.86838  3.14061  3.32210  5.33301  4.25671    688 p - - -
          2.68618  4.42225  2.77519  2.73123  3.46354  2.40513  3.72494  3.29354  2.67741  2.69355  4.24690  2.90347  2.73739  3.18146  2.89801  2.37887  2.77519  2.98518  4.58477  3.61503
          0.03266  3.83360  4.55594  0.61958  0.77255  0.48576  0.95510
    252   2.61831  4.39686  3.28406  3.17890  4.32053  0.79170  4.30095  3.91125  3.35481  3.57014  4.54607  3.44852  3.78674  3.68215  3.59453  2.78923  3.09655  3.44713  5.42534  4.42134    697 g - - -
          2.68618  4.42225  2.77519  2.73123  3.46354  2.40513  3.72494  3.29354  2.67741  2.69355  4.24690  2.90347  2.73739  3.18146  2.89801  2.37887  2.77519  2.98518  4.58477  3.61503
          0.03266  3.83360  4.55594  0.61958  0.77255  0.48576  0.95510
    253   2.96275  4.80336  3.44956  2.96961  4.14811  3.45738  3.79806  3.68766  2.22455  3.21072  4.21253  3.33200  3.96241  3.02086  1.03951  3.04917  3.23173  3.41345  5.24729  4.08454    702 r - - -
          2.68618  4.42225  2.77519  2.73123  3.46354  2.40513  3.72494  3.29354  2.67741  2.69355  4.24690  2.90347  2.73739  3.18146  2.89801  2.37887  2.77519  2.98518  4.58477  3.61503
          0.03266  3.83360  4.55594  0.61958  0.77255  0.48576  0.95510
    254   2.93947  4.49464  4.00802  3.59907  3.19205  3.80511  4.34324  2.36382  3.36907  1.79308  1.45453  3.88120  4.26597  3.75380  3.57885  3.28428  3.24426  2.36529  5.02737  3.78541    703 m - - -
          2.68618  4.42225  2.77519  2.73123  3.46354  2.40513  3.72494  3.29354  2.67741  2.69355  4.24690  2.90347  2.73739  3.18146  2.89801  2.37887  2.77519  2.98518  4.58477  3.61503
          0.03266  3.83360  4.55594  0.61958  0.77255  0.48576  0.95510
    255   3.27292  4.66112  4.03294  3.72988  2.62916  3.68760  3.85414  3.29544  3.45315  2.69678  3.93098  3.88692  4.20225  3.84284  3.58815  3.47695  3.57150  3.18470  0.96750  2.63340    704 w - - -
          2.68618  4.42225  2.77519  2.73123  3.46354  2.40513  3.72494  3.29354  2.67741  2.69355  4.24690  2.90347  2.73739  3.18146  2.89801  2.37887  2.77519  2.98518  4.58477  3.61503
          0.03266  3.83360  4.55594  0.61958  0.77255  0.48576  0.95510
    256   2.54407  1.02286  4.05308  3.78435  3.78526  3.17467  4.44006  2.92328  3.61126  2.84023  3.96051  3.78173  3.87854  3.95902  3.74230  2.81553  3.00766  2.67034  5.20892  4.07304    705 c - - -
          2.68618  4.42225  2.77519  2.73123  3.46354  2.40513  3.72494  3.29354  2.67741  2.69355  4.24690  2.90347  2.73739  3.18146  2.89801  2.37887  2.77519  2.98518  4.58477  3.61503
          0.03266  3.83360  4.55594  0.61958  0.77255  0.48576  0.95510
    257   2.95429  4.77758  3.08962  2.84626  3.25892  3.41588  1.22722  3.65112  2.69044  3.14973  4.19014  3.25691  3.96659  3.21216  2.95817  3.02551  3.25659  3.38705  4.72439  3.21100    706 h - - -
          2.68618  4.42225  2.77519  2.73123  3.46354  2.40513  3.72494  3.29354  2.67741  2.69355  4.24690  2.90347  2.73739  3.18146  2.89801  2.37887  2.77519  2.98518  4.58477  3.61503
          0.03266  3.83360  4.55594  0.61958  0.77255  0.48576  0.95510
    258   2.42051  1.43836  3.82823  3.43889  3.64975  3.16644  4.17324  2.89795  3.17649  2.72977  3.75598  3.54349  3.82860  3.59433  3.06142  2.67019  2.84242  2.63024  5.11246  3.89384    707 c - - -
          2.68618  4.42225  2.77519  2.73123  3.46354  2.40513  3.72494  3.29354  2.67741  2.69355  4.24690  2.90347  2.73739  3.18146  2.89801  2.37887  2.77519  2.98518  4.58477  3.61503
          0.03266  3.83360  4.55594  0.61958  0.77255  0.48576  0.95510
    259   2.96275  4.80336  3.44956  2.96961  4.14811  3.45738  3.79806  3.68766  2.22455  3.21072  4.21253  3.33200  3.96241  3.02086  1.03951  3.04917  3.23173  3.41345  5.24729  4.08454    708 r - - -
          2.68618  4.42225  2.77519  2.73123  3.46354  2.40513  3.72494  3.29354  2.67741  2.69355  4.24690  2.90347  2.73739  3.18146  2.89801  2.37887  2.77519  2.98518  4.58477  3.61503
          0.03266  3.83360  4.55594  0.61958  0.77255  0.48576  0.95510
    260   2.93947  4.49464  4.00802  3.59907  3.19205  3.80511  4.34324  2.36382  3.36907  1.79308  1.45453  3.88120  4.26597  3.75380  3.57885  3.28428  3.24426  2.36529  5.02737  3.78541    709 m - - -
          2.68618  4.42225  2.77519  2.73123  3.46354  2.40513  3.72494  3.29354  2.67741  2.69355  4.24690  2.90347  2.73739  3.18146  2.89801  2.37887  2.77519  2.98518  4.58477  3.61503
          0.03266  3.83360  4.55594  0.61958  0.77255  0.48576  0.95510
    261   2.77757  4.33162  4.07096  3.73353  3.52239  3.68300  4.54219  2.05448  3.60069  2.21664  3.49410  3.92941  4.24613  3.96358  3.81682  3.18459  3.14036  1.07546  5.30004  4.02895    710 v - - -
          2.68618  4.42225  2.77519  2.73123  3.46354  2.40513  3.72494  3.29354  2.67741  2.69355  4.24690  2.90347  2.73739  3.18146  2.89801  2.37887  2.77519  2.98518  4.58477  3.61503
          0.03266  3.83360  4.55594  0.61958  0.77255  0.48576  0.95510
    262   3.19214  4.69687  3.78137  3.50403  2.29604  3.78525  3.60223  3.20689  3.36267  2.67071  3.88614  3.67643  4.26029  3.67804  3.55410  3.33250  3.47880  3.07569  3.93812  1.03297    711 y - - -
          2.68618  4.42225  2.77519  2.73123  3.46354  2.40513  3.72494  3.29354  2.67741  2.69355  4.24690  2.90347  2.73739  3.18146  2.89801  2.37887  2.77519  2.98518  4.58477  3.61503
          0.03266  3.83360  4.55594  0.61958  0.77255  0.48576  0.95510
    263   3.11227  4.58644  4.12678  3.76711  3.12202  3.93220  4.43507  2.32474  3.53522  0.92461  3.15832  4.04628  4.37470  3.91287  3.71738  3.49949  3.40855  2.35185  4.98653  3.70066    712 l - - -
          2.68618  4.42225  2.77519  2.73123  3.46354  2.40513  3.72494  3.29354  2.67741  2.69355  4.24690  2.90347  2.73739  3.18146  2.89801  2.37887  2.77519  2.98518  4.58477  3.61503
          0.03266  3.83360  4.55594  0.61958  0.77255  0.48576  0.95510
    264   2.70195  4.46506  3.30505  3.13899  4.13636  3.15480  4.21915  3.67236  3.19307  3.30320  4.35184  3.44929  0.90317  3.58306  3.44248  2.86838  3.14061  3.32210  5.33301  4.25671    713 p - - -
          2.68618  4.42225  2.77519  2.73123  3.46354  2.40513  3.72494  3.29354  2.67741  2.69355  4.24690  2.90347  2.73739  3.18146  2.89801  2.37887  2.77519  2.98518  4.58477  3.61503
          0.03266  3.83360  4.55594  0.61958  0.77255  0.48576  0.95510
    265   2.93947  4.49464  4.00802  3.59907  3.19205  3.80511  4.34324  2.36382  3.36907  1.79308  1.45453  3.88120  4.26597  3.75380  3.57885  3.28428  3.24426  2.36529  5.02737  3.78541    714 m - - -
          2.68618  4.42225  2.77519  2.73123  3.46354  2.40513  3.72494  3.29354  2.67741  2.69355  4.24690  2.90347  2.73739  3.18146  2.89801  2.37887  2.77519  2.98518  4.58477  3.61503
          0.03266  3.83360  4.55594  0.61958  0.77255  0.48576  0.95510
    266   2.29697  4.21651  3.17371  2.98833  4.03792  2.94716  4.09894  3.55557  3.05945  3.27905  4.20885  3.21892  3.68289  3.41196  3.34624  1.15121  2.77431  3.09920  5.41367  4.12139    715 s - - -
          2.68618  4.42225  2.77519  2.73123  3.46354  2.40513  3.72494  3.29354  2.67741  2.69355  4.24690  2.90347  2.73739  3.18146  2.89801  2.37887  2.77519  2.98518  4.58477  3.61503
          0.03266  3.83360  4.55594  0.61958  0.77255  0.48576  0.95510
    267   3.19214  4.69687  3.78137  3.50403  2.29604  3.78525  3.60223  3.20689  3.36267  2.67071  3.88614  3.67643  4.26029  3.67804  3.55410  3.33250  3.47880  3.07569  3.93812  1.03297    716 y - - -
          2.68618  4.42225  2.77519  2.73123  3.46354  2.40513  3.72494  3.29354  2.67741  2.69355  4.24690  2.90347  2.73739  3.18146  2.89801  2.37887  2.77519  2.98518  4.58477  3.61503
          0.03266  3.83360  4.55594  0.61958  0.77255  0.48576  0.95510
    268   3.11227  4.58644  4.12678  3.76711  3.12202  3.93220  4.43507  2.32474  3.53522  0.92461  3.15832  4.04628  4.37470  3.91287  3.71738  3.49949  3.40855  2.35185  4.98653  3.70066    717 l - - -
          2.68618  4.42225  2.77519  2.73123  3.46354  2.40513  3.72494  3.29354  2.67741  2.69355  4.24690  2.90347  2.73739  3.18146  2.89801  2.37887  2.77519  2.98518  4.58477  3.61503
          0.03266  3.83360  4.55594  0.61958  0.77255  0.48576  0.95510
    269   3.19214  4.69687  3.78137  3.50403  2.29604  3.78525  3.60223  3.20689  3.36267  2.67071  3.88614  3.67643  4.26029  3.67804  3.55410  3.33250  3.47880  3.07569  3.93812  1.03297    718 y - - -
          2.68618  4.42225  2.77519  2.73123  3.46354  2.40513  3.72494  3.29354  2.67741  2.69355  4.24690  2.90347  2.73739  3.18146  2.89801  2.37887  2.77519  2.98518  4.58477  3.61503
          0.03266  3.83360  4.55594  0.61958  0.77255  0.48576  0.95510
    270   2.61831  4.39686  3.28406  3.17890  4.32053  0.79170  4.30095  3.91125  3.35481  3.57014  4.54607  3.44852  3.78674  3.68215  3.59453  2.78923  3.09655  3.44713  5.42534  4.42134    719 g - - -
          2.68618  4.42225  2.77519  2.73123  3.46354  2.40513  3.72494  3.29354  2.67741  2.69355  4.24690  2.90347  2.73739  3.18146  2.89801  2.37887  2.77519  2.98518  4.58477  3.61503
          0.03266  3.83360  4.55594  0.61958  0.77255  0.48576  0.95510
    271   2.90132  4.95548  3.13382  2.67225  4.33378  3.47850  3.62727  3.73763  1.25069  3.26408  4.17261  3.09806  3.92829  2.79144  2.16894  2.92538  3.12316  3.43258  5.35684  4.14086    720 k - - -
          2.68618  4.42225  2.77519  2.73123  3.46354  2.40513  3.72494  3.29354  2.67741  2.69355  4.24690  2.90347  2.73739  3.18146  2.89801  2.37887  2.77519  2.98518  4.58477  3.61503
          0.03266  3.83360  4.55594  0.61958  0.77255  0.48576  0.95510
    272   2.96275  4.80336  3.44956  2.96961  4.14811  3.45738  3.79806  3.68766  2.22455  3.21072  4.21253  3.33200  3.96241  3.02086  1.03951  3.04917  3.23173  3.41345  5.24729  4.08454    721 r - - -
          2.68618  4.42225  2.77519  2.73123  3.46354  2.40513  3.72494  3.29354  2.67741  2.69355  4.24690  2.90347  2.73739  3.18146  2.89801  2.37887  2.77519  2.98518  4.58477  3.61503
          0.03266  3.83360  4.55594  0.61958  0.77255  0.48576  0.95510
    273   3.20983  4.62326  4.18523  3.89287  1.07757  3.90761  3.86159  2.73892  3.80101  2.11826  3.47524  3.97576  4.36752  3.97988  3.93033  3.48141  3.51117  2.72665  4.12322  2.49553    722 f - - -
          2.68618  4.42225  2.77519  2.73123  3.46354  2.40513  3.72494  3.29354  2.67741  2.69355  4.24690  2.90347  2.73739  3.18146  2.89801  2.37887  2.77519  2.98518  4.58477  3.61503
          0.03266  3.83360  4.55594  0.61958  0.77255  0.48576  0.95510
    274   2.77757  4.33162  4.07096  3.73353  3.52239  3.68300  4.54219  2.05448  3.60069  2.21664  3.49410  3.92941  4.24613  3.96358  3.81682  3.18459  3.14036  1.07546  5.30004  4.02895    724 v - - -
          2.68618  4.42225  2.77519  2.73123  3.46354  2.40513  3.72494  3.29354  2.67741  2.69355  4.24690  2.90347  2.73739  3.18146  2.89801  2.37887  2.77519  2.98518  4.58477  3.61503
          0.03266  3.83360  4.55594  0.61958  0.77255  0.48576  0.95510
    275   2.61831  4.39686  3.28406  3.17890  4.32053  0.79170  4.30095  3.91125  3.35481  3.57014  4.54607  3.44852  3.78674  3.68215  3.59453  2.78923  3.09655  3.44713  5.42534  4.42134    725 g - - -
          2.68618  4.42225  2.77519  2.73123  3.46354  2.40513  3.72494  3.29354  2.67741  2.69355  4.24690  2.90347  2.73739  3.18146  2.89801  2.37887  2.77519  2.98518  4.58477  3.61503
          0.03266  3.83360  4.55594  0.61958  0.77255  0.48576  0.95510
    276   2.70195  4.46506  3.30505  3.13899  4.13636  3.15480  4.21915  3.67236  3.19307  3.30320  4.35184  3.44929  0.90317  3.58306  3.44248  2.86838  3.14061  3.32210  5.33301  4.25671    726 p - - -
          2.68618  4.42225  2.77519  2.73123  3.46354  2.40513  3.72494  3.29354  2.67741  2.69355  4.24690  2.90347  2.73739  3.18146  2.89801  2.37887  2.77519  2.98518  4.58477  3.61503
          0.03266  3.83360  4.55594  0.61958  0.77255  0.48576  0.95510
    277   3.02272  4.43181  4.38028  3.93263  3.28959  4.15857  4.64329  1.20946  3.73774  1.80558  3.20629  4.19422  4.52895  4.07679  3.94533  3.57539  3.30090  1.79593  5.21730  3.94684    727 i - - -
          2.68618  4.42225  2.77519  2.73123  3.46354  2.40513  3.72494  3.29354  2.67741  2.69355  4.24690  2.90347  2.73739  3.18146  2.89801  2.37887  2.77519  2.98518  4.58477  3.61503
          0.03266  3.83360  4.55594  0.61958  0.77255  0.48576  0.95510
    278   2.39297  4.23774  3.39473  3.14570  3.93564  3.07811  4.16583  3.05808  3.08789  2.92293  3.97649  3.36087  3.77904  3.48483  3.34806  2.59387  1.23957  2.75722  5.37691  4.15247    728 t - - -
          2.68618  4.42225  2.77519  2.73123  3.46354  2.40513  3.72494  3.29354  2.67741  2.69355  4.24690  2.90347  2.73739  3.18146  2.89801  2.37887  2.77519  2.98518  4.58477  3.61503
          0.03266  3.83360  4.55594  0.61958  0.77255  0.48576  0.95510
    279   2.06101  4.21612  3.09874  2.83611  4.11863  2.95869  3.99165  3.48398  2.90358  3.19968  4.06867  3.12130  1.82552  3.24310  3.23824  2.23953  2.70298  3.03546  5.46739  4.20968    730 p - - -
          2.68618  4.42225  2.77519  2.73123  3.46354  2.40513  3.72494  3.29354  2.67741  2.69355  4.24690  2.90347  2.73739  3.18146  2.89801  2.37887  2.77519  2.98518  4.58477  3.61503
          0.03266  3.83360  4.55594  0.61958  0.77255  0.48576  0.95510
    280   2.39297  4.23774  3.39473  3.14570  3.93564  3.07811  4.16583  3.05808  3.08789  2.92293  3.97649  3.36087  3.77904  3.48483  3.34806  2.59387  1.23957  2.75722  5.37691  4.15247    731 t - - -
          2.68618  4.42225  2.77519  2.73123  3.46354  2.40513  3.72494  3.29354  2.67741  2.69355  4.24690  2.90347  2.73739  3.18146  2.89801  2.37887  2.77519  2.98518  4.58477  3.61503
          0.03266  3.83360  4.55594  0.61958  0.77255  0.48576  0.95510
    281   2.93544  4.34770  4.41876  3.93404  3.44395  4.12797  4.70320  1.61376  3.80090  1.99771  3.29509  4.18567  4.51169  4.10712  4.03311  3.51246  3.21936  1.20464  5.34821  4.11671    732 v - - -
          2.68618  4.42225  2.77519  2.73123  3.46354  2.40513  3.72494  3.29354  2.67741  2.69355  4.24690  2.90347  2.73739  3.18146  2.89801  2.37887  2.77519  2.98518  4.58477  3.61503
          0.03266  3.83360  4.55594  0.61958  0.77255  0.48576  0.95510
    282   3.10394  4.56801  4.30400  3.81724  3.04505  4.15210  4.47963  2.16886  3.55807  1.02256  2.83309  4.11283  4.48036  3.89568  3.75693  3.54359  3.36367  2.22048  5.01346  3.76438    733 l - - -
          2.68618  4.42225  2.77519  2.73123  3.46354  2.40513  3.72494  3.29354  2.67741  2.69355  4.24690  2.90347  2.73739  3.18146  2.89801  2.37887  2.77519  2.98518  4.58477  3.61503
          0.03266  3.83360  4.55594  0.61958  0.77255  0.48576  0.95510
    283   2.29697  4.21651  3.17371  2.98833  4.03792  2.94716  4.09894  3.55557  3.05945  3.27905  4.20885  3.21892  3.68289  3.41196  3.34624  1.15121  2.77431  3.09920  5.41367  4.12139    734 s - - -
          2.68618  4.42225  2.77519  2.73123  3.46354  2.40513  3.72494  3.29354  2.67741  2.69355  4.24690  2.90347  2.73739  3.18146  2.89801  2.37887  2.77519  2.98518  4.58477  3.61503
          0.03266  3.83360  4.55594  0.61958  0.77255  0.48576  0.95510
    284   3.11227  4.58644  4.12678  3.76711  3.12202  3.93220  4.43507  2.32474  3.53522  0.92461  3.15832  4.04628  4.37470  3.91287  3.71738  3.49949  3.40855  2.35185  4.98653  3.70066    735 l - - -
          2.68618  4.42225  2.77519  2.73123  3.46354  2.40513  3.72494  3.29354  2.67741  2.69355  4.24690  2.90347  2.73739  3.18146  2.89801  2.37887  2.77519  2.98518  4.58477  3.61503
          0.03266  3.83360  4.55594  0.61958  0.77255  0.48576  0.95510
    285   2.96275  4.80336  3.44956  2.96961  4.14811  3.45738  3.79806  3.68766  2.22455  3.21072  4.21253  3.33200  3.96241  3.02086  1.03951  3.04917  3.23173  3.41345  5.24729  4.08454    736 r - - -
          2.68618  4.42225  2.77519  2.73123  3.46354  2.40513  3.72494  3.29354  2.67741  2.69355  4.24690  2.90347  2.73739  3.18146  2.89801  2.37887  2.77519  2.98518  4.58477  3.61503
          0.03266  3.83360  4.55594  0.61958  0.77255  0.48576  0.95510
    286   2.93753  4.89846  3.11086  2.74044  4.27599  3.43050  3.73933  3.70298  1.09280  3.27689  4.24103  3.16640  3.93409  2.93347  2.42659  2.98243  3.19402  3.41317  5.34712  4.15453    737 k - - -
          2.68618  4.42225  2.77519  2.73123  3.46354  2.40513  3.72494  3.29354  2.67741  2.69355  4.24690  2.90347  2.73739  3.18146  2.89801  2.37887  2.77519  2.98518  4.58477  3.61503
          0.03266  3.83360  4.55594  0.61958  0.77255  0.48576  0.95510
    287   2.92011  5.02141  2.47325  1.08200  4.36296  3.24988  3.83419  3.80917  2.70990  3.43286  4.40931  2.91281  3.85283  3.05111  3.11418  2.90691  3.22428  3.49729  5.54192  4.26492    738 e - - -
          2.68618  4.42225  2.77519  2.73123  3.46354  2.40513  3.72494  3.29354  2.67741  2.69355  4.24690  2.90347  2.73739  3.18146  2.89801  2.37887  2.77519  2.98518  4.58477  3.61503
          0.03266  3.83360  4.55594  0.61958  0.77255  0.48576  0.95510
    288   3.03372  4.52806  4.22223  3.78273  3.09416  4.03383  4.46737  2.16795  3.55084  1.05978  3.04944  4.05697  4.42602  3.89549  3.75271  3.45383  3.32018  2.10832  5.03290  3.75830    739 l - - -
          2.68618  4.42225  2.77519  2.73123  3.46354  2.40513  3.72494  3.29354  2.67741  2.69355  4.24690  2.90347  2.73739  3.18146  2.89801  2.37887  2.77519  2.98518  4.58477  3.61503
          0.03266  3.83360  4.55594  0.61958  0.77255  0.48576  0.95510
    289   3.31776  4.66497  4.29566  3.91484  1.39218  4.13622  3.44572  3.03728  3.78296  2.42075  3.66076  3.86134  4.46783  3.86473  3.90223  3.49047  3.54828  2.95789  3.64080  1.47844    740 f - - -
          2.68618  4.42225  2.77519  2.73123  3.46354  2.40513  3.72494  3.29354  2.67741  2.69355  4.24690  2.90347  2.73739  3.18146  2.89801  2.37887  2.77519  2.98518  4.58477  3.61503
          0.03266  3.83360  4.55594  0.61958  0.77255  0.48576  0.95510
    290   2.31964  4.28180  3.04786  2.75729  4.04345  3.03037  3.91372  3.41102  2.79517  3.13286  3.99525  2.72791  3.69102  3.15757  3.13846  2.29103  1.67557  3.00313  5.38864  4.11676    743 t - - -
          2.68618  4.42225  2.77519  2.73123  3.46354  2.40513  3.72494  3.29354  2.67741  2.69355  4.24690  2.90347  2.73739  3.18146  2.89801  2.37887  2.77519  2.98518  4.58477  3.61503
          0.03266  3.83360  4.55594  0.61958  0.77255  0.48576  0.95510
    291   2.58792  4.25413  3.81940  3.30642  3.44160  3.68880  4.15627  2.02739  3.18074  2.22509  3.34352  3.62512  4.12202  3.34082  3.46417  3.01976  2.83527  1.52142  5.07953  3.86128    745 v - - -
          2.68618  4.42225  2.77519  2.73123  3.46354  2.40513  3.72494  3.29354  2.67741  2.69355  4.24690  2.90347  2.73739  3.18146  2.89801  2.37887  2.77519  2.98518  4.58477  3.61503
          0.03266  3.83360  4.55594  0.61958  0.77255  0.48576  0.95510
    292   2.70195  4.46506  3.30505  3.13899  4.13636  3.15480  4.21915  3.67236  3.19307  3.30320  4.35184  3.44929  0.90317  3.58306  3.44248  2.86838  3.14061  3.32210  5.33301  4.25671    747 p - - -
          2.68618  4.42225  2.77519  2.73123  3.46354  2.40513  3.72494  3.29354  2.67741  2.69355  4.24690  2.90347  2.73739  3.18146  2.89801  2.37887  2.77519  2.98518  4.58477  3.61503
          0.03266  3.83360  4.55594  0.61958  0.77255  0.48576  0.95510
    293   3.19214  4.69687  3.78137  3.50403  2.29604  3.78525  3.60223  3.20689  3.36267  2.67071  3.88614  3.67643  4.26029  3.67804  3.55410  3.33250  3.47880  3.07569  3.93812  1.03297    749 y - - -
          2.68618  4.42225  2.77519  2.73123  3.46354  2.40513  3.72494  3.29354  2.67741  2.69355  4.24690  2.90347  2.73739  3.18146  2.89801  2.37887  2.77519  2.98518  4.58477  3.61503
          0.03266  3.83360  4.55594  0.61958  0.77255  0.48576  0.95510
    294   2.95429  4.77758  3.08962  2.84626  3.25892  3.41588  1.22722  3.65112  2.69044  3.14973  4.19014  3.25691  3.96659  3.21216  2.95817  3.02551  3.25659  3.38705  4.72439  3.21100    750 h - - -
          2.68618  4.42225  2.77519  2.73123  3.46354  2.40513  3.72494  3.29354  2.67741  2.69355  4.24690  2.90347  2.73739  3.18146  2.89801  2.37887  2.77519  2.98518  4.58477  3.61503
          0.03266  3.83360  4.55594  0.61958  0.77255  0.48576  0.95510
    295   2.83169  5.33094  1.87033  1.46784  4.61521  3.16799  3.67821  4.11252  2.65193  3.63929  4.48636  2.54321  3.77009  2.84388  3.21091  2.73668  3.11431  3.70712  5.80709  4.33120    751 e - - -
          2.68618  4.42225  2.77519  2.73123  3.46354  2.40513  3.72494  3.29354  2.67741  2.69355  4.24690  2.90347  2.73739  3.18146  2.89801  2.37887  2.77519  2.98518  4.58477  3.61503
          0.03266  3.83360  4.55594  0.61958  0.77255  0.48576  0.95510
    296   2.98056  4.37999  4.46330  3.98719  3.38350  4.17632  4.73206  1.24802  3.83864  1.90461  3.23531  4.23643  4.54500  4.14097  4.05612  3.56872  3.26141  1.58260  5.32497  4.09954    752 i - - -
          2.68618  4.42225  2.77519  2.73123  3.46354  2.40513  3.72494  3.29354  2.67741  2.69355  4.24690  2.90347  2.73739  3.18146  2.89801  2.37887  2.77519  2.98518  4.58477  3.61503
          0.03266  3.83360  4.55594  0.61958  0.77255  0.48576  0.95510
    297   2.81750  5.20908  1.34659  2.10143  4.52759  3.13732  3.73230  4.08959  2.75588  3.65321  4.52864  2.36155  3.77221  2.92031  3.31603  2.74577  3.13258  3.68019  5.77085  4.29799    753 d - - -
          2.68618  4.42225  2.77519  2.73123  3.46354  2.40513  3.72494  3.29354  2.67741  2.69355  4.24690  2.90347  2.73739  3.18146  2.89801  2.37887  2.77519  2.98518  4.58477  3.61503
          0.03266  3.83360  4.55594  0.61958  0.77255  0.48576  0.95510
    298   3.27292  4.66112  4.03294  3.72988  2.62916  3.68760  3.85414  3.29544  3.45315  2.69678  3.93098  3.88692  4.20225  3.84284  3.58815  3.47695  3.57150  3.18470  0.96750  2.63340    754 w - - -
          2.68618  4.42225  2.77519  2.73123  3.46354  2.40513  3.72494  3.29354  2.67741  2.69355  4.24690  2.90347  2.73739  3.18146  2.89801  2.37887  2.77519  2.98518  4.58477  3.61503
          0.03266  3.83360  4.55594  0.61958  0.77255  0.48576  0.95510
    299   2.75148  5.06004  2.01880  2.17275  4.39907  3.15703  3.72310  3.94997  2.68548  3.53000  4.39539  1.62580  3.76967  2.91118  3.19613  2.71301  3.06457  3.55351  5.65215  4.21518    755 n - - -
          2.68618  4.42225  2.77519  2.73123  3.46354  2.40513  3.72494  3.29354  2.67741  2.69355  4.24690  2.90347  2.73739  3.18146  2.89801  2.37887  2.77519  2.98518  4.58477  3.61503
          0.03266  3.83360  4.55594  0.61958  0.77255  0.48576  0.95510
    300   2.65550  4.96176  2.61102  2.10925  4.23741  3.33126  3.34251  3.67820  2.30151  3.22795  4.03993  2.82888  3.77532  2.13579  2.65146  2.64237  2.88915  3.20615  5.41178  4.05744    756 e - - -
          2.68618  4.42225  2.77519  2.73123  3.46354  2.40513  3.72494  3.29354  2.67741  2.69355  4.24690  2.90347  2.73739  3.18146  2.89801  2.37887  2.77519  2.98518  4.58477  3.61503
          0.03266  3.83360  4.55594  0.61958  0.77255  0.48576  0.95510
    301   1.07130  4.17379  3.42404  3.21427  4.01451  2.99921  4.24079  3.13429  3.22955  3.01761  4.05428  3.37343  3.73483  3.57444  3.48235  2.52470  2.79940  2.79546  5.44558  4.24165    757 a - - -
          2.68618  4.42225  2.77519  2.73123  3.46354  2.40513  3.72494  3.29354  2.67741  2.69355  4.24690  2.90347  2.73739  3.18146  2.89801  2.37887  2.77519  2.98518  4.58477  3.61503
          0.03266  3.83360  4.55594  0.61958  0.77255  0.48576  0.95510
    302   2.96275  4.80336  3.44956  2.96961  4.14811  3.45738  3.79806  3.68766  2.22455  3.21072  4.21253  3.33200  3.96241  3.02086  1.03951  3.04917  3.23173  3.41345  5.24729  4.08454    758 r - - -
          2.68618  4.42225  2.77519  2.73123  3.46354  2.40513  3.72494  3.29354  2.67741  2.69355  4.24690  2.90347  2.73739  3.18146  2.89801  2.37887  2.77519  2.98518  4.58477  3.61503
          0.03266  3.83360  4.55594  0.61958  0.77255  0.48576  0.95510
    303   2.54475  4.62087  2.60454  2.46457  4.12236  3.09550  3.81968  3.72767  2.69727  3.37841  4.26625  1.53332  3.74797  3.05196  3.07813  2.45925  2.92922  3.31174  5.45224  4.05473    759 n - - -
          2.68618  4.42225  2.77519  2.73123  3.46354  2.40513  3.72494  3.29354  2.67741  2.69355  4.24690  2.90347  2.73739  3.18146  2.89801  2.37887  2.77519  2.98518  4.58477  3.61503
          0.03266  3.83360  4.55594  0.61958  0.77255  0.48576  0.95510
    304   2.63876  4.58017  2.78379  2.47914  3.70885  3.41147  3.69477  3.07225  2.53164  1.98519  3.66328  3.02446  3.85449  2.66688  2.90405  2.74421  2.88095  2.83526  5.10198  3.80443    760 l - - -
          2.68618  4.42225  2.77519  2.73123  3.46354  2.40513  3.72494  3.29354  2.67741  2.69355  4.24690  2.90347  2.73739  3.18146  2.89801  2.37887  2.77519  2.98518  4.58477  3.61503
          0.03266  3.83360  4.55594  0.61958  0.77255  0.48576  0.95510
    305   2.54407  1.02286  4.05308  3.78435  3.78526  3.17467  4.44006  2.92328  3.61126  2.84023  3.96051  3.78173  3.87854  3.95902  3.74230  2.81553  3.00766  2.67034  5.20892  4.07304    761 c - - -
          2.68618  4.42225  2.77519  2.73123  3.46354  2.40513  3.72494  3.29354  2.67741  2.69355  4.24690  2.90347  2.73739  3.18146  2.89801  2.37887  2.77519  2.98518  4.58477  3.61503
          0.03266  3.83360  4.55594  0.61958  0.77255  0.48576  0.95510
    306   1.07130  4.17379  3.42404  3.21427  4.01451  2.99921  4.24079  3.13429  3.22955  3.01761  4.05428  3.37343  3.73483  3.57444  3.48235  2.52470  2.79940  2.79546  5.44558  4.24165    762 a - - -
          2.68618  4.42225  2.77519  2.73123  3.46354  2.40513  3.72494  3.29354  2.67741  2.69355  4.24690  2.90347  2.73739  3.18146  2.89801  2.37887  2.77519  2.98518  4.58477  3.61503
          0.03266  3.83360  4.55594  0.61958  0.77255  0.48576  0.95510
    307   2.93753  4.89846  3.11086  2.74044  4.27599  3.43050  3.73933  3.70298  1.09280  3.27689  4.24103  3.16640  3.93409  2.93347  2.42659  2.98243  3.19402  3.41317  5.34712  4.15453    785 k - - -
          2.68618  4.42225  2.77519  2.73123  3.46354  2.40513  3.72494  3.29354  2.67741  2.69355  4.24690  2.90347  2.73739  3.18146  2.89801  2.37887  2.77519  2.98518  4.58477  3.61503
          0.03266  3.83360  4.55594  0.61958  0.77255  0.48576  0.95510
    308   2.92011  5.02141  2.47325  1.08200  4.36296  3.24988  3.83419  3.80917  2.70990  3.43286  4.40931  2.91281  3.85283  3.05111  3.11418  2.90691  3.22428  3.49729  5.54192  4.26492    798 e - - -
          2.68618  4.42225  2.77519  2.73123  3.46354  2.40513  3.72494  3.29354  2.67741  2.69355  4.24690  2.90347  2.73739  3.18146  2.89801  2.37887  2.77519  2.98518  4.58477  3.61503
          0.03266  3.83360  4.55594  0.61958  0.77255  0.48576  0.95510
    309   2.69703  4.92459  1.49769  2.21837  4.17778  3.19260  3.68044  3.70143  2.61873  3.32920  4.19983  2.75990  3.76091  2.87555  3.11000  2.68072  2.99239  3.35565  5.43259  4.05148    799 d - - -
          2.68618  4.42225  2.77519  2.73123  3.46354  2.40513  3.72494  3.29354  2.67741  2.69355  4.24690  2.90347  2.73739  3.18146  2.89801  2.37887  2.77519  2.98518  4.58477  3.61503
          0.03266  3.83360  4.55594  0.61958  0.77255  0.48576  0.95510
    310   3.11227  4.58644  4.12678  3.76711  3.12202  3.93220  4.43507  2.32474  3.53522  0.92461  3.15832  4.04628  4.37470  3.91287  3.71738  3.49949  3.40855  2.35185  4.98653  3.70066    800 l - - -
          2.68618  4.42225  2.77519  2.73123  3.46354  2.40513  3.72494  3.29354  2.67741  2.69355  4.24690  2.90347  2.73739  3.18146  2.89801  2.37887  2.77519  2.98518  4.58477  3.61503
          0.03266  3.83360  4.55594  0.61958  0.77255  0.48576  0.95510
    311   3.19214  4.69687  3.78137  3.50403  2.29604  3.78525  3.60223  3.20689  3.36267  2.67071  3.88614  3.67643  4.26029  3.67804  3.55410  3.33250  3.47880  3.07569  3.93812  1.03297    801 y - - -
          2.68618  4.42225  2.77519  2.73123  3.46354  2.40513  3.72494  3.29354  2.67741  2.69355  4.24690  2.90347  2.73739  3.18146  2.89801  2.37887  2.77519  2.98518  4.58477  3.61503
          0.03266  3.83360  4.55594  0.61958  0.77255  0.48576  0.95510
    312   3.19214  4.69687  3.78137  3.50403  2.29604  3.78525  3.60223  3.20689  3.36267  2.67071  3.88614  3.67643  4.26029  3.67804  3.55410  3.33250  3.47880  3.07569  3.93812  1.03297    802 y - - -
          2.68618  4.42225  2.77519  2.73123  3.46354  2.40513  3.72494  3.29354  2.67741  2.69355  4.24690  2.90347  2.73739  3.18146  2.89801  2.37887  2.77519  2.98518  4.58477  3.61503
          0.03266  3.83360  4.55594  0.61958  0.77255  0.48576  0.95510
    313   2.70195  4.46506  3.30505  3.13899  4.13636  3.15480  4.21915  3.67236  3.19307  3.30320  4.35184  3.44929  0.90317  3.58306  3.44248  2.86838  3.14061  3.32210  5.33301  4.25671    803 p - - -
          2.68618  4.42225  2.77519  2.73123  3.46354  2.40513  3.72494  3.29354  2.67741  2.69355  4.24690  2.90347  2.73739  3.18146  2.89801  2.37887  2.77519  2.98518  4.58477  3.61503
          0.03266  3.83360  4.55594  0.61958  0.77255  0.48576  0.95510
    314   2.95429  4.77758  3.08962  2.84626  3.25892  3.41588  1.22722  3.65112  2.69044  3.14973  4.19014  3.25691  3.96659  3.21216  2.95817  3.02551  3.25659  3.38705  4.72439  3.21100    804 h - - -
          2.68618  4.42225  2.77519  2.73123  3.46354  2.40513  3.72494  3.29354  2.67741  2.69355  4.24690  2.90347  2.73739  3.18146  2.89801  2.37887  2.77519  2.98518  4.58477  3.61503
          0.03266  3.83360  4.55594  0.61958  0.77255  0.48576  0.95510
    315   2.70195  4.46506  3.30505  3.13899  4.13636  3.15480  4.21915  3.67236  3.19307  3.30320  4.35184  3.44929  0.90317  3.58306  3.44248  2.86838  3.14061  3.32210  5.33301  4.25671    805 p - - -
          2.68618  4.42225  2.77519  2.73123  3.46354  2.40513  3.72494  3.29354  2.67741  2.69355  4.24690  2.90347  2.73739  3.18146  2.89801  2.37887  2.77519  2.98518  4.58477  3.61503
          0.03266  3.83360  4.55594  0.61958  0.77255  0.48576  0.95510
    316   3.07839  4.47239  4.47344  3.91087  2.93737  4.28232  4.57294  1.97430  3.80167  1.17221  2.66954  4.21401  4.52245  3.98517  4.00106  3.60278  3.30593  1.95801  5.05423  3.91969    807 l - - -
          2.68618  4.42225  2.77519  2.73123  3.46354  2.40513  3.72494  3.29354  2.67741  2.69355  4.24690  2.90347  2.73739  3.18146  2.89801  2.37887  2.77519  2.98518  4.58477  3.61503
          0.03266  3.83360  4.55594  0.61958  0.77255  0.48576  0.95510
    317   2.90771  4.35764  4.32050  3.83941  3.40813  4.04758  4.60835  1.80250  3.67748  1.94197  3.29656  4.09632  4.45363  4.01027  3.91437  3.43207  3.19852  1.18971  5.28793  4.02878    808 v - - -
          2.68618  4.42225  2.77519  2.73123  3.46354  2.40513  3.72494  3.29354  2.67741  2.69355  4.24690  2.90347  2.73739  3.18146  2.89801  2.37887  2.77519  2.98518  4.58477  3.61503
          0.03266  3.83360  4.55594  0.61958  0.77255  0.48576  0.95510
    318   2.85126  4.83455  2.87866  2.63353  3.99776  3.34110  3.79124  3.62322  2.45720  3.12937  4.15905  3.09265  3.89447  1.30485  2.74184  2.90100  3.14860  3.35553  5.27704  3.96843    820 q - - -
          2.68618  4.42225  2.77519  2.73123  3.46354  2.40513  3.72494  3.29354  2.67741  2.69355  4.24690  2.90347  2.73739  3.18146  2.89801  2.37887  2.77519  2.98518  4.58477  3.61503
          0.03266  3.83360  4.55594  0.61958  0.77255  0.48576  0.95510
    319   2.94890  5.06941  0.97545  2.31288  4.44148  3.18216  3.89846  4.02104  2.97549  3.63660  4.61448  2.86703  3.83229  3.13800  3.48591  2.91611  3.28688  3.66459  5.61759  4.32162    821 d - - -
          2.68618  4.42225  2.77519  2.73123  3.46354  2.40513  3.72494  3.29354  2.67741  2.69355  4.24690  2.90347  2.73739  3.18146  2.89801  2.37887  2.77519  2.98518  4.58477  3.61503
          0.03266  3.83360  4.55594  0.61958  0.77255  0.48576  0.95510
    320   3.03991  4.40018  4.55091  4.02185  3.30379  4.30974  4.73396  1.40004  3.88814  1.62421  3.12915  4.29716  4.59599  4.14456  4.10010  3.66470  3.29060  1.59136  5.27004  4.08715    822 i - - -
          2.68618  4.42225  2.77519  2.73123  3.46354  2.40513  3.72494  3.29354  2.67741  2.69355  4.24690  2.90347  2.73739  3.18146  2.89801  2.37887  2.77519  2.98518  4.58477  3.61503
          0.03266  3.83360  4.55594  0.61958  0.77255  0.48576  0.95510
    321   3.11227  4.58644  4.12678  3.76711  3.12202  3.93220  4.43507  2.32474  3.53522  0.92461  3.15832  4.04628  4.37470  3.91287  3.71738  3.49949  3.40855  2.35185  4.98653  3.70066    823 l - - -
          2.68618  4.42225  2.77519  2.73123  3.46354  2.40513  3.72494  3.29354  2.67741  2.69355  4.24690  2.90347  2.73739  3.18146  2.89801  2.37887  2.77519  2.98518  4.58477  3.61503
          0.03266  3.83360  4.55594  0.61958  0.77255  0.48576  0.95510
    322   3.27292  4.66112  4.03294  3.72988  2.62916  3.68760  3.85414  3.29544  3.45315  2.69678  3.93098  3.88692  4.20225  3.84284  3.58815  3.47695  3.57150  3.18470  0.96750  2.63340    824 w - - -
          2.68618  4.42225  2.77519  2.73123  3.46354  2.40513  3.72494  3.29354  2.67741  2.69355  4.24690  2.90347  2.73739  3.18146  2.89801  2.37887  2.77519  2.98518  4.58477  3.61503
          0.03266  3.83360  4.55594  0.61958  0.77255  0.48576  0.95510
    323   1.29869  4.08388  3.38057  3.10539  4.07852  2.91374  4.14465  3.23816  3.11043  3.11280  4.02118  3.25853  3.65082  3.43654  3.39535  2.28232  2.42436  2.82538  5.48555  4.26729    825 a - - -
          2.68618  4.42225  2.77519  2.73123  3.46354  2.40513  3.72494  3.29354  2.67741  2.69355  4.24690  2.90347  2.73739  3.18146  2.89801  2.37887  2.77519  2.98518  4.58477  3.61503
          0.03266  3.83360  4.55594  0.61958  0.77255  0.48576  0.95510
    324   2.26573  4.22128  3.30160  2.86781  3.27301  3.13871  3.89458  3.06313  2.84984  2.82151  3.72432  3.18637  3.73841  3.17540  3.20125  1.77029  2.41078  2.74560  5.16024  3.88660    826 s - - -
          2.68618  4.42225  2.77519  2.73123  3.46354  2.40513  3.72494  3.29354  2.67741  2.69355  4.24690  2.90347  2.73739  3.18146  2.89801  2.37887  2.77519  2.98518  4.58477  3.61503
          0.03266  3.83360  4.55594  0.61958  0.77255  0.48576  0.95510
    325   3.11227  4.58644  4.12678  3.76711  3.12202  3.93220  4.43507  2.32474  3.53522  0.92461  3.15832  4.04628  4.37470  3.91287  3.71738  3.49949  3.40855  2.35185  4.98653  3.70066    827 l - - -
          2.68618  4.42225  2.77519  2.73123  3.46354  2.40513  3.72494  3.29354  2.67741  2.69355  4.24690  2.90347  2.73739  3.18146  2.89801  2.37887  2.77519  2.98518  4.58477  3.61503
          0.03266  3.83360  4.55594  0.61958  0.77255  0.48576  0.95510
    326   2.75708  4.99608  2.09805  2.27125  3.96563  3.26372  2.00860  3.76296  2.55880  3.31960  4.19362  2.81063  3.80445  2.87221  3.01253  2.73573  3.02845  3.41888  5.30381  3.84007    831 h - - -
          2.68618  4.42225  2.77519  2.73123  3.46354  2.40513  3.72494  3.29354  2.67741  2.69355  4.24690  2.90347  2.73739  3.18146  2.89801  2.37887  2.77519  2.98518  4.58477  3.61503
          0.03266  3.83360  4.55594  0.61958  0.77255  0.48576  0.95510
    327   2.80284  4.82672  3.18565  2.68278  4.07946  3.47911  3.64835  3.40663  1.38036  3.01989  3.67738  3.11065  3.91785  2.82394  2.36466  2.86066  3.03733  3.14908  5.27669  4.01180    832 k - - -
          2.68618  4.42225  2.77519  2.73123  3.46354  2.40513  3.72494  3.29354  2.67741  2.69355  4.24690  2.90347  2.73739  3.18146  2.89801  2.37887  2.77519  2.98518  4.58477  3.61503
          0.03266  3.83360  4.55594  0.61958  0.77255  0.48576  0.95510
    328   2.36479  4.17575  3.82237  3.26956  2.95735  3.48400  4.04452  2.14622  3.18786  2.17798  3.26711  3.58057  4.06908  3.46776  3.46797  2.96898  2.86963  1.75755  4.89039  3.66297    833 v - - -
          2.68618  4.42225  2.77519  2.73123  3.46354  2.40513  3.72494  3.29354  2.67741  2.69355  4.24690  2.90347  2.73739  3.18146  2.89801  2.37887  2.77519  2.98518  4.58477  3.61503
          0.03266  3.83360  4.55594  0.61958  0.77255  0.48576  0.95510
    329   2.79612  4.27167  4.11125  3.54986  3.12102  3.91116  4.18988  2.04321  3.40352  1.83158  3.12169  3.82829  4.25189  3.67936  3.63285  3.21755  3.03680  1.53368  4.25928  3.57869    843 v - - -
          2.68618  4.42225  2.77519  2.73123  3.46354  2.40513  3.72494  3.29354  2.67741  2.69355  4.24690  2.90347  2.73739  3.18146  2.89801  2.37887  2.77519  2.98518  4.58477  3.61503
          0.03266  3.83360  4.55594  0.61958  0.77255  0.48576  0.95510
    330   2.92011  5.02141  2.47325  1.08200  4.36296  3.24988  3.83419  3.80917  2.70990  3.43286  4.40931  2.91281  3.85283  3.05111  3.11418  2.90691  3.22428  3.49729  5.54192  4.26492    844 e - - -
          2.68618  4.42225  2.77519  2.73123  3.46354  2.40513  3.72494  3.29354  2.67741  2.69355  4.24690  2.90347  2.73739  3.18146  2.89801  2.37887  2.77519  2.98518  4.58477  3.61503
          0.03266  3.83360  4.55594  0.61958  0.77255  0.48576  0.95510
    331   2.70195  4.46506  3.30505  3.13899  4.13636  3.15480  4.21915  3.67236  3.19307  3.30320  4.35184  3.44929  0.90317  3.58306  3.44248  2.86838  3.14061  3.32210  5.33301  4.25671    845 p - - -
          2.68618  4.42225  2.77519  2.73123  3.46354  2.40513  3.72494  3.29354  2.67741  2.69355  4.24690  2.90347  2.73739  3.18146  2.89801  2.37887  2.77519  2.98518  4.58477  3.61503
          0.03266  3.83360  4.55594  0.61958  0.77255  0.48576  0.95510
    332   2.98724  4.35682  4.51086  3.98673  3.13337  4.24440  4.67784  1.41175  3.88371  1.86375  3.17676  4.24645  4.55394  4.12512  4.09964  3.59685  3.24260  1.46403  5.22756  4.00809    847 i - - -
          2.68618  4.42225  2.77519  2.73123  3.46354  2.40513  3.72494  3.29354  2.67741  2.69355  4.24690  2.90347  2.73739  3.18146  2.89801  2.37887  2.77519  2.98518  4.58477  3.61503
          0.03266  3.83360  4.55594  0.61958  0.77255  0.48576  0.95510
    333   3.14520  4.57256  4.36413  3.88586  2.60779  4.20077  4.36925  2.21544  3.72870  1.03342  2.96496  4.14731  4.50457  3.95647  3.91700  3.58450  3.39448  2.28263  4.76834  3.38678    848 l - - -
          2.68618  4.42225  2.77519  2.73123  3.46354  2.40513  3.72494  3.29354  2.67741  2.69355  4.24690  2.90347  2.73739  3.18146  2.89801  2.37887  2.77519  2.98518  4.58477  3.61503
          0.03266  3.83360  4.55594  0.61958  0.77255  0.48576  0.95510
    334   2.71953  4.40285  3.58396  3.05471  3.35869  3.65082  3.91733  2.55856  2.55039  2.08978  2.05409  3.43018  4.04575  3.23238  3.03147  2.96797  2.96414  2.44283  4.95689  3.71458    849 m - - -
          2.68618  4.42225  2.77519  2.73123  3.46354  2.40513  3.72494  3.29354  2.67741  2.69355  4.24690  2.90347  2.73739  3.18146  2.89801  2.37887  2.77519  2.98518  4.58477  3.61503
          0.03266  3.83360  4.55594  0.61958  0.77255  0.48576  0.95510
    335   2.71973  4.89626  2.96851  2.47491  4.15276  3.42656  2.72879  3.61727  2.13181  3.16345  4.00067  2.74631  3.83887  2.65418  2.03001  2.65111  2.93809  3.29145  5.29908  3.99562    850 r - - -
          2.68618  4.42225  2.77519  2.73123  3.46354  2.40513  3.72494  3.29354  2.67741  2.69355  4.24690  2.90347  2.73739  3.18146  2.89801  2.37887  2.77519  2.98518  4.58477  3.61503
          0.03266  3.83360  4.55594  0.61958  0.77255  0.48576  0.95510
    336   3.27292  4.66112  4.03294  3.72988  2.62916  3.68760  3.85414  3.29544  3.45315  2.69678  3.93098  3.88692  4.20225  3.84284  3.58815  3.47695  3.57150  3.18470  0.96750  2.63340    852 w - - -
          2.68618  4.42225  2.77519  2.73123  3.46354  2.40513  3.72494  3.29354  2.67741  2.69355  4.24690  2.90347  2.73739  3.18146  2.89801  2.37887  2.77519  2.98518  4.58477  3.61503
          0.03266  3.83360  4.55594  0.61958  0.77255  0.48576  0.95510
    337   2.70195  4.46506  3.30505  3.13899  4.13636  3.15480  4.21915  3.67236  3.19307  3.30320  4.35184  3.44929  0.90317  3.58306  3.44248  2.86838  3.14061  3.32210  5.33301  4.25671    853 p - - -
          2.68618  4.42225  2.77519  2.73123  3.46354  2.40513  3.72494  3.29354  2.67741  2.69355  4.24690  2.90347  2.73739  3.18146  2.89801  2.37887  2.77519  2.98518  4.58477  3.61503
          0.03266  3.83360  4.55594  0.61958  0.77255  0.48576  0.95510
    338   2.17949  4.22511  3.10929  2.96757  4.23540  1.22318  4.15070  3.64795  3.13546  3.38078  4.29081  3.21251  3.67476  3.45046  3.42982  2.47472  2.79399  3.16160  5.53554  4.33858    854 g - - -
          2.68618  4.42225  2.77519  2.73123  3.46354  2.40513  3.72494  3.29354  2.67741  2.69355  4.24690  2.90347  2.73739  3.18146  2.89801  2.37887  2.77519  2.98518  4.58477  3.61503
          0.03266  3.83360  4.55594  0.61958  0.77255  0.48576  0.95510
    339   2.54377  4.80449  2.99787  2.61489  4.24482  3.36813  3.68175  3.55208  1.39106  3.18685  4.10447  3.05166  3.87157  2.85540  2.44856  2.80309  3.02390  3.24345  5.38627  4.13381    855 k - - -
          2.68618  4.42225  2.77519  2.73123  3.46354  2.40513  3.72494  3.29354  2.67741  2.69355  4.24690  2.90347  2.73739  3.18146  2.89801  2.37887  2.77519  2.98518  4.58477  3.61503
          0.03266  3.83360  4.55594  0.61958  0.77255  0.48576  0.95510
    340   2.84424  4.99258  3.04077  2.56451  4.37673  3.46753  3.57688  3.77563  1.43291  3.28445  4.14224  2.78958  3.89421  2.72483  2.12949  2.84903  3.05489  3.44625  5.38196  4.14045    856 k - - -
          2.68618  4.42225  2.77519  2.73123  3.46354  2.40513  3.72494  3.29354  2.67741  2.69355  4.24690  2.90347  2.73739  3.18146  2.89801  2.37887  2.77519  2.98518  4.58477  3.61503
          0.03266  3.83360  4.55594  0.61958  0.77255  0.48576  0.95510
    341   3.11227  4.58644  4.12678  3.76711  3.12202  3.93220  4.43507  2.32474  3.53522  0.92461  3.15832  4.04628  4.37470  3.91287  3.71738  3.49949  3.40855  2.35185  4.98653  3.70066    858 l - - -
          2.68618  4.42225  2.77519  2.73123  3.46354  2.40513  3.72494  3.29354  2.67741  2.69355  4.24690  2.90347  2.73739  3.18146  2.89801  2.37887  2.77519  2.98518  4.58477  3.61503
          0.03266  3.83360  4.55594  0.61958  0.77255  0.48576  0.95510
    342   2.96275  4.80336  3.44956  2.96961  4.14811  3.45738  3.79806  3.68766  2.22455  3.21072  4.21253  3.33200  3.96241  3.02086  1.03951  3.04917  3.23173  3.41345  5.24729  4.08454    860 r - - -
          2.68618  4.42225  2.77519  2.73123  3.46354  2.40513  3.72494  3.29354  2.67741  2.69355  4.24690  2.90347  2.73739  3.18146  2.89801  2.37887  2.77519  2.98518  4.58477  3.61503
          0.03266  3.83360  4.55594  0.61958  0.77255  0.48576  0.95510
    343   2.84665  5.16291  2.17677  1.26910  4.47540  3.19882  3.73000  3.92974  2.65890  3.52754  4.42056  2.73786  3.80034  2.91518  3.14691  2.78906  3.13797  3.57010  5.67764  4.28278    869 e - - -
          2.68618  4.42225  2.77519  2.73123  3.46354  2.40513  3.72494  3.29354  2.67741  2.69355  4.24690  2.90347  2.73739  3.18146  2.89801  2.37887  2.77519  2.98518  4.58477  3.61503
          0.03266  3.83360  4.55594  0.61958  0.77255  0.48576  0.95510
    344   2.81073  4.87501  3.21324  2.65293  4.17507  3.50224  3.59612  3.53567  1.41221  3.09918  3.72151  3.08477  3.90949  2.75668  2.21113  2.85087  3.02325  3.25190  5.28817  4.04482    870 k - - -
          2.68618  4.42225  2.77519  2.73123  3.46354  2.40513  3.72494  3.29354  2.67741  2.69355  4.24690  2.90347  2.73739  3.18146  2.89801  2.37887  2.77519  2.98518  4.58477  3.61503
          0.03266  3.83360  4.55594  0.61958  0.77255  0.48576  0.95510
    345   1.20517  4.10539  3.33912  3.11115  4.05957  2.91773  4.16503  3.25552  3.13876  3.12594  4.06405  3.26661  3.66341  3.47100  3.41330  2.28610  2.68782  2.84794  5.48169  4.23861    871 a - - -
          2.68618  4.42225  2.77519  2.73123  3.46354  2.40513  3.72494  3.29354  2.67741  2.69355  4.24690  2.90347  2.73739  3.18146  2.89801  2.37887  2.77519  2.98518  4.58477  3.61503
          0.03266  3.83360  4.55594  0.61958  0.77255  0.48576  0.95510
    346   3.12264  4.49952  4.52976  3.99022  2.89250  4.32845  4.59374  1.74614  3.85666  1.17414  2.93289  4.27429  4.57282  4.05405  4.04530  3.66948  3.35654  2.03512  5.02508  3.80654    872 l - - -
          2.68618  4.42225  2.77519  2.73123  3.46354  2.40513  3.72494  3.29354  2.67741  2.69355  4.24690  2.90347  2.73739  3.18146  2.89801  2.37887  2.77519  2.98518  4.58477  3.61503
          0.03266  3.83360  4.55594  0.61958  0.77255  0.48576  0.95510
    347   2.58341  4.21204  3.04676  2.47941  3.72823  3.40700  3.58796  3.32575  2.19260  2.94060  3.77673  2.90252  3.79779  2.52290  2.29786  2.55778  2.81079  3.02516  5.18597  3.89004    873 k - - -
          2.68618  4.42225  2.77519  2.73123  3.46354  2.40513  3.72494  3.29354  2.67741  2.69355  4.24690  2.90347  2.73739  3.18146  2.89801  2.37887  2.77519  2.98518  4.58477  3.61503
          0.03266  3.83360  4.55594  0.61958  0.77255  0.48576  0.95510
    348   2.40870  4.36715  3.04628  2.68751  3.88122  3.14908  3.42290  3.32003  2.66263  2.99532  3.86408  3.07115  3.73848  3.05170  3.01362  2.22229  1.84694  2.96752  5.23822  3.94397    874 t - - -
          2.68618  4.42225  2.77519  2.73123  3.46354  2.40513  3.72494  3.29354  2.67741  2.69355  4.24690  2.90347  2.73739  3.18146  2.89801  2.37887  2.77519  2.98518  4.58477  3.61503
          0.03266  3.83360  4.55594  0.61958  0.77255  0.48576  0.95510
    349   1.77803  4.17088  3.74771  3.35532  3.70164  3.29681  4.26646  2.37064  3.27871  2.51248  3.61617  3.54438  3.92917  3.60617  3.55189  2.72041  2.83714  1.65129  5.31427  4.08529    875 v - - -
          2.68618  4.42225  2.77519  2.73123  3.46354  2.40513  3.72494  3.29354  2.67741  2.69355  4.24690  2.90347  2.73739  3.18146  2.89801  2.37887  2.77519  2.98518  4.58477  3.61503
          0.03266  3.83360  4.55594  0.61958  0.77255  0.48576  0.95510
    350   3.04721  4.44041  4.46341  3.90896  3.13342  4.25291  4.57989  1.61854  3.75926  1.52568  2.19732  4.20080  4.51562  3.98980  3.95803  3.58442  3.28194  1.98809  5.09786  3.95678    876 l - - -
          2.68618  4.42225  2.77519  2.73123  3.46354  2.40513  3.72494  3.29354  2.67741  2.69355  4.24690  2.90347  2.73739  3.18146  2.89801  2.37887  2.77519  2.98518  4.58477  3.61503
          0.03266  3.83360  4.55594  0.61958  0.77255  0.48576  0.95510
    351   2.81695  5.14429  2.38397  1.47594  4.43615  3.26570  3.64912  3.87709  2.29445  3.42203  4.28723  2.76596  3.81092  2.69624  2.80871  2.76715  3.07485  3.52479  5.59543  4.22025    877 e - - -
          2.68618  4.42225  2.77519  2.73123  3.46354  2.40513  3.72494  3.29354  2.67741  2.69355  4.24690  2.90347  2.73739  3.18146  2.89801  2.37887  2.77519  2.98518  4.58477  3.61503
          0.03266  3.83360  4.55594  0.61958  0.77255  0.48576  0.95510
    352   2.95429  4.77758  3.08962  2.84626  3.25892  3.41588  1.22722  3.65112  2.69044  3.14973  4.19014  3.25691  3.96659  3.21216  2.95817  3.02551  3.25659  3.38705  4.72439  3.21100    878 h - - -
          2.68618  4.42225  2.77519  2.73123  3.46354  2.40513  3.72494  3.29354  2.67741  2.69355  4.24690  2.90347  2.73739  3.18146  2.89801  2.37887  2.77519  2.98518  4.58477  3.61503
          0.03266  3.83360  4.55594  0.61958  0.77255  0.48576  0.95510
    353   2.98062  4.37967  4.46431  3.98782  3.38410  4.17722  4.73277  1.24900  3.83964  1.90499  3.23546  4.23711  4.54550  4.14163  4.05719  3.56937  3.26132  1.58014  5.32560  4.10050    879 i - - -
          2.68618  4.42225  2.77519  2.73123  3.46354  2.40513  3.72494  3.29354  2.67741  2.69355  4.24690  2.90347  2.73739  3.18146  2.89801  2.37887  2.77519  2.98518  4.58477  3.61503
          0.03266  3.83360  4.55594  0.61958  0.77255  0.48576  0.95510
    354   2.95429  4.77758  3.08962  2.84626  3.25892  3.41588  1.22722  3.65112  2.69044  3.14973  4.19014  3.25691  3.96659  3.21216  2.95817  3.02551  3.25659  3.38705  4.72439  3.21100    880 h - - -
          2.68618  4.42225  2.77519  2.73123  3.46354  2.40513  3.72494  3.29354  2.67741  2.69355  4.24690  2.90347  2.73739  3.18146  2.89801  2.37887  2.77519  2.98518  4.58477  3.61503
          0.03266  3.83360  4.55594  0.61958  0.77255  0.48576  0.95510
    355   3.19214  4.69687  3.78137  3.50403  2.29604  3.78525  3.60223  3.20689  3.36267  2.67071  3.88614  3.67643  4.26029  3.67804  3.55410  3.33250  3.47880  3.07569  3.93812  1.03297    881 y - - -
          2.68618  4.42225  2.77519  2.73123  3.46354  2.40513  3.72494  3.29354  2.67741  2.69355  4.24690  2.90347  2.73739  3.18146  2.89801  2.37887  2.77519  2.98518  4.58477  3.61503
          0.03266  3.83360  4.55594  0.61958  0.77255  0.48576  0.95510
    356   2.92011  5.02141  2.47325  1.08200  4.36296  3.24988  3.83419  3.80917  2.70990  3.43286  4.40931  2.91281  3.85283  3.05111  3.11418  2.90691  3.22428  3.49729  5.54192  4.26492    882 e - - -
          2.68618  4.42225  2.77519  2.73123  3.46354  2.40513  3.72494  3.29354  2.67741  2.69355  4.24690  2.90347  2.73739  3.18146  2.89801  2.37887  2.77519  2.98518  4.58477  3.61503
          0.03266  3.83360  4.55594  0.61958  0.77255  0.48576  0.95510
    357   2.94890  5.06941  0.97545  2.31288  4.44148  3.18216  3.89846  4.02104  2.97549  3.63660  4.61448  2.86703  3.83229  3.13800  3.48591  2.91611  3.28688  3.66459  5.61759  4.32162    892 d - - -
          2.68618  4.42225  2.77519  2.73123  3.46354  2.40513  3.72494  3.29354  2.67741  2.69355  4.24690  2.90347  2.73739  3.18146  2.89801  2.37887  2.77519  2.98518  4.58477  3.61503
          0.03266  3.83360  4.55594  0.61958  0.77255  0.48576  0.95510
    358   2.84743  5.15706  2.18674  1.26446  4.47073  3.20014  3.73219  3.92408  2.65878  3.52395  4.41877  2.74222  3.80162  2.91815  3.14377  2.79134  3.13915  3.56584  5.67290  4.28109    893 e - - -
          2.68618  4.42225  2.77519  2.73123  3.46354  2.40513  3.72494  3.29354  2.67741  2.69355  4.24690  2.90347  2.73739  3.18146  2.89801  2.37887  2.77519  2.98518  4.58477  3.61503
          0.03266  3.83360  4.55594  0.61958  0.77255  0.48576  0.95510
    359   2.69227  4.68649  2.68877  2.57065  4.04402  3.15872  3.89143  3.74664  2.79221  3.39813  4.35410  1.22880  3.80898  3.16464  3.14509  2.76129  3.07318  3.37278  5.35450  3.99556    894 n - - -
          2.68618  4.42225  2.77519  2.73123  3.46354  2.40513  3.72494  3.29354  2.67741  2.69355  4.24690  2.90347  2.73739  3.18146  2.89801  2.37887  2.77519  2.98518  4.58477  3.61503
          0.03266  3.83360  4.55594  0.61958  0.77255  0.48576  0.95510
    360   2.39297  4.23774  3.39473  3.14570  3.93564  3.07811  4.16583  3.05808  3.08789  2.92293  3.97649  3.36087  3.77904  3.48483  3.34806  2.59387  1.23957  2.75722  5.37691  4.15247    895 t - - -
          2.68618  4.42225  2.77519  2.73123  3.46354  2.40513  3.72494  3.29354  2.67741  2.69355  4.24690  2.90347  2.73739  3.18146  2.89801  2.37887  2.77519  2.98518  4.58477  3.61503
          0.03266  3.83360  4.55594  0.61958  0.77255  0.48576  0.95510
    361   2.96275  4.80336  3.44956  2.96961  4.14811  3.45738  3.79806  3.68766  2.22455  3.21072  4.21253  3.33200  3.96241  3.02086  1.03951  3.04917  3.23173  3.41345  5.24729  4.08454    896 r - - -
          2.68618  4.42225  2.77519  2.73123  3.46354  2.40513  3.72494  3.29354  2.67741  2.69355  4.24690  2.90347  2.73739  3.18146  2.89801  2.37887  2.77519  2.98518  4.58477  3.61503
          0.03266  3.83360  4.55594  0.61958  0.77255  0.48576  0.95510
    362   3.19214  4.69687  3.78137  3.50403  2.29604  3.78525  3.60223  3.20689  3.36267  2.67071  3.88614  3.67643  4.26029  3.67804  3.55410  3.33250  3.47880  3.07569  3.93812  1.03297    897 y - - -
          2.68618  4.42225  2.77519  2.73123  3.46354  2.40513  3.72494  3.29354  2.67741  2.69355  4.24690  2.90347  2.73739  3.18146  2.89801  2.37887  2.77519  2.98518  4.58477  3.61503
          0.03266  3.83360  4.55594  0.61958  0.77255  0.48576  0.95510
    363   3.02244  4.43174  4.37956  3.93228  3.28990  4.15772  4.64311  1.20902  3.73743  1.80660  3.20681  4.19378  4.52854  4.07666  3.94503  3.57485  3.30078  1.79606  5.21739  3.94679    898 i - - -
          2.68618  4.42225  2.77519  2.73123  3.46354  2.40513  3.72494  3.29354  2.67741  2.69355  4.24690  2.90347  2.73739  3.18146  2.89801  2.37887  2.77519  2.98518  4.58477  3.61503
          0.03266  3.83360  4.55594  0.61958  0.77255  0.48576  0.95510
    364   2.54407  1.02286  4.05308  3.78435  3.78526  3.17467  4.44006  2.92328  3.61126  2.84023  3.96051  3.78173  3.87854  3.95902  3.74230  2.81553  3.00766  2.67034  5.20892  4.07304    899 c - - -
          2.68618  4.42225  2.77519  2.73123  3.46354  2.40513  3.72494  3.29354  2.67741  2.69355  4.24690  2.90347  2.73739  3.18146  2.89801  2.37887  2.77519  2.98518  4.58477  3.61503
          0.03266  3.83360  4.55594  0.61958  0.77255  0.48576  0.95510
    365   3.00091  4.43129  4.27917  3.89402  3.34868  4.02351  4.62980  1.12741  3.72135  1.94343  3.29086  4.14485  4.45903  4.07404  3.92242  3.51558  3.30102  1.84670  5.23101  3.96551    900 i - - -
          2.68618  4.42225  2.77519  2.73123  3.46354  2.40513  3.72494  3.29354  2.67741  2.69355  4.24690  2.90347  2.73739  3.18146  2.89801  2.37887  2.77519  2.98518  4.58477  3.61503
          0.03266  3.83360  4.55594  0.61958  0.77255  0.48576  0.95510
    366   2.61831  4.39686  3.28406  3.17890  4.32053  0.79170  4.30095  3.91125  3.35481  3.57014  4.54607  3.44852  3.78674  3.68215  3.59453  2.78923  3.09655  3.44713  5.42534  4.42134    901 g - - -
          2.68618  4.42225  2.77519  2.73123  3.46354  2.40513  3.72494  3.29354  2.67741  2.69355  4.24690  2.90347  2.73739  3.18146  2.89801  2.37887  2.77519  2.98518  4.58477  3.61503
          0.03266  3.83360  4.55594  0.61958  0.77255  0.48576  0.95510
    367   2.34966  4.29217  3.05040  2.84113  4.07048  3.00045  4.00567  3.53269  2.90935  3.22804  4.14275  3.14529  1.53263  3.28007  3.22297  2.32131  2.79497  3.10462  5.42013  4.14062    902 p - - -
          2.68618  4.42225  2.77519  2.73123  3.46354  2.40513  3.72494  3.29354  2.67741  2.69355  4.24690  2.90347  2.73739  3.18146  2.89801  2.37887  2.77519  2.98518  4.58477  3.61503
          0.03266  3.83360  4.55594  0.61958  0.77255  0.48576  0.95510
    368   2.77757  4.33162  4.07096  3.73353  3.52239  3.68300  4.54219  2.05448  3.60069  2.21664  3.49410  3.92941  4.24613  3.96358  3.81682  3.18459  3.14036  1.07546  5.30004  4.02895    906 v - - -
          2.68618  4.42225  2.77519  2.73123  3.46354  2.40513  3.72494  3.29354  2.67741  2.69355  4.24690  2.90347  2.73739  3.18146  2.89801  2.37887  2.77519  2.98518  4.58477  3.61503
          0.03266  3.83360  4.55594  0.61958  0.77255  0.48576  0.95510
    369   2.69227  4.68649  2.68877  2.57065  4.04402  3.15872  3.89143  3.74664  2.79221  3.39813  4.35410  1.22880  3.80898  3.16464  3.14509  2.76129  3.07318  3.37278  5.35450  3.99556    907 n - - -
          2.68618  4.42225  2.77519  2.73123  3.46354  2.40513  3.72494  3.29354  2.67741  2.69355  4.24690  2.90347  2.73739  3.18146  2.89801  2.37887  2.77519  2.98518  4.58477  3.61503
          0.03266  3.83360  4.55594  0.61958  0.77255  0.48576  0.95510
    370   2.93753  4.89846  3.11086  2.74044  4.27599  3.43050  3.73933  3.70298  1.09280  3.27689  4.24103  3.16640  3.93409  2.93347  2.42659  2.98243  3.19402  3.41317  5.34712  4.15453    908 k - - -
          2.68618  4.42225  2.77519  2.73123  3.46354  2.40513  3.72494  3.29354  2.67741  2.69355  4.24690  2.90347  2.73739  3.18146  2.89801  2.37887  2.77519  2.98518  4.58477  3.61503
          0.03266  3.83360  4.55594  0.61958  0.77255  0.48576  0.95510
    371   2.77757  4.33162  4.07096  3.73353  3.52239  3.68300  4.54219  2.05448  3.60069  2.21664  3.49410  3.92941  4.24613  3.96358  3.81682  3.18459  3.14036  1.07546  5.30004  4.02895    913 v - - -
          2.68618  4.42225  2.77519  2.73123  3.46354  2.40513  3.72494  3.29354  2.67741  2.69355  4.24690  2.90347  2.73739  3.18146  2.89801  2.37887  2.77519  2.98518  4.58477  3.61503
          0.03266  3.83360  4.55594  0.61958  0.77255  0.48576  0.95510
    372   3.11227  4.58644  4.12678  3.76711  3.12202  3.93220  4.43507  2.32474  3.53522  0.92461  3.15832  4.04628  4.37470  3.91287  3.71738  3.49949  3.40855  2.35185  4.98653  3.70066    914 l - - -
          2.68618  4.42225  2.77519  2.73123  3.46354  2.40513  3.72494  3.29354  2.67741  2.69355  4.24690  2.90347  2.73739  3.18146  2.89801  2.37887  2.77519  2.98518  4.58477  3.61503
          0.03266  3.83360  4.55594  0.61958  0.77255  0.48576  0.95510
    373   2.69227  4.68649  2.68877  2.57065  4.04402  3.15872  3.89143  3.74664  2.79221  3.39813  4.35410  1.22880  3.80898  3.16464  3.14509  2.76129  3.07318  3.37278  5.35450  3.99556    915 n - - -
          2.68618  4.42225  2.77519  2.73123  3.46354  2.40513  3.72494  3.29354  2.67741  2.69355  4.24690  2.90347  2.73739  3.18146  2.89801  2.37887  2.77519  2.98518  4.58477  3.61503
          0.03266  3.83360  4.55594  0.61958  0.77255  0.48576  0.95510
    374   2.93947  4.49464  4.00802  3.59907  3.19205  3.80511  4.34324  2.36382  3.36907  1.79308  1.45453  3.88120  4.26597  3.75380  3.57885  3.28428  3.24426  2.36529  5.02737  3.78541    916 m - - -
          2.68618  4.42225  2.77519  2.73123  3.46354  2.40513  3.72494  3.29354  2.67741  2.69355  4.24690  2.90347  2.73739  3.18146  2.89801  2.37887  2.77519  2.98518  4.58477  3.61503
          0.03266  3.83360  4.55594  0.61958  0.77255  0.48576  0.95510
    375   3.11227  4.58644  4.12678  3.76711  3.12202  3.93220  4.43507  2.32474  3.53522  0.92461  3.15832  4.04628  4.37470  3.91287  3.71738  3.49949  3.40855  2.35185  4.98653  3.70066    917 l - - -
          2.68618  4.42225  2.77519  2.73123  3.46354  2.40513  3.72494  3.29354  2.67741  2.69355  4.24690  2.90347  2.73739  3.18146  2.89801  2.37887  2.77519  2.98518  4.58477  3.61503
          0.03266  3.83360  4.55594  0.61958  0.77255  0.48576  0.95510
    376   2.54407  1.02286  4.05308  3.78435  3.78526  3.17467  4.44006  2.92328  3.61126  2.84023  3.96051  3.78173  3.87854  3.95902  3.74230  2.81553  3.00766  2.67034  5.20892  4.07304    918 c - - -
          2.68618  4.42225  2.77519  2.73123  3.46354  2.40513  3.72494  3.29354  2.67741  2.69355  4.24690  2.90347  2.73739  3.18146  2.89801  2.37887  2.77519  2.98518  4.58477  3.61503
          0.03266  3.83360  4.55594  0.61958  0.77255  0.48576  0.95510
    377   2.54407  1.02286  4.05308  3.78435  3.78526  3.17467  4.44006  2.92328  3.61126  2.84023  3.96051  3.78173  3.87854  3.95902  3.74230  2.81553  3.00766  2.67034  5.20892  4.07304    919 c - - -
          2.68618  4.42225  2.77519  2.73123  3.46354  2.40513  3.72494  3.29354  2.67741  2.69355  4.24690  2.90347  2.73739  3.18146  2.89801  2.37887  2.77519  2.98518  4.58477  3.61503
          0.03266  3.83360  4.55594  0.61958  0.77255  0.48576  0.95510
    378   3.27292  4.66112  4.03294  3.72988  2.62916  3.68760  3.85414  3.29544  3.45315  2.69678  3.93098  3.88692  4.20225  3.84284  3.58815  3.47695  3.57150  3.18470  0.96750  2.63340    920 w - - -
          2.68618  4.42225  2.77519  2.73123  3.46354  2.40513  3.72494  3.29354  2.67741  2.69355  4.24690  2.90347  2.73739  3.18146  2.89801  2.37887  2.77519  2.98518  4.58477  3.61503
          0.03266  3.83360  4.55594  0.61958  0.77255  0.48576  0.95510
    379   2.77757  4.33162  4.07096  3.73353  3.52239  3.68300  4.54219  2.05448  3.60069  2.21664  3.49410  3.92941  4.24613  3.96358  3.81682  3.18459  3.14036  1.07546  5.30004  4.02895    922 v - - -
          2.68618  4.42225  2.77519  2.73123  3.46354  2.40513  3.72494  3.29354  2.67741  2.69355  4.24690  2.90347  2.73739  3.18146  2.89801  2.37887  2.77519  2.98518  4.58477  3.61503
          0.03266  3.83360  4.55594  0.61958  0.77255  0.48576  0.95510
    380   2.92011  5.02141  2.47325  1.08200  4.36296  3.24988  3.83419  3.80917  2.70990  3.43286  4.40931  2.91281  3.85283  3.05111  3.11418  2.90691  3.22428  3.49729  5.54192  4.26492    923 e - - -
          2.68618  4.42225  2.77519  2.73123  3.46354  2.40513  3.72494  3.29354  2.67741  2.69355  4.24690  2.90347  2.73739  3.18146  2.89801  2.37887  2.77519  2.98518  4.58477  3.61503
          0.03266  3.83360  4.55594  0.61958  0.77255  0.48576  0.95510
    381   2.94890  5.06941  0.97545  2.31288  4.44148  3.18216  3.89846  4.02104  2.97549  3.63660  4.61448  2.86703  3.83229  3.13800  3.48591  2.91611  3.28688  3.66459  5.61759  4.32162    924 d - - -
          2.68618  4.42225  2.77519  2.73123  3.46354  2.40513  3.72494  3.29354  2.67741  2.69355  4.24690  2.90347  2.73739  3.18146  2.89801  2.37887  2.77519  2.98518  4.58477  3.61503
          0.03266  3.83360  4.55594  0.61958  0.77255  0.48576  0.95510
    382   2.70195  4.46506  3.30505  3.13899  4.13636  3.15480  4.21915  3.67236  3.19307  3.30320  4.35184  3.44929  0.90317  3.58306  3.44248  2.86838  3.14061  3.32210  5.33301  4.25671    927 p - - -
          2.68618  4.42225  2.77519  2.73123  3.46354  2.40513  3.72494  3.29354  2.67741  2.69355  4.24690  2.90347  2.73739  3.18146  2.89801  2.37887  2.77519  2.98518  4.58477  3.61503
          0.03266  3.83360  4.55594  0.61958  0.77255  0.48576  0.95510
    383   2.69227  4.68649  2.68877  2.57065  4.04402  3.15872  3.89143  3.74664  2.79221  3.39813  4.35410  1.22880  3.80898  3.16464  3.14509  2.76129  3.07318  3.37278  5.35450  3.99556    928 n - - -
          2.68618  4.42225  2.77519  2.73123  3.46354  2.40513  3.72494  3.29354  2.67741  2.69355  4.24690  2.90347  2.73739  3.18146  2.89801  2.37887  2.77519  2.98518  4.58477  3.61503
          0.03266  3.83360  4.55594  0.61958  0.77255  0.48576  0.95510
    384   2.22478  4.16525  3.17818  2.95757  4.10342  2.91523  4.07584  3.49338  3.00817  3.24225  4.13976  3.17929  3.65067  3.35685  3.30771  1.28695  2.55403  3.02918  5.48350  4.20734    931 s - - -
          2.68618  4.42225  2.77519  2.73123  3.46354  2.40513  3.72494  3.29354  2.67741  2.69355  4.24690  2.90347  2.73739  3.18146  2.89801  2.37887  2.77519  2.98518  4.58477  3.61503
          0.03266  3.83360  4.55594  0.61958  0.77255  0.48576  0.95510
    385   2.92011  5.02141  2.47325  1.08200  4.36296  3.24988  3.83419  3.80917  2.70990  3.43286  4.40931  2.91281  3.85283  3.05111  3.11418  2.90691  3.22428  3.49729  5.54192  4.26492    932 e - - -
          2.68618  4.42225  2.77519  2.73123  3.46354  2.40513  3.72494  3.29354  2.67741  2.69355  4.24690  2.90347  2.73739  3.18146  2.89801  2.37887  2.77519  2.98518  4.58477  3.61503
          0.03266  3.83360  4.55594  0.61958  0.77255  0.48576  0.95510
    386   1.07130  4.17379  3.42404  3.21427  4.01451  2.99921  4.24079  3.13429  3.22955  3.01761  4.05428  3.37343  3.73483  3.57444  3.48235  2.52470  2.79940  2.79546  5.44558  4.24165    938 a - - -
          2.68618  4.42225  2.77519  2.73123  3.46354  2.40513  3.72494  3.29354  2.67741  2.69355  4.24690  2.90347  2.73739  3.18146  2.89801  2.37887  2.77519  2.98518  4.58477  3.61503
          0.03266  3.83360  4.55594  0.61958  0.77255  0.48576  0.95510
    387   3.20983  4.62326  4.18523  3.89287  1.07757  3.90761  3.86159  2.73892  3.80101  2.11826  3.47524  3.97576  4.36752  3.97988  3.93033  3.48141  3.51117  2.72665  4.12322  2.49553    939 f - - -
          2.68618  4.42225  2.77519  2.73123  3.46354  2.40513  3.72494  3.29354  2.67741  2.69355  4.24690  2.90347  2.73739  3.18146  2.89801  2.37887  2.77519  2.98518  4.58477  3.61503
          0.03266  3.83360  4.55594  0.61958  0.77255  0.48576  0.95510
    388   2.93753  4.89846  3.11086  2.74044  4.27599  3.43050  3.73933  3.70298  1.09280  3.27689  4.24103  3.16640  3.93409  2.93347  2.42659  2.98243  3.19402  3.41317  5.34712  4.15453    940 k - - -
          2.68618  4.42225  2.77519  2.73123  3.46354  2.40513  3.72494  3.29354  2.67741  2.69355  4.24690  2.90347  2.73739  3.18146  2.89801  2.37887  2.77519  2.98518  4.58477  3.61503
          0.03266  3.83360  4.55594  0.61958  0.77255  0.48576  0.95510
    389   3.11227  4.58644  4.12678  3.76711  3.12202  3.93220  4.43507  2.32474  3.53522  0.92461  3.15832  4.04628  4.37470  3.91287  3.71738  3.49949  3.40855  2.35185  4.98653  3.70066    941 l - - -
          2.68618  4.42225  2.77519  2.73123  3.46354  2.40513  3.72494  3.29354  2.67741  2.69355  4.24690  2.90347  2.73739  3.18146  2.89801  2.37887  2.77519  2.98518  4.58477  3.61503
          0.03266  3.83360  4.55594  0.61958  0.77255  0.48576  0.95510
    390   2.95429  4.77758  3.08962  2.84626  3.25892  3.41588  1.22722  3.65112  2.69044  3.14973  4.19014  3.25691  3.96659  3.21216  2.95817  3.02551  3.25659  3.38705  4.72439  3.21100    958 h - - -
          2.68618  4.42225  2.77519  2.73123  3.46354  2.40513  3.72494  3.29354  2.67741  2.69355  4.24690  2.90347  2.73739  3.18146  2.89801  2.37887  2.77519  2.98518  4.58477  3.61503
          0.03266  3.83360  4.55594  0.61958  0.77255  0.48576  0.95510
    391   3.10446  4.55221  4.33380  3.85591  3.06122  4.17259  4.51316  2.02981  3.61961  1.04677  2.99395  4.14505  4.50134  3.94223  3.81780  3.56788  3.36619  2.14400  5.03015  3.77066    959 l - - -
          2.68618  4.42225  2.77519  2.73123  3.46354  2.40513  3.72494  3.29354  2.67741  2.69355  4.24690  2.90347  2.73739  3.18146  2.89801  2.37887  2.77519  2.98518  4.58477  3.61503
          0.03266  3.83360  4.55594  0.61958  0.77255  0.48576  0.95510
    392   2.70195  4.46506  3.30505  3.13899  4.13636  3.15480  4.21915  3.67236  3.19307  3.30320  4.35184  3.44929  0.90317  3.58306  3.44248  2.86838  3.14061  3.32210  5.33301  4.25671    963 p - - -
          2.68618  4.42225  2.77519  2.73123  3.46354  2.40513  3.72494  3.29354  2.67741  2.69355  4.24690  2.90347  2.73739  3.18146  2.89801  2.37887  2.77519  2.98518  4.58477  3.61503
          0.03266  3.83360  4.55594  0.61958  0.77255  0.48576  0.95510
    393   2.96275  4.80336  3.44956  2.96961  4.14811  3.45738  3.79806  3.68766  2.22455  3.21072  4.21253  3.33200  3.96241  3.02086  1.03951  3.04917  3.23173  3.41345  5.24729  4.08454    964 r - - -
          2.68618  4.42225  2.77519  2.73123  3.46354  2.40513  3.72494  3.29354  2.67741  2.69355  4.24690  2.90347  2.73739  3.18146  2.89801  2.37887  2.77519  2.98518  4.58477  3.61503
          0.03266  3.83360  4.55594  0.61958  0.77255  0.48576  0.95510
    394   3.06169  4.44442  4.47113  3.97849  3.24105  4.25970  4.66705  1.29845  3.79056  1.61686  3.12522  4.25216  4.57350  4.09470  3.99535  3.64307  3.32058  1.80676  5.19963  3.96120    965 i - - -
          2.68618  4.42225  2.77519  2.73123  3.46354  2.40513  3.72494  3.29354  2.67741  2.69355  4.24690  2.90347  2.73739  3.18146  2.89801  2.37887  2.77519  2.98518  4.58477  3.61503
          0.03266  3.83360  4.55594  0.61958  0.77255  0.48576  0.95510
    395   2.93248  4.61651  3.54240  3.08183  2.26978  3.74829  2.68137  3.19447  2.98145  2.72634  3.75098  3.19513  4.12775  3.29065  3.28560  3.04491  3.16341  2.98958  3.96283  1.63435    966 y - - -
          2.68618  4.42225  2.77519  2.73123  3.46354  2.40513  3.72494  3.29354  2.67741  2.69355  4.24690  2.90347  2.73739  3.18146  2.89801  2.37887  2.77519  2.98518  4.58477  3.61503
          0.03266  3.83360  4.55594  0.61958  0.77255  0.48576  0.95510
    396   2.94890  5.06941  0.97545  2.31288  4.44148  3.18216  3.89846  4.02104  2.97549  3.63660  4.61448  2.86703  3.83229  3.13800  3.48591  2.91611  3.28688  3.66459  5.61759  4.32162    967 d - - -
          2.68618  4.42225  2.77519  2.73123  3.46354  2.40513  3.72494  3.29354  2.67741  2.69355  4.24690  2.90347  2.73739  3.18146  2.89801  2.37887  2.77519  2.98518  4.58477  3.61503
          0.03266  3.83360  4.55594  0.61958  0.77255  0.48576  0.95510
    397   3.29834  4.68222  4.19740  3.81579  1.73780  4.09480  3.44257  3.07107  3.68788  2.47309  3.70513  3.81224  4.44058  3.80884  3.83653  3.45281  3.53377  2.97953  3.65620  1.21487    968 y - - -
          2.68618  4.42225  2.77519  2.73123  3.46354  2.40513  3.72494  3.29354  2.67741  2.69355  4.24690  2.90347  2.73739  3.18146  2.89801  2.37887  2.77519  2.98518  4.58477  3.61503
          0.03266  3.83360  4.55594  0.61958  0.77255  0.48576  0.95510
    398   3.11227  4.58644  4.12678  3.76711  3.12202  3.93220  4.43507  2.32474  3.53522  0.92461  3.15832  4.04628  4.37470  3.91287  3.71738  3.49949  3.40855  2.35185  4.98653  3.70066    969 l - - -
          2.68618  4.42225  2.77519  2.73123  3.46354  2.40513  3.72494  3.29354  2.67741  2.69355  4.24690  2.90347  2.73739  3.18146  2.89801  2.37887  2.77519  2.98518  4.58477  3.61503
          0.03266  3.83360  4.55594  0.61958  0.77255  0.48576  0.95510
    399   3.27292  4.66112  4.03294  3.72988  2.62916  3.68760  3.85414  3.29544  3.45315  2.69678  3.93098  3.88692  4.20225  3.84284  3.58815  3.47695  3.57150  3.18470  0.96750  2.63340    970 w - - -
          2.68618  4.42225  2.77519  2.73123  3.46354  2.40513  3.72494  3.29354  2.67741  2.69355  4.24690  2.90347  2.73739  3.18146  2.89801  2.37887  2.77519  2.98518  4.58477  3.61503
          0.03266  3.83360  4.55594  0.61958  0.77255  0.48576  0.95510
    400   3.06312  4.42900  4.54602  4.01405  3.23987  4.31513  4.70939  1.46322  3.86993  1.46358  3.06892  4.29417  4.59114  4.11870  4.07491  3.66832  3.31027  1.72065  5.22223  4.04713    971 i - - -
          2.68618  4.42225  2.77519  2.73123  3.46354  2.40513  3.72494  3.29354  2.67741  2.69355  4.24690  2.90347  2.73739  3.18146  2.89801  2.37887  2.77519  2.98518  4.58477  3.61503
          0.03266  3.83360  4.55594  0.61958  0.77255  0.48576  0.95510
    401   1.07130  4.17379  3.42404  3.21427  4.01451  2.99921  4.24079  3.13429  3.22955  3.01761  4.05428  3.37343  3.73483  3.57444  3.48235  2.52470  2.79940  2.79546  5.44558  4.24165    972 a - - -
          2.68618  4.42225  2.77519  2.73123  3.46354  2.40513  3.72494  3.29354  2.67741  2.69355  4.24690  2.90347  2.73739  3.18146  2.89801  2.37887  2.77519  2.98518  4.58477  3.61503
          0.03266  3.83360  4.55594  0.61958  0.77255  0.48576  0.95510
    402   2.92011  5.02141  2.47325  1.08200  4.36296  3.24988  3.83419  3.80917  2.70990  3.43286  4.40931  2.91281  3.85283  3.05111  3.11418  2.90691  3.22428  3.49729  5.54192  4.26492    973 e - - -
          2.68618  4.42225  2.77519  2.73123  3.46354  2.40513  3.72494  3.29354  2.67741  2.69355  4.24690  2.90347  2.73739  3.18146  2.89801  2.37887  2.77519  2.98518  4.58477  3.61503
          0.03266  3.83360  4.55594  0.61958  0.77255  0.48576  0.95510
    403   2.94890  5.06941  0.97545  2.31288  4.44148  3.18216  3.89846  4.02104  2.97549  3.63660  4.61448  2.86703  3.83229  3.13800  3.48591  2.91611  3.28688  3.66459  5.61759  4.32162    974 d - - -
          2.68618  4.42225  2.77519  2.73123  3.46354  2.40513  3.72494  3.29354  2.67741  2.69355  4.24690  2.90347  2.73739  3.18146  2.89801  2.37887  2.77519  2.98518  4.58477  3.61503
          0.03266  3.83360  4.55594  0.61958  0.77255  0.48576  0.95510
    404   2.61831  4.39686  3.28406  3.17890  4.32053  0.79170  4.30095  3.91125  3.35481  3.57014  4.54607  3.44852  3.78674  3.68215  3.59453  2.78923  3.09655  3.44713  5.42534  4.42134    975 g - - -
          2.68618  4.42225  2.77519  2.73123  3.46354  2.40513  3.72494  3.29354  2.67741  2.69355  4.24690  2.90347  2.73739  3.18146  2.89801  2.37887  2.77519  2.98518  4.58477  3.61503
          0.03266  3.83360  4.55594  0.61958  0.77255  0.48576  0.95510
    405   2.93947  4.49464  4.00802  3.59907  3.19205  3.80511  4.34324  2.36382  3.36907  1.79308  1.45453  3.88120  4.26597  3.75380  3.57885  3.28428  3.24426  2.36529  5.02737  3.78541    976 m - - -
          2.68618  4.42225  2.77519  2.73123  3.46354  2.40513  3.72494  3.29354  2.67741  2.69355  4.24690  2.90347  2.73739  3.18146  2.89801  2.37887  2.77519  2.98518  4.58477  3.61503
          0.03266  3.83360  4.55594  0.61958  0.77255  0.48576  0.95510
    406   2.93753  4.89846  3.11086  2.74044  4.27599  3.43050  3.73933  3.70298  1.09280  3.27689  4.24103  3.16640  3.93409  2.93347  2.42659  2.98243  3.19402  3.41317  5.34712  4.15453    977 k - - -
          2.68618  4.42225  2.77519  2.73123  3.46354  2.40513  3.72494  3.29354  2.67741  2.69355  4.24690  2.90347  2.73739  3.18146  2.89801  2.37887  2.77519  2.98518  4.58477  3.61503
          0.03266  3.83360  4.55594  0.61958  0.77255  0.48576  0.95510
    407   2.93947  4.49464  4.00802  3.59907  3.19205  3.80511  4.34324  2.36382  3.36907  1.79308  1.45453  3.88120  4.26597  3.75380  3.57885  3.28428  3.24426  2.36529  5.02737  3.78541    978 m - - -
          2.68618  4.42225  2.77519  2.73123  3.46354  2.40513  3.72494  3.29354  2.67741  2.69355  4.24690  2.90347  2.73739  3.18146  2.89801  2.37887  2.77519  2.98518  4.58477  3.61503
          0.03266  3.83360  4.55594  0.61958  0.77255  0.48576  0.95510
    408   2.85126  4.83455  2.87866  2.63353  3.99776  3.34110  3.79124  3.62322  2.45720  3.12937  4.15905  3.09265  3.89447  1.30485  2.74184  2.90100  3.14860  3.35553  5.27704  3.96843    990 q - - -
          2.68618  4.42225  2.77519  2.73123  3.46354  2.40513  3.72494  3.29354  2.67741  2.69355  4.24690  2.90347  2.73739  3.18146  2.89801  2.37887  2.77519  2.98518  4.58477  3.61503
          0.03266  3.83360  4.55594  0.61958  0.77255  0.48576  0.95510
    409   2.61831  4.39686  3.28406  3.17890  4.32053  0.79170  4.30095  3.91125  3.35481  3.57014  4.54607  3.44852  3.78674  3.68215  3.59453  2.78923  3.09655  3.44713  5.42534  4.42134    996 g - - -
          2.68618  4.42225  2.77519  2.73123  3.46354  2.40513  3.72494  3.29354  2.67741  2.69355  4.24690  2.90347  2.73739  3.18146  2.89801  2.37887  2.77519  2.98518  4.58477  3.61503
          0.03266  3.83360  4.55594  0.61958  0.77255  0.48576  0.95510
    410   3.19214  4.69687  3.78137  3.50403  2.29604  3.78525  3.60223  3.20689  3.36267  2.67071  3.88614  3.67643  4.26029  3.67804  3.55410  3.33250  3.47880  3.07569  3.93812  1.03297   1004 y - - -
          2.68618  4.42225  2.77519  2.73123  3.46354  2.40513  3.72494  3.29354  2.67741  2.69355  4.24690  2.90347  2.73739  3.18146  2.89801  2.37887  2.77519  2.98518  4.58477  3.61503
          0.03266  3.83360  4.55594  0.61958  0.77255  0.48576  0.95510
    411   2.69227  4.68649  2.68877  2.57065  4.04402  3.15872  3.89143  3.74664  2.79221  3.39813  4.35410  1.22880  3.80898  3.16464  3.14509  2.76129  3.07318  3.37278  5.35450  3.99556   1007 n - - -
          2.68618  4.42225  2.77519  2.73123  3.46354  2.40513  3.72494  3.29354  2.67741  2.69355  4.24690  2.90347  2.73739  3.18146  2.89801  2.37887  2.77519  2.98518  4.58477  3.61503
          0.03266  3.83360  4.55594  0.61958  0.77255  0.48576  0.95510
    412   2.61831  4.39686  3.28406  3.17890  4.32053  0.79170  4.30095  3.91125  3.35481  3.57014  4.54607  3.44852  3.78674  3.68215  3.59453  2.78923  3.09655  3.44713  5.42534  4.42134   1008 g - - -
          2.68618  4.42225  2.77519  2.73123  3.46354  2.40513  3.72494  3.29354  2.67741  2.69355  4.24690  2.90347  2.73739  3.18146  2.89801  2.37887  2.77519  2.98518  4.58477  3.61503
          0.03266  3.83360  4.55594  0.61958  0.77255  0.48576  0.95510
    413   2.29697  4.21651  3.17371  2.98833  4.03792  2.94716  4.09894  3.55557  3.05945  3.27905  4.20885  3.21892  3.68289  3.41196  3.34624  1.15121  2.77431  3.09920  5.41367  4.12139   1009 s - - -
          2.68618  4.42225  2.77519  2.73123  3.46354  2.40513  3.72494  3.29354  2.67741  2.69355  4.24690  2.90347  2.73739  3.18146  2.89801  2.37887  2.77519  2.98518  4.58477  3.61503
          0.03266  3.83360  4.55594  0.61958  0.77255  0.48576  0.95510
    414   2.85126  4.83455  2.87866  2.63353  3.99776  3.34110  3.79124  3.62322  2.45720  3.12937  4.15905  3.09265  3.89447  1.30485  2.74184  2.90100  3.14860  3.35553  5.27704  3.96843   1010 q - - -
          2.68618  4.42225  2.77519  2.73123  3.46354  2.40513  3.72494  3.29354  2.67741  2.69355  4.24690  2.90347  2.73739  3.18146  2.89801  2.37887  2.77519  2.98518  4.58477  3.61503
          0.03266  3.83360  4.55594  0.61958  0.77255  0.48576  0.95510
    415   3.11227  4.58644  4.12678  3.76711  3.12202  3.93220  4.43507  2.32474  3.53522  0.92461  3.15832  4.04628  4.37470  3.91287  3.71738  3.49949  3.40855  2.35185  4.98653  3.70066   1011 l - - -
          2.68618  4.42225  2.77519  2.73123  3.46354  2.40513  3.72494  3.29354  2.67741  2.69355  4.24690  2.90347  2.73739  3.18146  2.89801  2.37887  2.77519  2.98518  4.58477  3.61503
          0.03266  3.83360  4.55594  0.61958  0.77255  0.48576  0.95510
    416   3.27292  4.66112  4.03294  3.72988  2.62916  3.68760  3.85414  3.29544  3.45315  2.69678  3.93098  3.88692  4.20225  3.84284  3.58815  3.47695  3.57150  3.18470  0.96750  2.63340   1012 w - - -
          2.68618  4.42225  2.77519  2.73123  3.46354  2.40513  3.72494  3.29354  2.67741  2.69355  4.24690  2.90347  2.73739  3.18146  2.89801  2.37887  2.77519  2.98518  4.58477  3.61503
          0.03266  3.83360  4.55594  0.61958  0.77255  0.48576  0.95510
    417   2.94890  5.06941  0.97545  2.31288  4.44148  3.18216  3.89846  4.02104  2.97549  3.63660  4.61448  2.86703  3.83229  3.13800  3.48591  2.91611  3.28688  3.66459  5.61759  4.32162   1013 d - - -
          2.68618  4.42225  2.77519  2.73123  3.46354  2.40513  3.72494  3.29354  2.67741  2.69355  4.24690  2.90347  2.73739  3.18146  2.89801  2.37887  2.77519  2.98518  4.58477  3.61503
          0.03266  3.83360  4.55594  0.61958  0.77255  0.48576  0.95510
    418   2.47738  4.28705  3.46503  3.08852  3.67329  3.26834  4.05845  2.70712  2.94657  2.37367  3.67484  3.37037  3.87818  3.36287  3.23144  2.69555  1.59713  2.48959  5.22022  3.94055   1014 t - - -
          2.68618  4.42225  2.77519  2.73123  3.46354  2.40513  3.72494  3.29354  2.67741  2.69355  4.24690  2.90347  2.73739  3.18146  2.89801  2.37887  2.77519  2.98518  4.58477  3.61503
          0.03266  3.83360  4.55594  0.61958  0.77255  0.48576  0.95510
    419   1.38850  4.07652  3.32107  3.03168  4.13222  2.60073  4.09979  3.46891  3.07947  3.21431  4.05891  3.20407  3.61252  3.37772  3.38891  2.14739  2.44371  2.98013  5.49298  4.28108   1015 a - - -
          2.68618  4.42225  2.77519  2.73123  3.46354  2.40513  3.72494  3.29354  2.67741  2.69355  4.24690  2.90347  2.73739  3.18146  2.89801  2.37887  2.77519  2.98518  4.58477  3.61503
          0.03266  3.83360  4.55594  0.61958  0.77255  0.48576  0.95510
    420   3.17478  4.59347  4.28410  3.89115  1.33785  4.07459  3.86935  2.53060  3.75013  1.80838  3.26504  3.99051  4.44540  3.92587  3.90167  3.48835  3.44121  2.54298  4.13591  2.51333   1020 f - - -
          2.68618  4.42225  2.77519  2.73123  3.46354  2.40513  3.72494  3.29354  2.67741  2.69355  4.24690  2.90347  2.73739  3.18146  2.89801  2.37887  2.77519  2.98518  4.58477  3.61503
          0.03266  3.83360  4.55594  0.61958  0.77255  0.48576  0.95510
    421   1.30465  3.61289  3.65291  3.27276  3.98632  2.90316  4.17875  3.15849  3.19192  3.03444  3.92772  3.33540  3.63864  3.49790  3.45776  2.21948  2.49698  2.75086  5.40757  4.21112   1021 a - - -
          2.68618  4.42225  2.77519  2.73123  3.46354  2.40513  3.72494  3.29354  2.67741  2.69355  4.24690  2.90347  2.73739  3.18146  2.89801  2.37887  2.77519  2.98518  4.58477  3.61503
          0.03266  3.83360  4.55594  0.61958  0.77255  0.48576  0.95510
    422   2.48376  4.27106  4.12432  3.64717  3.53434  3.81175  4.47971  1.83336  3.53219  2.18976  3.39697  3.89793  4.28371  3.85462  3.79317  3.19081  3.05727  1.28949  5.30584  4.08058   1022 v - - -
          2.68618  4.42225  2.77519  2.73123  3.46354  2.40513  3.72494  3.29354  2.67741  2.69355  4.24690  2.90347  2.73739  3.18146  2.89801  2.37887  2.77519  2.98518  4.58477  3.61503
          0.03266  3.83360  4.55594  0.61958  0.77255  0.48576  0.95510
    423   2.85126  4.83455  2.87866  2.63353  3.99776  3.34110  3.79124  3.62322  2.45720  3.12937  4.15905  3.09265  3.89447  1.30485  2.74184  2.90100  3.14860  3.35553  5.27704  3.96843   1023 q - - -
          2.68618  4.42225  2.77519  2.73123  3.46354  2.40513  3.72494  3.29354  2.67741  2.69355  4.24690  2.90347  2.73739  3.18146  2.89801  2.37887  2.77519  2.98518  4.58477  3.61503
          0.03266  3.83360  4.55594  0.61958  0.77255  0.48576  0.95510
    424   1.07130  4.17379  3.42404  3.21427  4.01451  2.99921  4.24079  3.13429  3.22955  3.01761  4.05428  3.37343  3.73483  3.57444  3.48235  2.52470  2.79940  2.79546  5.44558  4.24165   1024 a - - -
          2.68618  4.42225  2.77519  2.73123  3.46354  2.40513  3.72494  3.29354  2.67741  2.69355  4.24690  2.90347  2.73739  3.18146  2.89801  2.37887  2.77519  2.98518  4.58477  3.61503
          0.03266  3.83360  4.55594  0.61958  0.77255  0.48576  0.95510
    425   3.00091  4.43129  4.27917  3.89402  3.34868  4.02351  4.62980  1.12741  3.72135  1.94343  3.29086  4.14485  4.45903  4.07404  3.92242  3.51558  3.30102  1.84670  5.23101  3.96551   1025 i - - -
          2.68618  4.42225  2.77519  2.73123  3.46354  2.40513  3.72494  3.29354  2.67741  2.69355  4.24690  2.90347  2.73739  3.18146  2.89801  2.37887  2.77519  2.98518  4.58477  3.61503
          0.03266  3.83360  4.55594  0.61958  0.77255  0.48576  0.95510
    426   2.76726  4.31158  4.28623  3.75221  3.39382  4.07336  4.51977  1.46632  3.63030  1.83144  3.23333  4.04017  4.42042  3.92065  3.87571  3.41008  2.99803  1.65084  5.22187  4.03147   1026 i - - -
          2.68618  4.42225  2.77519  2.73123  3.46354  2.40513  3.72494  3.29354  2.67741  2.69355  4.24690  2.90347  2.73739  3.18146  2.89801  2.37887  2.77519  2.98518  4.58477  3.61503
          0.03266  3.83360  4.55594  0.61958  0.77255  0.48576  0.95510
    427   1.65641  4.10344  3.27775  3.01491  4.13402  2.88535  4.10245  3.46533  3.06820  3.22854  4.09640  3.19986  3.62436  3.38041  3.37488  1.56783  2.64785  2.98672  5.50490  4.26959   1027 s - - -
          2.68618  4.42225  2.77519  2.73123  3.46354  2.40513  3.72494  3.29354  2.67741  2.69355  4.24690  2.90347  2.73739  3.18146  2.89801  2.37887  2.77519  2.98518  4.58477  3.61503
          0.03266  3.83360  4.55594  0.61958  0.77255  0.48576  0.95510
    428   2.25021  4.15709  3.28861  3.01322  4.00983  2.97336  4.07094  3.24526  2.98847  3.07698  4.00013  3.22814  3.68512  3.35743  3.27817  2.24174  1.46340  2.85623  5.41475  4.16286   1029 t - - -
          2.68618  4.42225  2.77519  2.73123  3.46354  2.40513  3.72494  3.29354  2.67741  2.69355  4.24690  2.90347  2.73739  3.18146  2.89801  2.37887  2.77519  2.98518  4.58477  3.61503
          0.03266  3.83360  4.55594  0.61958  0.77255  0.48576  0.95510
    429   2.73404  5.00584  2.33156  2.23738  4.33950  3.22213  3.67481  3.82096  2.31569  3.39710  4.25019  1.72808  3.78523  2.84977  2.93115  2.71141  3.01846  3.45221  5.55630  4.16826   1037 n - - -
          2.68618  4.42225  2.77519  2.73123  3.46354  2.40513  3.72494  3.29354  2.67741  2.69355  4.24690  2.90347  2.73739  3.18146  2.89801  2.37887  2.77519  2.98518  4.58477  3.61503
          0.03266  3.83360  4.55594  0.61958  0.77255  0.48576  0.95510
    430   3.11227  4.58644  4.12678  3.76711  3.12202  3.93220  4.43507  2.32474  3.53522  0.92461  3.15832  4.04628  4.37470  3.91287  3.71738  3.49949  3.40855  2.35185  4.98653  3.70066   1038 l - - -
          2.68618  4.42225  2.77519  2.73123  3.46354  2.40513  3.72494  3.29354  2.67741  2.69355  4.24690  2.90347  2.73739  3.18146  2.89801  2.37887  2.77519  2.98518  4.58477  3.61503
          0.03266  3.83360  4.55594  0.61958  0.77255  0.48576  0.95510
    431   2.57138  4.23691  4.08281  3.54422  3.25866  3.87698  4.33028  1.76570  3.45855  2.15226  3.30222  3.83697  4.26471  3.74001  3.72728  3.19961  2.79316  1.49562  5.12320  3.91270   1040 v - - -
          2.68618  4.42225  2.77519  2.73123  3.46354  2.40513  3.72494  3.29354  2.67741  2.69355  4.24690  2.90347  2.73739  3.18146  2.89801  2.37887  2.77519  2.98518  4.58477  3.61503
          0.03266  3.83360  4.55594  0.61958  0.77255  0.48576  0.95510
    432   2.84270  5.22523  2.06673  1.31694  4.52636  3.18629  3.71129  3.99244  2.66306  3.56795  4.44501  2.69816  3.78882  2.88930  3.18106  2.77011  3.13065  3.61832  5.72673  4.30268   1042 e - - -
          2.68618  4.42225  2.77519  2.73123  3.46354  2.40513  3.72494  3.29354  2.67741  2.69355  4.24690  2.90347  2.73739  3.18146  2.89801  2.37887  2.77519  2.98518  4.58477  3.61503
          0.03266  3.83360  4.55594  0.61958  0.77255  0.48576  0.95510
    433   2.84692  5.16079  2.18038  1.26743  4.47370  3.19929  3.73078  3.92768  2.65885  3.52623  4.41990  2.73943  3.80080  2.91625  3.14577  2.78988  3.13839  3.56855  5.67593  4.28216   1043 e - - -
          2.68618  4.42225  2.77519  2.73123  3.46354  2.40513  3.72494  3.29354  2.67741  2.69355  4.24690  2.90347  2.73739  3.18146  2.89801  2.37887  2.77519  2.98518  4.58477  3.61503
          0.03266  3.83360  4.55594  0.61958  0.77255  0.48576  0.95510
    434   3.30258  4.68175  4.20895  3.82733  1.71474  4.10069  3.44076  3.07106  3.69926  2.47104  3.70348  3.81746  4.44450  3.81516  3.84476  3.45784  3.53723  2.98029  3.65175  1.22420   1045 y - - -
          2.68618  4.42225  2.77519  2.73123  3.46354  2.40513  3.72494  3.29354  2.67741  2.69355  4.24690  2.90347  2.73739  3.18146  2.89801  2.37887  2.77519  2.98518  4.58477  3.61503
          0.03266  3.83360  4.55594  0.61958  0.77255  0.48576  0.95510
    435   2.23369  4.18880  3.04465  2.88491  4.23610  1.43389  4.08937  3.71399  3.06467  3.40473  4.25970  3.13593  3.63435  3.36661  3.38297  2.09614  2.71787  3.17680  5.56093  4.31078   1046 g - - -
          2.68618  4.42225  2.77519  2.73123  3.46354  2.40513  3.72494  3.29354  2.67741  2.69355  4.24690  2.90347  2.73739  3.18146  2.89801  2.37887  2.77519  2.98518  4.58477  3.61503
          0.03266  3.83360  4.55594  0.61958  0.77255  0.48576  0.95510
    436   2.20850  4.27612  3.11662  2.78694  3.98323  3.05346  3.91026  3.33474  2.78928  2.90752  3.94027  3.11497  1.95780  3.15591  3.13198  2.27947  2.72963  2.95230  5.34887  4.07529   1047 p - - -
          2.68618  4.42225  2.77519  2.73123  3.46354  2.40513  3.72494  3.29354  2.67741  2.69355  4.24690  2.90347  2.73739  3.18146  2.89801  2.37887  2.77519  2.98518  4.58477  3.61503
          0.03266  3.83360  4.55594  0.61958  0.77255  0.48576  0.95510
    437   2.35985  4.18900  3.52749  3.17022  3.79541  3.14528  4.13932  2.74232  3.06644  2.69008  3.75575  3.38056  3.81090  3.44426  3.34631  2.58361  1.53675  2.30624  5.32847  4.07823   1048 t - - -
          2.68618  4.42225  2.77519  2.73123  3.46354  2.40513  3.72494  3.29354  2.67741  2.69355  4.24690  2.90347  2.73739  3.18146  2.89801  2.37887  2.77519  2.98518  4.58477  3.61503
          0.03266  3.83360  4.55594  0.61958  0.77255  0.48576  0.95510
    438   3.11380  4.54124  4.39044  3.89420  3.07417  4.22347  4.55496  1.93981  3.67546  1.07143  2.97832  4.18695  4.52849  3.97538  3.87361  3.60462  3.36786  2.09642  5.05845  3.82402   1049 l - - -
          2.68618  4.42225  2.77519  2.73123  3.46354  2.40513  3.72494  3.29354  2.67741  2.69355  4.24690  2.90347  2.73739  3.18146  2.89801  2.37887  2.77519  2.98518  4.58477  3.61503
          0.03266  3.83360  4.55594  0.61958  0.77255  0.48576  0.95510
    439   2.80164  4.99760  3.02383  2.32569  4.36143  3.46784  3.55659  3.74258  1.79645  3.25347  4.09282  2.98428  3.87121  2.69571  1.84644  2.67695  3.00446  3.41087  5.37860  4.12602   1050 k - - -
          2.68618  4.42225  2.77519  2.73123  3.46354  2.40513  3.72494  3.29354  2.67741  2.69355  4.24690  2.90347  2.73739  3.18146  2.89801  2.37887  2.77519  2.98518  4.58477  3.61503
          0.03266  3.83360  4.55594  0.61958  0.77255  0.48576  0.95510
    440   2.90124  4.95495  3.13292  2.67233  4.33308  3.47793  3.62793  3.73721  1.24984  3.26404  4.17293  3.09818  3.92822  2.79228  2.17111  2.92544  3.12340  3.43224  5.35683  4.14072   1051 k - - -
          2.68618  4.42225  2.77519  2.73123  3.46354  2.40513  3.72494  3.29354  2.67741  2.69355  4.24690  2.90347  2.73739  3.18146  2.89801  2.37887  2.77519  2.98518  4.58477  3.61503
          0.03266  3.83360  4.55594  0.61958  0.77255  0.48576  0.95510
    441   1.14140  4.12493  3.33468  3.11728  4.11180  2.74174  4.18116  3.33376  3.16523  3.18324  4.11128  3.28103  3.66810  3.49060  3.43847  2.42328  2.71568  2.91207  5.48998  4.28679   1052 a - - -
          2.68618  4.42225  2.77519  2.73123  3.46354  2.40513  3.72494  3.29354  2.67741  2.69355  4.24690  2.90347  2.73739  3.18146  2.89801  2.37887  2.77519  2.98518  4.58477  3.61503
          0.03266  3.83360  4.55594  0.61958  0.77255  0.48576  0.95510
    442   2.79712  4.78257  2.86593  2.61188  3.36628  3.36342  1.64887  3.61019  2.50164  3.15828  4.10875  2.89062  3.89931  3.01058  2.80536  2.84471  3.08807  3.30662  4.82886  3.29509   1053 h - - -
          2.68618  4.42225  2.77519  2.73123  3.46354  2.40513  3.72494  3.29354  2.67741  2.69355  4.24690  2.90347  2.73739  3.18146  2.89801  2.37887  2.77519  2.98518  4.58477  3.61503
          0.03266  3.83360  4.55594  0.61958  0.77255  0.48576  0.95510
    443   2.41895  4.51295  3.03548  2.41211  3.79415  3.34688  3.66764  3.15063  2.45320  2.83029  3.39060  3.01103  3.78877  2.87401  2.90631  2.35064  2.35338  2.86397  5.13366  3.85016   1054 s - - -
          2.68618  4.42225  2.77519  2.73123  3.46354  2.40513  3.72494  3.29354  2.67741  2.69355  4.24690  2.90347  2.73739  3.18146  2.89801  2.37887  2.77519  2.98518  4.58477  3.61503
          0.03266  3.83360  4.55594  0.61958  0.77255  0.48576  0.95510
    444   3.30820  4.65836  4.29312  3.91102  1.33642  4.13209  3.45749  3.01543  3.77904  2.39677  3.64079  3.86359  4.46457  3.86429  3.89932  3.48737  3.53951  2.94032  3.65492  1.56666   1055 f - - -
          2.68618  4.42225  2.77519  2.73123  3.46354  2.40513  3.72494  3.29354  2.67741  2.69355  4.24690  2.90347  2.73739  3.18146  2.89801  2.37887  2.77519  2.98518  4.58477  3.61503
          0.03266  3.83360  4.55594  0.61958  0.77255  0.48576  0.95510
    445   3.01545  4.38116  4.52008  3.97429  3.28471  4.28227  4.68041  1.41761  3.85385  1.72796  2.78748  4.25411  4.55997  4.09298  4.06568  3.62164  3.25904  1.61212  5.22928  4.07219   1056 i - - -
          2.68618  4.42225  2.77519  2.73123  3.46354  2.40513  3.72494  3.29354  2.67741  2.69355  4.24690  2.90347  2.73739  3.18146  2.89801  2.37887  2.77519  2.98518  4.58477  3.61503
          0.03266  3.83360  4.55594  0.61958  0.77255  0.48576  0.95510
    446   2.79534  4.97211  2.72944  2.46626  4.32332  3.39441  3.60866  3.73482  1.44084  3.27963  4.14010  2.95104  3.85764  2.76439  2.36442  2.79688  3.02773  3.40245  5.40781  4.12727   1057 k - - -
          2.68618  4.42225  2.77519  2.73123  3.46354  2.40513  3.72494  3.29354  2.67741  2.69355  4.24690  2.90347  2.73739  3.18146  2.89801  2.37887  2.77519  2.98518  4.58477  3.61503
          0.03266  3.83360  4.55594  0.61958  0.77255  0.48576  0.95510
    447   2.62097  4.83036  2.58851  2.32175  3.81668  3.29233  3.62222  3.54877  2.26951  3.14967  3.98257  2.04953  3.77171  2.78984  2.87290  2.56341  2.87804  3.21205  5.35268  3.99204   1058 n - - -
          2.68618  4.42225  2.77519  2.73123  3.46354  2.40513  3.72494  3.29354  2.67741  2.69355  4.24690  2.90347  2.73739  3.18146  2.89801  2.37887  2.77519  2.98518  4.58477  3.61503
          0.03266  3.83360  4.55594  0.61958  0.77255  0.48576  0.95510
    448   2.33684  4.25007  3.26583  2.91914  3.81589  3.07766  3.95543  3.19921  2.84857  2.94102  3.52524  3.20223  3.73338  3.23947  3.16051  1.44120  2.75174  2.85904  5.25246  3.93452   1059 s - - -
          2.68618  4.42225  2.77519  2.73123  3.46354  2.40513  3.72494  3.29354  2.67741  2.69355  4.24690  2.90347  2.73739  3.18146  2.89801  2.37887  2.77519  2.98518  4.58477  3.61503
          0.03266  3.83360  4.55594  0.61958  0.77255  0.48576  0.95510
    449   2.85126  4.83455  2.87866  2.63353  3.99776  3.34110  3.79124  3.62322  2.45720  3.12937  4.15905  3.09265  3.89447  1.30485  2.74184  2.90100  3.14860  3.35553  5.27704  3.96843   1060 q - - -
          2.68618  4.42225  2.77519  2.73123  3.46354  2.40513  3.72494  3.29354  2.67741  2.69355  4.24690  2.90347  2.73739  3.18146  2.89801  2.37887  2.77519  2.98518  4.58477  3.61503
          0.03266  3.83360  4.55594  0.61958  0.77255  0.48576  0.95510
    450   2.77757  4.33162  4.07096  3.73353  3.52239  3.68300  4.54219  2.05448  3.60069  2.21664  3.49410  3.92941  4.24613  3.96358  3.81682  3.18459  3.14036  1.07546  5.30004  4.02895   1074 v - - -
          2.68618  4.42225  2.77519  2.73123  3.46354  2.40513  3.72494  3.29354  2.67741  2.69355  4.24690  2.90347  2.73739  3.18146  2.89801  2.37887  2.77519  2.98518  4.58477  3.61503
          0.03266  3.83360  4.55594  0.61958  0.77255  0.48576  0.95510
    451   2.60658  4.43173  3.27543  2.76092  3.61065  3.46034  3.71708  2.95603  2.38107  1.93258  3.56356  3.17293  3.64976  2.97837  2.61910  2.69468  2.85148  2.72307  4.99852  3.74761   1076 l - - -
          2.68618  4.42225  2.77519  2.73123  3.46354  2.40513  3.72494  3.29354  2.67741  2.69355  4.24690  2.90347  2.73739  3.18146  2.89801  2.37887  2.77519  2.98518  4.58477  3.61503
          0.03266  3.83360  4.55594  0.61958  0.77255  0.48576  0.95510
    452   2.84267  5.22987  2.05787  1.32069  4.53026  3.18544  3.71018  3.99728  2.66352  3.57114  4.44721  2.69561  3.78809  2.88773  3.18360  2.76902  3.13043  3.62209  5.73032  4.30428   1079 e - - -
          2.68618  4.42225  2.77519  2.73123  3.46354  2.40513  3.72494  3.29354  2.67741  2.69355  4.24690  2.90347  2.73739  3.18146  2.89801  2.37887  2.77519  2.98518  4.58477  3.61503
          0.03266  3.83360  4.55594  0.61958  0.77255  0.48576  0.95510
    453   2.81725  5.21013  1.35058  2.10083  4.52860  3.13753  3.73153  4.09015  2.75450  3.65307  4.52796  2.35397  3.77203  2.91921  3.31476  2.74529  3.13198  3.68057  5.77136  4.29831   1080 d - - -
          2.68618  4.42225  2.77519  2.73123  3.46354  2.40513  3.72494  3.29354  2.67741  2.69355  4.24690  2.90347  2.73739  3.18146  2.89801  2.37887  2.77519  2.98518  4.58477  3.61503
          0.03266  3.83360  4.55594  0.61958  0.77255  0.48576  0.95510
    454   2.52905  1.69462  3.84566  3.41028  3.23200  3.36708  4.05010  2.63775  3.22053  2.45669  3.52810  3.57615  3.94568  3.57139  3.43846  2.80664  2.89117  2.43472  4.80514  3.10135   1081 c - - -
          2.68618  4.42225  2.77519  2.73123  3.46354  2.40513  3.72494  3.29354  2.67741  2.69355  4.24690  2.90347  2.73739  3.18146  2.89801  2.37887  2.77519  2.98518  4.58477  3.61503
          0.03266  3.83360  4.55594  0.61958  0.77255  0.48576  0.95510
    455   2.70195  4.46506  3.30505  3.13899  4.13636  3.15480  4.21915  3.67236  3.19307  3.30320  4.35184  3.44929  0.90317  3.58306  3.44248  2.86838  3.14061  3.32210  5.33301  4.25671   1082 p - - -
          2.68618  4.42225  2.77519  2.73123  3.46354  2.40513  3.72494  3.29354  2.67741  2.69355  4.24690  2.90347  2.73739  3.18146  2.89801  2.37887  2.77519  2.98518  4.58477  3.61503
          0.03266  3.83360  4.55594  0.61958  0.77255  0.48576  0.95510
    456   2.61831  4.39686  3.28406  3.17890  4.32053  0.79170  4.30095  3.91125  3.35481  3.57014  4.54607  3.44852  3.78674  3.68215  3.59453  2.78923  3.09655  3.44713  5.42534  4.42134   1087 g - - -
          2.68618  4.42225  2.77519  2.73123  3.46354  2.40513  3.72494  3.29354  2.67741  2.69355  4.24690  2.90347  2.73739  3.18146  2.89801  2.37887  2.77519  2.98518  4.58477  3.61503
          0.03266  3.83360  4.55594  0.61958  0.77255  0.48576  0.95510
    457   2.71797  5.04647  1.54077  2.16474  4.37280  3.16968  3.69693  3.85949  2.65000  3.46461  4.32129  2.44229  3.76189  2.87429  3.17320  2.68241  3.02009  3.25843  5.63642  4.19330   1088 d - - -
          2.68618  4.42225  2.77519  2.73123  3.46354  2.40513  3.72494  3.29354  2.67741  2.69355  4.24690  2.90347  2.73739  3.18146  2.89801  2.37887  2.77519  2.98518  4.58477  3.61503
          0.03266  3.83360  4.55594  0.61958  0.77255  0.48576  0.95510
    458   3.11227  4.58644  4.12678  3.76711  3.12202  3.93220  4.43507  2.32474  3.53522  0.92461  3.15832  4.04628  4.37470  3.91287  3.71738  3.49949  3.40855  2.35185  4.98653  3.70066   1089 l - - -
          2.68618  4.42225  2.77519  2.73123  3.46354  2.40513  3.72494  3.29354  2.67741  2.69355  4.24690  2.90347  2.73739  3.18146  2.89801  2.37887  2.77519  2.98518  4.58477  3.61503
          0.03266  3.83360  4.55594  0.61958  0.77255  0.48576  0.95510
    459   2.68157  5.02333  1.92056  2.16490  4.43124  3.16176  3.68284  3.92214  2.61708  3.47865  4.30786  2.17820  3.74552  2.84903  3.14103  2.20140  2.98336  3.51207  5.65755  4.23069   1090 d - - -
          2.68618  4.42225  2.77519  2.73123  3.46354  2.40513  3.72494  3.29354  2.67741  2.69355  4.24690  2.90347  2.73739  3.18146  2.89801  2.37887  2.77519  2.98518  4.58477  3.61503
          0.03266  3.83360  4.55594  0.61958  0.77255  0.48576  0.95510
    460   2.51709  4.33051  3.34402  2.80590  2.68510  3.51068  3.44346  2.84769  2.55906  2.53232  3.43820  3.21271  3.89676  3.06557  3.08103  2.63098  2.80977  2.62000  4.66614  2.72010   1091 a - - -
          2.68618  4.42225  2.77519  2.73123  3.46354  2.40513  3.72494  3.29354  2.67741  2.69355  4.24690  2.90347  2.73739  3.18146  2.89801  2.37887  2.77519  2.98518  4.58477  3.61503
          0.03266  3.83360  4.55594  0.61958  0.77255  0.48576  0.95510
    461   3.27292  4.66112  4.03294  3.72988  2.62916  3.68760  3.85414  3.29544  3.45315  2.69678  3.93098  3.88692  4.20225  3.84284  3.58815  3.47695  3.57150  3.18470  0.96750  2.63340   1092 w - - -
          2.68618  4.42225  2.77519  2.73123  3.46354  2.40513  3.72494  3.29354  2.67741  2.69355  4.24690  2.90347  2.73739  3.18146  2.89801  2.37887  2.77519  2.98518  4.58477  3.61503
          0.03266  3.83360  4.55594  0.61958  0.77255  0.48576  0.95510
    462   3.19214  4.69687  3.78137  3.50403  2.29604  3.78525  3.60223  3.20689  3.36267  2.67071  3.88614  3.67643  4.26029  3.67804  3.55410  3.33250  3.47880  3.07569  3.93812  1.03297   1094 y - - -
          2.68618  4.42225  2.77519  2.73123  3.46354  2.40513  3.72494  3.29354  2.67741  2.69355  4.24690  2.90347  2.73739  3.18146  2.89801  2.37887  2.77519  2.98518  4.58477  3.61503
          0.03266  3.83360  4.55594  0.61958  0.77255  0.48576  0.95510
    463   2.96275  4.80336  3.44956  2.96961  4.14811  3.45738  3.79806  3.68766  2.22455  3.21072  4.21253  3.33200  3.96241  3.02086  1.03951  3.04917  3.23173  3.41345  5.24729  4.08454   1095 r - - -
          2.68618  4.42225  2.77519  2.73123  3.46354  2.40513  3.72494  3.29354  2.67741  2.69355  4.24690  2.90347  2.73739  3.18146  2.89801  2.37887  2.77519  2.98518  4.58477  3.61503
          0.03266  3.83360  4.55594  0.61958  0.77255  0.48576  0.95510
    464   2.95429  4.77758  3.08962  2.84626  3.25892  3.41588  1.22722  3.65112  2.69044  3.14973  4.19014  3.25691  3.96659  3.21216  2.95817  3.02551  3.25659  3.38705  4.72439  3.21100   1096 h - - -
          2.68618  4.42225  2.77519  2.73123  3.46354  2.40513  3.72494  3.29354  2.67741  2.69355  4.24690  2.90347  2.73739  3.18146  2.89801  2.37887  2.77519  2.98518  4.58477  3.61503
          0.03266  3.83360  4.55594  0.61958  0.77255  0.48576  0.95510
    465   2.97574  4.39758  4.39184  3.94478  3.35186  4.11837  4.68444  1.20830  3.77541  1.89565  3.23679  4.19092  4.51288  4.10090  3.98848  3.52895  3.26580  1.70483  5.28407  4.03329   1097 i - - -
          2.68618  4.42225  2.77519  2.73123  3.46354  2.40513  3.72494  3.29354  2.67741  2.69355  4.24690  2.90347  2.73739  3.18146  2.89801  2.37887  2.77519  2.98518  4.58477  3.61503
          0.03266  3.83360  4.55594  0.61958  0.77255  0.48576  0.95510
    466   2.29697  4.21651  3.17371  2.98833  4.03792  2.94716  4.09894  3.55557  3.05945  3.27905  4.20885  3.21892  3.68289  3.41196  3.34624  1.15121  2.77431  3.09920  5.41367  4.12139   1098 s - - -
          2.68618  4.42225  2.77519  2.73123  3.46354  2.40513  3.72494  3.29354  2.67741  2.69355  4.24690  2.90347  2.73739  3.18146  2.89801  2.37887  2.77519  2.98518  4.58477  3.61503
          0.03266  3.83360  4.55594  0.61958  0.77255  0.48576  0.95510
    467   2.93753  4.89846  3.11086  2.74044  4.27599  3.43050  3.73933  3.70298  1.09280  3.27689  4.24103  3.16640  3.93409  2.93347  2.42659  2.98243  3.19402  3.41317  5.34712  4.15453   1099 k - - -
          2.68618  4.42225  2.77519  2.73123  3.46354  2.40513  3.72494  3.29354  2.67741  2.69355  4.24690  2.90347  2.73739  3.18146  2.89801  2.37887  2.77519  2.98518  4.58477  3.61503
          0.03266  3.83360  4.55594  0.61958  0.77255  0.48576  0.95510
    468   2.61831  4.39686  3.28406  3.17890  4.32053  0.79170  4.30095  3.91125  3.35481  3.57014  4.54607  3.44852  3.78674  3.68215  3.59453  2.78923  3.09655  3.44713  5.42534  4.42134   1100 g - - -
          2.68618  4.42225  2.77519  2.73123  3.46354  2.40513  3.72494  3.29354  2.67741  2.69355  4.24690  2.90347  2.73739  3.18146  2.89801  2.37887  2.77519  2.98518  4.58477  3.61503
          0.03266  3.83360  4.55594  0.61958  0.77255  0.48576  0.95510
    469   1.22369  4.09892  3.33235  3.09955  4.07331  2.90773  4.15650  3.29269  3.13106  3.14730  4.06949  3.25561  3.65376  3.45898  3.40925  2.23070  2.67657  2.87119  5.48605  4.24608   1101 a - - -
          2.68618  4.42225  2.77519  2.73123  3.46354  2.40513  3.72494  3.29354  2.67741  2.69355  4.24690  2.90347  2.73739  3.18146  2.89801  2.37887  2.77519  2.98518  4.58477  3.61503
          0.03266  3.83360  4.55594  0.61958  0.77255  0.48576  0.95510
    470   3.27292  4.66112  4.03294  3.72988  2.62916  3.68760  3.85414  3.29544  3.45315  2.69678  3.93098  3.88692  4.20225  3.84284  3.58815  3.47695  3.57150  3.18470  0.96750  2.63340   1102 w - - -
          2.68618  4.42225  2.77519  2.73123  3.46354  2.40513  3.72494  3.29354  2.67741  2.69355  4.24690  2.90347  2.73739  3.18146  2.89801  2.37887  2.77519  2.98518  4.58477  3.61503
          0.03266  3.83360  4.55594  0.61958  0.77255  0.48576  0.95510
    471   2.70195  4.46506  3.30505  3.13899  4.13636  3.15480  4.21915  3.67236  3.19307  3.30320  4.35184  3.44929  0.90317  3.58306  3.44248  2.86838  3.14061  3.32210  5.33301  4.25671   1103 p - - -
          2.68618  4.42225  2.77519  2.73123  3.46354  2.40513  3.72494  3.29354  2.67741  2.69355  4.24690  2.90347  2.73739  3.18146  2.89801  2.37887  2.77519  2.98518  4.58477  3.61503
          0.03266  3.83360  4.55594  0.61958  0.77255  0.48576  0.95510
    472   2.88798  4.45144  3.89889  3.55595  1.35546  3.70900  3.76475  2.74496  3.47274  2.28793  3.51356  3.69799  4.20060  3.70974  3.67191  2.93040  3.20510  2.63452  4.14582  2.51837   1104 f - - -
          2.68618  4.42225  2.77519  2.73123  3.46354  2.40513  3.72494  3.29354  2.67741  2.69355  4.24690  2.90347  2.73739  3.18146  2.89801  2.37887  2.77519  2.98518  4.58477  3.61503
          0.03266  3.83360  4.55594  0.61958  0.77255  0.48576  0.95510
    473   2.29697  4.21651  3.17371  2.98833  4.03792  2.94716  4.09894  3.55557  3.05945  3.27905  4.20885  3.21892  3.68289  3.41196  3.34624  1.15121  2.77431  3.09920  5.41367  4.12139   1105 s - - -
          2.68618  4.42225  2.77519  2.73123  3.46354  2.40513  3.72494  3.29354  2.67741  2.69355  4.24690  2.90347  2.73739  3.18146  2.89801  2.37887  2.77519  2.98518  4.58477  3.61503
          0.03266  3.83360  4.55594  0.61958  0.77255  0.48576  0.95510
    474   2.39297  4.23774  3.39473  3.14570  3.93564  3.07811  4.16583  3.05808  3.08789  2.92293  3.97649  3.36087  3.77904  3.48483  3.34806  2.59387  1.23957  2.75722  5.37691  4.15247   1106 t - - -
          2.68618  4.42225  2.77519  2.73123  3.46354  2.40513  3.72494  3.29354  2.67741  2.69355  4.24690  2.90347  2.73739  3.18146  2.89801  2.37887  2.77519  2.98518  4.58477  3.61503
          0.03266  3.83360  4.55594  0.61958  0.77255  0.48576  0.95510
    475   1.14155  4.12487  3.33457  3.11715  4.11191  2.74122  4.18109  3.33404  3.16517  3.18339  4.11132  3.28091  3.66802  3.49049  3.43843  2.42316  2.71558  2.91224  5.49003  4.28685   1107 a - - -
          2.68618  4.42225  2.77519  2.73123  3.46354  2.40513  3.72494  3.29354  2.67741  2.69355  4.24690  2.90347  2.73739  3.18146  2.89801  2.37887  2.77519  2.98518  4.58477  3.61503
          0.03266  3.83360  4.55594  0.61958  0.77255  0.48576  0.95510
    476   2.94890  5.06941  0.97545  2.31288  4.44148  3.18216  3.89846  4.02104  2.97549  3.63660  4.61448  2.86703  3.83229  3.13800  3.48591  2.91611  3.28688  3.66459  5.61759  4.32162   1108 d - - -
          2.68618  4.42225  2.77519  2.73123  3.46354  2.40513  3.72494  3.29354  2.67741  2.69355  4.24690  2.90347  2.73739  3.18146  2.89801  2.37887  2.77519  2.98518  4.58477  3.61503
          0.03266  3.83360  4.55594  0.61958  0.77255  0.48576  0.95510
    477   2.95429  4.77758  3.08962  2.84626  3.25892  3.41588  1.22722  3.65112  2.69044  3.14973  4.19014  3.25691  3.96659  3.21216  2.95817  3.02551  3.25659  3.38705  4.72439  3.21100   1109 h - - -
          2.68618  4.42225  2.77519  2.73123  3.46354  2.40513  3.72494  3.29354  2.67741  2.69355  4.24690  2.90347  2.73739  3.18146  2.89801  2.37887  2.77519  2.98518  4.58477  3.61503
          0.03266  3.83360  4.55594  0.61958  0.77255  0.48576  0.95510
    478   2.61831  4.39686  3.28406  3.17890  4.32053  0.79170  4.30095  3.91125  3.35481  3.57014  4.54607  3.44852  3.78674  3.68215  3.59453  2.78923  3.09655  3.44713  5.42534  4.42134   1110 g - - -
          2.68618  4.42225  2.77519  2.73123  3.46354  2.40513  3.72494  3.29354  2.67741  2.69355  4.24690  2.90347  2.73739  3.18146  2.89801  2.37887  2.77519  2.98518  4.58477  3.61503
          0.03266  3.83360  4.55594  0.61958  0.77255  0.48576  0.95510
    479   3.27292  4.66112  4.03294  3.72988  2.62916  3.68760  3.85414  3.29544  3.45315  2.69678  3.93098  3.88692  4.20225  3.84284  3.58815  3.47695  3.57150  3.18470  0.96750  2.63340   1112 w - - -
          2.68618  4.42225  2.77519  2.73123  3.46354  2.40513  3.72494  3.29354  2.67741  2.69355  4.24690  2.90347  2.73739  3.18146  2.89801  2.37887  2.77519  2.98518  4.58477  3.61503
          0.03266  3.83360  4.55594  0.61958  0.77255  0.48576  0.95510
    480   2.70195  4.46506  3.30505  3.13899  4.13636  3.15480  4.21915  3.67236  3.19307  3.30320  4.35184  3.44929  0.90317  3.58306  3.44248  2.86838  3.14061  3.32210  5.33301  4.25671   1113 p - - -
          2.68618  4.42225  2.77519  2.73123  3.46354  2.40513  3.72494  3.29354  2.67741  2.69355  4.24690  2.90347  2.73739  3.18146  2.89801  2.37887  2.77519  2.98518  4.58477  3.61503
          0.03266  3.83360  4.55594  0.61958  0.77255  0.48576  0.95510
    481   3.00091  4.43129  4.27917  3.89402  3.34868  4.02351  4.62980  1.12741  3.72135  1.94343  3.29086  4.14485  4.45903  4.07404  3.92242  3.51558  3.30102  1.84670  5.23101  3.96551   1114 i - - -
          2.68618  4.42225  2.77519  2.73123  3.46354  2.40513  3.72494  3.29354  2.67741  2.69355  4.24690  2.90347  2.73739  3.18146  2.89801  2.37887  2.77519  2.98518  4.58477  3.61503
          0.03266  3.83360  4.55594  0.61958  0.77255  0.48576  0.95510
    482   2.29697  4.21651  3.17371  2.98833  4.03792  2.94716  4.09894  3.55557  3.05945  3.27905  4.20885  3.21892  3.68289  3.41196  3.34624  1.15121  2.77431  3.09920  5.41367  4.12139   1115 s - - -
          2.68618  4.42225  2.77519  2.73123  3.46354  2.40513  3.72494  3.29354  2.67741  2.69355  4.24690  2.90347  2.73739  3.18146  2.89801  2.37887  2.77519  2.98518  4.58477  3.61503
          0.03266  3.83360  4.55594  0.61958  0.77255  0.48576  0.95510
    483   2.94890  5.06941  0.97545  2.31288  4.44148  3.18216  3.89846  4.02104  2.97549  3.63660  4.61448  2.86703  3.83229  3.13800  3.48591  2.91611  3.28688  3.66459  5.61759  4.32162   1116 d - - -
          2.68618  4.42225  2.77519  2.73123  3.46354  2.40513  3.72494  3.29354  2.67741  2.69355  4.24690  2.90347  2.73739  3.18146  2.89801  2.37887  2.77519  2.98518  4.58477  3.61503
          0.03266  3.83360  4.55594  0.61958  0.77255  0.48576  0.95510
    484   2.54407  1.02286  4.05308  3.78435  3.78526  3.17467  4.44006  2.92328  3.61126  2.84023  3.96051  3.78173  3.87854  3.95902  3.74230  2.81553  3.00766  2.67034  5.20892  4.07304   1117 c - - -
          2.68618  4.42225  2.77519  2.73123  3.46354  2.40513  3.72494  3.29354  2.67741  2.69355  4.24690  2.90347  2.73739  3.18146  2.89801  2.37887  2.77519  2.98518  4.58477  3.61503
          0.03266  3.83360  4.55594  0.61958  0.77255  0.48576  0.95510
    485   2.39297  4.23774  3.39473  3.14570  3.93564  3.07811  4.16583  3.05808  3.08789  2.92293  3.97649  3.36087  3.77904  3.48483  3.34806  2.59387  1.23957  2.75722  5.37691  4.15247   1118 t - - -
          2.68618  4.42225  2.77519  2.73123  3.46354  2.40513  3.72494  3.29354  2.67741  2.69355  4.24690  2.90347  2.73739  3.18146  2.89801  2.37887  2.77519  2.98518  4.58477  3.61503
          0.03266  3.83360  4.55594  0.61958  0.77255  0.48576  0.95510
    486   1.22369  4.09892  3.33235  3.09955  4.07331  2.90773  4.15650  3.29269  3.13106  3.14730  4.06949  3.25561  3.65376  3.45898  3.40925  2.23070  2.67657  2.87119  5.48605  4.24608   1119 a - - -
          2.68618  4.42225  2.77519  2.73123  3.46354  2.40513  3.72494  3.29354  2.67741  2.69355  4.24690  2.90347  2.73739  3.18146  2.89801  2.37887  2.77519  2.98518  4.58477  3.61503
          0.03266  3.83360  4.55594  0.61958  0.77255  0.48576  0.95510
    487   2.92011  5.02141  2.47325  1.08200  4.36296  3.24988  3.83419  3.80917  2.70990  3.43286  4.40931  2.91281  3.85283  3.05111  3.11418  2.90691  3.22428  3.49729  5.54192  4.26492   1120 e - - -
          2.68618  4.42225  2.77519  2.73123  3.46354  2.40513  3.72494  3.29354  2.67741  2.69355  4.24690  2.90347  2.73739  3.18146  2.89801  2.37887  2.77519  2.98518  4.58477  3.61503
          0.03266  3.83360  4.55594  0.61958  0.77255  0.48576  0.95510
    488   2.61831  4.39686  3.28406  3.17890  4.32053  0.79170  4.30095  3.91125  3.35481  3.57014  4.54607  3.44852  3.78674  3.68215  3.59453  2.78923  3.09655  3.44713  5.42534  4.42134   1121 g - - -
          2.68618  4.42225  2.77519  2.73123  3.46354  2.40513  3.72494  3.29354  2.67741  2.69355  4.24690  2.90347  2.73739  3.18146  2.89801  2.37887  2.77519  2.98518  4.58477  3.61503
          0.03266  3.83360  4.55594  0.61958  0.77255  0.48576  0.95510
    489   3.13873  4.55492  4.42650  3.91064  2.81106  4.26599  4.48365  2.05746  3.74678  1.04474  2.93171  4.19638  4.53819  3.97788  3.94328  3.61962  3.38051  2.17669  4.91612  3.61897   1122 l - - -
          2.68618  4.42225  2.77519  2.73123  3.46354  2.40513  3.72494  3.29354  2.67741  2.69355  4.24690  2.90347  2.73739  3.18146  2.89801  2.37887  2.77519  2.98518  4.58477  3.61503
          0.03266  3.83360  4.55594  0.61958  0.77255  0.48576  0.95510
    490   2.93753  4.89846  3.11086  2.74044  4.27599  3.43050  3.73933  3.70298  1.09280  3.27689  4.24103  3.16640  3.93409  2.93347  2.42659  2.98243  3.19402  3.41317  5.34712  4.15453   1123 k - - -
          2.68618  4.42225  2.77519  2.73123  3.46354  2.40513  3.72494  3.29354  2.67741  2.69355  4.24690  2.90347  2.73739  3.18146  2.89801  2.37887  2.77519  2.98518  4.58477  3.61503
          0.03266  3.83360  4.55594  0.61958  0.77255  0.48576  0.95510
    491   1.28675  4.12841  3.53304  3.23060  3.88816  3.03785  4.20766  2.85900  3.18204  2.81042  3.85935  3.37801  3.75143  3.52403  3.45103  2.49846  2.73850  2.40873  5.40858  4.16661   1135 a - - -
          2.68618  4.42225  2.77519  2.73123  3.46354  2.40513  3.72494  3.29354  2.67741  2.69355  4.24690  2.90347  2.73739  3.18146  2.89801  2.37887  2.77519  2.98518  4.58477  3.61503
          0.03266  3.83360  4.55594  0.61958  0.77255  0.48576  0.95510
    492   2.22004  4.26499  4.01371  3.49118  3.47672  3.80960  4.33052  1.84417  3.39277  2.12270  3.34874  3.79047  4.23489  3.70160  3.67570  3.14745  3.01287  1.54933  5.18987  3.97295   1136 v - - -
          2.68618  4.42225  2.77519  2.73123  3.46354  2.40513  3.72494  3.29354  2.67741  2.69355  4.24690  2.90347  2.73739  3.18146  2.89801  2.37887  2.77519  2.98518  4.58477  3.61503
          0.03266  3.83360  4.55594  0.61958  0.77255  0.48576  0.95510
    493   2.89369  4.46582  3.94358  3.41121  3.14319  3.88344  4.15633  2.35523  3.10056  1.24534  2.94421  3.74277  4.24588  3.52912  3.15302  3.22371  3.14253  2.34643  4.93880  3.68635   1139 l - - -
          2.68618  4.42225  2.77519  2.73123  3.46354  2.40513  3.72494  3.29354  2.67741  2.69355  4.24690  2.90347  2.73739  3.18146  2.89801  2.37887  2.77519  2.98518  4.58477  3.61503
          0.03266  3.83360  4.55594  0.61958  0.77255  0.48576  0.95510
    494   2.58031  4.33465  3.37801  2.83587  3.46485  3.50417  3.76520  2.76191  2.55653  1.92717  3.22202  3.23948  3.90467  2.96300  2.95621  2.65587  2.74639  2.55593  4.91671  3.67624   1140 l - - -
          2.68618  4.42225  2.77519  2.73123  3.46354  2.40513  3.72494  3.29354  2.67741  2.69355  4.24690  2.90347  2.73739  3.18146  2.89801  2.37887  2.77519  2.98518  4.58477  3.61503
          0.03266  3.83360  4.55594  0.61958  0.77255  0.48576  0.95510
    495   3.11227  4.58644  4.12678  3.76711  3.12202  3.93220  4.43507  2.32474  3.53522  0.92461  3.15832  4.04628  4.37470  3.91287  3.71738  3.49949  3.40855  2.35185  4.98653  3.70066   1141 l - - -
          2.68618  4.42225  2.77519  2.73123  3.46354  2.40513  3.72494  3.29354  2.67741  2.69355  4.24690  2.90347  2.73739  3.18146  2.89801  2.37887  2.77519  2.98518  4.58477  3.61503
          0.03266  3.83360  4.55594  0.61958  0.77255  0.48576  0.95510
    496   2.29697  4.21651  3.17371  2.98833  4.03792  2.94716  4.09894  3.55557  3.05945  3.27905  4.20885  3.21892  3.68289  3.41196  3.34624  1.15121  2.77431  3.09920  5.41367  4.12139   1142 s - - -
          2.68618  4.42225  2.77519  2.73123  3.46354  2.40513  3.72494  3.29354  2.67741  2.69355  4.24690  2.90347  2.73739  3.18146  2.89801  2.37887  2.77519  2.98518  4.58477  3.61503
          0.03266  3.83360  4.55594  0.61958  0.77255  0.48576  0.95510
    497   2.88934  4.99170  2.99221  2.58958  4.33074  3.45604  3.61597  3.75346  1.31243  3.26754  4.17368  3.03805  3.91379  2.62291  2.28219  2.89913  3.11165  3.44607  5.37927  4.13257   1153 k - - -
          2.68618  4.42225  2.77519  2.73123  3.46354  2.40513  3.72494  3.29354  2.67741  2.69355  4.24690  2.90347  2.73739  3.18146  2.89801  2.37887  2.77519  2.98518  4.58477  3.61503
          0.03266  3.83360  4.55594  0.61958  0.77255  0.48576  0.95510
    498   3.04824  4.41024  4.54357  3.99844  2.96644  4.30251  4.63787  1.46481  3.88903  1.52009  3.03224  4.27002  4.56428  4.09257  4.08605  3.63957  3.28672  1.76631  5.11995  3.92405   1154 i - - -
          2.68618  4.42225  2.77519  2.73123  3.46354  2.40513  3.72494  3.29354  2.67741  2.69355  4.24690  2.90347  2.73739  3.18146  2.89801  2.37887  2.77519  2.98518  4.58477  3.61503
          0.03266  3.83360  4.55594  0.61958  0.77255  0.48576  0.95510
    499   2.24262  4.44740  2.92417  2.57774  3.98537  3.15123  3.41060  3.42397  2.61966  3.06820  3.91766  3.00092  2.26177  2.98373  3.00525  2.30603  2.77612  3.05462  5.30741  4.00747   1160 a - - -
          2.68618  4.42225  2.77519  2.73123  3.46354  2.40513  3.72494  3.29354  2.67741  2.69355  4.24690  2.90347  2.73739  3.18146  2.89801  2.37887  2.77519  2.98518  4.58477  3.61503
          0.03266  3.83360  4.55594  0.61958  0.77255  0.48576  0.95510
    500   2.24455  4.43855  2.94146  2.58210  4.06687  3.12805  3.77794  3.46539  2.45176  3.11230  3.95202  2.99922  2.89075  2.97878  2.99753  1.88510  2.76088  3.07727  5.36350  4.07796   1163 s - - -
          2.68618  4.42225  2.77519  2.73123  3.46354  2.40513  3.72494  3.29354  2.67741  2.69355  4.24690  2.90347  2.73739  3.18146  2.89801  2.37887  2.77519  2.98518  4.58477  3.61503
          0.03266  3.83360  4.55594  0.61958  0.77255  0.48576  0.95510
    501   2.54374  5.07985  2.12156  1.70546  4.38283  3.22584  3.63294  3.82402  2.51852  3.39122  4.21334  2.63142  3.75711  2.78577  3.03165  2.65649  2.96391  3.26945  5.59174  4.17804   1164 e - - -
          2.68618  4.42225  2.77519  2.73123  3.46354  2.40513  3.72494  3.29354  2.67741  2.69355  4.24690  2.90347  2.73739  3.18146  2.89801  2.37887  2.77519  2.98518  4.58477  3.61503
          0.03266  3.83360  4.55594  0.61958  0.77255  0.48576  0.95510
    502   2.95059  4.36489  4.36911  3.85321  3.35551  4.14639  4.60500  1.34159  3.69662  1.78843  3.20029  4.13308  4.48836  4.00326  3.92675  3.50313  3.05320  1.70965  5.25110  4.04797   1165 i - - -
          2.68618  4.42225  2.77519  2.73123  3.46354  2.40513  3.72494  3.29354  2.67741  2.69355  4.24690  2.90347  2.73739  3.18146  2.89801  2.37887  2.77519  2.98518  4.58477  3.61503
          0.03266  3.83360  4.55594  0.61958  0.77255  0.48576  0.95510
    503   2.77757  4.33162  4.07096  3.73353  3.52239  3.68300  4.54219  2.05448  3.60069  2.21664  3.49410  3.92941  4.24613  3.96358  3.81682  3.18459  3.14036  1.07546  5.30004  4.02895   1166 v - - -
          2.68618  4.42225  2.77519  2.73123  3.46354  2.40513  3.72494  3.29354  2.67741  2.69355  4.24690  2.90347  2.73739  3.18146  2.89801  2.37887  2.77519  2.98518  4.58477  3.61503
          0.03266  3.83360  4.55594  0.61958  0.77255  0.48576  0.95510
    504   2.61831  4.39686  3.28406  3.17890  4.32053  0.79170  4.30095  3.91125  3.35481  3.57014  4.54607  3.44852  3.78674  3.68215  3.59453  2.78923  3.09655  3.44713  5.42534  4.42134   1167 g - - -
          2.68618  4.42225  2.77519  2.73123  3.46354  2.40513  3.72494  3.29354  2.67741  2.69355  4.24690  2.90347  2.73739  3.18146  2.89801  2.37887  2.77519  2.98518  4.58477  3.61503
          0.03266  3.83360  4.55594  0.61958  0.77255  0.48576  0.95510
    505   2.59534  4.96354  2.41220  1.36601  4.33330  3.21655  3.74622  3.66443  2.60030  3.33595  4.26490  2.81812  3.80779  2.93470  3.02769  2.75706  3.06783  3.34024  5.58750  4.22270   1175 e - - -
          2.68618  4.42225  2.77519  2.73123  3.46354  2.40513  3.72494  3.29354  2.67741  2.69355  4.24690  2.90347  2.73739  3.18146  2.89801  2.37887  2.77519  2.98518  4.58477  3.61503
          0.03266  3.83360  4.55594  0.61958  0.77255  0.48576  0.95510
    506   2.50166  4.37287  3.13990  2.95463  4.20102  2.75216  4.10906  3.69640  3.04908  3.36391  4.29473  3.26853  1.17528  3.41263  3.34290  2.65472  2.94590  3.26582  5.41761  4.28011   1179 p - - -
          2.68618  4.42225  2.77519  2.73123  3.46354  2.40513  3.72494  3.29354  2.67741  2.69355  4.24690  2.90347  2.73739  3.18146  2.89801  2.37887  2.77519  2.98518  4.58477  3.61503
          0.03266  3.83360  4.55594  0.61958  0.77255  0.48576  0.95510
    507   3.09035  4.51674  4.41403  3.89744  3.10315  4.22966  4.57867  1.93896  3.69934  1.10198  2.97711  4.19186  4.52837  3.98161  3.90405  3.59231  3.34345  1.99872  5.09480  3.88778   1180 l - - -
          2.68618  4.42225  2.77519  2.73123  3.46354  2.40513  3.72494  3.29354  2.67741  2.69355  4.24690  2.90347  2.73739  3.18146  2.89801  2.37887  2.77519  2.98518  4.58477  3.61503
          0.03266  3.83360  4.55594  0.61958  0.77255  0.48576  0.95510
    508   2.70669  5.08870  1.76940  2.02525  4.40710  3.20602  3.64659  3.86812  2.55594  3.42584  4.25024  2.61371  3.75500  2.80376  3.07952  2.39388  2.98004  3.30551  5.62137  4.19962   1181 d - - -
          2.68618  4.42225  2.77519  2.73123  3.46354  2.40513  3.72494  3.29354  2.67741  2.69355  4.24690  2.90347  2.73739  3.18146  2.89801  2.37887  2.77519  2.98518  4.58477  3.61503
          0.03266  3.83360  4.55594  0.61958  0.77255  0.48576  0.95510
    509   1.67903  4.33810  3.06471  2.52457  3.90741  3.15420  3.84894  3.15697  2.73617  2.94004  3.82621  3.09057  3.74535  3.08756  3.10333  2.38496  2.75841  2.67006  5.27904  4.01292   1182 a - - -
          2.68618  4.42225  2.77519  2.73123  3.46354  2.40513  3.72494  3.29354  2.67741  2.69355  4.24690  2.90347  2.73739  3.18146  2.89801  2.37887  2.77519  2.98518  4.58477  3.61503
          0.03266  3.83360  4.55594  0.61958  0.77255  0.48576  0.95510
    510   2.80440  5.04681  2.85742  2.37329  4.39988  3.42588  3.56591  3.79977  1.59551  3.30370  4.14010  2.62840  3.85576  2.57898  2.30244  2.78743  3.01497  3.45751  5.42695  4.14976   1184 k - - -
          2.68618  4.42225  2.77519  2.73123  3.46354  2.40513  3.72494  3.29354  2.67741  2.69355  4.24690  2.90347  2.73739  3.18146  2.89801  2.37887  2.77519  2.98518  4.58477  3.61503
          0.03266  3.83360  4.55594  0.61958  0.77255  0.48576  0.95510
    511   2.63054  3.78660  3.25583  2.66354  3.82676  3.45128  3.63934  3.20519  2.26784  2.72569  3.72669  3.09816  3.85713  2.61241  1.95266  2.73310  2.86573  2.93794  5.11590  3.85494   1186 r - - -
          2.68618  4.42225  2.77519  2.73123  3.46354  2.40513  3.72494  3.29354  2.67741  2.69355  4.24690  2.90347  2.73739  3.18146  2.89801  2.37887  2.77519  2.98518  4.58477  3.61503
          0.03266  3.83360  4.55594  0.61958  0.77255  0.48576  0.95510
    512   3.07036  4.51528  4.37109  3.86402  3.10348  4.18258  4.54899  2.00953  3.65631  1.09743  2.99155  4.15457  4.50227  3.95360  3.86329  3.55139  3.33058  1.99627  5.08325  3.86182   1187 l - - -
          2.68618  4.42225  2.77519  2.73123  3.46354  2.40513  3.72494  3.29354  2.67741  2.69355  4.24690  2.90347  2.73739  3.18146  2.89801  2.37887  2.77519  2.98518  4.58477  3.61503
          0.03266  3.83360  4.55594  0.61958  0.77255  0.48576  0.95510
    513   3.17533  4.68538  3.87292  3.46973  1.99190  3.94919  3.06012  3.23681  3.33297  2.68019  3.81363  3.61299  4.31584  3.57229  3.55519  3.28620  3.40805  3.08058  3.71004  1.23450   1188 y - - -
          2.68618  4.42225  2.77519  2.73123  3.46354  2.40513  3.72494  3.29354  2.67741  2.69355  4.24690  2.90347  2.73739  3.18146  2.89801  2.37887  2.77519  2.98518  4.58477  3.61503
          0.03266  3.83360  4.55594  0.61958  0.77255  0.48576  0.95510
    514   2.85457  5.34457  1.37278  1.93687  4.63460  3.14763  3.70292  4.14413  2.71922  3.68199  4.54526  2.48884  3.77312  2.87823  3.29598  2.75559  3.15010  3.73703  5.84653  4.35725   1189 d - - -
          2.68618  4.42225  2.77519  2.73123  3.46354  2.40513  3.72494  3.29354  2.67741  2.69355  4.24690  2.90347  2.73739  3.18146  2.89801  2.37887  2.77519  2.98518  4.58477  3.61503
          0.03266  3.83360  4.55594  0.61958  0.77255  0.48576  0.95510
    515   1.20036  4.10753  3.34147  3.11474  4.05534  2.92096  4.16765  3.24456  3.14123  3.11909  4.06219  3.27011  3.66644  3.47466  3.41476  2.30092  2.69141  2.84115  5.48025  4.23640   1190 a - - -
          2.68618  4.42225  2.77519  2.73123  3.46354  2.40513  3.72494  3.29354  2.67741  2.69355  4.24690  2.90347  2.73739  3.18146  2.89801  2.37887  2.77519  2.98518  4.58477  3.61503
          0.03266  3.83360  4.55594  0.61958  0.77255  0.48576  0.95510
    516   2.77757  4.33162  4.07096  3.73353  3.52239  3.68300  4.54219  2.05448  3.60069  2.21664  3.49410  3.92941  4.24613  3.96358  3.81682  3.18459  3.14036  1.07546  5.30004  4.02895   1191 v - - -
          2.68618  4.42225  2.77519  2.73123  3.46354  2.40513  3.72494  3.29354  2.67741  2.69355  4.24690  2.90347  2.73739  3.18146  2.89801  2.37887  2.77519  2.98518  4.58477  3.61503
          0.03266  3.83360  4.55594  0.61958  0.77255  0.48576  0.95510
    517   2.69227  4.68649  2.68877  2.57065  4.04402  3.15872  3.89143  3.74664  2.79221  3.39813  4.35410  1.22880  3.80898  3.16464  3.14509  2.76129  3.07318  3.37278  5.35450  3.99556   1192 n - - -
          2.68618  4.42225  2.77519  2.73123  3.46354  2.40513  3.72494  3.29354  2.67741  2.69355  4.24690  2.90347  2.73739  3.18146  2.89801  2.37887  2.77519  2.98518  4.58477  3.61503
          0.03266  3.83360  4.55594  0.61958  0.77255  0.48576  0.95510
    518   2.84677  4.33687  4.25060  3.81439  3.45483  3.91798  4.60000  1.83393  3.65886  2.07190  3.36031  4.04195  4.38748  4.00254  3.89161  3.33237  3.16535  1.15268  5.31376  4.04302   1193 v - - -
          2.68618  4.42225  2.77519  2.73123  3.46354  2.40513  3.72494  3.29354  2.67741  2.69355  4.24690  2.90347  2.73739  3.18146  2.89801  2.37887  2.77519  2.98518  4.58477  3.61503
          0.03266  3.83360  4.55594  0.61958  0.77255  0.48576  0.95510
    519   3.02872  4.39567  4.53451  4.01711  3.33324  4.28718  4.73993  1.31636  3.87399  1.73973  3.16743  4.28768  4.59230  4.14947  4.08967  3.65112  3.28644  1.58780  5.29330  4.09246   1196 i - - -
          2.68618  4.42225  2.77519  2.73123  3.46354  2.40513  3.72494  3.29354  2.67741  2.69355  4.24690  2.90347  2.73739  3.18146  2.89801  2.37887  2.77519  2.98518  4.58477  3.61503
          0.03266  3.83360  4.55594  0.61958  0.77255  0.48576  0.95510
    520   3.13640  4.53056  4.48647  3.95370  2.86215  4.30939  4.55149  1.91331  3.80780  1.08783  2.92083  4.24357  4.56072  4.01777  4.00128  3.65347  3.37205  2.10690  4.98343  3.73817   1197 l - - -
          2.68618  4.42225  2.77519  2.73123  3.46354  2.40513  3.72494  3.29354  2.67741  2.69355  4.24690  2.90347  2.73739  3.18146  2.89801  2.37887  2.77519  2.98518  4.58477  3.61503
          0.03266  3.83360  4.55594  0.61958  0.77255  0.48576  0.95510
    521   2.29697  4.21651  3.17371  2.98833  4.03792  2.94716  4.09894  3.55557  3.05945  3.27905  4.20885  3.21892  3.68289  3.41196  3.34624  1.15121  2.77431  3.09920  5.41367  4.12139   1200 s - - -
          2.68618  4.42225  2.77519  2.73123  3.46354  2.40513  3.72494  3.29354  2.67741  2.69355  4.24690  2.90347  2.73739  3.18146  2.89801  2.37887  2.77519  2.98518  4.58477  3.61503
          0.03266  3.83360  4.55594  0.61958  0.77255  0.48576  0.95510
    522   3.11227  4.58644  4.12678  3.76711  3.12202  3.93220  4.43507  2.32474  3.53522  0.92461  3.15832  4.04628  4.37470  3.91287  3.71738  3.49949  3.40855  2.35185  4.98653  3.70066   1206 l - - -
          2.68618  4.42225  2.77520  2.73123  3.46354  2.40513  3.72495  3.29354  2.67741  2.69355  4.24690  2.90347  2.73740  3.18141  2.89801  2.37887  2.77520  2.98518  4.58477  3.61503
          0.05085  3.24241  4.55594  0.55951  0.84744  0.48576  0.95510
    523   2.85126  4.83455  2.87866  2.63353  3.99776  3.34110  3.79124  3.62322  2.45720  3.12937  4.15905  3.09265  3.89447  1.30485  2.74184  2.90100  3.14860  3.35553  5.27704  3.96843   1221 q - - -
          2.68618  4.42225  2.77519  2.73123  3.46354  2.40513  3.72494  3.29354  2.67741  2.69355  4.24690  2.90347  2.73739  3.18146  2.89801  2.37887  2.77519  2.98518  4.58477  3.61503
          0.03266  3.83360  4.55594  0.61958  0.77255  0.48576  0.95510
    524   2.69227  4.68649  2.68877  2.57065  4.04402  3.15872  3.89143  3.74664  2.79221  3.39813  4.35410  1.22880  3.80898  3.16464  3.14509  2.76129  3.07318  3.37278  5.35450  3.99556   1248 n - - -
          2.68618  4.42225  2.77519  2.73123  3.46354  2.40513  3.72494  3.29354  2.67741  2.69355  4.24690  2.90347  2.73739  3.18146  2.89801  2.37887  2.77519  2.98518  4.58477  3.61503
          0.03266  3.83360  4.55594  0.61958  0.77255  0.48576  0.95510
    525   2.29553  4.65027  2.83032  2.30086  3.90973  3.04091  3.61465  3.16470  2.35083  2.94022  3.77394  2.92449  3.76763  2.78936  2.88573  2.49364  2.72060  2.91659  5.20913  3.89381   1261 a - - -
          2.68618  4.42225  2.77519  2.73123  3.46354  2.40513  3.72494  3.29354  2.67741  2.69355  4.24690  2.90347  2.73739  3.18146  2.89801  2.37887  2.77519  2.98518  4.58477  3.61503
          0.03266  3.83360  4.55594  0.61958  0.77255  0.48576  0.95510
    526   2.63968  5.10143  1.35531  2.13133  4.48947  3.12839  3.74152  3.97413  2.75533  3.58642  4.46462  2.58237  3.76460  2.92978  3.30314  2.71459  3.08827  3.57415  5.75265  4.29154   1262 d - - -
          2.68618  4.42225  2.77519  2.73123  3.46354  2.40513  3.72494  3.29354  2.67741  2.69355  4.24690  2.90347  2.73739  3.18146  2.89801  2.37887  2.77519  2.98518  4.58477  3.61503
          0.03266  3.83360  4.55594  0.61958  0.77255  0.48576  0.95510
    527   2.61831  4.39686  3.28406  3.17890  4.32053  0.79170  4.30095  3.91125  3.35481  3.57014  4.54607  3.44852  3.78674  3.68215  3.59453  2.78923  3.09655  3.44713  5.42534  4.42134   1263 g - - -
          2.68618  4.42225  2.77519  2.73123  3.46354  2.40513  3.72494  3.29354  2.67741  2.69355  4.24690  2.90347  2.73739  3.18146  2.89801  2.37887  2.77519  2.98518  4.58477  3.61503
          0.03266  3.83360  4.55594  0.61958  0.77255  0.48576  0.95510
    528   2.28573  4.22269  3.04753  2.91064  4.21693  1.27409  4.11250  3.71297  3.09230  3.41807  4.30021  3.16677  3.65978  3.40644  3.39628  2.31216  2.77076  3.19594  5.53211  4.29001   1264 g - - -
          2.68618  4.42225  2.77519  2.73123  3.46354  2.40513  3.72494  3.29354  2.67741  2.69355  4.24690  2.90347  2.73739  3.18146  2.89801  2.37887  2.77519  2.98518  4.58477  3.61503
          0.03266  3.83360  4.55594  0.61958  0.77255  0.48576  0.95510
    529   3.12323  4.52339  4.24830  3.78316  1.56116  4.06915  3.62411  2.72911  3.64861  1.89025  3.36997  3.85181  4.38743  3.78737  3.80531  3.39192  3.34992  2.68068  3.88596  1.95652   1265 f - - -
          2.68618  4.42225  2.77519  2.73123  3.46354  2.40513  3.72494  3.29354  2.67741  2.69355  4.24690  2.90347  2.73739  3.18146  2.89801  2.37887  2.77519  2.98518  4.58477  3.61503
          0.03266  3.83360  4.55594  0.61958  0.77255  0.48576  0.95510
    530   1.19601  4.14204  3.32223  3.07796  4.06232  2.94973  4.14307  3.27901  3.10601  3.09498  4.04323  3.26588  3.30295  3.44109  3.39020  2.43459  2.71710  2.88308  5.46209  4.24667   1266 a - - -
          2.68618  4.42225  2.77519  2.73123  3.46354  2.40513  3.72494  3.29354  2.67741  2.69355  4.24690  2.90347  2.73739  3.18146  2.89801  2.37887  2.77519  2.98518  4.58477  3.61503
          0.03266  3.83360  4.55594  0.61958  0.77255  0.48576  0.95510
    531   2.39297  4.23774  3.39473  3.14570  3.93564  3.07811  4.16583  3.05808  3.08789  2.92293  3.97649  3.36087  3.77904  3.48483  3.34806  2.59387  1.23957  2.75722  5.37691  4.15247   1267 t - - -
          2.68618  4.42225  2.77519  2.73123  3.46354  2.40513  3.72494  3.29354  2.67741  2.69355  4.24690  2.90347  2.73739  3.18146  2.89801  2.37887  2.77519  2.98518  4.58477  3.61503
          0.03266  3.83360  4.55594  0.61958  0.77255  0.48576  0.95510
    532   3.19214  4.69687  3.78137  3.50403  2.29604  3.78525  3.60223  3.20689  3.36267  2.67071  3.88614  3.67643  4.26029  3.67804  3.55410  3.33250  3.47880  3.07569  3.93812  1.03297   1268 y - - -
          2.68618  4.42225  2.77519  2.73123  3.46354  2.40513  3.72494  3.29354  2.67741  2.69355  4.24690  2.90347  2.73739  3.18146  2.89801  2.37887  2.77519  2.98518  4.58477  3.61503
          0.03266  3.83360  4.55594  0.61958  0.77255  0.48576  0.95510
    533   2.92011  5.02141  2.47325  1.08200  4.36296  3.24988  3.83419  3.80917  2.70990  3.43286  4.40931  2.91281  3.85283  3.05111  3.11418  2.90691  3.22428  3.49729  5.54192  4.26492   1269 e - - -
          2.68618  4.42225  2.77519  2.73123  3.46354  2.40513  3.72494  3.29354  2.67741  2.69355  4.24690  2.90347  2.73739  3.18146  2.89801  2.37887  2.77519  2.98518  4.58477  3.61503
          0.03266  3.83360  4.55594  0.61958  0.77255  0.48576  0.95510
    534   3.11227  4.58644  4.12678  3.76711  3.12202  3.93220  4.43507  2.32474  3.53522  0.92461  3.15832  4.04628  4.37470  3.91287  3.71738  3.49949  3.40855  2.35185  4.98653  3.70066   1275 l - - -
          2.68618  4.42225  2.77519  2.73123  3.46354  2.40513  3.72494  3.29354  2.67741  2.69355  4.24690  2.90347  2.73739  3.18146  2.89801  2.37887  2.77519  2.98518  4.58477  3.61503
          0.03266  3.83360  4.55594  0.61958  0.77255  0.48576  0.95510
    535   2.27158  4.16879  3.30134  3.03433  3.98575  2.99213  4.08507  3.18279  2.99762  3.04083  3.99115  3.24788  3.70313  3.37738  3.27995  2.34503  1.41890  2.81575  5.40729  4.14946   1276 t - - -
          2.68618  4.42225  2.77519  2.73123  3.46354  2.40513  3.72494  3.29354  2.67741  2.69355  4.24690  2.90347  2.73739  3.18146  2.89801  2.37887  2.77519  2.98518  4.58477  3.61503
          0.03266  3.83360  4.55594  0.61958  0.77255  0.48576  0.95510
    536   2.96275  4.80336  3.44956  2.96961  4.14811  3.45738  3.79806  3.68766  2.22455  3.21072  4.21253  3.33200  3.96241  3.02086  1.03951  3.04917  3.23173  3.41345  5.24729  4.08454   1278 r - - -
          2.68618  4.42225  2.77519  2.73123  3.46354  2.40513  3.72494  3.29354  2.67741  2.69355  4.24690  2.90347  2.73739  3.18146  2.89801  2.37887  2.77519  2.98518  4.58477  3.61503
          0.03266  3.83360  4.55594  0.61958  0.77255  0.48576  0.95510
    537   2.29697  4.21651  3.17371  2.98833  4.03792  2.94716  4.09894  3.55557  3.05945  3.27905  4.20885  3.21892  3.68289  3.41196  3.34624  1.15121  2.77431  3.09920  5.41367  4.12139   1279 s - - -
          2.68618  4.42225  2.77519  2.73123  3.46354  2.40513  3.72494  3.29354  2.67741  2.69355  4.24690  2.90347  2.73739  3.18146  2.89801  2.37887  2.77519  2.98518  4.58477  3.61503
          0.03266  3.83360  4.55594  0.61958  0.77255  0.48576  0.95510
    538   3.19214  4.69687  3.78137  3.50403  2.29604  3.78525  3.60223  3.20689  3.36267  2.67071  3.88614  3.67643  4.26029  3.67804  3.55410  3.33250  3.47880  3.07569  3.93812  1.03297   1281 y - - -
          2.68618  4.42225  2.77519  2.73123  3.46354  2.40513  3.72494  3.29354  2.67741  2.69355  4.24690  2.90347  2.73739  3.18146  2.89801  2.37887  2.77519  2.98518  4.58477  3.61503
          0.03266  3.83360  4.55594  0.61958  0.77255  0.48576  0.95510
    539   2.35876  4.05601  3.14095  2.63092  3.83439  3.23141  3.53496  3.22920  2.58236  2.88803  3.73452  3.05109  2.95725  2.94129  2.88514  2.09014  2.58478  2.90108  5.17405  3.90018   1287 s - - -
          2.68618  4.42225  2.77519  2.73123  3.46354  2.40513  3.72494  3.29354  2.67741  2.69355  4.24690  2.90347  2.73739  3.18146  2.89801  2.37887  2.77519  2.98518  4.58477  3.61503
          0.03266  3.83360  4.55594  0.61958  0.77255  0.48576  0.95510
    540   3.27292  4.66112  4.03294  3.72988  2.62916  3.68760  3.85414  3.29544  3.45315  2.69678  3.93098  3.88692  4.20225  3.84284  3.58815  3.47695  3.57150  3.18470  0.96750  2.63340   1288 w - - -
          2.68618  4.42225  2.77519  2.73123  3.46354  2.40513  3.72494  3.29354  2.67741  2.69355  4.24690  2.90347  2.73739  3.18146  2.89801  2.37887  2.77519  2.98518  4.58477  3.61503
          0.03266  3.83360  4.55594  0.61958  0.77255  0.48576  0.95510
    541   3.11075  4.56699  4.32905  3.82851  3.04385  4.17855  4.49460  2.15972  3.57854  1.02651  2.76551  4.12909  4.49103  3.90246  3.77820  3.55909  3.36470  2.21666  5.02255  3.79209   1289 l - - -
          2.68618  4.42225  2.77519  2.73123  3.46354  2.40513  3.72494  3.29354  2.67741  2.69355  4.24690  2.90347  2.73739  3.18146  2.89801  2.37887  2.77519  2.98518  4.58477  3.61503
          0.03266  3.83360  4.55594  0.61958  0.77255  0.48576  0.95510
    542   2.92011  5.02141  2.47325  1.08200  4.36296  3.24988  3.83419  3.80917  2.70990  3.43286  4.40931  2.91281  3.85283  3.05111  3.11418  2.90691  3.22428  3.49729  5.54192  4.26492   1291 e - - -
          2.68618  4.42225  2.77519  2.73123  3.46354  2.40513  3.72494  3.29354  2.67741  2.69355  4.24690  2.90347  2.73739  3.18146  2.89801  2.37887  2.77519  2.98518  4.58477  3.61503
          0.03266  3.83360  4.55594  0.61958  0.77255  0.48576  0.95510
    543   3.08802  4.49930  4.43784  3.89865  2.88823  4.25511  4.53419  2.00993  3.76557  1.12438  2.94230  4.19288  4.52396  3.98059  3.97150  3.59248  3.32774  1.96960  5.00883  3.78164   1292 l - - -
          2.68618  4.42225  2.77519  2.73123  3.46354  2.40513  3.72494  3.29354  2.67741  2.69355  4.24690  2.90347  2.73739  3.18146  2.89801  2.37887  2.77519  2.98518  4.58477  3.61503
          0.03266  3.83360  4.55594  0.61958  0.77255  0.48576  0.95510
    544   3.04025  4.40821  4.53307  4.01387  3.30424  4.29341  4.72801  1.32278  3.86451  1.67595  3.14189  4.28724  4.59230  4.13825  4.07724  3.65613  3.29577  1.64812  5.27056  4.07093   1295 i - - -
          2.68618  4.42225  2.77519  2.73123  3.46354  2.40513  3.72494  3.29354  2.67741  2.69355  4.24690  2.90347  2.73739  3.18146  2.89801  2.37887  2.77519  2.98518  4.58477  3.61503
          0.03266  3.83360  4.55594  0.61958  0.77255  0.48576  0.95510
    545   2.69227  4.68649  2.68877  2.57065  4.04402  3.15872  3.89143  3.74664  2.79221  3.39813  4.35410  1.22880  3.80898  3.16464  3.14509  2.76129  3.07318  3.37278  5.35450  3.99556   1296 n - - -
          2.68618  4.42225  2.77519  2.73123  3.46354  2.40513  3.72494  3.29354  2.67741  2.69355  4.24690  2.90347  2.73739  3.18146  2.89801  2.37887  2.77519  2.98518  4.58477  3.61503
          0.03266  3.83360  4.55594  0.61958  0.77255  0.48576  0.95510
    546   2.70195  4.46506  3.30505  3.13899  4.13636  3.15480  4.21915  3.67236  3.19307  3.30320  4.35184  3.44929  0.90317  3.58306  3.44248  2.86838  3.14061  3.32210  5.33301  4.25671   1297 p - - -
          2.68618  4.42225  2.77519  2.73123  3.46354  2.40513  3.72494  3.29354  2.67741  2.69355  4.24690  2.90347  2.73739  3.18146  2.89801  2.37887  2.77519  2.98518  4.58477  3.61503
          0.03266  3.83360  4.55594  0.61958  0.77255  0.48576  0.95510
    547   1.22369  4.09892  3.33235  3.09955  4.07331  2.90773  4.15650  3.29269  3.13106  3.14730  4.06949  3.25561  3.65376  3.45898  3.40925  2.23070  2.67657  2.87119  5.48605  4.24608   1298 a - - -
          2.68618  4.42225  2.77519  2.73123  3.46354  2.40513  3.72494  3.29354  2.67741  2.69355  4.24690  2.90347  2.73739  3.18146  2.89801  2.37887  2.77519  2.98518  4.58477  3.61503
          0.03266  3.83360  4.55594  0.61958  0.77255  0.48576  0.95510
    548   2.92011  5.02141  2.47325  1.08200  4.36296  3.24988  3.83419  3.80917  2.70990  3.43286  4.40931  2.91281  3.85283  3.05111  3.11418  2.90691  3.22428  3.49729  5.54192  4.26492   1299 e - - -
          2.68618  4.42225  2.77519  2.73123  3.46354  2.40513  3.72494  3.29354  2.67741  2.69355  4.24690  2.90347  2.73739  3.18146  2.89801  2.37887  2.77519  2.98518  4.58477  3.61503
          0.03266  3.83360  4.55594  0.61958  0.77255  0.48576  0.95510
    549   2.39297  4.23774  3.39473  3.14570  3.93564  3.07811  4.16583  3.05808  3.08789  2.92293  3.97649  3.36087  3.77904  3.48483  3.34806  2.59387  1.23957  2.75722  5.37691  4.15247   1300 t - - -
          2.68618  4.42225  2.77519  2.73123  3.46354  2.40513  3.72494  3.29354  2.67741  2.69355  4.24690  2.90347  2.73739  3.18146  2.89801  2.37887  2.77519  2.98518  4.58477  3.61503
          0.03266  3.83360  4.55594  0.61958  0.77255  0.48576  0.95510
    550   3.20983  4.62326  4.18523  3.89287  1.07757  3.90761  3.86159  2.73892  3.80101  2.11826  3.47524  3.97576  4.36752  3.97988  3.93033  3.48141  3.51117  2.72665  4.12322  2.49553   1306 f - - -
          2.68618  4.42225  2.77519  2.73123  3.46354  2.40513  3.72494  3.29354  2.67741  2.69355  4.24690  2.90347  2.73739  3.18146  2.89801  2.37887  2.77519  2.98518  4.58477  3.61503
          0.03266  3.83360  4.55594  0.61958  0.77255  0.48576  0.95510
    551   2.61831  4.39686  3.28406  3.17890  4.32053  0.79170  4.30095  3.91125  3.35481  3.57014  4.54607  3.44852  3.78674  3.68215  3.59453  2.78923  3.09655  3.44713  5.42534  4.42134   1307 g - - -
          2.68618  4.42225  2.77519  2.73123  3.46354  2.40513  3.72494  3.29354  2.67741  2.69355  4.24690  2.90347  2.73739  3.18146  2.89801  2.37887  2.77519  2.98518  4.58477  3.61503
          0.03266  3.83360  4.55594  0.61958  0.77255  0.48576  0.95510
    552   2.94890  5.06941  0.97545  2.31288  4.44148  3.18216  3.89846  4.02104  2.97549  3.63660  4.61448  2.86703  3.83229  3.13800  3.48591  2.91611  3.28688  3.66459  5.61759  4.32162   1308 d - - -
          2.68618  4.42225  2.77519  2.73123  3.46354  2.40513  3.72494  3.29354  2.67741  2.69355  4.24690  2.90347  2.73739  3.18146  2.89801  2.37887  2.77519  2.98518  4.58477  3.61503
          0.03266  3.83360  4.55594  0.61958  0.77255  0.48576  0.95510
    553   2.97723  4.39210  4.41722  3.95944  3.36128  4.13772  4.70076  1.21838  3.79612  1.89568  3.23412  4.20641  4.52362  4.11376  4.01070  3.54152  3.26431  1.66967  5.29798  4.05627   1309 i - - -
          2.68618  4.42225  2.77519  2.73123  3.46354  2.40513  3.72494  3.29354  2.67741  2.69355  4.24690  2.90347  2.73739  3.18146  2.89801  2.37887  2.77519  2.98518  4.58477  3.61503
          0.03266  3.83360  4.55594  0.61958  0.77255  0.48576  0.95510
    554   2.48054  4.25424  3.97611  3.61013  3.60336  3.57587  4.47422  2.06027  3.49788  2.29354  3.51080  3.80136  4.15838  3.84807  3.73890  3.01750  3.01411  1.20752  5.35612  4.10664   1311 v - - -
          2.68618  4.42225  2.77519  2.73123  3.46354  2.40513  3.72494  3.29354  2.67741  2.69355  4.24690  2.90347  2.73739  3.18146  2.89801  2.37887  2.77519  2.98518  4.58477  3.61503
          0.03266  3.83360  4.55594  0.61958  0.77255  0.48576  0.95510
    555   3.00091  4.43129  4.27917  3.89402  3.34868  4.02351  4.62980  1.12741  3.72135  1.94343  3.29086  4.14485  4.45903  4.07404  3.92242  3.51558  3.30102  1.84670  5.23101  3.96551   1312 i - - -
          2.68618  4.42225  2.77519  2.73123  3.46354  2.40513  3.72494  3.29354  2.67741  2.69355  4.24690  2.90347  2.73739  3.18146  2.89801  2.37887  2.77519  2.98518  4.58477  3.61503
          0.03266  3.83360  4.55594  0.61958  0.77255  0.48576  0.95510
    556   2.94890  5.06941  0.97545  2.31288  4.44148  3.18216  3.89846  4.02104  2.97549  3.63660  4.61448  2.86703  3.83229  3.13800  3.48591  2.91611  3.28688  3.66459  5.61759  4.32162   1313 d - - -
          2.68618  4.42225  2.77519  2.73123  3.46354  2.40513  3.72494  3.29354  2.67741  2.69355  4.24690  2.90347  2.73739  3.18146  2.89801  2.37887  2.77519  2.98518  4.58477  3.61503
          0.03266  3.83360  4.55594  0.61958  0.77255  0.48576  0.95510
    557   2.85393  3.89085  3.83139  3.39760  2.49260  3.66738  3.67455  2.89564  3.21974  2.51517  3.62831  3.58953  4.13366  3.53579  3.44725  3.06688  3.14672  2.72711  4.12478  1.36709   1316 y - - -
          2.68618  4.42225  2.77519  2.73123  3.46354  2.40513  3.72494  3.29354  2.67741  2.69355  4.24690  2.90347  2.73739  3.18146  2.89801  2.37887  2.77519  2.98518  4.58477  3.61503
          0.03266  3.83360  4.55594  0.61958  0.77255  0.48576  0.95510
    558   2.46756  4.40646  2.96772  2.77518  4.06378  3.06794  3.97014  3.59168  2.85839  3.26849  4.19026  2.90424  1.42441  3.24548  3.17703  2.59986  2.88941  3.18507  5.37872  4.09962   1317 p - - -
          2.68618  4.42225  2.77519  2.73123  3.46354  2.40513  3.72494  3.29354  2.67741  2.69355  4.24690  2.90347  2.73739  3.18146  2.89801  2.37887  2.77519  2.98518  4.58477  3.61503
          0.03266  3.83360  4.55594  0.61958  0.77255  0.48576  0.95510
    559   3.19214  4.69687  3.78137  3.50403  2.29604  3.78525  3.60223  3.20689  3.36267  2.67071  3.88614  3.67643  4.26029  3.67804  3.55410  3.33250  3.47880  3.07569  3.93812  1.03297   1318 y - - -
          2.68618  4.42225  2.77519  2.73123  3.46354  2.40513  3.72494  3.29354  2.67741  2.69355  4.24690  2.90347  2.73739  3.18146  2.89801  2.37887  2.77519  2.98518  4.58477  3.61503
          0.03266  3.83360  4.55594  0.61958  0.77255  0.48576  0.95510
    560   2.77757  4.33162  4.07096  3.73353  3.52239  3.68300  4.54219  2.05448  3.60069  2.21664  3.49410  3.92941  4.24613  3.96358  3.81682  3.18459  3.14036  1.07546  5.30004  4.02895   1319 v - - -
          2.68618  4.42225  2.77519  2.73123  3.46354  2.40513  3.72494  3.29354  2.67741  2.69355  4.24690  2.90347  2.73739  3.18146  2.89801  2.37887  2.77519  2.98518  4.58477  3.61503
          0.03266  3.83360  4.55594  0.61958  0.77255  0.48576  0.95510
    561   2.92011  5.02141  2.47325  1.08200  4.36296  3.24988  3.83419  3.80917  2.70990  3.43286  4.40931  2.91281  3.85283  3.05111  3.11418  2.90691  3.22428  3.49729  5.54192  4.26492   1328 e - - -
          2.68618  4.42225  2.77519  2.73123  3.46354  2.40513  3.72494  3.29354  2.67741  2.69355  4.24690  2.90347  2.73739  3.18146  2.89801  2.37887  2.77519  2.98518  4.58477  3.61503
          0.03266  3.83360  4.55594  0.61958  0.77255  0.48576  0.95510
    562   2.54407  1.02286  4.05308  3.78435  3.78526  3.17467  4.44006  2.92328  3.61126  2.84023  3.96051  3.78173  3.87854  3.95902  3.74230  2.81553  3.00766  2.67034  5.20892  4.07304   1329 c - - -
          2.68618  4.42225  2.77519  2.73123  3.46354  2.40513  3.72494  3.29354  2.67741  2.69355  4.24690  2.90347  2.73739  3.18146  2.89801  2.37887  2.77519  2.98518  4.58477  3.61503
          0.03266  3.83360  4.55594  0.61958  0.77255  0.48576  0.95510
    563   2.39297  4.23774  3.39473  3.14570  3.93564  3.07811  4.16583  3.05808  3.08789  2.92293  3.97649  3.36087  3.77904  3.48483  3.34806  2.59387  1.23957  2.75722  5.37691  4.15247   1330 t - - -
          2.68618  4.42225  2.77519  2.73123  3.46354  2.40513  3.72494  3.29354  2.67741  2.69355  4.24690  2.90347  2.73739  3.18146  2.89801  2.37887  2.77519  2.98518  4.58477  3.61503
          0.03266  3.83360  4.55594  0.61958  0.77255  0.48576  0.95510
    564   2.29697  4.21651  3.17371  2.98833  4.03792  2.94716  4.09894  3.55557  3.05945  3.27905  4.20885  3.21892  3.68289  3.41196  3.34624  1.15121  2.77431  3.09920  5.41367  4.12139   1331 s - - -
          2.68618  4.42225  2.77519  2.73123  3.46354  2.40513  3.72494  3.29354  2.67741  2.69355  4.24690  2.90347  2.73739  3.18146  2.89801  2.37887  2.77519  2.98518  4.58477  3.61503
          0.03266  3.83360  4.55594  0.61958  0.77255  0.48576  0.95510
    565   1.20484  4.10553  3.33928  3.11139  4.05929  2.91794  4.16520  3.25479  3.13892  3.12548  4.06393  3.26684  3.66361  3.47125  3.41339  2.28711  2.68806  2.84748  5.48160  4.23846   1332 a - - -
          2.68618  4.42225  2.77519  2.73123  3.46354  2.40513  3.72494  3.29354  2.67741  2.69355  4.24690  2.90347  2.73739  3.18146  2.89801  2.37887  2.77519  2.98518  4.58477  3.61503
          0.03266  3.83360  4.55594  0.61958  0.77255  0.48576  0.95510
    566   1.22369  4.09892  3.33235  3.09955  4.07331  2.90773  4.15650  3.29269  3.13106  3.14730  4.06949  3.25561  3.65376  3.45898  3.40925  2.23070  2.67657  2.87119  5.48605  4.24608   1333 a - - -
          2.68618  4.42225  2.77519  2.73123  3.46354  2.40513  3.72494  3.29354  2.67741  2.69355  4.24690  2.90347  2.73739  3.18146  2.89801  2.37887  2.77519  2.98518  4.58477  3.61503
          0.03266  3.83360  4.55594  0.61958  0.77255  0.48576  0.95510
    567   3.04861  4.43910  4.44306  3.96384  3.26010  4.22968  4.65985  1.25852  3.77112  1.69434  3.15600  4.23379  4.56152  4.08958  3.97781  3.62274  3.31354  1.79540  5.20786  3.95574   1334 i - - -
          2.68618  4.42225  2.77519  2.73123  3.46354  2.40513  3.72494  3.29354  2.67741  2.69355  4.24690  2.90347  2.73739  3.18146  2.89801  2.37887  2.77519  2.98518  4.58477  3.61503
          0.03266  3.83360  4.55594  0.61958  0.77255  0.48576  0.95510
    568   2.85126  4.83455  2.87866  2.63353  3.99776  3.34110  3.79124  3.62322  2.45720  3.12937  4.15905  3.09265  3.89447  1.30485  2.74184  2.90100  3.14860  3.35553  5.27704  3.96843   1335 q - - -
          2.68618  4.42225  2.77519  2.73123  3.46354  2.40513  3.72494  3.29354  2.67741  2.69355  4.24690  2.90347  2.73739  3.18146  2.89801  2.37887  2.77519  2.98518  4.58477  3.61503
          0.03266  3.83360  4.55594  0.61958  0.77255  0.48576  0.95510
    569   1.25303  4.08457  3.29211  3.05423  4.13621  2.70690  4.13331  3.43980  3.11448  3.23099  4.09949  3.21810  3.62409  3.42413  3.40602  2.21461  2.64746  2.96396  5.51102  4.28819   1336 a - - -
          2.68618  4.42225  2.77519  2.73123  3.46354  2.40513  3.72494  3.29354  2.67741  2.69355  4.24690  2.90347  2.73739  3.18146  2.89801  2.37887  2.77519  2.98518  4.58477  3.61503
          0.03266  3.83360  4.55594  0.61958  0.77255  0.48576  0.95510
    570   3.11227  4.58644  4.12678  3.76711  3.12202  3.93220  4.43507  2.32474  3.53522  0.92461  3.15832  4.04628  4.37470  3.91287  3.71738  3.49949  3.40855  2.35185  4.98653  3.70066   1337 l - - -
          2.68618  4.42225  2.77519  2.73123  3.46354  2.40513  3.72494  3.29354  2.67741  2.69355  4.24690  2.90347  2.73739  3.18146  2.89801  2.37887  2.77519  2.98518  4.58477  3.61503
          0.03266  3.83360  4.55594  0.61958  0.77255  0.48576  0.95510
    571   2.30751  4.21544  3.68514  3.18208  3.59184  3.45033  4.09910  2.21428  3.09709  2.44468  3.49228  3.48115  3.97192  3.42360  3.41079  2.80124  2.11869  1.89581  5.15791  3.93370   1338 v - - -
          2.68618  4.42225  2.77519  2.73123  3.46354  2.40513  3.72494  3.29354  2.67741  2.69355  4.24690  2.90347  2.73739  3.18146  2.89801  2.37887  2.77519  2.98518  4.58477  3.61503
          0.03266  3.83360  4.55594  0.61958  0.77255  0.48576  0.95510
    572   2.12409  4.19416  3.27275  2.89955  3.95970  3.02897  3.96368  3.23047  2.87107  2.81024  3.89556  3.17657  3.68983  3.22226  3.20364  1.63167  2.43689  2.85377  5.34191  4.09441   1339 s - - -
          2.68618  4.42225  2.77519  2.73123  3.46354  2.40513  3.72494  3.29354  2.67741  2.69355  4.24690  2.90347  2.73739  3.18146  2.89801  2.37887  2.77519  2.98518  4.58477  3.61503
          0.03266  3.83360  4.55594  0.61958  0.77255  0.48576  0.95510
    573   3.20983  4.62326  4.18523  3.89287  1.07757  3.90761  3.86159  2.73892  3.80101  2.11826  3.47524  3.97576  4.36752  3.97988  3.93033  3.48141  3.51117  2.72665  4.12322  2.49553   1340 f - - -
          2.68618  4.42225  2.77519  2.73123  3.46354  2.40513  3.72494  3.29354  2.67741  2.69355  4.24690  2.90347  2.73739  3.18146  2.89801  2.37887  2.77519  2.98518  4.58477  3.61503
          0.03266  3.83360  4.55594  0.61958  0.77255  0.48576  0.95510
    574   2.82242  4.97775  3.10083  2.57163  4.37548  3.30471  3.56496  3.75741  1.54025  3.26377  4.11145  2.90900  3.88814  2.70761  1.96541  2.82980  3.02848  3.42621  5.37193  4.13780   1341 k - - -
          2.68618  4.42225  2.77519  2.73123  3.46354  2.40513  3.72494  3.29354  2.67741  2.69355  4.24690  2.90347  2.73739  3.18146  2.89801  2.37887  2.77519  2.98518  4.58477  3.61503
          0.03266  3.83360  4.55594  0.61958  0.77255  0.48576  0.95510
    575   2.80677  4.95256  2.84423  2.49983  4.32691  3.37752  3.62856  3.76875  1.42887  3.31683  4.18824  2.61983  3.86596  2.79256  2.41627  2.81542  3.05438  3.42938  5.41271  4.12980   1342 k - - -
          2.68618  4.42225  2.77519  2.73123  3.46354  2.40513  3.72494  3.29354  2.67741  2.69355  4.24690  2.90347  2.73739  3.18146  2.89801  2.37887  2.77519  2.98518  4.58477  3.61503
          0.03266  3.83360  4.55594  0.61958  0.77255  0.48576  0.95510
    576   2.58111  4.30206  3.52414  3.04483  3.12478  3.48212  3.90296  2.62587  2.94597  1.80037  3.40881  3.38422  3.95798  3.28999  3.25409  2.24199  2.87580  2.45446  4.84600  3.49636   1343 l - - -
          2.68618  4.42225  2.77519  2.73123  3.46354  2.40513  3.72494  3.29354  2.67741  2.69355  4.24690  2.90347  2.73739  3.18146  2.89801  2.37887  2.77519  2.98518  4.58477  3.61503
          0.03266  3.83360  4.55594  0.61958  0.77255  0.48576  0.95510
    577   3.15703  4.68104  3.85243  3.43554  1.99686  3.93887  2.92217  3.23913  3.30342  2.68949  3.81066  3.59405  4.30200  3.54575  3.53552  3.26650  3.38722  3.07722  3.71996  1.27867   1344 y - - -
          2.68618  4.42225  2.77519  2.73123  3.46354  2.40513  3.72494  3.29354  2.67741  2.69355  4.24690  2.90347  2.73739  3.18146  2.89801  2.37887  2.77519  2.98518  4.58477  3.61503
          0.03266  3.83360  4.55594  0.61958  0.77255  0.48576  0.95510
    578   2.70195  4.46506  3.30505  3.13899  4.13636  3.15480  4.21915  3.67236  3.19307  3.30320  4.35184  3.44929  0.90317  3.58306  3.44248  2.86838  3.14061  3.32210  5.33301  4.25671   1345 p - - -
          2.68618  4.42225  2.77519  2.73123  3.46354  2.40513  3.72494  3.29354  2.67741  2.69355  4.24690  2.90347  2.73739  3.18146  2.89801  2.37887  2.77519  2.98518  4.58477  3.61503
          0.03266  3.83360  4.55594  0.61958  0.77255  0.48576  0.95510
    579   2.70263  4.96591  2.25258  2.06491  4.33964  1.94512  3.69095  3.77905  2.50939  3.36773  4.21599  2.75467  3.76816  2.86833  3.07588  2.68588  2.99452  3.41136  5.58011  4.19720   1346 g - - -
          2.68618  4.42225  2.77519  2.73123  3.46354  2.40513  3.72494  3.29354  2.67741  2.69355  4.24690  2.90347  2.73739  3.18146  2.89801  2.37887  2.77519  2.98518  4.58477  3.61503
          0.03266  3.83360  4.55594  0.61958  0.77255  0.48576  0.95510
    580   2.95429  4.77758  3.08962  2.84626  3.25892  3.41588  1.22722  3.65112  2.69044  3.14973  4.19014  3.25691  3.96659  3.21216  2.95817  3.02551  3.25659  3.38705  4.72439  3.21100   1348 h - - -
          2.68618  4.42225  2.77519  2.73123  3.46354  2.40513  3.72494  3.29354  2.67741  2.69355  4.24690  2.90347  2.73739  3.18146  2.89801  2.37887  2.77519  2.98518  4.58477  3.61503
          0.03266  3.83360  4.55594  0.61958  0.77255  0.48576  0.95510
    581   2.88923  4.88638  3.28479  2.76299  4.18737  3.49745  3.63484  3.67193  2.00980  3.17114  4.10831  3.15762  3.94290  2.67252  1.34022  2.93634  3.11666  3.38484  5.27869  4.04740   1350 r - - -
          2.68618  4.42225  2.77519  2.73123  3.46354  2.40513  3.72494  3.29354  2.67741  2.69355  4.24690  2.90347  2.73739  3.18146  2.89801  2.37887  2.77519  2.98518  4.58477  3.61503
          0.03266  3.83360  4.55594  0.61958  0.77255  0.48576  0.95510
    582   2.85433  5.00563  3.13666  2.50959  4.38293  3.51277  3.55368  3.75088  1.78144  3.25151  4.10220  3.03424  3.90370  2.61198  1.67408  2.76175  3.04550  3.43029  5.36231  4.13894   1352 r - - -
          2.68618  4.42225  2.77519  2.73123  3.46354  2.40513  3.72494  3.29354  2.67741  2.69355  4.24690  2.90347  2.73739  3.18146  2.89801  2.37887  2.77519  2.98518  4.58477  3.61503
          0.03266  3.83360  4.55594  0.61958  0.77255  0.48576  0.95510
    583   2.76728  5.10902  2.36235  1.54181  4.43771  3.00551  3.64980  3.88451  2.32006  3.43399  4.27601  2.64776  3.78689  2.81156  2.89979  2.72183  3.03407  3.51323  5.61011  4.22241   1353 e - - -
          2.68618  4.42225  2.77519  2.73123  3.46354  2.40513  3.72494  3.29354  2.67741  2.69355  4.24690  2.90347  2.73739  3.18146  2.89801  2.37887  2.77519  2.98518  4.58477  3.61503
          0.03266  3.83360  4.55594  0.61958  0.77255  0.48576  0.95510
    584   2.92011  5.02141  2.47325  1.08200  4.36296  3.24988  3.83419  3.80917  2.70990  3.43286  4.40931  2.91281  3.85283  3.05111  3.11418  2.90691  3.22428  3.49729  5.54192  4.26492   1354 e - - -
          2.68618  4.42225  2.77519  2.73123  3.46354  2.40513  3.72494  3.29354  2.67741  2.69355  4.24690  2.90347  2.73739  3.18146  2.89801  2.37887  2.77519  2.98518  4.58477  3.61503
          0.03266  3.83360  4.55594  0.61958  0.77255  0.48576  0.95510
    585   2.98095  4.36746  4.49490  4.00690  3.40632  4.20472  4.75425  1.29790  3.87137  1.92423  3.24501  4.25756  4.56069  4.16313  4.09120  3.58932  3.25694  1.47946  5.34595  4.12999   1356 i - - -
          2.68618  4.42225  2.77519  2.73123  3.46354  2.40513  3.72494  3.29354  2.67741  2.69355  4.24690  2.90347  2.73739  3.18146  2.89801  2.37887  2.77519  2.98518  4.58477  3.61503
          0.03266  3.83360  4.55594  0.61958  0.77255  0.48576  0.95510
    586   2.79661  5.29192  1.92296  1.63216  4.56983  3.19641  3.64787  4.06022  2.56563  3.57342  4.40387  2.66166  3.76662  2.44672  3.09841  2.71073  3.06484  3.65828  5.74258  4.28622   1357 e - - -
          2.68618  4.42225  2.77519  2.73123  3.46354  2.40513  3.72494  3.29354  2.67741  2.69355  4.24690  2.90347  2.73739  3.18146  2.89801  2.37887  2.77519  2.98518  4.58477  3.61503
          0.03266  3.83360  4.55594  0.61958  0.77255  0.48576  0.95510
    587   2.55380  3.82499  3.08522  2.43486  3.77102  3.41494  3.17746  3.16009  2.41197  2.72402  3.65817  2.92593  3.80337  2.75474  2.52918  2.64427  2.69278  2.81847  5.09410  3.80871   1358 k - - -
          2.68618  4.42225  2.77519  2.73123  3.46354  2.40513  3.72494  3.29354  2.67741  2.69355  4.24690  2.90347  2.73739  3.18146  2.89801  2.37887  2.77519  2.98518  4.58477  3.61503
          0.03266  3.83360  4.55594  0.61958  0.77255  0.48576  0.95510
    588   2.20742  1.59550  3.84988  3.51110  3.74620  2.97962  4.24929  2.95372  3.34537  2.86408  3.83320  3.48234  3.71289  3.67356  3.53715  2.24036  2.68171  2.61707  5.23372  3.99208   1359 c - - -
          2.68618  4.42225  2.77519  2.73123  3.46354  2.40513  3.72494  3.29354  2.67741  2.69355  4.24690  2.90347  2.73739  3.18146  2.89801  2.37887  2.77519  2.98518  4.58477  3.61503
          0.03266  3.83360  4.55594  0.61958  0.77255  0.48576  0.95510
    589   3.00091  4.43129  4.27917  3.89402  3.34868  4.02351  4.62980  1.12741  3.72135  1.94343  3.29086  4.14485  4.45903  4.07404  3.92242  3.51558  3.30102  1.84670  5.23101  3.96551   1360 i - - -
          2.68618  4.42225  2.77519  2.73123  3.46354  2.40513  3.72494  3.29354  2.67741  2.69355  4.24690  2.90347  2.73739  3.18146  2.89801  2.37887  2.77519  2.98518  4.58477  3.61503
          0.03266  3.83360  4.55594  0.61958  0.77255  0.48576  0.95510
    590   2.78663  5.05820  2.84630  2.01240  4.40717  3.41957  3.55912  3.80928  1.77464  3.30948  4.13880  2.91449  3.84463  2.61713  2.21070  2.76525  2.99709  3.46086  5.43483  4.14754   1361 k - - -
          2.68618  4.42225  2.77519  2.73123  3.46354  2.40513  3.72494  3.29354  2.67741  2.69355  4.24690  2.90347  2.73739  3.18146  2.89801  2.37887  2.77519  2.98518  4.58477  3.61503
          0.03266  3.83360  4.55594  0.61958  0.77255  0.48576  0.95510
    591   2.82868  4.92128  3.27062  2.65025  4.25339  3.53095  3.56579  3.61498  1.48558  3.14883  3.73788  3.08197  3.91187  2.71510  1.98859  2.85637  3.02430  3.31769  5.30074  4.07532   1362 k - - -
          2.68618  4.42225  2.77519  2.73123  3.46354  2.40513  3.72494  3.29354  2.67741  2.69355  4.24690  2.90347  2.73739  3.18146  2.89801  2.37887  2.77519  2.98518  4.58477  3.61503
          0.03266  3.83360  4.55594  0.61958  0.77255  0.48576  0.95510
    592   1.20289  4.10638  3.34020  3.11282  4.05760  2.91922  4.16625  3.25038  3.13990  3.12276  4.06319  3.26823  3.66482  3.47271  3.41397  2.29311  2.68948  2.84475  5.48103  4.23757   1372 a - - -
          2.68618  4.42225  2.77519  2.73123  3.46354  2.40513  3.72494  3.29354  2.67741  2.69355  4.24690  2.90347  2.73739  3.18146  2.89801  2.37887  2.77519  2.98518  4.58477  3.61503
          0.03266  3.83360  4.55594  0.61958  0.77255  0.48576  0.95510
    593   1.60153  4.13055  3.62025  3.21642  3.80398  3.14624  4.16235  2.63654  3.14941  2.69657  3.71372  3.40609  3.80506  3.47464  3.44090  2.56412  2.52299  2.02991  5.32553  4.10850   1373 a - - -
          2.68618  4.42225  2.77519  2.73123  3.46354  2.40513  3.72494  3.29354  2.67741  2.69355  4.24690  2.90347  2.73739  3.18146  2.89801  2.37887  2.77519  2.98518  4.58477  3.61503
          0.03266  3.83360  4.55594  0.61958  0.77255  0.48576  0.95510
    594   2.39609  4.48426  3.14345  2.54012  3.68426  3.42731  3.65674  2.94367  2.23594  2.65700  3.14254  3.05613  3.82179  2.87740  2.87618  2.53579  2.71588  2.76453  5.04490  3.77371   1374 k - - -
          2.68618  4.42225  2.77519  2.73123  3.46354  2.40513  3.72494  3.29354  2.67741  2.69355  4.24690  2.90347  2.73739  3.18146  2.89801  2.37887  2.77519  2.98518  4.58477  3.61503
          0.03266  3.83360  4.55594  0.61958  0.77255  0.48576  0.95510
    595   3.20983  4.62326  4.18523  3.89287  1.07757  3.90761  3.86159  2.73892  3.80101  2.11826  3.47524  3.97576  4.36752  3.97988  3.93033  3.48141  3.51117  2.72665  4.12322  2.49553   1375 f - - -
          2.68618  4.42225  2.77519  2.73123  3.46354  2.40513  3.72494  3.29354  2.67741  2.69355  4.24690  2.90347  2.73739  3.18146  2.89801  2.37887  2.77519  2.98518  4.58477  3.61503
          0.03266  3.83360  4.55594  0.61958  0.77255  0.48576  0.95510
    596   2.95630  4.37458  4.34994  3.82330  3.32029  4.14618  4.56661  1.33008  3.65225  1.81123  3.00440  4.11126  4.47625  3.96312  3.88078  3.49517  3.06239  1.79048  5.21311  4.01664   1376 i - - -
          2.68618  4.42225  2.77519  2.73123  3.46354  2.40513  3.72494  3.29354  2.67741  2.69355  4.24690  2.90347  2.73739  3.18146  2.89801  2.37887  2.77519  2.98518  4.58477  3.61503
          0.03266  3.83360  4.55594  0.61958  0.77255  0.48576  0.95510
    597   2.92011  5.02141  2.47325  1.08200  4.36296  3.24988  3.83419  3.80917  2.70990  3.43286  4.40931  2.91281  3.85283  3.05111  3.11418  2.90691  3.22428  3.49729  5.54192  4.26492   1377 e - - -
          2.68618  4.42225  2.77519  2.73123  3.46354  2.40513  3.72494  3.29354  2.67741  2.69355  4.24690  2.90347  2.73739  3.18146  2.89801  2.37887  2.77519  2.98518  4.58477  3.61503
          0.03266  3.83360  4.55594  0.61958  0.77255  0.48576  0.95510
    598   2.71139  4.83176  2.97036  2.53490  4.24710  3.37354  3.61905  3.64963  1.59184  3.21139  4.06515  2.99261  3.84122  2.77919  2.36398  2.34951  2.96362  3.31068  5.36385  4.09514   1378 k - - -
          2.68618  4.42225  2.77519  2.73123  3.46354  2.40513  3.72494  3.29354  2.67741  2.69355  4.24690  2.90347  2.73739  3.18146  2.89801  2.37887  2.77519  2.98518  4.58477  3.61503
          0.03266  3.83360  4.55594  0.61958  0.77255  0.48576  0.95510
    599   2.89612  4.34354  4.31393  3.84156  3.42704  4.03713  4.62152  1.27336  3.68829  1.98515  3.27901  4.09541  4.44446  4.01400  3.91906  3.42288  3.03618  1.66923  5.30922  4.08966   1379 i - - -
          2.68618  4.42225  2.77519  2.73123  3.46354  2.40513  3.72494  3.29354  2.67741  2.69355  4.24690  2.90347  2.73739  3.18146  2.89801  2.37887  2.77519  2.98518  4.58477  3.61503
          0.03266  3.83360  4.55594  0.61958  0.77255  0.48576  0.95510
    600   2.85126  4.83455  2.87866  2.63353  3.99776  3.34110  3.79124  3.62322  2.45720  3.12937  4.15905  3.09265  3.89447  1.30485  2.74184  2.90100  3.14860  3.35553  5.27704  3.96843   1380 q - - -
          2.68618  4.42225  2.77519  2.73123  3.46354  2.40513  3.72494  3.29354  2.67741  2.69355  4.24690  2.90347  2.73739  3.18146  2.89801  2.37887  2.77519  2.98518  4.58477  3.61503
          0.03266  3.83360  4.55594  0.61958  0.77255  0.48576  0.95510
    601   2.13706  4.67404  2.90380  2.24155  3.94930  3.35326  3.62288  3.20122  2.29388  2.96739  3.81024  2.94160  3.78824  2.79984  2.71926  2.52083  2.82429  3.02704  5.22906  3.92592   1381 a - - -
          2.68618  4.42225  2.77519  2.73123  3.46354  2.40513  3.72494  3.29354  2.67741  2.69355  4.24690  2.90347  2.73739  3.18146  2.89801  2.37887  2.77519  2.98518  4.58477  3.61503
          0.03266  3.83360  4.55594  0.61958  0.77255  0.48576  0.95510
    602   1.67549  4.10465  3.27471  3.01289  4.13516  2.88548  4.10185  3.46754  3.06693  3.23017  4.09816  3.19884  3.62451  3.37952  3.37379  1.55082  2.64859  2.98854  5.50575  4.26982   1382 s - - -
          2.68618  4.42225  2.77519  2.73123  3.46354  2.40513  3.72494  3.29354  2.67741  2.69355  4.24690  2.90347  2.73739  3.18146  2.89801  2.37887  2.77519  2.98518  4.58477  3.61503
          0.03266  3.83360  4.55594  0.61958  0.77255  0.48576  0.95510
    603   2.94890  5.06941  0.97545  2.31288  4.44148  3.18216  3.89846  4.02104  2.97549  3.63660  4.61448  2.86703  3.83229  3.13800  3.48591  2.91611  3.28688  3.66459  5.61759  4.32162   1383 d - - -
          2.68618  4.42225  2.77519  2.73123  3.46354  2.40513  3.72494  3.29354  2.67741  2.69355  4.24690  2.90347  2.73739  3.18146  2.89801  2.37887  2.77519  2.98518  4.58477  3.61503
          0.03266  3.83360  4.55594  0.61958  0.77255  0.48576  0.95510
    604   2.61831  4.39686  3.28406  3.17890  4.32053  0.79170  4.30095  3.91125  3.35481  3.57014  4.54607  3.44852  3.78674  3.68215  3.59453  2.78923  3.09655  3.44713  5.42534  4.42134   1384 g - - -
          2.68618  4.42225  2.77519  2.73123  3.46354  2.40513  3.72494  3.29354  2.67741  2.69355  4.24690  2.90347  2.73739  3.18146  2.89801  2.37887  2.77519  2.98518  4.58477  3.61503
          0.03266  3.83360  4.55594  0.61958  0.77255  0.48576  0.95510
    605   2.29697  4.21651  3.17371  2.98833  4.03792  2.94716  4.09894  3.55557  3.05945  3.27905  4.20885  3.21892  3.68289  3.41196  3.34624  1.15121  2.77431  3.09920  5.41367  4.12139   1385 s - - -
          2.68618  4.42225  2.77519  2.73123  3.46354  2.40513  3.72494  3.29354  2.67741  2.69355  4.24690  2.90347  2.73739  3.18146  2.89801  2.37887  2.77519  2.98518  4.58477  3.61503
          0.03266  3.83360  4.55594  0.61958  0.77255  0.48576  0.95510
    606   3.27292  4.66112  4.03294  3.72988  2.62916  3.68760  3.85414  3.29544  3.45315  2.69678  3.93098  3.88692  4.20225  3.84284  3.58815  3.47695  3.57150  3.18470  0.96750  2.63340   1386 w - - -
          2.68618  4.42225  2.77519  2.73123  3.46354  2.40513  3.72494  3.29354  2.67741  2.69355  4.24690  2.90347  2.73739  3.18146  2.89801  2.37887  2.77519  2.98518  4.58477  3.61503
          0.03266  3.83360  4.55594  0.61958  0.77255  0.48576  0.95510
    607   3.19214  4.69687  3.78137  3.50403  2.29604  3.78525  3.60223  3.20689  3.36267  2.67071  3.88614  3.67643  4.26029  3.67804  3.55410  3.33250  3.47880  3.07569  3.93812  1.03297   1390 y - - -
          2.68618  4.42225  2.77519  2.73123  3.46354  2.40513  3.72494  3.29354  2.67741  2.69355  4.24690  2.90347  2.73739  3.18146  2.89801  2.37887  2.77519  2.98518  4.58477  3.61503
          0.03266  3.83360  4.55594  0.61958  0.77255  0.48576  0.95510
    608   2.61831  4.39686  3.28406  3.17890  4.32053  0.79170  4.30095  3.91125  3.35481  3.57014  4.54607  3.44852  3.78674  3.68215  3.59453  2.78923  3.09655  3.44713  5.42534  4.42134   1397 g - - -
          2.68618  4.42225  2.77519  2.73123  3.46354  2.40513  3.72494  3.29354  2.67741  2.69355  4.24690  2.90347  2.73739  3.18146  2.89801  2.37887  2.77519  2.98518  4.58477  3.61503
          0.03266  3.83360  4.55594  0.61958  0.77255  0.48576  0.95510
    609   2.29697  4.21651  3.17371  2.98833  4.03792  2.94716  4.09894  3.55557  3.05945  3.27905  4.20885  3.21892  3.68289  3.41196  3.34624  1.15121  2.77431  3.09920  5.41367  4.12139   1404 s - - -
          2.68618  4.42225  2.77519  2.73123  3.46354  2.40513  3.72494  3.29354  2.67741  2.69355  4.24690  2.90347  2.73739  3.18146  2.89801  2.37887  2.77519  2.98518  4.58477  3.61503
          0.03266  3.83360  4.55594  0.61958  0.77255  0.48576  0.95510
    610   3.27292  4.66112  4.03294  3.72988  2.62916  3.68760  3.85414  3.29544  3.45315  2.69678  3.93098  3.88692  4.20225  3.84284  3.58815  3.47695  3.57150  3.18470  0.96750  2.63340   1405 w - - -
          2.68618  4.42225  2.77519  2.73123  3.46354  2.40513  3.72494  3.29354  2.67741  2.69355  4.24690  2.90347  2.73739  3.18146  2.89801  2.37887  2.77519  2.98518  4.58477  3.61503
          0.03266  3.83360  4.55594  0.61958  0.77255  0.48576  0.95510
    611   1.69280  4.13272  3.19524  2.98642  4.20974  1.64544  4.12595  3.55352  3.11006  3.30485  4.17354  3.19147  3.62967  3.40617  3.41915  2.37177  2.68247  3.05607  5.54999  4.33757   1406 g - - -
          2.68618  4.42225  2.77519  2.73123  3.46354  2.40513  3.72494  3.29354  2.67741  2.69355  4.24690  2.90347  2.73739  3.18146  2.89801  2.37887  2.77519  2.98518  4.58477  3.61503
          0.03266  3.83360  4.55594  0.61958  0.77255  0.48576  0.95510
    612   2.84753  4.33701  4.25189  3.81516  3.45467  3.91971  4.60067  1.83250  3.65972  2.07120  3.35968  4.04299  4.38849  4.00316  3.89254  3.33379  3.16579  1.15287  5.31397  4.04351   1407 v - - -
          2.68618  4.42225  2.77519  2.73123  3.46354  2.40513  3.72494  3.29354  2.67741  2.69355  4.24690  2.90347  2.73739  3.18146  2.89801  2.37887  2.77519  2.98518  4.58477  3.61503
          0.03266  3.83360  4.55594  0.61958  0.77255  0.48576  0.95510
    613   2.54407  1.02286  4.05308  3.78435  3.78526  3.17467  4.44006  2.92328  3.61126  2.84023  3.96051  3.78173  3.87854  3.95902  3.74230  2.81553  3.00766  2.67034  5.20892  4.07304   1408 c - - -
          2.68618  4.42225  2.77519  2.73123  3.46354  2.40513  3.72494  3.29354  2.67741  2.69355  4.24690  2.90347  2.73739  3.18146  2.89801  2.37887  2.77519  2.98518  4.58477  3.61503
          0.03266  3.83360  4.55594  0.61958  0.77255  0.48576  0.95510
    614   3.20983  4.62326  4.18523  3.89287  1.07757  3.90761  3.86159  2.73892  3.80101  2.11826  3.47524  3.97576  4.36752  3.97988  3.93033  3.48141  3.51117  2.72665  4.12322  2.49553   1409 f - - -
          2.68618  4.42225  2.77519  2.73123  3.46354  2.40513  3.72494  3.29354  2.67741  2.69355  4.24690  2.90347  2.73739  3.18146  2.89801  2.37887  2.77519  2.98518  4.58477  3.61503
          0.03266  3.83360  4.55594  0.61958  0.77255  0.48576  0.95510
    615   2.39297  4.23774  3.39473  3.14570  3.93564  3.07811  4.16583  3.05808  3.08789  2.92293  3.97649  3.36087  3.77904  3.48483  3.34806  2.59387  1.23957  2.75722  5.37691  4.15247   1410 t - - -
          2.68618  4.42225  2.77519  2.73123  3.46354  2.40513  3.72494  3.29354  2.67741  2.69355  4.24690  2.90347  2.73739  3.18146  2.89801  2.37887  2.77519  2.98518  4.58477  3.61503
          0.03266  3.83360  4.55594  0.61958  0.77255  0.48576  0.95510
    616   3.19214  4.69687  3.78137  3.50403  2.29604  3.78525  3.60223  3.20689  3.36267  2.67071  3.88614  3.67643  4.26029  3.67804  3.55410  3.33250  3.47880  3.07569  3.93812  1.03297   1411 y - - -
          2.68618  4.42225  2.77519  2.73123  3.46354  2.40513  3.72494  3.29354  2.67741  2.69355  4.24690  2.90347  2.73739  3.18146  2.89801  2.37887  2.77519  2.98518  4.58477  3.61503
          0.03266  3.83360  4.55594  0.61958  0.77255  0.48576  0.95510
    617   1.80212  4.14429  3.17169  2.97673  4.22027  1.53782  4.12836  3.56894  3.11148  3.31937  4.19256  3.18855  3.63379  3.40957  3.41943  2.38150  2.69469  3.07070  5.55660  4.34376   1412 g - - -
          2.68618  4.42225  2.77519  2.73123  3.46354  2.40513  3.72494  3.29354  2.67741  2.69355  4.24690  2.90347  2.73739  3.18146  2.89801  2.37887  2.77519  2.98518  4.58477  3.61503
          0.03266  3.83360  4.55594  0.61958  0.77255  0.48576  0.95510
    618   2.49720  4.26732  3.56145  3.14265  3.63782  3.34018  4.09443  2.31832  3.01433  2.48536  3.59029  3.42624  3.92314  3.40200  3.30764  2.74191  1.67972  2.32640  5.21604  3.95577   1413 t - - -
          2.68618  4.42225  2.77519  2.73123  3.46354  2.40513  3.72494  3.29354  2.67741  2.69355  4.24690  2.90347  2.73739  3.18146  2.89801  2.37887  2.77519  2.98518  4.58477  3.61503
          0.03266  3.83360  4.55594  0.61958  0.77255  0.48576  0.95510
    619   3.27292  4.66112  4.03294  3.72988  2.62916  3.68760  3.85414  3.29544  3.45315  2.69678  3.93098  3.88692  4.20225  3.84284  3.58815  3.47695  3.57150  3.18470  0.96750  2.63340   1414 w - - -
          2.68618  4.42225  2.77519  2.73123  3.46354  2.40513  3.72494  3.29354  2.67741  2.69355  4.24690  2.90347  2.73739  3.18146  2.89801  2.37887  2.77519  2.98518  4.58477  3.61503
          0.03266  3.83360  4.55594  0.61958  0.77255  0.48576  0.95510
    620   3.20983  4.62326  4.18523  3.89287  1.07757  3.90761  3.86159  2.73892  3.80101  2.11826  3.47524  3.97576  4.36752  3.97988  3.93033  3.48141  3.51117  2.72665  4.12322  2.49553   1415 f - - -
          2.68618  4.42225  2.77519  2.73123  3.46354  2.40513  3.72494  3.29354  2.67741  2.69355  4.24690  2.90347  2.73739  3.18146  2.89801  2.37887  2.77519  2.98518  4.58477  3.61503
          0.03266  3.83360  4.55594  0.61958  0.77255  0.48576  0.95510
    621   2.61831  4.39686  3.28406  3.17890  4.32053  0.79170  4.30095  3.91125  3.35481  3.57014  4.54607  3.44852  3.78674  3.68215  3.59453  2.78923  3.09655  3.44713  5.42534  4.42134   1416 g - - -
          2.68618  4.42225  2.77519  2.73123  3.46354  2.40513  3.72494  3.29354  2.67741  2.69355  4.24690  2.90347  2.73739  3.18146  2.89801  2.37887  2.77519  2.98518  4.58477  3.61503
          0.03266  3.83360  4.55594  0.61958  0.77255  0.48576  0.95510
    622   2.96453  4.35101  4.48586  3.99227  3.43686  4.19595  4.74851  1.46911  3.86586  1.96947  3.27326  4.24435  4.55360  4.15749  4.09186  3.57563  3.23990  1.28580  5.35963  4.14186   1417 v - - -
          2.68618  4.42225  2.77519  2.73123  3.46354  2.40513  3.72494  3.29354  2.67741  2.69355  4.24690  2.90347  2.73739  3.18146  2.89801  2.37887  2.77519  2.98518  4.58477  3.61503
          0.03266  3.83360  4.55594  0.61958  0.77255  0.48576  0.95510
    623   2.84612  4.90307  3.19683  2.66427  4.19415  3.50648  3.60123  3.57423  1.38536  2.93921  4.04255  3.09232  3.92218  2.76480  2.18912  2.88204  3.05773  3.29084  5.29492  4.05091   1418 k - - -
          2.68618  4.42225  2.77519  2.73123  3.46354  2.40513  3.72494  3.29354  2.67741  2.69355  4.24690  2.90347  2.73739  3.18146  2.89801  2.37887  2.77519  2.98518  4.58477  3.61503
          0.03266  3.83360  4.55594  0.61958  0.77255  0.48576  0.95510
    624   2.61831  4.39686  3.28406  3.17890  4.32053  0.79170  4.30095  3.91125  3.35481  3.57014  4.54607  3.44852  3.78674  3.68215  3.59453  2.78923  3.09655  3.44713  5.42534  4.42134   1421 g - - -
          2.68618  4.42225  2.77519  2.73123  3.46354  2.40513  3.72494  3.29354  2.67741  2.69355  4.24690  2.90347  2.73739  3.18146  2.89801  2.37887  2.77519  2.98518  4.58477  3.61503
          0.03266  3.83360  4.55594  0.61958  0.77255  0.48576  0.95510
    625   3.11227  4.58644  4.12678  3.76711  3.12202  3.93220  4.43507  2.32474  3.53522  0.92461  3.15832  4.04628  4.37470  3.91287  3.71738  3.49949  3.40855  2.35185  4.98653  3.70066   1422 l - - -
          2.68618  4.42225  2.77519  2.73123  3.46354  2.40513  3.72494  3.29354  2.67741  2.69355  4.24690  2.90347  2.73739  3.18146  2.89801  2.37887  2.77519  2.98518  4.58477  3.61503
          0.03266  3.83360  4.55594  0.61958  0.77255  0.48576  0.95510
    626   2.94552  4.34837  4.44193  3.95347  3.44262  4.15252  4.71876  1.57263  3.82322  1.98923  3.28815  4.20582  4.52664  4.12426  4.05377  3.53480  3.22612  1.22277  5.35279  4.12619   1423 v - - -
          2.68618  4.42225  2.77519  2.73123  3.46354  2.40513  3.72494  3.29354  2.67741  2.69355  4.24690  2.90347  2.73739  3.18146  2.89801  2.37887  2.77519  2.98518  4.58477  3.61503
          0.03266  3.83360  4.55594  0.61958  0.77255  0.48576  0.95510
    627   1.31765  4.10156  3.42261  3.14055  4.03681  2.95338  4.16743  3.09686  3.12852  3.01482  3.97413  3.29514  3.68322  3.46244  3.40891  2.41584  2.31957  2.73142  5.47622  4.26040   1424 a - - -
          2.68618  4.42225  2.77519  2.73123  3.46354  2.40513  3.72494  3.29354  2.67741  2.69355  4.24690  2.90347  2.73739  3.18146  2.89801  2.37887  2.77519  2.98518  4.58477  3.61503
          0.03266  3.83360  4.55594  0.61958  0.77255  0.48576  0.95510
    628   1.41883  4.08832  3.48552  3.12600  3.95087  2.98177  4.11143  3.05064  3.08527  2.96242  3.88446  3.29257  3.68562  3.40870  3.37965  2.27756  2.54249  2.47264  5.38252  4.16468   1425 a - - -
          2.68618  4.42225  2.77519  2.73123  3.46354  2.40513  3.72494  3.29354  2.67741  2.69355  4.24690  2.90347  2.73739  3.18146  2.89801  2.37887  2.77519  2.98518  4.58477  3.61503
          0.03266  3.83360  4.55594  0.61958  0.77255  0.48576  0.95510
    629   2.61831  4.39686  3.28406  3.17890  4.32053  0.79170  4.30095  3.91125  3.35481  3.57014  4.54607  3.44852  3.78674  3.68215  3.59453  2.78923  3.09655  3.44713  5.42534  4.42134   1426 g - - -
          2.68618  4.42225  2.77519  2.73123  3.46354  2.40513  3.72494  3.29354  2.67741  2.69355  4.24690  2.90347  2.73739  3.18146  2.89801  2.37887  2.77519  2.98518  4.58477  3.61503
          0.03266  3.83360  4.55594  0.61958  0.77255  0.48576  0.95510
    630   2.88048  5.01045  3.16767  2.62295  4.40781  3.51377  3.56347  3.78912  1.42932  3.28364  4.14447  2.93254  3.91740  2.70761  1.94212  2.88620  3.07652  3.46614  5.36885  4.15136   1427 k - - -
          2.68618  4.42225  2.77519  2.73123  3.46354  2.40513  3.72494  3.29354  2.67741  2.69355  4.24690  2.90347  2.73739  3.18146  2.89801  2.37887  2.77519  2.98518  4.58477  3.61503
          0.03266  3.83360  4.55594  0.61958  0.77255  0.48576  0.95510
    631   2.41400  4.46932  2.80156  2.53864  4.16395  3.07939  3.81150  3.58421  2.67072  3.23910  4.08146  1.97552  3.70454  3.01545  3.06561  2.20487  2.39504  3.16469  5.45770  4.14565   1429 n - - -
          2.68618  4.42225  2.77519  2.73123  3.46354  2.40513  3.72494  3.29354  2.67741  2.69355  4.24690  2.90347  2.73739  3.18146  2.89801  2.37887  2.77519  2.98518  4.58477  3.61503
          0.03266  3.83360  4.55594  0.61958  0.77255  0.48576  0.95510
    632   3.20008  4.57901  4.26973  3.83303  1.50041  4.09678  3.52518  2.87064  3.69685  2.11970  3.50487  3.84631  4.41824  3.81128  3.83906  3.42595  3.42642  2.80151  3.75406  1.67963   1431 f - - -
          2.68618  4.42225  2.77519  2.73123  3.46354  2.40513  3.72494  3.29354  2.67741  2.69355  4.24690  2.90347  2.73739  3.18146  2.89801  2.37887  2.77519  2.98518  4.58477  3.61503
          0.03266  3.83360  4.55594  0.61958  0.77255  0.48576  0.95510
    633   2.61280  4.81638  2.68198  2.35750  4.23815  3.10662  3.64192  3.66342  2.06898  3.23972  4.06668  2.22439  3.76746  2.80169  2.78198  2.42342  2.78931  3.29566  5.43669  4.10496   1432 k - - -
          2.68618  4.42225  2.77519  2.73123  3.46354  2.40513  3.72494  3.29354  2.67741  2.69355  4.24690  2.90347  2.73739  3.18146  2.89801  2.37887  2.77519  2.98518  4.58477  3.61503
          0.03266  3.83360  4.55594  0.61958  0.77255  0.48576  0.95510
    634   2.66076  4.91729  2.20539  2.22092  4.34978  3.14626  3.71811  3.85793  2.64826  3.44523  4.29267  1.72651  3.75070  2.90177  3.13749  2.45674  2.98279  3.45427  5.60988  4.19600   1433 n - - -
          2.68618  4.42225  2.77519  2.73123  3.46354  2.40513  3.72494  3.29354  2.67741  2.69355  4.24690  2.90347  2.73739  3.18146  2.89801  2.37887  2.77519  2.98518  4.58477  3.61503
          0.03266  3.83360  4.55594  0.61958  0.77255  0.48576  0.95510
    635   2.16149  1.90515  3.77017  3.40484  3.80154  2.93885  4.19810  3.07917  3.27930  2.92063  3.83913  3.41089  3.67017  3.58779  3.49927  1.88107  2.63378  2.70354  5.25819  4.03616   1434 s - - -
          2.68618  4.42225  2.77519  2.73123  3.46354  2.40513  3.72494  3.29354  2.67741  2.69355  4.24690  2.90347  2.73739  3.18146  2.89801  2.37887  2.77519  2.98518  4.58477  3.61503
          0.03266  3.83360  4.55594  0.61958  0.77255  0.48576  0.95510
    636   2.24601  4.30999  3.18393  2.72740  3.56464  3.17428  3.80823  3.16894  2.71425  2.77430  3.74483  3.10506  2.99519  3.05144  3.09462  1.89939  2.71851  2.84154  5.17787  3.90008   1435 s - - -
          2.68618  4.42225  2.77519  2.73123  3.46354  2.40513  3.72494  3.29354  2.67741  2.69355  4.24690  2.90347  2.73739  3.18146  2.89801  2.37887  2.77519  2.98518  4.58477  3.61503
          0.03266  3.83360  4.55594  0.61958  0.77255  0.48576  0.95510
    637   2.33435  4.42319  2.89739  2.60358  4.00147  2.96013  3.32123  3.49674  2.66827  3.13836  3.99048  3.00861  3.71854  3.03510  3.03974  1.63409  2.78467  3.10199  5.33321  4.01624   1436 s - - -
          2.68618  4.42225  2.77519  2.73123  3.46354  2.40513  3.72494  3.29354  2.67741  2.69355  4.24690  2.90347  2.73739  3.18146  2.89801  2.37887  2.77519  2.98518  4.58477  3.61503
          0.03266  3.83360  4.55594  0.61958  0.77255  0.48576  0.95510
    638   2.97839  4.38833  4.43315  3.96886  3.36810  4.15056  4.71136  1.22628  3.81012  1.89721  3.23348  4.21654  4.53074  4.12257  4.02567  3.55033  3.26344  1.64387  5.30704  4.07108   1440 i - - -
          2.68618  4.42225  2.77519  2.73123  3.46354  2.40513  3.72494  3.29354  2.67741  2.69355  4.24690  2.90347  2.73739  3.18146  2.89801  2.37887  2.77519  2.98518  4.58477  3.61503
          0.03266  3.83360  4.55594  0.61958  0.77255  0.48576  0.95510
    639   2.39508  4.03839  3.35417  2.79933  3.95465  3.31533  3.74020  3.26361  2.33138  2.94568  3.85848  3.16546  3.82709  2.94497  1.66748  2.67569  2.85848  2.96236  5.23120  3.98715   1441 r - - -
          2.68618  4.42225  2.77519  2.73123  3.46354  2.40513  3.72494  3.29354  2.67741  2.69355  4.24690  2.90347  2.73739  3.18146  2.89801  2.37887  2.77519  2.98518  4.58477  3.61503
          0.03266  3.83360  4.55594  0.61958  0.77255  0.48576  0.95510
    640   2.93753  4.89846  3.11086  2.74044  4.27599  3.43050  3.73933  3.70298  1.09280  3.27689  4.24103  3.16640  3.93409  2.93347  2.42659  2.98243  3.19402  3.41317  5.34712  4.15453   1442 k - - -
          2.68618  4.42225  2.77519  2.73123  3.46354  2.40513  3.72494  3.29354  2.67741  2.69355  4.24690  2.90347  2.73739  3.18146  2.89801  2.37887  2.77519  2.98518  4.58477  3.61503
          0.03266  3.83360  4.55594  0.61958  0.77255  0.48576  0.95510
    641   1.07130  4.17379  3.42404  3.21427  4.01451  2.99921  4.24079  3.13429  3.22955  3.01761  4.05428  3.37343  3.73483  3.57444  3.48235  2.52470  2.79940  2.79546  5.44558  4.24165   1443 a - - -
          2.68618  4.42225  2.77519  2.73123  3.46354  2.40513  3.72494  3.29354  2.67741  2.69355  4.24690  2.90347  2.73739  3.18146  2.89801  2.37887  2.77519  2.98518  4.58477  3.61503
          0.03266  3.83360  4.55594  0.61958  0.77255  0.48576  0.95510
    642   2.54407  1.02286  4.05308  3.78435  3.78526  3.17467  4.44006  2.92328  3.61126  2.84023  3.96051  3.78173  3.87854  3.95902  3.74230  2.81553  3.00766  2.67034  5.20892  4.07304   1444 c - - -
          2.68618  4.42225  2.77519  2.73123  3.46354  2.40513  3.72494  3.29354  2.67741  2.69355  4.24690  2.90347  2.73739  3.18146  2.89801  2.37887  2.77519  2.98518  4.58477  3.61503
          0.03266  3.83360  4.55594  0.61958  0.77255  0.48576  0.95510
    643   2.85042  5.38008  1.50360  1.79636  4.66188  3.15471  3.68564  4.17107  2.68790  3.68778  4.53805  2.43551  3.76917  2.85324  3.26789  2.74524  3.13730  3.75696  5.85472  4.36147   1445 d - - -
          2.68618  4.42225  2.77519  2.73123  3.46354  2.40513  3.72494  3.29354  2.67741  2.69355  4.24690  2.90347  2.73739  3.18146  2.89801  2.37887  2.77519  2.98518  4.58477  3.61503
          0.03266  3.83360  4.55594  0.61958  0.77255  0.48576  0.95510
    644   3.20983  4.62326  4.18523  3.89287  1.07757  3.90761  3.86159  2.73892  3.80101  2.11826  3.47524  3.97576  4.36752  3.97988  3.93033  3.48141  3.51117  2.72665  4.12322  2.49553   1446 f - - -
          2.68618  4.42225  2.77519  2.73123  3.46354  2.40513  3.72494  3.29354  2.67741  2.69355  4.24690  2.90347  2.73739  3.18146  2.89801  2.37887  2.77519  2.98518  4.58477  3.61503
          0.03266  3.83360  4.55594  0.61958  0.77255  0.48576  0.95510
    645   3.11227  4.58644  4.12678  3.76711  3.12202  3.93220  4.43507  2.32474  3.53522  0.92461  3.15832  4.04628  4.37470  3.91287  3.71738  3.49949  3.40855  2.35185  4.98653  3.70066   1447 l - - -
          2.68618  4.42225  2.77519  2.73123  3.46354  2.40513  3.72494  3.29354  2.67741  2.69355  4.24690  2.90347  2.73739  3.18146  2.89801  2.37887  2.77519  2.98518  4.58477  3.61503
          0.03266  3.83360  4.55594  0.61958  0.77255  0.48576  0.95510
    646   3.11227  4.58644  4.12678  3.76711  3.12202  3.93220  4.43507  2.32474  3.53522  0.92461  3.15832  4.04628  4.37470  3.91287  3.71738  3.49949  3.40855  2.35185  4.98653  3.70066   1448 l - - -
          2.68618  4.42225  2.77519  2.73123  3.46354  2.40513  3.72494  3.29354  2.67741  2.69355  4.24690  2.90347  2.73739  3.18146  2.89801  2.37887  2.77519  2.98518  4.58477  3.61503
          0.03266  3.83360  4.55594  0.61958  0.77255  0.48576  0.95510
    647   2.29697  4.21651  3.17371  2.98833  4.03792  2.94716  4.09894  3.55557  3.05945  3.27905  4.20885  3.21892  3.68289  3.41196  3.34624  1.15121  2.77431  3.09920  5.41367  4.12139   1449 s - - -
          2.68618  4.42225  2.77519  2.73123  3.46354  2.40513  3.72494  3.29354  2.67741  2.69355  4.24690  2.90347  2.73739  3.18146  2.89801  2.37887  2.77519  2.98518  4.58477  3.61503
          0.03266  3.83360  4.55594  0.61958  0.77255  0.48576  0.95510
    648   2.90854  4.98103  3.18577  2.67440  4.36871  3.50722  3.59930  3.75816  1.29175  3.26772  4.16115  3.09721  3.93333  2.75497  2.05611  2.92648  3.11545  3.45031  5.35682  4.14887   1450 k - - -
          2.68618  4.42225  2.77519  2.73123  3.46354  2.40513  3.72494  3.29354  2.67741  2.69355  4.24690  2.90347  2.73739  3.18146  2.89801  2.37887  2.77519  2.98518  4.58477  3.61503
          0.03266  3.83360  4.55594  0.61958  0.77255  0.48576  0.95510
    649   2.85126  4.83455  2.87866  2.63353  3.99776  3.34110  3.79124  3.62322  2.45720  3.12937  4.15905  3.09265  3.89447  1.30485  2.74184  2.90100  3.14860  3.35553  5.27704  3.96843   1451 q - - -
          2.68618  4.42225  2.77519  2.73123  3.46354  2.40513  3.72494  3.29354  2.67741  2.69355  4.24690  2.90347  2.73739  3.18146  2.89801  2.37887  2.77519  2.98518  4.58477  3.61503
          0.03266  3.83360  4.55594  0.61958  0.77255  0.48576  0.95510
    650   2.62167  3.43830  3.77976  3.23012  3.25241  3.62043  3.99866  2.42466  3.06120  1.62612  3.22096  3.53865  4.03625  3.12459  3.32574  2.93259  2.88632  2.23241  4.86342  3.63336   1453 l - - -
          2.68618  4.42225  2.77519  2.73123  3.46354  2.40513  3.72494  3.29354  2.67741  2.69355  4.24690  2.90347  2.73739  3.18146  2.89801  2.37887  2.77519  2.98518  4.58477  3.61503
          0.03266  3.83360  4.55594  0.61958  0.77255  0.48576  0.95510
    651   1.91502  4.38092  2.77154  2.59977  4.08385  3.06798  3.83637  3.46779  2.74381  3.14375  3.98739  3.00199  2.35678  3.05038  3.15140  2.35559  2.74450  3.06289  5.40658  4.11783   1457 a - - -
          2.68618  4.42225  2.77519  2.73123  3.46354  2.40513  3.72494  3.29354  2.67741  2.69355  4.24690  2.90347  2.73739  3.18146  2.89801  2.37887  2.77519  2.98518  4.58477  3.61503
          0.03266  3.83360  4.55594  0.61958  0.77255  0.48576  0.95510
    652   2.16130  3.59955  3.53755  3.19679  3.98412  2.90049  4.13938  3.35371  3.11771  3.13413  4.02996  3.29932  3.63826  3.45544  3.38861  1.26366  2.64241  2.90735  5.39081  4.13989   1459 s - - -
          2.68618  4.42225  2.77519  2.73123  3.46354  2.40513  3.72494  3.29354  2.67741  2.69355  4.24690  2.90347  2.73739  3.18146  2.89801  2.37887  2.77519  2.98518  4.58477  3.61503
          0.03266  3.83360  4.55594  0.61958  0.77255  0.48576  0.95510
    653   2.61831  4.39686  3.28406  3.17890  4.32053  0.79170  4.30095  3.91125  3.35481  3.57014  4.54607  3.44852  3.78674  3.68215  3.59453  2.78923  3.09655  3.44713  5.42534  4.42134   1463 g - - -
          2.68618  4.42225  2.77519  2.73123  3.46354  2.40513  3.72494  3.29354  2.67741  2.69355  4.24690  2.90347  2.73739  3.18146  2.89801  2.37887  2.77519  2.98518  4.58477  3.61503
          0.03266  3.83360  4.55594  0.61958  0.77255  0.48576  0.95510
    654   2.61831  4.39686  3.28406  3.17890  4.32053  0.79170  4.30095  3.91125  3.35481  3.57014  4.54607  3.44852  3.78674  3.68215  3.59453  2.78923  3.09655  3.44713  5.42534  4.42134   1464 g - - -
          2.68618  4.42225  2.77519  2.73123  3.46354  2.40513  3.72494  3.29354  2.67741  2.69355  4.24690  2.90347  2.73739  3.18146  2.89801  2.37887  2.77519  2.98518  4.58477  3.61503
          0.03266  3.83360  4.55594  0.61958  0.77255  0.48576  0.95510
    655   3.27292  4.66112  4.03294  3.72988  2.62916  3.68760  3.85414  3.29544  3.45315  2.69678  3.93098  3.88692  4.20225  3.84284  3.58815  3.47695  3.57150  3.18470  0.96750  2.63340   1465 w - - -
          2.68618  4.42225  2.77519  2.73123  3.46354  2.40513  3.72494  3.29354  2.67741  2.69355  4.24690  2.90347  2.73739  3.18146  2.89801  2.37887  2.77519  2.98518  4.58477  3.61503
          0.03266  3.83360  4.55594  0.61958  0.77255  0.48576  0.95510
    656   1.96955  4.17052  3.13434  2.96340  4.23223  1.39729  4.13372  3.59531  3.11521  3.34284  4.22781  3.18845  3.64542  3.41902  3.41950  2.40751  2.72428  3.09941  5.55967  4.34775   1466 g - - -
          2.68618  4.42225  2.77519  2.73123  3.46354  2.40513  3.72494  3.29354  2.67741  2.69355  4.24690  2.90347  2.73739  3.18146  2.89801  2.37887  2.77519  2.98518  4.58477  3.61503
          0.03266  3.83360  4.55594  0.61958  0.77255  0.48576  0.95510
    657   2.92011  5.02141  2.47325  1.08200  4.36296  3.24988  3.83419  3.80917  2.70990  3.43286  4.40931  2.91281  3.85283  3.05111  3.11418  2.90691  3.22428  3.49729  5.54192  4.26492   1467 e - - -
          2.68618  4.42225  2.77519  2.73123  3.46354  2.40513  3.72494  3.29354  2.67741  2.69355  4.24690  2.90347  2.73739  3.18146  2.89801  2.37887  2.77519  2.98518  4.58477  3.61503
          0.03266  3.83360  4.55594  0.61958  0.77255  0.48576  0.95510
    658   2.29697  4.21651  3.17371  2.98833  4.03792  2.94716  4.09894  3.55557  3.05945  3.27905  4.20885  3.21892  3.68289  3.41196  3.34624  1.15121  2.77431  3.09920  5.41367  4.12139   1468 s - - -
          2.68618  4.42225  2.77519  2.73123  3.46354  2.40513  3.72494  3.29354  2.67741  2.69355  4.24690  2.90347  2.73739  3.18146  2.89801  2.37887  2.77519  2.98518  4.58477  3.61503
          0.03266  3.83360  4.55594  0.61958  0.77255  0.48576  0.95510
    659   3.19214  4.69687  3.78137  3.50403  2.29604  3.78525  3.60223  3.20689  3.36267  2.67071  3.88614  3.67643  4.26029  3.67804  3.55410  3.33250  3.47880  3.07569  3.93812  1.03297   1469 y - - -
          2.68618  4.42225  2.77519  2.73123  3.46354  2.40513  3.72494  3.29354  2.67741  2.69355  4.24690  2.90347  2.73739  3.18146  2.89801  2.37887  2.77519  2.98518  4.58477  3.61503
          0.03266  3.83360  4.55594  0.61958  0.77255  0.48576  0.95510
    660   3.11227  4.58644  4.12678  3.76711  3.12202  3.93220  4.43507  2.32474  3.53522  0.92461  3.15832  4.04628  4.37470  3.91287  3.71738  3.49949  3.40855  2.35185  4.98653  3.70066   1470 l - - -
          2.68618  4.42225  2.77519  2.73123  3.46354  2.40513  3.72494  3.29354  2.67741  2.69355  4.24690  2.90347  2.73739  3.18146  2.89801  2.37887  2.77519  2.98518  4.58477  3.61503
          0.03266  3.83360  4.55594  0.61958  0.77255  0.48576  0.95510
    661   2.29697  4.21651  3.17371  2.98833  4.03792  2.94716  4.09894  3.55557  3.05945  3.27905  4.20885  3.21892  3.68289  3.41196  3.34624  1.15121  2.77431  3.09920  5.41367  4.12139   1471 s - - -
          2.68618  4.42225  2.77519  2.73123  3.46354  2.40513  3.72494  3.29354  2.67741  2.69355  4.24690  2.90347  2.73739  3.18146  2.89801  2.37887  2.77519  2.98518  4.58477  3.61503
          0.03266  3.83360  4.55594  0.61958  0.77255  0.48576  0.95510
    662   2.54407  1.02286  4.05308  3.78435  3.78526  3.17467  4.44006  2.92328  3.61126  2.84023  3.96051  3.78173  3.87854  3.95902  3.74230  2.81553  3.00766  2.67034  5.20892  4.07304   1472 c - - -
          2.68618  4.42225  2.77519  2.73123  3.46354  2.40513  3.72494  3.29354  2.67741  2.69355  4.24690  2.90347  2.73739  3.18146  2.89801  2.37887  2.77519  2.98518  4.58477  3.61503
          0.03266  3.83360  4.55594  0.61958  0.77255  0.48576  0.95510
    663   2.85126  4.83455  2.87866  2.63353  3.99776  3.34110  3.79124  3.62322  2.45720  3.12937  4.15905  3.09265  3.89447  1.30485  2.74184  2.90100  3.14860  3.35553  5.27704  3.96843   1473 q - - -
          2.68618  4.42225  2.77519  2.73123  3.46354  2.40513  3.72494  3.29354  2.67741  2.69355  4.24690  2.90347  2.73739  3.18146  2.89801  2.37887  2.77519  2.98518  4.58477  3.61503
          0.03266  3.83360  4.55594  0.61958  0.77255  0.48576  0.95510
    664   2.78249  5.21637  2.06720  2.00149  4.50662  3.20061  3.65516  3.98347  2.47292  3.51877  4.35460  1.82908  3.77020  2.81584  3.08064  2.71148  3.05373  3.59497  5.69808  4.26048   1474 n - - -
          2.68618  4.42225  2.77519  2.73123  3.46354  2.40513  3.72494  3.29354  2.67741  2.69355  4.24690  2.90347  2.73739  3.18146  2.89801  2.37887  2.77519  2.98518  4.58477  3.61503
          0.03266  3.83360  4.55594  0.61958  0.77255  0.48576  0.95510
    665   2.93753  4.89846  3.11086  2.74044  4.27599  3.43050  3.73933  3.70298  1.09280  3.27689  4.24103  3.16640  3.93409  2.93347  2.42659  2.98243  3.19402  3.41317  5.34712  4.15453   1475 k - - -
          2.68618  4.42225  2.77519  2.73123  3.46354  2.40513  3.72494  3.29354  2.67741  2.69355  4.24690  2.90347  2.73739  3.18146  2.89801  2.37887  2.77519  2.98518  4.58477  3.61503
          0.03266  3.83360  4.55594  0.61958  0.77255  0.48576  0.95510
    666   2.87035  4.34089  4.29121  3.83969  3.45072  3.97222  4.62232  1.78771  3.68825  2.05080  3.34147  4.07559  4.41932  4.02363  3.92244  3.37740  3.17914  1.15918  5.32119  4.05975   1490 v - - -
          2.68618  4.42225  2.77519  2.73123  3.46354  2.40513  3.72494  3.29354  2.67741  2.69355  4.24690  2.90347  2.73739  3.18146  2.89801  2.37887  2.77519  2.98518  4.58477  3.61503
          0.03266  3.83360  4.55594  0.61958  0.77255  0.48576  0.95510
    667   3.19214  4.69687  3.78137  3.50403  2.29604  3.78525  3.60223  3.20689  3.36267  2.67071  3.88614  3.67643  4.26029  3.67804  3.55410  3.33250  3.47880  3.07569  3.93812  1.03297   1496 y - - -
          2.68618  4.42225  2.77519  2.73123  3.46354  2.40513  3.72494  3.29354  2.67741  2.69355  4.24690  2.90347  2.73739  3.18146  2.89801  2.37887  2.77519  2.98518  4.58477  3.61503
          0.03266  3.83360  4.55594  0.61958  0.77255  0.48576  0.95510
    668   2.20898  4.14612  3.25035  2.95874  4.08921  2.93073  4.04627  3.42078  2.97356  3.17589  4.04951  3.18252  3.64637  3.31386  3.28716  1.56677  2.01895  2.97174  5.45677  4.21139   1497 s - - -
          2.68618  4.42225  2.77519  2.73123  3.46354  2.40513  3.72494  3.29354  2.67741  2.69355  4.24690  2.90347  2.73739  3.18146  2.89801  2.37887  2.77519  2.98518  4.58477  3.61503
          0.03266  3.83360  4.55594  0.61958  0.77255  0.48576  0.95510
    669   2.73226  4.98319  2.29729  2.23693  4.17170  3.20636  3.43790  3.82709  2.57934  3.39485  4.25961  1.64838  3.78519  2.88575  3.03170  2.71282  3.02782  3.45713  5.46788  4.02837   1498 n - - -
          2.68618  4.42225  2.77519  2.73123  3.46354  2.40513  3.72494  3.29354  2.67741  2.69355  4.24690  2.90347  2.73739  3.18146  2.89801  2.37887  2.77519  2.98518  4.58477  3.61503
          0.03266  3.83360  4.55594  0.61958  0.77255  0.48576  0.95510
    670   3.07969  4.46078  4.51615  3.97994  3.17699  4.30235  4.66936  1.67766  3.82979  1.26549  3.00756  4.26938  4.57259  4.07124  4.03288  3.65153  3.32395  1.81234  5.17198  4.00725   1501 l - - -
          2.68618  4.42225  2.77519  2.73123  3.46354  2.40513  3.72494  3.29354  2.67741  2.69355  4.24690  2.90347  2.73739  3.18146  2.89801  2.37887  2.77519  2.98518  4.58477  3.61503
          0.03266  3.83360  4.55594  0.61958  0.77255  0.48576  0.95510
    671   2.78379  5.20667  2.05374  1.46294  4.51583  3.18931  3.67151  3.98504  2.60584  3.53297  4.37638  2.68264  3.41388  2.83538  3.13558  2.71446  3.06259  3.59582  5.71340  4.27579   1507 e - - -
          2.68618  4.42225  2.77519  2.73123  3.46354  2.40513  3.72494  3.29354  2.67741  2.69355  4.24690  2.90347  2.73739  3.18146  2.89801  2.37887  2.77519  2.98518  4.58477  3.61503
          0.03266  3.83360  4.55594  0.61958  0.77255  0.48576  0.95510
    672   2.42674  4.43903  2.72902  2.46222  4.22671  1.53803  3.91030  3.65906  2.81957  3.33473  4.20477  2.98578  3.70740  3.14581  3.18993  2.43031  2.84394  3.21832  5.52728  4.23287   1508 g - - -
          2.68618  4.42225  2.77519  2.73123  3.46354  2.40513  3.72494  3.29354  2.67741  2.69355  4.24690  2.90347  2.73739  3.18146  2.89801  2.37887  2.77519  2.98518  4.58477  3.61503
          0.03266  3.83360  4.55594  0.61958  0.77255  0.48576  0.95510
    673   2.72907  5.07838  1.96620  2.14510  4.47555  2.93493  3.70386  3.98285  2.66386  3.53959  4.38319  1.77109  3.75574  2.87836  3.19304  2.68512  3.03687  3.57177  5.70222  4.26649   1510 n - - -
          2.68618  4.42225  2.77519  2.73123  3.46354  2.40513  3.72494  3.29354  2.67741  2.69355  4.24690  2.90347  2.73739  3.18146  2.89801  2.37887  2.77519  2.98518  4.58477  3.61503
          0.03266  3.83360  4.55594  0.61958  0.77255  0.48576  0.95510
    674   2.92634  4.95425  3.32077  2.74706  4.34210  3.53940  3.59793  3.72867  1.79879  3.23788  4.13782  3.14553  3.95281  2.75661  1.38572  2.95689  3.12716  3.43031  5.32560  4.13498   1512 r - - -
          2.68618  4.42225  2.77519  2.73123  3.46354  2.40513  3.72494  3.29354  2.67741  2.69355  4.24690  2.90347  2.73739  3.18146  2.89801  2.37887  2.77519  2.98518  4.58477  3.61503
          0.03266  3.83360  4.55594  0.61958  0.77255  0.48576  0.95510
    675   2.04738  4.16624  3.15635  2.88594  4.15602  2.91481  4.02502  3.54888  2.95838  3.24878  4.09760  3.13682  3.14279  3.27926  3.29160  1.43911  2.66742  3.06072  5.49831  4.25157   1514 s - - -
          2.68618  4.42225  2.77519  2.73123  3.46354  2.40513  3.72494  3.29354  2.67741  2.69355  4.24690  2.90347  2.73739  3.18146  2.89801  2.37887  2.77519  2.98518  4.58477  3.61503
          0.03266  3.83360  4.55594  0.61958  0.77255  0.48576  0.95510
    676   2.95429  4.77758  3.08962  2.84626  3.25892  3.41588  1.22722  3.65112  2.69044  3.14973  4.19014  3.25691  3.96659  3.21216  2.95817  3.02551  3.25659  3.38705  4.72439  3.21100   1515 h - - -
          2.68618  4.42225  2.77519  2.73123  3.46354  2.40513  3.72494  3.29354  2.67741  2.69355  4.24690  2.90347  2.73739  3.18146  2.89801  2.37887  2.77519  2.98518  4.58477  3.61503
          0.03266  3.83360  4.55594  0.61958  0.77255  0.48576  0.95510
    677   2.76233  4.31324  4.31158  3.82489  3.49005  4.01969  4.62326  1.67103  3.70097  2.07601  3.33564  4.07947  4.43232  4.01381  3.94617  3.39684  3.15584  1.22796  5.34326  4.12075   1516 v - - -
          2.68618  4.42225  2.77519  2.73123  3.46354  2.40513  3.72494  3.29354  2.67741  2.69355  4.24690  2.90347  2.73739  3.18146  2.89801  2.37887  2.77519  2.98518  4.58477  3.61503
          0.03266  3.83360  4.55594  0.61958  0.77255  0.48576  0.95510
    678   2.77757  4.33162  4.07096  3.73353  3.52239  3.68300  4.54219  2.05448  3.60069  2.21664  3.49410  3.92941  4.24613  3.96358  3.81682  3.18459  3.14036  1.07546  5.30004  4.02895   1517 v - - -
          2.68618  4.42225  2.77519  2.73123  3.46354  2.40513  3.72494  3.29354  2.67741  2.69355  4.24690  2.90347  2.73739  3.18146  2.89801  2.37887  2.77519  2.98518  4.58477  3.61503
          0.03266  3.83360  4.55594  0.61958  0.77255  0.48576  0.95510
    679   2.69227  4.68649  2.68877  2.57065  4.04402  3.15872  3.89143  3.74664  2.79221  3.39813  4.35410  1.22880  3.80898  3.16464  3.14509  2.76129  3.07318  3.37278  5.35450  3.99556   1518 n - - -
          2.68618  4.42225  2.77519  2.73123  3.46354  2.40513  3.72494  3.29354  2.67741  2.69355  4.24690  2.90347  2.73739  3.18146  2.89801  2.37887  2.77519  2.98518  4.58477  3.61503
          0.03266  3.83360  4.55594  0.61958  0.77255  0.48576  0.95510
    680   2.39297  4.23774  3.39473  3.14570  3.93564  3.07811  4.16583  3.05808  3.08789  2.92293  3.97649  3.36087  3.77904  3.48483  3.34806  2.59387  1.23957  2.75722  5.37691  4.15247   1519 t - - -
          2.68618  4.42225  2.77519  2.73123  3.46354  2.40513  3.72494  3.29354  2.67741  2.69355  4.24690  2.90347  2.73739  3.18146  2.89801  2.37887  2.77519  2.98518  4.58477  3.61503
          0.03266  3.83360  4.55594  0.61958  0.77255  0.48576  0.95510
    681   1.74844  4.11140  3.18065  2.95326  4.21770  1.74068  4.09715  3.60134  3.07817  3.31791  4.15609  3.15898  3.60727  3.36570  3.40004  2.18868  2.64378  3.07398  5.56098  4.33374   1520 g - - -
          2.68618  4.42225  2.77519  2.73123  3.46354  2.40513  3.72494  3.29354  2.67741  2.69355  4.24690  2.90347  2.73739  3.18146  2.89801  2.37887  2.77519  2.98518  4.58477  3.61503
          0.03266  3.83360  4.55594  0.61958  0.77255  0.48576  0.95510
    682   3.27292  4.66112  4.03294  3.72988  2.62916  3.68760  3.85414  3.29544  3.45315  2.69678  3.93098  3.88692  4.20225  3.84284  3.58815  3.47695  3.57150  3.18470  0.96750  2.63340   1521 w - - -
          2.68618  4.42225  2.77519  2.73123  3.46354  2.40513  3.72494  3.29354  2.67741  2.69355  4.24690  2.90347  2.73739  3.18146  2.89801  2.37887  2.77519  2.98518  4.58477  3.61503
          0.03266  3.83360  4.55594  0.61958  0.77255  0.48576  0.95510
    683   1.07130  4.17379  3.42404  3.21427  4.01451  2.99921  4.24079  3.13429  3.22955  3.01761  4.05428  3.37343  3.73483  3.57444  3.48235  2.52470  2.79940  2.79546  5.44558  4.24165   1522 a - - -
          2.68618  4.42225  2.77519  2.73123  3.46354  2.40513  3.72494  3.29354  2.67741  2.69355  4.24690  2.90347  2.73739  3.18146  2.89801  2.37887  2.77519  2.98518  4.58477  3.61503
          0.03266  3.83360  4.55594  0.61958  0.77255  0.48576  0.95510
    684   2.96957  4.50018  4.10669  3.63155  3.11338  3.95174  4.35168  2.26004  3.38600  1.63117  1.63885  3.92876  4.34113  3.75114  3.60327  3.34641  3.24534  2.27925  5.00362  3.75826   1523 l - - -
          2.68618  4.42225  2.77519  2.73123  3.46354  2.40513  3.72494  3.29354  2.67741  2.69355  4.24690  2.90347  2.73739  3.18146  2.89801  2.37887  2.77519  2.98518  4.58477  3.61503
          0.03266  3.83360  4.55594  0.61958  0.77255  0.48576  0.95510
    685   3.10514  4.56791  4.30831  3.81916  3.04486  4.15665  4.48213  2.16717  3.56130  1.02309  2.82280  4.11558  4.48225  3.89679  3.76032  3.54626  3.36390  2.21964  5.01502  3.76892   1526 l - - -
          2.68618  4.42225  2.77519  2.73123  3.46354  2.40513  3.72494  3.29354  2.67741  2.69355  4.24690  2.90347  2.73739  3.18146  2.89801  2.37887  2.77519  2.98518  4.58477  3.61503
          0.03266  3.83360  4.55594  0.61958  0.77255  0.48576  0.95510
    686   1.36647  4.07889  3.37591  3.08049  4.08522  2.90415  4.12031  3.30898  3.08919  3.13821  4.01975  3.24050  3.63704  3.40667  3.38398  2.16956  2.35294  2.87345  5.47402  4.25957   1527 a - - -
          2.68618  4.42225  2.77519  2.73123  3.46354  2.40513  3.72494  3.29354  2.67741  2.69355  4.24690  2.90347  2.73739  3.18146  2.89801  2.37887  2.77519  2.98518  4.58477  3.61503
          0.03266  3.83360  4.55594  0.61958  0.77255  0.48576  0.95510
    687   3.11227  4.58644  4.12678  3.76711  3.12202  3.93220  4.43507  2.32474  3.53522  0.92461  3.15832  4.04628  4.37470  3.91287  3.71738  3.49949  3.40855  2.35185  4.98653  3.70066   1528 l - - -
          2.68618  4.42225  2.77519  2.73123  3.46354  2.40513  3.72494  3.29354  2.67741  2.69355  4.24690  2.90347  2.73739  3.18146  2.89801  2.37887  2.77519  2.98518  4.58477  3.61503
          0.03266  3.83360  4.55594  0.61958  0.77255  0.48576  0.95510
    688   3.02544  4.42261  4.44478  3.93546  3.25900  4.21939  4.64389  1.27868  3.75530  1.75852  2.83653  4.21158  4.53820  4.05274  3.96518  3.58877  3.28425  1.81989  5.20869  4.00448   1531 i - - -
          2.68618  4.42225  2.77519  2.73123  3.46354  2.40513  3.72494  3.29354  2.67741  2.69355  4.24690  2.90347  2.73739  3.18146  2.89801  2.37887  2.77519  2.98518  4.58477  3.61503
          0.03266  3.83360  4.55594  0.61958  0.77255  0.48576  0.95510
    689   2.65670  5.17585  1.69309  1.95379  4.52451  2.52869  3.67790  3.99501  2.64137  3.54297  4.37967  2.67236  3.75756  2.84246  3.19305  2.69281  3.04587  3.59350  5.73469  4.28758   1532 d - - -
          2.68618  4.42225  2.77519  2.73123  3.46354  2.40513  3.72494  3.29354  2.67741  2.69355  4.24690  2.90347  2.73739  3.18146  2.89801  2.37887  2.77519  2.98518  4.58477  3.61503
          0.03266  3.83360  4.55594  0.61958  0.77255  0.48576  0.95510
    690   1.20539  4.10530  3.33903  3.11099  4.05976  2.91759  4.16492  3.25600  3.13866  3.12623  4.06413  3.26646  3.66328  3.47084  3.41324  2.28544  2.68767  2.84824  5.48176  4.23871   1533 a - - -
          2.68618  4.42225  2.77519  2.73123  3.46354  2.40513  3.72494  3.29354  2.67741  2.69355  4.24690  2.90347  2.73739  3.18146  2.89801  2.37887  2.77519  2.98518  4.58477  3.61503
          0.03266  3.83360  4.55594  0.61958  0.77255  0.48576  0.95510
    691   2.62100  4.65727  2.61437  2.17679  4.28553  1.49098  3.86482  3.72532  2.76360  3.37284  4.26338  2.95202  3.76886  3.08993  3.15593  2.68757  2.98997  3.33338  5.51630  4.24795   1534 g - - -
          2.68618  4.42225  2.77519  2.73123  3.46354  2.40513  3.72494  3.29354  2.67741  2.69355  4.24690  2.90347  2.73739  3.18146  2.89801  2.37887  2.77519  2.98518  4.58477  3.61503
          0.03266  3.83360  4.55594  0.61958  0.77255  0.48576  0.95510
    692   2.85126  4.83455  2.87866  2.63353  3.99776  3.34110  3.79124  3.62322  2.45720  3.12937  4.15905  3.09265  3.89447  1.30485  2.74184  2.90100  3.14860  3.35553  5.27704  3.96843   1538 q - - -
          2.68618  4.42225  2.77519  2.73123  3.46354  2.40513  3.72494  3.29354  2.67741  2.69355  4.24690  2.90347  2.73739  3.18146  2.89801  2.37887  2.77519  2.98518  4.58477  3.61503
          0.03266  3.83360  4.55594  0.61958  0.77255  0.48576  0.95510
    693   1.21945  4.11542  3.40398  3.15874  4.03321  2.95739  4.19540  3.08731  3.15868  3.00394  3.99611  3.30957  3.69520  3.49884  3.42868  2.43521  2.56580  2.73195  5.48920  4.26505   1545 a - - -
          2.68618  4.42225  2.77519  2.73123  3.46354  2.40513  3.72494  3.29354  2.67741  2.69355  4.24690  2.90347  2.73739  3.18146  2.89801  2.37887  2.77519  2.98518  4.58477  3.61503
          0.03266  3.83360  4.55594  0.61958  0.77255  0.48576  0.95510
    694   2.80996  5.13915  2.42785  1.53996  4.43891  3.28329  3.63375  3.87457  2.17858  3.41105  4.26663  2.77876  3.81252  2.68579  2.74902  2.76207  3.06028  3.52035  5.57724  4.21256   1547 e - - -
          2.68618  4.42225  2.77519  2.73123  3.46354  2.40513  3.72494  3.29354  2.67741  2.69355  4.24690  2.90347  2.73739  3.18146  2.89801  2.37887  2.77519  2.98518  4.58477  3.61503
          0.03266  3.83360  4.55594  0.61958  0.77255  0.48576  0.95510
    695   2.69220  4.59785  3.38200  2.79991  3.76819  3.49608  3.71831  2.84856  2.29987  2.69551  3.70846  3.20240  3.92433  2.93021  1.74412  2.81996  2.94347  2.63421  5.13792  3.86555   1549 r - - -
          2.68618  4.42225  2.77519  2.73123  3.46354  2.40513  3.72494  3.29354  2.67741  2.69355  4.24690  2.90347  2.73739  3.18146  2.89801  2.37887  2.77519  2.98518  4.58477  3.61503
          0.03266  3.83360  4.55594  0.61958  0.77255  0.48576  0.95510
    696   2.94890  5.06941  0.97545  2.31288  4.44148  3.18216  3.89846  4.02104  2.97549  3.63660  4.61448  2.86703  3.83229  3.13800  3.48591  2.91611  3.28688  3.66459  5.61759  4.32162   1550 d - - -
          2.68618  4.42225  2.77519  2.73123  3.46354  2.40513  3.72494  3.29354  2.67741  2.69355  4.24690  2.90347  2.73739  3.18146  2.89801  2.37887  2.77519  2.98518  4.58477  3.61503
          0.03266  3.83360  4.55594  0.61958  0.77255  0.48576  0.95510
    697   2.50547  4.65972  2.89252  2.50782  4.05821  3.28835  3.67457  3.47082  2.37492  3.07386  3.93761  2.97203  2.23030  2.61819  2.55949  2.65287  2.87207  3.14071  5.31021  4.01698   1551 p - - -
          2.68618  4.42225  2.77519  2.73123  3.46354  2.40513  3.72494  3.29354  2.67741  2.69355  4.24690  2.90347  2.73739  3.18146  2.89801  2.37887  2.77519  2.98518  4.58477  3.61503
          0.03266  3.83360  4.55594  0.61958  0.77255  0.48576  0.95510
    698   2.48054  4.41479  3.25759  2.72006  3.67440  3.41671  3.74699  2.86394  2.37578  2.59142  3.42531  3.14874  3.85327  2.98576  2.92524  2.69919  2.13901  2.53628  5.07598  3.81968   1552 t - - -
          2.68618  4.42225  2.77519  2.73123  3.46354  2.40513  3.72494  3.29354  2.67741  2.69355  4.24690  2.90347  2.73739  3.18146  2.89801  2.37887  2.77519  2.98518  4.58477  3.61503
          0.03266  3.83360  4.55594  0.61958  0.77255  0.48576  0.95510
    699   2.70195  4.46506  3.30505  3.13899  4.13636  3.15480  4.21915  3.67236  3.19307  3.30320  4.35184  3.44929  0.90317  3.58306  3.44248  2.86838  3.14061  3.32210  5.33301  4.25671   1553 p - - -
          2.68618  4.42225  2.77519  2.73123  3.46354  2.40513  3.72494  3.29354  2.67741  2.69355  4.24690  2.90347  2.73739  3.18146  2.89801  2.37887  2.77519  2.98518  4.58477  3.61503
          0.03266  3.83360  4.55594  0.61958  0.77255  0.48576  0.95510
    700   3.11227  4.58644  4.12678  3.76711  3.12202  3.93220  4.43507  2.32474  3.53522  0.92461  3.15832  4.04628  4.37470  3.91287  3.71738  3.49949  3.40855  2.35185  4.98653  3.70066   1554 l - - -
          2.68618  4.42225  2.77519  2.73123  3.46354  2.40513  3.72494  3.29354  2.67741  2.69355  4.24690  2.90347  2.73739  3.18146  2.89801  2.37887  2.77519  2.98518  4.58477  3.61503
          0.03266  3.83360  4.55594  0.61958  0.77255  0.48576  0.95510
    701   2.81792  4.85600  2.84957  2.55012  3.55015  3.40554  1.82110  3.59055  2.35804  3.11493  4.05437  3.01572  3.89878  2.65247  2.65866  2.84804  3.07269  3.30372  4.95709  3.47241   1555 h - - -
          2.68618  4.42225  2.77519  2.73123  3.46354  2.40513  3.72494  3.29354  2.67741  2.69355  4.24690  2.90347  2.73739  3.18146  2.89801  2.37887  2.77519  2.98518  4.58477  3.61503
          0.03266  3.83360  4.55594  0.61958  0.77255  0.48576  0.95510
    702   2.88731  4.95119  3.24466  2.67851  4.20795  3.53690  3.17862  3.69822  1.90433  3.20546  4.08404  3.09853  3.93452  2.73424  1.48576  2.91109  3.08172  3.39657  5.26785  4.01874   1557 r - - -
          2.68618  4.42225  2.77519  2.73123  3.46354  2.40513  3.72494  3.29354  2.67741  2.69355  4.24690  2.90347  2.73739  3.18146  2.89801  2.37887  2.77519  2.98518  4.58477  3.61503
          0.03266  3.83360  4.55594  0.61958  0.77255  0.48576  0.95510
    703   1.23654  4.08735  3.29531  3.06156  4.12953  2.72439  4.13855  3.41653  3.11834  3.22246  4.09882  3.22418  3.62908  3.43174  3.40666  2.24987  2.65346  2.94954  5.50901  4.28434   1558 a - - -
          2.68618  4.42225  2.77519  2.73123  3.46354  2.40513  3.72494  3.29354  2.67741  2.69355  4.24690  2.90347  2.73739  3.18146  2.89801  2.37887  2.77519  2.98518  4.58477  3.61503
          0.03266  3.83360  4.55594  0.61958  0.77255  0.48576  0.95510
    704   1.07130  4.17379  3.42404  3.21427  4.01451  2.99921  4.24079  3.13429  3.22955  3.01761  4.05428  3.37343  3.73483  3.57444  3.48235  2.52470  2.79940  2.79546  5.44558  4.24165   1559 a - - -
          2.68618  4.42225  2.77519  2.73123  3.46354  2.40513  3.72494  3.29354  2.67741  2.69355  4.24690  2.90347  2.73739  3.18146  2.89801  2.37887  2.77519  2.98518  4.58477  3.61503
          0.03266  3.83360  4.55594  0.61958  0.77255  0.48576  0.95510
    705   2.77320  4.82353  3.27197  2.65444  4.12308  3.51383  3.58476  3.47057  1.83829  2.95002  3.93254  3.08747  3.89889  2.74575  1.77375  2.82364  2.97943  2.95437  5.25031  4.01495   1560 r - - -
          2.68618  4.42225  2.77519  2.73123  3.46354  2.40513  3.72494  3.29354  2.67741  2.69355  4.24690  2.90347  2.73739  3.18146  2.89801  2.37887  2.77519  2.98518  4.58477  3.61503
          0.03266  3.83360  4.55594  0.61958  0.77255  0.48576  0.95510
    706   2.56770  3.52164  3.78655  3.21566  2.92483  3.61928  3.85630  2.48571  3.11360  2.06903  3.18822  3.50141  3.99166  3.37595  3.24643  2.89738  2.80271  2.17984  4.59524  2.61242   1561 l - - -
          2.68618  4.42225  2.77519  2.73123  3.46354  2.40513  3.72494  3.29354  2.67741  2.69355  4.24690  2.90347  2.73739  3.18146  2.89801  2.37887  2.77519  2.98518  4.58477  3.61503
          0.03266  3.83360  4.55594  0.61958  0.77255  0.48576  0.95510
    707   3.11227  4.58644  4.12678  3.76711  3.12202  3.93220  4.43507  2.32474  3.53522  0.92461  3.15832  4.04628  4.37470  3.91287  3.71738  3.49949  3.40855  2.35185  4.98653  3.70066   1562 l - - -
          2.68618  4.42225  2.77519  2.73123  3.46354  2.40513  3.72494  3.29354  2.67741  2.69355  4.24690  2.90347  2.73739  3.18146  2.89801  2.37887  2.77519  2.98518  4.58477  3.61503
          0.03266  3.83360  4.55594  0.61958  0.77255  0.48576  0.95510
    708   3.00091  4.43129  4.27917  3.89402  3.34868  4.02351  4.62980  1.12741  3.72135  1.94343  3.29086  4.14485  4.45903  4.07404  3.92242  3.51558  3.30102  1.84670  5.23101  3.96551   1563 i - - -
          2.68618  4.42225  2.77519  2.73123  3.46354  2.40513  3.72494  3.29354  2.67741  2.69355  4.24690  2.90347  2.73739  3.18146  2.89801  2.37887  2.77519  2.98518  4.58477  3.61503
          0.03266  3.83360  4.55594  0.61958  0.77255  0.48576  0.95510
    709   2.73839  4.91409  2.43039  2.19579  4.27058  3.19298  3.74444  3.79075  2.59045  3.41027  4.30400  1.52723  3.79748  2.94738  2.99591  2.74065  3.05713  3.42617  5.52705  4.14427   1564 n - - -
          2.68618  4.42225  2.77519  2.73123  3.46354  2.40513  3.72494  3.29354  2.67741  2.69355  4.24690  2.90347  2.73739  3.18146  2.89801  2.37887  2.77519  2.98518  4.58477  3.61503
          0.03266  3.83360  4.55594  0.61958  0.77255  0.48576  0.95510
    710   1.95615  4.13011  3.21687  2.98330  4.14055  2.89197  4.09594  3.49354  3.04974  3.25185  4.13099  3.18576  3.63276  3.37382  3.35452  1.35545  2.67012  3.01476  5.51283  4.26056   1565 s - - -
          2.68618  4.42225  2.77519  2.73123  3.46354  2.40513  3.72494  3.29354  2.67741  2.69355  4.24690  2.90347  2.73739  3.18146  2.89801  2.37887  2.77519  2.98518  4.58477  3.61503
          0.03266  3.83360  4.55594  0.61958  0.77255  0.48576  0.95510
    711   2.85126  4.83455  2.87866  2.63353  3.99776  3.34110  3.79124  3.62322  2.45720  3.12937  4.15905  3.09265  3.89447  1.30485  2.74184  2.90100  3.14860  3.35553  5.27704  3.96843   1566 q - - -
          2.68618  4.42225  2.77519  2.73123  3.46354  2.40513  3.72494  3.29354  2.67741  2.69355  4.24690  2.90347  2.73739  3.18146  2.89801  2.37887  2.77519  2.98518  4.58477  3.61503
          0.03266  3.83360  4.55594  0.61958  0.77255  0.48576  0.95510
    712   2.82344  3.93232  4.12282  3.57622  3.16455  3.88018  4.28237  2.20497  3.39737  1.69118  1.86927  3.85689  4.25927  3.69810  3.62813  3.21623  3.08900  2.15771  4.97268  3.76754   1578 l - - -
          2.68618  4.42225  2.77519  2.73123  3.46354  2.40513  3.72494  3.29354  2.67741  2.69355  4.24690  2.90347  2.73739  3.18146  2.89801  2.37887  2.77519  2.98518  4.58477  3.61503
          0.03266  3.83360  4.55594  0.61958  0.77255  0.48576  0.95510
    713   2.77053  5.11917  2.21383  1.41983  4.44927  3.19996  3.68441  3.90069  2.59114  3.47266  4.32755  2.72115  3.37627  2.85457  3.08747  2.72077  3.05339  3.52642  5.65637  4.24787   1580 e - - -
          2.68618  4.42225  2.77519  2.73123  3.46354  2.40513  3.72494  3.29354  2.67741  2.69355  4.24690  2.90347  2.73739  3.18146  2.89801  2.37887  2.77519  2.98518  4.58477  3.61503
          0.03266  3.83360  4.55594  0.61958  0.77255  0.48576  0.95510
    714   2.72762  4.96899  2.16501  2.22846  4.32209  3.15596  3.74393  3.88721  2.69196  3.48810  4.36361  1.54445  3.77333  2.94306  3.17346  2.71102  3.05190  3.49655  5.59232  4.17171   1581 n - - -
          2.68618  4.42225  2.77519  2.73123  3.46354  2.40513  3.72494  3.29354  2.67741  2.69355  4.24690  2.90347  2.73739  3.18146  2.89801  2.37887  2.77519  2.98518  4.58477  3.61503
          0.03266  3.83360  4.55594  0.61958  0.77255  0.48576  0.95510
    715   2.61831  4.39686  3.28406  3.17890  4.32053  0.79170  4.30095  3.91125  3.35481  3.57014  4.54607  3.44852  3.78674  3.68215  3.59453  2.78923  3.09655  3.44713  5.42534  4.42134   1582 g - - -
          2.68618  4.42225  2.77519  2.73123  3.46354  2.40513  3.72494  3.29354  2.67741  2.69355  4.24690  2.90347  2.73739  3.18146  2.89801  2.37887  2.77519  2.98518  4.58477  3.61503
          0.03266  3.83360  4.55594  0.61958  0.77255  0.48576  0.95510
    716   2.94890  5.06941  0.97545  2.31288  4.44148  3.18216  3.89846  4.02104  2.97549  3.63660  4.61448  2.86703  3.83229  3.13800  3.48591  2.91611  3.28688  3.66459  5.61759  4.32162   1583 d - - -
          2.68618  4.42225  2.77519  2.73123  3.46354  2.40513  3.72494  3.29354  2.67741  2.69355  4.24690  2.90347  2.73739  3.18146  2.89801  2.37887  2.77519  2.98518  4.58477  3.61503
          0.03266  3.83360  4.55594  0.61958  0.77255  0.48576  0.95510
    717   3.20983  4.62326  4.18523  3.89287  1.07757  3.90761  3.86159  2.73892  3.80101  2.11826  3.47524  3.97576  4.36752  3.97988  3.93033  3.48141  3.51117  2.72665  4.12322  2.49553   1584 f - - -
          2.68618  4.42225  2.77519  2.73123  3.46354  2.40513  3.72494  3.29354  2.67741  2.69355  4.24690  2.90347  2.73739  3.18146  2.89801  2.37887  2.77519  2.98518  4.58477  3.61503
          0.03266  3.83360  4.55594  0.61958  0.77255  0.48576  0.95510
    718   2.70195  4.46506  3.30505  3.13899  4.13636  3.15480  4.21915  3.67236  3.19307  3.30320  4.35184  3.44929  0.90317  3.58306  3.44248  2.86838  3.14061  3.32210  5.33301  4.25671   1585 p - - -
          2.68618  4.42225  2.77519  2.73123  3.46354  2.40513  3.72494  3.29354  2.67741  2.69355  4.24690  2.90347  2.73739  3.18146  2.89801  2.37887  2.77519  2.98518  4.58477  3.61503
          0.03266  3.83360  4.55594  0.61958  0.77255  0.48576  0.95510
    719   2.85126  4.83455  2.87866  2.63353  3.99776  3.34110  3.79124  3.62322  2.45720  3.12937  4.15905  3.09265  3.89447  1.30485  2.74184  2.90100  3.14860  3.35553  5.27704  3.96843   1586 q - - -
          2.68618  4.42225  2.77519  2.73123  3.46354  2.40513  3.72494  3.29354  2.67741  2.69355  4.24690  2.90347  2.73739  3.18146  2.89801  2.37887  2.77519  2.98518  4.58477  3.61503
          0.03266  3.83360  4.55594  0.61958  0.77255  0.48576  0.95510
    720   2.79488  5.09946  2.46947  1.80044  4.38106  3.28889  3.63809  3.83697  2.36400  3.37086  4.23701  2.79896  3.81292  2.00323  2.75278  2.75615  3.04736  3.48953  5.54025  4.17780   1608 e - - -
          2.68618  4.42225  2.77519  2.73123  3.46354  2.40513  3.72494  3.29354  2.67741  2.69355  4.24690  2.90347  2.73739  3.18146  2.89801  2.37887  2.77519  2.98518  4.58477  3.61503
          0.03328  3.81527  4.53762  0.61958  0.77255  0.48576  0.95510
    721   2.90539  5.00135  2.46734  1.10969  4.34078  3.23879  3.82227  3.78335  2.69574  3.41030  4.38816  2.90415  3.84106  3.03998  3.09764  2.89445  3.20963  3.47361  5.52327  4.24692   1619 e - - -
          2.68618  4.42225  2.77519  2.73123  3.46354  2.40513  3.72494  3.29354  2.67741  2.69355  4.24690  2.90347  2.73739  3.18146  2.89801  2.37887  2.77519  2.98518  4.58477  3.61503
          0.03328  3.81527  4.53762  0.61958  0.77255  0.48576  0.95510
    722   2.98667  4.42290  4.25194  3.86657  3.33694  4.00271  4.60613  1.15178  3.69349  1.93614  3.28268  4.11999  4.44052  4.04843  3.89668  3.49348  3.28733  1.84799  5.21504  3.94755   1620 i - - -
          2.68618  4.42225  2.77519  2.73123  3.46354  2.40513  3.72494  3.29354  2.67741  2.69355  4.24690  2.90347  2.73739  3.18146  2.89801  2.37887  2.77519  2.98518  4.58477  3.61503
          0.03328  3.81527  4.53762  0.61958  0.77255  0.48576  0.95510
    723   2.77022  4.39009  3.86281  3.41974  3.26828  3.69216  4.23482  2.33844  3.20591  1.88340  1.73704  3.71065  4.16468  3.59601  3.44559  3.09035  2.91582  2.28564  5.06059  3.83393   1621 m - - -
          2.68618  4.42225  2.77519  2.73123  3.46354  2.40513  3.72494  3.29354  2.67741  2.69355  4.24690  2.90347  2.73739  3.18146  2.89801  2.37887  2.77519  2.98518  4.58477  3.61503
          0.03328  3.81527  4.53762  0.61958  0.77255  0.48576  0.95510
    724   2.59712  4.37684  3.25904  3.15189  4.29264  0.82311  4.27455  3.87937  3.32523  3.54047  4.51670  3.42365  3.76613  3.65413  3.56646  2.76761  3.07396  3.41885  5.40177  4.39302   1622 g - - -
          2.68618  4.42225  2.77519  2.73123  3.46354  2.40513  3.72494  3.29354  2.67741  2.69355  4.24690  2.90347  2.73739  3.18146  2.89801  2.37887  2.77519  2.98518  4.58477  3.61503
          0.03328  3.81527  4.53762  0.61958  0.77255  0.48576  0.95510
    725   2.76323  4.32294  4.04507  3.70763  3.50962  3.66339  4.51964  2.05748  3.57448  2.20749  3.48472  3.90628  4.22795  3.93896  3.79226  3.16429  3.12673  1.10045  5.28396  4.01147   1623 v - - -
          2.68618  4.42225  2.77519  2.73123  3.46354  2.40513  3.72494  3.29354  2.67741  2.69355  4.24690  2.90347  2.73739  3.18146  2.89801  2.37887  2.77519  2.98518  4.58477  3.61503
          0.03328  3.81527  4.53762  0.61958  0.77255  0.48576  0.95510
    726   3.18730  4.60636  4.15987  3.86452  1.11026  3.88842  3.85487  2.71920  3.77322  2.10308  3.45863  3.95542  4.34914  3.95732  3.90706  3.45951  3.48884  2.70548  4.12287  2.49786   1624 f - - -
          2.68618  4.42225  2.77519  2.73123  3.46354  2.40513  3.72494  3.29354  2.67741  2.69355  4.24690  2.90347  2.73739  3.18146  2.89801  2.37887  2.77519  2.98518  4.58477  3.61503
          0.03328  3.81527  4.53762  0.61958  0.77255  0.48576  0.95510
    727   2.69263  4.86158  2.29686  2.29389  4.22641  3.14479  3.76310  3.81370  2.69337  3.43780  4.32703  1.50684  3.76926  2.97728  3.13941  2.70147  3.03126  3.42816  5.51460  4.11014   1625 n - - -
          2.68618  4.42225  2.77519  2.73123  3.46354  2.40513  3.72494  3.29354  2.67741  2.69355  4.24690  2.90347  2.73739  3.18146  2.89801  2.37887  2.77519  2.98518  4.58477  3.61503
          0.03328  3.81527  4.53762  0.61958  0.77255  0.48576  0.95510
    728   2.92222  5.00542  3.29333  2.69460  4.40890  3.54751  3.56090  3.77598  1.50609  3.26410  4.14356  3.10687  3.93963  2.70717  1.68087  2.93472  3.10850  3.46759  5.34408  4.15389   1626 k - - -
          2.68618  4.42225  2.77519  2.73123  3.46354  2.40513  3.72494  3.29354  2.67741  2.69355  4.24690  2.90347  2.73739  3.18146  2.89801  2.37887  2.77519  2.98518  4.58477  3.61503
          0.03328  3.81527  4.53762  0.61958  0.77255  0.48576  0.95510
    729   2.67798  4.67065  2.68040  2.56072  4.02538  3.14711  3.87821  3.72459  2.77776  3.37836  4.33488  1.26356  3.79674  3.15187  3.12960  2.74800  3.05857  3.35259  5.33806  3.97860   1627 n - - -
          2.68618  4.42225  2.77519  2.73123  3.46354  2.40513  3.72494  3.29354  2.67741  2.69355  4.24690  2.90347  2.73739  3.18146  2.89801  2.37887  2.77519  2.98518  4.58477  3.61503
          0.03328  3.81527  4.53762  0.61958  0.77255  0.48576  0.95510
    730   2.52500  1.06433  4.02899  3.75651  3.76216  3.15897  4.41631  2.89758  3.58345  2.81513  3.93505  3.75878  3.86138  3.93203  3.71756  2.79633  2.98712  2.64577  5.18914  4.04993   1628 c - - -
          2.68618  4.42225  2.77519  2.73123  3.46354  2.40513  3.72494  3.29354  2.67741  2.69355  4.24690  2.90347  2.73739  3.18146  2.89801  2.37887  2.77519  2.98518  4.58477  3.61503
          0.03328  3.81527  4.53762  0.61958  0.77255  0.48576  0.95510
    731   2.77343  4.39220  3.86583  3.42342  3.26568  3.69520  4.23729  2.33751  3.20888  1.87950  1.73263  3.71412  4.16729  3.59910  3.44795  3.09418  2.92391  2.28612  5.06010  3.83294   1629 m - - -
          2.68618  4.42225  2.77519  2.73123  3.46354  2.40513  3.72494  3.29354  2.67741  2.69355  4.24690  2.90347  2.73739  3.18146  2.89801  2.37887  2.77519  2.98518  4.58477  3.61503
          0.03328  3.81527  4.53762  0.61958  0.77255  0.48576  0.95510
    732   2.98667  4.42290  4.25194  3.86657  3.33694  4.00271  4.60613  1.15178  3.69349  1.93614  3.28268  4.11999  4.44052  4.04843  3.89668  3.49348  3.28733  1.84799  5.21504  3.94755   1630 i - - -
          2.68618  4.42225  2.77519  2.73123  3.46354  2.40513  3.72494  3.29354  2.67741  2.69355  4.24690  2.90347  2.73739  3.18146  2.89801  2.37887  2.77519  2.98518  4.58477  3.61503
          0.03328  3.81527  4.53762  0.61958  0.77255  0.48576  0.95510
    733   2.22746  4.14297  3.26683  2.98181  4.01839  2.95271  4.04730  3.28701  2.96873  3.09221  3.99542  3.20178  3.66311  3.32770  3.26693  2.10504  1.56540  2.88093  5.41008  4.16239   1631 t - - -
          2.68618  4.42225  2.77519  2.73123  3.46354  2.40513  3.72494  3.29354  2.67741  2.69355  4.24690  2.90347  2.73739  3.18146  2.89801  2.37887  2.77519  2.98518  4.58477  3.61503
          0.03328  3.81527  4.53762  0.61958  0.77255  0.48576  0.95510
    734   3.16673  4.67887  3.75473  3.47446  2.29858  3.76422  3.59535  3.18413  3.33362  2.65255  3.86545  3.65460  4.23995  3.65341  3.52861  3.30873  3.45345  3.05214  3.93977  1.06652   1632 y - - -
          2.68618  4.42225  2.77519  2.73123  3.46354  2.40513  3.72494  3.29354  2.67741  2.69355  4.24690  2.90347  2.73739  3.18146  2.89801  2.37887  2.77519  2.98518  4.58477  3.61503
          0.03328  3.81527  4.53762  0.61958  0.77255  0.48576  0.95510
    735   1.27364  4.08862  3.31079  3.07315  4.07038  2.89423  4.13509  3.30815  3.10808  3.14874  4.06008  3.23484  3.63860  3.43377  3.39070  2.16750  2.66083  2.87826  5.47598  4.23730   1633 a - - -
          2.68618  4.42225  2.77519  2.73123  3.46354  2.40513  3.72494  3.29354  2.67741  2.69355  4.24690  2.90347  2.73739  3.18146  2.89801  2.37887  2.77519  2.98518  4.58477  3.61503
          0.03328  3.81527  4.53762  0.61958  0.77255  0.48576  0.95510
    736   1.09952  4.16564  3.40618  3.19621  3.99693  2.99142  4.22479  3.11405  3.21102  2.99813  4.03734  3.35976  3.72536  3.55775  3.46474  2.51698  2.79044  2.77845  5.42988  4.22402   1634 a - - -
          2.68618  4.42225  2.77519  2.73123  3.46354  2.40513  3.72494  3.29354  2.67741  2.69355  4.24690  2.90347  2.73739  3.18146  2.89801  2.37887  2.77519  2.98518  4.58477  3.61503
          0.03328  3.81527  4.53762  0.61958  0.77255  0.48576  0.95510
    737   3.16673  4.67887  3.75473  3.47446  2.29858  3.76422  3.59535  3.18413  3.33362  2.65255  3.86545  3.65460  4.23995  3.65341  3.52861  3.30873  3.45345  3.05214  3.93977  1.06652   1635 y - - -
          2.68618  4.42225  2.77519  2.73123  3.46354  2.40513  3.72494  3.29354  2.67741  2.69355  4.24690  2.90347  2.73739  3.18146  2.89801  2.37887  2.77519  2.98518  4.58477  3.61503
          0.03328  3.81527  4.53762  0.61958  0.77255  0.48576  0.95510
    738   2.90743  4.92414  3.30178  2.74274  4.30302  3.51953  3.60081  3.69796  1.83332  3.21610  4.12159  3.14070  3.94150  2.76379  1.39396  2.94349  3.11514  3.40164  5.30946  4.11390   1636 r - - -
          2.68618  4.42225  2.77519  2.73123  3.46354  2.40513  3.72494  3.29354  2.67741  2.69355  4.24690  2.90347  2.73739  3.18146  2.89801  2.37887  2.77519  2.98518  4.58477  3.61503
          0.03328  3.81527  4.53762  0.61958  0.77255  0.48576  0.95510
    739   2.47964  4.16811  2.65965  2.45351  3.99984  3.21683  3.68576  3.40407  2.53229  3.06344  3.90164  2.05153  3.73460  2.87007  2.96665  2.49159  2.78404  2.94270  5.30385  3.97398   1637 n - - -
          2.68618  4.42225  2.77519  2.73123  3.46354  2.40513  3.72494  3.29354  2.67741  2.69355  4.24690  2.90347  2.73739  3.18146  2.89801  2.37887  2.77519  2.98518  4.58477  3.61503
          0.03328  3.81527  4.53762  0.61958  0.77255  0.48576  0.95510
    740   2.96236  4.39225  4.35669  3.91301  3.33879  4.09186  4.65617  1.22939  3.74162  1.88968  3.23067  4.16181  4.49173  4.07186  3.95649  3.50380  3.25386  1.71688  5.26493  4.00956   1638 i - - -
          2.68618  4.42225  2.77519  2.73123  3.46354  2.40513  3.72494  3.29354  2.67741  2.69355  4.24690  2.90347  2.73739  3.18146  2.89801  2.37887  2.77519  2.98518  4.58477  3.61503
          0.03328  3.81527  4.53762  0.61958  0.77255  0.48576  0.95510
    741   3.18730  4.60636  4.15987  3.86452  1.11026  3.88842  3.85487  2.71920  3.77322  2.10308  3.45863  3.95542  4.34914  3.95732  3.90706  3.45951  3.48884  2.70548  4.12287  2.49786   1639 f - - -
          2.68618  4.42225  2.77519  2.73123  3.46354  2.40513  3.72494  3.29354  2.67741  2.69355  4.24690  2.90347  2.73739  3.18146  2.89801  2.37887  2.77519  2.98518  4.58477  3.61503
          0.03328  3.81527  4.53762  0.61958  0.77255  0.48576  0.95510
    742   2.67949  4.44502  3.28071  3.11247  4.11039  3.13582  4.19371  3.64217  3.16507  3.27483  4.32308  3.42434  0.94118  3.55565  3.41610  2.84547  3.11684  3.29396  5.31159  4.23068   1640 p - - -
          2.68618  4.42225  2.77519  2.73123  3.46354  2.40513  3.72494  3.29354  2.67741  2.69355  4.24690  2.90347  2.73739  3.18146  2.89801  2.37887  2.77519  2.98518  4.58477  3.61503
          0.03328  3.81527  4.53762  0.61958  0.77255  0.48576  0.95510
    743   2.98667  4.42290  4.25194  3.86657  3.33694  4.00271  4.60613  1.15178  3.69349  1.93614  3.28268  4.11999  4.44052  4.04843  3.89668  3.49348  3.28733  1.84799  5.21504  3.94755   1641 i - - -
          2.68618  4.42225  2.77519  2.73123  3.46354  2.40513  3.72494  3.29354  2.67741  2.69355  4.24690  2.90347  2.73739  3.18146  2.89801  2.37887  2.77519  2.98518  4.58477  3.61503
          0.03328  3.81527  4.53762  0.61958  0.77255  0.48576  0.95510
    744   3.24422  4.63865  4.00602  3.69882  2.61285  3.66796  3.83352  3.26644  3.42266  2.67071  3.90278  3.85967  4.18123  3.81336  3.56073  3.44839  3.54200  3.15520  1.00906  2.61813   1642 w - - -
          2.68618  4.42225  2.77519  2.73123  3.46354  2.40513  3.72494  3.29354  2.67741  2.69355  4.24690  2.90347  2.73739  3.18146  2.89801  2.37887  2.77519  2.98518  4.58477  3.61503
          0.03328  3.81527  4.53762  0.61958  0.77255  0.48576  0.95510
    745   1.09952  4.16564  3.40618  3.19621  3.99693  2.99142  4.22479  3.11405  3.21102  2.99813  4.03734  3.35976  3.72536  3.55775  3.46474  2.51698  2.79044  2.77845  5.42988  4.22402   1643 a - - -
          2.68618  4.42225  2.77519  2.73123  3.46354  2.40513  3.72494  3.29354  2.67741  2.69355  4.24690  2.90347  2.73739  3.18146  2.89801  2.37887  2.77519  2.98518  4.58477  3.61503
          0.03328  3.81527  4.53762  0.61958  0.77255  0.48576  0.95510
    746   3.09220  4.57213  4.09703  3.73788  3.11601  3.90836  4.41159  2.31846  3.50613  0.94906  3.15911  4.01875  4.35442  3.88821  3.69106  3.47434  3.38955  2.34069  4.97328  3.68299   1644 l - - -
          2.68618  4.42225  2.77519  2.73123  3.46354  2.40513  3.72494  3.29354  2.67741  2.69355  4.24690  2.90347  2.73739  3.18146  2.89801  2.37887  2.77519  2.98518  4.58477  3.61503
          0.03328  3.81527  4.53762  0.61958  0.77255  0.48576  0.95510
    747   2.59712  4.37684  3.25904  3.15189  4.29264  0.82311  4.27455  3.87937  3.32523  3.54047  4.51670  3.42365  3.76613  3.65413  3.56646  2.76761  3.07396  3.41885  5.40177  4.39302   1645 g - - -
          2.68618  4.42225  2.77519  2.73123  3.46354  2.40513  3.72494  3.29354  2.67741  2.69355  4.24690  2.90347  2.73739  3.18146  2.89801  2.37887  2.77519  2.98518  4.58477  3.61503
          0.03328  3.81527  4.53762  0.61958  0.77255  0.48576  0.95510
    748   2.82067  5.10591  2.35100  1.40448  4.37141  3.23626  3.68290  3.83872  2.49303  3.39642  4.30042  2.76788  3.80727  2.66881  2.90852  2.77774  3.09606  3.50044  5.58099  4.19830   1647 e - - -
          2.68618  4.42225  2.77519  2.73123  3.46354  2.40513  3.72494  3.29354  2.67741  2.69355  4.24690  2.90347  2.73739  3.18146  2.89801  2.37887  2.77519  2.98518  4.58477  3.61503
          0.03328  3.81527  4.53762  0.61958  0.77255  0.48576  0.95510
    749   3.16673  4.67887  3.75473  3.47446  2.29858  3.76422  3.59535  3.18413  3.33362  2.65255  3.86545  3.65460  4.23995  3.65341  3.52861  3.30873  3.45345  3.05214  3.93977  1.06652   1648 y - - -
          2.68618  4.42225  2.77519  2.73123  3.46354  2.40513  3.72494  3.29354  2.67741  2.69355  4.24690  2.90347  2.73739  3.18146  2.89801  2.37887  2.77519  2.98518  4.58477  3.61503
          0.03328  3.81527  4.53762  0.61958  0.77255  0.48576  0.95510
    750   2.84746  4.76790  3.40193  2.85366  3.95080  3.48972  3.68679  3.42808  2.11548  2.81728  3.98742  3.22725  3.94699  2.89352  1.36014  2.93269  3.09546  3.18535  5.17822  3.91537   1649 r - - -
          2.68618  4.42225  2.77519  2.73123  3.46354  2.40513  3.72494  3.29354  2.67741  2.69355  4.24690  2.90347  2.73739  3.18146  2.89801  2.37887  2.77519  2.98518  4.58477  3.61503
          0.05117  3.81527  3.58093  0.61958  0.77255  0.48576  0.95510
    751   2.31734  2.14686  3.60859  3.15660  3.53439  3.15444  3.65777  2.84875  2.99184  2.63891  3.57610  3.35229  3.76853  3.35527  3.24988  2.55415  2.37093  2.56664  5.00678  3.75578   1650 c - - -
          2.68618  4.42225  2.77519  2.73123  3.46354  2.40513  3.72494  3.29354  2.67741  2.69355  4.24690  2.90347  2.73739  3.18146  2.89801  2.37887  2.77519  2.98518  4.58477  3.61503
          0.03387  3.79797  4.52032  0.61958  0.77255  0.47669  0.96978
    752   2.86458  4.97562  3.15184  2.61509  4.34418  3.50740  3.55965  3.73257  1.88146  3.23758  4.10065  2.92823  3.91009  2.53751  1.57497  2.87694  3.06056  3.41797  5.33921  4.11810   1651 r - - -
          2.68618  4.42225  2.77519  2.73123  3.46354  2.40513  3.72494  3.29354  2.67741  2.69355  4.24690  2.90347  2.73739  3.18146  2.89801  2.37887  2.77519  2.98518  4.58477  3.61503
          0.03328  3.81527  4.53762  0.61958  0.77255  0.48576  0.95510
    753   2.76323  4.32294  4.04507  3.70763  3.50962  3.66339  4.51964  2.05748  3.57448  2.20749  3.48472  3.90628  4.22795  3.93896  3.79226  3.16429  3.12673  1.10045  5.28396  4.01147   1652 v - - -
          2.68618  4.42225  2.77519  2.73123  3.46354  2.40513  3.72494  3.29354  2.67741  2.69355  4.24690  2.90347  2.73739  3.18146  2.89801  2.37887  2.77519  2.98518  4.58477  3.61503
          0.03328  3.81527  4.53762  0.61958  0.77255  0.48576  0.95510
    754   3.09220  4.57213  4.09703  3.73788  3.11601  3.90836  4.41159  2.31846  3.50613  0.94906  3.15911  4.01875  4.35442  3.88821  3.69106  3.47434  3.38955  2.34069  4.97328  3.68299   1653 l - - -
          2.68618  4.42225  2.77519  2.73123  3.46354  2.40513  3.72494  3.29354  2.67741  2.69355  4.24690  2.90347  2.73739  3.18146  2.89801  2.37887  2.77519  2.98518  4.58477  3.61503
          0.03514  3.76164  4.48398  0.61958  0.77255  0.48576  0.95510
    755   2.70037  4.80984  2.84870  2.45662  4.03198  3.37036  3.59432  3.48694  2.15361  2.85298  3.95020  2.79457  3.82377  2.03244  2.52806  2.73314  2.93753  3.18531  5.25519  3.94068   1654 q - - -
          2.68619  4.42226  2.77520  2.73124  3.46355  2.40511  3.72495  3.29355  2.67742  2.69356  4.24690  2.90347  2.73737  3.18137  2.89801  2.37888  2.77520  2.98519  4.58478  3.61504
          0.10100  2.47464  4.43322  0.53379  0.88280  0.48576  0.95510
    756   1.83110  4.31791  2.92025  2.61683  3.96778  3.05001  3.79586  3.34453  2.65032  3.02482  3.89333  2.99942  3.40435  2.75995  3.00611  2.30267  2.71949  2.96822  5.30210  4.02882   1685 a - - -
          2.68618  4.42225  2.77520  2.73123  3.46354  2.40510  3.72495  3.29354  2.67741  2.69355  4.24690  2.90347  2.73740  3.18146  2.89801  2.37887  2.77520  2.98518  4.58477  3.61503
          0.06256  3.04196  4.35040  0.56013  0.84662  0.48576  0.95510
    757   2.42237  4.01581  3.01623  2.49389  3.78827  3.20847  3.66323  3.17320  2.46146  2.83767  3.70008  2.99215  3.50465  2.78737  2.73439  2.24786  2.72376  2.86109  5.11888  3.84778   1687 s - - -
          2.68618  4.42225  2.77519  2.73123  3.46354  2.40513  3.72494  3.29354  2.67741  2.69355  4.24690  2.90347  2.73739  3.18146  2.89801  2.37887  2.77519  2.98518  4.58477  3.61503
          0.04883  3.43957  4.16192  0.61958  0.77255  0.48576  0.95510
    758   2.50797  4.19002  2.96492  2.75450  3.42368  2.91199  3.70048  3.00522  2.51932  2.61579  3.77028  3.09413  3.53338  3.08251  2.25271  2.67269  2.88430  2.78129  4.73259  3.53544   1688 r - - -
          2.68618  4.42225  2.77519  2.73123  3.46354  2.40513  3.72494  3.29354  2.67741  2.69355  4.24690  2.90347  2.73739  3.18146  2.89801  2.37887  2.77519  2.98518  4.58477  3.61503
          0.04883  3.43957  4.16192  0.61958  0.77255  0.48576  0.95510
    759   2.34554  3.97357  2.87305  2.76755  3.56504  2.05971  3.77749  3.12349  2.82013  2.83917  3.94745  3.06869  3.34106  3.23005  3.01123  2.53217  2.78761  2.81052  4.70676  3.68563   1689 g - - -
          2.68618  4.42225  2.77519  2.73123  3.46354  2.40513  3.72494  3.29354  2.67741  2.69355  4.24690  2.90347  2.73739  3.18146  2.89801  2.37887  2.77519  2.98518  4.58477  3.61503
          0.04883  3.43957  4.16192  0.61958  0.77255  0.48576  0.95510
    760   2.52865  4.30410  2.79536  2.63411  3.38362  2.98755  3.69884  3.00720  2.55315  2.56576  3.74304  3.01726  3.61092  2.56937  2.79981  2.66737  2.90038  2.80469  4.80319  3.49285   1693 a - - -
          2.68618  4.42225  2.77519  2.73123  3.46354  2.40513  3.72494  3.29354  2.67741  2.69355  4.24690  2.90347  2.73739  3.18146  2.89801  2.37887  2.77519  2.98518  4.58477  3.61503
          0.04883  3.43957  4.16192  0.61958  0.77255  0.48576  0.95510
    761   2.58086  4.25463  3.41793  3.11261  3.12395  3.27816  3.94773  2.36075  2.88395  2.00611  2.85898  3.39880  3.85156  3.35963  3.11013  2.83312  2.94298  2.26234  4.79762  3.44668   1694 l - - -
          2.68618  4.42225  2.77519  2.73123  3.46354  2.40513  3.72494  3.29354  2.67741  2.69355  4.24690  2.90347  2.73739  3.18146  2.89801  2.37887  2.77519  2.98518  4.58477  3.61503
          0.04883  3.43957  4.16192  0.61958  0.77255  0.48576  0.95510
    762   2.52842  4.26598  2.81275  2.63929  3.53670  2.95081  3.69941  2.97943  2.15361  2.69014  3.81877  3.02135  3.57167  3.04224  2.73612  2.67498  2.89570  2.74765  4.84838  3.63490   1695 k - - -
          2.68618  4.42225  2.77519  2.73123  3.46354  2.40513  3.72494  3.29354  2.67741  2.69355  4.24690  2.90347  2.73739  3.18146  2.89801  2.37887  2.77519  2.98518  4.58477  3.61503
          0.04883  3.43957  4.16192  0.61958  0.77255  0.48576  0.95510
    763   2.33348  4.09967  3.04922  2.88490  3.47480  2.91036  3.90099  2.68705  2.82807  2.48125  3.67975  3.15589  3.59036  3.27603  3.05750  2.53695  2.39830  2.46879  4.95493  3.69698   1696 a - - -
          2.68618  4.42225  2.77519  2.73123  3.46354  2.40513  3.72494  3.29354  2.67741  2.69355  4.24690  2.90347  2.73739  3.18146  2.89801  2.37887  2.77519  2.98518  4.58477  3.61503
          0.03442  3.38634        *  0.61958  0.77255  0.00000        *
//
