# Supplementary material for: Large-scale mining of plant genomes unlocks the diversity of oxidosqualene cyclases
Source: Nat Chem Biol. Author manuscript; Available in PMC 2026 Feb 3. (PMC12858397; doi:10.1038/s41589-025-02034-8)
Supplement: SI Data S4 [file EMS212204-supplement-SI_Data_S4.xlsx]

## Sheet: Contents
DATA S4 - Supplementary Database
CONTENTS
Sheet [Compound Index]: > Table containing: Compound Index Number, relative retention time (with respect to coprostantol), representative EI spectrum, compound identity. Sheets [OSC1] to [OSC20]: DATA for individual active OSC sequences (Top to Bottom): > Total Ion Chromatograms from the functional screening. > Quantification raw and processed data. > Mean estimated accumulation of new products b…
Sheet [OSC9 Mutants 2]: Data for second OSC9 mutants studied (Top to Bottom): (For Wildtype control and each mutant studied) > Extracted Ion Chromatograms (EIC) used for quantification. > Quantification raw and processed data. Sheet [OSC9 Mutants 3]: > Table of collated processed OSC9 mutant product accumulation data.

## Sheet: Compound Index 
Compound index number	Rentetion relative to coprostanol (min)	EI Spectrum	Structral assignment confidence: Confirmed, Putative, or, Unassigned.	Stucture	Name
1	-0.14		Putative assignment		achilleol A
2	0.23		Unassigned
3	0.57		Unassigned
4	0.63		Putative assignment		dammara-13(18),24-dien-3β-ol
5	0.91		Confirmed assignment		euphol
6	1.14		Confirmed assignment		cucurbitadienol
7	1.16		Confirmed assignment		tirucallol
8	1.19		Unassigned
9	1.25		Unassigned
10	1.3		Unassigned
11	1.38		Putative assignment		eupha-7,24-dien-3β-ol
12	1.38		Unassigned
13	1.4		Confirmed assignment		β-amyrin
14	1.41		Unassigned
15	1.44		Unassigned
16	1.51		Unassigned
17	1.64		Putative assignment		(9R,10S)-polypoda-8(26),13E,17E,21-tetraen-β-ol
18	1.67		Confirmed assignment		tirucalla-7,24-diene-3β-ol
19	1.67		Unassigned
20	1.68		Confirmed assignment		α-amyrin
21	1.68		Confirmed assignment		lupeol
22	1.77		Unassigned
23	1.83		Unassigned
24a&b Co-eluting Sprectrum	2.05		Confirmed assignment		kalanchoeol & spirokalanchoeol
24a Isolated Spectrum	2.05		Confirmed assignment		kalanchoeol
24b Isolated Spectrum	2.05		Confirmed assignment		spirokalanchoeol
25	2.08		Unassigned																			a
26	2.09		Unassigned
27	2.11		Unassigned
28	2.18		Confirmed assignment		bauerenol
29	2.28		Confirmed assignment		taraxasterol
30	2.3		Unassigned
31	2.35		Putative assignment		ψ-taraxasterol
32	2.57		Unassigned
33	2.59		Unassigned
34	2.62		Confirmed assignment		friedelin
35	2.66		Unassigned
36	3.89 & 2.82 †	† Degrades into two peaks during extraction	Confirmed assignment		dammarenediol II
37	3.12		Unassigned
38	3.26		Confirmed assignment		hopanol B
39	3.57 ‡	‡ Partially degrades to 21 during GC-MS	Confirmed assignment		3β,20-dihydroxylupane
40	5.31		Putative assignment		hopena-3,20-diol
† Degrades into two peaks during extraction
‡ Partially degrades to 21 during GC-MS

## Sheet: OSC1
	OSC1
	Total Ion Chromatograms (TICs)
	* Experimental TIC (COLOURED) overlaid on TIC of tHMGR control (BLACK). IS = Internal standard (coprostanol 100 ppm)
	Quantification
					Area of half peak height					Estimated concentration µg/mg
						Rention time of products (min)				Rention time of products (min)
	OSC1	mg leaf powder	µg of IS	conc of IS µg/mg	IS	10.545	11.244	12.003	12.068	10.545	11.244	12.003	12.068
	Run 1	18	30	1.66667	1.97857e+06	6.27454e+06	440327	209701	333242	5.28543	0.370914	0.176644	0.28071
	Run 2	19	30	1.57895	2.08122e+06	7.72084e+06	311561	146771	111512	5.85753	0.23637	0.11135	0.0846
	Run 3	19	30	1.57895	2.20167e+06	9.02009e+06	559097	98493.1	165520	6.46885	0.400962	0.0706354	0.118705
									Mean	5.8706	0.336082	0.119543	0.161338
	Estimated accumulation of new products by GC-MS relative to a internal standard (coprostanol 100 ppm) after transient expression in N. benthamiana with tHMGR.
			Numbers above columns = Triterpene compound number
	EI spectrum
	RT = Retention Time. RRT = Relative Rentention Time to coprostanol
	Compound 6 (RT 10.55 min, RRT 1.14 min)
	Compound 23 (RT 11.24 min, RRT 1.83 min)
	Compound 33 (RT 12.00 min, RRT 2.59 min)
	Compound 35 (RT 12.07 min, RRT 2.66 min)

## Sheet: OSC2
	OSC2
	Total Ion Chromatograms (TICs)
	* Experimental TIC (COLOURED) overlaid on TIC of tHMGR control (BLACK). IS = Internal standard (coprostanol 100 ppm)
	Quantification
					Area of half peak height								Estimated concentration µg/mg
						Rention time of products (min)							Rention time of products (min)
	OSC2	mg leaf powder	µg of IS	conc of IS µg/mg	IS	10.041	10.786	10.821	11.49	11.515	12.232	13.302	10.041	10.786	10.821	11.49	11.515	12.232	13.302
	Run 1	19	30	1.57895	1.86475e+06	1.2637e+06	312674	315713	237407	411315	941173	296889	1.07002	0.264753	0.267326	0.201021	0.348275	0.796925	0.251387
	Run 2	17	30	1.76471	2.13853e+06	733417	189477	202300	197553	254695	624843	168027	0.605211	0.156355	0.166936	0.163019	0.210173	0.515617	0.138655
	Run 3	18	30	1.66667	2.12955e+06	1.26105e+06	226567	233296	208412	440575	915462	204603	0.986945	0.17732	0.182586	0.16311	0.34481	0.716474	0.16013
												Mean	0.887394	0.199476	0.205616	0.175717	0.301086	0.676339	0.183391
Estimated accumulation of new products by GC-MS relative to a internal standard (coprostanol 100 ppm) after transient expression in N. benthamiana with tHMGR.
			Numbers above columns = Triterpene compound number
	EI spectrum
	RT = Retention Time. RRT = Relative Rentention Time to coprostanol
	Compound 4 (RT 10.04 min, RRT 0.63 min)
	Compound 11 (RT 10.79 min, RTT 1.38 min)
	Compound 14 (RT 10.82 min, RRT 1.41 min)
	Compound 25 (RT 11.49 min, RRT 2.08 min)
	Compound 27 (RT 11.52 min, RRT 2.11 min)
	Compound 36 (RT 12.23 min , RRT 2.82 min)
	Compound 36 (RT 13.30 min, RRT 3.89 min)

## Sheet: OSC4
	OSC4
	Total Ion Chromatograms (TICs)
	* Experimental TIC (COLOURED) overlaid on TIC of tHMGR control (BLACK). IS = Internal standard (coprostanol 100 ppm)
	Quantification
					Area of half peak height		Estimated concentration µg/mg
					Rention time of products (min)		Rention time of products (min)
	OSC4	mg leaf powder	µg of IS	conc of IS µg/mg	area IS	11.051	11.051
	Run 1	20	30	1.5	2.42656e+06	6.00489e+06	3.71197
	Run 2	19	30	1.57895	2.24338e+06	4.55423e+06	3.20538
	Run 3	20	30	1.5	1.88704e+06	3.525e+06	2.802
						Mean	3.23979
	Estimated accumulation of new products by GC-MS relative to a internal standard (coprostanol 100 ppm) after transient expression in N. benthamiana with tHMGR.
				Numbers above columns = Triterpene compound number
	EI spectrum
	RT = Retention Time. RRT = Relative Rentention Time to coprostanol
	Compound 17 (RT 11.05 min, RRT 1.64 min)

## Sheet: OSC6
	OSC6
	Total Ion Chromatograms (TICs)
	* Experimental TIC (COLOURED) overlaid on TIC of tHMGR control (BLACK). IS = Internal standard (coprostanol 100 ppm)
	Quantification
					Area of half peak height				Estimated concentration µg/mg
						Rention time of products (min)			Rention time of products (min)
	OSC6	mg leaf powder	µg of IS	conc of IS µg/mg	area IS	10.81	11.091	11.594	10.81	11.091	11.594
	Run 1	17	30	1.76471	2.33758e+06	1264336	945804	2.18598e+06	0.954482	0.714014	1.65026
	Run 2	19	30	1.57895	2.07947e+06	1.43434e+06	1.20241e+06	2.52854e+06	1.0891	0.912993	1.91993
	Run 3	19	30	1.57895	2.25408e+06	1.42176e+06	994487	2.16714e+06	0.995924	0.696623	1.51805
								Mean	1.01317	0.774543	1.69608
	Estimated accumulation of new products by GC-MS relative to a internal standard (coprostanol 100 ppm) after transient expression in N. benthamiana with tHMGR.
			Numbers above columns = Triterpene compound number
	EI spectrum
	RT = Retention Time. RRT = Relative Rentention Time to coprostanol
	Compound 13 (RT 10.81 min, RRT 1.40 min)
	Compound 20 (RT 11.09 min, RRT 1.68 min)
	Compound 28 (RT 11.59 min, RRT 2.18 min)

## Sheet: OSC7
	OSC7
	Total Ion Chromatograms (TICs)
	* Experimental TIC (COLOURED) overlaid on TIC of tHMGR control (BLACK). IS = Internal standard (coprostanol 100 ppm)
	Quantification
					Area of half peak height							Estimated concentration µg/mg
					Rention time of products (min)							Rention time of products (min)
	OSC7	mg leaf powder	µg of IS	conc of IS µg/mg	area IS	10.812	10.851	11.093	11.692	11.761	12.975	10.812	10.851	11.093	11.692	11.761	12.975
	Run 1	18	30	1.66667	2.42448e+06	3.01207e+06	739446	4.87964e+06	5.55305e+06	420048	271255	2.07059	0.508319	3.35442	3.81735	0.288755	0.186469
	Run 2	20	30	1.5	2.33514e+06	2.21065e+06	690787	3.6897e+06	4.33447e+06	708754	298565	1.42004	0.443735	2.37012	2.78429	0.455276	0.191786
	Run 3	19	30	1.57895	2.29532e+06	2.03971e+06	476271	3.37746e+06	4.133e+06	366348	181685	1.40311	0.327626	2.32335	2.84309	0.25201	0.124981
											Mean	1.63125	0.42656	2.68263	3.14824	0.332013	0.167746
	Estimated accumulation of new products by GC-MS relative to a internal standard (coprostanol 100 ppm) after transient expression in N. benthamiana with tHMGR.
			Numbers above columns = Triterpene compound number
	EI spectrum
	RT = Retention Time. RRT = Relative Rentention Time to coprostanol
	Compound 13 (RT 10.81 min, RRT 1.40 min)
	Compound 15 (RT 10.85 min, RRT 1.44 min)
	Compound 21 (RT 11.09 min, RRT 1.68 min)
	Compound 29 (RT 11.69 min, RRT 2.28 min)
	Compound 31 (RT 11.76 min, RRT 2.35 min)
	Compound 39 (RT 12.98 min, RRT 3.57 min)

## Sheet: OSC8
	OSC8
	Total Ion Chromatograms (TICs)
	* Experimental TIC (COLOURED) overlaid on TIC of tHMGR control (BLACK). IS = Internal standard (coprostanol 100 ppm)
	Quantification
					Area of half peak height		Estimated concentration µg/mg
					Rention time of products (min)		Rention time of products (min)
	OSC8	mg leaf powder	µg of IS	conc of IS µg/mg	area IS	9.271	9.271
	Run 1	18	30	1.66667	2.44995e+06	4.16588e+06	2.83399
	Run 2	21	30	1.42857	2.59373e+06	4.52786e+06	2.49384
	Run 3	17	30	1.76471	2.17291e+06	1169405	0.94972
						Mean	2.09252
		Estimated accumulation of new products by GC-MS relative to a internal standard (coprostanol 100 ppm) after transient expression in N. benthamiana with tHMGR.
			Numbers above columns = Triterpene compound number
	EI spectrum
	RT = Retention Time. RRT = Relative Rentention Time to coprostanol
	Compound 1 (RT 9.27 min, RRT -0.14 min)

## Sheet: OSC9
	OSC9
	Total Ion Chromatograms (TICs)
	* Experimental TIC (COLOURED) overlaid on TIC of tHMGR control (BLACK). IS = Internal standard (coprostanol 100 ppm)
	Quantification
					Area of half peak height					Estimated concentration µg/mg
					Rention time of products (min)					Rention time of products (min)
	OSC9	mg leaf powder	µg of IS	conc of IS µg/mg	area IS	10.308	10.573	10.793	11.081	10.308	10.573	10.793	11.081
	Run 1	20	30	1.5	1.79213e+06	2.43559e+06	1.22859e+06	2.4112e+06	1.4153e+06	2.03857	1.02832	2.01815	1.1846
	Run 2	21	30	1.42857	2.15623e+06	1.62581e+06	736764	1.62903e+06	823580	1.07715	0.488129	1.07928	0.545648
	Run 3	18	30	1.66667	2.362e+06	2.2317e+06	1.1279e+06	2.2647e+06	1.24219e+06	1.57473	0.795864	1.59801	0.876507
									Mean	1.56348	0.77077	1.56515	0.868917
	Estimated accumulation of new products by GC-MS relative to a internal standard (coprostanol 100 ppm) after transient expression in N. benthamiana with tHMGR.
			Numbers above columns = Triterpene compound number
	EI spectrum
	RT = Retention Time. RRT = Relative Rentention Time to coprostanol
	Compound 5 (RT 10.31 min, RRT 0.91)
	Compound 7 (RT 10.57 min, RRT 1.16 min)
	Compound 11 (RT 10.79 min, RRT 1.38 min)
	Compound 18 (RT 11.08 min, RRT 1.67 min)

## Sheet: OSC10
	OSC10
	* Experimental TIC (COLOURED) overlaid on TIC of tHMGR control (BLACK). IS = Internal standard (coprostanol 100 ppm)
	Quantification
					Area of half peak height						Estimated concentration µg/mg
					Rention time of products (min)						Rention time of products (min)
	OSC10	mg leaf powder	µg of IS	conc of IS µg/mg	area IS	10.789	10.819	11.095	11.68	11.768	10.789	10.819	11.095	11.68	11.768
	Run 1	19	30	1.57895	2.5323e+06	1.36791e+06	4.75148e+06	1.88553e+06	690206	3.6491e+06	0.852926	2.96266	1.17567	0.430359	2.2753
	Run 2	19	30	1.57895	2.40456e+06	1.79748e+06	7.0945e+06	2.60592e+06	1.19267e+06	4.55034e+06	1.18031	4.65859	1.71117	0.783161	2.98797
	Run 3	16	30	1.875	2.61972e+06	1.50693e+06	5.23911e+06	2.15823e+06	1.08492e+06	3.97298e+06	1.07855	3.74976	1.5447	0.776504	2.84356
										Mean	1.03726	3.79034	1.47718	0.663341	2.70228
	Estimated accumulation of new products by GC-MS relative to a internal standard (coprostanol 100 ppm) after transient expression in N. benthamiana with tHMGR.
		Numbers above columns = Triterpene compound number
	EI spectrum
	RT = Retention Time. RRT = Relative Rentention Time to coprostanol
	Compound 12 (RT 10.79 min, RRT 1.38)
	Compound 13 (RT 10.82 min, RRT 1.40 min)
	Compound 20 (RT 11.09 min, RRT 1.68 min)
	Compound 29 (RT 11.69 min, RRT 2.28 min)
	Compound 31 (RT 11.77 min, RRT 2.35 min)

[truncated: 11 more sheets: OSC11, OSC12, OSC14, OSC15, OSC16, OSC17, OSC19, OSC20, OSC9 Mutants 1, OSC9 Mutants 2, OSC9 Mutants 3]
