# Supplementary material for: Large-scale mining of plant genomes unlocks the diversity of oxidosqualene cyclases
Source: Nat Chem Biol. Author manuscript; Available in PMC 2026 Feb 3. (PMC12858397; doi:10.1038/s41589-025-02034-8)
Supplement: Source Data Ext Fig. 3 [file EMS212204-supplement-Source_Data_Ext_Fig__3.xlsx]

## Sheet: EXTENDED DATA FIG 3
Source data for Extended Figure 3
µg/mg dry weight	OSC1			OSC2			OSC4			OSC6			OSC7			OSC8			OSC9			OSC10			OSC11			OSC12			OSC14			OSC15			OSC16			OSC17			OSC19			OSC20
Compound Index Number	R1	R2	R3	R1	R2	R3	R1	R2	R3	R1	R2	R3	R1	R2	R3	R1	R2	R3	R1	R2	R3	R1	R2	R3	R1	R2	R3	R1	R2	R3	R1	R2	R3	R1	R2	R3	R1	R2	R3	R1	R2	R3	R1	R2	R3	R1	R2	R3
1																2.83399	2.49384	0.94972																												5.82925	7.58626	7.55206
2																															0.655127	0.571183	0.635832
3																															0.661027	0.637146	0.799896
4				1.07002	0.605211	0.986945
5																			2.03857	1.07715	1.57473
6	5.28543	5.85753	6.46885
7																			1.02832	0.488129	0.795864
8																																					0.378859	0.334799	0.38262
9																																					0.449671	0.887723	1.26855
10																																					0.795444	0.606093	0.5371
11				0.264753	0.156355	0.17732													2.01815	1.07928	1.59801																0.382278	0.416917	0.585774
12																						0.852926	1.18031	1.07855
13										0.954482	1.0891	0.995924	2.07059	1.42004	1.40311							2.96266	4.65859	3.74976				1.96053	0.87638	2.12477				4.29005	2.97999	3.96136				1.65883	2.42322	2.34306
14				0.267326	0.166936	0.182586																									0.355462	0.219408	0.186958
15													0.508319	0.443735	0.327626
16																																					0.392585	0.389683	0.550048
17							3.71197	3.20538	2.802
18																			1.1846	0.545648	0.876507
19																															0.636169	0.546184	0.654518
20										0.714014	0.912993	0.696623										1.17567	1.71117	1.5447				7.21873	3.67056	8.23031				8.41765	6.64247	7.93444	0.339116	0.222322	0.41608	7.36926	10.9989	9.74175
21													3.35442	2.37012	2.32335
22																																					0.233335	0.32284	0.25665
23	0.370914	0.23637	0.400962
24a&b																																					3.45204	4.83279	3.30065
25				0.201021	0.163019	0.16311
26																																					0.611424	0.598339	0.530082
27				0.348275	0.210173	0.34481
28										1.65026	1.91993	1.51805
29													3.81735	2.78429	2.84309							0.430359	0.783161	0.776504				0.564409	0.242448	0.616428
30																																					0.182181	0.106425	0.154989
31													0.288755	0.455276	0.25201							2.2753	2.98797	2.84356
32																																					0.167108	0.198846	0.0343175
33	0.176644	0.11135	0.0706354
34																									1.24725	1.95035	2.29645
35	0.28071	0.0846	0.118705
36 Peak 1				0.796925	0.515617	0.716474
36 Peak 2				0.251387	0.138655	0.16013
37																																					0.244847	0.195964	0.0952583
38																															0.677702	0.630305	0.404477
39 Peak 1																																											0.797969	0.436433	0.751124
39 Peak 2													0.186469	0.191786	0.124981																												1.54512	0.703239	1.51928
40																															0.760164	1.02011	0.911777
