# Supplementary material for: Large-scale mining of plant genomes unlocks the diversity of oxidosqualene cyclases
Source: Nat Chem Biol. Author manuscript; Available in PMC 2026 Feb 3. (PMC12858397; doi:10.1038/s41589-025-02034-8)
Supplement: Source Data Ext Fig. 9 [file EMS212204-supplement-Source_Data_Ext_Fig__9.xlsx]

## Sheet: EXTENDED DATA FIG 9a,b,c,& d
Source data for Extended Figure 9 A-D
A
	% euphanes C20(R)					% euphanes C20(R)
First Mutants Studied	R1	R2	R3	t-test p vs WT	Second Mutants Studied	R1	R2	R3	t-test p vs WT
F549WT	67.1974	68.0453	67.7824		F549WT	70.914	70.762	70.3634
F549G	33.0276	32.3251	32.9909	5.34124e-08	F549L	13.6257	13.8079	13.2711	1.51232e-09
F549A	71.5992	71.6088	71.3124	0.000140648	F549I-S724V	12.2989	11.063	12.305	1.95865e-08
F549Q	26.8678	28.0967	26.5625	1.77976e-07	F549L-S724V	11.8986	12.4578	12.2004	1.4424e-09
F549I	67.5404	68.8852	67.7186	0.489353	F549I-L548F	9.22515	8.72781	8.33266	3.57705e-09
F549Y	80.4719	80.3643	80.0711	1.39983e-06	F549L-L548F	10.2569	11.0947	9.42564	3.02088e-08
F549W	85.936	84.4902	84.8725	4.04238e-06
S724V	13.5653	13.2009	14.0539	1.07658e-08
T561C	74.7301	74.7753	75.1631	1.46248e-05
Y256G	73.0813	55.3688	54.5718	0.332028
Y725G	74.4383	74.3496	74.943	2.45203e-05
W216G	67.1528	72.2953	67.2371	0.516964
W254G	90.18	89.6845	88.0158	6.58525e-06
B
	% Δ7 isomers					% Δ7 isomers
First Mutants Studied	R1	R2	R3	t-test p vs WT	Second Mutants Studied	R1	R2	R3	t-test p vs WT
F549WT	51.4875	50.1924	50.5258		F549WT	49.276	49.3985	49.1123
F549G	65.2404	67.1185	66.4962	2.10592e-05	F549L	51.8079	52.0304	52.0637	1.96432e-05
F549A	45.3843	45.7149	45.394	0.000202579	F549I-S724V	57.1992	56.7718	57.2551	1.46107e-06
F549Q	61.6006	59.1697	59.8979	0.000316127	F549L-S724V	62.942	62.5327	62.1308	7.3464e-07
F549I	80.0526	79.6899	80.4116	3.05712e-07	F549I-L548F	62.1056	61.8235	61.8067	6.20071e-08
F549Y	40.4906	41.6444	41.2219	4.8106e-05	F549L-L548F	68.4517	68.6077	70.4415	6.53802e-06
F549W	29.5957	29.694	29.1923	8.93142e-07
S724V	47.4847	48.0467	46.86	0.00321259
T561C	56.7038	56.4024	56.9198	0.000140028
Y256G	54.6058	60.9566	48.5824	0.330205
Y725G	57.3447	57.1963	56.3222	0.000244936
W216G	25.7411	26.2501	28.3328	1.09543e-05
W254G	52.9844	53.1282	55.3386	0.0226766
C	* Compared to mean wildtype total accumulation (ug/mg)
	% change in total accumulation *					% change in total accumulation *
First Mutants Studied	R1	R2	R3	t-test p vs WT	Second Mutants Studied	R1	R2	R3	t-test p vs WT
F549WT	8.17182	1.79993	-9.97175		F549WT	-9.96728	16.4003	-6.43298
F549G	-33.9998	-37.5581	-18.0121	0.0204511	F549L	99.9693	-15.4168	36.7323	0.304694
F549A	1.97362	-19.2019	-6.84708	0.379018	F549I-S724V	-40.961	-38.3813	-64.0919	0.0146912
F549Q	-58.096	-53.1208	-58.5395	0.000536477	F549L-S724V	-54.3331	-68.5246	-50.0129	0.00446308
F549I	17.4872	-18.7641	-23.6184	0.585634	F549I-L548F	-43.5348	-21.9511	75.6337	0.932603
F549Y	84.0321	19.0693	3.00508	0.235171	F549L-L548F	-42.0103	-46.5906	24.0493	0.425422
F549W	-35.855	18.9173	-31.9967	0.426179
S724V	-5.97984	-15.5212	-48.6105	0.169603
T561C	11.4401	55.0272	-10.829	0.407473
Y256G	-89.512	-92.3994	-96.1184	8.0749e-05
Y725G	-15.7345	-20.4112	71.2854	0.718637
W216G	123.609	64.9745	33.7394	0.0509684
W254G	-41.8793	-55.9801	-56.8643	0.00200816
D
	% euphanes C20(R)
Residue at postion 549	R1	R2	R3	Molar Volume of residue 549 (mL/mole)
Gly	33.0276	32.3251	32.9909	36.1
Ala	71.5992	71.6088	71.3124	53.2
Gln	26.8678	28.0967	26.5625	86.3
Ile	67.5404	68.8852	67.7186	100.1
Phe	67.1974	68.0453	67.7824	113.9
Tyr	80.4719	80.3643	80.0711	116.2
Trp	85.936	84.4902	84.8725	136.7
